# Supplementary material for: In vivo CRISPR screening identifies SAGA complex members as key regulators of hematopoiesis
Source: Nat Commun. 2026 Jan 23;17:1756. doi: 10.1038/s41467-026-68465-6 (PMC12914052; doi:10.1038/s41467-026-68465-6)
Supplement: Supplementary file 3 — Supplementary Data 1 [file 41467_2026_68465_MOESM3_ESM.xlsx]

## Sheet: HSPC_vs_Bcell
#GeneID	Symbol	casTLE Effect	casTLE Score	casTLE p-value
ENSMUSG00000078768	ZFP566	-10.5	55.8	1e-06
ENSMUSG00000089824	RBM12	-9.8	48	1e-06
ENSMUSG00000070354	GM21975	-21	45.7	1e-06
ENSMUSG00000006456	RBM14	-10.1	45.5	1e-06
ENSMUSG00000023165	SSXB2	-9.5	44.1	1e-06
ENSMUSG00000003680	TAF6L	-9.5	42.9	3e-06
ENSMUSG00000038415	FOXQ1	-9.8	41.6	4e-06
ENSMUSG00000022952	RUNX1	-12.6	40.6	1e-06
ENSMUSG00000046516	COX17	-9.2	30.9	1e-06
ENSMUSG00000036957	LRFN3	-8.5	28.3	4e-05
ENSMUSG00000047977	SYNB	-4	25.9	0.000162
ENSMUSG00000011158	BRF1	-10.4	25.5	9.7e-05
ENSMUSG00000029196	TADA2B	-9.1	25.3	0.000105
ENSMUSG00000044071	FAM19A2	3	23.9	0.000355
ENSMUSG00000074211	SDHAF1	-9.2	23.5	1e-06
ENSMUSG00000006411	PVRL4	-11.8	23	0.000408
ENSMUSG00000026563	TADA1	-10.2	22.6	1.05e-05
ENSMUSG00000007476	LRRC8A	-4.8	22	1e-06
ENSMUSG00000096549	PRICKLE4	-8.8	21.4	1e-06
ENSMUSG00000098789	JMJD7	-13.4	20.6	1e-06
ENSMUSG00000031819	EMC8	-9.4	19.5	1e-06
ENSMUSG00000038697	TAF5L	-8.6	19.2	0.00158
ENSMUSG00000045969	ING1	-8.5	18.7	0.00197
ENSMUSG00000094936	RBM4	-8.9	18.5	0.00206
ENSMUSG00000050578	MMP13	-11.5	18.4	0.000231
ENSMUSG00000057766	ANKRD29	-10	17.6	0.00047
ENSMUSG00000067288	RPS28	-9.1	16.9	1e-06
ENSMUSG00000052533	NUP188	-9.7	15.4	1e-06
ENSMUSG00000055024	EP300	-7.3	15.4	3e-06
ENSMUSG00000044792	ISCA1	-9.3	15.2	1e-06
ENSMUSG00000075144	OLFR1156	-9.7	14.9	0.00106
ENSMUSG00000046908	LTB4R1	-6.2	14.8	0.00313
ENSMUSG00000062683	ATP5G2	-4.5	14.6	1e-06
ENSMUSG00000047215	RPL9	-6.4	14.5	1e-06
ENSMUSG00000089704	GALNT2	-4.3	14.5	1e-06
ENSMUSG00000054871	TMEM158	2.5	14.2	0.00341
ENSMUSG00000081225	CYP2J12	-11.7	13.7	7.4e-05
ENSMUSG00000071150	TAS2R121	2.3	13.5	0.00354
ENSMUSG00000068749	PSMA5	-10.3	13.4	0.00397
ENSMUSG00000034297	MED13	-7.6	12.9	0.00447
ENSMUSG00000004661	ARID3B	-9.7	12.7	0.00467
ENSMUSG00000028646	RRAGC	-9.1	12.4	1e-05
ENSMUSG00000041193	PLA2G5	6.3	12.3	2.4e-05
ENSMUSG00000024220	ZFP523	-6.3	12	0.0053
ENSMUSG00000076508	IGKV17-127	-9.8	11.7	3e-06
ENSMUSG00000079108	SRP54B	-3.2	11.6	2e-06
ENSMUSG00000073079	SRP54A	-3.2	11.6	2e-06
ENSMUSG00000057842	ZFP595	-10.5	10.8	0.00678
ENSMUSG00000076688	IGHV15-2	-13	10.8	1.1e-05
ENSMUSG00000019945	1700040L02RIK	-9	10.6	0.00228
ENSMUSG00000078261	GM11596	-7.6	10.5	0.00247
ENSMUSG00000028081	RPS3A1	-4.3	10.4	2e-06
ENSMUSG00000070980	ACTL7B	-9.5	10.4	4.7e-05
ENSMUSG00000045482	TRRAP	-10.1	10.3	0.0006
ENSMUSG00000090129	OLFR287	-9.1	10.3	0.00252
ENSMUSG00000058239	USF2	-6.2	9.95	0.000201
ENSMUSG00000094248	HIST1H2AO	-3.5	9.86	3e-06
ENSMUSG00000022983	SCAF4	7.9	9.72	0.0088
ENSMUSG00000078878	GM14305	-7.3	9.68	0.0089
ENSMUSG00000022761	LZTR1	7	9.66	0.00894
ENSMUSG00000039456	MORC3	-11.2	9.66	5e-06
ENSMUSG00000075032	HIST1H3I	-3.8	9.53	4e-06
ENSMUSG00000094924	CR2	2.3	9.45	0.00638
ENSMUSG00000052922	BPI	5.7	9.39	0.000683
ENSMUSG00000098753	PYURF	-5.4	9.3	4.2e-05
ENSMUSG00000006241	CCDC159	2	9.21	0.00668
ENSMUSG00000096255	DYNLT1B	-11.9	9.09	0.000294
ENSMUSG00000051149	ADNP	-6.7	9.04	0.0104
ENSMUSG00000050641	BC048562	-5.7	9.03	0.00303
ENSMUSG00000040282	BC052040	-11.3	9	0.00031
ENSMUSG00000029607	ANKRD61	-3.7	8.9	0.00325
ENSMUSG00000056492	GPR116	-4.7	8.64	0.00345
ENSMUSG00000060765	OLFR325	1.5	8.63	0.00785
ENSMUSG00000044229	NXPE4	7.5	8.53	0.00352
ENSMUSG00000060206	ZFP462	-6.3	8.46	0.0118
ENSMUSG00000071654	AI462493	-12.9	8.42	0.000101
ENSMUSG00000053134	SUPT7L	-7.7	8.32	0.0122
ENSMUSG00000026185	IGFBP5	-8	8.31	0.00047
ENSMUSG00000036168	CCDC38	-8.4	8.31	0.00364
ENSMUSG00000074681	DEFB23	5.8	8.27	0.00366
ENSMUSG00000075286	GM1968	6	8.25	0.000127
ENSMUSG00000033080	VSX1	-5.4	8.21	0.0125
ENSMUSG00000042671	RGS8	-8.4	8.21	0.00369
ENSMUSG00000063358	MAPK1	-7.1	8	0.0131
ENSMUSG00000057654	OLFR328	-4.4	7.99	0.0107
ENSMUSG00000041453	RPL21	-9.6	7.94	0.0133
ENSMUSG00000005442	CIC	4.8	7.92	0.000607
ENSMUSG00000013663	PTEN	-5.5	7.9	0.00103
ENSMUSG00000070044	FAM149A	-8.2	7.9	0.00424
ENSMUSG00000076824	TRAV14N-3	-11	7.76	0.000218
ENSMUSG00000043119	OLFR448	-4.7	7.69	0.00497
ENSMUSG00000026051	1500015O10RIK	-4.4	7.67	0.00505
ENSMUSG00000095138	OLFR781	-8.2	7.63	0.00535
ENSMUSG00000037944	CCR7	2.2	7.56	0.0119
ENSMUSG00000030167	KLRC1	2.3	7.54	0.012
ENSMUSG00000044502	BOD1	-9.7	7.45	0.00096
ENSMUSG00000022035	CCDC25	2.3	7.31	0.013
ENSMUSG00000027803	WWTR1	-6.7	7.29	0.0158
ENSMUSG00000005615	PCYT1A	-9.9	7.29	0.00136
ENSMUSG00000018678	SP2	-5.3	7.28	0.0158
ENSMUSG00000074653	LRRC31	-14.2	7.28	0.000348
ENSMUSG00000040842	SZRD1	-6.5	7.27	0.00104
ENSMUSG00000026856	DOLPP1	-10.3	7.26	0.00138
ENSMUSG00000069301	HIST1H2AG	-3.9	7.25	0.000103
ENSMUSG00000061374	FIZ1	-9.3	7.22	0.00122
ENSMUSG00000025782	TAF3	-9.8	7.15	0.0164
ENSMUSG00000050953	GJA1	-8.1	7.15	0.00134
ENSMUSG00000043252	TMEM64	1.2	7.14	0.0142
ENSMUSG00000032373	CAR12	5.6	7.13	0.00147
ENSMUSG00000094533	IGHV11-1	-7.7	7.11	0.000412
ENSMUSG00000035916	PTPRQ	7.5	7.1	0.0167
ENSMUSG00000092113	TAAR8B	-5.5	7.1	0.00639
ENSMUSG00000091531	OLFR102	5.3	7.1	0.00639
ENSMUSG00000055177	CSTL1	-8.2	7.07	0.00653
ENSMUSG00000039153	RUNX2	-8.7	7.06	0.0015
ENSMUSG00000094985	TOPAZ1	-8.3	7.04	0.00685
ENSMUSG00000056459	ZBTB25	5.1	7	0.0172
ENSMUSG00000048707	TPRN	-4.9	6.99	0.00216
ENSMUSG00000000916	NSUN5	-5.4	6.98	0.0173
ENSMUSG00000000088	COX5A	5.2	6.98	0.0016
ENSMUSG00000061650	MED9	-9.7	6.95	0.0174
ENSMUSG00000094289	OLFR470	-9.9	6.95	0.000511
ENSMUSG00000078771	EVI2A	-4.1	6.94	0.0153
ENSMUSG00000053897	SLC39A8	2.1	6.94	0.0153
ENSMUSG00000027889	AMPD2	-6.7	6.9	0.00185
ENSMUSG00000091268	IGKV17-134	-7.4	6.9	0.000545
ENSMUSG00000058173	SMCO4	-6.8	6.89	0.000876
ENSMUSG00000079330	LEMD1	5.8	6.87	0.000566
ENSMUSG00000024563	SMAD2	-8.1	6.83	0.00202
ENSMUSG00000094212	TRAV14-3	-11	6.83	0.000604
ENSMUSG00000029599	DDX54	-8	6.79	0.00215
ENSMUSG00000044636	CSRNP2	-6	6.78	0.00292
ENSMUSG00000095156	OLFR1281	-4.9	6.74	0.000899
ENSMUSG00000011960	CCNT1	-7.3	6.73	0.00233
ENSMUSG00000022208	JPH4	-6.8	6.72	0.00104
ENSMUSG00000027940	TPM3	-7.7	6.71	0.0024
ENSMUSG00000074634	GM7120	2.1	6.69	0.0165
ENSMUSG00000026063	PIH1D3	-8.2	6.67	0.0075
ENSMUSG00000036574	1700019O17RIK	-7.9	6.61	0.00762
ENSMUSG00000060183	CXCL11	5.6	6.58	0.000799
ENSMUSG00000045689	PCDHB4	-10.5	6.57	0.000937
ENSMUSG00000022570	TSTA3	-5.8	6.55	0.00299
ENSMUSG00000002664	PSPN	-5.6	6.49	0.00414
ENSMUSG00000095415	TRAV7N-6	-12.7	6.46	0.000951
ENSMUSG00000048327	CKAP2L	-7.3	6.46	0.00424
ENSMUSG00000095276	GM581	6.9	6.4	0.00103
ENSMUSG00000094619	TRAV14D-3-DV8	-9.7	6.38	0.00106
ENSMUSG00000052276	OSTN	-4.1	6.37	0.00789
ENSMUSG00000046229	SCAND1	-5.1	6.34	0.0212
ENSMUSG00000019872	SMPDL3A	-7.7	6.31	0.00464
ENSMUSG00000068182	OLFR203	-3.8	6.3	0.00107
ENSMUSG00000078427	SARNP	-4.8	6.24	0.0219
ENSMUSG00000024868	DKK1	-5.1	6.23	0.00461
ENSMUSG00000059632	KRTAP8-1	-7.6	6.23	0.00128
ENSMUSG00000074501	GM5612	-13.1	6.23	0.00128
ENSMUSG00000022477	ACO2	-4.4	6.2	0.00482
ENSMUSG00000037419	ENDOD1	1.3	6.17	0.0195
ENSMUSG00000048425	OLFR686	-5.5	6.16	0.00119
ENSMUSG00000009575	CBX5	-3.6	6.15	0.000469
ENSMUSG00000003228	GRK5	6.4	6.14	0.00265
ENSMUSG00000004266	PTPN6	-7.3	6.13	0.00267
ENSMUSG00000033186	MZT1	-8.3	6.12	0.00494
ENSMUSG00000029819	NPY	-6.5	6.1	0.00545
ENSMUSG00000040234	TM7SF3	1.2	6.07	0.0201
ENSMUSG00000027016	ZFP385B	-9.2	6.05	0.0234
ENSMUSG00000091512	LAMTOR3	-7	6.04	0.00284
ENSMUSG00000008682	RPL10	-8.6	6.02	0.00177
ENSMUSG00000036813	ENTPD8	2	6.01	0.0205
ENSMUSG00000067064	OLFR1416	-7.6	6.01	0.00911
ENSMUSG00000017950	HNF4A	-8.7	6	0.00603
ENSMUSG00000033460	ARMCX1	2.1	5.98	0.0208
ENSMUSG00000020524	GRIA1	-5.9	5.98	0.00296
ENSMUSG00000078198	OLFR364-PS1	-9.2	5.98	0.00169
ENSMUSG00000030282	CMAS	-10.4	5.96	0.00301
ENSMUSG00000042485	MUSTN1	-6.5	5.96	0.00514
ENSMUSG00000021007	SPATA7	-6.9	5.94	0.0242
ENSMUSG00000095520	GM20877	-5.5	5.93	0.00152
ENSMUSG00000061576	DPP6	3.5	5.91	0.00312
ENSMUSG00000020745	PAFAH1B1	7.1	5.91	0.00644
ENSMUSG00000007613	TGFBR1	-8.3	5.86	0.00667
ENSMUSG00000094706	GM10338	-5.8	5.85	0.00172
ENSMUSG00000079409	GM5795	-5.8	5.85	0.00172
ENSMUSG00000022508	BCL6	-5.1	5.84	0.00677
ENSMUSG00000046323	DPPA3	-4.9	5.83	0.00177
ENSMUSG00000031885	CBFB	-4.4	5.8	0.00695
ENSMUSG00000078350	SMIM1	-9	5.79	0.00535
ENSMUSG00000050786	CCDC126	-7.2	5.79	0.00535
ENSMUSG00000057098	EBF1	-5	5.77	0.0256
ENSMUSG00000059824	DBP	-7.5	5.77	0.00711
ENSMUSG00000024283	WAC	-7.6	5.77	0.00952
ENSMUSG00000020581	AGR2	-5.7	5.76	0.00716
ENSMUSG00000030796	TEAD2	-6.4	5.74	0.00725
ENSMUSG00000038143	STOX2	-7.8	5.74	0.00956
ENSMUSG00000024213	NUDT3	-6.6	5.72	0.00541
ENSMUSG00000010142	TNFRSF13B	-4.7	5.72	0.00958
ENSMUSG00000053080	2700081O15RIK	-9.7	5.7	0.00542
ENSMUSG00000042350	AREL1	6.1	5.69	0.000826
ENSMUSG00000068219	SSXB10	-6.8	5.69	0.00225
ENSMUSG00000024371	C2	-5.3	5.68	0.000838
ENSMUSG00000012076	BRMS1L	7.9	5.66	0.0266
ENSMUSG00000040632	NRL	-5.1	5.65	0.0267
ENSMUSG00000074656	EIF2S2	-7.5	5.65	0.0267
ENSMUSG00000044364	TMEM74B	0.8	5.65	0.0238
ENSMUSG00000022187	GM5546	-9.8	5.65	0.00247
ENSMUSG00000058717	GM4763	-10.3	5.64	0.00249
ENSMUSG00000038932	TCFL5	-5.5	5.63	0.0269
ENSMUSG00000029384	2010109A12RIK	5.4	5.63	0.00251
ENSMUSG00000041333	MUP4	-3.2	5.63	0.00242
ENSMUSG00000096024	GM17174	-4.6	5.63	0.00242
ENSMUSG00000028214	GEM	-6.8	5.62	0.00574
ENSMUSG00000000751	RPA1	7	5.61	0.0079
ENSMUSG00000023169	SLC38A1	0.7	5.59	0.0245
ENSMUSG00000000915	HIP1R	-3.4	5.57	0.0247
ENSMUSG00000029249	REST	4.7	5.57	0.000962
ENSMUSG00000031790	MMP15	-4	5.57	0.00808
ENSMUSG00000026414	TNNT2	-5.3	5.56	0.00811
ENSMUSG00000052508	OLFR536	-4.3	5.55	0.0027
ENSMUSG00000098132	RASSF10	-9.8	5.52	0.00591
ENSMUSG00000038354	ANKRD35	-3.3	5.51	0.028
ENSMUSG00000036641	CCDC148	-8.4	5.51	0.00285
ENSMUSG00000066756	IGFL3	-7.2	5.51	0.0101
ENSMUSG00000091318	GM5415	-5.3	5.5	0.00293
ENSMUSG00000042331	SPECC1	-5.3	5.49	0.00835
ENSMUSG00000048772	TMEM53	2	5.48	0.026
ENSMUSG00000021327	ZKSCAN3	-7.4	5.46	0.0285
ENSMUSG00000031578	MAK16	-9	5.45	0.0286
ENSMUSG00000005503	EVX1	-7	5.44	0.0287
ENSMUSG00000037012	HK1	4.9	5.44	0.00452
ENSMUSG00000040123	ZMYM5	-3	5.43	0.0267
ENSMUSG00000025144	STRA13	-11.9	5.43	0.0061
ENSMUSG00000043948	OLFR691	-7.8	5.42	0.0107
ENSMUSG00000054994	AV320801	-4.5	5.41	0.00342
ENSMUSG00000079432	GM15023	-4.5	5.41	0.00342
ENSMUSG00000025872	THOC3	-9.5	5.37	0.0294
ENSMUSG00000026288	INPP5D	-5.5	5.37	0.0047
ENSMUSG00000027405	NOP56	-5.1	5.34	0.0297
ENSMUSG00000024743	SYT7	-3.8	5.33	0.00141
ENSMUSG00000030724	CD19	-3.8	5.32	0.00886
ENSMUSG00000030559	RAB38	5.5	5.32	0.00886
ENSMUSG00000015476	PRRT1	-5.7	5.31	0.00424
ENSMUSG00000001666	DDT	-7.2	5.3	0.0035
ENSMUSG00000079580	TMEM217	1.3	5.27	0.0286
ENSMUSG00000028439	FAM219A	-4.9	5.27	0.00641
ENSMUSG00000096266	GM20808	-6.3	5.26	0.00485
ENSMUSG00000025777	GDAP1	-2.8	5.25	0.0288
ENSMUSG00000095694	GM13279	-5	5.24	0.00512
ENSMUSG00000094376	GM13278	-5	5.24	0.00512
ENSMUSG00000070908	GM13288	-5	5.24	0.00512
ENSMUSG00000096582	GM13289	-5	5.24	0.00512
ENSMUSG00000094271	GM13290	-5	5.24	0.00512
ENSMUSG00000095695	GM13277	-5	5.24	0.00512
ENSMUSG00000096854	IFNZ	-5	5.24	0.00512
ENSMUSG00000044258	CTLA2A	-7.4	5.22	0.00539
ENSMUSG00000091415	AK9	6.5	5.22	0.00651
ENSMUSG00000067028	CNTNAP5B	-9.2	5.21	0.0055
ENSMUSG00000025150	CBR2	-4.2	5.19	0.00569
ENSMUSG00000026857	NTMT1	-8	5.19	0.00658
ENSMUSG00000028946	HES3	4.4	5.18	0.0315
ENSMUSG00000020542	MYOCD	4.3	5.17	0.0316
ENSMUSG00000021139	GM20498	-12.9	5.16	0.00414
ENSMUSG00000043487	ACOT6	-7.1	5.15	0.00609
ENSMUSG00000021832	PSMC6	-6.9	5.14	0.00185
ENSMUSG00000092111	VMN2R113	-8.2	5.14	0.00422
ENSMUSG00000074402	VMN1R55	-5.1	5.14	0.00621
ENSMUSG00000071816	SSXB5	-6.7	5.13	0.0063
ENSMUSG00000032806	SLC10A3	-3.3	5.12	0.0301
ENSMUSG00000036873	2410004B18RIK	-2.3	5.12	0.0125
ENSMUSG00000044600	SMIM7	1.5	5.11	0.0303
ENSMUSG00000038717	ATP5L	-4.3	5.11	0.00192
ENSMUSG00000060969	IRX1	-4.6	5.1	0.0324
ENSMUSG00000076514	IGKV17-121	-7.8	5.1	0.00453
ENSMUSG00000090874	OLFR733	-7.5	5.09	0.0126
ENSMUSG00000037991	RMI2	-3.9	5.07	0.0328
ENSMUSG00000051111	SV2C	-8.5	5.07	0.00467
ENSMUSG00000022419	DEPTOR	-9.7	5.06	0.0329
ENSMUSG00000021549	RASA1	-3.7	5.06	0.0096
ENSMUSG00000075394	HOXC4	-5.4	5.05	0.033
ENSMUSG00000028633	CTPS	-5.5	5.05	0.033
ENSMUSG00000062647	RPL7A	-9.5	5.05	0.00442
ENSMUSG00000051663	PCDHB1	-4.3	5.04	0.031
ENSMUSG00000015092	EDF1	-7.5	5.04	0.00446
ENSMUSG00000094949	OLFR50	-3.9	5.03	0.00718
ENSMUSG00000078957	1700060C20RIK	-8.2	5.01	0.00494
ENSMUSG00000067360	PRAMEL3	-4.4	5.01	0.00727
ENSMUSG00000038026	KCNJ9	-6.7	5.01	0.0129
ENSMUSG00000047648	FBXO30	-4.1	4.99	0.00215
ENSMUSG00000055805	FMNL1	-5	4.99	0.00735
ENSMUSG00000034265	ZDHHC14	-4.4	4.97	0.0318
ENSMUSG00000026728	VIM	-3.6	4.97	0.00989
ENSMUSG00000096656	TRAV12-2	-8.1	4.96	0.00519
ENSMUSG00000032122	SLC37A2	-3.2	4.95	0.032
ENSMUSG00000049761	PMIS2	-9	4.95	0.00523
ENSMUSG00000038127	CCDC50	-7.3	4.95	0.00748
ENSMUSG00000045417	VMN1R230	-5.5	4.93	0.00755
ENSMUSG00000025521	TMEM192	2	4.91	0.0325
ENSMUSG00000037820	TGM2	4.7	4.89	0.0101
ENSMUSG00000068888	LCE1I	6.4	4.89	0.00554
ENSMUSG00000018238	GDF9	-6.5	4.89	0.00699
ENSMUSG00000029235	PDCL2	-6.1	4.87	0.0354
ENSMUSG00000022894	ADAMTS5	5.1	4.87	0.0102
ENSMUSG00000002320	TM9SF1	5.6	4.85	0.00246
ENSMUSG00000063827	OLFR1382	-6.3	4.85	0.00581
ENSMUSG00000013833	MED16	-4.3	4.84	0.0358
ENSMUSG00000028520	4921539E11RIK	-5.4	4.84	0.00772
ENSMUSG00000017692	RHBDL3	-2.9	4.83	0.0335
ENSMUSG00000025389	MIP	-5.1	4.83	0.0335
ENSMUSG00000028911	SRSF4	3.7	4.82	0.0361
ENSMUSG00000078680	MUP10	-2.9	4.81	0.00778
ENSMUSG00000072761	GM6712	6.4	4.8	0.00605
ENSMUSG00000094701	OLFR916	-8.9	4.79	0.00781
ENSMUSG00000027859	NGF	3.4	4.77	0.00718
ENSMUSG00000012609	TTLL5	6.3	4.76	0.0106
ENSMUSG00000031631	4933411K20RIK	-9.6	4.74	0.0063
ENSMUSG00000023013	AQP2	-3.4	4.73	0.00278
ENSMUSG00000044927	H1FX	-8.8	4.72	0.0375
ENSMUSG00000001946	ESAM	0.8	4.72	0.0351
ENSMUSG00000026154	1110058L19RIK	-8	4.72	0.00589
ENSMUSG00000018417	MYO1B	4.7	4.72	0.00589
ENSMUSG00000021745	PTPRG	-8.5	4.69	0.00766
ENSMUSG00000046056	SBSN	-2.1	4.68	0.014
ENSMUSG00000059900	TMEM40	-7.6	4.68	0.014
ENSMUSG00000008318	RELT	1.1	4.67	0.0359
ENSMUSG00000068523	GNG5	-9.5	4.67	0.00617
ENSMUSG00000091652	VMN1R57	-5.3	4.65	0.00801
ENSMUSG00000018750	ZBTB4	6.6	4.64	0.0386
ENSMUSG00000062329	CYTL1	4	4.63	0.0388
ENSMUSG00000040195	TMEM194	1	4.63	0.0366
ENSMUSG00000045744	BRICD5	-3	4.63	0.0366
ENSMUSG00000037913	TMEM156	1.4	4.63	0.0366
ENSMUSG00000019845	TUBE1	-12.6	4.63	0.0111
ENSMUSG00000095430	VMN1R72	-3.4	4.63	0.00803
ENSMUSG00000092210	A930009A15RIK	5	4.62	0.00685
ENSMUSG00000054169	CEACAM10	-6.1	4.61	0.0391
ENSMUSG00000029036	ATAD3A	6.7	4.61	0.00649
ENSMUSG00000033053	1700028P14RIK	6.1	4.61	0.0145
ENSMUSG00000050312	NSUN3	-2.3	4.6	0.0371
ENSMUSG00000028969	CDK5	-7.7	4.6	0.00819
ENSMUSG00000091698	GM6526	4	4.6	0.00693
ENSMUSG00000054679	SRSF12	-7.5	4.6	0.00693
ENSMUSG00000020547	BZW2	-8	4.59	0.0394
ENSMUSG00000021368	TBC1D7	-3.1	4.59	0.00797
ENSMUSG00000037910	1700018B24RIK	5.6	4.58	0.00702
ENSMUSG00000024680	MS4A2	-9.6	4.57	0.00835
ENSMUSG00000034083	CCDC174	-11	4.57	0.008
ENSMUSG00000045725	PRR15	-5	4.57	0.0146
ENSMUSG00000073528	GM10530	-12.7	4.56	0.00711
ENSMUSG00000073008	GPR174	4.2	4.53	0.0148
ENSMUSG00000096334	SH2D1B1	-5	4.51	0.0407
ENSMUSG00000036580	SPG20	-7.1	4.51	0.0074
ENSMUSG00000022487	GTSF1	-9.4	4.51	0.00807
ENSMUSG00000030188	MAGOHB	-4.7	4.49	0.041
ENSMUSG00000041620	MMP1B	-5.4	4.49	0.0082
ENSMUSG00000044594	SERPINB3A	-3.9	4.48	0.00365
ENSMUSG00000021669	COL4A3BP	-3.8	4.48	0.00365
ENSMUSG00000031600	VPS37A	-3.8	4.46	0.00373
ENSMUSG00000053040	APH1C	-3	4.44	0.00828
ENSMUSG00000075143	OLFR1157	-3.6	4.44	0.0154
ENSMUSG00000096792	GM21956	4.1	4.43	0.00786
ENSMUSG00000003233	DVL3	-7	4.42	0.0422
ENSMUSG00000024240	EPC1	-4.5	4.42	0.0422
ENSMUSG00000078656	VPS25	-11.8	4.42	0.00923
ENSMUSG00000027365	TRPM7	-8.3	4.42	0.00923
ENSMUSG00000092627	D130058E05RIK	-8.6	4.42	0.00793
ENSMUSG00000000085	SCMH1	-4.9	4.4	0.0411
ENSMUSG00000096199	PTRHD1	-9.5	4.39	0.0427
ENSMUSG00000039116	GPR126	3.3	4.39	0.0157
ENSMUSG00000044220	NKX2-3	-9.3	4.38	0.0429
ENSMUSG00000096364	GPR45	-2.7	4.38	0.0415
ENSMUSG00000020801	MED31	-7.4	4.37	0.0431
ENSMUSG00000020899	PFAS	-9.5	4.37	0.00954
ENSMUSG00000030380	MZF1	6.6	4.36	0.0432
ENSMUSG00000043831	LYSMD4	1	4.35	0.0421
ENSMUSG00000029697	FEZF1	-5.6	4.34	0.0436
ENSMUSG00000095412	GM5885	3.9	4.34	0.00844
ENSMUSG00000021271	ZFP839	-4.6	4.33	0.0437
ENSMUSG00000041143	TMCO4	2	4.33	0.0425
ENSMUSG00000036586	GRIFIN	4.1	4.32	0.00847
ENSMUSG00000024410	3110002H16RIK	-2.1	4.31	0.043
ENSMUSG00000067231	CYP2C65	-8.4	4.3	0.01
ENSMUSG00000082229	NAP1L2	-5.2	4.3	0.0125
ENSMUSG00000026830	ERMN	-3.4	4.3	0.0166
ENSMUSG00000062761	ZFP512	4.2	4.29	0.0445
ENSMUSG00000036036	ZFP57	-4.9	4.29	0.0445
ENSMUSG00000070799	PSG26	-7	4.29	0.0085
ENSMUSG00000078670	FAM174B	4.3	4.29	0.0168
ENSMUSG00000073680	TMEM88B	-7.2	4.29	0.0168
ENSMUSG00000022155	MROH2B	-4.1	4.29	0.0168
ENSMUSG00000027788	OTOL1	6.1	4.29	0.0168
ENSMUSG00000021178	PSMC1	-10.8	4.28	0.0126
ENSMUSG00000078945	NAIP2	4.8	4.26	0.0126
ENSMUSG00000058908	PLA2G2A	-9	4.26	0.00914
ENSMUSG00000025533	ASL	3.9	4.25	0.0127
ENSMUSG00000059834	SCLT1	-9.5	4.25	0.00844
ENSMUSG00000041797	ABCA9	4.6	4.24	0.0128
ENSMUSG00000028233	TGS1	-5	4.22	0.0458
ENSMUSG00000031400	G6PDX	-10.7	4.22	0.0129
ENSMUSG00000023473	CELSR3	1.1	4.21	0.045
ENSMUSG00000024750	ZFAND5	-3.8	4.2	0.0051
ENSMUSG00000045775	SLC16A5	-9.6	4.2	0.0108
ENSMUSG00000038990	CABLES2	-10.6	4.2	0.013
ENSMUSG00000001995	SIPA1L2	-6.4	4.2	0.0181
ENSMUSG00000035491	1600014K23RIK	-8.1	4.19	0.00867
ENSMUSG00000029288	AMBN	-5.9	4.18	0.0185
ENSMUSG00000022269	2024-03-11	-3.5	4.17	0.00531
ENSMUSG00000027523	GNAS	4.8	4.17	0.0132
ENSMUSG00000028821	SYF2	-9.6	4.16	0.0133
ENSMUSG00000071858	GM94	6.2	4.16	0.0191
ENSMUSG00000054362	BC055111	-3.3	4.14	0.02
ENSMUSG00000049109	THEMIS	-5.8	4.14	0.02
ENSMUSG00000032921	ODF4	-4.9	4.14	0.02
ENSMUSG00000066224	ARID3C	-9.3	4.13	0.0477
ENSMUSG00000095370	TRAV6N-7	4.8	4.13	0.0104
ENSMUSG00000095756	TRAV6D-7	4.8	4.13	0.0104
ENSMUSG00000048378	OLFR1394	-3.9	4.13	0.00879
ENSMUSG00000028544	SLC5A9	-4.8	4.13	0.0204
ENSMUSG00000060371	CALN1	-3.8	4.12	0.0209
ENSMUSG00000069581	TSPEAR	-3.1	4.11	0.0136
ENSMUSG00000053368	RXFP2	-4.7	4.11	0.0213
ENSMUSG00000042638	GUCY2C	-6.4	4.1	0.0116
ENSMUSG00000043633	FAM221B	-5.1	4.1	0.0219
ENSMUSG00000030738	EIF3C	-6.1	4.09	0.0486
ENSMUSG00000021124	VTI1B	-3.6	4.09	0.0058
ENSMUSG00000052372	IL1RAPL1	4.4	4.09	0.0137
ENSMUSG00000059447	HADHB	4.7	4.09	0.0137
ENSMUSG00000047181	SAMD14	-6.4	4.09	0.00867
ENSMUSG00000026220	SLC16A14	-3.9	4.09	0.0224
ENSMUSG00000025557	SLC15A1	-5.3	4.09	0.0224
ENSMUSG00000052539	MAGI3	5.9	4.08	0.0118
ENSMUSG00000090171	UGT1A2	-9.1	4.08	0.0138
ENSMUSG00000036959	BCORL1	-5.1	4.07	0.049
ENSMUSG00000029368	ALB	5.2	4.07	0.00594
ENSMUSG00000049350	ZG16	-3.7	4.06	0.024
ENSMUSG00000059493	NHS	-5	4.06	0.024
ENSMUSG00000033933	VHL	-6.2	4.04	0.0141
ENSMUSG00000095882	GM10764	4	4.04	0.0115
ENSMUSG00000097652	D830015G02RIK	-7.3	4.03	0.0116
ENSMUSG00000066101	GM10153	-6.2	4.03	0.0116
ENSMUSG00000000552	ZFP385A	-2.4	4.02	0.0491
ENSMUSG00000000248	CLEC2G	-6.7	4.02	0.00902
ENSMUSG00000023873	1700010I14RIK	-5.7	4.02	0.0267
ENSMUSG00000079242	C730034F03RIK	-6.7	4.01	0.0118
ENSMUSG00000045509	GPR150	3	4	0.0281
ENSMUSG00000031633	SLC25A4	3.6	3.99	0.0126
ENSMUSG00000028671	GALE	-10.6	3.99	0.0126
ENSMUSG00000046826	FAM187B	-5.3	3.99	0.00909
ENSMUSG00000022860	CHODL	-6.7	3.99	0.0289
ENSMUSG00000058014	OLFR502	-4	3.99	0.0289
ENSMUSG00000023992	TREM2	-4	3.99	0.0289
ENSMUSG00000026443	LRRN2	1.1	3.98	0.05
ENSMUSG00000079429	MROH2A	-4	3.97	0.0305
ENSMUSG00000059486	KBTBD2	-2.7	3.96	0.00691
ENSMUSG00000070880	GAD1	-7.8	3.96	0.0129
ENSMUSG00000066175	2510046G10RIK	-9.7	3.96	0.0123
ENSMUSG00000057093	C030039L03RIK	-4.7	3.95	0.0517
ENSMUSG00000073898	OLFR713	-5.1	3.95	0.0324
ENSMUSG00000039197	ADK	-6	3.94	0.0131
ENSMUSG00000015112	SLC25A13	-8.5	3.94	0.0131
ENSMUSG00000014980	TSEN15	-4.6	3.94	0.0341
ENSMUSG00000055148	KLF2	6.9	3.93	0.0521
ENSMUSG00000062397	ZFP706	-5.2	3.93	0.0521
ENSMUSG00000035364	4930524J08RIK	6.3	3.93	0.0128
ENSMUSG00000043102	QRFP	-4	3.93	0.0354
ENSMUSG00000075190	OLFR1054	-3.9	3.93	0.0354
ENSMUSG00000091294	GLIS3	-6.2	3.92	0.0523
ENSMUSG00000029272	SULT1E1	-10.3	3.92	0.00922
ENSMUSG00000009108	GNAT2	-9.8	3.92	0.00922
ENSMUSG00000042942	GREB1L	5.6	3.92	0.0363
ENSMUSG00000067649	MAGEB18	-3.2	3.92	0.0363
ENSMUSG00000061531	TMEM236	-3	3.92	0.0363
ENSMUSG00000025779	LY96	-7.9	3.91	0.0134
ENSMUSG00000060715	1700019A02RIK	-9.7	3.91	0.013
ENSMUSG00000094211	GM21789	-7	3.9	0.0131
ENSMUSG00000001741	IL16	-4.5	3.9	0.0386
ENSMUSG00000043727	F830045P16RIK	-2.6	3.89	0.00945
ENSMUSG00000024503	SPINK3	-10.3	3.89	0.00931
ENSMUSG00000034121	MKS1	-10.3	3.89	0.00931
ENSMUSG00000024170	TELO2	-10.3	3.89	0.00931
ENSMUSG00000062142	OLFR569	-4.1	3.89	0.0395
ENSMUSG00000021485	MXD3	4.2	3.88	0.0532
ENSMUSG00000090863	A530084C06RIK	4.4	3.88	0.0133
ENSMUSG00000044816	D630023F18RIK	-4.6	3.88	0.0403
ENSMUSG00000002345	2310045N01RIK	5.4	3.87	0.0534
ENSMUSG00000034269	SETD5	1.7	3.87	0.0524
ENSMUSG00000001441	NPEPPS	-3.1	3.87	0.00781
ENSMUSG00000026349	CCNT2	5.6	3.87	0.0153
ENSMUSG00000021039	SNW1	-6.6	3.87	0.0153
ENSMUSG00000078923	UBE2V1	-6.1	3.86	0.00791
ENSMUSG00000025738	FBXL16	-3.5	3.86	0.00791
ENSMUSG00000072082	CCNF	-11.5	3.86	0.0154
ENSMUSG00000038607	GNG10	4.2	3.86	0.0154
ENSMUSG00000089960	UGT1A1	-9.1	3.86	0.0154
ENSMUSG00000054822	1700041G16RIK	-6.6	3.86	0.0135
ENSMUSG00000056728	CTSLL3	5.6	3.86	0.00955
ENSMUSG00000025102	3110040N11RIK	-10.2	3.86	0.00941
ENSMUSG00000028813	CK137956	-3.1	3.86	0.0427
ENSMUSG00000060332	TMC2	-2.8	3.86	0.0427
ENSMUSG00000060621	NKPD1	2	3.85	0.0528
ENSMUSG00000090522	GM5919	-10.3	3.85	0.0136
ENSMUSG00000068196	COL8A1	-4.9	3.85	0.0437
ENSMUSG00000021733	SLC4A7	-3.6	3.84	0.053
ENSMUSG00000026333	GIN1	5.4	3.83	0.0543
ENSMUSG00000055078	GABRA5	4.2	3.83	0.0142
ENSMUSG00000072772	GRCC10	-10.2	3.83	0.00946
ENSMUSG00000078502	GM13212	-7.1	3.82	0.0546
ENSMUSG00000038685	RTEL1	-6.7	3.82	0.0156
ENSMUSG00000006215	ZBTB17	-8.6	3.82	0.0156
ENSMUSG00000073147	5031425E22RIK	-9.7	3.82	0.014
ENSMUSG00000092099	GM17530	-8.7	3.82	0.014
ENSMUSG00000021504	B4GALT7	-2.2	3.81	0.0538
ENSMUSG00000098549	GM5269	4.7	3.81	0.0142
ENSMUSG00000059379	OLFR1014	-3.5	3.81	0.0483
ENSMUSG00000033983	COIL	-4.8	3.8	0.0551
ENSMUSG00000022905	KPNA1	-7.4	3.8	0.0129
ENSMUSG00000030824	NUCB1	-7.6	3.8	0.0129
ENSMUSG00000049946	BC030500	-4.4	3.8	0.0143
ENSMUSG00000045776	LRTM1	-2.7	3.8	0.0494
ENSMUSG00000006007	PDC	4.4	3.79	0.0086
ENSMUSG00000019558	SLC6A8	-8.8	3.79	0.0146
ENSMUSG00000031787	KATNB1	4.3	3.79	0.0159
ENSMUSG00000086848	LCE6A	-7.8	3.79	0.0144
ENSMUSG00000036770	4933433C11RIK	5.8	3.79	0.0504
ENSMUSG00000037535	1700021A07RIK	-5	3.78	0.0145
ENSMUSG00000046300	OLFR1412	-5	3.78	0.00979
ENSMUSG00000027409	1700020A23RIK	-4.8	3.78	0.0513
ENSMUSG00000019055	PLOD1	5.5	3.77	0.0148
ENSMUSG00000026721	RABGAP1L	1.4	3.76	0.0549
ENSMUSG00000027870	HAO2	-10.7	3.76	0.0149
ENSMUSG00000021414	FAM217A	-4	3.76	0.053
ENSMUSG00000049217	OLFR788	-7.9	3.75	0.00989
ENSMUSG00000062082	CD200R4	-3.1	3.75	0.054
ENSMUSG00000030291	MED21	-5.2	3.74	0.0565
ENSMUSG00000032434	CMTM6	1.8	3.74	0.0554
ENSMUSG00000029171	PGM1	5.7	3.73	0.0165
ENSMUSG00000096410	IGHV1-19	-7.6	3.73	0.0153
ENSMUSG00000068617	EFCAB1	-5.8	3.73	0.056
ENSMUSG00000024104	FAM21	-9.4	3.72	0.0154
ENSMUSG00000094628	GM3252	-7.6	3.72	0.0155
ENSMUSG00000096793	GM3002	-7.6	3.72	0.0155
ENSMUSG00000093898	GM3629	-7.6	3.72	0.0155
ENSMUSG00000036557	1700011E24RIK	-4.1	3.72	0.0569
ENSMUSG00000070319	EIF3G	-5.3	3.71	0.0573
ENSMUSG00000023932	CDC5L	-9.5	3.71	0.0166
ENSMUSG00000035279	SSC5D	-4.7	3.71	0.0578
ENSMUSG00000075175	OLFR1086	-6.9	3.71	0.0578
ENSMUSG00000024013	FGD2	-4.2	3.7	0.0575
ENSMUSG00000079120	AY761185	-7.8	3.7	0.0158
ENSMUSG00000072829	GM7292	-5.6	3.7	0.0158
ENSMUSG00000031428	ZCCHC18	-6.2	3.7	0.00993
ENSMUSG00000093962	GM11756	-7.8	3.69	0.0159
ENSMUSG00000071766	RHOX12	5.4	3.69	0.01
ENSMUSG00000028778	HCRTR1	-5	3.69	0.0599
ENSMUSG00000027900	DRAM2	2	3.68	0.057
ENSMUSG00000062432	CYP26C1	5.3	3.68	0.061
ENSMUSG00000026069	IL1RL1	-3.5	3.66	0.0575
ENSMUSG00000074951	OLFR1309	-7.1	3.66	0.063
ENSMUSG00000022191	DROSHA	-5.6	3.65	0.0588
ENSMUSG00000054200	FFAR4	-3.5	3.65	0.0101
ENSMUSG00000031461	MYOM2	-4.7	3.65	0.0146
ENSMUSG00000002416	NDUFB2	-8	3.65	0.0172
ENSMUSG00000034063	4930590J08RIK	-5	3.65	0.0641
ENSMUSG00000059623	OLFR39	-6.7	3.65	0.0641
ENSMUSG00000033439	TRMT13	5.5	3.64	0.0591
ENSMUSG00000024232	BAMBI	-5.5	3.64	0.0581
ENSMUSG00000015083	C8G	4.2	3.64	0.0164
ENSMUSG00000010538	TSACC	-3	3.64	0.0101
ENSMUSG00000041737	TMEM45B	-5.6	3.64	0.0653
ENSMUSG00000068407	RNASE12	-3	3.64	0.0653
ENSMUSG00000091255	SPEER4E	4.1	3.63	0.0103
ENSMUSG00000049755	ZFP672	-5.3	3.62	0.0596
ENSMUSG00000002379	NDUFA11	-10.7	3.62	0.0166
ENSMUSG00000058486	WDR91	-5.9	3.62	0.0175
ENSMUSG00000057716	TMEM178B	-5.4	3.62	0.0672
ENSMUSG00000039065	FAM173B	-2.7	3.61	0.0589
ENSMUSG00000063929	CYP4A32	-8.5	3.61	0.0167
ENSMUSG00000021258	CCNK	-9	3.61	0.0176
ENSMUSG00000021545	1700067P10RIK	-7.6	3.61	0.0104
ENSMUSG00000044801	OLFR159	1.9	3.6	0.0592
ENSMUSG00000018378	CUEDC1	-3.5	3.6	0.0106
ENSMUSG00000029202	PDS5A	-6.3	3.6	0.0177
ENSMUSG00000078193	GM2000	-7.9	3.6	0.0167
ENSMUSG00000028669	PITHD1	-7	3.6	0.0102
ENSMUSG00000050092	SPRR2B	-10.1	3.6	0.0102
ENSMUSG00000045282	TMEM86B	1.4	3.59	0.0594
ENSMUSG00000091806	GM5258	-7.8	3.59	0.0168
ENSMUSG00000033147	SLC22A15	1.5	3.58	0.0597
ENSMUSG00000038909	KAT7	-8.5	3.58	0.0179
ENSMUSG00000012520	PHOX2B	4.3	3.58	0.0179
ENSMUSG00000054626	XLR	-4.6	3.58	0.0179
ENSMUSG00000051154	COMMD3	-9.7	3.58	0.0103
ENSMUSG00000070552	MRGPRX1	-3.8	3.58	0.0677
ENSMUSG00000030382	SLC27A5	-5	3.57	0.061
ENSMUSG00000070372	CAPZA1	5.3	3.57	0.0158
ENSMUSG00000042594	SH2B3	3.6	3.57	0.018
ENSMUSG00000054178	GM9938	-2.7	3.57	0.0171
ENSMUSG00000053977	CD8A	-5.6	3.57	0.0679
ENSMUSG00000008384	SERTAD1	3.2	3.56	0.0613
ENSMUSG00000043243	FAM129C	-4.7	3.56	0.068
ENSMUSG00000091243	VGLL3	6.1	3.55	0.0615
ENSMUSG00000041936	AGRN	-4.5	3.55	0.0615
ENSMUSG00000011349	DMRTC2	-5.2	3.55	0.0615
ENSMUSG00000033533	ACSM1	-4.5	3.55	0.0113
ENSMUSG00000038257	GLRA3	-7.6	3.55	0.0175
ENSMUSG00000038970	LMTK2	-6.3	3.55	0.0175
ENSMUSG00000076518	IGKV2-112	3.9	3.55	0.0172
ENSMUSG00000043880	OLFR323	-4.9	3.55	0.0681
ENSMUSG00000034224	SLC38A8	2	3.54	0.0608
ENSMUSG00000070822	ZSCAN18	5.1	3.54	0.0114
ENSMUSG00000020736	NT5C	4	3.54	0.0177
ENSMUSG00000060268	GM1661	-7.5	3.54	0.0104
ENSMUSG00000091931	AK010878	-6.8	3.54	0.0104
ENSMUSG00000008333	SNRPB2	-7	3.54	0.0104
ENSMUSG00000038022	FAM188B	-6.8	3.54	0.0104
ENSMUSG00000025237	PARP6	-7.6	3.54	0.0104
ENSMUSG00000044060	A830010M20RIK	-6.9	3.54	0.0104
ENSMUSG00000032551	1110059G10RIK	-7.2	3.54	0.0104
ENSMUSG00000021286	ZFYVE21	-7.1	3.54	0.0104
ENSMUSG00000024925	RNASEH2C	-7	3.54	0.0104
ENSMUSG00000078612	1700024P16RIK	-4.1	3.54	0.0682
ENSMUSG00000069421	OLFR810	-4.4	3.54	0.0682
ENSMUSG00000036985	ZDHHC9	-4.2	3.53	0.0164
ENSMUSG00000076500	GM20730	6	3.53	0.0175
ENSMUSG00000022359	WDYHV1	-6.4	3.53	0.0104
ENSMUSG00000060708	BLOC1S4	-6.6	3.53	0.0104
ENSMUSG00000025383	IL23A	-6.6	3.53	0.0104
ENSMUSG00000047228	BC048546	-6.6	3.53	0.0104
ENSMUSG00000024784	GPHA2	-2.9	3.53	0.0683
ENSMUSG00000023959	CLIC5	-4.6	3.52	0.0185
ENSMUSG00000050147	F2RL3	0.6	3.51	0.0617
ENSMUSG00000029213	COMMD8	-12	3.51	0.0182
ENSMUSG00000001930	VWF	4.5	3.51	0.0186
ENSMUSG00000041096	TSPYL2	-10.8	3.51	0.0186
ENSMUSG00000076770	TRAV8D-1	5.9	3.51	0.0177
ENSMUSG00000076831	TRAV8-1	5.9	3.51	0.0177
ENSMUSG00000078861	ZFP931	-6	3.51	0.0104
ENSMUSG00000042548	ASXL1	5.6	3.5	0.0629
ENSMUSG00000033126	YBEY	-5.6	3.5	0.0168
ENSMUSG00000013495	TMEM175	-2.3	3.49	0.0623
ENSMUSG00000034482	LY6G5C	0.7	3.49	0.0623
ENSMUSG00000028792	AK2	-11.8	3.49	0.0184
ENSMUSG00000019470	XAB2	-7.7	3.49	0.0188
ENSMUSG00000039264	GIMAP3	-5.8	3.49	0.0105
ENSMUSG00000024217	SNRPC	-5.7	3.49	0.0105
ENSMUSG00000058706	0610030E20RIK	-9.3	3.49	0.0105
ENSMUSG00000048747	E130114P18RIK	-4.6	3.48	0.0181
ENSMUSG00000039765	CC2D2A	-5.6	3.48	0.0105
ENSMUSG00000039599	FAM149B	-5.4	3.48	0.0105
ENSMUSG00000053318	SLAMF8	-3.9	3.48	0.0689
ENSMUSG00000095199	GM14431	-8.1	3.47	0.0638
ENSMUSG00000089756	GM8898	-8.1	3.47	0.0638
ENSMUSG00000039096	RSAD1	-6.4	3.47	0.0172
ENSMUSG00000028436	DCAF12	-5.1	3.47	0.0105
ENSMUSG00000029775	KLHDC10	-5.2	3.47	0.0105
ENSMUSG00000042208	0610010F05RIK	-5.1	3.47	0.0105
ENSMUSG00000096140	ANKRD66	-5.8	3.47	0.0691
ENSMUSG00000048540	NHLH2	-4.2	3.46	0.0641
ENSMUSG00000035776	CD99L2	-4.6	3.46	0.0632
ENSMUSG00000038696	MAPKAP1	-8	3.46	0.0189
ENSMUSG00000037526	ATG14	-10.8	3.46	0.0192
ENSMUSG00000057762	GM6169	4.2	3.46	0.0184
ENSMUSG00000019947	ARID5B	-6.7	3.45	0.0644
ENSMUSG00000073893	OLFR472	-8.7	3.45	0.0185
ENSMUSG00000028657	PPT1	4.2	3.44	0.0192
ENSMUSG00000019929	DCN	-3.2	3.44	0.0195
ENSMUSG00000031112	2610018G03RIK	-5	3.43	0.0187
ENSMUSG00000095565	IGHV2-9-1	-2.9	3.43	0.0187
ENSMUSG00000096606	GM4980	0.7	3.42	0.0644
ENSMUSG00000026112	COA5	-7.6	3.42	0.018
ENSMUSG00000025868	HIGD2A	7	3.42	0.018
ENSMUSG00000089984	FBXO24	3.5	3.42	0.0197
ENSMUSG00000055961	BC051076	-13.7	3.42	0.0189
ENSMUSG00000052760	A630001G21RIK	4	3.42	0.0112
ENSMUSG00000045176	2310047M10RIK	-5.4	3.42	0.0106
ENSMUSG00000023393	SLC17A9	-3	3.42	0.0699
ENSMUSG00000062564	TEX28	4.7	3.42	0.0699
ENSMUSG00000021000	CTAGE5	1.5	3.41	0.0647
ENSMUSG00000028955	VAMP3	3	3.41	0.0199
ENSMUSG00000096228	OLFR5	3.2	3.41	0.0113
ENSMUSG00000046380	JRK	-4.5	3.41	0.0107
ENSMUSG00000078253	KRTAP16-1	-4.4	3.4	0.0703
ENSMUSG00000020902	NTN1	-3.5	3.39	0.0661
ENSMUSG00000032245	CLN6	-3.1	3.39	0.0134
ENSMUSG00000022052	PPP2R2A	-9.7	3.39	0.02
ENSMUSG00000057047	1700010B08RIK	4.6	3.39	0.0193
ENSMUSG00000004127	TRMT10A	-4.6	3.38	0.0664
ENSMUSG00000049103	CCR2	-2.8	3.38	0.0657
ENSMUSG00000091821	SRSX	-8.7	3.37	0.0195
ENSMUSG00000026273	MTERFD2	-9.5	3.37	0.0195
ENSMUSG00000035762	TMEM161B	-2.7	3.36	0.0663
ENSMUSG00000022453	NAGA	3.6	3.36	0.0204
ENSMUSG00000001211	AGPAT3	-7.7	3.36	0.0204
ENSMUSG00000042992	LOH12CR1	-9.6	3.36	0.0108
ENSMUSG00000044056	EFCAB9	-4.5	3.36	0.0709
ENSMUSG00000028756	PINK1	4.1	3.35	0.0206
ENSMUSG00000095659	SPIN2-PS5	-13.1	3.35	0.0199
ENSMUSG00000045763	BASP1	6.8	3.34	0.0677
ENSMUSG00000021685	OTP	-4.3	3.34	0.0677
ENSMUSG00000024853	SF3B2	-5	3.34	0.0211
ENSMUSG00000053465	HS6ST3	5.4	3.34	0.0211
ENSMUSG00000020167	TCF3	-5.9	3.34	0.0211
ENSMUSG00000007029	VARS	-5.1	3.34	0.0211
ENSMUSG00000064016	GM648	-8.7	3.34	0.02
ENSMUSG00000094339	GM21285	-8.5	3.34	0.0116
ENSMUSG00000096234	GM20800	-8.5	3.34	0.0116
ENSMUSG00000095733	GM20926	-8.5	3.34	0.0116
ENSMUSG00000096548	GM20912	-8.5	3.34	0.0116
ENSMUSG00000095441	GM21282	-8.5	3.34	0.0116
ENSMUSG00000094909	GM21287	-8.5	3.34	0.0116
ENSMUSG00000096516	OLFR628	5.1	3.34	0.0116
ENSMUSG00000094816	GM20933	-8.5	3.34	0.0116
ENSMUSG00000034247	PLEKHM1	-4.2	3.34	0.011
ENSMUSG00000032324	TSPAN3	-3.5	3.33	0.0673
ENSMUSG00000078584	AU022252	-3.4	3.33	0.0673
ENSMUSG00000029613	EIF2AK1	3.1	3.33	0.0209
ENSMUSG00000029671	WNT16	3.3	3.33	0.0213
ENSMUSG00000035781	R3HDM4	-5.7	3.33	0.0213
ENSMUSG00000027718	IL21	-2.8	3.33	0.0715
ENSMUSG00000071113	MBOAT4	-3.6	3.33	0.0715
ENSMUSG00000055937	KRT28	-4	3.33	0.0715
ENSMUSG00000050645	DEFB19	5.4	3.33	0.0715
ENSMUSG00000033128	GGA1	-4.9	3.32	0.0146
ENSMUSG00000047884	KLK9	7	3.32	0.0146
ENSMUSG00000036529	SBF1	3.7	3.32	0.0211
ENSMUSG00000052155	ACVR2A	2.9	3.32	0.0211
ENSMUSG00000045045	LRFN4	-5.2	3.31	0.068
ENSMUSG00000048285	FRMD6	-4.9	3.31	0.0148
ENSMUSG00000037017	ZSCAN21	-5	3.3	0.0689
ENSMUSG00000028693	NASP	5.9	3.3	0.0218
ENSMUSG00000096930	GM26657	-6.9	3.3	0.0207
ENSMUSG00000049303	SYT12	-7.3	3.29	0.02
ENSMUSG00000028261	NDUFAF4	-7.8	3.29	0.02
ENSMUSG00000025739	GNG13	-4.7	3.29	0.0721
ENSMUSG00000090935	SYNJ2BP	-7.8	3.28	0.0201
ENSMUSG00000095736	TRAV7N-4	3.7	3.28	0.0212
ENSMUSG00000059768	OLFR682-PS1	5.8	3.28	0.0212
ENSMUSG00000095954	GM3183	-8.4	3.28	0.0122
ENSMUSG00000064010	DPPA1	-2.9	3.28	0.0122
ENSMUSG00000095996	GM16513	-8.4	3.28	0.0122
ENSMUSG00000035951	ASCL3	-4.2	3.27	0.0699
ENSMUSG00000036391	SEC24A	-3.2	3.27	0.0154
ENSMUSG00000008373	PRPF31	-3.4	3.27	0.0154
ENSMUSG00000096963	B230364G03RIK	-6.7	3.27	0.0214
ENSMUSG00000074256	GM10655	-10.1	3.27	0.0214
ENSMUSG00000064307	LRRC51	-4	3.27	0.0122
ENSMUSG00000036167	PPHLN1	-4.1	3.27	0.0113
ENSMUSG00000040690	COL16A1	-3.6	3.27	0.0724
ENSMUSG00000073111	OLFR446	-5.6	3.27	0.0724
ENSMUSG00000069670	NKAIN2	-4.8	3.27	0.0724
ENSMUSG00000019837	GTF3C6	-8.4	3.26	0.0702
ENSMUSG00000027351	SPRED1	-2.3	3.26	0.0699
ENSMUSG00000041660	BBOX1	3.9	3.26	0.0221
ENSMUSG00000030306	TMTC1	-3	3.26	0.0206
ENSMUSG00000076469	TRBV13-2	-13	3.26	0.0216
ENSMUSG00000045708	OLFR447	-5.1	3.26	0.0725
ENSMUSG00000007908	HMGCLL1	-5.8	3.26	0.0725
ENSMUSG00000035681	KCNC2	-3.9	3.26	0.0725
ENSMUSG00000028759	HP1BP3	-6.3	3.25	0.0706
ENSMUSG00000028487	BNC2	-4.6	3.25	0.0706
ENSMUSG00000071280	GM10322	-5	3.25	0.0218
ENSMUSG00000003469	PHYHIP	-7	3.25	0.0114
ENSMUSG00000094146	GM10142	-4.3	3.25	0.0727
ENSMUSG00000019785	CLVS2	-3.6	3.25	0.0727
ENSMUSG00000029844	HOXA1	4.6	3.24	0.0709
ENSMUSG00000042133	PPIG	-5.9	3.24	0.0225
ENSMUSG00000039232	STX11	3.8	3.24	0.0209
ENSMUSG00000035177	NLRP2	-5.1	3.24	0.0231
ENSMUSG00000041774	YDJC	-5.4	3.24	0.0219
ENSMUSG00000062753	AI413582	-3.8	3.24	0.0124
ENSMUSG00000025702	2024-03-08	8.5	3.23	0.0161
ENSMUSG00000046410	KCNK6	4.4	3.23	0.0226
ENSMUSG00000027944	HAX1	-4.1	3.23	0.0233
ENSMUSG00000028274	RNGTT	-4.6	3.23	0.0233
ENSMUSG00000004951	HSPB1	-6.9	3.23	0.0233
ENSMUSG00000076556	IGKV4-57	-12.9	3.23	0.0221
ENSMUSG00000056605	KRT72	5.6	3.23	0.0731
ENSMUSG00000075192	OLFR1053	-2.5	3.23	0.0731
ENSMUSG00000061143	MAML3	6.3	3.22	0.0716
ENSMUSG00000022820	NDUFB4	-9.1	3.22	0.0228
ENSMUSG00000040263	KLHDC4	-10.3	3.22	0.0116
ENSMUSG00000096380	GM19668	-4.9	3.22	0.0734
ENSMUSG00000014444	PIEZO1	6.2	3.21	0.0214
ENSMUSG00000030610	DET1	-4.1	3.21	0.0237
ENSMUSG00000098692	RP24-242F4.8	-8	3.21	0.0227
ENSMUSG00000071721	1700010D01RIK	-10.7	3.21	0.0227
ENSMUSG00000050526	4933406M09RIK	-9.2	3.21	0.0126
ENSMUSG00000025133	INTS4	-10.3	3.21	0.0121
ENSMUSG00000036944	TMEM71	-3.4	3.21	0.0736
ENSMUSG00000029771	IRF5	-4.8	3.19	0.0726
ENSMUSG00000045624	ESF1	-4.4	3.19	0.0726
ENSMUSG00000045435	TMEM60	1.3	3.19	0.0725
ENSMUSG00000091449	GM10269	-8.6	3.19	0.0231
ENSMUSG00000047904	SSTR2	-3.9	3.19	0.0124
ENSMUSG00000047014	CATSPERB	-5.5	3.19	0.0739
ENSMUSG00000039477	TNRC18	2.9	3.18	0.073
ENSMUSG00000079487	MED12	-4.8	3.18	0.073
ENSMUSG00000029416	SLC15A4	0.8	3.18	0.0729
ENSMUSG00000095930	NIM1	5.9	3.18	0.0233
ENSMUSG00000046203	SPRR2G	-10.2	3.18	0.0127
ENSMUSG00000053164	GPR21	-2.5	3.18	0.074
ENSMUSG00000061013	MKX	-4	3.17	0.0733
ENSMUSG00000027635	DSN1	-3.5	3.17	0.0247
ENSMUSG00000027394	TTL	-9	3.17	0.0247
ENSMUSG00000068887	LCE1J	-9.6	3.17	0.0235
ENSMUSG00000096096	TRAV4-4-DV10	-3.9	3.17	0.0235
ENSMUSG00000042212	SPRR2D	-10.2	3.17	0.0149
ENSMUSG00000030976	TEX36	-2.7	3.17	0.0743
ENSMUSG00000047171	HELT	-3.5	3.16	0.0737
ENSMUSG00000094622	GM3055	6.1	3.16	0.0737
ENSMUSG00000006932	CTNNB1	-12.8	3.16	0.0238
ENSMUSG00000073574	GRXCR2	-4.6	3.16	0.0744
ENSMUSG00000026754	GOLGA1	-3.7	3.15	0.0177
ENSMUSG00000033208	S100B	5.1	3.15	0.0177
ENSMUSG00000053553	3110082I17RIK	-6.2	3.15	0.0251
ENSMUSG00000081650	GM16181	-11.9	3.15	0.024
ENSMUSG00000079083	JRKL	5	3.14	0.0744
ENSMUSG00000033152	PODXL2	1	3.14	0.0745
ENSMUSG00000027489	NECAB3	-7.2	3.14	0.0229
ENSMUSG00000036941	ELAC1	-3.9	3.14	0.016
ENSMUSG00000045667	SMTNL2	4.6	3.14	0.0746
ENSMUSG00000071649	B3GAT3	-6.2	3.13	0.0256
ENSMUSG00000013483	CARD14	-8.6	3.13	0.0256
ENSMUSG00000055972	2810407A14RIK	-9.8	3.13	0.0245
ENSMUSG00000097061	9330151L19RIK	-12.8	3.13	0.0245
ENSMUSG00000094951	IGHV5-6	4.3	3.13	0.0245
ENSMUSG00000027799	NBEA	-4.8	3.12	0.0751
ENSMUSG00000031594	FGL1	-2.8	3.12	0.0184
ENSMUSG00000009376	MET	3.2	3.12	0.0247
ENSMUSG00000031068	GLRX3	-7.7	3.12	0.0232
ENSMUSG00000021361	TMEM14C	-5.6	3.12	0.0232
ENSMUSG00000064284	CDPF1	4	3.12	0.0259
ENSMUSG00000020686	GAS2L2	-3.8	3.12	0.0259
ENSMUSG00000034612	CHST11	-5	3.11	0.0757
ENSMUSG00000028825	RHD	-3.3	3.11	0.0757
ENSMUSG00000035021	BAZ1A	-3.7	3.11	0.0186
ENSMUSG00000045917	6330416G13RIK	-8.3	3.11	0.0234
ENSMUSG00000053877	SRCAP	-7.1	3.11	0.025
ENSMUSG00000071862	LRRTM2	-4.5	3.11	0.0756
ENSMUSG00000037254	ITIH2	-5.3	3.11	0.0756
ENSMUSG00000038760	TRHR	-3.8	3.1	0.0265
ENSMUSG00000090336	4932443I19RIK	-5	3.1	0.0252
ENSMUSG00000079265	GM8257	-8.8	3.1	0.0252
ENSMUSG00000086158	GM5918	-12.7	3.1	0.0252
ENSMUSG00000040794	C1QTNF4	-11	3.1	0.0185
ENSMUSG00000072872	RYBP	-4.4	3.09	0.0762
ENSMUSG00000030474	SIGLECE	-4.4	3.09	0.0765
ENSMUSG00000020930	CCDC103	-4.7	3.09	0.0268
ENSMUSG00000045746	B230317F23RIK	-7	3.09	0.0255
ENSMUSG00000096638	IGHV2-9	-7.4	3.09	0.0255
ENSMUSG00000053219	RAET1E	-3.5	3.09	0.0136
ENSMUSG00000021590	SPATA9	0.8	3.08	0.077
ENSMUSG00000045538	DDX28	-6	3.08	0.0242
ENSMUSG00000022805	MAATS1	-7.6	3.08	0.0242
ENSMUSG00000024537	PSMG2	-7.1	3.08	0.0271
ENSMUSG00000076472	TRBV15	-6.9	3.08	0.0257
ENSMUSG00000000686	ABHD15	-3.8	3.08	0.0194
ENSMUSG00000051457	SPN	-7	3.08	0.0194
ENSMUSG00000066000	2610305D13RIK	-4.1	3.07	0.0769
ENSMUSG00000007888	CRLF1	1.7	3.07	0.0774
ENSMUSG00000050627	GPD1L	-4.7	3.07	0.0193
ENSMUSG00000070730	RMDN3	6.8	3.07	0.0245
ENSMUSG00000030322	MBD4	-8.4	3.07	0.0275
ENSMUSG00000093969	TRAV4N-4	-3.8	3.07	0.026
ENSMUSG00000049230	GM9833	-12.1	3.07	0.026
ENSMUSG00000096505	TRAV4D-4	-3.8	3.07	0.026
ENSMUSG00000047225	OLFR684	5	3.07	0.0763
ENSMUSG00000048076	ARF1	-8.3	3.06	0.026
ENSMUSG00000031340	GABRE	5.7	3.06	0.0262
ENSMUSG00000094370	GM3373	-4.5	3.06	0.0262
ENSMUSG00000035455	FIGNL1	-13.9	3.06	0.0262
ENSMUSG00000090308	GM5174	-9.1	3.06	0.0138
ENSMUSG00000026766	MMADHC	-7.6	3.05	0.025
ENSMUSG00000028249	SDCBP	-4	3.05	0.025
ENSMUSG00000005687	BCAS2	5.8	3.05	0.0281
ENSMUSG00000052388	GM9874	4.5	3.05	0.0266
ENSMUSG00000058244	OLFR506	-6.9	3.05	0.014
ENSMUSG00000048897	ZFP710	3	3.04	0.0781
ENSMUSG00000019804	SNX3	5.8	3.04	0.0265
ENSMUSG00000009394	SYN2	-10	3.04	0.0218
ENSMUSG00000046959	SLC26A1	9.7	3.04	0.0218
ENSMUSG00000079610	ANKRD39	-4.7	3.04	0.0218
ENSMUSG00000026767	FAM188A	-4.6	3.04	0.0218
ENSMUSG00000031073	FGF15	3.7	3.04	0.0767
ENSMUSG00000029427	ZCCHC8	7.2	3.03	0.0785
ENSMUSG00000039485	TSPYL4	3.7	3.03	0.0785
ENSMUSG00000038295	ATG9B	-2.9	3.03	0.0203
ENSMUSG00000019988	NEDD1	-4.4	3.03	0.0286
ENSMUSG00000037552	PLEKHG2	-5.1	3.03	0.0286
ENSMUSG00000090919	PABPC4L	-4.8	3.03	0.0286
ENSMUSG00000066197	GPR139	4.3	3.03	0.0769
ENSMUSG00000029832	NFE2L3	-5	3.02	0.0789
ENSMUSG00000070780	RBM47	6.1	3.02	0.0789
ENSMUSG00000021381	BARX1	4.4	3.02	0.0789
ENSMUSG00000046733	GPRC5A	5.7	3.02	0.0269
ENSMUSG00000043391	2510009E07RIK	-5.3	3.02	0.0331
ENSMUSG00000041035	DPCD	-4.4	3.02	0.0331
ENSMUSG00000056706	KRTAP7-1	-9.1	3.02	0.0331
ENSMUSG00000042371	SLC5A10	2.9	3.02	0.077
ENSMUSG00000007216	ZFP775	5.7	3.01	0.0792
ENSMUSG00000006127	INPP5K	-11.6	3.01	0.0272
ENSMUSG00000000794	KCNN3	-6.5	3.01	0.0272
ENSMUSG00000064179	TNNT1	-3.1	3.01	0.0295
ENSMUSG00000017211	GSDMA2	5.5	3.01	0.0281
ENSMUSG00000091472	GM3739	-7.6	3.01	0.0281
ENSMUSG00000056531	CCDC18	-6	3.01	0.0408
ENSMUSG00000070643	SOX13	-5.9	3.01	0.0408
ENSMUSG00000048445	CCDC57	-5.7	3.01	0.0408
ENSMUSG00000060961	SLC4A4	-4.8	3.01	0.0773
ENSMUSG00000095654	PLSCR5	-2.5	3.01	0.0773
ENSMUSG00000052135	FOXO6	6.2	3	0.0797
ENSMUSG00000061578	KSR2	5.7	3	0.0274
ENSMUSG00000034601	2700049A03RIK	-6.2	3	0.0299
ENSMUSG00000072978	GM5830	5.2	3	0.0284
ENSMUSG00000095503	GM3147	-7.8	3	0.0143
ENSMUSG00000096066	GM10424	-7.8	3	0.0143
ENSMUSG00000094560	GM16522	-7.8	3	0.0143
ENSMUSG00000026851	BC005624	-6.3	3	0.0507
ENSMUSG00000074881	MAGEB3	-10.2	3	0.0507
ENSMUSG00000024384	IWS1	-6.6	3	0.0507
ENSMUSG00000047213	YTHDF3	-6.5	3	0.0507
ENSMUSG00000048373	FGFBP1	4	2.99	0.0801
ENSMUSG00000049285	MBLAC1	-5.2	2.99	0.0216
ENSMUSG00000069919	HBA-A1	-8.2	2.99	0.0303
ENSMUSG00000069917	HBA-A2	-8.2	2.99	0.0303
ENSMUSG00000033409	SYCE1L	-6.5	2.99	0.0562
ENSMUSG00000031637	LRP2BP	-6.9	2.99	0.0562
ENSMUSG00000026835	FCNB	-6.3	2.99	0.0777
ENSMUSG00000028886	EYA3	-3.8	2.98	0.0804
ENSMUSG00000067860	ZIC3	-2.5	2.98	0.0218
ENSMUSG00000007038	NEU1	-4.7	2.98	0.0279
ENSMUSG00000020078	VPS26A	-8.2	2.98	0.0265
ENSMUSG00000049550	CLIP1	6.2	2.98	0.0265
ENSMUSG00000070390	NLRP1B	4.2	2.98	0.0307
ENSMUSG00000076761	TRAV5-1	-7.4	2.98	0.0292
ENSMUSG00000076800	TRAV6N-5	-9.5	2.98	0.0292
ENSMUSG00000096149	TRAV6-5	-9.5	2.98	0.0292
ENSMUSG00000020844	NXN	-4.1	2.98	0.0612
ENSMUSG00000044148	1810030O07RIK	-5.2	2.98	0.0612
ENSMUSG00000040600	EPS8L3	-4.7	2.98	0.0778
ENSMUSG00000043418	LRIT2	-2.6	2.98	0.0778
ENSMUSG00000018677	SLC25A39	-6	2.97	0.0267
ENSMUSG00000021624	CD180	-5	2.97	0.0311
ENSMUSG00000015337	ENDOG	4.2	2.97	0.0311
ENSMUSG00000026222	SP100	-7.3	2.97	0.0652
ENSMUSG00000020332	4930404A10RIK	-4.7	2.97	0.0652
ENSMUSG00000044847	LSM11	-7.2	2.96	0.0812
ENSMUSG00000045314	SOWAHB	5.2	2.96	0.0812
ENSMUSG00000057637	PRDM2	-4.6	2.96	0.0812
ENSMUSG00000040209	ZFP704	7.1	2.96	0.0812
ENSMUSG00000025730	RAB40C	-2.9	2.96	0.0223
ENSMUSG00000032480	DHX30	7.7	2.96	0.027
ENSMUSG00000040740	SLC25A34	3.5	2.96	0.027
ENSMUSG00000032640	CHSY1	-10.2	2.96	0.0677
ENSMUSG00000027007	SSFA2	-6.4	2.96	0.0677
ENSMUSG00000002032	TMEM25	-4.5	2.95	0.0827
ENSMUSG00000074240	CIB3	3.1	2.95	0.0286
ENSMUSG00000042632	PLA2G6	-4.6	2.95	0.0319
ENSMUSG00000033526	PPIP5K1	-7.5	2.95	0.0697
ENSMUSG00000078348	SF3B5	-6.9	2.94	0.082
ENSMUSG00000040280	NDUFA4L2	2.6	2.94	0.0289
ENSMUSG00000022836	MYLK	4.8	2.94	0.0289
ENSMUSG00000021240	ABCD4	-5.8	2.94	0.0323
ENSMUSG00000018654	IKZF1	-4.2	2.94	0.0323
ENSMUSG00000095519	IGHV1-66	-10.2	2.94	0.0309
ENSMUSG00000094804	GM21977	-5.1	2.94	0.0149
ENSMUSG00000094298	GM6164	-7.5	2.94	0.0149
ENSMUSG00000094981	GM8653	-7.5	2.94	0.0149
ENSMUSG00000095518	GM8068	-5.1	2.94	0.0149
ENSMUSG00000091740	GM7929	-5.1	2.94	0.0149
ENSMUSG00000096737	VMN1R117	-7.5	2.94	0.0149
ENSMUSG00000094349	GM8082	-5.1	2.94	0.0149
ENSMUSG00000031458	COPRS	-10.2	2.94	0.0721
ENSMUSG00000054675	TMEM119	-5.2	2.94	0.0786
ENSMUSG00000050058	PRM3	6.6	2.93	0.0824
ENSMUSG00000019861	GOPC	-4.2	2.93	0.0327
ENSMUSG00000064109	HCST	-5.8	2.93	0.0327
ENSMUSG00000053988	GM9931	-6.4	2.93	0.0313
ENSMUSG00000026080	CHST10	-3.6	2.93	0.0737
ENSMUSG00000020173	COBL	-7.7	2.93	0.0737
ENSMUSG00000026535	IFI202B	-3.8	2.92	0.0829
ENSMUSG00000028033	KCNQ5	-2.4	2.92	0.0841
ENSMUSG00000030417	PDCD5	-5.9	2.92	0.0333
ENSMUSG00000073878	GM13304	-4.4	2.92	0.0333
ENSMUSG00000094065	GM21541	-4.4	2.92	0.0333
ENSMUSG00000038843	GCNT1	-5.1	2.92	0.0333
ENSMUSG00000095675	CCL21B	-4.4	2.92	0.0333
ENSMUSG00000096596	GM10591	-4.4	2.92	0.0333
ENSMUSG00000076764	TRAV6-2	-7.6	2.92	0.0316
ENSMUSG00000096478	TRAV9D-1	-3.1	2.92	0.0316
ENSMUSG00000094694	IGHV1-9	-5.6	2.92	0.0316
ENSMUSG00000096900	TRAV9-1	-3.1	2.92	0.0316
ENSMUSG00000059136	OLFR539	-5.3	2.92	0.015
ENSMUSG00000001017	CHTOP	-3.7	2.92	0.015
ENSMUSG00000091530	CLDN20	-3.1	2.92	0.079
ENSMUSG00000050431	OLFR730	-6	2.92	0.079
ENSMUSG00000020224	LLPH	-4.8	2.91	0.0846
ENSMUSG00000026374	TSN	-8.2	2.91	0.0337
ENSMUSG00000043383	OLFR1342	-3.7	2.91	0.015
ENSMUSG00000033327	TNXB	-7.6	2.9	0.0286
ENSMUSG00000050335	LGALS3	-4.4	2.9	0.0342
ENSMUSG00000053360	F730035P03RIK	5.5	2.9	0.0321
ENSMUSG00000079701	SSXB3	-7.2	2.9	0.0151
ENSMUSG00000071647	EML3	-9.6	2.9	0.0806
ENSMUSG00000041481	SERPINA3G	-4.5	2.9	0.0806
ENSMUSG00000031812	MAP1LC3B	2.3	2.89	0.024
ENSMUSG00000039285	AZI2	-7.6	2.89	0.0289
ENSMUSG00000032323	CYP11A1	-4.7	2.89	0.0347
ENSMUSG00000075110	OLFR1214	-5.2	2.89	0.0151
ENSMUSG00000021943	GDF10	-5.4	2.89	0.0794
ENSMUSG00000027304	RTF1	-4.8	2.88	0.0846
ENSMUSG00000025008	TCTN3	0.9	2.88	0.0861
ENSMUSG00000079480	PIN4	5	2.88	0.0242
ENSMUSG00000062542	SYT9	-3	2.88	0.0242
ENSMUSG00000030782	TGFB1I1	-3.9	2.88	0.0352
ENSMUSG00000030846	TIAL1	-6.8	2.88	0.0352
ENSMUSG00000078794	DACT3	-3.6	2.88	0.0849
ENSMUSG00000047361	GM973	-6	2.88	0.0849
ENSMUSG00000052316	LRRC15	-2.8	2.88	0.0796
ENSMUSG00000052726	KCNT2	5	2.88	0.0796
ENSMUSG00000009145	DQX1	-7.2	2.87	0.0295
ENSMUSG00000024613	TCOF1	-7.2	2.87	0.0357
ENSMUSG00000045690	WDR89	-4	2.87	0.0357
ENSMUSG00000094905	VMN1R155	-5.3	2.87	0.0152
ENSMUSG00000095275	VMN1R107	-5.3	2.87	0.0152
ENSMUSG00000064213	DEFA24	-5.3	2.87	0.0152
ENSMUSG00000043529	OLFR266	-3.3	2.87	0.0152
ENSMUSG00000050558	PROKR2	-5.8	2.87	0.0799
ENSMUSG00000035914	CD276	1.2	2.86	0.0871
ENSMUSG00000034493	4930556J24RIK	-7.3	2.86	0.0329
ENSMUSG00000076762	TRAV6-1	3.5	2.86	0.0329
ENSMUSG00000044994	OLFR1426	-3.3	2.86	0.0153
ENSMUSG00000052759	GPR25	4.4	2.86	0.08
ENSMUSG00000038302	LACE1	6.8	2.85	0.0301
ENSMUSG00000021314	AMPH	-6.8	2.85	0.0301
ENSMUSG00000042404	DENND4B	-7	2.85	0.0918
ENSMUSG00000039210	GPATCH2	-4.5	2.85	0.0918
ENSMUSG00000096014	SOX1	-9.4	2.85	0.0918
ENSMUSG00000029185	FAM114A1	-7	2.85	0.0918
ENSMUSG00000022025	LECT1	4.7	2.85	0.0802
ENSMUSG00000033863	KLF9	-2.7	2.84	0.0864
ENSMUSG00000045248	MED26	-4.3	2.84	0.0864
ENSMUSG00000078722	GM12394	-9.6	2.84	0.0333
ENSMUSG00000022002	4930564B18RIK	-8.1	2.84	0.0944
ENSMUSG00000046637	TTC34	5.7	2.84	0.0803
ENSMUSG00000071234	SYNDIG1L	-6.1	2.84	0.0803
ENSMUSG00000039476	PRRX2	-3.1	2.83	0.0253
ENSMUSG00000005628	TMOD4	-7.1	2.83	0.0307
ENSMUSG00000070691	RUNX3	-2	2.83	0.0379
ENSMUSG00000016477	E2F3	-5.6	2.83	0.0379
ENSMUSG00000048500	DEFB15	-6	2.83	0.0335
ENSMUSG00000092116	GM10320	-2.8	2.83	0.0335
ENSMUSG00000090707	GM8237	5.5	2.83	0.0335
ENSMUSG00000045795	WHAMM	-8.6	2.83	0.0973
ENSMUSG00000022074	TNFRSF10B	-3.4	2.82	0.0385
ENSMUSG00000031933	FOLR4	-3.7	2.82	0.0338
ENSMUSG00000044172	PTX4	-4.3	2.82	0.101
ENSMUSG00000041328	PCF11	-6.9	2.82	0.101
ENSMUSG00000012123	AIM1L	-9.1	2.82	0.101
ENSMUSG00000026931	1700019N19RIK	-3.2	2.82	0.0807
ENSMUSG00000012428	STEAP4	-2.7	2.82	0.0807
ENSMUSG00000055639	DACH1	-4.8	2.81	0.0877
ENSMUSG00000055003	LRTM2	-3.4	2.81	0.0897
ENSMUSG00000044788	FADS6	0.9	2.81	0.0897
ENSMUSG00000020439	SMTN	1.1	2.81	0.0897
ENSMUSG00000033860	FGG	2.8	2.81	0.0324
ENSMUSG00000006021	KPTN	-8.9	2.81	0.0315
ENSMUSG00000015134	ALDH1A3	-7.4	2.81	0.0391
ENSMUSG00000021823	VCL	3.4	2.81	0.0391
ENSMUSG00000039943	PLCB4	5.1	2.81	0.0391
ENSMUSG00000035201	B020004J07RIK	3.5	2.81	0.0157
ENSMUSG00000020648	DUS4L	-6.7	2.81	0.107
ENSMUSG00000034212	ANKMY1	-5.6	2.81	0.107
ENSMUSG00000022110	SUCLA2	-4.5	2.81	0.107
ENSMUSG00000021036	SPTLC2	-8.9	2.81	0.107
ENSMUSG00000056306	SERTM1	2.2	2.81	0.0808
ENSMUSG00000030019	FBXL14	-3.4	2.8	0.026
ENSMUSG00000070979	ACTL7A	-6.1	2.8	0.0318
ENSMUSG00000049517	RPS23	-8.7	2.8	0.0318
ENSMUSG00000027425	CSRP2BP	5.6	2.8	0.0397
ENSMUSG00000015790	SURF1	-5.5	2.8	0.109
ENSMUSG00000021962	DCP1A	-4.5	2.79	0.0887
ENSMUSG00000024561	MBD1	3.5	2.79	0.0887
ENSMUSG00000039801	2410089E03RIK	-2.8	2.79	0.0908
ENSMUSG00000035181	HEATR5A	1.8	2.79	0.0908
ENSMUSG00000058099	NFAM1	-3.4	2.79	0.0263
ENSMUSG00000033953	PPP3R1	-2.2	2.79	0.033
ENSMUSG00000025318	JPH3	-8.5	2.79	0.0404
ENSMUSG00000034575	PAPD7	-5.6	2.79	0.0404
ENSMUSG00000049516	SPTY2D1	-5.1	2.79	0.113
ENSMUSG00000041477	DCP1B	-5.3	2.79	0.113
ENSMUSG00000062128	OLFR20	-3.4	2.79	0.0811
ENSMUSG00000038902	POGZ	-3.3	2.78	0.0892
ENSMUSG00000001891	UGP2	-11.1	2.78	0.0333
ENSMUSG00000055109	GM15155	5.5	2.78	0.0348
ENSMUSG00000024512	DYNAP	3.8	2.78	0.0162
ENSMUSG00000069080	LCN11	-5.6	2.78	0.0162
ENSMUSG00000090077	LIME1	-3.7	2.78	0.117
ENSMUSG00000056737	CAPG	-3.7	2.78	0.117
ENSMUSG00000027801	TM4SF4	-5.6	2.78	0.0812
ENSMUSG00000075304	SP5	-2.3	2.77	0.0897
ENSMUSG00000066838	ZFP772	-3.6	2.77	0.0897
ENSMUSG00000054206	GZMM	-2.1	2.77	0.0268
ENSMUSG00000052609	PLEKHG3	-8.3	2.77	0.0332
ENSMUSG00000023439	GNB3	8.6	2.77	0.0332
ENSMUSG00000063932	POTEG	2.9	2.77	0.0164
ENSMUSG00000046567	4930430F08RIK	-4.3	2.77	0.12
ENSMUSG00000045589	FRRS1L	-2.6	2.77	0.0815
ENSMUSG00000039903	EVA1C	-2.3	2.77	0.0815
ENSMUSG00000029439	SFSWAP	-4.8	2.76	0.0901
ENSMUSG00000031785	GPR56	1.5	2.76	0.0924
ENSMUSG00000063406	TMED5	-7.3	2.76	0.0336
ENSMUSG00000029649	POMP	4.6	2.76	0.0424
ENSMUSG00000019768	ESR1	-6.4	2.76	0.0424
ENSMUSG00000029681	BCL7B	3	2.76	0.0424
ENSMUSG00000033993	1700018A14RIK	-6.3	2.76	0.0353
ENSMUSG00000095190	GM10668	-6.3	2.76	0.0165
ENSMUSG00000095363	GM4567	-6.3	2.76	0.0165
ENSMUSG00000079699	GM6592	-5.7	2.76	0.0165
ENSMUSG00000038745	NLRP6	0.9	2.75	0.093
ENSMUSG00000020428	GABRA6	3.6	2.75	0.0341
ENSMUSG00000036112	METAP2	-5.6	2.75	0.0341
ENSMUSG00000008475	ARPC5	4.8	2.75	0.0341
ENSMUSG00000017747	GHDC	-7	2.75	0.034
ENSMUSG00000022772	SENP5	-4.1	2.75	0.0431
ENSMUSG00000025049	TAF5	5.5	2.75	0.0431
ENSMUSG00000032192	GNB5	4	2.75	0.0431
ENSMUSG00000094021	GM3685	-6.2	2.75	0.0166
ENSMUSG00000093848	GM20865	-8.4	2.75	0.0166
ENSMUSG00000090764	GM3127	-6.2	2.75	0.0166
ENSMUSG00000095232	SCGB1B19	-6.2	2.75	0.0166
ENSMUSG00000029861	FAM131B	4.6	2.75	0.0818
ENSMUSG00000036120	RFXANK	-9.2	2.74	0.0911
ENSMUSG00000037685	ATP8A1	-6.1	2.74	0.0344
ENSMUSG00000076744	TCRG-V7	5.5	2.74	0.0438
ENSMUSG00000076587	IGKV6-20	4.1	2.74	0.0359
ENSMUSG00000078202	NRARP	-3.5	2.73	0.0916
ENSMUSG00000037013	SS18	-9.3	2.73	0.0445
ENSMUSG00000082488	1700119I11RIK	-3.2	2.73	0.0362
ENSMUSG00000027422	RRBP1	4.6	2.73	0.0169
ENSMUSG00000057817	OLFR1446	4.3	2.73	0.0169
ENSMUSG00000073125	XLR3B	-4.6	2.73	0.0169
ENSMUSG00000040383	AQR	-2.9	2.72	0.0453
ENSMUSG00000093411	VMN1R17	-8.1	2.72	0.0171
ENSMUSG00000096714	OLFR699	4.8	2.72	0.0171
ENSMUSG00000028269	GBP2B	-2.3	2.72	0.0823
ENSMUSG00000020653	KLF11	2.6	2.71	0.0926
ENSMUSG00000054383	PNMA1	-4	2.71	0.0926
ENSMUSG00000036186	FAM69B	-2.1	2.71	0.0953
ENSMUSG00000030513	PCSK6	4	2.71	0.046
ENSMUSG00000041515	IRF8	3.3	2.7	0.0285
ENSMUSG00000037129	TMPRSS13	-4.4	2.7	0.0285
ENSMUSG00000073775	KTI12	-2.5	2.7	0.0285
ENSMUSG00000042426	DHX29	-5	2.7	0.0363
ENSMUSG00000024985	TCF7L2	-3.6	2.7	0.0468
ENSMUSG00000035958	TDP2	-3.8	2.7	0.0468
ENSMUSG00000050102	VMN1R235	-4	2.7	0.0176
ENSMUSG00000075132	OLFR1173	-3.1	2.7	0.0176
ENSMUSG00000027224	DUOXA1	1.9	2.69	0.0966
ENSMUSG00000055681	COPE	-5.4	2.69	0.0287
ENSMUSG00000022225	CMA1	3	2.69	0.0359
ENSMUSG00000025347	METTL7B	-4.2	2.69	0.0476
ENSMUSG00000052062	PARD3B	-5.9	2.69	0.0476
ENSMUSG00000094029	IGHV3-3	-7.6	2.69	0.0376
ENSMUSG00000026761	ORC4	-6.5	2.68	0.0941
ENSMUSG00000073998	OLFR520	-4.5	2.68	0.0972
ENSMUSG00000019790	STXBP5	-4.3	2.68	0.029
ENSMUSG00000070704	UGT2B36	-5.4	2.68	0.0373
ENSMUSG00000003500	IMPDH1	5.3	2.68	0.0484
ENSMUSG00000067543	PRB1	3.5	2.68	0.038
ENSMUSG00000094546	IGHV1-26	-11.8	2.68	0.038
ENSMUSG00000027811	4930579G24RIK	-3.6	2.68	0.13
ENSMUSG00000038323	1700066M21RIK	-10.4	2.68	0.13
ENSMUSG00000078619	SMARCD2	-4.3	2.67	0.0946
ENSMUSG00000042477	TFAP2E	-4.1	2.67	0.0946
ENSMUSG00000030393	ZIK1	-7.3	2.67	0.0946
ENSMUSG00000027500	STMN2	-2.6	2.67	0.0292
ENSMUSG00000095886	GM21946	-4.6	2.67	0.0384
ENSMUSG00000050215	OLFR70	-8.3	2.67	0.0182
ENSMUSG00000018986	SLFN3	-8.4	2.67	0.13
ENSMUSG00000051860	SAMD7	3.4	2.67	0.0832
ENSMUSG00000027714	EXOSC9	-7.6	2.66	0.0951
ENSMUSG00000064310	ZPLD1	-2.4	2.66	0.0984
ENSMUSG00000022040	EPHX2	3	2.66	0.0369
ENSMUSG00000020325	FSTL3	3.5	2.66	0.05
ENSMUSG00000037111	SETD7	-2.6	2.66	0.05
ENSMUSG00000029414	KNTC1	-4.7	2.66	0.05
ENSMUSG00000064194	ZFP936	-4.3	2.66	0.0387
ENSMUSG00000067767	CLEC4B2	-8.3	2.66	0.0184
ENSMUSG00000022514	IL1RAP	1.6	2.65	0.0991
ENSMUSG00000027956	TMEM144	-4.3	2.65	0.0991
ENSMUSG00000035390	BRSK1	-6.2	2.65	0.0372
ENSMUSG00000037860	AIM2	-7.8	2.65	0.0387
ENSMUSG00000026950	NEB	7.2	2.65	0.0387
ENSMUSG00000037938	CHCHD5	-3.8	2.65	0.0387
ENSMUSG00000078306	GM16493	-11.7	2.65	0.039
ENSMUSG00000095958	TRAV12-3	2.8	2.65	0.039
ENSMUSG00000062438	ADAM1B	-3.2	2.65	0.0187
ENSMUSG00000094081	GM20826	4.7	2.65	0.0187
ENSMUSG00000079017	IFI27L2A	-4.6	2.65	0.0187
ENSMUSG00000094484	GM21244	4.7	2.65	0.0187
ENSMUSG00000094891	OLFR55	-2.4	2.65	0.0836
ENSMUSG00000095970	GM19402	3.4	2.65	0.0836
ENSMUSG00000011427	ZFP790	6.5	2.64	0.0962
ENSMUSG00000040929	RFX3	4.6	2.64	0.0962
ENSMUSG00000051437	UBQLNL	-3.3	2.64	0.03
ENSMUSG00000019856	FAM184A	-2.3	2.64	0.0518
ENSMUSG00000057443	OLFR138	4.6	2.64	0.0188
ENSMUSG00000000958	SLC7A7	-4.6	2.64	0.133
ENSMUSG00000040097	FLYWCH1	-4.6	2.64	0.133
ENSMUSG00000078552	DCDC2B	-8.2	2.64	0.133
ENSMUSG00000063439	B9D2	-4.1	2.64	0.133
ENSMUSG00000005947	ITGAE	-2.2	2.63	0.1
ENSMUSG00000056167	CNOT10	4.8	2.63	0.0303
ENSMUSG00000027162	LIN7C	-3.1	2.63	0.0527
ENSMUSG00000075167	OLFR1101	-3.2	2.63	0.0191
ENSMUSG00000073944	OLFR619	-3.7	2.63	0.0191
ENSMUSG00000053012	KRCC1	-8.5	2.63	0.133
ENSMUSG00000022715	CLDN26	5.1	2.63	0.0842
ENSMUSG00000054582	PABPC1L	-3.5	2.62	0.0972
ENSMUSG00000038070	CNTLN	-4.9	2.62	0.0403
ENSMUSG00000018604	TBX3	-4.1	2.62	0.0537
ENSMUSG00000025357	DGKA	5.5	2.62	0.0405
ENSMUSG00000051989	SMIM11	-3.7	2.62	0.0196
ENSMUSG00000025576	RBFOX3	-3.7	2.62	0.0196
ENSMUSG00000074579	LEKR1	-4.8	2.62	0.134
ENSMUSG00000028108	ECM1	-3.5	2.62	0.134
ENSMUSG00000059429	OLFR365	4.7	2.62	0.0843
ENSMUSG00000071398	2410004P03RIK	-2.6	2.62	0.0843
ENSMUSG00000033326	KDM4A	2.6	2.61	0.0978
ENSMUSG00000001138	CNNM3	1.6	2.61	0.102
ENSMUSG00000058446	ZNRF2	-3.2	2.61	0.031
ENSMUSG00000038861	PI4KB	-6.4	2.61	0.0386
ENSMUSG00000033940	BRK1	-6.4	2.61	0.0408
ENSMUSG00000029552	TES	-5.2	2.61	0.0546
ENSMUSG00000037605	LPHN3	-6.7	2.61	0.0546
ENSMUSG00000079434	NEU2	-2.7	2.61	0.0546
ENSMUSG00000040998	NPNT	-5.5	2.61	0.0546
ENSMUSG00000005374	TBL2	5.4	2.61	0.135
ENSMUSG00000038593	TCTN1	-5	2.61	0.135
ENSMUSG00000042436	MFAP4	-4.5	2.61	0.0845
ENSMUSG00000026843	FUBP3	5.5	2.6	0.0983
ENSMUSG00000041995	ZBED3	-4.5	2.6	0.0983
ENSMUSG00000039470	ZDHHC2	-2.6	2.6	0.0312
ENSMUSG00000025809	ITGB1	-2.7	2.6	0.0556
ENSMUSG00000059552	TRP53	3	2.6	0.0556
ENSMUSG00000067225	CYP2C54	-4.8	2.6	0.0223
ENSMUSG00000078505	GM436	-3.5	2.6	0.0223
ENSMUSG00000043388	TMEM130	5.1	2.6	0.0848
ENSMUSG00000027171	PRRG4	3.5	2.6	0.0848
ENSMUSG00000036932	AIFM1	-5.6	2.59	0.0988
ENSMUSG00000038425	POLI	-2.6	2.59	0.0988
ENSMUSG00000033565	RBFOX2	2.3	2.59	0.0988
ENSMUSG00000040432	LTB4R2	-2.2	2.59	0.103
ENSMUSG00000019731	SLC35E1	-2.8	2.59	0.0418
ENSMUSG00000073374	C030034I22RIK	-3.1	2.59	0.0416
ENSMUSG00000076512	IGKV9-123	-9.9	2.59	0.0416
ENSMUSG00000074196	GM6289	5.6	2.59	0.0416
ENSMUSG00000053347	ZFP943	4.3	2.59	0.0232
ENSMUSG00000018844	FNDC8	4.3	2.59	0.0849
ENSMUSG00000024800	RPP30	-6.9	2.58	0.0994
ENSMUSG00000033114	SLC35D2	-3.1	2.58	0.103
ENSMUSG00000009291	PTTG1IP	-1.3	2.58	0.103
ENSMUSG00000059406	TMPRSS9	-2.8	2.58	0.0316
ENSMUSG00000006154	EPS8L1	3.6	2.58	0.0397
ENSMUSG00000020758	ITGB4	-6	2.58	0.0424
ENSMUSG00000031880	RRAD	3.5	2.58	0.0577
ENSMUSG00000057726	SERPINB9G	-8.2	2.58	0.0239
ENSMUSG00000040132	SVS2	-3.8	2.58	0.0239
ENSMUSG00000095300	GM906	-4.1	2.58	0.0239
ENSMUSG00000030385	2900092C05RIK	4.4	2.58	0.0851
ENSMUSG00000035601	TRMT10B	-5	2.57	0.1
ENSMUSG00000025128	BHLHE22	3.9	2.57	0.1
ENSMUSG00000022683	PLA2G10	3.6	2.57	0.1
ENSMUSG00000023971	RRP36	4.6	2.57	0.1
ENSMUSG00000034266	BATF	3.6	2.57	0.1
ENSMUSG00000073388	A330017A19RIK	3.1	2.57	0.0425
ENSMUSG00000096487	OLFR706	-8.8	2.57	0.0247
ENSMUSG00000073455	9030025P20RIK	-4.9	2.57	0.0247
ENSMUSG00000037750	FAM222B	-3.8	2.57	0.136
ENSMUSG00000057751	MEGF6	-2.1	2.57	0.0853
ENSMUSG00000060591	IFITM2	-3.3	2.56	0.105
ENSMUSG00000036078	SIGMAR1	-7.9	2.56	0.0405
ENSMUSG00000047897	RIPPLY2	-6	2.56	0.0599
ENSMUSG00000094686	CCL21A	-4.4	2.56	0.0599
ENSMUSG00000040364	SEC1	-8.1	2.56	0.0256
ENSMUSG00000061952	OLFR1377	-4	2.56	0.0256
ENSMUSG00000045165	AI467606	-2.9	2.56	0.0855
ENSMUSG00000048485	ZBTB8B	2.7	2.55	0.101
ENSMUSG00000020088	SAR1A	-2.8	2.55	0.0324
ENSMUSG00000028413	B4GALT1	-7.9	2.55	0.0408
ENSMUSG00000030088	ALDH1L1	3	2.55	0.0408
ENSMUSG00000066990	GM10192	-11.1	2.55	0.0433
ENSMUSG00000050097	CES2B	-3.7	2.55	0.0263
ENSMUSG00000043366	OLFR78	4.4	2.55	0.0857
ENSMUSG00000031966	GLB1L3	-5.3	2.55	0.0857
ENSMUSG00000071350	SETDB2	-3.9	2.54	0.102
ENSMUSG00000036561	PPP6R2	-4.8	2.54	0.062
ENSMUSG00000036822	TOPORS	4.3	2.54	0.062
ENSMUSG00000037239	SPRED3	3.2	2.54	0.0859
ENSMUSG00000028949	SMARCD3	-4.4	2.53	0.102
ENSMUSG00000028932	PSMC2	-6	2.53	0.0632
ENSMUSG00000029380	CXCL1	-4.8	2.53	0.0632
ENSMUSG00000022309	ANGPT1	-6.5	2.53	0.0632
ENSMUSG00000079019	INSL3	-6.8	2.53	0.0632
ENSMUSG00000048332	LHFP	-7.7	2.53	0.0632
ENSMUSG00000009356	LPO	-2.8	2.53	0.0632
ENSMUSG00000038729	AKAP2	-4.1	2.53	0.0632
ENSMUSG00000022491	GLYCAM1	-4.9	2.53	0.0276
ENSMUSG00000057381	TAS2R123	-3.4	2.53	0.0276
ENSMUSG00000042250	PGLYRP4	-6	2.53	0.137
ENSMUSG00000042677	ZC3H12A	-2.8	2.53	0.137
ENSMUSG00000038773	KDM3B	2.3	2.52	0.103
ENSMUSG00000019794	KATNA1	-3	2.52	0.0643
ENSMUSG00000017652	CD40	-2.3	2.52	0.0643
ENSMUSG00000066750	OLFR876	-8	2.52	0.0283
ENSMUSG00000060565	GM5591	-5	2.52	0.0283
ENSMUSG00000079162	TRIM43B	-4.1	2.52	0.0283
ENSMUSG00000020717	PECAM1	-6.2	2.52	0.138
ENSMUSG00000030701	PLEKHB1	-10.2	2.52	0.138
ENSMUSG00000005982	NAA60	-4.9	2.52	0.138
ENSMUSG00000043323	FBRSL1	-6.2	2.52	0.138
ENSMUSG00000020526	ZNHIT3	-4.5	2.51	0.103
ENSMUSG00000060477	IRAK2	-8.6	2.51	0.0423
ENSMUSG00000021493	PDLIM7	-7	2.51	0.0463
ENSMUSG00000038256	BCL9	-4.4	2.51	0.0653
ENSMUSG00000054766	SET	2.6	2.51	0.0653
ENSMUSG00000045039	MEGF8	1.5	2.5	0.109
ENSMUSG00000078773	RAD54B	5.1	2.5	0.0664
ENSMUSG00000043909	TRP53BP1	-4.6	2.5	0.0664
ENSMUSG00000095219	GM6468	-12.6	2.5	0.0452
ENSMUSG00000061111	FAM195B	-4	2.5	0.138
ENSMUSG00000024379	TSLP	-6.4	2.5	0.138
ENSMUSG00000021176	EFCAB11	-6.3	2.5	0.138
ENSMUSG00000031231	COX7B	-8.2	2.49	0.0431
ENSMUSG00000048424	RANBP3L	-7.6	2.49	0.0475
ENSMUSG00000074968	ANO3	-5.1	2.49	0.0674
ENSMUSG00000029512	ULK1	5.2	2.49	0.0674
ENSMUSG00000050035	FHL4	5.2	2.49	0.0455
ENSMUSG00000096953	GM26571	-9.5	2.49	0.0455
ENSMUSG00000025288	4933436I01RIK	-3.3	2.49	0.0305
ENSMUSG00000006476	NSMF	-3.7	2.49	0.138
ENSMUSG00000035443	THYN1	-4.2	2.49	0.138
ENSMUSG00000040612	ILDR2	0.6	2.48	0.11
ENSMUSG00000046258	ADAM29	-4.4	2.48	0.0341
ENSMUSG00000022821	HGD	4.9	2.48	0.0341
ENSMUSG00000001323	SRR	3.4	2.48	0.0435
ENSMUSG00000021188	TRIP11	-3.7	2.48	0.0685
ENSMUSG00000050357	RLTPR	-9	2.48	0.0685
ENSMUSG00000076598	IGKV3-7	-7.3	2.48	0.0459
ENSMUSG00000001773	FOLH1	-4.5	2.48	0.0314
ENSMUSG00000041272	TOX	-5.7	2.47	0.106
ENSMUSG00000055204	ANKRD17	3.2	2.47	0.106
ENSMUSG00000028522	MIER1	6.3	2.47	0.106
ENSMUSG00000075316	SCN9A	4.9	2.47	0.0344
ENSMUSG00000050965	PRKCA	3.1	2.47	0.0439
ENSMUSG00000024414	MRPL27	-7.5	2.47	0.0487
ENSMUSG00000075591	GM10874	4.3	2.47	0.0463
ENSMUSG00000078964	CES1B	-7.9	2.47	0.0327
ENSMUSG00000060688	OLFR292	-3	2.47	0.0327
ENSMUSG00000061653	VMN1R46	4.3	2.47	0.0327
ENSMUSG00000063020	OLFR194	-4.1	2.47	0.0327
ENSMUSG00000063160	NUMBL	-6.9	2.47	0.139
ENSMUSG00000040025	YTHDF2	4.1	2.47	0.139
ENSMUSG00000022008	GPALPP1	-10.1	2.47	0.139
ENSMUSG00000051502	UFSP1	-6.8	2.47	0.139
ENSMUSG00000078936	TRAPPC13	-6.8	2.47	0.139
ENSMUSG00000032878	CCDC85A	-6.2	2.47	0.0876
ENSMUSG00000036907	C1QL2	4.9	2.47	0.0876
ENSMUSG00000030786	ITGAM	1.5	2.46	0.112
ENSMUSG00000030613	CCDC90B	-3.9	2.46	0.0493
ENSMUSG00000047635	2810006K23RIK	6.6	2.46	0.0493
ENSMUSG00000060445	SYCP2	-3.3	2.46	0.0709
ENSMUSG00000085584	RGAG1	-7.7	2.46	0.0709
ENSMUSG00000022435	UPK3A	-4.4	2.46	0.0709
ENSMUSG00000042129	RASSF4	5.1	2.46	0.0709
ENSMUSG00000028796	PHC2	3.2	2.46	0.0709
ENSMUSG00000001166	OAS1C	-3	2.46	0.0338
ENSMUSG00000041009	IQCF4	-5.3	2.46	0.0338
ENSMUSG00000064065	IPCEF1	3.3	2.46	0.0878
ENSMUSG00000035150	EIF2S3X	2.9	2.45	0.107
ENSMUSG00000024276	ZFP397	-4	2.45	0.107
ENSMUSG00000036810	CNEP1R1	1.1	2.45	0.113
ENSMUSG00000033943	MGA	-3	2.45	0.113
ENSMUSG00000033805	EPHX4	-4.1	2.45	0.0348
ENSMUSG00000001827	FOLR1	4.7	2.45	0.0348
ENSMUSG00000037787	APOPT1	-4	2.45	0.0499
ENSMUSG00000073982	RHOG	-5.5	2.45	0.0721
ENSMUSG00000030170	WNT5B	-5	2.45	0.0721
ENSMUSG00000041491	CEP78	-3.4	2.45	0.0721
ENSMUSG00000033762	RECQL4	4.5	2.45	0.0721
ENSMUSG00000036427	GPI1	5.2	2.45	0.0721
ENSMUSG00000076464	TRBV4	3.6	2.45	0.0476
ENSMUSG00000048967	YJEFN3	-12.9	2.45	0.0476
ENSMUSG00000075408	6030408B16RIK	-10.5	2.45	0.0476
ENSMUSG00000027071	P2RX3	-13.1	2.45	0.0476
ENSMUSG00000045211	NUDT18	-3.6	2.45	0.139
ENSMUSG00000038351	SGSM2	-4.9	2.45	0.139
ENSMUSG00000079003	SAMD1	-4.9	2.45	0.139
ENSMUSG00000071855	CCDC112	-7	2.45	0.139
ENSMUSG00000041688	AMOT	-2.3	2.45	0.088
ENSMUSG00000013367	IGLON5	2.9	2.45	0.088
ENSMUSG00000049327	SETD8	-3.7	2.44	0.107
ENSMUSG00000037190	CYB561D2	-4.7	2.44	0.113
ENSMUSG00000019806	AIG1	1.4	2.44	0.113
ENSMUSG00000021288	KLC1	-4.1	2.44	0.0352
ENSMUSG00000021484	LMAN2	-4.1	2.44	0.0352
ENSMUSG00000050747	TRIM15	-3.1	2.44	0.0352
ENSMUSG00000041769	PPP2R2D	-6.9	2.44	0.0451
ENSMUSG00000031672	GOT2	-6.4	2.44	0.0451
ENSMUSG00000018476	KDM6B	-4.2	2.44	0.0733
ENSMUSG00000033585	NDN	-4	2.44	0.0733
ENSMUSG00000049470	AFF4	3.9	2.44	0.0733
ENSMUSG00000039555	CYLC2	-3.4	2.44	0.0351
ENSMUSG00000024054	SMCHD1	-4.7	2.44	0.139
ENSMUSG00000028843	SH3BGRL3	-7.6	2.44	0.139
ENSMUSG00000029248	1700023E05RIK	4.4	2.44	0.0884
ENSMUSG00000031965	TBX20	-3.4	2.43	0.108
ENSMUSG00000030584	DPF1	-1.2	2.43	0.114
ENSMUSG00000053965	PDE5A	-2.7	2.43	0.0745
ENSMUSG00000005161	PRDX2	-5.9	2.43	0.0745
ENSMUSG00000091402	BC048943	-8.7	2.43	0.0486
ENSMUSG00000075085	OLFR1242	4.6	2.43	0.0359
ENSMUSG00000023084	LRRC71	5	2.43	0.139
ENSMUSG00000073599	ECSCR	-5.1	2.43	0.139
ENSMUSG00000058589	ANKS1B	-3.9	2.42	0.109
ENSMUSG00000031129	SLC9A9	-0.9	2.42	0.115
ENSMUSG00000028445	ENHO	1.1	2.42	0.115
ENSMUSG00000028280	GABRR1	5.1	2.42	0.0459
ENSMUSG00000031949	ADAT1	-7.1	2.42	0.0517
ENSMUSG00000050069	GREM2	4	2.42	0.0757
ENSMUSG00000097411	B430218F22RIK	-5.1	2.42	0.049
ENSMUSG00000054890	OLFR1535	3.2	2.42	0.0365
ENSMUSG00000080933	RHOX3G	-3.3	2.42	0.0365
ENSMUSG00000078994	ZFP429	-7.6	2.42	0.0365
ENSMUSG00000075205	OLFR1037	-3.2	2.42	0.0365
ENSMUSG00000093926	GM17027	-5	2.42	0.0365
ENSMUSG00000093863	GM7954	-5	2.42	0.0365
ENSMUSG00000033763	MTSS1L	-4.4	2.42	0.14
ENSMUSG00000095440	FIGNL2	-3.3	2.42	0.14
ENSMUSG00000055670	ZZEF1	-7.4	2.42	0.14
ENSMUSG00000020910	ADPRM	-6.5	2.42	0.14
ENSMUSG00000033902	MAPKBP1	-4.1	2.41	0.109
ENSMUSG00000026123	PLEKHB2	-2.4	2.41	0.116
ENSMUSG00000061981	FLOT2	-4.1	2.41	0.0365
ENSMUSG00000071415	RPL23	-6.3	2.41	0.0463
ENSMUSG00000048480	CXCR1	4.7	2.41	0.0463
ENSMUSG00000028480	GLIPR2	-5.6	2.41	0.0463
ENSMUSG00000089929	BCL2A1B	-8.2	2.41	0.0769
ENSMUSG00000038393	TXNIP	-3.1	2.41	0.0769
ENSMUSG00000072720	MYO18B	-6.1	2.41	0.0769
ENSMUSG00000069662	MARCKS	-8.3	2.41	0.0494
ENSMUSG00000078902	GM14443	-11.7	2.41	0.0494
ENSMUSG00000074780	ANAPC15-PS	5.1	2.41	0.0494
ENSMUSG00000071724	SMPD5	-4.5	2.41	0.14
ENSMUSG00000091972	TMEM207	-2.3	2.41	0.0892
ENSMUSG00000031816	MTHFSD	-3.3	2.4	0.11
ENSMUSG00000032745	GPBP1	6.3	2.4	0.11
ENSMUSG00000033882	RBM46	2.5	2.4	0.11
ENSMUSG00000056025	CLCA1	-6.3	2.4	0.0529
ENSMUSG00000054555	ADAM12	-2.9	2.4	0.0781
ENSMUSG00000066723	VMN1R183	-7.4	2.4	0.0379
ENSMUSG00000019132	BC005537	-7.5	2.4	0.14
ENSMUSG00000027867	SPAG17	-4.7	2.4	0.14
ENSMUSG00000042408	ZMYM6	-4	2.39	0.11
ENSMUSG00000031131	VGLL1	-3.9	2.39	0.11
ENSMUSG00000057234	METTL15	-2.7	2.39	0.117
ENSMUSG00000042035	IGSF3	1.3	2.39	0.117
ENSMUSG00000008590	HTR3B	-2.7	2.39	0.117
ENSMUSG00000040774	CEPT1	-4.1	2.39	0.037
ENSMUSG00000050022	AMZ1	-3.5	2.39	0.037
ENSMUSG00000069516	LYZ2	-6.5	2.39	0.0471
ENSMUSG00000020911	KRT19	-7.6	2.39	0.0535
ENSMUSG00000041359	TCL1	-5.2	2.39	0.0794
ENSMUSG00000073077	GM7173	-4.3	2.39	0.0794
ENSMUSG00000095088	TRAV11D	-5.4	2.39	0.0502
ENSMUSG00000091306	GM17606	-11.8	2.39	0.0502
ENSMUSG00000096615	TRAV11	-5.4	2.39	0.0502
ENSMUSG00000058513	OLFR801	-3.1	2.39	0.0385
ENSMUSG00000045989	4930451I11RIK	-2.3	2.39	0.0901
ENSMUSG00000049532	SALL2	4.8	2.38	0.111
ENSMUSG00000026100	MSTN	-4.1	2.38	0.0373
ENSMUSG00000059003	GRIN2A	-6.3	2.38	0.0806
ENSMUSG00000026656	FCGR2B	-5	2.38	0.0806
ENSMUSG00000027087	ITGAV	4.8	2.38	0.0806
ENSMUSG00000079619	CYPT15	3.9	2.38	0.0506
ENSMUSG00000040111	GRAMD1B	-2.2	2.38	0.0903
ENSMUSG00000074272	CEACAM1	-4.8	2.37	0.112
ENSMUSG00000050945	ZFP438	-2.9	2.37	0.112
ENSMUSG00000055065	DDX17	3.3	2.37	0.112
ENSMUSG00000035200	CHRNB4	-9.2	2.37	0.048
ENSMUSG00000030806	STX1B	3.5	2.37	0.055
ENSMUSG00000041132	N4BP2L1	-4.2	2.37	0.082
ENSMUSG00000045150	OLFR1161	-2.9	2.37	0.0404
ENSMUSG00000002668	DENND1C	-6	2.37	0.14
ENSMUSG00000038517	TBKBP1	-5.1	2.37	0.14
ENSMUSG00000020441	2310033P09RIK	-5.6	2.37	0.14
ENSMUSG00000071652	INTS5	-2.9	2.36	0.12
ENSMUSG00000033382	TRAPPC8	-4	2.36	0.0377
ENSMUSG00000025068	GSTO1	-5.6	2.36	0.0485
ENSMUSG00000022092	PPP3CC	4.4	2.36	0.0485
ENSMUSG00000054808	ACTN4	-2.5	2.36	0.0556
ENSMUSG00000053746	PTRH1	5.6	2.36	0.0556
ENSMUSG00000020709	ADAP2	8.1	2.36	0.0556
ENSMUSG00000032959	PEBP1	-2.8	2.36	0.0833
ENSMUSG00000040610	TLX3	4	2.36	0.0833
ENSMUSG00000027331	KNSTRN	-2.4	2.36	0.0833
ENSMUSG00000021222	DCAF4	-3.2	2.36	0.0833
ENSMUSG00000052629	GM9885	-4.6	2.36	0.0515
ENSMUSG00000063696	GM8730	-4.7	2.36	0.0515
ENSMUSG00000078289	GM10923	4.6	2.36	0.0515
ENSMUSG00000096857	GM7732	-7.7	2.36	0.0515
ENSMUSG00000094637	VMN1R204	4.1	2.36	0.0411
ENSMUSG00000046652	TAS2R143	4.2	2.36	0.0411
ENSMUSG00000056592	ZFP658	-3.5	2.36	0.0411
ENSMUSG00000075120	OLFR1196	-4.5	2.36	0.0411
ENSMUSG00000028018	GSTCD	-5.2	2.36	0.14
ENSMUSG00000030909	ANKS4B	-2.2	2.36	0.0908
ENSMUSG00000045174	AMER3	4.3	2.36	0.0908
ENSMUSG00000057691	ZFP746	-5.1	2.35	0.113
ENSMUSG00000079605	ZBTB9	-3.3	2.35	0.0562
ENSMUSG00000008461	FUT1	2.7	2.35	0.0846
ENSMUSG00000024201	KDM4B	3.7	2.35	0.0846
ENSMUSG00000052979	6530403G13RIK	-10.4	2.35	0.0521
ENSMUSG00000076436	OXCT2A	-6.9	2.35	0.042
ENSMUSG00000093376	VMN1R23	-4	2.35	0.042
ENSMUSG00000098094	SCGB2B17	-4.3	2.35	0.042
ENSMUSG00000079704	GM14459	-3.7	2.35	0.042
ENSMUSG00000097972	SCGB2B15	-4.3	2.35	0.042
ENSMUSG00000053783	1700016K19RIK	-5.4	2.35	0.14
ENSMUSG00000037014	SSTR4	-9.8	2.35	0.14
ENSMUSG00000047412	ZBTB44	3.5	2.34	0.114
ENSMUSG00000061577	GPR114	-2.9	2.34	0.122
ENSMUSG00000022560	SLC52A2	-2.7	2.34	0.122
ENSMUSG00000026977	2024-03-07	-5	2.34	0.0382
ENSMUSG00000036591	ARHGAP21	6.8	2.34	0.0566
ENSMUSG00000038344	TXLNG	-7.1	2.34	0.0859
ENSMUSG00000025089	GFRA1	4.6	2.34	0.0859
ENSMUSG00000024979	TECTB	-5.3	2.34	0.0859
ENSMUSG00000035722	ABCA7	-3.7	2.34	0.0859
ENSMUSG00000021939	CTSB	-3.2	2.34	0.0859
ENSMUSG00000073948	OLFR608	-11	2.34	0.053
ENSMUSG00000095698	RHOX2D	-7.8	2.34	0.0432
ENSMUSG00000044061	OLFR225	4.3	2.34	0.0432
ENSMUSG00000096427	OLFR895	-5.5	2.34	0.0432
ENSMUSG00000020973	DNAAF2	-7.6	2.34	0.14
ENSMUSG00000046460	SH2D7	4.6	2.34	0.0916
ENSMUSG00000038446	CDC40	-4.8	2.33	0.114
ENSMUSG00000039428	TMEM135	1.6	2.33	0.123
ENSMUSG00000031982	ARV1	7.7	2.33	0.057
ENSMUSG00000020150	GAMT	3.1	2.33	0.0874
ENSMUSG00000002210	SMG9	-5	2.33	0.0874
ENSMUSG00000015522	ARNT	3.8	2.33	0.0874
ENSMUSG00000096150	IGHV1-85	-7	2.33	0.0536
ENSMUSG00000047048	OLFR432	-4.3	2.33	0.0441
ENSMUSG00000030046	BMP10	3.3	2.33	0.0919
ENSMUSG00000050549	5730508B09RIK	1.3	2.32	0.123
ENSMUSG00000070999	CCIN	-2.7	2.32	0.0388
ENSMUSG00000029007	AGTRAP	-4.3	2.32	0.0574
ENSMUSG00000024668	SDHAF2	-7.4	2.32	0.0574
ENSMUSG00000028186	UOX	-5.2	2.32	0.0888
ENSMUSG00000090363	GM3512	-5.4	2.32	0.0539
ENSMUSG00000039174	1700003H04RIK	-12.9	2.32	0.0539
ENSMUSG00000078576	GM12886	-4.6	2.32	0.045
ENSMUSG00000094133	OLFR1431	-8.4	2.32	0.045
ENSMUSG00000022199	SLC22A17	-3.4	2.31	0.115
ENSMUSG00000047881	RELL1	-1.4	2.31	0.124
ENSMUSG00000069266	HIST1H4B	-4.5	2.31	0.0393
ENSMUSG00000070565	RASAL2	-7.6	2.31	0.0578
ENSMUSG00000031028	TUB	-2.9	2.31	0.0902
ENSMUSG00000098078	GM26992	2.7	2.31	0.0545
ENSMUSG00000083929	GM10600	-12.9	2.31	0.0545
ENSMUSG00000044434	GM9791	3.7	2.31	0.0545
ENSMUSG00000078452	RAET1D	-6.5	2.31	0.0458
ENSMUSG00000043827	OLFR94	-3.4	2.31	0.0458
ENSMUSG00000091045	VMN2R55	-5.6	2.31	0.0458
ENSMUSG00000000544	GPA33	3.2	2.31	0.0928
ENSMUSG00000069310	HIST1H3C	-4.9	2.3	0.116
ENSMUSG00000030981	MMP21	-5.7	2.3	0.0514
ENSMUSG00000000263	GLRA1	-7	2.3	0.0514
ENSMUSG00000030279	C2CD5	-2.5	2.3	0.0582
ENSMUSG00000030772	DKK3	-3.5	2.3	0.0917
ENSMUSG00000028212	CCNE2	-3.5	2.3	0.0917
ENSMUSG00000059049	FREM1	-3.1	2.3	0.0917
ENSMUSG00000037646	VPS13B	-5	2.3	0.0917
ENSMUSG00000028191	BCL10	-5.7	2.3	0.0917
ENSMUSG00000003545	FOSB	-2.9	2.3	0.0917
ENSMUSG00000054116	E130116L18RIK	-11.4	2.3	0.0549
ENSMUSG00000090619	VMN2R60	-5.7	2.3	0.0465
ENSMUSG00000028218	FAM92A	-6.9	2.3	0.141
ENSMUSG00000090553	SNRPE	-5.3	2.3	0.141
ENSMUSG00000079559	GM684	4.2	2.3	0.0931
ENSMUSG00000030423	POP4	-6.7	2.29	0.117
ENSMUSG00000078302	FOXD1	-2.4	2.29	0.117
ENSMUSG00000026576	ATP1B1	1.4	2.29	0.126
ENSMUSG00000000826	DNAJC5	4.4	2.29	0.0398
ENSMUSG00000024727	TRPM6	5.3	2.29	0.0519
ENSMUSG00000041052	SLC7A13	-7.7	2.29	0.0585
ENSMUSG00000031162	GATA1	-4	2.29	0.0932
ENSMUSG00000047676	RPSA-PS10	-12.8	2.29	0.0555
ENSMUSG00000053146	OLFR352	-7.3	2.29	0.0474
ENSMUSG00000079806	GM21719	-6.1	2.29	0.0474
ENSMUSG00000051113	FAM71E1	-6.7	2.29	0.141
ENSMUSG00000035829	PPP1R26	-3.7	2.29	0.141
ENSMUSG00000074922	FAM122A	-6.3	2.29	0.141
ENSMUSG00000057068	FAM47E	-4.2	2.29	0.141
ENSMUSG00000043432	LENG9	4.9	2.28	0.117
ENSMUSG00000027349	FAM98B	1.5	2.28	0.127
ENSMUSG00000031959	WDR59	-4	2.28	0.0402
ENSMUSG00000055694	GDF1	-3.5	2.28	0.0946
ENSMUSG00000057351	OLFR347	-3.9	2.28	0.0482
ENSMUSG00000062434	OLFR516	-6	2.28	0.0482
ENSMUSG00000090643	GM3453	-6.1	2.28	0.0482
ENSMUSG00000051285	PCMTD1	-10	2.28	0.141
ENSMUSG00000079470	UTP14B	-5	2.28	0.141
ENSMUSG00000060044	TMEM26	3.4	2.28	0.0939
ENSMUSG00000053129	GSX1	-3	2.27	0.118
ENSMUSG00000022686	B3GNT5	0.8	2.27	0.128
ENSMUSG00000039988	ANKRD13C	-4.5	2.27	0.0592
ENSMUSG00000020063	SIRT1	3.2	2.27	0.096
ENSMUSG00000018263	TBX5	-3.1	2.27	0.096
ENSMUSG00000028307	ALDOB	-5.9	2.27	0.096
ENSMUSG00000035522	TSGA8	-7.9	2.27	0.0564
ENSMUSG00000079531	GM5936	-5.7	2.27	0.049
ENSMUSG00000061877	BC048679	-3.2	2.27	0.049
ENSMUSG00000046761	FAM83H	-8.8	2.27	0.141
ENSMUSG00000045257	MORN2	-5.4	2.27	0.141
ENSMUSG00000020220	VPS13D	-3.9	2.26	0.0408
ENSMUSG00000046169	ADAMTS6	-3.9	2.26	0.0408
ENSMUSG00000062901	KLHL24	-3.9	2.26	0.0408
ENSMUSG00000032294	PKM	-11.7	2.26	0.0533
ENSMUSG00000020115	TBK1	3	2.26	0.0533
ENSMUSG00000029663	GNGT1	3.5	2.26	0.0533
ENSMUSG00000094393	MUC2	-6.4	2.26	0.0533
ENSMUSG00000079508	APOO	-7.5	2.26	0.0596
ENSMUSG00000048078	TENM4	-8.4	2.26	0.0974
ENSMUSG00000037159	WEE2	-6.8	2.26	0.0974
ENSMUSG00000025480	SYCE1	3.2	2.26	0.0974
ENSMUSG00000032528	VIPR1	3.8	2.26	0.0974
ENSMUSG00000036446	LUM	3.1	2.26	0.0974
ENSMUSG00000029546	UNCX	3	2.26	0.0974
ENSMUSG00000061524	ZIC2	-3.5	2.26	0.0974
ENSMUSG00000021120	PIGH	-4.3	2.26	0.0974
ENSMUSG00000095797	GM8246	-6.1	2.26	0.05
ENSMUSG00000090512	GM3424	-6.1	2.26	0.05
ENSMUSG00000039968	RSBN1L	-3.7	2.26	0.141
ENSMUSG00000058669	NKX2-9	-2.9	2.25	0.12
ENSMUSG00000010095	SLC3A2	-3.7	2.25	0.13
ENSMUSG00000043557	MDGA1	-3.9	2.25	0.0411
ENSMUSG00000050089	AKAP4	-2	2.25	0.0538
ENSMUSG00000023846	RIOK2	-7.9	2.25	0.0538
ENSMUSG00000068457	UTY	4.9	2.25	0.0987
ENSMUSG00000016664	PACSIN2	-7.7	2.25	0.0987
ENSMUSG00000070023	GM10283	-6.4	2.25	0.0573
ENSMUSG00000092300	CDK3-PS	-7.5	2.25	0.0573
ENSMUSG00000050251	OLFR809	-3.8	2.25	0.051
ENSMUSG00000070383	OLFR389	-4.9	2.25	0.051
ENSMUSG00000073937	OLFR633	-4.3	2.25	0.051
ENSMUSG00000046671	MTFR1L	-7.5	2.25	0.141
ENSMUSG00000022864	D16ERTD472E	-3.2	2.25	0.141
ENSMUSG00000041930	FAM222A	-3.2	2.25	0.141
ENSMUSG00000055296	TMEM245	-2.1	2.24	0.131
ENSMUSG00000029076	SDF4	-2.8	2.24	0.0413
ENSMUSG00000025375	AATK	3	2.24	0.0543
ENSMUSG00000026082	REV1	4	2.24	0.1
ENSMUSG00000004655	AQP1	-1.8	2.24	0.1
ENSMUSG00000049154	FAM183B	4.3	2.24	0.0521
ENSMUSG00000063844	OLFR1276	-3.9	2.24	0.0521
ENSMUSG00000034031	1700106J16RIK	-2	2.24	0.0953
ENSMUSG00000079021	FLRT3	4.3	2.24	0.0953
ENSMUSG00000034271	JDP2	2.9	2.23	0.121
ENSMUSG00000039756	DNTTIP2	-4.5	2.23	0.121
ENSMUSG00000038121	FAM210A	-3.9	2.23	0.0417
ENSMUSG00000090000	IER3IP1	-2.6	2.23	0.0606
ENSMUSG00000020695	MRC2	7.3	2.23	0.0606
ENSMUSG00000097328	TNFSF12	-4.9	2.23	0.102
ENSMUSG00000073952	OLFR597	-3.2	2.23	0.0529
ENSMUSG00000050435	UBE2DNL1	-8.8	2.23	0.0529
ENSMUSG00000026249	SERPINE2	-3.6	2.23	0.142
ENSMUSG00000091721	GM5549	-8	2.23	0.142
ENSMUSG00000096795	ZFP433	-3.4	2.22	0.122
ENSMUSG00000029290	ZFP326	-5.9	2.22	0.122
ENSMUSG00000060703	CD302	-7.2	2.22	0.0609
ENSMUSG00000024924	VLDLR	-4.7	2.22	0.103
ENSMUSG00000022969	IL10RB	-8.1	2.22	0.103
ENSMUSG00000069118	1700008P02RIK	-12.7	2.22	0.0587
ENSMUSG00000076550	IGKV4-63	-5.4	2.22	0.0587
ENSMUSG00000006818	SOD2	-9.7	2.22	0.142
ENSMUSG00000017767	SPATA25	-7.6	2.22	0.142
ENSMUSG00000034412	TBC1D10A	-9.3	2.22	0.142
ENSMUSG00000037007	ZFP113	-4.3	2.21	0.122
ENSMUSG00000038279	NOP2	-4.2	2.21	0.122
ENSMUSG00000027133	NOP10	-7.2	2.21	0.122
ENSMUSG00000046811	GLTPD2	-2.7	2.21	0.0426
ENSMUSG00000028102	PEX11B	-4.5	2.21	0.0613
ENSMUSG00000032449	SLC25A36	7.4	2.21	0.0613
ENSMUSG00000008305	TLE1	-3.2	2.21	0.105
ENSMUSG00000032006	PDGFD	-6.2	2.21	0.105
ENSMUSG00000018965	YWHAH	3.4	2.21	0.105
ENSMUSG00000027011	UBE2E3	-5.8	2.21	0.105
ENSMUSG00000095406	GM18025	-12.4	2.21	0.0593
ENSMUSG00000093841	GM5852	-12.7	2.21	0.0593
ENSMUSG00000091087	IGHV8-14	-12.7	2.21	0.0593
ENSMUSG00000031765	MT1	-7.7	2.21	0.0593
ENSMUSG00000074429	GM9116	-12.7	2.21	0.0593
ENSMUSG00000052214	OPA3	-3.2	2.21	0.0593
ENSMUSG00000073830	MUP14	-4.8	2.21	0.0554
ENSMUSG00000073842	MUP7	-4.8	2.21	0.0554
ENSMUSG00000038156	SPON1	-4.9	2.21	0.142
ENSMUSG00000032611	1700102P08RIK	-3.4	2.21	0.142
ENSMUSG00000040943	TET2	-3.7	2.21	0.142
ENSMUSG00000074637	SOX2	-9.2	2.21	0.142
ENSMUSG00000035923	MYF6	-2.9	2.2	0.123
ENSMUSG00000030087	KLF15	-3.1	2.2	0.123
ENSMUSG00000053477	TCF4	-4.9	2.2	0.106
ENSMUSG00000022510	TRP63	-5.8	2.2	0.106
ENSMUSG00000020185	E2F7	-2.9	2.2	0.106
ENSMUSG00000091971	HSPA1A	-3.9	2.2	0.106
ENSMUSG00000006373	PGRMC1	5.1	2.2	0.106
ENSMUSG00000079694	GM14862	-6.8	2.2	0.0598
ENSMUSG00000096746	TRAV7D-3	-12.7	2.2	0.0598
ENSMUSG00000024095	HNRNPLL	-3.1	2.2	0.143
ENSMUSG00000035506	SLC12A8	3.2	2.2	0.0967
ENSMUSG00000024063	LBH	-3.7	2.19	0.124
ENSMUSG00000053929	CYHR1	0.5	2.19	0.136
ENSMUSG00000024331	DSC2	1.4	2.19	0.136
ENSMUSG00000040488	LTBP4	-3.2	2.19	0.0432
ENSMUSG00000054611	KDM2A	-3.9	2.19	0.0432
ENSMUSG00000025537	PHKG1	-9.2	2.19	0.0568
ENSMUSG00000007646	RAD51C	-4.9	2.19	0.0621
ENSMUSG00000033066	GAS7	3	2.19	0.107
ENSMUSG00000022875	KNG1	-8.4	2.19	0.107
ENSMUSG00000033900	MAP9	3.1	2.19	0.107
ENSMUSG00000067702	TUBA3A	-3.8	2.19	0.107
ENSMUSG00000055657	E030030I06RIK	-5.1	2.19	0.0602
ENSMUSG00000052419	2610001J05RIK	-12.7	2.19	0.0602
ENSMUSG00000029778	ADCYAP1R1	-7.1	2.19	0.0602
ENSMUSG00000058628	OLFR875	-3.2	2.19	0.058
ENSMUSG00000079709	GM3435	-4.8	2.19	0.058
ENSMUSG00000075296	ALDH3B2	-3	2.19	0.058
ENSMUSG00000021348	PRL7D1	2.8	2.19	0.058
ENSMUSG00000030196	TAS2R103	3.4	2.19	0.058
ENSMUSG00000067653	ANKRD23	-3.4	2.19	0.143
ENSMUSG00000079681	ZGLP1	-3.1	2.18	0.124
ENSMUSG00000056069	FAM105A	1.3	2.18	0.137
ENSMUSG00000017057	IL13RA1	1.3	2.18	0.137
ENSMUSG00000020189	OSBPL8	-3.9	2.18	0.0436
ENSMUSG00000032020	UBASH3B	-4.4	2.18	0.0436
ENSMUSG00000027379	BUB1	-4.8	2.18	0.0573
ENSMUSG00000027249	F2	-6.1	2.18	0.0573
ENSMUSG00000021367	EDN1	-3	2.18	0.109
ENSMUSG00000095827	GM5283	4.2	2.18	0.0606
ENSMUSG00000040473	A330021E22RIK	5.1	2.18	0.0606
ENSMUSG00000029705	CUX1	2.6	2.18	0.0606
ENSMUSG00000090774	VMN2R74	-8.3	2.18	0.0596
ENSMUSG00000092473	VMN1R180	-3.1	2.18	0.0596
ENSMUSG00000058981	OLFR1406	-3.4	2.18	0.0596
ENSMUSG00000074165	ZFP788	3.2	2.18	0.0596
ENSMUSG00000037355	UVSSA	-9.8	2.18	0.143
ENSMUSG00000070330	TMEM235	2.9	2.17	0.125
ENSMUSG00000073174	MAGI2	2.9	2.17	0.0578
ENSMUSG00000020218	WIF1	-3.1	2.17	0.11
ENSMUSG00000094940	IGHV1-84	-6.9	2.17	0.0611
ENSMUSG00000096703	OLFR1286	-3.1	2.17	0.0608
ENSMUSG00000035234	FAM175A	-6.8	2.17	0.143
ENSMUSG00000051977	PRDM9	2.6	2.16	0.126
ENSMUSG00000079215	ZFP664	-4.5	2.16	0.126
ENSMUSG00000034762	GLIS1	-3.5	2.16	0.126
ENSMUSG00000025612	BACH1	2.9	2.16	0.126
ENSMUSG00000036743	PSMA8	-2.6	2.16	0.0443
ENSMUSG00000024360	ETF1	-3.8	2.16	0.0443
ENSMUSG00000004207	PSAP	-6.7	2.16	0.0583
ENSMUSG00000033014	TRIM33	-6.3	2.16	0.0583
ENSMUSG00000028690	MMACHC	-8.7	2.16	0.0583
ENSMUSG00000027073	PRG2	3.3	2.16	0.0583
ENSMUSG00000003283	HCK	-7.9	2.16	0.0583
ENSMUSG00000022615	TYMP	-2.6	2.16	0.112
ENSMUSG00000076534	IGKV12-89	-12.5	2.16	0.0616
ENSMUSG00000098488	PLA2G4B	-4.2	2.16	0.0616
ENSMUSG00000067545	OLFR1419	-8.3	2.16	0.0627
ENSMUSG00000072964	BHLHB9	-7.7	2.16	0.143
ENSMUSG00000040699	LIMD2	-3.5	2.16	0.143
ENSMUSG00000020059	SYCP3	-3.9	2.16	0.143
ENSMUSG00000021118	PLEK2	-3.5	2.15	0.127
ENSMUSG00000040478	PRDM13	-3.2	2.15	0.127
ENSMUSG00000057193	SLC44A2	1.1	2.15	0.141
ENSMUSG00000039615	STUB1	-3.8	2.15	0.0445
ENSMUSG00000042282	GUCY2F	-5.3	2.15	0.0588
ENSMUSG00000029026	TRP73	-3.6	2.15	0.113
ENSMUSG00000076523	IGKV15-103	-3.8	2.15	0.0623
ENSMUSG00000074447	DEFA21	-4.9	2.15	0.0648
ENSMUSG00000043945	ADAM6A	-4.7	2.15	0.0648
ENSMUSG00000031398	PLXNA3	-4.3	2.14	0.128
ENSMUSG00000002948	MAP2K7	-3.8	2.14	0.128
ENSMUSG00000049321	ZFP2	-8.6	2.14	0.128
ENSMUSG00000036565	TTYH3	-3.4	2.14	0.142
ENSMUSG00000021408	RIPK1	-5.6	2.14	0.0593
ENSMUSG00000062480	ACAT3	-5.1	2.14	0.0593
ENSMUSG00000044252	OSBPL1A	-6.7	2.14	0.0641
ENSMUSG00000037720	TMEM33	-8.5	2.14	0.0641
ENSMUSG00000037171	NODAL	2.6	2.14	0.115
ENSMUSG00000032053	POU2AF1	-6.1	2.14	0.115
ENSMUSG00000024960	PLCB3	-5.6	2.14	0.115
ENSMUSG00000026418	TNNI1	-8.3	2.14	0.115
ENSMUSG00000025723	NMB	-5.4	2.14	0.144
ENSMUSG00000023829	SLC22A1	-5.4	2.14	0.144
ENSMUSG00000023993	TREML1	-2	2.14	0.0988
ENSMUSG00000075704	TXNRD2	-1.7	2.13	0.128
ENSMUSG00000031364	GRPR	1.8	2.13	0.143
ENSMUSG00000055963	TRIQK	1.5	2.13	0.143
ENSMUSG00000025041	NT5C2	3.3	2.13	0.0598
ENSMUSG00000036435	EXOC1	-4.7	2.13	0.0645
ENSMUSG00000006333	RPS9	-2.9	2.13	0.0645
ENSMUSG00000055491	PPRC1	-4.6	2.13	0.116
ENSMUSG00000042351	GRAP2	-8.3	2.13	0.116
ENSMUSG00000022883	ROBO1	4.3	2.13	0.116
ENSMUSG00000041362	4930506M07RIK	-2.6	2.13	0.116
ENSMUSG00000036503	RNF13	-4.8	2.13	0.116
ENSMUSG00000017004	SVS5	-9	2.13	0.144
ENSMUSG00000048706	LURAP1L	-2.1	2.13	0.0993
ENSMUSG00000041215	YEATS2	-6.6	2.12	0.129
ENSMUSG00000066324	IMPAD1	-2.3	2.12	0.144
ENSMUSG00000030747	DGAT2	3.5	2.12	0.0648
ENSMUSG00000008601	RAB25	5	2.12	0.117
ENSMUSG00000074776	GM10754	-6.8	2.12	0.0638
ENSMUSG00000047889	SERPINB6D	4.1	2.12	0.0638
ENSMUSG00000028414	FKTN	-10.1	2.12	0.0638
ENSMUSG00000006395	HYI	-6.7	2.12	0.0638
ENSMUSG00000095737	IGKV11-125	-3.5	2.12	0.0638
ENSMUSG00000078877	GM14295	-12.3	2.12	0.0638
ENSMUSG00000048620	OLFR1336	3.8	2.12	0.0711
ENSMUSG00000074678	DEFB25	-3.9	2.12	0.0711
ENSMUSG00000034919	TTC22	4.7	2.12	0.0996
ENSMUSG00000028345	TEX10	-2.4	2.11	0.146
ENSMUSG00000016940	KCTD2	-3.8	2.11	0.0458
ENSMUSG00000046873	MBTPS2	-3.8	2.11	0.0458
ENSMUSG00000028920	FBXO42	-3.8	2.11	0.0458
ENSMUSG00000020810	CYGB	-4.6	2.11	0.0609
ENSMUSG00000024290	ROCK1	-4.3	2.11	0.0609
ENSMUSG00000015711	PRUNE	-5.4	2.11	0.0653
ENSMUSG00000040040	IFT88	3.6	2.11	0.119
ENSMUSG00000066938	GM10190	-6.4	2.11	0.0644
ENSMUSG00000045968	5830403L16RIK	3	2.11	0.0644
ENSMUSG00000090460	GM17511	-5.5	2.11	0.0644
ENSMUSG00000040136	ABCC8	-5.3	2.11	0.144
ENSMUSG00000025626	PHF6	-3.6	2.1	0.131
ENSMUSG00000012126	UBXN11	-4.1	2.1	0.046
ENSMUSG00000039904	GPR37	-4.1	2.1	0.046
ENSMUSG00000037942	CRP	3.2	2.1	0.0614
ENSMUSG00000060657	MARF1	-3.3	2.1	0.0658
ENSMUSG00000019996	MAP7	7.5	2.1	0.0658
ENSMUSG00000030336	CD27	-2.5	2.1	0.12
ENSMUSG00000063063	CTNNA2	3.6	2.1	0.12
ENSMUSG00000028820	SFPQ	-7.4	2.1	0.12
ENSMUSG00000031751	AMFR	2.9	2.1	0.12
ENSMUSG00000054044	GM9933	-5.2	2.1	0.0649
ENSMUSG00000044544	4921513I03RIK	3.6	2.1	0.0649
ENSMUSG00000043897	VMN2R2	-2.8	2.1	0.0741
ENSMUSG00000096051	VMN1R40	-3.3	2.1	0.0741
ENSMUSG00000078630	TOMT	5	2.1	0.144
ENSMUSG00000090550	PRLH	-2	2.1	0.1
ENSMUSG00000066595	MFSD7B	1.5	2.09	0.148
ENSMUSG00000018583	G3BP1	4.3	2.09	0.0467
ENSMUSG00000059183	MTFMT	5	2.09	0.062
ENSMUSG00000029446	PSPH	-2	2.09	0.062
ENSMUSG00000071424	GRID2	4.7	2.09	0.062
ENSMUSG00000045973	SLC25A51	-6.9	2.09	0.0662
ENSMUSG00000022496	TNFRSF17	-2.7	2.09	0.121
ENSMUSG00000022840	ADCY5	-3.4	2.09	0.121
ENSMUSG00000089923	GM15386	5.1	2.09	0.0654
ENSMUSG00000066463	OMT2A	-8.5	2.09	0.0755
ENSMUSG00000040033	STAT2	-8.2	2.09	0.145
ENSMUSG00000047841	BC051628	-3.2	2.09	0.145
ENSMUSG00000039981	ZC3H12D	-3.7	2.09	0.145
ENSMUSG00000021701	PLK2	-5.9	2.09	0.145
ENSMUSG00000024266	ADAD2	-3.4	2.08	0.132
ENSMUSG00000014426	MAP3K4	5.3	2.08	0.132
ENSMUSG00000096188	CMTM4	-0.9	2.08	0.15
ENSMUSG00000051703	TMEM198	1.1	2.08	0.15
ENSMUSG00000029735	TPK1	-3.7	2.08	0.15
ENSMUSG00000002500	RPL3L	-5.6	2.08	0.0667
ENSMUSG00000000296	TPD52L1	-4.8	2.08	0.123
ENSMUSG00000071646	MTA2	-5.2	2.08	0.123
ENSMUSG00000087166	L1TD1	-8.3	2.08	0.0771
ENSMUSG00000095390	OLFR229	-4.4	2.08	0.145
ENSMUSG00000091144	PHF11C	-8.3	2.08	0.145
ENSMUSG00000035007	RUNDC1	-9.9	2.08	0.145
ENSMUSG00000056941	COMMD7	-9	2.08	0.145
ENSMUSG00000050954	ZFP169	-5.5	2.07	0.133
ENSMUSG00000054034	TCEAL5	1.9	2.07	0.133
ENSMUSG00000026753	PPP6C	-9.4	2.07	0.0631
ENSMUSG00000001285	MYG1	5.5	2.07	0.0671
ENSMUSG00000024997	PRDX3	5.5	2.07	0.0671
ENSMUSG00000023791	PIGX	-8	2.07	0.0671
ENSMUSG00000046160	OLIG1	-5.2	2.07	0.124
ENSMUSG00000000148	BRAT1	-3.6	2.07	0.124
ENSMUSG00000027398	IL1B	-5.3	2.07	0.124
ENSMUSG00000049728	ZFP668	-2.6	2.07	0.124
ENSMUSG00000073465	PARK2	-2.4	2.07	0.124
ENSMUSG00000030093	WNT7A	-4.4	2.07	0.124
ENSMUSG00000069295	VMN1R196	-8	2.07	0.0787
ENSMUSG00000044824	OLFR545	-5	2.07	0.0787
ENSMUSG00000045004	SPATA21	-6.8	2.07	0.145
ENSMUSG00000034918	CDHR2	1.2	2.06	0.152
ENSMUSG00000020640	ITSN2	-3.7	2.06	0.0481
ENSMUSG00000006216	CLCNKB	3.2	2.06	0.0637
ENSMUSG00000015341	GOLGA7	-3.6	2.06	0.0676
ENSMUSG00000072694	1500011B03RIK	-2.2	2.06	0.0674
ENSMUSG00000024171	PRSS28	-2.7	2.06	0.0808
ENSMUSG00000041617	CCDC74A	-8.1	2.06	0.0808
ENSMUSG00000020629	ADI1	-6.1	2.06	0.146
ENSMUSG00000039523	CEP104	-4.3	2.05	0.135
ENSMUSG00000047603	ZFP235	-1.8	2.05	0.135
ENSMUSG00000044201	CDC25C	2.7	2.05	0.0644
ENSMUSG00000028289	EPHA7	2.4	2.05	0.0644
ENSMUSG00000042228	LYN	-5.6	2.05	0.0644
ENSMUSG00000019989	ENPP3	-7.7	2.05	0.0644
ENSMUSG00000026482	RGL1	6.7	2.05	0.0681
ENSMUSG00000024087	CYP1B1	-2.8	2.05	0.127
ENSMUSG00000032177	PDE4A	-4.4	2.05	0.127
ENSMUSG00000026923	NOTCH1	-4.3	2.05	0.127
ENSMUSG00000095556	AC163993.1	-4.9	2.05	0.068
ENSMUSG00000091983	OLFR457	-4.3	2.05	0.0829
ENSMUSG00000073928	OLFR651	-4.9	2.05	0.0829
ENSMUSG00000025279	DNASE1L3	-2.2	2.04	0.136
ENSMUSG00000078868	GM14412	-4.2	2.04	0.136
ENSMUSG00000027495	FAM210B	1	2.04	0.155
ENSMUSG00000039438	TTC36	-2.3	2.04	0.049
ENSMUSG00000032649	COLGALT2	-3	2.04	0.049
ENSMUSG00000030647	NDUFC2	-7.3	2.04	0.065
ENSMUSG00000014453	BLK	-4.6	2.04	0.065
ENSMUSG00000005968	TUFT1	-4.3	2.04	0.128
ENSMUSG00000008348	UBC	4.9	2.04	0.128
ENSMUSG00000006335	TFPT	-4.5	2.04	0.128
ENSMUSG00000039828	WDR70	-8.6	2.04	0.128
ENSMUSG00000094920	GM6605	-5.5	2.04	0.0688
ENSMUSG00000072476	GM9008	-4.3	2.04	0.0688
ENSMUSG00000070419	CYP3A57	-2.9	2.04	0.0851
ENSMUSG00000056130	TICAM2	-7.7	2.04	0.147
ENSMUSG00000071230	NPW	-6.3	2.04	0.147
ENSMUSG00000020461	CLHC1	-7.5	2.04	0.147
ENSMUSG00000036862	DCHS1	0.8	2.03	0.157
ENSMUSG00000028270	GBP2	1.6	2.03	0.157
ENSMUSG00000025432	AVIL	-4.6	2.03	0.0493
ENSMUSG00000026471	MR1	-5.8	2.03	0.0656
ENSMUSG00000065990	AURKAIP1	-9.7	2.03	0.0656
ENSMUSG00000043284	TMEM11	-7.8	2.03	0.0691
ENSMUSG00000002825	QTRT1	3.1	2.03	0.0691
ENSMUSG00000030494	RHPN2	-2.4	2.03	0.129
ENSMUSG00000048388	FAM171B	-5.8	2.03	0.129
ENSMUSG00000094854	GM5334	2.9	2.03	0.0693
ENSMUSG00000074062	FBXW16	-3.4	2.03	0.087
ENSMUSG00000023387	KCNK16	4.1	2.03	0.103
ENSMUSG00000067377	TSPAN6	0.6	2.02	0.158
ENSMUSG00000026388	3110009E18RIK	-2.2	2.02	0.0498
ENSMUSG00000069089	CDK7	-8.1	2.02	0.0662
ENSMUSG00000073409	H2-Q6	3.3	2.02	0.0662
ENSMUSG00000059534	UQCR10	-6.5	2.02	0.0662
ENSMUSG00000021611	TERT	4.7	2.02	0.131
ENSMUSG00000030878	CDR2	-5	2.02	0.131
ENSMUSG00000029449	RHOF	4.4	2.02	0.131
ENSMUSG00000041852	TCF20	-7.4	2.02	0.131
ENSMUSG00000055170	IFNG	-4.6	2.02	0.131
ENSMUSG00000024578	IL17B	-3.5	2.02	0.131
ENSMUSG00000063145	BBS5	-9.2	2.02	0.147
ENSMUSG00000036931	NFKBID	-8.5	2.02	0.147
ENSMUSG00000034422	PARP14	3.6	2.01	0.138
ENSMUSG00000066760	PSG16	3.7	2.01	0.138
ENSMUSG00000053391	OLFR211	1.4	2.01	0.16
ENSMUSG00000020124	USP15	-3.7	2.01	0.0502
ENSMUSG00000022451	TWF1	-5.4	2.01	0.0669
ENSMUSG00000038240	PDSS2	-6.5	2.01	0.0701
ENSMUSG00000011171	VIPR2	-4.9	2.01	0.132
ENSMUSG00000022802	LMLN	-4.5	2.01	0.132
ENSMUSG00000075465	GM10837	-12.3	2.01	0.0706
ENSMUSG00000048497	MMGT2	-3.3	2.01	0.0912
ENSMUSG00000071770	RHOX4E	-5.9	2.01	0.0912
ENSMUSG00000090942	F830016B08RIK	-2.9	2.01	0.0912
ENSMUSG00000056481	CD248	4.5	2.01	0.103
ENSMUSG00000033767	D930015E06RIK	-3.5	2	0.139
ENSMUSG00000035051	DHX57	-4.1	2	0.139
ENSMUSG00000051232	TMEM199	-1.4	2	0.161
ENSMUSG00000036552	ERMARD	-2.2	2	0.161
ENSMUSG00000024180	TMEM8	1.1	2	0.161
ENSMUSG00000017760	CTSA	-4	2	0.0505
ENSMUSG00000028780	SEMA3C	-3.9	2	0.0505
ENSMUSG00000019970	SGK1	-4.6	2	0.0505
ENSMUSG00000028972	CAR6	2.3	2	0.0675
ENSMUSG00000038011	DNAH10	-7.7	2	0.0705
ENSMUSG00000029670	ING3	-6.5	2	0.0705
ENSMUSG00000035896	RNASE1	-7.4	2	0.134
ENSMUSG00000051002	GM9848	-8.4	2	0.0713
ENSMUSG00000039990	2700050L05RIK	-4.8	2	0.0713
ENSMUSG00000037361	0610009D07RIK	-8.8	2	0.0713
ENSMUSG00000061371	ZFP873	-4.1	2	0.0926
ENSMUSG00000046717	IGBP1B	-8	2	0.0926
ENSMUSG00000061100	RETNLA	-8.1	2	0.0926
ENSMUSG00000074874	CTLA2B	-7.8	2	0.0926
ENSMUSG00000015944	GATSL2	-5.3	2	0.104
ENSMUSG00000018698	LHX1	5.2	1.99	0.14
ENSMUSG00000022758	P2RX6	-2.5	1.99	0.163
ENSMUSG00000006589	APRT	-5.9	1.99	0.0681
[truncated: 19,278 more rows]

## Sheet: HSPC_vs_Erythroid
#GeneID	Symbol	casTLE Effect	casTLE Score	casTLE p-value
ENSMUSG00000046516	COX17	-9	46.3	1e-06
ENSMUSG00000070354	GM21975	-16.5	42.2	1e-06
ENSMUSG00000078768	ZFP566	-6	37.4	4e-06
ENSMUSG00000022952	RUNX1	-4.9	34.9	1e-06
ENSMUSG00000089824	RBM12	-5.6	33.8	5e-06
ENSMUSG00000096549	PRICKLE4	-8.6	33.8	1e-06
ENSMUSG00000031819	EMC8	-9.3	32.6	1e-06
ENSMUSG00000006456	RBM14	-5.6	30.9	1.5e-05
ENSMUSG00000023165	SSXB2	-5.7	29.9	2.1e-05
ENSMUSG00000038415	FOXQ1	-5.3	29.8	2.1e-05
ENSMUSG00000098789	JMJD7	-9.4	29.5	1e-06
ENSMUSG00000003680	TAF6L	-6.3	29.1	2.5e-05
ENSMUSG00000036957	LRFN3	-4.7	28.5	1.7e-05
ENSMUSG00000029196	TADA2B	-6.3	27.7	4e-05
ENSMUSG00000074211	SDHAF1	-8.3	27	1e-06
ENSMUSG00000067288	RPS28	-8.9	27	1e-06
ENSMUSG00000067064	OLFR1416	-11.5	25.4	4.6e-05
ENSMUSG00000044220	NKX2-3	-8.7	22.9	0.000329
ENSMUSG00000028646	RRAGC	-8.9	22.4	3e-06
ENSMUSG00000044792	ISCA1	-8.9	22.3	3e-06
ENSMUSG00000006411	PVRL4	-11.7	22.2	0.000782
ENSMUSG00000081225	CYP2J12	-11.4	21	0.000337
ENSMUSG00000020736	NT5C	10.1	20.3	0.000563
ENSMUSG00000046229	SCAND1	-7.4	19.9	0.00142
ENSMUSG00000052533	NUP188	-9.1	19.9	6e-06
ENSMUSG00000070980	ACTL7B	-9.3	19.4	1e-05
ENSMUSG00000023017	ASIC1	-4	18.3	0.00208
ENSMUSG00000039153	RUNX2	-5.6	17.8	2.1e-05
ENSMUSG00000011158	BRF1	-5.8	17.7	0.00232
ENSMUSG00000045969	ING1	-10.1	17.5	0.00253
ENSMUSG00000036529	SBF1	9.3	17.5	0.00078
ENSMUSG00000038697	TAF5L	-6	17.1	0.00259
ENSMUSG00000022761	LZTR1	5.9	16.3	0.00271
ENSMUSG00000036873	2410004B18RIK	-3.7	16.3	0.000801
ENSMUSG00000090304	VMN2R99	-10.8	15.5	0.000682
ENSMUSG00000044229	NXPE4	7.8	15.4	0.000813
ENSMUSG00000024620	PDGFRB	9	14.5	0.00126
ENSMUSG00000055024	EP300	-4.1	13.8	0.000133
ENSMUSG00000041193	PLA2G5	4.8	12.5	0.000288
ENSMUSG00000045482	TRRAP	-7	12.4	0.00187
ENSMUSG00000041797	ABCA9	5.9	12.4	0.000299
ENSMUSG00000007476	LRRC8A	-3.7	12.3	3e-06
ENSMUSG00000047215	RPL9	-5.1	12.1	3e-06
ENSMUSG00000008475	ARPC5	8.6	12.1	0.00196
ENSMUSG00000047977	SYNB	-1.4	11.7	0.00222
ENSMUSG00000024170	TELO2	-14	11.3	0.000107
ENSMUSG00000026185	IGFBP5	-7.9	11.2	0.000527
ENSMUSG00000020716	NF1	3.8	11.1	0.000553
ENSMUSG00000022843	CLCN2	8.5	11	0.00297
ENSMUSG00000096255	DYNLT1B	-9.1	11	0.000582
ENSMUSG00000094936	RBM4	-4.4	10.8	0.00527
ENSMUSG00000078202	NRARP	-5.5	10.6	0.00562
ENSMUSG00000089704	GALNT2	-3.7	10.5	2.4e-05
ENSMUSG00000074384	AI429214	-2.7	10.5	0.00206
ENSMUSG00000046076	OLFR998	6.8	10.3	0.000722
ENSMUSG00000069421	OLFR810	-3.3	10.3	0.00224
ENSMUSG00000053522	LGALS7	-3	10.3	0.00224
ENSMUSG00000032334	LOXL1	7.5	10.2	0.00257
ENSMUSG00000079108	SRP54B	-3.2	10.1	3.9e-05
ENSMUSG00000073079	SRP54A	-3.2	10.1	3.9e-05
ENSMUSG00000036561	PPP6R2	-4.6	10.1	0.000917
ENSMUSG00000076688	IGHV15-2	-10.3	10	7e-06
ENSMUSG00000001417	RHBG	8.4	9.94	0.0015
ENSMUSG00000005442	CIC	6.4	9.9	0.00103
ENSMUSG00000015619	GATA3	-4	9.87	0.00105
ENSMUSG00000066197	GPR139	7.3	9.77	0.00315
ENSMUSG00000022208	JPH4	-6.1	9.72	0.0017
ENSMUSG00000062683	ATP5G2	-3.8	9.62	0.000111
ENSMUSG00000036862	DCHS1	2.1	9.61	0.00271
ENSMUSG00000074681	DEFB23	6.7	9.57	0.00327
ENSMUSG00000059552	TRP53	3.4	9.55	0.00125
ENSMUSG00000049350	ZG16	-2.5	9.49	0.0033
ENSMUSG00000027695	PLD1	-3.1	9.45	0.00133
ENSMUSG00000031453	RASA3	3.3	9.44	0.00134
ENSMUSG00000050431	OLFR730	-3.1	9.41	0.00336
ENSMUSG00000064109	HCST	-2.5	9.36	0.0014
ENSMUSG00000058173	SMCO4	-6.6	9.2	0.000899
ENSMUSG00000064179	TNNT1	-7.3	9.19	0.00159
ENSMUSG00000024283	WAC	-9.2	9.12	0.00358
ENSMUSG00000095156	OLFR1281	-4.6	9.09	0.000923
ENSMUSG00000030669	CALCA	-2.2	9.03	0.00369
ENSMUSG00000098753	PYURF	-4.8	9.01	3.1e-05
ENSMUSG00000023990	TFEB	4.8	8.97	0.00195
ENSMUSG00000078612	1700024P16RIK	-4.2	8.93	0.0038
ENSMUSG00000087260	LAMTOR5	4.1	8.87	0.00214
ENSMUSG00000090171	UGT1A2	-9	8.87	0.00214
ENSMUSG00000062647	RPL7A	-9.2	8.8	0.00292
ENSMUSG00000028295	SMIM8	-2.7	8.79	0.00321
ENSMUSG00000026154	1110058L19RIK	-7.8	8.75	0.00297
ENSMUSG00000075032	HIST1H3I	-3.8	8.72	0.000343
ENSMUSG00000025144	STRA13	-12.8	8.72	0.000627
ENSMUSG00000015092	EDF1	-7.1	8.71	0.00302
ENSMUSG00000058239	USF2	-2.6	8.67	0.00256
ENSMUSG00000036168	CCDC38	-9.3	8.65	0.00437
ENSMUSG00000007908	HMGCLL1	-3.7	8.62	0.00444
ENSMUSG00000049674	OLFR714	-2.4	8.58	0.00447
ENSMUSG00000024563	SMAD2	-7.7	8.57	0.00282
ENSMUSG00000068749	PSMA5	-6	8.51	0.00909
ENSMUSG00000003271	SULT2B1	-3.9	8.5	0.003
ENSMUSG00000038295	ATG9B	8.5	8.39	0.00035
ENSMUSG00000063297	LUZP2	6.6	8.3	0.00475
ENSMUSG00000091652	VMN1R57	-7.6	8.29	0.00109
ENSMUSG00000076508	IGKV17-127	-8	8.24	7.4e-05
ENSMUSG00000010142	TNFRSF13B	-2.1	8.24	0.00482
ENSMUSG00000053141	PTPRT	5	8.23	0.00383
ENSMUSG00000082229	NAP1L2	-8.7	8.18	0.00399
ENSMUSG00000000088	COX5A	4.6	8.16	0.00419
ENSMUSG00000022983	SCAF4	8.6	8.14	0.0106
ENSMUSG00000022472	DESI1	8.1	8.05	0.00424
ENSMUSG00000026563	TADA1	-6.4	8.03	0.00425
ENSMUSG00000059939	9430015G10RIK	-3.9	7.97	0.00474
ENSMUSG00000020581	AGR2	-3.5	7.94	0.00484
ENSMUSG00000071654	AI462493	-10.2	7.92	0.000101
ENSMUSG00000035491	1600014K23RIK	-7.9	7.92	0.00121
ENSMUSG00000028751	PLA2G2E	8.3	7.91	0.0117
ENSMUSG00000056492	GPR116	-7.7	7.91	0.00601
ENSMUSG00000028707	DMBX1	7.9	7.87	0.0119
ENSMUSG00000029380	CXCL1	-4.6	7.87	0.00504
ENSMUSG00000031370	ZRSR2	-4.4	7.86	0.00508
ENSMUSG00000022477	ACO2	-5.7	7.76	0.00541
ENSMUSG00000046410	KCNK6	7.6	7.71	0.00445
ENSMUSG00000011960	CCNT1	-4.1	7.68	0.0057
ENSMUSG00000069581	TSPEAR	-4.4	7.66	0.00577
ENSMUSG00000000751	RPA1	6.2	7.66	0.00577
ENSMUSG00000022894	ADAMTS5	3.7	7.63	0.00587
ENSMUSG00000028963	UTS2	6.3	7.62	0.00617
ENSMUSG00000078878	GM14305	-5.5	7.59	0.0129
ENSMUSG00000030417	PDCD5	-4.5	7.58	0.00608
ENSMUSG00000008682	RPL10	-7.4	7.58	0.00535
ENSMUSG00000063827	OLFR1382	-7.6	7.57	0.00016
ENSMUSG00000050953	GJA1	-3.6	7.55	0.0062
ENSMUSG00000039116	GPR126	3.9	7.47	0.00626
ENSMUSG00000034297	MED13	-3	7.45	0.0135
ENSMUSG00000021257	ANGEL1	-3.6	7.45	0.00658
ENSMUSG00000043263	PYHIN1	-6.7	7.45	0.00658
ENSMUSG00000033460	ARMCX1	-1.3	7.44	0.00512
ENSMUSG00000059447	HADHB	3.7	7.4	0.00679
ENSMUSG00000072955	TMSB15L	6.3	7.4	0.00142
ENSMUSG00000003228	GRK5	4.6	7.38	0.00482
ENSMUSG00000012428	STEAP4	-2.9	7.37	0.00632
ENSMUSG00000014158	TRPV4	1.7	7.35	0.00535
ENSMUSG00000022469	RAPGEF3	-6	7.33	0.0141
ENSMUSG00000059003	GRIN2A	-2.7	7.33	0.00711
ENSMUSG00000050357	RLTPR	-11.2	7.3	0.00724
ENSMUSG00000004661	ARID3B	-5.1	7.29	0.0143
ENSMUSG00000019785	CLVS2	-6	7.29	0.00635
ENSMUSG00000013483	CARD14	-7.3	7.25	0.00747
ENSMUSG00000036503	RNF13	-4.5	7.21	0.00765
ENSMUSG00000030393	ZIK1	-4.8	7.15	0.015
ENSMUSG00000079330	LEMD1	5.7	7.11	0.000322
ENSMUSG00000032373	CAR12	6.9	7.05	0.00516
ENSMUSG00000075286	GM1968	5.8	7.05	0.000367
ENSMUSG00000037621	ATOH8	7.4	7.04	0.0157
ENSMUSG00000017950	HNF4A	-5.7	6.99	0.00865
ENSMUSG00000092113	TAAR8B	-1.9	6.99	0.00658
ENSMUSG00000073932	OLFR641	6.4	6.98	0.00658
ENSMUSG00000002416	NDUFB2	-3.6	6.97	0.00874
ENSMUSG00000003233	DVL3	-3.7	6.94	0.0163
ENSMUSG00000028946	HES3	8.7	6.93	0.0164
ENSMUSG00000095412	GM5885	6.1	6.91	0.00177
ENSMUSG00000049303	SYT12	-7.2	6.86	0.0078
ENSMUSG00000090550	PRLH	-2.5	6.85	0.00667
ENSMUSG00000042350	AREL1	7.9	6.84	0.000591
ENSMUSG00000042485	MUSTN1	-7.2	6.84	0.000944
ENSMUSG00000020100	SLC29A3	8.6	6.81	0.0171
ENSMUSG00000015647	LAMA5	-3.7	6.81	0.0096
ENSMUSG00000025868	HIGD2A	6.7	6.8	0.00795
ENSMUSG00000037013	SS18	-9.7	6.77	0.00981
ENSMUSG00000022508	BCL6	-5	6.75	0.00993
ENSMUSG00000074653	LRRC31	-11.5	6.72	0.000574
ENSMUSG00000020287	MPG	-4.1	6.71	0.0101
ENSMUSG00000071347	C1QTNF9	-3.7	6.7	0.0102
ENSMUSG00000094701	OLFR916	-7.1	6.69	0.00204
ENSMUSG00000032612	USP4	-5.1	6.66	0.0104
ENSMUSG00000054626	XLR	-5.9	6.65	0.0105
ENSMUSG00000028459	CD72	3.9	6.64	0.00758
ENSMUSG00000033039	MICALL1	-3.3	6.63	0.0186
ENSMUSG00000040836	GPR161	-1.8	6.63	0.00762
ENSMUSG00000068219	SSXB10	-6.5	6.63	0.00212
ENSMUSG00000020758	ITGB4	-5.5	6.63	0.00844
ENSMUSG00000079276	GM4736	4.7	6.62	0.000637
ENSMUSG00000034957	CEBPA	-6.1	6.6	0.0107
ENSMUSG00000021240	ABCD4	-3.9	6.58	0.0108
ENSMUSG00000089960	UGT1A1	-10.4	6.57	0.0109
ENSMUSG00000095294	GM21119	-3.6	6.54	0.00223
ENSMUSG00000095520	GM20877	-5.1	6.54	0.00223
ENSMUSG00000001823	HOXD12	5.2	6.53	0.0196
ENSMUSG00000009575	CBX5	-3.8	6.47	0.0009
ENSMUSG00000095138	OLFR781	-8.2	6.47	0.00731
ENSMUSG00000038026	KCNJ9	-8.2	6.44	0.00734
ENSMUSG00000057842	ZFP595	-5.9	6.42	0.0207
ENSMUSG00000027799	NBEA	-4.5	6.42	0.0207
ENSMUSG00000070044	FAM149A	-8.1	6.42	0.00738
ENSMUSG00000078131	KRTAP1-3	-7.7	6.42	0.00738
ENSMUSG00000061531	TMEM236	-7.8	6.41	0.0076
ENSMUSG00000001666	DDT	-6.4	6.41	0.00916
ENSMUSG00000066756	IGFL3	-8	6.4	0.0076
ENSMUSG00000090129	OLFR287	-9.1	6.37	0.00763
ENSMUSG00000048186	BEND7	-1.9	6.36	0.00764
ENSMUSG00000070822	ZSCAN18	7.8	6.35	0.000953
ENSMUSG00000029036	ATAD3A	5.6	6.34	0.00946
ENSMUSG00000021327	ZKSCAN3	-4.7	6.32	0.0215
ENSMUSG00000052516	ROBO2	-5.4	6.32	0.0122
ENSMUSG00000050552	LAMTOR4	3.1	6.29	0.0123
ENSMUSG00000046323	DPPA3	-4.3	6.29	0.00282
ENSMUSG00000071858	GM94	7.2	6.29	0.00769
ENSMUSG00000078198	OLFR364-PS1	-9.8	6.27	0.000932
ENSMUSG00000010362	RDM1	4.6	6.26	0.022
ENSMUSG00000015222	MAP2	-3.1	6.25	0.0125
ENSMUSG00000029607	ANKRD61	-5.1	6.25	0.00774
ENSMUSG00000096364	GPR45	-1.6	6.24	0.00945
ENSMUSG00000075394	HOXC4	-4.8	6.21	0.0225
ENSMUSG00000031885	CBFB	-4.7	6.2	0.0128
ENSMUSG00000044597	MYCS	-3	6.2	0.00306
ENSMUSG00000063406	TMED5	-6.9	6.18	0.01
ENSMUSG00000096266	GM20808	-4.8	6.15	0.00338
ENSMUSG00000028081	RPS3A1	-3.5	6.12	0.0011
ENSMUSG00000064284	CDPF1	3.1	6.11	0.0133
ENSMUSG00000002320	TM9SF1	8	6.09	0.00113
ENSMUSG00000024537	PSMG2	-8.7	6.09	0.0134
ENSMUSG00000037762	SLC16A9	-1.5	6.07	0.0105
ENSMUSG00000060332	TMC2	-7.2	6.07	0.00791
ENSMUSG00000034258	MFSD7C	1.8	6.06	0.0105
ENSMUSG00000060183	CXCL11	5.5	6.04	0.00116
ENSMUSG00000047361	GM973	-6.9	6.04	0.00253
ENSMUSG00000095415	TRAV7N-6	-10.2	6	0.00121
ENSMUSG00000091415	AK9	8.1	6	0.00278
ENSMUSG00000024371	C2	-5.6	5.99	0.00121
ENSMUSG00000039456	MORC3	-11	5.96	0.00336
ENSMUSG00000041523	UPK2	-3.1	5.95	0.0142
ENSMUSG00000029235	PDCL2	-3	5.94	0.0256
ENSMUSG00000024235	MAP3K8	7.1	5.92	0.0258
ENSMUSG00000021549	RASA1	-3.3	5.92	0.0144
ENSMUSG00000094195	GM6509	-3.1	5.92	0.00479
ENSMUSG00000022821	HGD	7.7	5.91	0.00142
ENSMUSG00000048327	CKAP2L	-11.9	5.91	0.00365
ENSMUSG00000071477	ZFP777	5.6	5.9	0.0261
ENSMUSG00000096930	GM26657	-9.7	5.89	0.00134
ENSMUSG00000040794	C1QTNF4	-11.9	5.89	0.00377
ENSMUSG00000042195	SLC35F2	-1.3	5.88	0.0117
ENSMUSG00000034522	ZFP395	6.2	5.87	0.0265
ENSMUSG00000029599	DDX54	-7.7	5.87	0.0148
ENSMUSG00000042594	SH2B3	3.8	5.86	0.0149
ENSMUSG00000050251	OLFR809	-3.2	5.86	0.00523
ENSMUSG00000040466	BLVRB	7.7	5.85	0.00677
ENSMUSG00000019945	1700040L02RIK	-8.8	5.85	0.00819
ENSMUSG00000030724	CD19	-4.9	5.84	0.015
ENSMUSG00000050786	CCDC126	-8.3	5.84	0.0041
ENSMUSG00000032348	GSTA4	-3.3	5.83	0.00547
ENSMUSG00000029368	ALB	7.8	5.82	0.00148
ENSMUSG00000022187	GM5546	-10.9	5.82	0.00144
ENSMUSG00000071816	SSXB5	-6.5	5.82	0.00557
ENSMUSG00000025899	ALKBH8	4.5	5.81	0.0272
ENSMUSG00000095276	GM581	6.9	5.81	0.00145
ENSMUSG00000023259	SLC26A6	2.8	5.79	0.0124
ENSMUSG00000025150	CBR2	-5.5	5.79	0.00584
ENSMUSG00000051184	ZFP524	11	5.78	0.0276
ENSMUSG00000061666	GDPD1	2.1	5.77	0.0125
ENSMUSG00000002664	PSPN	-10.9	5.77	0.00461
ENSMUSG00000094533	IGHV11-1	-2.8	5.76	0.00151
ENSMUSG00000052508	OLFR536	-5.4	5.75	0.0063
ENSMUSG00000037820	TGM2	3.8	5.74	0.0157
ENSMUSG00000050526	4933406M09RIK	-9	5.72	0.00665
ENSMUSG00000030796	TEAD2	-2.7	5.71	0.016
ENSMUSG00000051413	PLAGL2	-2.9	5.71	0.016
ENSMUSG00000032480	DHX30	6.4	5.71	0.0122
ENSMUSG00000055805	FMNL1	-5.2	5.69	0.00704
ENSMUSG00000026766	MMADHC	-7.3	5.69	0.0122
ENSMUSG00000022848	DIRC2	1.2	5.68	0.0132
ENSMUSG00000002257	DEF6	-4.5	5.68	0.0162
ENSMUSG00000068523	GNG5	-9.1	5.68	0.0123
ENSMUSG00000021679	S100Z	-7.4	5.67	0.00542
ENSMUSG00000008384	SERTAD1	7.3	5.66	0.029
ENSMUSG00000026349	CCNT2	4.7	5.66	0.0163
ENSMUSG00000068888	LCE1I	6.7	5.66	0.00171
ENSMUSG00000035595	1600002K03RIK	1.6	5.65	0.0135
ENSMUSG00000038398	UPF3A	-3.7	5.64	0.0293
ENSMUSG00000006494	PDK1	7.3	5.63	0.00729
ENSMUSG00000096140	ANKRD66	-7.5	5.62	0.00922
ENSMUSG00000018076	MED13L	8.8	5.59	0.0299
ENSMUSG00000074501	GM5612	-8.9	5.58	0.00191
ENSMUSG00000070799	PSG26	-6.8	5.58	0.00843
ENSMUSG00000009108	GNAT2	-10.5	5.56	0.00645
ENSMUSG00000059554	CCDC28A	-6.9	5.55	0.00656
ENSMUSG00000029384	2010109A12RIK	5.5	5.54	0.00203
ENSMUSG00000095694	GM13279	-4.7	5.54	0.00886
ENSMUSG00000094376	GM13278	-4.7	5.54	0.00886
ENSMUSG00000070908	GM13288	-4.7	5.54	0.00886
ENSMUSG00000096582	GM13289	-4.7	5.54	0.00886
ENSMUSG00000094271	GM13290	-4.7	5.54	0.00886
ENSMUSG00000095695	GM13277	-4.7	5.54	0.00886
ENSMUSG00000052372	IL1RAPL1	4.4	5.52	0.0173
ENSMUSG00000096024	GM17174	-4.3	5.52	0.00907
ENSMUSG00000020063	SIRT1	3.3	5.51	0.0174
ENSMUSG00000076824	TRAV14N-3	-8.3	5.51	0.00211
ENSMUSG00000094212	TRAV14-3	-8.3	5.51	0.00211
ENSMUSG00000051457	SPN	-9.8	5.51	0.00696
ENSMUSG00000032727	MIER3	3.7	5.5	0.0312
ENSMUSG00000040282	BC052040	-4.6	5.5	0.0175
ENSMUSG00000029249	REST	6.2	5.49	0.00207
ENSMUSG00000090874	OLFR733	-8.3	5.49	0.0106
ENSMUSG00000031131	VGLL1	-3.3	5.48	0.0315
ENSMUSG00000061577	GPR114	-1.5	5.47	0.0151
ENSMUSG00000017428	PSMD11	-5.6	5.43	0.0181
ENSMUSG00000044258	CTLA2A	-5.5	5.42	0.00997
ENSMUSG00000027584	OPRL1	7.1	5.41	0.0078
ENSMUSG00000020745	PAFAH1B1	5.4	5.4	0.0183
ENSMUSG00000046474	KRTAP4-16	-2.8	5.4	0.0135
ENSMUSG00000026830	ERMN	-7.6	5.39	0.0139
ENSMUSG00000027430	DTD1	10.3	5.38	0.0328
ENSMUSG00000019055	PLOD1	6.9	5.38	0.0079
ENSMUSG00000024913	LRP5	6.5	5.38	0.0185
ENSMUSG00000051768	XRCC1	-5.9	5.38	0.0185
ENSMUSG00000041453	RPL21	-5.2	5.37	0.033
ENSMUSG00000044600	SMIM7	2.1	5.37	0.0161
ENSMUSG00000028955	VAMP3	2.4	5.37	0.0186
ENSMUSG00000001741	IL16	-8	5.37	0.0161
ENSMUSG00000049804	ARMCX4	-2.9	5.36	0.0165
ENSMUSG00000051002	GM9848	-11.1	5.34	0.00268
ENSMUSG00000051669	AU021092	-2.7	5.33	0.0174
ENSMUSG00000058799	NAP1L1	-8.5	5.3	0.0192
ENSMUSG00000030980	KNOP1	-5.3	5.3	0.00901
ENSMUSG00000004655	AQP1	-5.4	5.29	0.0193
ENSMUSG00000056501	CEBPB	3.3	5.29	0.0193
ENSMUSG00000015812	GNRH1	-5.4	5.28	0.0194
ENSMUSG00000043487	ACOT6	-6.8	5.28	0.0111
ENSMUSG00000021368	TBC1D7	-5.9	5.28	0.00922
ENSMUSG00000020121	SRGAP1	-2.7	5.27	0.0177
ENSMUSG00000034139	SERPINI2	-3.7	5.27	0.0177
ENSMUSG00000042638	GUCY2C	-6.2	5.26	0.00826
ENSMUSG00000091318	GM5415	-4.9	5.25	0.0114
ENSMUSG00000037185	KRT80	-2.6	5.25	0.0179
ENSMUSG00000003234	ABCF3	-3.6	5.24	0.0349
ENSMUSG00000058856	OLFR952	-2.5	5.24	0.0115
ENSMUSG00000023971	RRP36	13.7	5.23	0.035
ENSMUSG00000027670	OCSTAMP	-3.7	5.23	0.018
ENSMUSG00000023140	REG2	-3.7	5.23	0.018
ENSMUSG00000045176	2310047M10RIK	-7.2	5.22	0.00982
ENSMUSG00000023873	1700010I14RIK	-2.6	5.22	0.018
ENSMUSG00000052922	BPI	4.5	5.21	0.00842
ENSMUSG00000057817	OLFR1446	5.9	5.21	0.0117
ENSMUSG00000031068	GLRX3	-7.4	5.2	0.0155
ENSMUSG00000094706	GM10338	-4.4	5.19	0.0119
ENSMUSG00000079409	GM5795	-4.4	5.19	0.0119
ENSMUSG00000051663	PCDHB1	-3.3	5.18	0.0182
ENSMUSG00000041696	RASL12	4.3	5.18	0.0157
ENSMUSG00000059136	OLFR539	-4.9	5.16	0.0121
ENSMUSG00000022288	4930447A16RIK	5.3	5.15	0.00354
ENSMUSG00000028520	4921539E11RIK	-5.1	5.15	0.0122
ENSMUSG00000030188	MAGOHB	-3.8	5.14	0.0364
ENSMUSG00000044556	TEX38	-2.5	5.14	0.0195
ENSMUSG00000036036	ZFP57	-3.3	5.13	0.0366
ENSMUSG00000068284	GM608	5.9	5.13	0.0366
ENSMUSG00000037535	1700021A07RIK	-10.1	5.13	0.00365
ENSMUSG00000090863	A530084C06RIK	4.9	5.13	0.00365
ENSMUSG00000021765	FST	-9.8	5.12	0.00866
ENSMUSG00000059824	DBP	-6.7	5.12	0.0208
ENSMUSG00000024743	SYT7	-4.1	5.11	0.00232
ENSMUSG00000096792	GM21956	4.4	5.1	0.00386
ENSMUSG00000003469	PHYHIP	-7.7	5.1	0.011
ENSMUSG00000068407	RNASE12	-3	5.1	0.0199
ENSMUSG00000058717	GM4763	-10.2	5.09	0.00392
ENSMUSG00000058440	NRF1	7.9	5.09	0.0163
ENSMUSG00000020653	KLF11	9.7	5.08	0.0375
ENSMUSG00000030824	NUCB1	-7.4	5.06	0.0165
ENSMUSG00000020120	PLEK	13.2	5.05	0.0381
ENSMUSG00000074402	VMN1R55	-4.9	5.05	0.0129
ENSMUSG00000039903	EVA1C	-7.1	5.05	0.0208
ENSMUSG00000022022	MTRF1	-7	5.05	0.0166
ENSMUSG00000039096	RSAD1	-5.9	5.05	0.0166
ENSMUSG00000098678	MROH6	-5.7	5.02	0.0117
ENSMUSG00000094248	HIST1H2AO	-2.7	5.01	0.00257
ENSMUSG00000036574	1700019O17RIK	-7.1	5.01	0.0216
ENSMUSG00000028165	CISD2	-3.7	5.01	0.0169
ENSMUSG00000050328	HOXC12	6.5	5	0.0391
ENSMUSG00000021798	LDB3	-6.9	4.99	0.017
ENSMUSG00000024220	ZFP523	-2.1	4.98	0.0395
ENSMUSG00000022781	PAK2	3.6	4.98	0.00913
ENSMUSG00000004936	MAP2K1	5.7	4.96	0.0399
ENSMUSG00000043605	OLFR13	-3.1	4.96	0.0227
ENSMUSG00000056815	GM6812	-3.8	4.95	0.0136
ENSMUSG00000059690	1700020N15RIK	-3.8	4.95	0.0136
ENSMUSG00000026535	IFI202B	-3.8	4.94	0.0403
ENSMUSG00000056459	ZBTB25	8.4	4.94	0.0403
ENSMUSG00000055078	GABRA5	4	4.94	0.00928
ENSMUSG00000031949	ADAT1	-7.2	4.94	0.0174
ENSMUSG00000044927	H1FX	-5.2	4.93	0.0405
ENSMUSG00000043633	FAM221B	-3.1	4.93	0.0253
ENSMUSG00000022299	SLC25A32	6.1	4.93	0.0175
ENSMUSG00000024853	SF3B2	-6.3	4.92	0.0227
ENSMUSG00000040842	SZRD1	-7.5	4.92	0.0124
ENSMUSG00000053368	RXFP2	-2.9	4.92	0.0267
ENSMUSG00000029171	PGM1	5.2	4.91	0.0227
ENSMUSG00000025872	THOC3	-5.3	4.9	0.041
ENSMUSG00000048425	OLFR686	-7.8	4.9	0.014
ENSMUSG00000038446	CDC40	-3.5	4.88	0.0414
ENSMUSG00000035314	GDPD5	1.8	4.88	0.022
ENSMUSG00000030513	PCSK6	3.4	4.88	0.023
ENSMUSG00000048707	TPRN	-9	4.88	0.0126
ENSMUSG00000057137	TMEM140	-3	4.88	0.0322
ENSMUSG00000025497	CDHR5	-3.2	4.87	0.0336
ENSMUSG00000037254	ITIH2	-2.7	4.85	0.0353
ENSMUSG00000040447	SPNS2	-3.4	4.85	0.0353
ENSMUSG00000026028	TRAK2	4.5	4.85	0.0182
ENSMUSG00000034818	CELF5	7.6	4.84	0.0421
ENSMUSG00000045763	BASP1	11.4	4.84	0.0421
ENSMUSG00000022570	TSTA3	-2.7	4.84	0.0233
ENSMUSG00000069080	LCN11	-5	4.84	0.0145
ENSMUSG00000069895	ATXN1L	-5.9	4.84	0.0128
ENSMUSG00000018678	SP2	-3.5	4.83	0.0423
ENSMUSG00000028693	NASP	5.1	4.82	0.0235
ENSMUSG00000075053	VDAC3-PS1	-2.7	4.8	0.0237
ENSMUSG00000036822	TOPORS	4.5	4.8	0.0237
ENSMUSG00000036586	GRIFIN	5.3	4.8	0.0147
ENSMUSG00000078552	DCDC2B	-10.6	4.8	0.013
ENSMUSG00000032192	GNB5	3.3	4.79	0.0238
ENSMUSG00000096854	IFNZ	-4.7	4.79	0.0148
ENSMUSG00000042961	EGFLAM	2.8	4.78	0.0239
ENSMUSG00000043727	F830045P16RIK	-6	4.78	0.0149
ENSMUSG00000019872	SMPDL3A	-7.4	4.78	0.0131
ENSMUSG00000027999	PLA2G12A	5.7	4.78	0.0188
ENSMUSG00000042570	MIER2	5.4	4.77	0.0434
ENSMUSG00000047603	ZFP235	-4.3	4.77	0.0434
ENSMUSG00000054994	AV320801	-4.5	4.77	0.0149
ENSMUSG00000050102	VMN1R235	-4.6	4.77	0.0149
ENSMUSG00000079432	GM15023	-4.5	4.77	0.0149
ENSMUSG00000096055	TRAV12N-1	-4.4	4.76	0.00616
ENSMUSG00000095689	TRAV12D-1	-4.4	4.76	0.00616
ENSMUSG00000029088	KCNIP4	-4.1	4.76	0.0396
ENSMUSG00000096656	TRAV12-2	-4.6	4.75	0.00637
ENSMUSG00000067028	CNTNAP5B	-4	4.75	0.0151
ENSMUSG00000061809	TBPL2	11.5	4.74	0.044
ENSMUSG00000067860	ZIC3	-3	4.74	0.00278
ENSMUSG00000030909	ANKS4B	-3.5	4.73	0.0407
ENSMUSG00000095970	GM19402	4.8	4.73	0.0407
ENSMUSG00000035177	NLRP2	-6.9	4.72	0.0244
ENSMUSG00000090667	GM765	-4.3	4.71	0.0153
ENSMUSG00000027575	ARFGAP1	7.4	4.71	0.0196
ENSMUSG00000003051	ELF3	-2.7	4.7	0.0448
ENSMUSG00000033983	COIL	-2.9	4.7	0.0448
ENSMUSG00000050312	NSUN3	-1.3	4.7	0.0247
ENSMUSG00000000248	CLEC2G	-4.8	4.7	0.0154
ENSMUSG00000066899	OLFR870	-2.7	4.69	0.0154
ENSMUSG00000028233	TGS1	-2.4	4.68	0.0452
ENSMUSG00000079015	SERPINA1C	-3.4	4.68	0.0137
ENSMUSG00000022860	CHODL	-8.4	4.68	0.0425
ENSMUSG00000037813	D630003M21RIK	-4.2	4.68	0.0425
ENSMUSG00000019909	FAM162B	-3.5	4.68	0.0425
ENSMUSG00000049517	RPS23	-8.4	4.68	0.0199
ENSMUSG00000047067	DUSP28	6.8	4.67	0.0454
ENSMUSG00000064194	ZFP936	-9	4.67	0.00694
ENSMUSG00000028832	STMN1	3	4.66	0.0254
ENSMUSG00000038679	TRPS1	-4.1	4.66	0.025
ENSMUSG00000038354	ANKRD35	-2.3	4.65	0.0458
ENSMUSG00000054003	TDRD9	-3.7	4.65	0.0458
ENSMUSG00000061165	OLFR160	1.8	4.65	0.0256
ENSMUSG00000047648	FBXO30	-4	4.65	0.00289
ENSMUSG00000073878	GM13304	-4.1	4.65	0.0251
ENSMUSG00000094065	GM21541	-4.1	4.65	0.0251
ENSMUSG00000095675	CCL21B	-4.1	4.65	0.0251
ENSMUSG00000096596	GM10591	-4.1	4.65	0.0251
ENSMUSG00000060559	GM10083	-7.7	4.65	0.0071
ENSMUSG00000073680	TMEM88B	-8.3	4.63	0.0433
ENSMUSG00000028923	NECAP2	-5.7	4.63	0.0204
ENSMUSG00000029534	ST7	1.9	4.62	0.0261
ENSMUSG00000035274	TPBG	4.7	4.62	0.0255
ENSMUSG00000040383	AQR	-4.2	4.62	0.0255
ENSMUSG00000022471	XRCC6	-4.7	4.62	0.0255
ENSMUSG00000091531	OLFR102	5.8	4.62	0.0436
ENSMUSG00000012640	ZFP715	8.7	4.61	0.0467
ENSMUSG00000091268	IGKV17-134	-7.7	4.61	0.00745
ENSMUSG00000062082	CD200R4	-2.4	4.61	0.0441
ENSMUSG00000023959	CLIC5	-4.7	4.6	0.0257
ENSMUSG00000000028	CDC45	-4.2	4.6	0.0257
ENSMUSG00000094949	OLFR50	-2.9	4.6	0.0159
ENSMUSG00000037991	RMI2	-3.5	4.59	0.0471
ENSMUSG00000027381	BCL2L11	2.9	4.59	0.0259
ENSMUSG00000044502	BOD1	-9.3	4.59	0.0259
ENSMUSG00000078957	1700060C20RIK	-3.8	4.59	0.00764
ENSMUSG00000038127	CCDC50	-6.8	4.58	0.0161
ENSMUSG00000025533	ASL	2.5	4.57	0.0261
ENSMUSG00000033186	MZT1	-10.7	4.57	0.0145
ENSMUSG00000093411	VMN1R17	-7.7	4.56	0.0162
ENSMUSG00000020078	VPS26A	-6.5	4.56	0.0211
ENSMUSG00000028345	TEX10	-1.3	4.54	0.0275
ENSMUSG00000026374	TSN	-7.4	4.54	0.0265
ENSMUSG00000026051	1500015O10RIK	-3.7	4.54	0.0477
ENSMUSG00000006019	DHX34	4.5	4.53	0.0485
ENSMUSG00000059632	KRTAP8-1	-9.6	4.53	0.00823
ENSMUSG00000095565	IGHV2-9-1	-7.1	4.53	0.00823
ENSMUSG00000047298	KCNV2	-3.7	4.53	0.0482
ENSMUSG00000055177	CSTL1	-8.2	4.53	0.0482
ENSMUSG00000022176	REM2	-4.2	4.52	0.0487
ENSMUSG00000015337	ENDOG	2.8	4.52	0.0268
ENSMUSG00000073960	OLFR583	5.4	4.52	0.0165
ENSMUSG00000015476	PRRT1	-4.8	4.52	0.0165
ENSMUSG00000007613	TGFBR1	-8.3	4.51	0.0269
ENSMUSG00000060791	GMFG	-5.8	4.51	0.0149
ENSMUSG00000094985	TOPAZ1	-7.2	4.51	0.0489
ENSMUSG00000031889	D230025D16RIK	6.8	4.51	0.0217
ENSMUSG00000052155	ACVR2A	3.2	4.5	0.0116
ENSMUSG00000098692	RP24-242F4.8	-9.2	4.5	0.00853
ENSMUSG00000042671	RGS8	-8.2	4.5	0.0492
ENSMUSG00000059994	FCRL1	-3.7	4.49	0.0495
ENSMUSG00000078945	NAIP2	3.7	4.48	0.0272
ENSMUSG00000069998	OLFR372	-4.4	4.47	0.0503
ENSMUSG00000051703	TMEM198	-2.3	4.46	0.029
ENSMUSG00000023013	AQP2	-3.5	4.46	0.00319
ENSMUSG00000026220	SLC16A14	-4.4	4.46	0.0504
ENSMUSG00000020167	TCF3	-7	4.45	0.0275
ENSMUSG00000048500	DEFB15	-8.6	4.45	0.00902
ENSMUSG00000018862	OTOP3	-3.7	4.44	0.0506
ENSMUSG00000042425	FRMPD3	-3.2	4.43	0.00916
ENSMUSG00000004542	PSG19	5	4.42	0.0511
ENSMUSG00000023092	FHL1	3.2	4.42	0.0279
ENSMUSG00000025086	TRUB1	-2.2	4.41	0.0513
ENSMUSG00000021832	PSMC6	-5.5	4.41	0.0033
ENSMUSG00000096277	GM21142	-6	4.41	0.00931
ENSMUSG00000019790	STXBP5	-5.5	4.4	0.00333
ENSMUSG00000029649	POMP	3.1	4.4	0.0281
ENSMUSG00000071770	RHOX4E	-5.7	4.4	0.0173
ENSMUSG00000043418	LRIT2	-3.3	4.4	0.052
ENSMUSG00000055937	KRT28	-2.9	4.4	0.052
ENSMUSG00000062142	OLFR569	-3.1	4.4	0.052
ENSMUSG00000034063	4930590J08RIK	-2.8	4.39	0.052
ENSMUSG00000042816	GPR151	-2.7	4.39	0.052
ENSMUSG00000060765	OLFR325	2.4	4.38	0.0305
ENSMUSG00000053134	SUPT7L	-2.5	4.37	0.0523
ENSMUSG00000072258	TAF1A	-4	4.37	0.0285
ENSMUSG00000028453	FANCG	4.5	4.37	0.0285
ENSMUSG00000049217	OLFR788	-7.7	4.37	0.0175
ENSMUSG00000025529	ZFP711	4.3	4.36	0.0525
ENSMUSG00000072082	CCNF	-7.5	4.36	0.0286
ENSMUSG00000038729	AKAP2	-7.7	4.36	0.0286
ENSMUSG00000062760	1810041L15RIK	-2.7	4.36	0.0527
ENSMUSG00000027225	DUOXA2	-2.6	4.36	0.0527
ENSMUSG00000002733	PLEKHA3	-6.3	4.36	0.0236
ENSMUSG00000078963	HSBP1L1	-2.3	4.35	0.0528
ENSMUSG00000021414	FAM217A	-3	4.35	0.0528
ENSMUSG00000078907	FAM186B	-2.7	4.35	0.0528
ENSMUSG00000082488	1700119I11RIK	-6	4.34	0.00986
ENSMUSG00000072761	GM6712	6.3	4.34	0.00986
ENSMUSG00000053040	APH1C	-2.2	4.34	0.0178
ENSMUSG00000026063	PIH1D3	-3.1	4.34	0.0531
ENSMUSG00000047014	CATSPERB	-2.8	4.34	0.0531
ENSMUSG00000034227	FOXJ1	3.7	4.33	0.0533
ENSMUSG00000070372	CAPZA1	6.7	4.33	0.024
ENSMUSG00000050996	CETN1	8.4	4.32	0.0536
ENSMUSG00000091695	GM17669	-9.7	4.32	0.01
ENSMUSG00000025105	BNC1	5.9	4.31	0.0538
ENSMUSG00000019470	XAB2	-7.2	4.31	0.0292
ENSMUSG00000021139	GM20498	-10.1	4.31	0.0101
ENSMUSG00000075144	OLFR1156	-6.2	4.31	0.0541
ENSMUSG00000020542	MYOCD	8.2	4.3	0.0541
ENSMUSG00000033685	UCP2	-1.8	4.3	0.0293
ENSMUSG00000022178	AJUBA	4.1	4.3	0.0293
ENSMUSG00000023993	TREML1	-2.8	4.3	0.0542
ENSMUSG00000039789	ZFP597	-2.6	4.29	0.0543
ENSMUSG00000078261	GM11596	-6	4.29	0.0544
ENSMUSG00000070720	TMEM200B	0.9	4.28	0.0325
ENSMUSG00000093803	PPP2R3D	-9.7	4.28	0.0104
ENSMUSG00000078427	SARNP	-2.6	4.27	0.0549
ENSMUSG00000025956	METTL21A	0.9	4.27	0.0327
ENSMUSG00000027635	DSN1	-3.9	4.27	0.0297
ENSMUSG00000029784	SSMEM1	-1.6	4.26	0.0329
ENSMUSG00000021969	ZDHHC20	2.8	4.26	0.0329
ENSMUSG00000006007	PDC	6.4	4.26	0.00376
ENSMUSG00000044594	SERPINB3A	-3.8	4.26	0.00376
ENSMUSG00000045691	THTPA	-5	4.26	0.0298
ENSMUSG00000091698	GM6526	5	4.26	0.0106
ENSMUSG00000052751	REPIN1	-3.1	4.25	0.0555
ENSMUSG00000024750	ZFAND5	-3.8	4.25	0.00379
ENSMUSG00000028544	SLC5A9	-2.5	4.25	0.056
ENSMUSG00000038607	GNG10	4.3	4.24	0.0301
ENSMUSG00000024213	NUDT3	-8	4.24	0.0171
ENSMUSG00000089672	GP49A	-3.2	4.24	0.0563
ENSMUSG00000033752	MND1	8.3	4.23	0.056
ENSMUSG00000061374	FIZ1	-7.5	4.23	0.0303
ENSMUSG00000048378	OLFR1394	-5.2	4.23	0.0186
ENSMUSG00000045257	MORN2	-4.4	4.22	0.0172
ENSMUSG00000049946	BC030500	-4.8	4.21	0.0109
ENSMUSG00000035234	FAM175A	-5.9	4.21	0.0173
ENSMUSG00000029771	IRF5	4.5	4.2	0.0569
ENSMUSG00000035372	1810055G02RIK	3.8	4.2	0.0343
ENSMUSG00000041491	CEP78	-1.8	4.2	0.0307
ENSMUSG00000029414	KNTC1	-3.4	4.2	0.0307
ENSMUSG00000067360	PRAMEL3	-4.3	4.2	0.0188
ENSMUSG00000042498	D330045A20RIK	1.1	4.19	0.0345
ENSMUSG00000035021	BAZ1A	-3.4	4.18	0.00408
ENSMUSG00000073147	5031425E22RIK	-10.1	4.18	0.0113
ENSMUSG00000001441	NPEPPS	-3.7	4.17	0.00412
ENSMUSG00000031812	MAP1LC3B	4.3	4.17	0.00412
ENSMUSG00000059316	SLC27A4	9.7	4.16	0.0579
ENSMUSG00000019804	SNX3	6.8	4.16	0.0132
ENSMUSG00000094840	A630081J09RIK	3.4	4.16	0.0313
ENSMUSG00000027011	UBE2E3	-5.4	4.16	0.0313
ENSMUSG00000060636	RPL35A	6.5	4.16	0.0269
ENSMUSG00000089774	SLC5A3	-6.4	4.16	0.0269
ENSMUSG00000021314	AMPH	-6.1	4.16	0.0269
ENSMUSG00000022269	2024-03-11	-3.6	4.15	0.00441
ENSMUSG00000094619	TRAV14D-3-DV8	-7.1	4.15	0.0115
ENSMUSG00000031461	MYOM2	-4.2	4.15	0.0271
ENSMUSG00000043300	B3GALNT1	-2.5	4.14	0.0585
ENSMUSG00000045620	ODF3L1	-2.2	4.14	0.0587
ENSMUSG00000031787	KATNB1	3.6	4.13	0.0318
ENSMUSG00000045417	VMN1R230	-5.3	4.13	0.0193
ENSMUSG00000027439	GZF1	11.1	4.12	0.059
ENSMUSG00000037159	WEE2	-4.8	4.12	0.032
ENSMUSG00000005687	BCAS2	4.7	4.12	0.032
ENSMUSG00000028439	FAM219A	-8.2	4.12	0.0182
ENSMUSG00000047626	OLFR791	-4.7	4.12	0.0595
ENSMUSG00000076598	IGKV3-7	-3.9	4.11	0.0118
ENSMUSG00000064121	OLFR96	-2.4	4.11	0.06
ENSMUSG00000031957	CTRB1	-5.3	4.1	0.0047
ENSMUSG00000021669	COL4A3BP	-3.8	4.1	0.0047
ENSMUSG00000039699	BATF2	3.5	4.09	0.0599
ENSMUSG00000044134	FAM109A	1.6	4.09	0.0369
ENSMUSG00000071150	TAS2R121	2.9	4.09	0.0369
ENSMUSG00000026637	TRAF5	-4.3	4.09	0.0324
ENSMUSG00000094891	OLFR55	-2.3	4.09	0.0614
ENSMUSG00000058897	COL25A1	-2.1	4.09	0.0614
ENSMUSG00000022494	SHISA9	-2.1	4.09	0.0614
ENSMUSG00000033033	CALHM2	-2.3	4.09	0.0614
ENSMUSG00000022805	MAATS1	-7.1	4.09	0.0281
ENSMUSG00000031600	VPS37A	-3.8	4.08	0.00479
ENSMUSG00000026452	SYT2	-5.6	4.08	0.0186
ENSMUSG00000062608	OLFR195	-2.1	4.08	0.0618
ENSMUSG00000028019	PDGFC	6.9	4.08	0.0618
ENSMUSG00000075192	OLFR1053	-2.3	4.08	0.0618
ENSMUSG00000064289	TANK	4.7	4.07	0.0328
ENSMUSG00000030314	ATG7	-5.5	4.07	0.0328
ENSMUSG00000063281	ZFP35	6.9	4.07	0.0197
ENSMUSG00000028214	GEM	-8.8	4.07	0.0187
ENSMUSG00000039037	ST6GALNAC5	-5.3	4.06	0.0607
ENSMUSG00000053929	CYHR1	1.2	4.06	0.0376
ENSMUSG00000020150	GAMT	2.4	4.06	0.0329
ENSMUSG00000094686	CCL21A	-3.9	4.06	0.0329
ENSMUSG00000020332	4930404A10RIK	-5.7	4.06	0.0188
ENSMUSG00000057060	SLC35F3	2.2	4.05	0.0379
ENSMUSG00000029671	WNT16	2.6	4.05	0.0332
ENSMUSG00000068566	MYADM	2.8	4.04	0.0381
ENSMUSG00000027540	PTPN1	3.7	4.04	0.0139
ENSMUSG00000034330	PLCG2	-4.1	4.04	0.0333
ENSMUSG00000072694	1500011B03RIK	-7	4.04	0.0124
ENSMUSG00000086848	LCE6A	-8.8	4.04	0.0124
ENSMUSG00000050959	OLFR1392	-2.6	4.04	0.0199
ENSMUSG00000021772	NKIRAS1	5.3	4.04	0.029
ENSMUSG00000025511	TSPAN4	1.8	4.03	0.0384
ENSMUSG00000020930	CCDC103	-4	4.03	0.0335
ENSMUSG00000074357	AA386476	-2.6	4.03	0.0125
ENSMUSG00000037341	SLC9A7	-1.2	4.02	0.0386
ENSMUSG00000044816	D630023F18RIK	-2	4.02	0.0635
ENSMUSG00000020380	RAD50	-7.5	4.01	0.0338
ENSMUSG00000079941	GM11273	6.2	4.01	0.0127
ENSMUSG00000054679	SRSF12	-5.7	4.01	0.0127
ENSMUSG00000028386	SLC46A2	-5.3	4.01	0.0295
ENSMUSG00000009628	TEX15	2.9	4	0.0625
ENSMUSG00000066440	ZFYVE26	-6.7	4	0.0339
ENSMUSG00000090707	GM8237	6.1	4	0.0127
ENSMUSG00000027489	NECAB3	-6.8	4	0.0297
ENSMUSG00000028803	NIPAL3	-2.3	3.99	0.0394
ENSMUSG00000028780	SEMA3C	-4.1	3.99	0.0052
ENSMUSG00000022354	NDUFB9	-9.1	3.99	0.0142
ENSMUSG00000031400	G6PDX	-4	3.99	0.0341
ENSMUSG00000054178	GM9938	-6.5	3.99	0.0128
ENSMUSG00000006014	PRG4	-3.1	3.99	0.0202
ENSMUSG00000018634	CRHR1	-2.1	3.99	0.0646
ENSMUSG00000048747	E130114P18RIK	-6.4	3.98	0.0129
ENSMUSG00000078670	FAM174B	5.5	3.98	0.065
ENSMUSG00000026417	PIGR	5	3.98	0.0301
ENSMUSG00000040740	SLC25A34	4	3.98	0.0301
ENSMUSG00000032320	RCN2	12.1	3.97	0.0634
ENSMUSG00000031365	ZFP275	5.5	3.97	0.0634
ENSMUSG00000091806	GM5258	-5	3.97	0.013
ENSMUSG00000075178	OLFR1080	-4.7	3.97	0.0203
ENSMUSG00000043880	OLFR323	-3	3.97	0.0654
ENSMUSG00000079215	ZFP664	-2.4	3.96	0.0637
ENSMUSG00000030452	NIPA2	1.8	3.96	0.0402
ENSMUSG00000096096	TRAV4-4-DV10	-9.5	3.96	0.0131
ENSMUSG00000046441	CMTR2	-2.4	3.95	0.0405
ENSMUSG00000028252	CCNC	2.4	3.95	0.0348
ENSMUSG00000031880	RRAD	2.7	3.95	0.0348
ENSMUSG00000020570	SYPL	3.2	3.95	0.0307
ENSMUSG00000047412	ZBTB44	3.4	3.94	0.0644
ENSMUSG00000049299	TRAPPC1	5.6	3.94	0.0144
ENSMUSG00000041620	MMP1B	-5.4	3.94	0.0205
ENSMUSG00000090935	SYNJ2BP	-7.2	3.94	0.031
ENSMUSG00000046826	FAM187B	-5.5	3.93	0.0205
ENSMUSG00000096424	OLFR885	-4.7	3.93	0.0205
ENSMUSG00000045725	PRR15	-5	3.93	0.067
ENSMUSG00000042408	ZMYM6	-2.2	3.92	0.0651
ENSMUSG00000030291	MED21	-3.2	3.92	0.0651
ENSMUSG00000062510	NSL1	-3.5	3.91	0.0356
ENSMUSG00000091955	GM9844	-2.3	3.91	0.0135
ENSMUSG00000019892	LRRIQ1	4.1	3.91	0.0676
ENSMUSG00000029916	AGK	-6.5	3.91	0.0315
ENSMUSG00000040536	NECAB1	-3.6	3.9	0.0679
ENSMUSG00000038963	SLCO4A1	0.8	3.89	0.0422
ENSMUSG00000024784	GPHA2	-4.2	3.89	0.068
ENSMUSG00000045509	GPR150	3.7	3.89	0.068
ENSMUSG00000039199	ZDHHC1	-2.2	3.88	0.0425
ENSMUSG00000006215	ZBTB17	-9.7	3.88	0.0362
ENSMUSG00000000148	BRAT1	-4.8	3.88	0.0362
ENSMUSG00000035498	CDCP1	1.8	3.87	0.0429
ENSMUSG00000068036	MLLT4	-7.2	3.87	0.0364
ENSMUSG00000032425	ZFP949	-1.9	3.87	0.021
ENSMUSG00000021336	SLC17A4	6.2	3.87	0.0689
ENSMUSG00000018425	DHX40	-3.6	3.86	0.0671
ENSMUSG00000034210	EFCAB14	1.1	3.86	0.0431
ENSMUSG00000066101	GM10153	-5.1	3.86	0.0139
ENSMUSG00000092627	D130058E05RIK	-8.6	3.86	0.0139
ENSMUSG00000095503	GM3147	-7.5	3.86	0.021
ENSMUSG00000096066	GM10424	-7.5	3.86	0.021
ENSMUSG00000094560	GM16522	-7.5	3.86	0.021
ENSMUSG00000030116	MFAP5	-2.6	3.86	0.069
ENSMUSG00000034175	RHBDD3	-1	3.85	0.0434
ENSMUSG00000090336	4932443I19RIK	-7.5	3.85	0.014
ENSMUSG00000074922	FAM122A	-7.5	3.85	0.0209
ENSMUSG00000072494	PPP1R3E	-2.9	3.85	0.0695
ENSMUSG00000032344	MB21D1	-2	3.85	0.0695
ENSMUSG00000028759	HP1BP3	9.8	3.84	0.0679
ENSMUSG00000058589	ANKS1B	-3.3	3.84	0.0679
ENSMUSG00000001082	MFSD10	1.5	3.84	0.0438
ENSMUSG00000038256	BCL9	-4.4	3.84	0.0371
ENSMUSG00000073528	GM10530	-10.1	3.84	0.0141
ENSMUSG00000025216	LBX1	4.2	3.83	0.0682
ENSMUSG00000001211	AGPAT3	-7.8	3.83	0.0151
ENSMUSG00000066838	ZFP772	-2.2	3.82	0.0686
ENSMUSG00000032633	FLCN	3.1	3.82	0.0376
ENSMUSG00000048994	4930557A04RIK	-3.8	3.82	0.0143
ENSMUSG00000039990	2700050L05RIK	-7.4	3.82	0.0143
ENSMUSG00000062621	OLFR911-PS1	6.6	3.82	0.0213
ENSMUSG00000052417	OLFR720	-3.7	3.82	0.0708
ENSMUSG00000075208	OLFR1019	-5.2	3.82	0.0708
ENSMUSG00000033126	YBEY	-3.9	3.82	0.0333
ENSMUSG00000076464	TRBV4	4.1	3.81	0.0144
ENSMUSG00000037910	1700018B24RIK	5	3.81	0.0144
ENSMUSG00000056941	COMMD7	-12.1	3.81	0.0217
ENSMUSG00000050558	PROKR2	-2.6	3.81	0.071
ENSMUSG00000034755	PCDH11X	-2.1	3.81	0.071
ENSMUSG00000014980	TSEN15	-5.2	3.81	0.071
ENSMUSG00000051579	TCEAL8	9.6	3.8	0.0693
ENSMUSG00000051185	FAM174A	1.8	3.8	0.045
ENSMUSG00000025089	GFRA1	4	3.8	0.0381
ENSMUSG00000068182	OLFR203	-1.9	3.8	0.0216
ENSMUSG00000042849	OLFR1414	-2.4	3.8	0.0712
ENSMUSG00000064325	HHIP	-3.7	3.8	0.0712
ENSMUSG00000023439	GNB3	6.9	3.8	0.0337
ENSMUSG00000028487	BNC2	-3.6	3.79	0.0697
ENSMUSG00000042246	TMC7	-1.3	3.79	0.0453
ENSMUSG00000018654	IKZF1	-7.8	3.79	0.0383
ENSMUSG00000091827	GM3495	-4.2	3.79	0.0146
ENSMUSG00000040364	SEC1	-8.2	3.79	0.0217
ENSMUSG00000073769	OLFR1331	-2.3	3.79	0.0217
ENSMUSG00000031354	AMELX	-2.1	3.79	0.0715
ENSMUSG00000071724	SMPD5	-5.9	3.78	0.0221
ENSMUSG00000037847	NMRK1	-3.2	3.77	0.0388
ENSMUSG00000074996	OLFR199	-3.4	3.77	0.0219
ENSMUSG00000026761	ORC4	-2.3	3.76	0.0708
ENSMUSG00000031660	BRD7	-3.1	3.76	0.0708
ENSMUSG00000026273	MTERFD2	-9.9	3.76	0.0149
ENSMUSG00000044636	CSRNP2	-7.4	3.76	0.0224
ENSMUSG00000058669	NKX2-9	-2.7	3.75	0.0712
ENSMUSG00000061589	DOT1L	-5.4	3.75	0.0394
ENSMUSG00000028820	SFPQ	-8.5	3.75	0.0394
ENSMUSG00000035364	4930524J08RIK	5.8	3.75	0.015
ENSMUSG00000049057	OLFR1257	-8	3.75	0.0732
ENSMUSG00000048706	LURAP1L	-4.3	3.75	0.0732
ENSMUSG00000042367	GJB3	-8.1	3.75	0.0732
ENSMUSG00000078502	GM13212	-2.3	3.74	0.0716
ENSMUSG00000050836	NTNG1	-4.4	3.73	0.0399
ENSMUSG00000043243	FAM129C	-4.3	3.73	0.0739
ENSMUSG00000037197	RBM17	6	3.72	0.0723
ENSMUSG00000055033	OLFR420	-2	3.72	0.0742
ENSMUSG00000034266	BATF	2.9	3.71	0.0727
ENSMUSG00000030474	SIGLECE	-2.7	3.71	0.0479
ENSMUSG00000021124	VTI1B	-3.5	3.71	0.00755
ENSMUSG00000078656	VPS25	-8.9	3.71	0.016
ENSMUSG00000094298	GM6164	-7.2	3.71	0.0222
ENSMUSG00000094981	GM8653	-7.2	3.71	0.0222
ENSMUSG00000096737	VMN1R117	-7.2	3.71	0.0222
ENSMUSG00000033533	ACSM1	-4.6	3.7	0.00762
ENSMUSG00000021611	TERT	4.4	3.7	0.0408
ENSMUSG00000031285	DCX	3	3.7	0.0408
ENSMUSG00000026694	METTL13	-5	3.7	0.0234
ENSMUSG00000047370	GM7367	-2.6	3.69	0.0155
ENSMUSG00000022265	ANK	6.9	3.69	0.0235
ENSMUSG00000021086	CCDC175	-4.1	3.69	0.0752
ENSMUSG00000091530	CLDN20	-2.3	3.69	0.0752
ENSMUSG00000041143	TMCO4	-1.1	3.68	0.0489
ENSMUSG00000026434	NUCKS1	2.5	3.68	0.0162
ENSMUSG00000022074	TNFRSF10B	-9.6	3.68	0.0413
ENSMUSG00000036931	NFKBID	-9.2	3.68	0.0237
ENSMUSG00000001763	TSPAN33	-3.2	3.68	0.0754
ENSMUSG00000064307	LRRC51	-7.1	3.67	0.0225
ENSMUSG00000011263	EXOC3L2	-5.2	3.67	0.0238
ENSMUSG00000056306	SERTM1	2.6	3.67	0.0755
ENSMUSG00000046818	DDIT4L	-2	3.67	0.0755
ENSMUSG00000028261	NDUFAF4	-7.5	3.67	0.0366
ENSMUSG00000022237	ANKRD33B	6.5	3.66	0.0748
ENSMUSG00000027940	TPM3	-2.2	3.66	0.042
ENSMUSG00000032171	PIN1	-4.7	3.66	0.042
ENSMUSG00000070565	RASAL2	-7.1	3.66	0.0369
ENSMUSG00000074656	EIF2S2	-3.1	3.65	0.0752
ENSMUSG00000002190	CLGN	3.7	3.65	0.0423
ENSMUSG00000041852	TCF20	-7.8	3.65	0.0423
ENSMUSG00000094339	GM21285	-7.1	3.65	0.0226
ENSMUSG00000096234	GM20800	-7.1	3.65	0.0226
ENSMUSG00000095733	GM20926	-7.1	3.65	0.0226
ENSMUSG00000096548	GM20912	-7.1	3.65	0.0226
ENSMUSG00000095441	GM21282	-7.1	3.65	0.0226
ENSMUSG00000094909	GM21287	-7.1	3.65	0.0226
ENSMUSG00000094816	GM20933	-7.1	3.65	0.0226
ENSMUSG00000025785	EXOSC7	-4.4	3.64	0.0756
ENSMUSG00000007594	HAPLN4	1.9	3.64	0.0502
ENSMUSG00000045689	PCDHB4	-8.7	3.64	0.0227
ENSMUSG00000026857	NTMT1	-9.5	3.64	0.0242
ENSMUSG00000028813	CK137956	-7.9	3.64	0.077
ENSMUSG00000067367	LYAR	4.5	3.63	0.076
ENSMUSG00000047171	HELT	-2.8	3.63	0.076
ENSMUSG00000041936	AGRN	-2.7	3.63	0.076
ENSMUSG00000058014	OLFR502	-1.9	3.63	0.0772
ENSMUSG00000070979	ACTL7A	-4.9	3.63	0.0376
ENSMUSG00000026112	COA5	-5.9	3.63	0.0376
ENSMUSG00000020888	DVL2	-3.8	3.62	0.0764
ENSMUSG00000033208	S100B	7.4	3.62	0.00814
ENSMUSG00000030282	CMAS	-8.7	3.62	0.0167
ENSMUSG00000032053	POU2AF1	-4.8	3.62	0.0434
ENSMUSG00000046020	POFUT1	-2.1	3.62	0.0434
ENSMUSG00000028821	SYF2	-6.5	3.62	0.0434
ENSMUSG00000053080	2700081O15RIK	-10.5	3.62	0.0246
ENSMUSG00000027718	IL21	-4.8	3.62	0.0777
ENSMUSG00000094146	GM10142	-2.1	3.62	0.0777
ENSMUSG00000048096	LMOD1	-6.5	3.62	0.0379
ENSMUSG00000022412	MIEF1	7.2	3.62	0.0379
ENSMUSG00000040725	HNRNPUL1	-3	3.61	0.0769
ENSMUSG00000033080	VSX1	-5.3	3.61	0.0769
ENSMUSG00000028289	EPHA7	6.3	3.61	0.0168
ENSMUSG00000073542	CEP76	-5.6	3.61	0.0438
ENSMUSG00000052726	KCNT2	6.6	3.61	0.0779
ENSMUSG00000059623	OLFR39	-3.3	3.61	0.0779
ENSMUSG00000092586	LY6G6C	1.8	3.59	0.052
ENSMUSG00000007029	VARS	-3.2	3.59	0.0445
ENSMUSG00000092111	VMN2R113	-8.3	3.59	0.0165
ENSMUSG00000052760	A630001G21RIK	4.8	3.59	0.0231
ENSMUSG00000030846	TIAL1	-3.4	3.58	0.0449
ENSMUSG00000010307	TMEM86A	1.6	3.57	0.0528
ENSMUSG00000022385	GTSE1	-2.5	3.57	0.0528
ENSMUSG00000060212	PCNXL2	-2.1	3.57	0.0788
ENSMUSG00000074715	CCL28	-4.5	3.57	0.0788
ENSMUSG00000039232	STX11	6.9	3.57	0.039
ENSMUSG00000036985	ZDHHC9	-4.2	3.57	0.039
ENSMUSG00000019373	COPS3	11.7	3.56	0.0789
ENSMUSG00000023050	MAP3K12	-5.4	3.56	0.0789
ENSMUSG00000095886	GM21946	-6.5	3.56	0.0168
ENSMUSG00000063932	POTEG	2.3	3.56	0.0233
ENSMUSG00000027788	OTOL1	6.5	3.56	0.0792
ENSMUSG00000029697	FEZF1	-3.7	3.55	0.0793
ENSMUSG00000020801	MED31	-3.2	3.55	0.0793
ENSMUSG00000031374	ZFP92	3.6	3.55	0.0793
ENSMUSG00000028756	PINK1	3.5	3.55	0.0173
ENSMUSG00000045391	1700120B22RIK	-8.3	3.55	0.017
ENSMUSG00000093451	VMN1R24	7.7	3.55	0.0234
ENSMUSG00000002825	QTRT1	6.3	3.55	0.0394
ENSMUSG00000036902	NETO2	1.2	3.54	0.0539
ENSMUSG00000054400	CKLF	1.5	3.54	0.0539
ENSMUSG00000054206	GZMM	-3.2	3.54	0.00861
ENSMUSG00000059486	KBTBD2	-2.9	3.54	0.00861
ENSMUSG00000056706	KRTAP7-1	-10.6	3.54	0.0254
ENSMUSG00000027601	MTFR1	6.7	3.54	0.0397
ENSMUSG00000050747	TRIM15	-2.7	3.53	0.00868
ENSMUSG00000052629	GM9885	-6	3.53	0.0173
ENSMUSG00000069301	HIST1H2AG	-2.7	3.52	0.00875
ENSMUSG00000069135	FGFR1OP	-3.9	3.52	0.0473
ENSMUSG00000079701	SSXB3	-6.9	3.52	0.0236
ENSMUSG00000030747	DGAT2	5.2	3.52	0.0401
ENSMUSG00000078862	GM14326	6.8	3.51	0.0811
ENSMUSG00000096478	TRAV9D-1	-6.4	3.51	0.0175
ENSMUSG00000096900	TRAV9-1	-6.4	3.51	0.0175
ENSMUSG00000050641	BC048562	-5	3.51	0.0806
ENSMUSG00000070369	ITGAD	-3.4	3.51	0.0806
ENSMUSG00000050822	SLC29A4	1.7	3.5	0.0554
ENSMUSG00000045095	MAGI1	-4	3.5	0.0482
ENSMUSG00000031631	4933411K20RIK	-6.6	3.5	0.0177
ENSMUSG00000001168	OAS1H	-5.8	3.5	0.0238
ENSMUSG00000015790	SURF1	-3.8	3.5	0.0258
ENSMUSG00000049168	OLFR449	-4	3.5	0.081
ENSMUSG00000045708	OLFR447	-3.9	3.5	0.081
ENSMUSG00000024331	DSC2	-1.7	3.49	0.0558
ENSMUSG00000021178	PSMC1	-4.3	3.49	0.0486
ENSMUSG00000031818	COX4I1	-4	3.49	0.0486
ENSMUSG00000038685	RTEL1	-3.2	3.49	0.0486
ENSMUSG00000050335	LGALS3	-3.7	3.49	0.0486
ENSMUSG00000037364	SRRT	7.5	3.48	0.0825
ENSMUSG00000042390	GATAD2B	-2.5	3.48	0.0825
ENSMUSG00000079480	PIN4	7	3.48	0.00906
ENSMUSG00000025738	FBXL16	-3.4	3.48	0.00906
ENSMUSG00000094628	GM3252	-4.9	3.48	0.0179
ENSMUSG00000096793	GM3002	-4.9	3.48	0.0179
ENSMUSG00000093898	GM3629	-4.9	3.48	0.0179
ENSMUSG00000091255	SPEER4E	5.1	3.48	0.024
ENSMUSG00000033318	GSTT2	-6.2	3.48	0.0411
ENSMUSG00000047197	GJD3	1.2	3.47	0.0565
ENSMUSG00000021466	PTCH1	-4.4	3.47	0.0495
ENSMUSG00000076744	TCRG-V7	3.7	3.47	0.0495
ENSMUSG00000045883	OLFR1461	4.5	3.47	0.0241
ENSMUSG00000016998	SVS4	-5.7	3.47	0.0261
ENSMUSG00000031200	MTCP1	7	3.47	0.0414
ENSMUSG00000028522	MIER1	-2.6	3.46	0.0834
ENSMUSG00000025494	SIGIRR	4.7	3.46	0.0834
ENSMUSG00000093962	GM11756	-5.1	3.46	0.0181
ENSMUSG00000048534	AMICA1	-1.3	3.45	0.0573
ENSMUSG00000042035	IGSF3	2.5	3.45	0.0573
ENSMUSG00000022092	PPP3CC	6.8	3.45	0.0184
ENSMUSG00000047497	ADAMTS12	-6.6	3.45	0.0505
ENSMUSG00000019845	TUBE1	-6.8	3.45	0.0505
ENSMUSG00000037849	GM4955	-6.9	3.45	0.0505
ENSMUSG00000049734	TREX1	-3.8	3.45	0.0505
ENSMUSG00000034031	1700106J16RIK	-6.6	3.45	0.0827
ENSMUSG00000036958	CST11	-2.6	3.45	0.0827
ENSMUSG00000033128	GGA1	-4.9	3.44	0.00958
ENSMUSG00000005640	INSRR	2	3.44	0.0509
ENSMUSG00000042992	LOH12CR1	-9.1	3.44	0.0264
ENSMUSG00000053007	CREB5	2.5	3.43	0.0849
ENSMUSG00000026018	ICA1L	-11.2	3.43	0.0265
ENSMUSG00000021493	PDLIM7	-6.9	3.43	0.0424
ENSMUSG00000084128	ESRP2	-6.9	3.43	0.0424
ENSMUSG00000085584	RGAG1	-6.6	3.42	0.0519
ENSMUSG00000094211	GM21789	-6.2	3.42	0.0186
ENSMUSG00000014606	SLC25A11	-7.6	3.42	0.0426
ENSMUSG00000018417	MYO1B	7.8	3.42	0.0426
ENSMUSG00000037513	SAMD4B	11	3.41	0.0858
ENSMUSG00000063065	MAPK3	6.4	3.41	0.0858
ENSMUSG00000037012	HK1	2.8	3.41	0.0187
ENSMUSG00000061013	MKX	6.4	3.4	0.0863
ENSMUSG00000029650	SLC46A3	-2.3	3.4	0.0594
ENSMUSG00000025702	2024-03-08	7	3.4	0.00995
ENSMUSG00000039239	TGFB2	2.9	3.4	0.0529
ENSMUSG00000060371	CALN1	-6	3.4	0.0845
ENSMUSG00000026721	RABGAP1L	2.2	3.39	0.0598
ENSMUSG00000070390	NLRP1B	-4.4	3.39	0.0535
ENSMUSG00000076550	IGKV4-63	-6.1	3.39	0.019
ENSMUSG00000057726	SERPINB9G	-7.8	3.39	0.025
ENSMUSG00000067767	CLEC4B2	-7.9	3.39	0.025
ENSMUSG00000029272	SULT1E1	-11.2	3.39	0.0268
ENSMUSG00000040111	GRAMD1B	-1.8	3.39	0.0851
ENSMUSG00000039178	TBC1D19	-2.8	3.38	0.0602
ENSMUSG00000061578	KSR2	6	3.38	0.019
ENSMUSG00000030782	TGFB1I1	-1.9	3.38	0.054
ENSMUSG00000053465	HS6ST3	4.4	3.38	0.054
ENSMUSG00000024729	1700017D01RIK	-3.9	3.38	0.0192
ENSMUSG00000061653	VMN1R46	5.9	3.38	0.0251
ENSMUSG00000096516	OLFR628	6.5	3.38	0.0251
ENSMUSG00000073600	PROB1	-6.6	3.38	0.0269
ENSMUSG00000053746	PTRH1	3.7	3.38	0.0436
ENSMUSG00000091821	SRSX	-6	3.37	0.0193
ENSMUSG00000078616	TRIM30C	-5.3	3.37	0.0193
ENSMUSG00000050613	OLFR125	-3.7	3.37	0.0857
ENSMUSG00000030806	STX1B	5.8	3.37	0.0439
ENSMUSG00000063108	ZFP26	10.3	3.36	0.0883
ENSMUSG00000031594	FGL1	-3.4	3.36	0.0103
ENSMUSG00000021545	1700067P10RIK	-4.8	3.36	0.0253
ENSMUSG00000046203	SPRR2G	-11.2	3.36	0.0271
ENSMUSG00000024503	SPINK3	-11.2	3.36	0.0271
ENSMUSG00000078442	CCDC105	6.5	3.36	0.0861
ENSMUSG00000048779	P2RY6	-2.5	3.36	0.0861
ENSMUSG00000032452	CLSTN2	-5.5	3.36	0.0441
ENSMUSG00000019837	GTF3C6	-4.1	3.35	0.0888
ENSMUSG00000028657	PPT1	4.9	3.35	0.0193
ENSMUSG00000042331	SPECC1	-1.8	3.35	0.0556
ENSMUSG00000049562	AP5B1	-4	3.34	0.0273
ENSMUSG00000031527	ERI1	7.1	3.34	0.0447
ENSMUSG00000033883	D3ERTD254E	3.2	3.33	0.0899
ENSMUSG00000020524	GRIA1	-6.7	3.33	0.0195
ENSMUSG00000040631	DOK4	-3.8	3.33	0.0274
ENSMUSG00000041688	AMOT	-2.1	3.33	0.0869
ENSMUSG00000068196	COL8A1	-5	3.33	0.0869
ENSMUSG00000027775	MFSD1	1.5	3.32	0.0628
ENSMUSG00000035158	MITF	-4.5	3.32	0.0575
ENSMUSG00000041096	TSPYL2	-2	3.32	0.0575
ENSMUSG00000027422	RRBP1	6.4	3.32	0.0257
ENSMUSG00000025102	3110040N11RIK	-11.1	3.32	0.0275
ENSMUSG00000024381	BIN1	-7.2	3.32	0.0452
ENSMUSG00000026843	FUBP3	11.5	3.31	0.091
ENSMUSG00000029270	FAM69A	-3	3.31	0.0633
ENSMUSG00000038393	TXNIP	-3.9	3.31	0.0582
ENSMUSG00000071280	GM10322	-7.9	3.31	0.0206
ENSMUSG00000033053	1700028P14RIK	6.3	3.31	0.0877
ENSMUSG00000070552	MRGPRX1	-3.6	3.31	0.0877
ENSMUSG00000025213	KAZALD1	2.5	3.3	0.0916
ENSMUSG00000047889	SERPINB6D	-4.2	3.3	0.0208
ENSMUSG00000052642	4930504O13RIK	6.6	3.3	0.0259
ENSMUSG00000033763	MTSS1L	-7.9	3.3	0.0277
ENSMUSG00000047213	YTHDF3	-11.1	3.3	0.0277
ENSMUSG00000036557	1700011E24RIK	-4.1	3.3	0.0886
ENSMUSG00000022905	KPNA1	-5.7	3.3	0.0457
ENSMUSG00000051224	TCEANC	-2.1	3.29	0.0922
ENSMUSG00000043252	TMEM64	1.3	3.29	0.0641
ENSMUSG00000030963	UMOD	-2.5	3.29	0.0594
ENSMUSG00000073925	OLFR654	-7.9	3.29	0.026
ENSMUSG00000056174	COL8A2	-1.9	3.29	0.0889
ENSMUSG00000025986	SLC39A10	-6.5	3.29	0.0461
ENSMUSG00000033565	RBFOX2	9.6	3.28	0.0927
ENSMUSG00000031647	MFAP3L	-3.2	3.28	0.0646
ENSMUSG00000002032	TMEM25	-2.8	3.28	0.0646
ENSMUSG00000024680	MS4A2	-5.3	3.28	0.0201
ENSMUSG00000036151	TM6SF2	3.7	3.28	0.06
ENSMUSG00000035799	TWIST1	-3.6	3.28	0.06
ENSMUSG00000029819	NPY	-7.8	3.28	0.06
ENSMUSG00000020695	MRC2	6.1	3.28	0.0463
ENSMUSG00000060715	1700019A02RIK	-8.6	3.27	0.0215
ENSMUSG00000010538	TSACC	-3.9	3.27	0.028
ENSMUSG00000039492	CCDC27	-1.9	3.27	0.09
ENSMUSG00000029158	YIPF7	-4.7	3.27	0.09
ENSMUSG00000023992	TREM2	-1.9	3.27	0.09
ENSMUSG00000014444	PIEZO1	4.3	3.27	0.0466
ENSMUSG00000096199	PTRHD1	-5.1	3.26	0.0939
ENSMUSG00000062808	HIST1H3D	-4.4	3.26	0.0939
ENSMUSG00000039737	PRKRIP1	-3.2	3.26	0.0939
ENSMUSG00000031990	JAM3	-1.7	3.26	0.0655
ENSMUSG00000046532	AR	-3.8	3.26	0.0614
ENSMUSG00000058908	PLA2G2A	-10.1	3.26	0.0218
ENSMUSG00000062224	4933411G06RIK	-7.1	3.26	0.0218
ENSMUSG00000094804	GM21977	-4.7	3.26	0.0264
ENSMUSG00000095518	GM8068	-4.7	3.26	0.0264
ENSMUSG00000091740	GM7929	-4.7	3.26	0.0264
ENSMUSG00000094349	GM8082	-4.7	3.26	0.0264
ENSMUSG00000093926	GM17027	-4.7	3.26	0.0264
ENSMUSG00000093863	GM7954	-4.7	3.26	0.0264
ENSMUSG00000022518	4930562C15RIK	-1.8	3.26	0.0906
ENSMUSG00000010095	SLC3A2	-1.6	3.25	0.066
ENSMUSG00000030865	CHP2	-3	3.25	0.0621
ENSMUSG00000031583	WRN	-3.6	3.25	0.0621
ENSMUSG00000046088	GM9805	-10.3	3.25	0.0221
ENSMUSG00000067649	MAGEB18	-7.9	3.25	0.0909
ENSMUSG00000024414	MRPL27	-7.2	3.25	0.0472
ENSMUSG00000040370	LYRM5	6.6	3.25	0.0472
ENSMUSG00000033585	NDN	-7.2	3.24	0.0628
ENSMUSG00000001761	SMO	-2.6	3.24	0.0628
ENSMUSG00000095882	GM10764	3.6	3.24	0.0224
ENSMUSG00000032921	ODF4	-6	3.24	0.0914
ENSMUSG00000069456	RDH16	6.1	3.24	0.0475
ENSMUSG00000033767	D930015E06RIK	-3.1	3.23	0.0956
ENSMUSG00000056258	KCNQ3	6.7	3.23	0.0207
ENSMUSG00000041653	PNPLA3	-4	3.23	0.0635
ENSMUSG00000094905	VMN1R155	-4.9	3.23	0.0268
ENSMUSG00000071766	RHOX12	6.4	3.23	0.0268
ENSMUSG00000095275	VMN1R107	-4.9	3.23	0.0268
ENSMUSG00000044994	OLFR1426	-4.2	3.23	0.0268
ENSMUSG00000000544	GPA33	3.9	3.23	0.0921
ENSMUSG00000094289	OLFR470	-3.6	3.22	0.023
ENSMUSG00000094920	GM6605	-7	3.22	0.023
ENSMUSG00000052214	OPA3	-7.5	3.22	0.023
ENSMUSG00000002617	ZFP40	-5.6	3.22	0.0269
ENSMUSG00000024601	ISOC1	-6.1	3.22	0.0284
ENSMUSG00000037349	NUDT22	-4.6	3.22	0.0284
ENSMUSG00000090894	OLFR110	3.6	3.22	0.0924
ENSMUSG00000096795	ZFP433	5.4	3.21	0.0967
ENSMUSG00000076500	GM20730	5.6	3.21	0.0236
ENSMUSG00000025370	CDH9	-1.9	3.21	0.0928
ENSMUSG00000032357	TINAG	10.2	3.2	0.0973
ENSMUSG00000028633	CTPS	3.5	3.2	0.0973
ENSMUSG00000051235	GEN1	8.8	3.2	0.0973
ENSMUSG00000029061	MMP23	3.4	3.2	0.0973
ENSMUSG00000043398	GPR135	1.2	3.2	0.0683
ENSMUSG00000089984	FBXO24	2.2	3.2	0.0657
ENSMUSG00000053219	RAET1E	-4	3.2	0.0271
ENSMUSG00000070730	RMDN3	5	3.2	0.0486
ENSMUSG00000015759	CNIH1	3.5	3.2	0.0486
ENSMUSG00000052942	GLIS3	8.1	3.19	0.0979
ENSMUSG00000078923	UBE2V1	-5	3.19	0.0126
ENSMUSG00000047884	KLK9	5.4	3.19	0.0126
ENSMUSG00000083361	OLFR360	-8.2	3.19	0.0273
ENSMUSG00000094081	GM20826	6	3.19	0.0273
ENSMUSG00000094484	GM21244	6	3.19	0.0273
ENSMUSG00000078630	TOMT	6.9	3.19	0.0287
ENSMUSG00000021911	PARG	8	3.18	0.0985
ENSMUSG00000054169	CEACAM10	-4.3	3.18	0.0985
ENSMUSG00000029544	CABP1	-1.3	3.18	0.0693
ENSMUSG00000050092	SPRR2B	-11	3.18	0.0289
ENSMUSG00000059246	FOXB1	4.8	3.17	0.0991
ENSMUSG00000049848	CEACAM19	1	3.17	0.0698
ENSMUSG00000041359	TCL1	-7.1	3.17	0.068
ENSMUSG00000078193	GM2000	-5	3.17	0.025
ENSMUSG00000042942	GREB1L	5.9	3.17	0.0945
ENSMUSG00000064065	IPCEF1	4.1	3.17	0.0945
ENSMUSG00000020728	CEP112	-4.9	3.17	0.0945
ENSMUSG00000045538	DDX28	-5.9	3.17	0.0495
ENSMUSG00000079277	HOXD3	-1.9	3.16	0.0997
ENSMUSG00000041774	YDJC	-6.1	3.16	0.0255
ENSMUSG00000046411	GM6816	-5.7	3.16	0.0255
ENSMUSG00000079342	GM5097	6.1	3.16	0.0278
ENSMUSG00000078994	ZFP429	6.1	3.16	0.0278
ENSMUSG00000062564	TEX28	4.9	3.16	0.0953
ENSMUSG00000050493	FAM167B	-1.8	3.16	0.0953
ENSMUSG00000030703	GDPD3	1.7	3.15	0.0708
ENSMUSG00000036391	SEC24A	-3.7	3.15	0.0131
ENSMUSG00000033569	BAI3	-4	3.15	0.0696
ENSMUSG00000004035	GSTM7	-3.2	3.15	0.0696
ENSMUSG00000074385	GM10684	-3.4	3.15	0.026
ENSMUSG00000091297	GM8439	-3.2	3.15	0.026
ENSMUSG00000031452	1700029H14RIK	-7.2	3.15	0.0292
ENSMUSG00000021943	GDF10	-1.8	3.15	0.0956
ENSMUSG00000038302	LACE1	5.1	3.15	0.0502
ENSMUSG00000005533	IGF1R	5.8	3.14	0.0219
ENSMUSG00000030196	TAS2R103	3.4	3.14	0.0281
ENSMUSG00000038323	1700066M21RIK	-8.2	3.14	0.0292
ENSMUSG00000059473	OLFR979	-1.9	3.14	0.0959
ENSMUSG00000017747	GHDC	-6.8	3.14	0.0505
ENSMUSG00000019947	ARID5B	-3.8	3.13	0.102
ENSMUSG00000045440	INSM2	3.1	3.13	0.102
ENSMUSG00000001930	VWF	3.3	3.13	0.0713
ENSMUSG00000042632	PLA2G6	-4.1	3.13	0.0713
ENSMUSG00000031112	2610018G03RIK	-6.6	3.13	0.027
ENSMUSG00000059397	OLFR54	3.7	3.13	0.0283
ENSMUSG00000035279	SSC5D	-4.2	3.13	0.0965
ENSMUSG00000032841	PRR5L	-6.4	3.13	0.0508
ENSMUSG00000021361	TMEM14C	-4.4	3.13	0.0508
ENSMUSG00000044407	QK	-3.9	3.12	0.0722
ENSMUSG00000063730	HSD3B2	-3.5	3.12	0.0722
ENSMUSG00000043897	VMN2R2	-3.6	3.12	0.0285
ENSMUSG00000069806	CACNG7	-4.5	3.12	0.0974
ENSMUSG00000036770	4933433C11RIK	6.5	3.12	0.0974
ENSMUSG00000016637	IFT27	-5.7	3.12	0.0511
ENSMUSG00000046982	TSHZ1	3.8	3.11	0.103
ENSMUSG00000028932	PSMC2	4	3.11	0.073
ENSMUSG00000015522	ARNT	3.1	3.11	0.073
ENSMUSG00000056592	ZFP658	-3.4	3.11	0.0287
ENSMUSG00000073063	HBQ1B	-6.6	3.11	0.0295
ENSMUSG00000002111	SPI1	-3.5	3.1	0.0141
ENSMUSG00000022996	WNT10B	4.2	3.1	0.0738
ENSMUSG00000062753	AI413582	-3.5	3.1	0.0288
ENSMUSG00000098132	RASSF10	-10.7	3.1	0.0296
ENSMUSG00000092518	FAM71E2	-1.8	3.1	0.0985
ENSMUSG00000032125	ROBO4	-5	3.1	0.0985
ENSMUSG00000074738	B930041F14RIK	-1.8	3.1	0.0985
ENSMUSG00000026821	RALGDS	4	3.09	0.0747
ENSMUSG00000030610	DET1	-7.8	3.09	0.0747
ENSMUSG00000004951	HSPB1	-9.4	3.09	0.0747
ENSMUSG00000002210	SMG9	-7.1	3.09	0.0747
ENSMUSG00000079120	AY761185	-5.3	3.09	0.029
ENSMUSG00000095363	GM4567	-6	3.09	0.029
ENSMUSG00000095190	GM10668	-6	3.09	0.029
ENSMUSG00000044320	1700001O22RIK	-3.9	3.09	0.0989
ENSMUSG00000051149	ADNP	-5	3.08	0.105
ENSMUSG00000049728	ZFP668	-4.4	3.08	0.0756
ENSMUSG00000044222	DEFB13	4.1	3.08	0.0292
ENSMUSG00000026600	SOAT1	-10.8	3.08	0.0298
ENSMUSG00000039285	AZI2	-7.3	3.08	0.0524
ENSMUSG00000030423	POP4	-2.1	3.07	0.106
ENSMUSG00000024800	RPP30	-4.2	3.07	0.106
ENSMUSG00000050627	GPD1L	-4.7	3.07	0.0145
ENSMUSG00000037815	CTNNA1	-4.2	3.07	0.0765
ENSMUSG00000027071	P2RX3	-10.4	3.07	0.03
ENSMUSG00000095659	SPIN2-PS5	-10.4	3.07	0.03
ENSMUSG00000073008	GPR174	4.6	3.07	0.1
ENSMUSG00000069476	ZFP616	5.8	3.06	0.106
ENSMUSG00000032131	ABCG4	1.8	3.06	0.0754
ENSMUSG00000028822	TMEM50A	-5.2	3.06	0.0146
ENSMUSG00000024304	CDH2	-6.6	3.06	0.0774
ENSMUSG00000045150	OLFR1161	-5.6	3.06	0.0295
ENSMUSG00000079699	GM6592	-5.8	3.06	0.0295
ENSMUSG00000054676	1600014C10RIK	-6.1	3.06	0.03
ENSMUSG00000035478	MBD3	-6.6	3.06	0.0531
ENSMUSG00000017631	ABR	5	3.06	0.0531
ENSMUSG00000031111	IGSF1	-2.2	3.05	0.0759
ENSMUSG00000089678	AGXT2	2.7	3.05	0.0231
ENSMUSG00000020811	WSCD1	-3.7	3.05	0.0783
ENSMUSG00000026436	ELK4	-2.9	3.05	0.0783
ENSMUSG00000091474	2610021A01RIK	-9.9	3.05	0.031
ENSMUSG00000067225	CYP2C54	-7.3	3.05	0.0297
ENSMUSG00000096714	OLFR699	5.9	3.05	0.0297
ENSMUSG00000023216	EPB4.2	4	3.05	0.0534
ENSMUSG00000020037	RFX4	4.2	3.04	0.108
ENSMUSG00000070732	RBM44	-2.5	3.04	0.108
ENSMUSG00000054630	UGT2B5	2.3	3.04	0.0793
ENSMUSG00000030494	RHPN2	-6.7	3.04	0.0793
ENSMUSG00000033880	LGALS3BP	-4.5	3.04	0.0793
ENSMUSG00000045411	2410002F23RIK	-3.1	3.04	0.0299
ENSMUSG00000057443	OLFR138	5.9	3.04	0.0299
ENSMUSG00000037824	TSPAN14	1.1	3.03	0.077
ENSMUSG00000073775	KTI12	-3.3	3.03	0.0149
ENSMUSG00000042298	TTC19	7.1	3.03	0.0541
ENSMUSG00000003341	ATP8B3	-0.8	3.02	0.0775
ENSMUSG00000036941	ELAC1	-6.5	3.02	0.0304
ENSMUSG00000047181	SAMD14	-7.2	3.02	0.0304
ENSMUSG00000049109	THEMIS	-5.7	3.02	0.102
ENSMUSG00000048572	TMEM252	-1.8	3.02	0.102
ENSMUSG00000039601	RCAN2	-1.8	3.02	0.102
ENSMUSG00000049692	TMEM239	-1.8	3.02	0.102
ENSMUSG00000079508	APOO	-5.3	3.02	0.0545
ENSMUSG00000045333	ZFP423	2.1	3.01	0.11
ENSMUSG00000053391	OLFR211	-2.7	3.01	0.078
ENSMUSG00000039878	SLC39A5	1.6	3.01	0.078
ENSMUSG00000031245	HMGN5	5.9	3.01	0.0305
ENSMUSG00000026201	STK16	-6.8	3.01	0.0305
ENSMUSG00000021036	SPTLC2	-6.5	3.01	0.0305
ENSMUSG00000021357	EXOC2	-6.4	3.01	0.0548
ENSMUSG00000022309	ANGPT1	-7.2	3	0.0828
ENSMUSG00000030559	RAB38	3.5	3	0.0828
ENSMUSG00000030094	XPC	2.4	3	0.0828
ENSMUSG00000068580	ZFYVE19	-3.5	3	0.0828
ENSMUSG00000050870	MRGPRB8	4	3	0.0307
ENSMUSG00000034083	CCDC174	-6.4	3	0.0306
ENSMUSG00000070704	UGT2B36	-5.2	3	0.0552
ENSMUSG00000034071	ZFP551	5.2	2.99	0.111
ENSMUSG00000032015	POU2F3	7.7	2.99	0.111
ENSMUSG00000021500	DDX46	4.1	2.99	0.111
ENSMUSG00000094924	CR2	0.5	2.99	0.0792
ENSMUSG00000050022	AMZ1	-2.8	2.99	0.0154
ENSMUSG00000058706	0610030E20RIK	-6.8	2.99	0.0307
ENSMUSG00000051506	WDFY4	-5.1	2.99	0.105
ENSMUSG00000024347	PSD2	3.8	2.99	0.0555
ENSMUSG00000049550	CLIP1	4.3	2.99	0.0555
ENSMUSG00000040105	PPAPDC2	-1.2	2.98	0.0797
ENSMUSG00000024613	TCOF1	-2.5	2.98	0.0846
ENSMUSG00000026202	TUBA4A	-3.6	2.98	0.0846
ENSMUSG00000078508	GM13128	-2.9	2.98	0.0311
ENSMUSG00000054940	OLFR137	-2.9	2.98	0.0311
ENSMUSG00000024786	1700123I01RIK	-4	2.98	0.0308
ENSMUSG00000018583	G3BP1	7.1	2.97	0.0156
ENSMUSG00000038344	TXLNG	-6.8	2.97	0.0855
ENSMUSG00000067543	PRB1	3.7	2.97	0.0348
ENSMUSG00000043391	2510009E07RIK	-6.2	2.97	0.0309
ENSMUSG00000078861	ZFP931	-6.9	2.97	0.0309
ENSMUSG00000046814	GCHFR	-5.1	2.97	0.0309
ENSMUSG00000057766	ANKRD29	-5.7	2.97	0.107
ENSMUSG00000034845	PLVAP	1.6	2.96	0.0808
ENSMUSG00000026856	DOLPP1	-7.2	2.96	0.0246
ENSMUSG00000013973	DEDD	-4	2.96	0.0863
ENSMUSG00000030353	TEAD4	-3.6	2.96	0.0863
ENSMUSG00000002949	TIMM44	-3.8	2.96	0.0863
ENSMUSG00000093969	TRAV4N-4	-9.5	2.96	0.0353
ENSMUSG00000076571	IGKV5-37	-4.1	2.96	0.0353
ENSMUSG00000055108	PHXR2	-4	2.96	0.0353
ENSMUSG00000096505	TRAV4D-4	-9.5	2.96	0.0353
ENSMUSG00000073913	OLFR678	3.1	2.96	0.0316
ENSMUSG00000095440	FIGNL2	-6.2	2.96	0.031
ENSMUSG00000044172	PTX4	-6.2	2.96	0.031
ENSMUSG00000020875	HOXB9	-8.1	2.96	0.0567
ENSMUSG00000038368	FOCAD	-2.3	2.95	0.0814
ENSMUSG00000051437	UBQLNL	-3.6	2.95	0.0159
ENSMUSG00000071424	GRID2	5.6	2.95	0.0247
ENSMUSG00000042622	MAFF	2	2.95	0.0872
ENSMUSG00000026182	TNP1	3.3	2.95	0.0872
ENSMUSG00000091971	HSPA1A	-6.9	2.95	0.0872
ENSMUSG00000030093	WNT7A	-7.5	2.95	0.0872
ENSMUSG00000076556	IGKV4-57	-10.3	2.95	0.0356
ENSMUSG00000022864	D16ERTD472E	-6.2	2.95	0.0311
ENSMUSG00000010311	OPTC	-4.3	2.95	0.109
ENSMUSG00000042371	SLC5A10	3.1	2.95	0.109
ENSMUSG00000038143	STOX2	-5.3	2.95	0.109
ENSMUSG00000031353	RBBP7	-4.2	2.95	0.0571
ENSMUSG00000021962	DCP1A	-3.1	2.94	0.115
ENSMUSG00000048540	NHLH2	-3.4	2.94	0.115
ENSMUSG00000005225	PLEKHA8	2.2	2.94	0.088
ENSMUSG00000096228	OLFR5	2.5	2.94	0.032
ENSMUSG00000090794	VMN1R60	-3.1	2.94	0.032
ENSMUSG00000014747	ANKRD53	-5.4	2.94	0.109
ENSMUSG00000025557	SLC15A1	-5.5	2.94	0.109
ENSMUSG00000048330	RIC3	-4.1	2.94	0.0576
ENSMUSG00000004540	PSG17	6.2	2.93	0.115
ENSMUSG00000019970	SGK1	-4.6	2.93	0.0162
ENSMUSG00000031628	CASP3	2.5	2.93	0.0888
ENSMUSG00000092116	GM10320	-2.7	2.93	0.0366
ENSMUSG00000095958	TRAV12-3	3.1	2.93	0.0366
ENSMUSG00000054890	OLFR1535	4.9	2.93	0.0324
ENSMUSG00000037151	LRRC20	-6.1	2.93	0.0313
ENSMUSG00000032203	PIGB	6.8	2.93	0.0581
ENSMUSG00000052928	CTIF	-2.9	2.92	0.116
ENSMUSG00000019102	ALDH3A1	2.3	2.92	0.0252
ENSMUSG00000021488	NSD1	-3.3	2.92	0.0897
ENSMUSG00000046049	RP1L1	-3.7	2.92	0.0897
ENSMUSG00000017548	SUZ12	-4.2	2.92	0.0897
ENSMUSG00000048967	YJEFN3	-10.1	2.92	0.037
ENSMUSG00000032878	CCDC85A	-3.5	2.92	0.112
ENSMUSG00000039155	CDH26	1.7	2.91	0.0838
ENSMUSG00000021779	THRB	-4.3	2.91	0.0905
ENSMUSG00000059900	TMEM40	-8	2.91	0.112
ENSMUSG00000026592	TEX35	5.4	2.91	0.0589
ENSMUSG00000033940	BRK1	-4.1	2.91	0.0589
ENSMUSG00000024091	VAPA	3.7	2.91	0.0589
ENSMUSG00000036733	RBM42	9.6	2.9	0.118
ENSMUSG00000028033	KCNQ5	-1.1	2.9	0.0843
ENSMUSG00000030471	ZDHHC13	0.9	2.9	0.0843
ENSMUSG00000094509	IGHV14-1	3.2	2.9	0.0378
ENSMUSG00000053146	OLFR352	-7	2.9	0.0334
ENSMUSG00000078794	DACT3	-7.1	2.9	0.0316
ENSMUSG00000022788	FGD4	-6	2.9	0.0593
ENSMUSG00000079083	JRKL	10.5	2.89	0.118
ENSMUSG00000045838	A430105I19RIK	1.5	2.89	0.0849
ENSMUSG00000029613	EIF2AK1	4.8	2.89	0.0257
ENSMUSG00000037771	SLC32A1	-4	2.89	0.092
ENSMUSG00000092099	GM17530	-5.8	2.89	0.0382
ENSMUSG00000050215	OLFR70	-7	2.89	0.0337
ENSMUSG00000096703	OLFR1286	4.6	2.89	0.0337
ENSMUSG00000018677	SLC25A39	-5.9	2.89	0.0597
ENSMUSG00000040632	NRL	6.2	2.88	0.119
ENSMUSG00000066839	ECSIT	7.1	2.88	0.119
ENSMUSG00000069189	ZDHHC11	11.3	2.88	0.119
ENSMUSG00000094622	GM3055	-4.7	2.88	0.119
ENSMUSG00000034057	MYRFL	-3.2	2.88	0.119
ENSMUSG00000020070	RUFY2	1.5	2.88	0.0855
ENSMUSG00000033770	CLCNKA	1.9	2.88	0.0855
ENSMUSG00000030847	BAG3	1.7	2.88	0.0855
ENSMUSG00000053094	TMEM248	1.2	2.88	0.0855
ENSMUSG00000018378	CUEDC1	-3.3	2.88	0.0169
ENSMUSG00000012520	PHOX2B	3.4	2.88	0.0928
ENSMUSG00000059912	RPL21-PS6	-5.5	2.88	0.0386
ENSMUSG00000037652	PHC3	6.2	2.87	0.12
ENSMUSG00000059049	FREM1	-4.7	2.87	0.0935
ENSMUSG00000027016	ZFP385B	-2.3	2.86	0.121
ENSMUSG00000069266	HIST1H4B	-4.5	2.86	0.0172
ENSMUSG00000046733	GPRC5A	5.4	2.86	0.0262
ENSMUSG00000001870	LTBP1	-2.4	2.86	0.0942
ENSMUSG00000060459	KNG2	-4.8	2.86	0.0942
ENSMUSG00000039943	PLCB4	4.2	2.86	0.0942
ENSMUSG00000076572	IGKV18-36	-4.5	2.86	0.0396
ENSMUSG00000090533	GM8214	-8.2	2.86	0.0396
ENSMUSG00000073371	GM6594	-5.8	2.86	0.0396
ENSMUSG00000073290	GM10490	-3.7	2.86	0.0396
ENSMUSG00000078444	GM10941	-10.2	2.86	0.0396
ENSMUSG00000075126	OLFR1180	6.7	2.86	0.0347
ENSMUSG00000095125	VMN1R198	-8	2.86	0.0347
ENSMUSG00000095746	SNURF	3.6	2.86	0.114
ENSMUSG00000025626	PHF6	-2.4	2.85	0.122
ENSMUSG00000069808	FAM57A	1.7	2.85	0.0874
ENSMUSG00000026828	GALNT5	-4.3	2.85	0.095
ENSMUSG00000031516	DCTN6	-2.3	2.85	0.095
ENSMUSG00000009406	ELK1	-4.7	2.85	0.095
ENSMUSG00000095653	GM21818	-5	2.85	0.0402
ENSMUSG00000033993	1700018A14RIK	-10.1	2.85	0.0402
ENSMUSG00000060699	VMN1R35	5.8	2.85	0.0352
ENSMUSG00000036800	FAM135B	6.3	2.85	0.114
ENSMUSG00000053318	SLAMF8	-3.9	2.85	0.114
ENSMUSG00000009145	DQX1	-6.6	2.85	0.0614
ENSMUSG00000057098	EBF1	-2.6	2.84	0.122
ENSMUSG00000044986	TST	-3.4	2.84	0.0958
ENSMUSG00000072214	2024-09-05	2.5	2.84	0.0958
ENSMUSG00000096576	OOG1	-6.9	2.84	0.0356
ENSMUSG00000075132	OLFR1173	-2.6	2.84	0.0356
ENSMUSG00000074579	LEKR1	-7.2	2.84	0.0322
ENSMUSG00000094845	TMEM95	6.2	2.84	0.114
ENSMUSG00000043948	OLFR691	-7.1	2.84	0.114
ENSMUSG00000052707	TNRC6A	-1.5	2.83	0.123
ENSMUSG00000026519	TMEM63A	-1.2	2.83	0.0887
ENSMUSG00000024096	RALBP1	-3.5	2.83	0.0965
ENSMUSG00000042303	SGSM3	-2.9	2.83	0.0965
ENSMUSG00000054258	GM5082	4.4	2.83	0.0414
ENSMUSG00000098549	GM5269	4.4	2.83	0.0414
ENSMUSG00000001995	SIPA1L2	-6.3	2.83	0.114
ENSMUSG00000095593	GM7138	2.9	2.83	0.114
ENSMUSG00000032782	CNTROB	-4.8	2.82	0.0972
ENSMUSG00000074256	GM10655	-10.1	2.82	0.0421
ENSMUSG00000071561	BC100530	-2.6	2.82	0.0366
ENSMUSG00000079704	GM14459	-3.1	2.82	0.0366
ENSMUSG00000032551	1110059G10RIK	-7.3	2.82	0.0324
ENSMUSG00000055963	TRIQK	1	2.81	0.09
ENSMUSG00000000826	DNAJC5	5.9	2.81	0.0182
ENSMUSG00000025375	AATK	3.4	2.81	0.0272
ENSMUSG00000030057	CNBP	3.5	2.81	0.0979
ENSMUSG00000028583	PDPN	-4.5	2.81	0.0979
ENSMUSG00000094370	GM3373	-4.9	2.81	0.0428
ENSMUSG00000091472	GM3739	-4.9	2.81	0.0428
ENSMUSG00000086158	GM5918	-10.1	2.81	0.0428
ENSMUSG00000095806	GM5728	-2.6	2.81	0.037
ENSMUSG00000093917	GM8660	-2.6	2.81	0.037
ENSMUSG00000091294	GLIS3	-5.5	2.8	0.126
ENSMUSG00000043671	DPY19L3	-2.2	2.8	0.0907
ENSMUSG00000022453	NAGA	4.1	2.8	0.0274
ENSMUSG00000075706	GPX4	-4.6	2.8	0.0986
ENSMUSG00000019256	AHR	-3.3	2.8	0.0986
ENSMUSG00000046449	C77370	-2.9	2.8	0.0986
ENSMUSG00000052429	PRMT1	3.2	2.8	0.0986
ENSMUSG00000064317	GM10146	-2.6	2.8	0.0435
ENSMUSG00000031641	CBR4	-7.3	2.8	0.0635
ENSMUSG00000026087	MRPL30	-4	2.8	0.0635
ENSMUSG00000062127	CTTNBP2NL	-4.4	2.8	0.0635
ENSMUSG00000030382	SLC27A5	-2.8	2.79	0.126
ENSMUSG00000044791	SETD2	2.3	2.79	0.126
ENSMUSG00000026456	CYB5R1	2.2	2.79	0.0276
ENSMUSG00000038170	PDE4DIP	-4.4	2.79	0.0993
ENSMUSG00000006373	PGRMC1	3.8	2.79	0.0993
ENSMUSG00000007097	ATP1A2	-7	2.79	0.0639
ENSMUSG00000095199	GM14431	-3.6	2.78	0.127
ENSMUSG00000089756	GM8898	-3.6	2.78	0.127
ENSMUSG00000029844	HOXA1	9.7	2.78	0.127
ENSMUSG00000039756	DNTTIP2	-4.8	2.78	0.127
ENSMUSG00000020300	CPEB4	-3.3	2.78	0.127
ENSMUSG00000018865	SULT4A1	1.6	2.78	0.092
ENSMUSG00000020899	PFAS	-6.6	2.78	0.0279
ENSMUSG00000032372	PLSCR2	6.5	2.78	0.0381
ENSMUSG00000093848	GM20865	-7	2.78	0.0381
ENSMUSG00000038517	TBKBP1	-9.9	2.78	0.0328
ENSMUSG00000075380	OLFR355	-4.1	2.78	0.115
ENSMUSG00000022035	CCDC25	2.7	2.77	0.0928
ENSMUSG00000027956	TMEM144	1	2.77	0.0928
ENSMUSG00000058099	NFAM1	-3.3	2.77	0.0192
ENSMUSG00000028542	SLC6A9	3.4	2.77	0.0281
ENSMUSG00000020309	CHAC2	-5.8	2.77	0.0329
ENSMUSG00000040600	EPS8L3	-3.6	2.77	0.115
ENSMUSG00000045917	6330416G13RIK	-7.8	2.77	0.0648
ENSMUSG00000027803	WWTR1	-4.8	2.76	0.129
ENSMUSG00000034075	ZDHHC5	-1.7	2.76	0.0934
ENSMUSG00000029571	TMEM106B	-1.1	2.76	0.0934
ENSMUSG00000062542	SYT9	-3.4	2.76	0.0194
ENSMUSG00000027679	DNAJC19	-3.3	2.76	0.0194
ENSMUSG00000079700	FPR3	-10	2.76	0.0464
ENSMUSG00000001151	PCNT	-4.4	2.76	0.0464
ENSMUSG00000061100	RETNLA	-6.7	2.76	0.039
ENSMUSG00000073947	OLFR615	5.7	2.76	0.039
ENSMUSG00000073937	OLFR633	-7.9	2.76	0.039
ENSMUSG00000046828	METTL21E	4.8	2.76	0.039
ENSMUSG00000027882	STXBP3A	-5.8	2.76	0.033
ENSMUSG00000056148	RDH9	-7.6	2.76	0.0653
ENSMUSG00000051495	IRF2BP2	2.6	2.75	0.13
ENSMUSG00000057093	C030039L03RIK	-2.7	2.75	0.13
ENSMUSG00000036743	PSMA8	-3.2	2.75	0.0195
ENSMUSG00000018012	RAC3	-4.8	2.75	0.102
ENSMUSG00000044339	ALKBH2	-8.9	2.75	0.102
ENSMUSG00000039828	WDR70	-8.6	2.75	0.102
ENSMUSG00000095219	GM6468	-10	2.75	0.0472
ENSMUSG00000013419	ZFP651	3.2	2.75	0.0393
ENSMUSG00000020846	FAM101B	-5.7	2.75	0.0331
ENSMUSG00000042404	DENND4B	-6.8	2.75	0.0331
ENSMUSG00000018287	SPAG7	-3.3	2.75	0.0331
ENSMUSG00000029452	TMEM116	-1.7	2.74	0.0948
ENSMUSG00000060441	TRIM5	-3	2.74	0.0198
ENSMUSG00000028454	PIGO	1.8	2.74	0.103
ENSMUSG00000032418	ME1	-3.4	2.74	0.103
ENSMUSG00000060181	SLC35E3	-6.4	2.74	0.103
ENSMUSG00000076770	TRAV8D-1	5.4	2.74	0.048
ENSMUSG00000094607	TRAV12D-3	2.9	2.74	0.048
ENSMUSG00000076831	TRAV8-1	5.4	2.74	0.048
ENSMUSG00000093915	TRAV12N-3	2.9	2.74	0.048
ENSMUSG00000045877	4933415A04RIK	-7	2.74	0.048
ENSMUSG00000075304	SP5	-2.2	2.73	0.131
ENSMUSG00000038664	HERC1	-2.8	2.73	0.02
ENSMUSG00000024776	STAMBPL1	-3	2.73	0.02
ENSMUSG00000008601	RAB25	3.4	2.73	0.104
ENSMUSG00000097411	B430218F22RIK	-2.6	2.73	0.0488
ENSMUSG00000036580	SPG20	-5.1	2.73	0.0488
ENSMUSG00000039218	SRRM2	-9.9	2.73	0.0488
ENSMUSG00000079177	FAM228A	-4.7	2.73	0.0334
ENSMUSG00000071398	2410004P03RIK	-6.4	2.73	0.116
ENSMUSG00000089789	RDH1	-7.1	2.73	0.0669
ENSMUSG00000033192	LPCAT2	-2.4	2.72	0.0962
ENSMUSG00000001333	SYNC	5.3	2.72	0.0292
ENSMUSG00000000903	VPREB3	2.1	2.72	0.105
ENSMUSG00000095929	OLFR487	-4.3	2.72	0.0408
ENSMUSG00000075205	OLFR1037	-4.3	2.72	0.0408
ENSMUSG00000044813	SHB	-5.7	2.72	0.0335
ENSMUSG00000027380	ACOXL	-7.7	2.72	0.0674
ENSMUSG00000037542	ALDH8A1	-6.3	2.72	0.0674
ENSMUSG00000001366	FBXO9	-3.7	2.71	0.0203
ENSMUSG00000019768	ESR1	-2.7	2.71	0.105
ENSMUSG00000028436	DCAF12	-9.7	2.71	0.0336
ENSMUSG00000046959	SLC26A1	6.4	2.71	0.0336
ENSMUSG00000030787	LYVE1	-1.7	2.71	0.116
ENSMUSG00000021216	TUBAL3	-4.5	2.71	0.0679
ENSMUSG00000022738	GSC2	6.2	2.7	0.134
ENSMUSG00000040761	SPEN	1.9	2.7	0.106
ENSMUSG00000011382	DHDH	-2.1	2.7	0.106
ENSMUSG00000076761	TRAV5-1	-9.1	2.7	0.0514
ENSMUSG00000008307	1700109H08RIK	-4.1	2.7	0.0416
ENSMUSG00000017004	SVS5	-10.9	2.7	0.0338
ENSMUSG00000037355	UVSSA	-9.1	2.7	0.0338
ENSMUSG00000020911	KRT19	-7.1	2.7	0.0684
ENSMUSG00000001285	MYG1	4.9	2.7	0.0684
ENSMUSG00000062329	CYTL1	9.4	2.69	0.135
ENSMUSG00000036961	WNT8B	3.1	2.69	0.107
ENSMUSG00000049811	FAM161A	2.2	2.69	0.107
ENSMUSG00000059114	GM6772	5.4	2.69	0.0522
ENSMUSG00000094810	OLFR907	-7.8	2.69	0.042
ENSMUSG00000018844	FNDC8	4.9	2.69	0.116
ENSMUSG00000043453	MAGEA10	-4.6	2.69	0.116
ENSMUSG00000026301	IQCA	-3.7	2.69	0.116
ENSMUSG00000013367	IGLON5	2.9	2.69	0.116
ENSMUSG00000046027	STARD5	-5.7	2.69	0.0689
ENSMUSG00000028830	AU040320	-7.4	2.69	0.0689
ENSMUSG00000037017	ZSCAN21	-2.6	2.68	0.136
ENSMUSG00000033439	TRMT13	2.9	2.68	0.136
ENSMUSG00000028688	TOE1	4.6	2.68	0.136
ENSMUSG00000027133	NOP10	-4	2.68	0.136
ENSMUSG00000000915	HIP1R	1.5	2.68	0.0992
ENSMUSG00000020098	PCBD1	-2.8	2.68	0.0302
ENSMUSG00000079434	NEU2	-3.7	2.68	0.108
ENSMUSG00000060565	GM5591	-4.7	2.68	0.0426
ENSMUSG00000058392	RRP1B	4	2.67	0.136
ENSMUSG00000015134	ALDH1A3	-6.2	2.67	0.108
ENSMUSG00000025812	PARD3	2.7	2.67	0.108
ENSMUSG00000038545	CUL7	2.3	2.67	0.108
ENSMUSG00000075465	GM10837	-9.7	2.67	0.0541
ENSMUSG00000095961	VMN2R102	-4.8	2.67	0.0434
ENSMUSG00000059821	OLFR847	5	2.67	0.0434
ENSMUSG00000041009	IQCF4	-4.1	2.67	0.0434
ENSMUSG00000057751	MEGF6	-1.5	2.67	0.117
ENSMUSG00000029128	RAB28	5.8	2.67	0.0699
ENSMUSG00000060206	ZFP462	-2.9	2.66	0.137
ENSMUSG00000054792	KLHL18	5.6	2.66	0.0211
ENSMUSG00000015363	TRABD	-6.7	2.66	0.109
ENSMUSG00000022051	BNIP3L	-2.1	2.66	0.109
ENSMUSG00000030322	MBD4	-8.5	2.66	0.109
ENSMUSG00000000037	SCML2	-8.6	2.66	0.0551
ENSMUSG00000002240	4930432K09RIK	-8.9	2.66	0.0551
ENSMUSG00000049897	GM711	-4.5	2.66	0.0551
ENSMUSG00000006932	CTNNB1	-8.9	2.66	0.0551
ENSMUSG00000018042	CYB5R3	-3.6	2.66	0.0442
ENSMUSG00000022651	RETNLG	5.6	2.66	0.0442
ENSMUSG00000041617	CCDC74A	-7.9	2.66	0.0442
ENSMUSG00000025945	CRYGF	-3.6	2.66	0.0442
ENSMUSG00000037860	AIM2	-7.5	2.66	0.0705
ENSMUSG00000032342	MTO1	-3.6	2.66	0.0705
ENSMUSG00000067724	GBX1	11.4	2.65	0.138
ENSMUSG00000053985	ZFP14	-4.6	2.65	0.138
ENSMUSG00000027495	FAM210B	2.8	2.65	0.101
ENSMUSG00000025318	JPH3	-8.7	2.65	0.11
ENSMUSG00000024130	ABCA3	3.9	2.65	0.11
ENSMUSG00000079017	IFI27L2A	-2.8	2.65	0.0447
ENSMUSG00000026835	FCNB	-6.1	2.65	0.117
ENSMUSG00000044390	TIGD3	-1.6	2.64	0.139
ENSMUSG00000034968	LBX2	-2	2.64	0.139
ENSMUSG00000031907	ZFP90	-1.6	2.64	0.139
ENSMUSG00000071341	EGR4	5.1	2.64	0.139
ENSMUSG00000054766	SET	1.8	2.64	0.111
ENSMUSG00000049230	GM9833	-9.5	2.64	0.0573
ENSMUSG00000061144	SPINK12	-3.3	2.64	0.0452
ENSMUSG00000043692	OLFR399	-2.7	2.64	0.0452
ENSMUSG00000043925	OLFR544	-3.3	2.64	0.0452
ENSMUSG00000063176	OLFR955	-3.2	2.64	0.0452
ENSMUSG00000062128	OLFR20	-3.2	2.64	0.117
ENSMUSG00000049755	ZFP672	-3.4	2.63	0.14
ENSMUSG00000025779	LY96	-6.1	2.63	0.0315
ENSMUSG00000034575	PAPD7	-3.4	2.63	0.111
ENSMUSG00000029361	NOS1	3.7	2.63	0.111
ENSMUSG00000036446	LUM	2.5	2.63	0.111
ENSMUSG00000048387	OSR1	-3.6	2.63	0.111
ENSMUSG00000037361	0610009D07RIK	-8.4	2.63	0.0585
ENSMUSG00000072829	GM7292	-5.6	2.63	0.0585
ENSMUSG00000048040	ARXES2	-3.1	2.63	0.0456
ENSMUSG00000048355	ARXES1	-3.1	2.63	0.0456
ENSMUSG00000045975	C2CD2	-7.6	2.63	0.0351
ENSMUSG00000035486	PLK5	3.9	2.63	0.118
ENSMUSG00000036944	TMEM71	-1.4	2.63	0.118
ENSMUSG00000075175	OLFR1086	-4.6	2.63	0.118
ENSMUSG00000034022	CPSF1	-7.5	2.63	0.072
ENSMUSG00000015711	PRUNE	-4.8	2.63	0.072
ENSMUSG00000040289	HEY1	-2.4	2.62	0.141
ENSMUSG00000024266	ADAD2	-3.9	2.62	0.141
ENSMUSG00000003154	FOXJ2	-3	2.62	0.141
ENSMUSG00000060639	HIST1H4I	-1.6	2.62	0.141
ENSMUSG00000043753	DMRTA1	7.5	2.62	0.141
ENSMUSG00000067942	ZFP160	9	2.62	0.141
ENSMUSG00000045314	SOWAHB	11.4	2.62	0.141
ENSMUSG00000031165	WAS	-3.7	2.62	0.112
ENSMUSG00000014773	DLL1	-3.9	2.62	0.112
ENSMUSG00000042129	RASSF4	4.4	2.62	0.112
ENSMUSG00000089929	BCL2A1B	-8.3	2.62	0.112
ENSMUSG00000020752	RECQL5	-3.2	2.62	0.112
ENSMUSG00000050931	SGMS2	-3.1	2.62	0.112
ENSMUSG00000071047	CES1A	-3	2.62	0.0461
ENSMUSG00000095954	GM3183	-8	2.62	0.0461
ENSMUSG00000095996	GM16513	-8	2.62	0.0461
ENSMUSG00000023393	SLC17A9	-4.1	2.62	0.118
ENSMUSG00000044647	CSRNP3	2.2	2.62	0.118
ENSMUSG00000026333	GIN1	11.6	2.61	0.142
ENSMUSG00000017478	ZC3H18	-4.2	2.61	0.142
ENSMUSG00000047003	ZFP41	11.6	2.61	0.142
ENSMUSG00000027593	RALY	-3.8	2.61	0.142
ENSMUSG00000030738	EIF3C	-4.4	2.61	0.142
ENSMUSG00000068551	ZFP467	3	2.61	0.142
ENSMUSG00000037913	TMEM156	0.9	2.61	0.104
ENSMUSG00000067519	OLFR262	-5.6	2.61	0.0607
ENSMUSG00000031786	CCDC135	-7.1	2.61	0.0607
ENSMUSG00000055657	E030030I06RIK	-6.3	2.61	0.0607
ENSMUSG00000043529	OLFR266	-4.3	2.61	0.0465
ENSMUSG00000047036	ZFP445	4.3	2.6	0.143
ENSMUSG00000032245	CLN6	-2.8	2.6	0.0223
ENSMUSG00000035686	THRSP	-8.7	2.6	0.114
ENSMUSG00000049038	MTERFD3	-5.1	2.6	0.0622
ENSMUSG00000051111	SV2C	-5.9	2.6	0.0622
ENSMUSG00000027160	CCDC34	-8.2	2.6	0.0622
ENSMUSG00000039215	SVS1	-7.8	2.6	0.0471
ENSMUSG00000023387	KCNK16	4.8	2.6	0.118
ENSMUSG00000021271	ZFP839	-2	2.59	0.143
ENSMUSG00000063146	CLIP2	4.3	2.59	0.143
ENSMUSG00000001569	NOM1	-2.7	2.59	0.143
ENSMUSG00000035914	CD276	2	2.59	0.106
ENSMUSG00000036339	TMEM260	-1	2.59	0.106
ENSMUSG00000027680	FXR1	-1.9	2.59	0.115
ENSMUSG00000022747	ST3GAL6	-5.7	2.59	0.0634
ENSMUSG00000069295	VMN1R196	-7.9	2.59	0.0476
ENSMUSG00000091931	AK010878	-7.7	2.59	0.0357
ENSMUSG00000031428	ZCCHC18	-7.1	2.59	0.0357
ENSMUSG00000044715	GSKIP	-5.7	2.59	0.0357
ENSMUSG00000021681	AGGF1	-3.2	2.58	0.144
ENSMUSG00000020042	BTBD11	6.3	2.58	0.144
ENSMUSG00000054871	TMEM158	-1.3	2.58	0.107
ENSMUSG00000036334	IGSF10	5.7	2.58	0.0329
ENSMUSG00000061576	DPP6	2.1	2.58	0.0329
ENSMUSG00000063929	CYP4A32	-6.2	2.58	0.0329
ENSMUSG00000029528	PXN	-2.7	2.58	0.115
ENSMUSG00000026394	ATP6V1G3	-4.4	2.58	0.115
ENSMUSG00000022863	BTG3	-5	2.58	0.115
ENSMUSG00000024912	FOSL1	-9.2	2.58	0.115
ENSMUSG00000096824	IGHV2-7	-8.3	2.58	0.0646
ENSMUSG00000039798	2600006K01RIK	-4	2.58	0.0646
ENSMUSG00000018238	GDF9	-8.9	2.58	0.0359
ENSMUSG00000059379	OLFR1014	-4.8	2.58	0.119
ENSMUSG00000041986	ELMOD1	-7.2	2.58	0.0749
ENSMUSG00000040828	CATSPERD	0.7	2.57	0.107
ENSMUSG00000022564	GRINA	1.1	2.57	0.107
ENSMUSG00000040488	LTBP4	-3.6	2.57	0.0227
ENSMUSG00000024104	FAM21	-6.6	2.57	0.0332
ENSMUSG00000004267	ENO2	-2.4	2.57	0.116
ENSMUSG00000091449	GM10269	-9.1	2.57	0.0657
ENSMUSG00000053988	GM9931	-3.7	2.57	0.0657
ENSMUSG00000094132	GM3264	5.6	2.57	0.0485
ENSMUSG00000071335	G630090E17RIK	-2.6	2.57	0.0485
ENSMUSG00000070383	OLFR389	-3	2.57	0.0485
ENSMUSG00000079263	GM6614	-3.8	2.57	0.0485
ENSMUSG00000024217	SNRPC	-5.4	2.57	0.0362
ENSMUSG00000052316	LRRC15	-1.9	2.57	0.119
ENSMUSG00000056912	1700017N19RIK	-5.7	2.57	0.119
ENSMUSG00000075190	OLFR1054	-4.7	2.57	0.119
ENSMUSG00000020530	GGNBP2	-3.2	2.57	0.0754
ENSMUSG00000019731	SLC35E1	-3	2.57	0.0754
ENSMUSG00000057173	RFX8	4.5	2.56	0.146
ENSMUSG00000096010	HIST4H4	4.8	2.56	0.146
ENSMUSG00000040562	GSTM2	-2.2	2.56	0.117
ENSMUSG00000037526	ATG14	-2	2.56	0.117
ENSMUSG00000068962	ZFP114	-2.8	2.56	0.0669
ENSMUSG00000094694	IGHV1-9	-6.5	2.56	0.0669
ENSMUSG00000056728	CTSLL3	7	2.56	0.049
ENSMUSG00000095040	1700001J03RIK	-4.6	2.56	0.049
ENSMUSG00000049516	SPTY2D1	-9.4	2.56	0.0364
ENSMUSG00000024095	HNRNPLL	-5.4	2.56	0.0364
ENSMUSG00000029618	OCM	4.2	2.56	0.119
ENSMUSG00000044533	RPS2	-7.9	2.56	0.0761
ENSMUSG00000027510	RBM38	1.9	2.55	0.147
ENSMUSG00000030088	ALDH1L1	3.1	2.55	0.0338
ENSMUSG00000022589	CYP11B2	3.8	2.55	0.118
ENSMUSG00000038843	GCNT1	-5	2.55	0.118
ENSMUSG00000035781	R3HDM4	-2.4	2.55	0.118
ENSMUSG00000075110	OLFR1214	-4.8	2.55	0.0494
ENSMUSG00000090643	GM3453	-2.7	2.55	0.0494
ENSMUSG00000019988	NEDD1	-6	2.55	0.0367
ENSMUSG00000045036	TMEM232	3.5	2.55	0.12
ENSMUSG00000029288	AMBN	-5.8	2.55	0.12
ENSMUSG00000046491	C1QTNF2	6.4	2.55	0.12
ENSMUSG00000059429	OLFR365	5.8	2.55	0.12
ENSMUSG00000047910	PCDHB16	4.7	2.55	0.12
ENSMUSG00000022941	RIPPLY3	4.7	2.55	0.12
ENSMUSG00000063273	NAA15	5.9	2.55	0.0767
ENSMUSG00000045100	SLC25A26	-7.5	2.55	0.0767
ENSMUSG00000022129	DCT	-2.9	2.54	0.119
ENSMUSG00000044894	UQCRQ	1.7	2.54	0.119
ENSMUSG00000090363	GM3512	-6	2.54	0.0692
ENSMUSG00000091198	GM5218	-8.8	2.54	0.0692
ENSMUSG00000091987	GM10352	5.5	2.54	0.0497
ENSMUSG00000035201	B020004J07RIK	3.2	2.54	0.0497
ENSMUSG00000049314	FBXW13	2.8	2.54	0.0497
ENSMUSG00000095852	GM10256	5.5	2.54	0.0497
ENSMUSG00000026315	SERPINB8	-7.1	2.54	0.0369
ENSMUSG00000024505	DTWD2	-7.8	2.54	0.0369
ENSMUSG00000031073	FGF15	5.4	2.54	0.12
ENSMUSG00000015981	STK32C	3.3	2.53	0.0344
ENSMUSG00000068457	UTY	3.3	2.53	0.12
ENSMUSG00000027331	KNSTRN	-1.9	2.53	0.12
ENSMUSG00000079003	SAMD1	-7.6	2.53	0.0375
ENSMUSG00000034121	MKS1	-9.3	2.53	0.0375
ENSMUSG00000051246	MSANTD1	-4	2.53	0.0375
ENSMUSG00000031691	TNPO2	-4.6	2.53	0.0375
ENSMUSG00000045667	SMTNL2	5.6	2.53	0.121
ENSMUSG00000049548	KRT82	-1.7	2.53	0.121
ENSMUSG00000021592	ARSK	1.3	2.52	0.111
ENSMUSG00000064310	ZPLD1	-0.8	2.52	0.111
ENSMUSG00000052539	MAGI3	4.8	2.52	0.0347
ENSMUSG00000038437	MLLT6	-3.6	2.52	0.12
ENSMUSG00000021624	CD180	-2.3	2.52	0.12
ENSMUSG00000043644	0610009L18RIK	-4.9	2.52	0.071
ENSMUSG00000042184	1700069L16RIK	-10.9	2.52	0.071
ENSMUSG00000048620	OLFR1336	3	2.52	0.0509
ENSMUSG00000079620	MUC4	2.8	2.52	0.0509
ENSMUSG00000044060	A830010M20RIK	-9.3	2.52	0.0378
ENSMUSG00000056708	IER5	-10.3	2.52	0.0378
ENSMUSG00000046637	TTC34	-1.4	2.52	0.121
ENSMUSG00000028229	RMDN1	-2.8	2.52	0.0787
ENSMUSG00000022053	EBF2	-3.5	2.51	0.151
ENSMUSG00000040006	GINM1	1.1	2.51	0.112
ENSMUSG00000000263	GLRA1	-4.3	2.51	0.035
ENSMUSG00000009356	LPO	-8.2	2.51	0.121
ENSMUSG00000089669	TNFSF13	-2	2.51	0.121
ENSMUSG00000095370	TRAV6N-7	4.2	2.51	0.0719
ENSMUSG00000095756	TRAV6D-7	4.2	2.51	0.0719
ENSMUSG00000046300	OLFR1412	-4.9	2.51	0.0514
ENSMUSG00000042208	0610010F05RIK	-7.9	2.51	0.0382
ENSMUSG00000022002	4930564B18RIK	-9.2	2.51	0.0382
ENSMUSG00000067653	ANKRD23	-6.5	2.51	0.0382
ENSMUSG00000054619	METTL7A1	4.7	2.51	0.0794
ENSMUSG00000047635	2810006K23RIK	5.1	2.51	0.0794
ENSMUSG00000031881	CDH16	2.6	2.5	0.152
ENSMUSG00000038500	PRR3	-2.5	2.5	0.152
ENSMUSG00000069919	HBA-A1	-8.5	2.5	0.122
ENSMUSG00000069917	HBA-A2	-8.5	2.5	0.122
ENSMUSG00000052388	GM9874	3.8	2.5	0.0728
ENSMUSG00000095930	NIM1	5.2	2.5	0.0728
ENSMUSG00000040467	4921522P10RIK	-9.1	2.5	0.0728
ENSMUSG00000057762	GM6169	3.3	2.5	0.0728
ENSMUSG00000096963	B230364G03RIK	-2.6	2.5	0.0728
ENSMUSG00000066257	OLFR206	-5.3	2.5	0.0518
ENSMUSG00000047963	STBD1	-6.4	2.5	0.0385
ENSMUSG00000074881	MAGEB3	-11.1	2.5	0.0385
ENSMUSG00000024925	RNASEH2C	-7.9	2.5	0.0385
ENSMUSG00000052759	GPR25	5	2.5	0.121
ENSMUSG00000040158	TAX1BP3	2.8	2.49	0.153
ENSMUSG00000042650	ALKBH5	0.6	2.49	0.114
ENSMUSG00000041515	IRF8	5.1	2.49	0.0241
ENSMUSG00000003545	FOSB	-2.8	2.49	0.123
ENSMUSG00000065954	TACC1	-7.5	2.49	0.123
ENSMUSG00000031471	DEFB8	-1.8	2.49	0.0736
ENSMUSG00000021348	PRL7D1	2.9	2.49	0.0521
ENSMUSG00000095430	VMN1R72	-6.5	2.49	0.0521
ENSMUSG00000030008	PRADC1	-3.2	2.49	0.0388
ENSMUSG00000008333	SNRPB2	-7.9	2.49	0.0388
ENSMUSG00000030117	GDF3	-6.8	2.49	0.0808
ENSMUSG00000028943	ESPN	-6.7	2.49	0.0808
ENSMUSG00000035923	MYF6	-3	2.48	0.154
ENSMUSG00000022529	ZFP263	6.5	2.48	0.154
ENSMUSG00000042185	NFRKB	2.1	2.48	0.154
ENSMUSG00000096334	SH2D1B1	-3.2	2.48	0.154
ENSMUSG00000055065	DDX17	6.1	2.48	0.154
ENSMUSG00000026754	GOLGA1	-3.3	2.48	0.0244
ENSMUSG00000032017	GRIK4	-4.8	2.48	0.0359
ENSMUSG00000033191	TIE1	-3.5	2.48	0.124
ENSMUSG00000094951	IGHV5-6	4.2	2.48	0.0743
ENSMUSG00000058163	GM5431	-6.9	2.48	0.0743
ENSMUSG00000074062	FBXW16	-6.1	2.48	0.0526
ENSMUSG00000095232	SCGB1B19	-5.8	2.48	0.0526
ENSMUSG00000028218	FAM92A	-7.9	2.48	0.0392
ENSMUSG00000018986	SLFN3	-9.2	2.48	0.0392
ENSMUSG00000040263	KLHDC4	-11.1	2.48	0.0392
ENSMUSG00000091155	SERPINE3	-1.6	2.48	0.122
ENSMUSG00000025158	RFNG	-3.4	2.48	0.0815
ENSMUSG00000004394	TMED4	5	2.48	0.0815
ENSMUSG00000023156	RPP14	-7.4	2.48	0.0815
ENSMUSG00000021916	GLT8D1	-5.1	2.48	0.0815
ENSMUSG00000045435	TMEM60	1.5	2.47	0.116
ENSMUSG00000001964	EMD	1.1	2.47	0.116
ENSMUSG00000018669	CDK5RAP3	-3.2	2.47	0.0246
ENSMUSG00000040945	RCC2	-4.3	2.47	0.124
ENSMUSG00000023953	POLH	-2.6	2.47	0.124
ENSMUSG00000019795	PCMT1	5.6	2.47	0.0529
ENSMUSG00000094793	MUP12	-5.4	2.47	0.0529
ENSMUSG00000050478	OLFR807	-2.5	2.47	0.0529
ENSMUSG00000057116	AF366264	4	2.47	0.0529
ENSMUSG00000091045	VMN2R55	-7.9	2.47	0.0529
ENSMUSG00000021286	ZFYVE21	-8	2.47	0.04
ENSMUSG00000025930	MSC	6.5	2.46	0.156
ENSMUSG00000029655	N4BP2L2	1.1	2.46	0.117
ENSMUSG00000071489	PTGDR	3	2.46	0.0366
ENSMUSG00000031162	GATA1	-4.4	2.46	0.125
ENSMUSG00000036306	LZTS1	-2	2.46	0.125
ENSMUSG00000023830	IGF2R	2.4	2.46	0.125
ENSMUSG00000048497	MMGT2	-5.1	2.46	0.0533
ENSMUSG00000045876	PCDHB8	-2.6	2.46	0.0533
ENSMUSG00000029281	SMR2	-5.2	2.46	0.0405
ENSMUSG00000025133	INTS4	-11.2	2.46	0.0405
ENSMUSG00000027403	TGM6	-1.6	2.46	0.123
ENSMUSG00000044772	SNTN	2.2	2.46	0.123
ENSMUSG00000024063	LBH	4.6	2.45	0.157
ENSMUSG00000038902	POGZ	-4.7	2.45	0.157
ENSMUSG00000067377	TSPAN6	1.7	2.45	0.117
ENSMUSG00000054200	FFAR4	-3.5	2.45	0.0249
ENSMUSG00000020312	SHC2	-3.4	2.45	0.126
ENSMUSG00000003477	INMT	3	2.45	0.126
ENSMUSG00000001773	FOLH1	-5.5	2.45	0.0536
ENSMUSG00000074948	OLFR1311	-6.1	2.45	0.0536
ENSMUSG00000066750	OLFR876	-5.4	2.45	0.0536
ENSMUSG00000097425	VMN1R90	-8.8	2.45	0.0536
ENSMUSG00000041930	FAM222A	-5.2	2.45	0.0419
ENSMUSG00000062342	SERPINB9E	-3.4	2.45	0.0419
ENSMUSG00000037239	SPRED3	3.7	2.45	0.123
ENSMUSG00000042410	AGPS	-2.6	2.45	0.0837
ENSMUSG00000038418	EGR1	-4.8	2.44	0.158
ENSMUSG00000020069	HNRNPH3	7.3	2.44	0.158
ENSMUSG00000031578	MAK16	-3.2	2.44	0.158
ENSMUSG00000030292	SMCO2	0.6	2.44	0.118
ENSMUSG00000027217	TSPAN18	2.8	2.44	0.118
ENSMUSG00000048480	CXCR1	4.5	2.44	0.0372
ENSMUSG00000054555	ADAM12	-3.9	2.44	0.127
ENSMUSG00000055301	ADH7	-3.5	2.44	0.127
ENSMUSG00000074056	GM10615	4.1	2.44	0.0774
ENSMUSG00000031179	3830417A13RIK	-7.7	2.44	0.0541
ENSMUSG00000048347	PCDHB18	2.9	2.44	0.0541
ENSMUSG00000039765	CC2D2A	-6.5	2.44	0.0427
ENSMUSG00000041298	KATNAL1	-2.3	2.43	0.159
ENSMUSG00000030431	TMEM238	2	2.43	0.119
ENSMUSG00000044071	FAM19A2	-2.1	2.43	0.119
ENSMUSG00000026858	FAM73B	0.6	2.43	0.119
ENSMUSG00000074004	B3GNT6	-3.6	2.43	0.128
ENSMUSG00000073982	RHOG	-2.4	2.43	0.128
ENSMUSG00000024032	TFF1	1.4	2.43	0.128
ENSMUSG00000095797	GM8246	-2.7	2.43	0.0547
ENSMUSG00000094021	GM3685	-2.7	2.43	0.0547
ENSMUSG00000090512	GM3424	-2.7	2.43	0.0547
ENSMUSG00000075209	OLFR1016	2.6	2.43	0.0547
ENSMUSG00000003528	SLC25A1	5.6	2.43	0.0547
ENSMUSG00000090764	GM3127	-2.7	2.43	0.0547
ENSMUSG00000041481	SERPINA3G	-9	2.43	0.0436
ENSMUSG00000028778	HCRTR1	-4.8	2.43	0.124
ENSMUSG00000006587	SNAI3	6.3	2.43	0.0851
ENSMUSG00000074170	PLEKHF1	-3	2.42	0.0254
ENSMUSG00000056167	CNOT10	6.8	2.42	0.0254
ENSMUSG00000049382	KRT8	2.3	2.42	0.0378
ENSMUSG00000028671	GALE	-7.7	2.42	0.0378
ENSMUSG00000020386	SAR1B	4.5	2.42	0.0378
ENSMUSG00000012609	TTLL5	3.8	2.42	0.129
ENSMUSG00000027242	WDR76	-3.1	2.42	0.129
ENSMUSG00000040473	A330021E22RIK	5.4	2.42	0.0787
ENSMUSG00000053714	4732471J01RIK	-4.1	2.42	0.0787
ENSMUSG00000095737	IGKV11-125	-7.1	2.42	0.0787
ENSMUSG00000046650	OLFR1440	-2.2	2.42	0.0551
ENSMUSG00000005374	TBL2	6.5	2.42	0.0444
ENSMUSG00000022094	SLC39A14	-5.1	2.42	0.0444
ENSMUSG00000078350	SMIM1	-8.7	2.42	0.0444
ENSMUSG00000027674	PEX5L	4.7	2.42	0.124
ENSMUSG00000070377	OLFR43	-4.2	2.42	0.124
ENSMUSG00000038070	CNTLN	-3.8	2.42	0.0859
ENSMUSG00000038515	GRTP1	6.4	2.42	0.0859
ENSMUSG00000018740	SLC25A35	-6.6	2.42	0.0859
ENSMUSG00000017299	DNTTIP1	9.2	2.41	0.161
ENSMUSG00000027714	EXOSC9	-3.2	2.41	0.161
ENSMUSG00000025586	CPEB1	2	2.41	0.161
ENSMUSG00000034947	TMEM106A	2.3	2.41	0.121
ENSMUSG00000058446	ZNRF2	-3.1	2.41	0.0257
ENSMUSG00000042717	PPP1R3A	3.1	2.41	0.0381
ENSMUSG00000018476	KDM6B	-1.7	2.41	0.13
ENSMUSG00000079019	INSL3	-4.8	2.41	0.13
ENSMUSG00000078306	GM16493	-8.9	2.41	0.0794
ENSMUSG00000024512	DYNAP	3.3	2.41	0.0555
ENSMUSG00000047352	OLFR976	-2.8	2.41	0.0555
ENSMUSG00000063060	SOX7	-6.7	2.41	0.0457
ENSMUSG00000042212	SPRR2D	-11.1	2.41	0.0457
ENSMUSG00000039391	CCDC81	4	2.4	0.162
ENSMUSG00000062785	KCNC3	1.3	2.4	0.122
ENSMUSG00000059406	TMPRSS9	-2.8	2.4	0.026
ENSMUSG00000030960	METTL10	2.2	2.4	0.131
ENSMUSG00000021823	VCL	1.9	2.4	0.131
ENSMUSG00000035395	PET2	-2	2.4	0.0562
ENSMUSG00000000686	ABHD15	-8.2	2.4	0.0481
ENSMUSG00000022110	SUCLA2	-8.2	2.4	0.0481
ENSMUSG00000075094	OLFR1230	3.2	2.4	0.125
ENSMUSG00000045201	LRRC3B	3.3	2.4	0.125
ENSMUSG00000054808	ACTN4	-4.6	2.4	0.0874
ENSMUSG00000032470	MRAS	-6.1	2.4	0.0874
ENSMUSG00000032802	SRXN1	-4	2.39	0.163
ENSMUSG00000041995	ZBED3	-3.7	2.39	0.163
ENSMUSG00000005649	CABP5	2.4	2.39	0.123
ENSMUSG00000000409	LCK	4.3	2.39	0.0388
ENSMUSG00000037605	LPHN3	-5.9	2.39	0.132
ENSMUSG00000042207	KDM5B	-1.8	2.39	0.132
ENSMUSG00000025051	SAMT4	1.9	2.39	0.0567
ENSMUSG00000015702	ANXA9	-8.8	2.39	0.049
ENSMUSG00000020461	CLHC1	-8.8	2.39	0.049
ENSMUSG00000020354	SGCD	-7.2	2.39	0.0881
ENSMUSG00000026979	PSD4	-8.4	2.39	0.0881
ENSMUSG00000054459	VSNL1	-3.1	2.38	0.164
ENSMUSG00000028159	DAPP1	-2.6	2.38	0.164
ENSMUSG00000049988	LRRC25	1.5	2.38	0.124
ENSMUSG00000054611	KDM2A	-4.2	2.38	0.0264
ENSMUSG00000057457	PHEX	-3	2.38	0.0264
ENSMUSG00000030655	SMG1	-8.9	2.38	0.0392
ENSMUSG00000039997	IFI203	-3.5	2.38	0.133
ENSMUSG00000036427	GPI1	3.4	2.38	0.133
ENSMUSG00000071690	GM10344	-2.5	2.38	0.0814
ENSMUSG00000032640	CHSY1	-11	2.38	0.0504
ENSMUSG00000051154	COMMD3	-8.8	2.38	0.0504
ENSMUSG00000047225	OLFR684	5.4	2.38	0.125
ENSMUSG00000030385	2900092C05RIK	4.4	2.38	0.125
ENSMUSG00000024254	ABCG8	2.9	2.38	0.125
ENSMUSG00000068617	EFCAB1	-6.3	2.38	0.125
ENSMUSG00000005864	CNGA2	-1.6	2.38	0.125
ENSMUSG00000028145	THEM4	-6	2.38	0.0888
ENSMUSG00000024498	TCERG1	12.1	2.37	0.165
ENSMUSG00000042002	FOXN4	2.8	2.37	0.165
ENSMUSG00000063975	SLCO1A5	0.7	2.37	0.125
ENSMUSG00000031278	ACSL4	-5.5	2.37	0.0395
ENSMUSG00000018217	PMP22	-4.2	2.37	0.133
ENSMUSG00000079170	GM13941	3.2	2.37	0.0821
ENSMUSG00000074780	ANAPC15-PS	5.1	2.37	0.0821
ENSMUSG00000064213	DEFA24	-5.8	2.37	0.0582
ENSMUSG00000094313	VMN1R61	4.6	2.37	0.0582
ENSMUSG00000048982	GPHB5	5.3	2.37	0.0521
ENSMUSG00000031458	COPRS	-11	2.37	0.0521
ENSMUSG00000042426	DHX29	-4.4	2.37	0.0895
ENSMUSG00000025200	CWF19L1	-4.7	2.36	0.166
ENSMUSG00000001661	HOXC6	3.7	2.36	0.166
ENSMUSG00000036186	FAM69B	-0.7	2.36	0.125
ENSMUSG00000000085	SCMH1	-2.2	2.36	0.125
ENSMUSG00000020088	SAR1A	-2.7	2.36	0.0267
ENSMUSG00000001827	FOLR1	4.5	2.36	0.0267
ENSMUSG00000006154	EPS8L1	4.5	2.36	0.0399
ENSMUSG00000021279	CDC42BPB	-4	2.36	0.0399
ENSMUSG00000078651	AOC2	-2.6	2.36	0.134
ENSMUSG00000039960	RHOU	-3.3	2.36	0.134
ENSMUSG00000022931	4930553J12RIK	-5.3	2.36	0.0827
ENSMUSG00000076762	TRAV6-1	3.1	2.36	0.0827
ENSMUSG00000049154	FAM183B	3.7	2.36	0.0587
ENSMUSG00000057381	TAS2R123	-2.4	2.36	0.0587
ENSMUSG00000091635	VMN2R13	2.8	2.36	0.0587
ENSMUSG00000039264	GIMAP3	-7.1	2.36	0.0533
ENSMUSG00000022359	WDYHV1	-8.6	2.36	0.0533
ENSMUSG00000001054	RMND5B	-5	2.36	0.0533
ENSMUSG00000027171	PRRG4	4.7	2.36	0.126
ENSMUSG00000062432	CYP26C1	4.9	2.36	0.126
ENSMUSG00000073898	OLFR713	-1.6	2.36	0.126
ENSMUSG00000019996	MAP7	3.4	2.36	0.0903
ENSMUSG00000048897	ZFP710	1.6	2.35	0.167
ENSMUSG00000022419	DEPTOR	-5.1	2.35	0.167
ENSMUSG00000035877	ZHX3	8.6	2.35	0.167
ENSMUSG00000070547	MRGPRB1	-2.3	2.35	0.126
ENSMUSG00000030834	ABCC6	-1.5	2.35	0.126
ENSMUSG00000028972	CAR6	2.6	2.35	0.0403
ENSMUSG00000022770	DLG1	-2	2.35	0.135
ENSMUSG00000025357	DGKA	5.1	2.35	0.0834
ENSMUSG00000025488	COX8B	-7.3	2.35	0.0592
ENSMUSG00000030103	BHLHE40	-6	2.35	0.0546
ENSMUSG00000039599	FAM149B	-5	2.35	0.0546
ENSMUSG00000056858	OLFR1502	-1.5	2.35	0.126
ENSMUSG00000075566	KRTAP4-6	-1.6	2.35	0.126
ENSMUSG00000056025	CLCA1	-6.1	2.35	0.091
ENSMUSG00000060969	IRX1	-2.6	2.34	0.168
ENSMUSG00000020282	RHBDF1	-1	2.34	0.127
ENSMUSG00000037326	CAPN15	3.2	2.34	0.027
ENSMUSG00000033016	NFATC1	2.2	2.34	0.136
ENSMUSG00000036986	PML	-6.9	2.34	0.136
ENSMUSG00000027442	CST8	-2.6	2.34	0.136
ENSMUSG00000019777	HDAC2	2.5	2.34	0.136
ENSMUSG00000020870	CDC34-PS	-4.1	2.34	0.0842
ENSMUSG00000078964	CES1B	-7.5	2.34	0.0599
ENSMUSG00000062991	NRG1	2.4	2.34	0.0599
ENSMUSG00000057168	OLFR10	-7.5	2.34	0.0599
ENSMUSG00000091455	OTOGL	-4.9	2.34	0.127
ENSMUSG00000045174	AMER3	4.3	2.34	0.127
ENSMUSG00000034245	HDAC11	2.4	2.33	0.169
ENSMUSG00000040929	RFX3	4.1	2.33	0.169
ENSMUSG00000026388	3110009E18RIK	-2.5	2.33	0.0271
ENSMUSG00000022883	ROBO1	3.4	2.33	0.137
ENSMUSG00000024173	TPSAB1	-2.1	2.33	0.0849
ENSMUSG00000064016	GM648	-7.6	2.33	0.0849
ENSMUSG00000079806	GM21719	-5.8	2.33	0.0604
ENSMUSG00000048478	SPATA33	6.5	2.33	0.0568
ENSMUSG00000044040	OLFR1497	-5.8	2.33	0.127
ENSMUSG00000020988	L2HGDH	-4.5	2.33	0.0924
ENSMUSG00000027770	DHX36	1.8	2.32	0.13
ENSMUSG00000020651	SLC26A4	-2	2.32	0.138
ENSMUSG00000019794	KATNA1	-2	2.32	0.138
ENSMUSG00000068890	LCE1A2	-7.6	2.32	0.0857
ENSMUSG00000074447	DEFA21	-4.6	2.32	0.0611
ENSMUSG00000075179	OLFR1079	-6.9	2.32	0.0611
ENSMUSG00000044056	EFCAB9	-1.6	2.32	0.127
ENSMUSG00000022559	FBXL6	-6.5	2.32	0.0932
ENSMUSG00000038400	PMEPA1	-3.5	2.32	0.0932
ENSMUSG00000049422	CHCHD10	-2.8	2.32	0.0932
ENSMUSG00000013822	ELOF1	-3	2.31	0.171
ENSMUSG00000038055	DEXI	0.4	2.31	0.131
ENSMUSG00000032384	CSNK1G1	2.3	2.31	0.0418
ENSMUSG00000058017	SERPINB3D	3.6	2.31	0.0418
ENSMUSG00000007655	CAV1	-3.2	2.31	0.139
ENSMUSG00000015957	WNT11	2.8	2.31	0.139
ENSMUSG00000096410	IGHV1-19	-4.8	2.31	0.0863
ENSMUSG00000037773	PCED1A	6.4	2.31	0.0636
ENSMUSG00000025154	ARHGAP19	-6.6	2.31	0.0636
ENSMUSG00000059834	SCLT1	-10.4	2.31	0.0636
ENSMUSG00000034412	TBC1D10A	-10.9	2.31	0.0636
ENSMUSG00000069670	NKAIN2	-5.8	2.31	0.128
ENSMUSG00000038020	RAPGEFL1	-6.8	2.31	0.0939
ENSMUSG00000007646	RAD51C	-5.3	2.31	0.0939
ENSMUSG00000032324	TSPAN3	-1.6	2.3	0.132
ENSMUSG00000033805	EPHX4	-4.1	2.3	0.0276
ENSMUSG00000039197	ADK	-6.7	2.3	0.0422
ENSMUSG00000032215	RSL24D1	3.1	2.3	0.0422
ENSMUSG00000022479	VDR	-3.4	2.3	0.14
ENSMUSG00000016933	PLCG1	-4.5	2.3	0.14
ENSMUSG00000092210	A930009A15RIK	4	2.3	0.0869
ENSMUSG00000079239	OLFR1082	2.4	2.3	0.0624
ENSMUSG00000061397	KRT79	-6.1	2.3	0.0664
ENSMUSG00000040452	CDH12	-5.2	2.3	0.0945
ENSMUSG00000015804	MED28	-2.2	2.29	0.174
ENSMUSG00000019295	TMEM129	-1	2.29	0.133
ENSMUSG00000044026	SLC35G1	1.6	2.29	0.133
ENSMUSG00000053897	SLC39A8	0.6	2.29	0.133
ENSMUSG00000024431	NR3C1	-2.6	2.29	0.141
ENSMUSG00000022435	UPK3A	-6.4	2.29	0.141
ENSMUSG00000040456	1700054O13RIK	-2.3	2.29	0.0876
ENSMUSG00000066723	VMN1R183	-7.1	2.29	0.0634
ENSMUSG00000057195	CEACAM13	-2.4	2.29	0.0634
ENSMUSG00000038172	TTC39B	-6.1	2.29	0.0705
[truncated: 18,821 more rows]

## Sheet: HSPC_vs_Myeloid
#GeneID	Symbol	casTLE Effect	casTLE Score	casTLE p-value
ENSMUSG00000070354	GM21975	-16.6	40.3	6e-06
ENSMUSG00000022952	RUNX1	-4.1	35	1e-06
ENSMUSG00000029196	TADA2B	-7.7	34.9	8e-06
ENSMUSG00000089824	RBM12	-5.7	31.9	1.2e-05
ENSMUSG00000078768	ZFP566	-6	31.3	1.3e-05
ENSMUSG00000046516	COX17	-8.9	31	1e-06
ENSMUSG00000038415	FOXQ1	-5.4	28.3	2.3e-05
ENSMUSG00000006456	RBM14	-5.7	27.9	2.7e-05
ENSMUSG00000098789	JMJD7	-9.9	27.3	1e-06
ENSMUSG00000023165	SSXB2	-5.7	26.8	4.7e-05
ENSMUSG00000067064	OLFR1416	-11.7	25.5	2.3e-05
ENSMUSG00000045969	ING1	-8.7	25.2	0.000121
ENSMUSG00000007476	LRRC8A	-5.1	23.5	1e-06
ENSMUSG00000074211	SDHAF1	-8.9	23	1e-06
ENSMUSG00000081225	CYP2J12	-12	21.7	5.9e-05
ENSMUSG00000003680	TAF6L	-6.3	21.5	0.000978
ENSMUSG00000044220	NKX2-3	-8.2	21.2	0.00106
ENSMUSG00000096549	PRICKLE4	-8.5	20	1e-06
ENSMUSG00000031819	EMC8	-9.2	19.7	1e-06
ENSMUSG00000036873	2410004B18RIK	-4	19.6	0.000438
ENSMUSG00000005442	CIC	6.5	17.3	1.2e-05
ENSMUSG00000067288	RPS28	-8.8	17.3	2e-06
ENSMUSG00000006411	PVRL4	-10.8	17.1	0.000826
ENSMUSG00000039153	RUNX2	-6.9	16.5	2.1e-05
ENSMUSG00000052533	NUP188	-9.3	16.4	3e-06
ENSMUSG00000011158	BRF1	-5.9	15.7	0.00275
ENSMUSG00000089704	GALNT2	-4.7	15.4	1.1e-05
ENSMUSG00000047603	ZFP235	-7.3	15.3	0.00279
ENSMUSG00000044792	ISCA1	-8.9	15.2	8e-06
ENSMUSG00000047215	RPL9	-6.6	15	2.4e-05
ENSMUSG00000062683	ATP5G2	-4.7	14.5	6e-05
ENSMUSG00000028646	RRAGC	-8.7	14.5	1.4e-05
ENSMUSG00000026185	IGFBP5	-7.3	13.8	0.000103
ENSMUSG00000046076	OLFR998	10	13.4	0.000385
ENSMUSG00000038295	ATG9B	10	12.9	0.000318
ENSMUSG00000094936	RBM4	-4.4	12.5	0.00337
ENSMUSG00000079108	SRP54B	-3.5	12.3	0.000318
ENSMUSG00000073079	SRP54A	-3.5	12.3	0.000318
ENSMUSG00000096255	DYNLT1B	-8.8	11.5	0.000405
ENSMUSG00000035914	CD276	3.2	11.3	0.00137
ENSMUSG00000070980	ACTL7B	-9	11.3	0.000103
ENSMUSG00000023017	ASIC1	-3.3	11.1	0.00141
ENSMUSG00000028081	RPS3A1	-4.6	10.9	0.000318
ENSMUSG00000055024	EP300	-2.9	10.9	0.000552
ENSMUSG00000078612	1700024P16RIK	-4.2	10.9	0.00146
ENSMUSG00000032131	ABCG4	3.1	10.6	0.00155
ENSMUSG00000008475	ARPC5	8.4	10.4	0.000405
ENSMUSG00000041193	PLA2G5	6.2	10.4	0.000708
ENSMUSG00000094248	HIST1H2AO	-3.8	10.3	0.000318
ENSMUSG00000061374	FIZ1	-10.5	10.3	0.000745
ENSMUSG00000001417	RHBG	9.6	10.3	0.000229
ENSMUSG00000050786	CCDC126	-7.9	10.3	3.8e-05
ENSMUSG00000042485	MUSTN1	-6.5	10.1	4.1e-05
ENSMUSG00000022508	BCL6	-4.1	10	0.000899
ENSMUSG00000058173	SMCO4	-8.2	10	0.000486
ENSMUSG00000036529	SBF1	8.1	9.95	0.000584
ENSMUSG00000053522	LGALS7	-2.8	9.85	0.00199
ENSMUSG00000034269	SETD5	4	9.82	0.00191
ENSMUSG00000034652	CD300A	-1.5	9.75	0.00195
ENSMUSG00000063297	LUZP2	8	9.69	0.00208
ENSMUSG00000025144	STRA13	-12.5	9.59	5.3e-05
ENSMUSG00000022178	AJUBA	8.6	9.58	0.00113
ENSMUSG00000036561	PPP6R2	-3.4	9.56	0.00115
ENSMUSG00000078261	GM11596	-8.3	9.45	0.0022
ENSMUSG00000003308	KEAP1	7.9	9.41	0.00124
ENSMUSG00000082229	NAP1L2	-9	9.33	0.00131
ENSMUSG00000076508	IGKV17-127	-9.6	9.31	3.9e-05
ENSMUSG00000050431	OLFR730	-2.8	9.14	0.00239
ENSMUSG00000064109	HCST	-3.1	9.12	0.00148
ENSMUSG00000058440	NRF1	9.9	9.07	0.000535
ENSMUSG00000069421	OLFR810	-2.3	9.07	0.00242
ENSMUSG00000049674	OLFR714	-2.8	9.06	0.00243
ENSMUSG00000038697	TAF5L	-5.3	9.05	0.00514
ENSMUSG00000090550	PRLH	-2.6	9.05	0.00243
ENSMUSG00000076688	IGHV15-2	-10.1	9.02	6.6e-05
ENSMUSG00000066113	ADAMTSL1	8	8.96	0.00163
ENSMUSG00000098753	PYURF	-4.4	8.93	7.2e-05
ENSMUSG00000056492	GPR116	-7.9	8.82	0.00257
ENSMUSG00000002664	PSPN	-6.9	8.75	0.00081
ENSMUSG00000002416	NDUFB2	-4.2	8.74	0.00189
ENSMUSG00000042594	SH2B3	4.5	8.73	0.00192
ENSMUSG00000044229	NXPE4	7.7	8.73	0.00262
ENSMUSG00000078202	NRARP	-4.8	8.6	0.00567
ENSMUSG00000030669	CALCA	-2.3	8.45	0.00282
ENSMUSG00000095156	OLFR1281	-6.7	8.42	0.00111
ENSMUSG00000064179	TNNT1	-7	8.2	0.00303
ENSMUSG00000050357	RLTPR	-9.7	8.14	0.00321
ENSMUSG00000024213	NUDT3	-6.9	8.08	0.00168
ENSMUSG00000050953	GJA1	-4.5	8.06	0.00348
ENSMUSG00000037535	1700021A07RIK	-8.7	8.02	0.000146
ENSMUSG00000020736	NT5C	7.8	7.98	0.00216
ENSMUSG00000028439	FAM219A	-6.7	7.97	0.00202
ENSMUSG00000041907	GPR45	3.2	7.95	0.00431
ENSMUSG00000021679	S100Z	-7.2	7.93	0.00213
ENSMUSG00000046323	DPPA3	-4.7	7.91	0.00125
ENSMUSG00000039456	MORC3	-7.6	7.87	0.00227
ENSMUSG00000054258	GM5082	6.5	7.81	0.000184
ENSMUSG00000073932	OLFR641	7.3	7.8	0.00372
ENSMUSG00000059939	9430015G10RIK	-4.1	7.77	0.00424
ENSMUSG00000031370	ZRSR2	-6.8	7.77	0.00424
ENSMUSG00000054626	XLR	-5	7.75	0.0043
ENSMUSG00000025150	CBR2	-6.6	7.68	0.00131
ENSMUSG00000091415	AK9	9.6	7.65	0.00285
ENSMUSG00000029445	HPD	7.9	7.55	0.00261
ENSMUSG00000040842	SZRD1	-7.2	7.52	0.00324
ENSMUSG00000032480	DHX30	8	7.49	0.00196
ENSMUSG00000033186	MZT1	-7.8	7.49	0.00332
ENSMUSG00000032612	USP4	-4.1	7.48	0.00513
ENSMUSG00000046229	SCAND1	-5.9	7.47	0.0078
ENSMUSG00000029599	DDX54	-7.9	7.44	0.00527
ENSMUSG00000071654	AI462493	-10.1	7.42	0.000354
ENSMUSG00000091652	VMN1R57	-7.2	7.42	0.00141
ENSMUSG00000019785	CLVS2	-6	7.4	0.00466
ENSMUSG00000068749	PSMA5	-6.1	7.33	0.00819
ENSMUSG00000021549	RASA1	-3.5	7.31	0.00579
ENSMUSG00000075032	HIST1H3I	-3.3	7.29	0.000401
ENSMUSG00000010142	TNFRSF13B	-2	7.29	0.00478
ENSMUSG00000024563	SMAD2	-7.4	7.28	0.00592
ENSMUSG00000030796	TEAD2	-3.4	7.28	0.00592
ENSMUSG00000032334	LOXL1	8	7.24	0.00484
ENSMUSG00000045176	2310047M10RIK	-5.4	7.22	0.00455
ENSMUSG00000006494	PDK1	8	7.18	0.00305
ENSMUSG00000027695	PLD1	-3.1	7.15	0.00647
ENSMUSG00000072955	TMSB15L	6.4	7.1	0.00151
ENSMUSG00000090863	A530084C06RIK	6.1	7.08	0.000534
ENSMUSG00000022412	MIEF1	9.7	7.01	0.00292
ENSMUSG00000074653	LRRC31	-11.3	6.99	0.000581
ENSMUSG00000067722	BC003965	-2.2	6.98	0.0074
ENSMUSG00000045201	LRRC3B	7.7	6.98	0.0056
ENSMUSG00000090171	UGT1A2	-9.9	6.96	0.00738
ENSMUSG00000079330	LEMD1	6.3	6.96	0.000592
ENSMUSG00000069301	HIST1H2AG	-4.1	6.91	0.000487
ENSMUSG00000075286	GM1968	6.8	6.91	0.000612
ENSMUSG00000053141	PTPRT	9.2	6.89	0.00777
ENSMUSG00000094701	OLFR916	-8.6	6.88	0.00161
ENSMUSG00000044636	CSRNP2	-7.1	6.82	0.00578
ENSMUSG00000058239	USF2	-2.5	6.8	0.00831
ENSMUSG00000048327	CKAP2L	-8.3	6.79	0.00585
ENSMUSG00000068219	SSXB10	-7.1	6.77	0.00168
ENSMUSG00000071347	C1QTNF9	-4.3	6.76	0.0086
ENSMUSG00000078878	GM14305	-5.6	6.74	0.0107
ENSMUSG00000040282	BC052040	-4.5	6.74	0.00873
ENSMUSG00000047977	SYNB	-1.1	6.73	0.00857
ENSMUSG00000022477	ACO2	-4.1	6.73	0.00878
ENSMUSG00000052922	BPI	6.8	6.71	0.00399
ENSMUSG00000022843	CLCN2	7.7	6.67	0.00402
ENSMUSG00000038729	AKAP2	-6.8	6.67	0.00911
ENSMUSG00000078552	DCDC2B	-6.9	6.67	0.0062
ENSMUSG00000074681	DEFB23	6.8	6.67	0.00605
ENSMUSG00000009108	GNAT2	-8.6	6.66	0.00622
ENSMUSG00000041523	UPK2	-4.3	6.64	0.00927
ENSMUSG00000078198	OLFR364-PS1	-8.1	6.64	0.000774
ENSMUSG00000038026	KCNJ9	-8.5	6.64	0.00608
ENSMUSG00000004661	ARID3B	-5.1	6.63	0.0112
ENSMUSG00000018678	SP2	-3.8	6.62	0.0113
ENSMUSG00000070822	ZSCAN18	8.6	6.58	0.000583
ENSMUSG00000021240	ABCD4	-3	6.58	0.0096
ENSMUSG00000066756	IGFL3	-8.2	6.56	0.00618
ENSMUSG00000036574	1700019O17RIK	-8.2	6.56	0.00618
ENSMUSG00000029368	ALB	8.8	6.54	0.0006
ENSMUSG00000029819	NPY	-6.3	6.54	0.00984
ENSMUSG00000015619	GATA3	-3.2	6.53	0.0099
ENSMUSG00000029607	ANKRD61	-5.8	6.51	0.00624
ENSMUSG00000094533	IGHV11-1	-2.8	6.49	0.000897
ENSMUSG00000070044	FAM149A	-7.8	6.48	0.00628
ENSMUSG00000042992	LOH12CR1	-7.7	6.47	0.00682
ENSMUSG00000032816	IGDCC4	3.6	6.46	0.01
ENSMUSG00000091455	OTOGL	-4.2	6.46	0.00631
ENSMUSG00000047626	OLFR791	-4.3	6.45	0.00633
ENSMUSG00000053080	2700081O15RIK	-8.2	6.44	0.0069
ENSMUSG00000090129	OLFR287	-9.4	6.43	0.00636
ENSMUSG00000051149	ADNP	-5.9	6.4	0.0124
ENSMUSG00000008384	SERTAD1	4.7	6.38	0.0125
ENSMUSG00000007908	HMGCLL1	-1.9	6.37	0.00648
ENSMUSG00000024283	WAC	-3.9	6.34	0.00655
ENSMUSG00000028751	PLA2G2E	8.6	6.32	0.0129
ENSMUSG00000036957	LRFN3	-2.5	6.32	0.0109
ENSMUSG00000066197	GPR139	7.9	6.32	0.0066
ENSMUSG00000030724	CD19	-5.9	6.3	0.0114
ENSMUSG00000022472	DESI1	8	6.29	0.00437
ENSMUSG00000091318	GM5415	-5.5	6.27	0.0023
ENSMUSG00000033763	MTSS1L	-6.5	6.27	0.0074
ENSMUSG00000054679	SRSF12	-5.3	6.25	0.00121
ENSMUSG00000044258	CTLA2A	-8	6.24	0.00237
ENSMUSG00000009575	CBX5	-3.8	6.23	0.000892
ENSMUSG00000069581	TSPEAR	-4.6	6.23	0.0118
ENSMUSG00000095520	GM20877	-5.7	6.22	0.00243
ENSMUSG00000026563	TADA1	-7.1	6.2	0.00446
ENSMUSG00000024913	LRP5	6.4	6.18	0.0121
ENSMUSG00000034957	CEBPA	-4.1	6.17	0.0122
ENSMUSG00000028707	DMBX1	6.9	6.16	0.014
ENSMUSG00000022299	SLC25A32	8.6	6.16	0.00559
ENSMUSG00000075144	OLFR1156	-4.5	6.15	0.00735
ENSMUSG00000036503	RNF13	-5.7	6.13	0.0125
ENSMUSG00000055805	FMNL1	-5.2	6.11	0.00296
ENSMUSG00000060332	TMC2	-7.5	6.11	0.00746
ENSMUSG00000039116	GPR126	3.7	6.11	0.00746
ENSMUSG00000063827	OLFR1382	-6.3	6.08	0.00148
ENSMUSG00000041797	ABCA9	6.1	6.07	0.0128
ENSMUSG00000010362	RDM1	4.8	6.06	0.0149
ENSMUSG00000091268	IGKV17-134	-9.7	6.06	0.00152
ENSMUSG00000037159	WEE2	-5.5	6.05	0.013
ENSMUSG00000095138	OLFR781	-7.4	6.03	0.00779
ENSMUSG00000032203	PIGB	9.2	6.02	0.00598
ENSMUSG00000079941	GM11273	7.7	6.01	0.00162
ENSMUSG00000049350	ZG16	-1.8	5.98	0.00796
ENSMUSG00000095415	TRAV7N-6	-9	5.97	0.00172
ENSMUSG00000029384	2010109A12RIK	6	5.97	0.00172
ENSMUSG00000019872	SMPDL3A	-7	5.97	0.0082
ENSMUSG00000003469	PHYHIP	-7.4	5.97	0.0082
ENSMUSG00000054630	UGT2B5	4.4	5.95	0.0135
ENSMUSG00000059554	CCDC28A	-5.5	5.95	0.00826
ENSMUSG00000089960	UGT1A1	-10.1	5.94	0.0135
ENSMUSG00000021772	NKIRAS1	6.6	5.94	0.00624
ENSMUSG00000030417	PDCD5	-4.9	5.93	0.0136
ENSMUSG00000091806	GM5258	-4.8	5.93	0.00183
ENSMUSG00000024371	C2	-5.7	5.87	0.00105
ENSMUSG00000023971	RRP36	13.2	5.86	0.0165
ENSMUSG00000095294	GM21119	-4.6	5.86	0.0039
ENSMUSG00000071816	SSXB5	-7	5.86	0.0039
ENSMUSG00000026830	ERMN	-8.7	5.86	0.00875
ENSMUSG00000037813	D630003M21RIK	-3.4	5.85	0.0088
ENSMUSG00000011960	CCNT1	-3.1	5.84	0.0142
ENSMUSG00000021257	ANGEL1	-3.4	5.83	0.0142
ENSMUSG00000019102	ALDH3A1	4	5.82	0.005
ENSMUSG00000026857	NTMT1	-9.4	5.82	0.00858
ENSMUSG00000021368	TBC1D7	-4.1	5.82	0.00858
ENSMUSG00000079276	GM4736	5.4	5.8	0.00225
ENSMUSG00000073680	TMEM88B	-8.6	5.8	0.00942
ENSMUSG00000031885	CBFB	-3	5.79	0.0145
ENSMUSG00000095412	GM5885	6	5.78	0.00421
ENSMUSG00000048707	TPRN	-10.5	5.78	0.0087
ENSMUSG00000036168	CCDC38	-4.1	5.78	0.00977
ENSMUSG00000050808	MUC15	-1.3	5.77	0.0147
ENSMUSG00000094840	A630081J09RIK	4.3	5.77	0.0146
ENSMUSG00000049168	OLFR449	-4.2	5.76	0.0112
ENSMUSG00000026028	TRAK2	6.3	5.74	0.00702
ENSMUSG00000096266	GM20808	-6	5.73	0.00441
ENSMUSG00000032878	CCDC85A	-3.9	5.73	0.0124
ENSMUSG00000090874	OLFR733	-8.6	5.73	0.0124
ENSMUSG00000038398	UPF3A	-4	5.71	0.018
ENSMUSG00000020728	CEP112	-4.5	5.7	0.0134
ENSMUSG00000020101	4632428N05RIK	3.3	5.68	0.0157
ENSMUSG00000003271	SULT2B1	-5.4	5.67	0.0153
ENSMUSG00000031527	ERI1	8.4	5.67	0.00731
ENSMUSG00000033883	D3ERTD254E	3.8	5.66	0.0186
ENSMUSG00000028453	FANCG	7.3	5.64	0.0155
ENSMUSG00000050947	AMIGO1	1.3	5.63	0.0162
ENSMUSG00000030917	TMEM159	-1.2	5.62	0.0162
ENSMUSG00000068617	EFCAB1	-8.5	5.62	0.0172
ENSMUSG00000022761	LZTR1	3.6	5.6	0.0193
ENSMUSG00000074922	FAM122A	-6.9	5.6	0.00916
ENSMUSG00000059003	GRIN2A	-2.4	5.59	0.0159
ENSMUSG00000030314	ATG7	-7.3	5.59	0.0159
ENSMUSG00000053040	APH1C	-2.5	5.59	0.00508
ENSMUSG00000056815	GM6812	-6.6	5.58	0.00513
ENSMUSG00000059690	1700020N15RIK	-6.6	5.58	0.00513
ENSMUSG00000027799	NBEA	-3.9	5.57	0.0197
ENSMUSG00000038127	CCDC50	-7.4	5.56	0.00527
ENSMUSG00000076824	TRAV14N-3	-8.1	5.54	0.00294
ENSMUSG00000096656	TRAV12-2	-5.9	5.54	0.00294
ENSMUSG00000022288	4930447A16RIK	6.6	5.53	0.00296
ENSMUSG00000069080	LCN11	-7.1	5.53	0.00549
ENSMUSG00000046474	KRTAP4-16	-3	5.52	0.0225
ENSMUSG00000021086	CCDC175	-3.7	5.51	0.023
ENSMUSG00000028520	4921539E11RIK	-5.7	5.5	0.0057
ENSMUSG00000036931	NFKBID	-7.8	5.5	0.00942
ENSMUSG00000042816	GPR151	-3.7	5.5	0.0237
ENSMUSG00000028955	VAMP3	3.6	5.49	0.0166
ENSMUSG00000030980	KNOP1	-4.1	5.49	0.00945
ENSMUSG00000043605	OLFR13	-3	5.49	0.0242
ENSMUSG00000072082	CCNF	-8.8	5.48	0.0167
ENSMUSG00000096055	TRAV12N-1	-4.1	5.48	0.00309
ENSMUSG00000095689	TRAV12D-1	-4.1	5.48	0.00309
ENSMUSG00000023140	REG2	-2.9	5.47	0.025
ENSMUSG00000038717	ATP5L	-4.5	5.46	0.00161
ENSMUSG00000047181	SAMD14	-7	5.46	0.00953
ENSMUSG00000028398	TMEM261	-1.2	5.45	0.0178
ENSMUSG00000053929	CYHR1	1.3	5.45	0.0178
ENSMUSG00000059448	OLFR156	3.1	5.45	0.0178
ENSMUSG00000096792	GM21956	5.3	5.45	0.00317
ENSMUSG00000027670	OCSTAMP	-3.8	5.45	0.0256
ENSMUSG00000043263	PYHIN1	-7.3	5.44	0.0171
ENSMUSG00000075394	HOXC4	-4.7	5.43	0.0213
ENSMUSG00000027011	UBE2E3	-6.5	5.42	0.0172
ENSMUSG00000034818	CELF5	7.4	5.41	0.0215
ENSMUSG00000078169	GM16499	7.3	5.41	0.00328
ENSMUSG00000052508	OLFR536	-4.5	5.41	0.00688
ENSMUSG00000094706	GM10338	-4.8	5.4	0.00701
ENSMUSG00000079409	GM5795	-4.8	5.4	0.00701
ENSMUSG00000057766	ANKRD29	-4	5.4	0.0276
ENSMUSG00000059447	HADHB	5.2	5.39	0.0174
ENSMUSG00000029036	ATAD3A	5.4	5.39	0.0087
ENSMUSG00000038368	FOCAD	-1.4	5.38	0.0184
ENSMUSG00000051002	GM9848	-10.9	5.38	0.00337
ENSMUSG00000064194	ZFP936	-7.1	5.38	0.00337
ENSMUSG00000043727	F830045P16RIK	-7.1	5.38	0.00729
ENSMUSG00000042671	RGS8	-3.6	5.38	0.0284
ENSMUSG00000008682	RPL10	-8.3	5.37	0.00883
ENSMUSG00000047361	GM973	-4.7	5.37	0.00974
ENSMUSG00000062647	RPL7A	-9.1	5.36	0.00889
ENSMUSG00000023990	TFEB	5.1	5.35	0.0176
ENSMUSG00000057842	ZFP595	-5.9	5.34	0.0225
ENSMUSG00000061576	DPP6	3.9	5.34	0.00591
ENSMUSG00000030759	FAR1	9.1	5.34	0.00902
ENSMUSG00000028821	SYF2	-8.3	5.33	0.0178
ENSMUSG00000020121	SRGAP1	-3.6	5.33	0.0299
ENSMUSG00000051506	WDFY4	-4.5	5.33	0.0299
ENSMUSG00000075053	VDAC3-PS1	-3	5.32	0.0179
ENSMUSG00000040370	LYRM5	7.9	5.3	0.00924
ENSMUSG00000045689	PCDHB4	-9.9	5.3	0.00818
ENSMUSG00000035491	1600014K23RIK	-8.4	5.3	0.00818
ENSMUSG00000020063	SIRT1	6.7	5.29	0.0181
ENSMUSG00000070799	PSG26	-7.3	5.28	0.00839
ENSMUSG00000021504	B4GALT7	1	5.27	0.0195
ENSMUSG00000082488	1700119I11RIK	-5.9	5.27	0.00374
ENSMUSG00000028269	GBP2B	-7.5	5.27	0.032
ENSMUSG00000059114	GM6772	7.8	5.25	0.00384
ENSMUSG00000034139	SERPINI2	-2.7	5.25	0.0329
ENSMUSG00000022257	LAPTM4B	3.4	5.24	0.0198
ENSMUSG00000007613	TGFBR1	-5.3	5.24	0.0185
ENSMUSG00000068888	LCE1I	7.3	5.23	0.00401
ENSMUSG00000044927	H1FX	-5.4	5.22	0.024
ENSMUSG00000092627	D130058E05RIK	-8.4	5.22	0.00405
ENSMUSG00000051457	SPN	-9.4	5.21	0.0101
ENSMUSG00000071398	2410004P03RIK	-8.8	5.21	0.0342
ENSMUSG00000032373	CAR12	6.8	5.19	0.00624
ENSMUSG00000060791	GMFG	-3.8	5.19	0.0102
ENSMUSG00000002320	TM9SF1	8.6	5.18	0.00174
ENSMUSG00000019470	XAB2	-7.1	5.18	0.0189
ENSMUSG00000037013	SS18	-10.5	5.17	0.0189
ENSMUSG00000070372	CAPZA1	6.2	5.17	0.0102
ENSMUSG00000021336	SLC17A4	7.3	5.17	0.0354
ENSMUSG00000020120	PLEK	13.1	5.16	0.0248
ENSMUSG00000006019	DHX34	5.5	5.16	0.0248
ENSMUSG00000064284	CDPF1	4.7	5.16	0.019
ENSMUSG00000095565	IGHV2-9-1	-6.4	5.15	0.00433
ENSMUSG00000003233	DVL3	-3.5	5.14	0.025
ENSMUSG00000069998	OLFR372	-3.3	5.13	0.0368
ENSMUSG00000021414	FAM217A	-3.9	5.13	0.0368
ENSMUSG00000041453	RPL21	-5.3	5.12	0.0253
ENSMUSG00000096277	GM21142	-5.4	5.11	0.00453
ENSMUSG00000028019	PDGFC	8	5.11	0.0376
ENSMUSG00000009350	MPO	6.3	5.1	0.0194
ENSMUSG00000031990	JAM3	3.4	5.09	0.0213
ENSMUSG00000004951	HSPB1	-7.3	5.07	0.0196
ENSMUSG00000034258	MFSD7C	2.2	5.06	0.0217
ENSMUSG00000012640	ZFP715	9.3	5.05	0.0262
ENSMUSG00000022208	JPH4	-6.5	5.05	0.0112
ENSMUSG00000094619	TRAV14D-3-DV8	-6.9	5.05	0.00482
ENSMUSG00000020581	AGR2	-3	5.04	0.0199
ENSMUSG00000050613	OLFR125	-3.8	5.03	0.0399
ENSMUSG00000040447	SPNS2	-3.2	5.03	0.0399
ENSMUSG00000044502	BOD1	-10.1	5.02	0.0201
ENSMUSG00000047067	DUSP28	6.4	5.01	0.0268
ENSMUSG00000071724	SMPD5	-5.3	5.01	0.0106
ENSMUSG00000075190	OLFR1054	-4.2	5.01	0.0404
ENSMUSG00000038515	GRTP1	8.1	5	0.0115
ENSMUSG00000031131	VGLL1	-3.2	4.98	0.0272
ENSMUSG00000048747	E130114P18RIK	-7.1	4.98	0.00523
ENSMUSG00000026063	PIH1D3	-4.2	4.98	0.0415
ENSMUSG00000061531	TMEM236	-6.9	4.97	0.0417
ENSMUSG00000069456	RDH16	8.8	4.96	0.0119
ENSMUSG00000030806	STX1B	6	4.96	0.0119
ENSMUSG00000029088	KCNIP4	-3.2	4.96	0.0423
ENSMUSG00000029249	REST	6	4.94	0.00194
ENSMUSG00000058717	GM4763	-9.7	4.94	0.00545
ENSMUSG00000096140	ANKRD66	-4	4.92	0.0437
ENSMUSG00000019909	FAM162B	-3.7	4.92	0.0437
ENSMUSG00000074951	OLFR1309	-3.6	4.92	0.0437
ENSMUSG00000021327	ZKSCAN3	-4.8	4.91	0.0283
ENSMUSG00000059486	KBTBD2	-3.5	4.91	0.00199
ENSMUSG00000015812	GNRH1	-5.7	4.91	0.0209
ENSMUSG00000074501	GM5612	-9.2	4.91	0.00566
ENSMUSG00000037185	KRT80	-2.8	4.9	0.0447
ENSMUSG00000019055	PLOD1	7.3	4.89	0.00715
ENSMUSG00000076744	TCRG-V7	7	4.89	0.021
ENSMUSG00000031200	MTCP1	9	4.89	0.0127
ENSMUSG00000037621	ATOH8	6.2	4.86	0.029
ENSMUSG00000006241	CCDC159	3.3	4.86	0.024
ENSMUSG00000089672	GP49A	-3.6	4.86	0.0464
ENSMUSG00000068523	GNG5	-9.1	4.85	0.0131
ENSMUSG00000026835	FCNB	-3.6	4.83	0.0473
ENSMUSG00000009356	LPO	-7.4	4.82	0.0215
ENSMUSG00000053358	GM9905	7.5	4.82	0.00633
ENSMUSG00000037012	HK1	4.1	4.81	0.00742
ENSMUSG00000039239	TGFB2	6.1	4.81	0.0216
ENSMUSG00000042331	SPECC1	-2.5	4.81	0.0216
ENSMUSG00000070720	TMEM200B	1.3	4.8	0.0247
ENSMUSG00000000088	COX5A	4.6	4.8	0.00745
ENSMUSG00000052516	ROBO2	-4.2	4.8	0.0217
ENSMUSG00000049217	OLFR788	-8.4	4.8	0.0114
ENSMUSG00000048425	OLFR686	-8.3	4.8	0.0114
ENSMUSG00000074715	CCL28	-4.7	4.8	0.0478
ENSMUSG00000051413	PLAGL2	-2.5	4.78	0.0218
ENSMUSG00000055177	CSTL1	-8.5	4.78	0.0483
ENSMUSG00000020745	PAFAH1B1	6.9	4.77	0.0219
ENSMUSG00000028228	CPNE3	7.6	4.77	0.0137
ENSMUSG00000095276	GM581	6.9	4.77	0.00681
ENSMUSG00000048186	BEND7	-1.7	4.77	0.0485
ENSMUSG00000035234	FAM175A	-6	4.76	0.0113
ENSMUSG00000078907	FAM186B	-3.4	4.76	0.049
ENSMUSG00000027312	ATRN	3.2	4.75	0.0253
ENSMUSG00000020716	NF1	3.9	4.75	0.0221
ENSMUSG00000096024	GM17174	-4.8	4.75	0.0118
ENSMUSG00000028963	UTS2	6.7	4.75	0.0495
ENSMUSG00000095694	GM13279	-5.2	4.74	0.0119
ENSMUSG00000094376	GM13278	-5.2	4.74	0.0119
ENSMUSG00000070908	GM13288	-5.2	4.74	0.0119
ENSMUSG00000096582	GM13289	-5.2	4.74	0.0119
ENSMUSG00000094271	GM13290	-5.2	4.74	0.0119
ENSMUSG00000095695	GM13277	-5.2	4.74	0.0119
ENSMUSG00000096854	IFNZ	-5.2	4.74	0.0119
ENSMUSG00000046056	SBSN	-1.6	4.74	0.05
ENSMUSG00000057817	OLFR1446	5.8	4.73	0.012
ENSMUSG00000036036	ZFP57	-3.2	4.72	0.031
ENSMUSG00000036557	1700011E24RIK	-4.4	4.72	0.0504
ENSMUSG00000027956	TMEM144	1.4	4.71	0.0259
ENSMUSG00000035021	BAZ1A	-3.7	4.71	0.00224
ENSMUSG00000047889	SERPINB6D	-3.6	4.71	0.00737
ENSMUSG00000024220	ZFP523	-2.2	4.7	0.0313
ENSMUSG00000041852	TCF20	-7.1	4.7	0.0225
ENSMUSG00000003234	ABCF3	-3.7	4.69	0.0314
ENSMUSG00000051768	XRCC1	-5.1	4.69	0.0226
ENSMUSG00000078131	KRTAP1-3	-8.4	4.69	0.0508
ENSMUSG00000032324	TSPAN3	-1.3	4.68	0.0263
ENSMUSG00000030610	DET1	-7.3	4.68	0.0227
ENSMUSG00000050328	HOXC12	5.1	4.67	0.0317
ENSMUSG00000031889	D230025D16RIK	8	4.66	0.0149
ENSMUSG00000022439	PARVG	7.9	4.66	0.0149
ENSMUSG00000033159	CNPPD1	-1.1	4.65	0.0267
ENSMUSG00000029714	GIGYF1	5	4.65	0.023
ENSMUSG00000056858	OLFR1502	-3	4.65	0.0523
ENSMUSG00000054003	TDRD9	-3.3	4.64	0.0321
ENSMUSG00000029235	PDCL2	-2.9	4.63	0.0323
ENSMUSG00000042638	GUCY2C	-6	4.63	0.00798
ENSMUSG00000094212	TRAV14-3	-8	4.63	0.00782
ENSMUSG00000079015	SERPINA1C	-2.2	4.63	0.0117
ENSMUSG00000014747	ANKRD53	-4.8	4.63	0.0529
ENSMUSG00000023013	AQP2	-3.7	4.62	0.00237
ENSMUSG00000018740	SLC25A35	8.4	4.62	0.0152
ENSMUSG00000044556	TEX38	-2.6	4.62	0.0531
ENSMUSG00000059623	OLFR39	-3.2	4.62	0.0531
ENSMUSG00000053134	SUPT7L	-2.8	4.61	0.0326
ENSMUSG00000032348	GSTA4	-3.8	4.61	0.0133
ENSMUSG00000020100	SLC29A3	10.5	4.6	0.0328
ENSMUSG00000021139	GM20498	-9.9	4.59	0.00806
ENSMUSG00000001741	IL16	-8.3	4.59	0.0539
ENSMUSG00000028946	HES3	8.8	4.58	0.0331
ENSMUSG00000078957	1700060C20RIK	-5.3	4.58	0.0081
ENSMUSG00000046826	FAM187B	-6.7	4.58	0.0136
ENSMUSG00000028436	DCAF12	-7.2	4.58	0.0118
ENSMUSG00000044060	A830010M20RIK	-6.8	4.58	0.0118
ENSMUSG00000025497	CDHR5	-3.5	4.58	0.054
ENSMUSG00000037364	SRRT	7.8	4.57	0.0333
ENSMUSG00000018425	DHX40	-4.1	4.57	0.0333
ENSMUSG00000027999	PLA2G12A	6.6	4.57	0.0156
ENSMUSG00000048378	OLFR1394	-5.4	4.57	0.0138
ENSMUSG00000045417	VMN1R230	-5.7	4.57	0.0138
ENSMUSG00000045257	MORN2	-3.2	4.57	0.0119
ENSMUSG00000031453	RASA3	4.9	4.55	0.0239
ENSMUSG00000033900	MAP9	6.4	4.55	0.0239
ENSMUSG00000074402	VMN1R55	-5.4	4.55	0.014
ENSMUSG00000056706	KRTAP7-1	-9.6	4.55	0.0119
ENSMUSG00000023993	TREML1	-2.5	4.55	0.0543
ENSMUSG00000033752	MND1	6.4	4.54	0.0338
ENSMUSG00000020098	PCBD1	-3.2	4.54	0.00832
ENSMUSG00000022074	TNFRSF10B	-8.9	4.54	0.0239
ENSMUSG00000048706	LURAP1L	-7.5	4.54	0.0544
ENSMUSG00000031631	4933411K20RIK	-6.9	4.53	0.0084
ENSMUSG00000068182	OLFR203	-3.5	4.53	0.0143
ENSMUSG00000091931	AK010878	-7.3	4.53	0.012
ENSMUSG00000028214	GEM	-5.7	4.53	0.012
ENSMUSG00000027939	NUP210L	3.6	4.52	0.0342
ENSMUSG00000031452	1700029H14RIK	-3.5	4.52	0.012
ENSMUSG00000026767	FAM188A	-7.3	4.52	0.012
ENSMUSG00000050102	VMN1R235	-5.1	4.51	0.0145
ENSMUSG00000026201	STK16	-4.5	4.51	0.0121
ENSMUSG00000078656	VPS25	-9	4.5	0.00849
ENSMUSG00000027575	ARFGAP1	8.7	4.5	0.0163
ENSMUSG00000091698	GM6526	5.3	4.5	0.00859
ENSMUSG00000057137	TMEM140	-3.4	4.5	0.0551
ENSMUSG00000036678	AAAS	6.4	4.49	0.0164
ENSMUSG00000078350	SMIM1	-10.1	4.48	0.0122
ENSMUSG00000062082	CD200R4	-2.4	4.48	0.0556
ENSMUSG00000078861	ZFP931	-6.5	4.47	0.0122
ENSMUSG00000075380	OLFR355	-4.2	4.47	0.0558
ENSMUSG00000002257	DEF6	-4.5	4.46	0.0247
ENSMUSG00000000085	SCMH1	-2.3	4.45	0.0297
ENSMUSG00000094195	GM6509	-2.9	4.45	0.0154
ENSMUSG00000031812	MAP1LC3B	4.3	4.44	0.00275
ENSMUSG00000054178	GM9938	-5.4	4.44	0.00904
ENSMUSG00000096096	TRAV4-4-DV10	-7.3	4.44	0.00904
ENSMUSG00000039828	WDR70	7.4	4.43	0.025
ENSMUSG00000018677	SLC25A39	-8.3	4.43	0.0168
ENSMUSG00000024925	RNASEH2C	-7.5	4.43	0.0124
ENSMUSG00000067942	ZFP160	8.1	4.42	0.0361
ENSMUSG00000042298	TTC19	8.6	4.42	0.0169
ENSMUSG00000076514	IGKV17-121	-8	4.42	0.00931
ENSMUSG00000043487	ACOT6	-7.3	4.42	0.0159
ENSMUSG00000039264	GIMAP3	-7.5	4.42	0.0124
ENSMUSG00000008333	SNRPB2	-7.5	4.42	0.0124
ENSMUSG00000039903	EVA1C	-7.6	4.42	0.0568
ENSMUSG00000021258	CCNK	-4.1	4.41	0.0252
ENSMUSG00000049521	CDC42EP1	7	4.41	0.017
ENSMUSG00000098692	RP24-242F4.8	-8.2	4.41	0.00949
ENSMUSG00000041333	MUP4	-2.7	4.41	0.0161
ENSMUSG00000068407	RNASE12	-3.3	4.41	0.0569
ENSMUSG00000029270	FAM69A	-2.3	4.4	0.0306
ENSMUSG00000044594	SERPINB3A	-3.8	4.4	0.00283
ENSMUSG00000049946	BC030500	-4.3	4.4	0.00956
ENSMUSG00000059397	OLFR54	6.3	4.4	0.0163
ENSMUSG00000020461	CLHC1	-7.6	4.4	0.0125
ENSMUSG00000074738	B930041F14RIK	-2.7	4.4	0.0572
ENSMUSG00000022176	REM2	-3.4	4.39	0.0366
ENSMUSG00000050394	ARMCX6	-0.6	4.39	0.0308
ENSMUSG00000030787	LYVE1	-2.4	4.39	0.0573
ENSMUSG00000052417	OLFR720	-3.1	4.39	0.0573
ENSMUSG00000035177	NLRP2	-7	4.38	0.0255
ENSMUSG00000032372	PLSCR2	7.4	4.38	0.0167
ENSMUSG00000022983	SCAF4	7.3	4.37	0.037
ENSMUSG00000028295	SMIM8	-0.7	4.36	0.0313
ENSMUSG00000024420	ZFP521	7.3	4.35	0.0257
ENSMUSG00000086848	LCE6A	-7	4.35	0.0099
ENSMUSG00000069895	ATXN1L	-4.7	4.35	0.0127
ENSMUSG00000034063	4930590J08RIK	-2.7	4.35	0.0583
ENSMUSG00000026051	1500015O10RIK	-4.2	4.35	0.0583
ENSMUSG00000051184	ZFP524	12	4.34	0.0376
ENSMUSG00000063281	ZFP35	8	4.34	0.0174
ENSMUSG00000024601	ISOC1	-5.3	4.34	0.0127
ENSMUSG00000030116	MFAP5	-3.2	4.34	0.0584
ENSMUSG00000044320	1700001O22RIK	-3.6	4.34	0.0584
ENSMUSG00000023918	GPR115	-2.9	4.34	0.0584
ENSMUSG00000003228	GRK5	5.6	4.33	0.00929
ENSMUSG00000093451	VMN1R24	8.6	4.33	0.0176
ENSMUSG00000031285	DCX	6.8	4.32	0.0261
ENSMUSG00000038143	STOX2	-3.8	4.32	0.0586
ENSMUSG00000001168	OAS1H	-7.8	4.31	0.0179
ENSMUSG00000024743	SYT7	-3.4	4.3	0.00315
ENSMUSG00000094891	OLFR55	-2.7	4.3	0.059
ENSMUSG00000047014	CATSPERB	-2.6	4.3	0.059
ENSMUSG00000020007	IL20RA	3.2	4.29	0.0326
ENSMUSG00000043843	TMEM145	0.9	4.29	0.0326
ENSMUSG00000078680	MUP10	-2.5	4.29	0.0183
ENSMUSG00000055033	OLFR420	-2.2	4.29	0.0591
ENSMUSG00000059994	FCRL1	-3.7	4.29	0.0591
ENSMUSG00000032802	SRXN1	-4.4	4.27	0.0391
ENSMUSG00000047648	FBXO30	-4.1	4.26	0.00349
ENSMUSG00000052629	GM9885	-4.7	4.26	0.0107
ENSMUSG00000024853	SF3B2	-6	4.25	0.0268
ENSMUSG00000017631	ABR	6.1	4.25	0.0192
ENSMUSG00000072761	GM6712	6.7	4.25	0.0107
ENSMUSG00000015476	PRRT1	-5.2	4.25	0.019
ENSMUSG00000053007	CREB5	3.1	4.24	0.0397
ENSMUSG00000034673	PBX2	7.1	4.24	0.0397
ENSMUSG00000037820	TGM2	5.1	4.24	0.0269
ENSMUSG00000049109	THEMIS	-4.6	4.24	0.06
ENSMUSG00000020888	DVL2	-3.9	4.23	0.0399
ENSMUSG00000074056	GM10615	5.9	4.23	0.0109
ENSMUSG00000071770	RHOX4E	-6	4.23	0.0194
ENSMUSG00000021669	COL4A3BP	-3.9	4.22	0.0037
ENSMUSG00000013483	CARD14	-9.6	4.22	0.0271
ENSMUSG00000020078	VPS26A	-8.1	4.22	0.0195
ENSMUSG00000036586	GRIFIN	5.7	4.22	0.0195
ENSMUSG00000031600	VPS37A	-3.9	4.21	0.00374
ENSMUSG00000024537	PSMG2	-4.9	4.21	0.0273
ENSMUSG00000068196	COL8A1	-5.3	4.2	0.0615
ENSMUSG00000022821	HGD	7.9	4.19	0.00381
ENSMUSG00000030282	CMAS	-8.7	4.19	0.0101
ENSMUSG00000029833	TRIM24	4.4	4.19	0.0275
ENSMUSG00000058030	VMN1R237	-4.6	4.19	0.0622
ENSMUSG00000020524	GRIA1	-7	4.18	0.0102
ENSMUSG00000064325	HHIP	-3.3	4.18	0.0622
ENSMUSG00000030393	ZIK1	-4.2	4.17	0.0413
ENSMUSG00000022359	WDYHV1	-8	4.17	0.0138
ENSMUSG00000062608	OLFR195	-2.3	4.17	0.0627
ENSMUSG00000049804	ARMCX4	-2.2	4.16	0.0632
ENSMUSG00000073878	GM13304	-3.6	4.15	0.028
ENSMUSG00000094065	GM21541	-3.6	4.15	0.028
ENSMUSG00000095675	CCL21B	-3.6	4.15	0.028
ENSMUSG00000096596	GM10591	-3.6	4.15	0.028
ENSMUSG00000036862	DCHS1	2.4	4.14	0.0353
ENSMUSG00000033685	UCP2	-1.9	4.14	0.0281
ENSMUSG00000036941	ELAC1	-6.1	4.14	0.0139
ENSMUSG00000043880	OLFR323	-2.6	4.14	0.0638
ENSMUSG00000001211	AGPAT3	-8.4	4.13	0.0105
ENSMUSG00000041620	MMP1B	-5.8	4.13	0.0207
ENSMUSG00000050092	SPRR2B	-10.7	4.13	0.0139
ENSMUSG00000042849	OLFR1414	-3.2	4.13	0.064
ENSMUSG00000040612	ILDR2	-1.6	4.12	0.0357
ENSMUSG00000070377	OLFR43	-4.6	4.12	0.0641
ENSMUSG00000029158	YIPF7	-6.4	4.12	0.0641
ENSMUSG00000020801	MED31	-3.6	4.11	0.0427
ENSMUSG00000050251	OLFR809	-4.5	4.11	0.0209
ENSMUSG00000053318	SLAMF8	-4.3	4.11	0.0642
ENSMUSG00000018076	MED13L	6.9	4.1	0.0429
ENSMUSG00000030909	ANKS4B	-5	4.1	0.0643
ENSMUSG00000024235	MAP3K8	5.4	4.09	0.0431
ENSMUSG00000074656	EIF2S2	-3.1	4.09	0.0431
ENSMUSG00000027718	IL21	-4.2	4.09	0.0647
ENSMUSG00000026069	IL1RL1	-1.2	4.08	0.0365
ENSMUSG00000032959	PEBP1	6.8	4.08	0.029
ENSMUSG00000030963	UMOD	-2.3	4.08	0.029
ENSMUSG00000000751	RPA1	6.6	4.08	0.029
ENSMUSG00000040158	TAX1BP3	3.4	4.07	0.0436
ENSMUSG00000012520	PHOX2B	3.9	4.07	0.0292
ENSMUSG00000074357	AA386476	-2.6	4.07	0.0123
ENSMUSG00000012428	STEAP4	-2.5	4.07	0.0654
ENSMUSG00000074384	AI429214	-2.2	4.07	0.0654
ENSMUSG00000049551	FZD9	-0.6	4.06	0.0368
ENSMUSG00000033533	ACSM1	-4.7	4.06	0.00477
ENSMUSG00000050366	OLFR524	8.1	4.06	0.0213
ENSMUSG00000091144	PHF11C	-8.2	4.06	0.0143
ENSMUSG00000091531	OLFR102	6	4.06	0.0658
ENSMUSG00000036641	CCDC148	-9.3	4.05	0.0125
ENSMUSG00000037910	1700018B24RIK	5.6	4.05	0.0125
ENSMUSG00000022487	GTSF1	-10.3	4.04	0.0143
ENSMUSG00000001305	RRP15	7.7	4.03	0.0217
ENSMUSG00000093803	PPP2R3D	-9.3	4.03	0.0127
ENSMUSG00000010538	TSACC	-2.6	4.03	0.0144
ENSMUSG00000030577	CD22	2.5	4.02	0.0376
ENSMUSG00000029098	ACOX3	7	4.02	0.0219
ENSMUSG00000043418	LRIT2	-2.7	4.02	0.0664
ENSMUSG00000051235	GEN1	7.1	4.01	0.0451
ENSMUSG00000000686	ABHD15	-6	4.01	0.0145
ENSMUSG00000078427	SARNP	-2.6	4	0.0453
ENSMUSG00000068580	ZFYVE19	-4	4	0.0302
ENSMUSG00000062142	OLFR569	-2.3	4	0.0667
ENSMUSG00000028820	SFPQ	-8.4	3.99	0.0304
ENSMUSG00000060715	1700019A02RIK	-9.7	3.99	0.0131
ENSMUSG00000075126	OLFR1180	8	3.99	0.0218
ENSMUSG00000054715	ZSCAN22	9.3	3.98	0.0459
ENSMUSG00000045691	THTPA	-4.7	3.98	0.0306
ENSMUSG00000092111	VMN2R113	-7.4	3.98	0.0132
ENSMUSG00000045620	ODF3L1	-2.3	3.98	0.067
ENSMUSG00000030188	MAGOHB	-3.7	3.97	0.0461
ENSMUSG00000028233	TGS1	-2.3	3.97	0.0461
ENSMUSG00000073542	CEP76	-3.8	3.97	0.0307
ENSMUSG00000036800	FAM135B	6.8	3.97	0.0671
ENSMUSG00000026754	GOLGA1	-3.9	3.96	0.00525
ENSMUSG00000038437	MLLT6	7.1	3.96	0.0309
ENSMUSG00000040383	AQR	-4.6	3.96	0.0309
ENSMUSG00000059316	SLC27A4	9.4	3.95	0.0467
ENSMUSG00000039197	ADK	-6.2	3.95	0.0116
ENSMUSG00000022894	ADAMTS5	4.1	3.95	0.0311
ENSMUSG00000059136	OLFR539	-5.8	3.95	0.0222
ENSMUSG00000020542	MYOCD	8.5	3.94	0.047
ENSMUSG00000095789	NUPR1L	-2.9	3.94	0.0679
ENSMUSG00000078923	UBE2V1	-6.2	3.93	0.00557
ENSMUSG00000094133	OLFR1431	-8.8	3.93	0.0223
ENSMUSG00000071858	GM94	-2.7	3.93	0.068
ENSMUSG00000028522	MIER1	-3	3.92	0.0475
ENSMUSG00000022092	PPP3CC	7.4	3.92	0.0118
ENSMUSG00000072258	TAF1A	-5	3.92	0.0316
ENSMUSG00000046567	4930430F08RIK	-6.8	3.92	0.0153
ENSMUSG00000069670	NKAIN2	-4.8	3.92	0.0683
ENSMUSG00000070369	ITGAD	-3.7	3.92	0.0683
ENSMUSG00000028140	MRPL9	6.9	3.91	0.0235
ENSMUSG00000018238	GDF9	-9	3.91	0.0154
ENSMUSG00000035131	BRINP3	-4	3.91	0.0684
ENSMUSG00000047497	ADAMTS12	-5.1	3.9	0.032
ENSMUSG00000032418	ME1	-3.8	3.9	0.032
ENSMUSG00000045391	1700120B22RIK	-6.9	3.9	0.0143
ENSMUSG00000072829	GM7292	-5.5	3.9	0.0143
ENSMUSG00000043300	B3GALNT1	-2.4	3.89	0.0483
ENSMUSG00000038009	DNAJC22	7.8	3.89	0.00586
ENSMUSG00000094339	GM21285	-8.7	3.89	0.0226
ENSMUSG00000096234	GM20800	-8.7	3.89	0.0226
ENSMUSG00000095733	GM20926	-8.7	3.89	0.0226
ENSMUSG00000096548	GM20912	-8.7	3.89	0.0226
ENSMUSG00000095441	GM21282	-8.7	3.89	0.0226
ENSMUSG00000094909	GM21287	-8.7	3.89	0.0226
ENSMUSG00000094816	GM20933	-8.7	3.89	0.0226
ENSMUSG00000026301	IQCA	-4.5	3.89	0.069
ENSMUSG00000025739	GNG13	-5.1	3.89	0.069
ENSMUSG00000024180	TMEM8	-1.5	3.88	0.0404
ENSMUSG00000026856	DOLPP1	-7.7	3.88	0.0121
ENSMUSG00000054619	METTL7A1	7.3	3.88	0.024
ENSMUSG00000055937	KRT28	-2.9	3.88	0.0692
ENSMUSG00000043948	OLFR691	-8.2	3.88	0.0692
ENSMUSG00000000248	CLEC2G	-5.9	3.87	0.0228
ENSMUSG00000029272	SULT1E1	-10.8	3.87	0.0158
ENSMUSG00000022610	MAPK12	2.5	3.86	0.0409
ENSMUSG00000067860	ZIC3	-3.2	3.86	0.00602
ENSMUSG00000058799	NAP1L1	-5.3	3.86	0.0327
ENSMUSG00000049516	SPTY2D1	-6.9	3.86	0.0174
ENSMUSG00000032551	1110059G10RIK	-8.7	3.86	0.0174
ENSMUSG00000032012	PVRL1	-0.8	3.85	0.041
ENSMUSG00000041660	BBOX1	4	3.85	0.0124
ENSMUSG00000023027	ATF1	3.3	3.85	0.033
ENSMUSG00000050335	LGALS3	-4.9	3.85	0.033
ENSMUSG00000094211	GM21789	-5.6	3.85	0.0152
ENSMUSG00000060559	GM10083	-8.3	3.85	0.0152
ENSMUSG00000059552	TRP53	2.9	3.84	0.0332
ENSMUSG00000031751	AMFR	3.8	3.84	0.0332
ENSMUSG00000026222	SP100	-7	3.84	0.0197
ENSMUSG00000060206	ZFP462	-4.4	3.83	0.0499
ENSMUSG00000027593	RALY	-3.7	3.83	0.0499
ENSMUSG00000016028	CELSR1	-2.9	3.83	0.0415
ENSMUSG00000033585	NDN	-8.4	3.83	0.0334
ENSMUSG00000062621	OLFR911-PS1	6.8	3.83	0.0231
ENSMUSG00000098132	RASSF10	-8	3.83	0.0208
ENSMUSG00000032727	MIER3	3.9	3.82	0.0502
ENSMUSG00000009647	MCU	7.7	3.82	0.0249
ENSMUSG00000048500	DEFB15	-9.9	3.82	0.0157
ENSMUSG00000094628	GM3252	-4.7	3.82	0.0157
ENSMUSG00000096793	GM3002	-4.7	3.82	0.0157
ENSMUSG00000093898	GM3629	-4.7	3.82	0.0157
ENSMUSG00000052214	OPA3	-7.9	3.82	0.0157
ENSMUSG00000044597	MYCS	-5.5	3.82	0.0232
ENSMUSG00000020173	COBL	-6.6	3.82	0.0216
ENSMUSG00000026535	IFI202B	-4.6	3.81	0.0505
ENSMUSG00000035270	IMPG2	-1.9	3.81	0.0419
ENSMUSG00000027940	TPM3	-2.5	3.81	0.0338
ENSMUSG00000073147	5031425E22RIK	-9.7	3.81	0.0159
ENSMUSG00000073528	GM10530	-9.9	3.81	0.0159
ENSMUSG00000056737	CAPG	-7.1	3.81	0.023
ENSMUSG00000071234	SYNDIG1L	-7.8	3.81	0.0703
ENSMUSG00000027430	DTD1	9.7	3.8	0.0508
ENSMUSG00000026527	RGS7	5.6	3.8	0.034
ENSMUSG00000022187	GM5546	-9.3	3.8	0.0161
ENSMUSG00000093962	GM11756	-4.9	3.8	0.0161
ENSMUSG00000044378	SLC15A5	4.6	3.8	0.0704
ENSMUSG00000050641	BC048562	-5.6	3.8	0.0704
ENSMUSG00000035896	RNASE1	-7.4	3.79	0.0342
ENSMUSG00000091987	GM10352	6.8	3.79	0.0235
ENSMUSG00000095852	GM10256	6.8	3.79	0.0235
ENSMUSG00000096520	GM3376	6.8	3.79	0.0235
ENSMUSG00000025102	3110040N11RIK	-10.7	3.79	0.0257
ENSMUSG00000026600	SOAT1	-10.5	3.79	0.0257
ENSMUSG00000045975	C2CD2	-7.2	3.79	0.0257
ENSMUSG00000028890	MTF1	6.5	3.78	0.0513
ENSMUSG00000007029	VARS	-4.3	3.78	0.0345
ENSMUSG00000078616	TRIM30C	-4.9	3.78	0.0165
ENSMUSG00000096930	GM26657	-9.2	3.78	0.0165
ENSMUSG00000095954	GM3183	-8.6	3.78	0.0236
ENSMUSG00000002617	ZFP40	-6.3	3.78	0.0236
ENSMUSG00000095996	GM16513	-8.6	3.78	0.0236
ENSMUSG00000021943	GDF10	-2.2	3.78	0.0711
ENSMUSG00000060441	TRIM5	-3.4	3.77	0.00681
ENSMUSG00000022494	SHISA9	-2.1	3.77	0.0714
ENSMUSG00000004655	AQP1	-6.2	3.76	0.035
ENSMUSG00000026154	1110058L19RIK	-7.8	3.76	0.0256
ENSMUSG00000079120	AY761185	-5.3	3.76	0.0168
ENSMUSG00000058856	OLFR952	-4.3	3.76	0.0237
ENSMUSG00000078442	CCDC105	7.3	3.76	0.072
ENSMUSG00000019947	ARID5B	-4.8	3.75	0.0522
ENSMUSG00000061013	MKX	-3.9	3.75	0.0522
ENSMUSG00000024750	ZFAND5	-3.9	3.75	0.00696
ENSMUSG00000051154	COMMD3	-9.1	3.75	0.0293
ENSMUSG00000073290	GM10490	-3.6	3.74	0.0172
ENSMUSG00000076598	IGKV3-7	-5.4	3.74	0.0172
ENSMUSG00000074996	OLFR199	-5.4	3.74	0.0239
ENSMUSG00000027518	1700021F07RIK	-3.2	3.74	0.0725
ENSMUSG00000028977	CASZ1	12.8	3.73	0.0528
ENSMUSG00000025738	FBXL16	-3.6	3.73	0.00711
ENSMUSG00000022471	XRCC6	-4.6	3.73	0.0356
ENSMUSG00000037196	PACRG	5.1	3.73	0.026
ENSMUSG00000092099	GM17530	-4.2	3.73	0.0175
ENSMUSG00000073960	OLFR583	5.1	3.73	0.024
ENSMUSG00000078794	DACT3	-6.2	3.73	0.0315
ENSMUSG00000018986	SLFN3	-9.1	3.73	0.0315
ENSMUSG00000002844	ADPRH	-7.3	3.73	0.0315
ENSMUSG00000017428	PSMD11	-3.9	3.72	0.0359
ENSMUSG00000060636	RPL35A	6.8	3.72	0.0261
ENSMUSG00000090336	4932443I19RIK	-6.4	3.72	0.0177
ENSMUSG00000054622	D730045B01RIK	6	3.72	0.0177
ENSMUSG00000024170	TELO2	-9.2	3.72	0.0329
ENSMUSG00000001441	NPEPPS	-3.3	3.71	0.00728
ENSMUSG00000079170	GM13941	4.7	3.71	0.0179
ENSMUSG00000094985	TOPAZ1	-7.7	3.71	0.0732
ENSMUSG00000028341	NR4A3	3.8	3.7	0.0364
ENSMUSG00000004267	ENO2	-3.2	3.7	0.0364
ENSMUSG00000045004	SPATA21	-7.4	3.7	0.0346
ENSMUSG00000062760	1810041L15RIK	-4.8	3.7	0.0733
ENSMUSG00000036770	4933433C11RIK	7.2	3.69	0.0734
ENSMUSG00000037513	SAMD4B	11.4	3.68	0.0544
ENSMUSG00000024800	RPP30	-4.4	3.68	0.0544
ENSMUSG00000028780	SEMA3C	-4.2	3.68	0.00756
ENSMUSG00000046411	GM6816	-5.4	3.68	0.0187
ENSMUSG00000060183	CXCL11	5.5	3.68	0.0187
ENSMUSG00000061602	VMN1R78	-2.7	3.68	0.0244
ENSMUSG00000027811	4930579G24RIK	-6.3	3.68	0.0362
ENSMUSG00000020973	DNAAF2	-7.4	3.68	0.0362
ENSMUSG00000027405	NOP56	-4.4	3.67	0.0548
ENSMUSG00000055447	CD47	-1.4	3.67	0.0452
ENSMUSG00000021466	PTCH1	-5	3.67	0.0372
ENSMUSG00000096703	OLFR1286	5.6	3.67	0.0245
ENSMUSG00000027225	DUOXA2	-2.2	3.67	0.0739
ENSMUSG00000049548	KRT82	-2	3.67	0.0739
ENSMUSG00000021124	VTI1B	-3.5	3.66	0.00786
ENSMUSG00000037526	ATG14	-3.8	3.66	0.0374
ENSMUSG00000025868	HIGD2A	6.4	3.66	0.027
ENSMUSG00000031471	DEFB8	-2.3	3.66	0.0195
ENSMUSG00000094509	IGHV14-1	4.1	3.65	0.0198
ENSMUSG00000047412	ZBTB44	4.4	3.64	0.0558
ENSMUSG00000020653	KLF11	8.9	3.64	0.0558
ENSMUSG00000074385	GM10684	-3	3.64	0.0203
ENSMUSG00000075175	OLFR1086	-2.5	3.64	0.0744
ENSMUSG00000033902	MAPKBP1	-3.8	3.63	0.0562
ENSMUSG00000001366	FBXO9	-3.9	3.63	0.00829
ENSMUSG00000030170	WNT5B	-3	3.63	0.0383
ENSMUSG00000044222	DEFB13	4.8	3.63	0.0248
ENSMUSG00000041477	DCP1B	-6.3	3.63	0.0421
ENSMUSG00000038296	GALNT18	2	3.62	0.0465
ENSMUSG00000028618	TMEM59	1.6	3.62	0.0465
ENSMUSG00000022269	2024-03-11	-3.7	3.62	0.0084
ENSMUSG00000022805	MAATS1	-7.3	3.62	0.0276
ENSMUSG00000078193	GM2000	-4.7	3.62	0.0208
ENSMUSG00000093411	VMN1R17	-7.2	3.62	0.025
ENSMUSG00000038354	ANKRD35	-2.3	3.61	0.057
ENSMUSG00000029534	ST7	2.4	3.61	0.0468
ENSMUSG00000022435	UPK3A	-7.1	3.61	0.0389
ENSMUSG00000068036	MLLT4	-6.5	3.61	0.0389
ENSMUSG00000031949	ADAT1	-7.3	3.61	0.0278
ENSMUSG00000090707	GM8237	6.5	3.61	0.0211
ENSMUSG00000036501	FAM13B	-6.2	3.61	0.0452
ENSMUSG00000033760	RBM4B	-2.1	3.6	0.0573
ENSMUSG00000029844	HOXA1	9.1	3.6	0.0573
ENSMUSG00000019845	TUBE1	-5.5	3.6	0.0392
ENSMUSG00000000028	CDC45	-4.1	3.6	0.0392
ENSMUSG00000094686	CCL21A	-3.2	3.6	0.0392
ENSMUSG00000058908	PLA2G2A	-7.9	3.6	0.0214
ENSMUSG00000055657	E030030I06RIK	-6.8	3.6	0.0214
ENSMUSG00000063160	NUMBL	-7.5	3.6	0.0465
ENSMUSG00000037239	SPRED3	4	3.6	0.075
ENSMUSG00000027078	UBE2L6	7.9	3.59	0.00889
ENSMUSG00000093969	TRAV4N-4	-7.2	3.59	0.0217
ENSMUSG00000096505	TRAV4D-4	-7.2	3.59	0.0217
ENSMUSG00000026851	BC005624	-6.2	3.59	0.0477
ENSMUSG00000058706	0610030E20RIK	-7.5	3.59	0.0477
ENSMUSG00000035279	SSC5D	-4.8	3.59	0.0753
ENSMUSG00000034919	TTC22	-4.6	3.59	0.0753
ENSMUSG00000037991	RMI2	-3.4	3.58	0.0581
ENSMUSG00000035595	1600002K03RIK	2.1	3.58	0.0476
ENSMUSG00000029544	CABP1	-1.3	3.58	0.0476
ENSMUSG00000035781	R3HDM4	-3	3.58	0.0399
ENSMUSG00000028218	FAM92A	-7.5	3.58	0.0488
ENSMUSG00000070552	MRGPRX1	-2.3	3.58	0.0756
ENSMUSG00000036391	SEC24A	-3.7	3.57	0.00938
ENSMUSG00000085584	RGAG1	-6.5	3.57	0.0402
ENSMUSG00000021779	THRB	-3.9	3.57	0.0402
ENSMUSG00000015222	MAP2	-2.2	3.57	0.0402
ENSMUSG00000020758	ITGB4	-6.1	3.57	0.0285
ENSMUSG00000031112	2610018G03RIK	-6.7	3.57	0.0223
ENSMUSG00000020380	RAD50	-6.3	3.56	0.0405
ENSMUSG00000020061	MYBPC1	8.8	3.56	0.0286
ENSMUSG00000045795	WHAMM	-7.6	3.56	0.0508
ENSMUSG00000022860	CHODL	-7	3.56	0.0759
ENSMUSG00000040536	NECAB1	-3.3	3.56	0.0759
ENSMUSG00000036073	GALT	3.3	3.55	0.0409
ENSMUSG00000060459	KNG2	-3.9	3.55	0.0409
ENSMUSG00000038679	TRPS1	-3.1	3.55	0.0409
ENSMUSG00000058244	OLFR506	-7.3	3.55	0.0257
ENSMUSG00000037031	TSPAN15	-1.1	3.54	0.0487
ENSMUSG00000025239	LIMD1	-1.7	3.54	0.0487
ENSMUSG00000015092	EDF1	-7.1	3.54	0.029
ENSMUSG00000029586	4933411G11RIK	-7.2	3.54	0.0526
ENSMUSG00000025086	TRUB1	-1.9	3.53	0.0601
ENSMUSG00000034227	FOXJ1	5.2	3.53	0.0601
ENSMUSG00000041199	RPUSD1	7.3	3.53	0.0292
ENSMUSG00000095882	GM10764	4.2	3.53	0.0236
ENSMUSG00000066899	OLFR870	-3.7	3.53	0.0258
ENSMUSG00000041481	SERPINA3G	-6.2	3.53	0.0535
ENSMUSG00000036636	CLCN7	9.3	3.52	0.0605
ENSMUSG00000020429	IGFBP1	4.6	3.52	0.0419
ENSMUSG00000037355	UVSSA	-8	3.52	0.0542
ENSMUSG00000021286	ZFYVE21	-7.5	3.52	0.0542
ENSMUSG00000037625	CLDN11	-1.5	3.51	0.0495
ENSMUSG00000049728	ZFP668	-5.4	3.51	0.0421
ENSMUSG00000050520	CLDN8	-3.4	3.51	0.0295
ENSMUSG00000029571	TMEM106B	-0.7	3.5	0.0498
ENSMUSG00000054792	KLHL18	7.5	3.5	0.0101
ENSMUSG00000031628	CASP3	4	3.5	0.0424
ENSMUSG00000020887	A230052G05RIK	6.2	3.5	0.0246
ENSMUSG00000027007	SSFA2	-6.1	3.49	0.0567
ENSMUSG00000023904	HCFC1R1	-7.6	3.49	0.0567
ENSMUSG00000034755	PCDH11X	-2.9	3.49	0.077
ENSMUSG00000058897	COL25A1	-2	3.49	0.077
ENSMUSG00000064121	OLFR96	-2.1	3.49	0.077
ENSMUSG00000066000	2610305D13RIK	-2.4	3.48	0.0621
ENSMUSG00000031578	MAK16	-4.3	3.48	0.0621
ENSMUSG00000068075	GM10229	6.2	3.48	0.0253
ENSMUSG00000050996	CETN1	4.4	3.47	0.0625
ENSMUSG00000035877	ZHX3	8.9	3.47	0.0625
ENSMUSG00000041132	N4BP2L1	-2.1	3.47	0.0432
ENSMUSG00000098598	POU6F1	6	3.47	0.0256
ENSMUSG00000017767	SPATA25	-6.1	3.47	0.0579
ENSMUSG00000006705	PKNOX1	10.3	3.46	0.0629
ENSMUSG00000078862	GM14326	6.5	3.46	0.0629
ENSMUSG00000073775	KTI12	-3.5	3.46	0.0105
ENSMUSG00000061589	DOT1L	-5.8	3.46	0.0434
ENSMUSG00000050870	MRGPRB8	4.1	3.46	0.0264
ENSMUSG00000042677	ZC3H12A	-2.8	3.46	0.0588
ENSMUSG00000045725	PRR15	-5.2	3.46	0.0773
ENSMUSG00000030471	ZDHHC13	1	3.45	0.0513
ENSMUSG00000078945	NAIP2	5	3.45	0.0438
ENSMUSG00000038210	HOXA11	-3.4	3.45	0.0438
ENSMUSG00000091827	GM3495	-4.5	3.45	0.0263
ENSMUSG00000063303	GM10129	-3.8	3.45	0.0263
ENSMUSG00000098678	MROH6	-3.6	3.45	0.0591
ENSMUSG00000033128	GGA1	-5.1	3.44	0.0107
ENSMUSG00000078500	GM13235	6.3	3.44	0.0267
ENSMUSG00000078498	GM13151	6.3	3.44	0.0267
ENSMUSG00000025785	EXOSC7	-4.3	3.43	0.0641
ENSMUSG00000062519	ZFP398	6.9	3.43	0.0641
ENSMUSG00000024104	FAM21	-9.5	3.43	0.0165
ENSMUSG00000027889	AMPD2	-6.6	3.43	0.0444
ENSMUSG00000049761	PMIS2	-9.5	3.43	0.0271
ENSMUSG00000048897	ZFP710	2.8	3.42	0.0645
ENSMUSG00000030452	NIPA2	2.5	3.41	0.0525
ENSMUSG00000042035	IGSF3	1.6	3.41	0.0525
ENSMUSG00000026434	NUCKS1	3.3	3.41	0.0168
ENSMUSG00000059049	FREM1	4.8	3.41	0.045
ENSMUSG00000023873	1700010I14RIK	-1.9	3.41	0.0785
ENSMUSG00000036743	PSMA8	-3.7	3.4	0.0111
ENSMUSG00000025318	JPH3	-7.9	3.4	0.0453
ENSMUSG00000041684	BIVM	6.8	3.4	0.0453
ENSMUSG00000004394	TMED4	5.4	3.4	0.0317
ENSMUSG00000020570	SYPL	7.9	3.4	0.0317
ENSMUSG00000079701	SSXB3	-7.4	3.4	0.0271
ENSMUSG00000014158	TRPV4	2.4	3.39	0.0531
ENSMUSG00000021037	AHSA1	7.8	3.39	0.0112
ENSMUSG00000052155	ACVR2A	3.7	3.39	0.017
ENSMUSG00000020287	MPG	-3.4	3.39	0.0456
ENSMUSG00000098488	PLA2G4B	-6.8	3.39	0.0286
ENSMUSG00000041143	TMCO4	2.9	3.38	0.0534
ENSMUSG00000046441	CMTR2	-1.4	3.38	0.0534
ENSMUSG00000004945	TMEM242	-0.9	3.38	0.0534
ENSMUSG00000092116	GM10320	-5.5	3.38	0.029
ENSMUSG00000050114	PRDX6B	-6.9	3.38	0.0274
ENSMUSG00000090667	GM765	-4.9	3.38	0.0274
ENSMUSG00000095503	GM3147	-8	3.38	0.0274
ENSMUSG00000096066	GM10424	-8	3.38	0.0274
ENSMUSG00000094560	GM16522	-8	3.38	0.0274
ENSMUSG00000062128	OLFR20	4.3	3.38	0.0789
ENSMUSG00000018844	FNDC8	4.3	3.38	0.0789
ENSMUSG00000036565	TTYH3	-1.2	3.37	0.0538
ENSMUSG00000026082	REV1	6.8	3.37	0.0462
ENSMUSG00000027635	DSN1	-3.5	3.37	0.0462
ENSMUSG00000042425	FRMPD3	-2.3	3.37	0.0294
ENSMUSG00000070524	FCRLB	-7.2	3.37	0.063
ENSMUSG00000078670	FAM174B	5.5	3.37	0.079
ENSMUSG00000037254	ITIH2	-2	3.37	0.079
ENSMUSG00000034297	MED13	-2.2	3.36	0.0671
ENSMUSG00000003051	ELF3	-2.4	3.36	0.0671
ENSMUSG00000018862	OTOP3	-4.5	3.36	0.0671
ENSMUSG00000056459	ZBTB25	8.5	3.36	0.0671
ENSMUSG00000050022	AMZ1	-2.9	3.36	0.0117
ENSMUSG00000038612	MCL1	5.9	3.36	0.0465
ENSMUSG00000064213	DEFA24	-6.8	3.36	0.0275
ENSMUSG00000021743	FEZF2	4.4	3.35	0.0675
ENSMUSG00000051185	FAM174A	2.4	3.35	0.0545
ENSMUSG00000059279	OLFR224	-1.1	3.35	0.0545
ENSMUSG00000074923	PAK6	-5.2	3.35	0.0175
ENSMUSG00000012609	TTLL5	6.8	3.35	0.0468
ENSMUSG00000028758	KIF17	6.9	3.35	0.0326
ENSMUSG00000096478	TRAV9D-1	-5.6	3.35	0.0304
ENSMUSG00000096900	TRAV9-1	-5.6	3.35	0.0304
ENSMUSG00000076550	IGKV4-63	-5.8	3.35	0.0304
ENSMUSG00000073063	HBQ1B	-5.1	3.35	0.0636
ENSMUSG00000034057	MYRFL	-4	3.34	0.068
ENSMUSG00000036186	FAM69B	1.6	3.34	0.0548
ENSMUSG00000038060	DLEC1	3.3	3.34	0.0471
ENSMUSG00000001930	VWF	5.2	3.34	0.0471
ENSMUSG00000030824	NUCB1	-7.3	3.34	0.0328
ENSMUSG00000066101	GM10153	-3.9	3.34	0.0309
ENSMUSG00000075566	KRTAP4-6	-2.1	3.34	0.0796
ENSMUSG00000094622	GM3055	12	3.33	0.0685
ENSMUSG00000003585	SEC14L2	3.5	3.33	0.0178
ENSMUSG00000025533	ASL	4	3.33	0.0474
ENSMUSG00000052372	IL1RAPL1	4	3.33	0.0474
ENSMUSG00000023216	EPB4.2	3.4	3.33	0.0329
ENSMUSG00000046300	OLFR1412	-5.1	3.33	0.0278
ENSMUSG00000044647	CSRNP3	2.9	3.33	0.0799
ENSMUSG00000019837	GTF3C6	-4.2	3.32	0.0689
ENSMUSG00000015579	NKX2-5	-2.3	3.32	0.0689
ENSMUSG00000031374	ZFP92	5.1	3.32	0.0689
ENSMUSG00000031939	TAF1D	-1.7	3.32	0.0555
ENSMUSG00000079019	INSL3	-4.3	3.32	0.0478
ENSMUSG00000035686	THRSP	-7.4	3.32	0.0478
ENSMUSG00000091297	GM8439	-3	3.32	0.032
ENSMUSG00000079342	GM5097	6.4	3.32	0.0279
ENSMUSG00000048332	LHFP	-7.8	3.31	0.0482
ENSMUSG00000029683	LMOD2	7.3	3.31	0.0333
ENSMUSG00000091955	GM9844	-1.8	3.31	0.0325
ENSMUSG00000053988	GM9931	-4.1	3.31	0.0325
ENSMUSG00000045763	BASP1	11.5	3.3	0.0698
ENSMUSG00000032582	RBM6	-3.1	3.3	0.0698
ENSMUSG00000045838	A430105I19RIK	2.2	3.3	0.0562
ENSMUSG00000090460	GM17511	-5.9	3.3	0.033
ENSMUSG00000022651	RETNLG	6.4	3.3	0.0281
ENSMUSG00000019892	LRRIQ1	4.1	3.3	0.0807
ENSMUSG00000009073	NF2	5	3.29	0.0489
ENSMUSG00000041696	RASL12	4	3.29	0.0338
ENSMUSG00000039599	FAM149B	-4.9	3.29	0.0679
ENSMUSG00000068551	ZFP467	6.4	3.28	0.0708
ENSMUSG00000047884	KLK9	6	3.28	0.0128
ENSMUSG00000095190	GM10668	-6.5	3.28	0.0284
ENSMUSG00000095363	GM4567	-6.5	3.28	0.0284
ENSMUSG00000060371	CALN1	-6.3	3.28	0.0812
ENSMUSG00000019373	COPS3	11.6	3.27	0.0712
ENSMUSG00000030382	SLC27A5	-3.4	3.27	0.0712
ENSMUSG00000054034	TCEAL5	2.5	3.27	0.0712
ENSMUSG00000031594	FGL1	-3	3.27	0.013
ENSMUSG00000056258	KCNQ3	7.2	3.27	0.0187
ENSMUSG00000063696	GM8730	-4.9	3.27	0.035
ENSMUSG00000024642	TLE4	-8.4	3.26	0.05
ENSMUSG00000096638	IGHV2-9	-4.4	3.26	0.0355
ENSMUSG00000059022	KCP	-8	3.26	0.0695
ENSMUSG00000022237	ANKRD33B	6.8	3.25	0.0722
ENSMUSG00000058099	NFAM1	-3.6	3.25	0.0132
ENSMUSG00000020167	TCF3	-5.8	3.25	0.0503
ENSMUSG00000041328	PCF11	-5.8	3.25	0.0701
ENSMUSG00000045493	BHLHE23	-5.9	3.24	0.0728
ENSMUSG00000003341	ATP8B3	-0.5	3.24	0.0582
ENSMUSG00000009035	TMEM184B	-1.6	3.24	0.0582
ENSMUSG00000020576	NBAS	5.7	3.24	0.0507
ENSMUSG00000052726	KCNT2	6.8	3.24	0.0829
ENSMUSG00000026637	TRAF5	-3.6	3.23	0.051
ENSMUSG00000076464	TRBV4	4.3	3.23	0.0373
ENSMUSG00000078994	ZFP429	7	3.23	0.029
ENSMUSG00000079699	GM6592	-6.4	3.23	0.029
ENSMUSG00000095232	SCGB1B19	-6.4	3.23	0.029
ENSMUSG00000040600	EPS8L3	-4.7	3.23	0.0832
ENSMUSG00000021575	AHRR	5.7	3.22	0.0738
ENSMUSG00000032245	CLN6	-3	3.22	0.0135
ENSMUSG00000022570	TSTA3	-4.9	3.22	0.0514
ENSMUSG00000091821	SRSX	-5.7	3.22	0.0378
ENSMUSG00000036580	SPG20	-4	3.22	0.0378
ENSMUSG00000055670	ZZEF1	-6.5	3.22	0.0731
ENSMUSG00000039765	CC2D2A	-4.7	3.22	0.0731
ENSMUSG00000026315	SERPINB8	-5.7	3.22	0.0731
ENSMUSG00000044172	PTX4	-4.7	3.22	0.0731
ENSMUSG00000006215	ZBTB17	-9.4	3.21	0.0518
ENSMUSG00000071646	MTA2	-7	3.21	0.0518
ENSMUSG00000015013	TRAPPC2L	5.6	3.21	0.0358
ENSMUSG00000092518	FAM71E2	-2	3.21	0.0838
ENSMUSG00000024680	MS4A2	-6.8	3.2	0.0197
ENSMUSG00000089678	AGXT2	3.3	3.2	0.0197
ENSMUSG00000027326	CASC5	-2.7	3.2	0.0521
ENSMUSG00000095886	GM21946	-2.8	3.2	0.0391
ENSMUSG00000071280	GM10322	-5.7	3.2	0.0391
ENSMUSG00000062224	4933411G06RIK	-5.7	3.2	0.0391
ENSMUSG00000073557	PPP1R12B	6.3	3.2	0.0294
ENSMUSG00000028778	HCRTR1	-4.7	3.2	0.0843
ENSMUSG00000033152	PODXL2	-2	3.19	0.0601
ENSMUSG00000021733	SLC4A7	-1.5	3.19	0.0601
ENSMUSG00000094370	GM3373	-4.6	3.19	0.0397
ENSMUSG00000091472	GM3739	-4.6	3.19	0.0397
ENSMUSG00000014980	TSEN15	-5.4	3.19	0.085
ENSMUSG00000034522	ZFP395	8	3.18	0.0761
ENSMUSG00000025899	ALKBH8	4.6	3.18	0.0761
ENSMUSG00000038696	MAPKAP1	-7.7	3.18	0.02
ENSMUSG00000037605	LPHN3	-6.2	3.18	0.0528
ENSMUSG00000020053	IGF1	6.4	3.18	0.0528
ENSMUSG00000038311	2410017I17RIK	-3	3.18	0.0403
ENSMUSG00000052376	4921508M14RIK	5.3	3.18	0.0403
ENSMUSG00000024546	4930546C10RIK	-4.3	3.18	0.0403
ENSMUSG00000050959	OLFR1392	-2.8	3.18	0.0297
ENSMUSG00000044134	FAM109A	2	3.17	0.0608
ENSMUSG00000018012	RAC3	-4.3	3.17	0.0532
ENSMUSG00000069295	VMN1R196	-8.7	3.17	0.0298
ENSMUSG00000020717	PECAM1	-6.8	3.17	0.0751
ENSMUSG00000001763	TSPAN33	-2	3.17	0.0852
ENSMUSG00000066224	ARID3C	-5.3	3.16	0.0771
ENSMUSG00000058589	ANKS1B	-2.5	3.16	0.0771
ENSMUSG00000058669	NKX2-9	-2.7	3.16	0.0771
ENSMUSG00000044407	QK	-3.7	3.16	0.0536
ENSMUSG00000042961	EGFLAM	3.9	3.16	0.0536
ENSMUSG00000076500	GM20730	6.4	3.16	0.0415
ENSMUSG00000071766	RHOX12	6.7	3.16	0.03
ENSMUSG00000061397	KRT79	-4.5	3.16	0.0758
ENSMUSG00000045659	PLEKHA7	-6.9	3.16	0.0758
ENSMUSG00000045509	GPR150	2.6	3.16	0.0854
ENSMUSG00000032320	RCN2	11.9	3.15	0.0777
ENSMUSG00000020752	RECQL5	-4.2	3.15	0.054
ENSMUSG00000041774	YDJC	-4.5	3.15	0.0422
ENSMUSG00000015790	SURF1	-2.3	3.15	0.0763
ENSMUSG00000067724	GBX1	11.4	3.14	0.0782
ENSMUSG00000009628	TEX15	4	3.14	0.0782
ENSMUSG00000024914	DRAP1	-4.5	3.14	0.0782
ENSMUSG00000062181	CES3B	-7.4	3.14	0.0544
ENSMUSG00000057762	GM6169	4.3	3.14	0.0428
ENSMUSG00000096014	SOX1	-6.9	3.14	0.0766
ENSMUSG00000031818	COX4I1	-4.5	3.13	0.0548
ENSMUSG00000046814	GCHFR	-3.6	3.13	0.0771
ENSMUSG00000073008	GPR174	4.5	3.13	0.0862
ENSMUSG00000079083	JRKL	11	3.12	0.0794
ENSMUSG00000020899	PFAS	-6.7	3.12	0.0208
ENSMUSG00000036151	TM6SF2	6.7	3.12	0.0553
ENSMUSG00000030094	XPC	6.4	3.12	0.0553
ENSMUSG00000072694	1500011B03RIK	-5.2	3.12	0.044
ENSMUSG00000078306	GM16493	-8.7	3.12	0.044
ENSMUSG00000094920	GM6605	-4.9	3.12	0.044
ENSMUSG00000052848	C130026L21RIK	4.2	3.12	0.044
ENSMUSG00000024729	1700017D01RIK	-3.1	3.12	0.044
ENSMUSG00000062497	OLFR1411	7.3	3.12	0.0305
ENSMUSG00000047423	AI837181	-6.5	3.12	0.0775
ENSMUSG00000038593	TCTN1	-6.5	3.12	0.0775
ENSMUSG00000052751	REPIN1	-4.3	3.11	0.08
ENSMUSG00000023050	MAP3K12	-5.5	3.11	0.08
ENSMUSG00000021497	TXNDC15	-1.6	3.11	0.0631
ENSMUSG00000095956	1700036A12RIK	5.8	3.11	0.0447
ENSMUSG00000059834	SCLT1	-10.2	3.11	0.0779
ENSMUSG00000040699	LIMD2	-5.6	3.11	0.0779
ENSMUSG00000003154	FOXJ2	-4.5	3.1	0.0806
ENSMUSG00000038745	NLRP6	1.9	3.1	0.0635
ENSMUSG00000022863	BTG3	-5	3.1	0.0561
ENSMUSG00000096228	OLFR5	4.8	3.1	0.0307
ENSMUSG00000040364	SEC1	-8.7	3.1	0.0307
ENSMUSG00000073769	OLFR1331	-2.7	3.1	0.0307
ENSMUSG00000072772	GRCC10	-8.3	3.1	0.078
ENSMUSG00000044813	SHB	-4.3	3.1	0.078
ENSMUSG00000029288	AMBN	-6.2	3.1	0.087
ENSMUSG00000021367	EDN1	-7.1	3.09	0.0565
ENSMUSG00000090363	GM3512	-5.4	3.09	0.0463
ENSMUSG00000090308	GM5174	-9.1	3.09	0.0309
ENSMUSG00000052942	GLIS3	8.9	3.08	0.0818
ENSMUSG00000049299	TRAPPC1	6.5	3.08	0.0216
ENSMUSG00000022150	DAB2	-7	3.08	0.0569
ENSMUSG00000021039	SNW1	-3.3	3.08	0.0569
ENSMUSG00000032782	CNTROB	-6.6	3.08	0.0569
ENSMUSG00000006587	SNAI3	8	3.08	0.0388
ENSMUSG00000039990	2700050L05RIK	-5.2	3.08	0.0476
ENSMUSG00000054720	LRRC8C	5.5	3.08	0.0476
ENSMUSG00000025051	SAMT4	4.8	3.08	0.0311
ENSMUSG00000033706	SMYD5	-6.9	3.08	0.079
ENSMUSG00000079003	SAMD1	-7.3	3.08	0.079
ENSMUSG00000036958	CST11	-3.1	3.08	0.0882
ENSMUSG00000028813	CK137956	-6.2	3.08	0.0882
ENSMUSG00000032125	ROBO4	-5.5	3.08	0.0882
ENSMUSG00000079492	GM11127	3.7	3.07	0.0573
ENSMUSG00000050910	CDR2L	-6.9	3.07	0.0792
ENSMUSG00000032064	DIXDC1	-2.4	3.07	0.0792
ENSMUSG00000032921	ODF4	-6.2	3.07	0.0886
ENSMUSG00000030450	OCA2	6.7	3.07	0.0886
ENSMUSG00000012350	EHF	-2.7	3.06	0.0831
ENSMUSG00000022683	PLA2G10	8.6	3.06	0.0831
ENSMUSG00000095162	WDR49	-3.9	3.06	0.0163
ENSMUSG00000032017	GRIK4	-4.5	3.06	0.0219
ENSMUSG00000034218	ATM	-6.5	3.06	0.0219
ENSMUSG00000087260	LAMTOR5	4.5	3.06	0.0577
ENSMUSG00000020695	MRC2	6.1	3.06	0.0396
ENSMUSG00000094374	GM5435	-4.3	3.06	0.0489
ENSMUSG00000026975	DPH7	-4.1	3.06	0.0794
ENSMUSG00000095970	GM19402	4.8	3.06	0.0889
ENSMUSG00000044056	EFCAB9	-2	3.06	0.0889
ENSMUSG00000027016	ZFP385B	-3.6	3.05	0.0837
ENSMUSG00000065954	TACC1	-8.3	3.05	0.0581
ENSMUSG00000035199	ARL6IP5	6.3	3.05	0.0398
ENSMUSG00000095737	IGKV11-125	-6.5	3.05	0.0494
ENSMUSG00000035395	PET2	-4	3.05	0.0317
ENSMUSG00000052760	A630001G21RIK	5.1	3.05	0.0317
ENSMUSG00000071647	EML3	-7.1	3.05	0.0804
ENSMUSG00000035443	THYN1	-7.1	3.05	0.0804
ENSMUSG00000075706	GPX4	-5.1	3.04	0.0586
ENSMUSG00000066440	ZFYVE26	-6.1	3.04	0.0586
ENSMUSG00000020930	CCDC103	-6.5	3.04	0.0586
ENSMUSG00000031516	DCTN6	-3.3	3.04	0.0586
ENSMUSG00000042138	MSANTD2	6.6	3.04	0.0318
ENSMUSG00000024505	DTWD2	-4	3.04	0.081
ENSMUSG00000021036	SPTLC2	-10.9	3.04	0.081
ENSMUSG00000000544	GPA33	5.2	3.04	0.0899
ENSMUSG00000020312	SHC2	-3.7	3.03	0.059
ENSMUSG00000059921	UNC5C	-7.3	3.03	0.059
ENSMUSG00000078491	GM13090	5.8	3.03	0.0505
ENSMUSG00000001995	SIPA1L2	-5.5	3.03	0.0908
ENSMUSG00000039037	ST6GALNAC5	-5.1	3.02	0.0858
ENSMUSG00000019794	KATNA1	-2.3	3.02	0.0596
ENSMUSG00000073867	AA474408	4.9	3.02	0.0508
ENSMUSG00000049897	GM711	-3.8	3.02	0.0508
ENSMUSG00000062083	RPL13A-PS1	5.4	3.02	0.0508
ENSMUSG00000056130	TICAM2	-4	3.02	0.0824
ENSMUSG00000040025	YTHDF2	7.2	3.02	0.0824
ENSMUSG00000039031	ARHGAP18	-5.5	3.02	0.0824
ENSMUSG00000073111	OLFR446	-5.6	3.02	0.0916
ENSMUSG00000030847	BAG3	2.2	3.01	0.0673
ENSMUSG00000053094	TMEM248	1.8	3.01	0.0673
ENSMUSG00000026388	3110009E18RIK	-2.6	3.01	0.0168
ENSMUSG00000024379	TSLP	-7.3	3.01	0.0835
ENSMUSG00000059379	OLFR1014	-5.1	3.01	0.0923
ENSMUSG00000094146	GM10142	-2	3.01	0.0923
ENSMUSG00000028693	NASP	5.5	3	0.0607
ENSMUSG00000018654	IKZF1	-6.3	3	0.0607
ENSMUSG00000089669	TNFSF13	-3.2	3	0.0607
ENSMUSG00000024347	PSD2	5.8	3	0.0409
ENSMUSG00000047383	ALS2CR11	-5.1	3	0.0324
ENSMUSG00000046959	SLC26A1	7.9	3	0.084
ENSMUSG00000042208	0610010F05RIK	-5.6	3	0.084
ENSMUSG00000096334	SH2D1B1	-3.3	2.99	0.0879
ENSMUSG00000026592	TEX35	6	2.99	0.0411
ENSMUSG00000095659	SPIN2-PS5	-10.3	2.99	0.052
ENSMUSG00000027867	SPAG17	-5.5	2.99	0.0847
ENSMUSG00000019854	REPS1	-7.9	2.99	0.0847
ENSMUSG00000056912	1700017N19RIK	-6.1	2.99	0.0938
ENSMUSG00000025200	CWF19L1	-4.9	2.98	0.0885
ENSMUSG00000070632	BTBD8	-2.7	2.98	0.0171
ENSMUSG00000020901	PIK3R5	-4.1	2.98	0.0233
ENSMUSG00000005892	TRH	-3.5	2.98	0.0618
ENSMUSG00000052301	DOC2A	8.2	2.98	0.0413
ENSMUSG00000086040	WIPF3	7.1	2.98	0.0413
ENSMUSG00000067028	CNTNAP5B	-6.2	2.98	0.0328
ENSMUSG00000048445	CCDC57	-5.4	2.98	0.0852
ENSMUSG00000013367	IGLON5	3.2	2.98	0.0944
ENSMUSG00000030703	GDPD3	2.2	2.97	0.069
ENSMUSG00000053965	PDE5A	-6.7	2.97	0.0623
ENSMUSG00000031461	MYOM2	-4.4	2.97	0.0415
ENSMUSG00000053877	SRCAP	-4.1	2.97	0.0528
ENSMUSG00000004609	CD33	-5.4	2.97	0.0528
ENSMUSG00000061371	ZFP873	-5.4	2.97	0.033
ENSMUSG00000094905	VMN1R155	-5.5	2.97	0.033
ENSMUSG00000095275	VMN1R107	-5.5	2.97	0.033
ENSMUSG00000090794	VMN1R60	-3.7	2.97	0.033
ENSMUSG00000022864	D16ERTD472E	-7.5	2.97	0.0863
ENSMUSG00000024254	ABCG8	3.2	2.97	0.0949
ENSMUSG00000051437	UBQLNL	-3.6	2.96	0.0173
ENSMUSG00000033066	GAS7	-7.1	2.96	0.0628
ENSMUSG00000074968	ANO3	-2	2.96	0.0628
ENSMUSG00000051111	SV2C	-5.2	2.96	0.0531
ENSMUSG00000056728	CTSLL3	7.5	2.96	0.0332
ENSMUSG00000093848	GM20865	-8.7	2.96	0.0332
ENSMUSG00000033409	SYCE1L	-7.2	2.96	0.0867
ENSMUSG00000024217	SNRPC	-3.8	2.96	0.0867
ENSMUSG00000040794	C1QTNF4	-11.6	2.96	0.0867
ENSMUSG00000038323	1700066M21RIK	-7.8	2.96	0.0867
ENSMUSG00000028619	TCEANC2	8.2	2.95	0.0905
ENSMUSG00000026394	ATP6V1G3	-4.2	2.95	0.0634
ENSMUSG00000079184	MPHOSPH8	-4.2	2.95	0.0634
ENSMUSG00000073893	OLFR472	-8.3	2.95	0.0535
ENSMUSG00000039218	SRRM2	-8.4	2.95	0.0535
ENSMUSG00000054994	AV320801	-5	2.95	0.0333
ENSMUSG00000091255	SPEER4E	5	2.95	0.0333
ENSMUSG00000079432	GM15023	-5	2.95	0.0333
ENSMUSG00000004540	PSG17	5.2	2.94	0.0912
ENSMUSG00000050747	TRIM15	-2.1	2.94	0.0174
ENSMUSG00000046410	KCNK6	5.8	2.94	0.024
ENSMUSG00000000037	SCML2	-8.3	2.94	0.0538
ENSMUSG00000071456	1110002L01RIK	-10.3	2.94	0.0538
ENSMUSG00000094804	GM21977	-5.3	2.94	0.0334
ENSMUSG00000095518	GM8068	-5.3	2.94	0.0334
ENSMUSG00000091740	GM7929	-5.3	2.94	0.0334
ENSMUSG00000094349	GM8082	-5.3	2.94	0.0334
ENSMUSG00000093926	GM17027	-5.3	2.94	0.0334
ENSMUSG00000093863	GM7954	-5.3	2.94	0.0334
ENSMUSG00000047904	SSTR2	-5	2.94	0.088
ENSMUSG00000092113	TAAR8B	-1.3	2.94	0.0989
ENSMUSG00000033565	RBFOX2	10.3	2.93	0.0918
ENSMUSG00000044024	RELL2	-5.1	2.93	0.0918
ENSMUSG00000049734	TREX1	-4.1	2.93	0.0644
ENSMUSG00000028108	ECM1	-6.2	2.93	0.0887
ENSMUSG00000031458	COPRS	-9.2	2.93	0.0887
ENSMUSG00000078936	TRAPPC13	-7.4	2.93	0.0887
ENSMUSG00000035790	CEP19	-6.1	2.93	0.0887
ENSMUSG00000050931	SGMS2	-3.4	2.92	0.0649
ENSMUSG00000096424	OLFR885	-5.1	2.92	0.0337
ENSMUSG00000063060	SOX7	-6.1	2.92	0.0894
ENSMUSG00000024384	IWS1	-6.2	2.92	0.0894
ENSMUSG00000023393	SLC17A9	-4.9	2.92	0.0997
ENSMUSG00000056498	TMEM154	-1.2	2.91	0.0718
ENSMUSG00000069237	C78339	1.5	2.91	0.0718
ENSMUSG00000069266	HIST1H4B	-4.7	2.91	0.0176
ENSMUSG00000019768	ESR1	-3.4	2.91	0.0655
ENSMUSG00000028180	ZRANB2	-8.1	2.91	0.055
ENSMUSG00000076469	TRBV13-2	-10.2	2.91	0.055
ENSMUSG00000031245	HMGN5	6.6	2.91	0.0338
ENSMUSG00000078452	RAET1D	-7.1	2.91	0.0338
ENSMUSG00000033053	1700028P14RIK	6.6	2.91	0.1
ENSMUSG00000021911	PARG	6.7	2.9	0.0938
ENSMUSG00000029671	WNT16	3.6	2.9	0.066
ENSMUSG00000020654	ADCY3	2.6	2.9	0.066
ENSMUSG00000030353	TEAD4	-3.9	2.9	0.066
ENSMUSG00000016664	PACSIN2	-9.4	2.9	0.066
ENSMUSG00000048994	4930557A04RIK	-3.5	2.9	0.0554
ENSMUSG00000043633	FAM221B	-1.8	2.9	0.1
ENSMUSG00000002345	2310045N01RIK	8.9	2.89	0.0945
ENSMUSG00000025730	RAB40C	-3	2.89	0.0178
ENSMUSG00000000263	GLRA1	-4.4	2.89	0.025
ENSMUSG00000026436	ELK4	-3.4	2.89	0.0667
ENSMUSG00000020770	UNK	-8.1	2.89	0.0557
ENSMUSG00000045150	OLFR1161	-5	2.89	0.0342
ENSMUSG00000018634	CRHR1	-1.6	2.89	0.101
ENSMUSG00000055762	EEF1D	5.8	2.88	0.0952
ENSMUSG00000000915	HIP1R	1.8	2.88	0.0733
ENSMUSG00000037847	NMRK1	-3.5	2.88	0.0673
ENSMUSG00000019996	MAP7	4.3	2.88	0.0436
ENSMUSG00000014444	PIEZO1	3.4	2.88	0.0436
ENSMUSG00000076556	IGKV4-57	-10.2	2.88	0.0561
ENSMUSG00000096410	IGHV1-19	-4.2	2.88	0.0561
ENSMUSG00000067225	CYP2C54	-8.6	2.88	0.0344
ENSMUSG00000042212	SPRR2D	-10.7	2.88	0.0945
ENSMUSG00000036733	RBM42	9.9	2.87	0.0958
ENSMUSG00000031965	TBX20	-1.9	2.87	0.0958
ENSMUSG00000020428	GABRA6	4.9	2.87	0.0254
ENSMUSG00000036986	PML	-6.4	2.87	0.068
ENSMUSG00000027882	STXBP3A	-3.6	2.87	0.0951
ENSMUSG00000016477	E2F3	-6.3	2.86	0.0686
ENSMUSG00000067767	CLEC4B2	-8.5	2.86	0.0348
ENSMUSG00000063145	BBS5	-9.1	2.86	0.0962
ENSMUSG00000073600	PROB1	-6	2.86	0.0962
ENSMUSG00000030103	BHLHE40	-5.2	2.86	0.0962
ENSMUSG00000048779	P2RY6	-2.2	2.86	0.104
ENSMUSG00000021750	FAM107A	-1.8	2.86	0.104
ENSMUSG00000027803	WWTR1	-4.8	2.85	0.0972
ENSMUSG00000033460	ARMCX1	-0.9	2.85	0.0748
ENSMUSG00000095109	GM21717	-7.9	2.85	0.057
ENSMUSG00000021348	PRL7D1	5.3	2.85	0.035
ENSMUSG00000075178	OLFR1080	-4.9	2.85	0.035
ENSMUSG00000041688	AMOT	-1.9	2.85	0.104
ENSMUSG00000026843	FUBP3	11.5	2.84	0.0978
ENSMUSG00000039530	TUSC3	-3.1	2.84	0.0698
ENSMUSG00000076761	TRAV5-1	-8.3	2.84	0.0574
ENSMUSG00000097652	D830015G02RIK	-7.5	2.84	0.0574
ENSMUSG00000094546	IGHV1-26	-9	2.84	0.0574
ENSMUSG00000073913	OLFR678	6	2.84	0.0351
ENSMUSG00000048478	SPATA33	8.4	2.84	0.0999
ENSMUSG00000064080	FBLN2	-6	2.84	0.0999
ENSMUSG00000027788	OTOL1	6.7	2.84	0.104
ENSMUSG00000042350	AREL1	8	2.83	0.0185
ENSMUSG00000026456	CYB5R1	3.7	2.83	0.0262
ENSMUSG00000030878	CDR2	-4.1	2.83	0.0703
ENSMUSG00000063177	KLK1B27	-4.2	2.83	0.0703
ENSMUSG00000037361	0610009D07RIK	-10.1	2.83	0.0577
ENSMUSG00000094081	GM20826	6	2.83	0.0353
ENSMUSG00000043897	VMN2R2	-4.8	2.83	0.0353
ENSMUSG00000094484	GM21244	6	2.83	0.0353
ENSMUSG00000046203	SPRR2G	-10.7	2.83	0.101
ENSMUSG00000038932	TCFL5	-3.8	2.82	0.0992
ENSMUSG00000038446	CDC40	-3.9	2.82	0.0992
ENSMUSG00000031816	MTHFSD	-3.6	2.82	0.0992
ENSMUSG00000054459	VSNL1	-4.3	2.82	0.0992
ENSMUSG00000028246	FAXC	-1	2.82	0.0764
ENSMUSG00000069717	GM11568	5.4	2.82	0.0582
ENSMUSG00000024503	SPINK3	-9	2.82	0.102
ENSMUSG00000047034	ANKRD33	-2.7	2.81	0.0999
ENSMUSG00000004542	PSG19	7.2	2.81	0.0999
ENSMUSG00000055109	GM15155	6	2.81	0.0585
ENSMUSG00000098549	GM5269	4.7	2.81	0.0585
ENSMUSG00000006932	CTNNB1	-10.1	2.81	0.0585
ENSMUSG00000024512	DYNAP	6.2	2.81	0.0356
ENSMUSG00000031428	ZCCHC18	-6.9	2.81	0.103
ENSMUSG00000071855	CCDC112	-7.6	2.81	0.103
ENSMUSG00000001666	DDT	-6.2	2.8	0.046
ENSMUSG00000048620	OLFR1336	5.9	2.8	0.0358
ENSMUSG00000022002	4930564B18RIK	-10.7	2.8	0.104
ENSMUSG00000034121	MKS1	-7.4	2.8	0.104
ENSMUSG00000001054	RMND5B	-3.5	2.8	0.104
ENSMUSG00000025133	INTS4	-9.3	2.8	0.104
ENSMUSG00000056605	KRT72	6.6	2.8	0.106
ENSMUSG00000078657	CRNN	3.6	2.8	0.106
ENSMUSG00000042570	MIER2	4.8	2.79	0.101
ENSMUSG00000054206	GZMM	-3.2	2.79	0.0192
ENSMUSG00000024431	NR3C1	-3.8	2.79	0.0729
ENSMUSG00000027523	GNAS	4.4	2.79	0.0729
ENSMUSG00000008305	TLE1	-7.8	2.79	0.0729
ENSMUSG00000029866	KEL	3.7	2.79	0.0729
ENSMUSG00000089929	BCL2A1B	-9	2.79	0.0729
ENSMUSG00000039096	RSAD1	-6.9	2.79	0.0462
ENSMUSG00000073371	GM6594	-5.5	2.79	0.0592
ENSMUSG00000076861	TRAV18	4.7	2.79	0.0592
ENSMUSG00000097061	9330151L19RIK	-10	2.79	0.0592
ENSMUSG00000043529	OLFR266	-4.7	2.79	0.0359
ENSMUSG00000034247	PLEKHM1	-5.1	2.79	0.106
ENSMUSG00000039706	LDB2	-2.2	2.78	0.102
ENSMUSG00000020902	NTN1	-2.3	2.78	0.102
ENSMUSG00000000826	DNAJC5	6.1	2.78	0.0195
ENSMUSG00000040652	OAZ2	6.8	2.78	0.0273
ENSMUSG00000042118	BHMT2	-5.6	2.78	0.0273
ENSMUSG00000055748	GSDMC4	6.9	2.78	0.0465
ENSMUSG00000006021	KPTN	-8.6	2.78	0.0465
ENSMUSG00000052642	4930504O13RIK	7.2	2.78	0.0361
ENSMUSG00000022094	SLC39A14	-3.4	2.78	0.107
ENSMUSG00000056708	IER5	-10	2.78	0.107
ENSMUSG00000094845	TMEM95	6.9	2.78	0.106
ENSMUSG00000019295	TMEM129	-0.8	2.77	0.0792
ENSMUSG00000029550	SPPL3	-1.5	2.77	0.0792
ENSMUSG00000048174	TMEM81	-1.4	2.77	0.0792
ENSMUSG00000020088	SAR1A	-2.9	2.77	0.0196
ENSMUSG00000050468	ASTL	6.8	2.77	0.0196
ENSMUSG00000024620	PDGFRB	7.1	2.77	0.0276
ENSMUSG00000038256	BCL9	-4.6	2.77	0.0743
ENSMUSG00000064016	GM648	-8.5	2.77	0.0598
ENSMUSG00000086158	GM5918	-10	2.77	0.0598
ENSMUSG00000087166	L1TD1	-8.4	2.77	0.0363
ENSMUSG00000061100	RETNLA	-8.4	2.77	0.0363
ENSMUSG00000042742	B630005N14RIK	-5.9	2.77	0.108
ENSMUSG00000027500	STMN2	-2.7	2.76	0.0199
ENSMUSG00000021959	LATS2	3.3	2.76	0.0278
ENSMUSG00000005686	AMPD3	-4	2.76	0.075
ENSMUSG00000033061	RESP18	7.7	2.76	0.0472
ENSMUSG00000039555	CYLC2	-8.4	2.76	0.0365
ENSMUSG00000044040	OLFR1497	-4.9	2.76	0.107
ENSMUSG00000019564	ARID3A	-2.4	2.75	0.104
ENSMUSG00000019792	TRMT11	-3	2.75	0.104
ENSMUSG00000036902	NETO2	2.5	2.75	0.0803
ENSMUSG00000055681	COPE	-4.9	2.75	0.02
ENSMUSG00000043131	MOB1A	-2.3	2.75	0.0758
ENSMUSG00000020651	SLC26A4	-1.7	2.75	0.0758
ENSMUSG00000038393	TXNIP	-4.1	2.75	0.0758
ENSMUSG00000027422	RRBP1	6.5	2.75	0.0366
ENSMUSG00000030196	TAS2R103	6.1	2.75	0.0366
ENSMUSG00000096591	GM13272	-8.4	2.75	0.0366
ENSMUSG00000034083	CCDC174	-5.2	2.75	0.11
ENSMUSG00000061809	TBPL2	11.1	2.74	0.105
ENSMUSG00000000305	CDH4	-6.3	2.74	0.0765
ENSMUSG00000027680	FXR1	-4.5	2.74	0.0765
ENSMUSG00000070979	ACTL7A	-5.2	2.74	0.0478
ENSMUSG00000063406	TMED5	-6.6	2.74	0.0478
ENSMUSG00000094289	OLFR470	-9.5	2.74	0.0611
ENSMUSG00000063932	POTEG	5	2.74	0.0368
ENSMUSG00000032265	FAM46A	-7.6	2.74	0.112
ENSMUSG00000049562	AP5B1	-2.3	2.74	0.112
ENSMUSG00000042942	GREB1L	5.9	2.74	0.107
ENSMUSG00000071341	EGR4	4.6	2.73	0.106
ENSMUSG00000025545	CLYBL	-2	2.73	0.0772
ENSMUSG00000028261	NDUFAF4	-7.5	2.73	0.0481
ENSMUSG00000090935	SYNJ2BP	-7.4	2.73	0.0481
ENSMUSG00000079700	FPR3	-9.9	2.73	0.0614
ENSMUSG00000095219	GM6468	-9.9	2.73	0.0614
ENSMUSG00000096714	OLFR699	5.9	2.73	0.0369
ENSMUSG00000025105	BNC1	6.2	2.72	0.107
ENSMUSG00000044791	SETD2	4.7	2.72	0.107
ENSMUSG00000032015	POU2F3	7.8	2.72	0.107
ENSMUSG00000071359	TBPL1	-2.6	2.72	0.107
ENSMUSG00000095642	IGHV14-3	4.8	2.72	0.0617
ENSMUSG00000075002	GM813	3.7	2.72	0.0617
ENSMUSG00000021545	1700067P10RIK	-7.9	2.72	0.0371
ENSMUSG00000061952	OLFR1377	6.7	2.72	0.0371
ENSMUSG00000052707	TNRC6A	-2.4	2.71	0.108
ENSMUSG00000063108	ZFP26	10.6	2.71	0.108
ENSMUSG00000059183	MTFMT	4.1	2.71	0.029
ENSMUSG00000095556	AC163993.1	-4.8	2.71	0.0622
ENSMUSG00000074256	GM10655	-9.7	2.71	0.0622
ENSMUSG00000046828	METTL21E	5.7	2.71	0.0373
ENSMUSG00000079610	ANKRD39	-4.9	2.71	0.116
ENSMUSG00000024253	DYNC2LI1	-5.8	2.71	0.116
ENSMUSG00000031073	FGF15	5.6	2.71	0.108
ENSMUSG00000029650	SLC46A3	-1.6	2.7	0.0832
ENSMUSG00000024613	TCOF1	-3	2.7	0.0795
ENSMUSG00000073982	RHOG	-2.2	2.7	0.0795
ENSMUSG00000038569	RAD9B	3.9	2.7	0.0795
ENSMUSG00000022382	WNT7B	-9.4	2.7	0.0795
ENSMUSG00000076572	IGKV18-36	-3.4	2.7	0.0626
ENSMUSG00000092210	A930009A15RIK	5.2	2.7	0.0626
ENSMUSG00000073925	OLFR654	-8.4	2.7	0.0374
ENSMUSG00000009394	SYN2	-10.4	2.7	0.117
ENSMUSG00000054676	1600014C10RIK	-5.3	2.7	0.117
ENSMUSG00000032611	1700102P08RIK	-4.7	2.7	0.117
ENSMUSG00000053012	KRCC1	-9.7	2.7	0.117
ENSMUSG00000042408	ZMYM6	-2.2	2.69	0.109
ENSMUSG00000027439	GZF1	10.3	2.69	0.109
ENSMUSG00000050822	SLC29A4	2.3	2.69	0.0838
ENSMUSG00000040488	LTBP4	-3.7	2.69	0.0206
ENSMUSG00000039470	ZDHHC2	-2.7	2.69	0.0206
ENSMUSG00000021311	MTR	5	2.69	0.0295
ENSMUSG00000079563	PGLYRP2	-7.5	2.69	0.0803
ENSMUSG00000079508	APOO	-3.5	2.69	0.0493
ENSMUSG00000049517	RPS23	-8.2	2.69	0.0493
ENSMUSG00000076770	TRAV8D-1	6	2.69	0.0628
ENSMUSG00000076831	TRAV8-1	6	2.69	0.0628
ENSMUSG00000058163	GM5431	-5.7	2.69	0.0628
ENSMUSG00000095199	GM14431	-3.7	2.68	0.11
ENSMUSG00000089756	GM8898	-3.7	2.68	0.11
ENSMUSG00000027133	NOP10	-4	2.68	0.11
ENSMUSG00000039476	PRRX2	-2.7	2.68	0.0207
ENSMUSG00000038268	OVCA2	2.4	2.68	0.0812
ENSMUSG00000049422	CHCHD10	-5.3	2.68	0.0495
ENSMUSG00000076571	IGKV5-37	-4.8	2.68	0.0631
ENSMUSG00000095440	FIGNL2	-4.8	2.68	0.12
ENSMUSG00000045237	1110012L19RIK	-4.8	2.68	0.12
ENSMUSG00000032776	MCTP2	6.5	2.68	0.109
ENSMUSG00000026571	DCAF6	-4.4	2.67	0.111
ENSMUSG00000026766	MMADHC	-7.1	2.67	0.0498
ENSMUSG00000020709	ADAP2	6	2.67	0.0498
ENSMUSG00000049314	FBXW13	3.4	2.67	0.038
ENSMUSG00000021118	PLEK2	-4.2	2.66	0.112
ENSMUSG00000026788	ZBTB43	3.8	2.66	0.112
ENSMUSG00000018378	CUEDC1	-3.6	2.66	0.021
ENSMUSG00000032384	CSNK1G1	2.9	2.66	0.0302
ENSMUSG00000019917	2024-09-10	5.9	2.66	0.0829
ENSMUSG00000019132	BC005537	-5.7	2.66	0.124
ENSMUSG00000005503	EVX1	-5.6	2.65	0.113
ENSMUSG00000038522	AI317395	-1.1	2.65	0.0863
ENSMUSG00000021939	CTSB	-1.8	2.65	0.0836
ENSMUSG00000028009	1700061I17RIK	6	2.65	0.064
ENSMUSG00000066175	2510046G10RIK	-6.5	2.65	0.064
ENSMUSG00000022064	PIBF1	-5.8	2.65	0.126
ENSMUSG00000029185	FAM114A1	-7.4	2.65	0.126
ENSMUSG00000020485	SUPT4A	-3.2	2.65	0.126
ENSMUSG00000075304	SP5	-2.5	2.64	0.113
ENSMUSG00000004936	MAP2K1	5.5	2.64	0.113
ENSMUSG00000028671	GALE	-7.8	2.64	0.0308
ENSMUSG00000045095	MAGI1	-4.3	2.64	0.0845
ENSMUSG00000024669	CD5	6.9	2.64	0.0845
ENSMUSG00000029681	BCL7B	3.7	2.64	0.0845
ENSMUSG00000091386	OLFR443-PS1	-7.4	2.64	0.0643
ENSMUSG00000090470	2410012M07RIK	4	2.64	0.11
ENSMUSG00000038797	ZSCAN2	2.3	2.63	0.114
ENSMUSG00000054200	FFAR4	-3.7	2.63	0.0214
ENSMUSG00000001249	HPN	-5.7	2.63	0.031
ENSMUSG00000030782	TGFB1I1	-1.8	2.63	0.0853
ENSMUSG00000029414	KNTC1	-2.6	2.63	0.0853
ENSMUSG00000032342	MTO1	-8	2.63	0.0515
ENSMUSG00000026849	TOR1A	5.1	2.63	0.0515
ENSMUSG00000095930	NIM1	6.1	2.63	0.0646
ENSMUSG00000098078	GM26992	3.4	2.63	0.0646
ENSMUSG00000033777	TLR13	-6.9	2.63	0.0387
ENSMUSG00000032425	ZFP949	-2.3	2.63	0.0387
ENSMUSG00000031179	3830417A13RIK	-8.3	2.63	0.0387
ENSMUSG00000050954	ZFP169	-2.2	2.62	0.115
ENSMUSG00000042390	GATAD2B	-2	2.62	0.115
ENSMUSG00000040412	5330417C22RIK	-1.2	2.62	0.0882
ENSMUSG00000033618	MAP3K13	3	2.62	0.0313
ENSMUSG00000023092	FHL1	3.3	2.62	0.0861
ENSMUSG00000061111	FAM195B	-5.8	2.62	0.13
ENSMUSG00000070643	SOX13	-4.5	2.62	0.13
ENSMUSG00000001082	MFSD10	2	2.61	0.0888
ENSMUSG00000040466	BLVRB	6.4	2.61	0.0316
ENSMUSG00000044548	DACT1	-7.8	2.61	0.0869
ENSMUSG00000095261	GM17391	3.4	2.61	0.0653
ENSMUSG00000028669	PITHD1	-7.5	2.61	0.132
ENSMUSG00000026452	SYT2	-3.9	2.61	0.132
ENSMUSG00000047963	STBD1	-4.6	2.61	0.132
ENSMUSG00000090919	PABPC4L	-4.5	2.61	0.132
ENSMUSG00000039231	SUV39H1	-6.9	2.61	0.132
ENSMUSG00000026220	SLC16A14	-5.3	2.61	0.111
ENSMUSG00000035314	GDPD5	2.4	2.6	0.0895
ENSMUSG00000074170	PLEKHF1	-2.5	2.6	0.0217
ENSMUSG00000021178	PSMC1	-3	2.6	0.0877
ENSMUSG00000039798	2600006K01RIK	-3	2.6	0.0658
ENSMUSG00000022265	ANK	8.4	2.6	0.133
ENSMUSG00000020059	SYCP3	-4.4	2.6	0.133
ENSMUSG00000072494	PPP1R3E	-1.5	2.6	0.111
ENSMUSG00000040111	GRAMD1B	-1.7	2.6	0.111
ENSMUSG00000039391	CCDC81	5.3	2.59	0.118
ENSMUSG00000027224	DUOXA1	-1.6	2.59	0.0902
ENSMUSG00000057457	PHEX	-2.5	2.59	0.0218
ENSMUSG00000092305	PRPS1L1	-4.4	2.59	0.0321
ENSMUSG00000020027	SOCS2	-4.7	2.59	0.0887
ENSMUSG00000060002	CHPT1	3.6	2.59	0.0528
ENSMUSG00000025357	DGKA	6	2.59	0.0662
ENSMUSG00000028843	SH3BGRL3	-9.9	2.59	0.134
ENSMUSG00000074637	SOX2	-7.9	2.59	0.134
ENSMUSG00000022715	CLDN26	5.7	2.59	0.111
ENSMUSG00000031392	IRAK1	-8.7	2.58	0.0324
ENSMUSG00000021611	TERT	-5.3	2.58	0.0896
ENSMUSG00000030559	RAB38	4.2	2.58	0.0896
ENSMUSG00000021461	FANCC	5	2.58	0.0896
ENSMUSG00000067519	OLFR262	-5.2	2.58	0.0665
ENSMUSG00000096576	OOG1	-7.4	2.58	0.0396
ENSMUSG00000019795	PCMT1	5.8	2.58	0.0396
ENSMUSG00000074948	OLFR1311	-6.6	2.58	0.0396
ENSMUSG00000084902	GM281	-7.2	2.58	0.0396
ENSMUSG00000026694	METTL13	-3.9	2.58	0.135
ENSMUSG00000038351	SGSM2	-4.2	2.58	0.135
ENSMUSG00000091721	GM5549	-6.9	2.58	0.135
ENSMUSG00000045333	ZFP423	2.4	2.57	0.12
ENSMUSG00000034845	PLVAP	2.1	2.57	0.0916
ENSMUSG00000029219	SLC10A4	-1.5	2.57	0.0916
ENSMUSG00000002379	NDUFA11	-8	2.57	0.0327
ENSMUSG00000033191	TIE1	-2.5	2.57	0.0905
ENSMUSG00000036446	LUM	3.6	2.57	0.0905
ENSMUSG00000031068	GLRX3	-7.3	2.57	0.0536
ENSMUSG00000054057	A930004D18RIK	5.2	2.57	0.0668
ENSMUSG00000078964	CES1B	-8.1	2.57	0.0398
ENSMUSG00000094298	GM6164	-7.7	2.57	0.0398
ENSMUSG00000094981	GM8653	-7.7	2.57	0.0398
ENSMUSG00000071335	G630090E17RIK	-4.1	2.57	0.0398
ENSMUSG00000096737	VMN1R117	-7.7	2.57	0.0398
ENSMUSG00000000958	SLC7A7	-7.9	2.57	0.137
ENSMUSG00000019988	NEDD1	-4.2	2.57	0.137
ENSMUSG00000060212	PCNXL2	-2.1	2.57	0.111
ENSMUSG00000091530	CLDN20	-1.9	2.57	0.111
ENSMUSG00000036826	IGFLR1	-1.3	2.56	0.0923
ENSMUSG00000038485	SOCS7	-3.2	2.56	0.0221
ENSMUSG00000021322	AOAH	-2.4	2.56	0.0221
ENSMUSG00000022496	TNFRSF17	-6.7	2.56	0.0914
ENSMUSG00000079434	NEU2	-2.7	2.56	0.0914
ENSMUSG00000056501	CEBPB	4.1	2.56	0.0914
ENSMUSG00000023439	GNB3	6.3	2.56	0.0539
ENSMUSG00000074874	CTLA2B	-8.1	2.56	0.04
ENSMUSG00000062753	AI413582	-4	2.56	0.04
ENSMUSG00000053219	RAET1E	-4	2.56	0.04
ENSMUSG00000050215	OLFR70	-8.1	2.56	0.04
ENSMUSG00000059375	VMN1R33	-6.7	2.56	0.04
ENSMUSG00000038022	FAM188B	-4.1	2.56	0.138
ENSMUSG00000019494	COPS6	7.9	2.55	0.122
ENSMUSG00000067787	BLCAP	-0.5	2.55	0.0931
ENSMUSG00000024758	RTN3	7.1	2.55	0.0224
ENSMUSG00000062542	SYT9	-3.1	2.55	0.0224
ENSMUSG00000027878	NOTCH2	3.3	2.55	0.0922
ENSMUSG00000041491	CEP78	-2.3	2.55	0.0922
ENSMUSG00000038884	A230050P20RIK	2.7	2.55	0.0922
ENSMUSG00000075077	OLFR1251	-8	2.55	0.0402
ENSMUSG00000079065	BC005561	6.8	2.55	0.0402
ENSMUSG00000034300	FAM53C	-4.6	2.55	0.14
ENSMUSG00000024784	GPHA2	-6.1	2.55	0.112
ENSMUSG00000024498	TCERG1	11.3	2.54	0.122
ENSMUSG00000030738	EIF3C	-4.5	2.54	0.122
ENSMUSG00000000154	SLC22A18	-0.5	2.54	0.0938
ENSMUSG00000042244	PGLYRP3	3.1	2.54	0.0336
ENSMUSG00000027859	NGF	2.9	2.54	0.0336
ENSMUSG00000041096	TSPYL2	-2.1	2.54	0.0931
ENSMUSG00000022747	ST3GAL6	-4.8	2.54	0.0678
ENSMUSG00000076762	TRAV6-1	3.8	2.54	0.0678
ENSMUSG00000056531	CCDC18	-8.1	2.54	0.142
ENSMUSG00000029419	GM996	-4	2.54	0.142
ENSMUSG00000050493	FAM167B	-1.7	2.54	0.112
ENSMUSG00000029765	PLXNA4	8.5	2.53	0.123
ENSMUSG00000033080	VSX1	-5.4	2.53	0.123
ENSMUSG00000032374	PLOD2	-2.4	2.53	0.123
ENSMUSG00000062210	TNFAIP8	-2.5	2.53	0.0226
ENSMUSG00000066677	PYDC3	-4.4	2.53	0.0941
ENSMUSG00000059912	RPL21-PS6	-5.3	2.53	0.0682
ENSMUSG00000075110	OLFR1214	-4	2.53	0.0407
ENSMUSG00000043391	2510009E07RIK	-5.7	2.53	0.144
ENSMUSG00000031274	COL4A5	-5.6	2.53	0.144
ENSMUSG00000053368	RXFP2	-1.8	2.53	0.112
ENSMUSG00000021415	4933417A18RIK	7.1	2.52	0.124
ENSMUSG00000039058	AK5	-7.3	2.52	0.0342
ENSMUSG00000089984	FBXO24	4.9	2.52	0.095
ENSMUSG00000031933	FOLR4	-4.7	2.52	0.0685
ENSMUSG00000054753	AU018091	5	2.52	0.0411
ENSMUSG00000070604	VSIG10L	-6.7	2.52	0.144
ENSMUSG00000042414	PRDM14	-1.8	2.51	0.125
ENSMUSG00000041936	AGRN	-4.2	2.51	0.125
ENSMUSG00000024331	DSC2	-1.9	2.51	0.0962
ENSMUSG00000021279	CDC42BPB	-3.9	2.51	0.0345
ENSMUSG00000021693	KIF2A	6	2.51	0.096
ENSMUSG00000078773	RAD54B	5.1	2.51	0.096
ENSMUSG00000024985	TCF7L2	-2.8	2.51	0.096
ENSMUSG00000030322	MBD4	-9.3	2.51	0.096
ENSMUSG00000033634	CML2	4.4	2.51	0.0688
ENSMUSG00000079806	GM21719	-6.3	2.51	0.0413
ENSMUSG00000037197	RBM17	7	2.5	0.126
ENSMUSG00000041544	PTCHD2	-1.9	2.5	0.126
ENSMUSG00000062785	KCNC3	1.9	2.5	0.097
ENSMUSG00000063929	CYP4A32	-7.9	2.5	0.0349
ENSMUSG00000021798	LDB3	-6.7	2.5	0.0561
ENSMUSG00000072487	MROH5	-4.9	2.5	0.0691
ENSMUSG00000044968	NAPEPLD	-3.8	2.5	0.146
ENSMUSG00000052928	CTIF	-2.9	2.49	0.127
ENSMUSG00000046101	MCMDC2	11	2.49	0.127
ENSMUSG00000041623	D11WSU47E	-0.7	2.49	0.0979
ENSMUSG00000050627	GPD1L	-4.7	2.49	0.0234
ENSMUSG00000028289	EPHA7	4.4	2.49	0.0352
ENSMUSG00000036968	CNPY4	-7.5	2.49	0.0979
ENSMUSG00000015337	ENDOG	4.8	2.49	0.0979
ENSMUSG00000033126	YBEY	-5.6	2.49	0.0565
ENSMUSG00000052388	GM9874	4.6	2.49	0.0694
ENSMUSG00000055972	2810407A14RIK	-9.9	2.49	0.0694
ENSMUSG00000045883	OLFR1461	4.6	2.49	0.0418
ENSMUSG00000094021	GM3685	-3.8	2.49	0.0418
ENSMUSG00000066750	OLFR876	-6.3	2.49	0.0418
ENSMUSG00000090764	GM3127	-3.8	2.49	0.0418
ENSMUSG00000012123	AIM1L	-8	2.49	0.148
ENSMUSG00000024095	HNRNPLL	-4.1	2.49	0.148
ENSMUSG00000090553	SNRPE	-3.8	2.49	0.148
ENSMUSG00000079429	MROH2A	-1.7	2.49	0.113
ENSMUSG00000044322	DSC1	5.5	2.49	0.113
ENSMUSG00000062694	CAV3	6.7	2.48	0.0569
ENSMUSG00000038388	MPP6	3.7	2.48	0.0569
ENSMUSG00000067543	PRB1	3.5	2.48	0.0699
ENSMUSG00000035522	TSGA8	-2.7	2.48	0.0699
ENSMUSG00000062434	OLFR516	-6.3	2.48	0.0421
ENSMUSG00000036655	COLEC11	-6.4	2.48	0.149
ENSMUSG00000029304	SPP1	-6.6	2.48	0.149
ENSMUSG00000058260	SERPINA9	5.4	2.48	0.114
ENSMUSG00000053815	OLFR744	5.4	2.48	0.114
ENSMUSG00000017299	DNTTIP1	7.7	2.47	0.129
ENSMUSG00000033439	TRMT13	11.7	2.47	0.129
ENSMUSG00000041890	GIT2	-4.2	2.47	0.129
ENSMUSG00000001870	LTBP1	-2.2	2.47	0.0999
ENSMUSG00000020185	E2F7	-4.2	2.47	0.0999
ENSMUSG00000037032	APBB1	6.2	2.47	0.0999
ENSMUSG00000042207	KDM5B	-1.5	2.47	0.0999
ENSMUSG00000028165	CISD2	-4.5	2.47	0.0572
ENSMUSG00000076523	IGKV15-103	-5.5	2.47	0.0702
ENSMUSG00000045877	4933415A04RIK	-5.6	2.47	0.0702
ENSMUSG00000094430	GM933	-5.9	2.47	0.0423
ENSMUSG00000041009	IQCF4	-6.3	2.47	0.0423
ENSMUSG00000026398	NR5A2	-2.5	2.46	0.13
ENSMUSG00000071150	TAS2R121	2.9	2.46	0.101
ENSMUSG00000027775	MFSD1	2.2	2.46	0.101
ENSMUSG00000029171	PGM1	6.7	2.46	0.101
ENSMUSG00000028909	PTPRU	6.7	2.46	0.101
ENSMUSG00000070390	NLRP1B	5.2	2.46	0.101
ENSMUSG00000000346	DAZAP2	-1.8	2.46	0.101
ENSMUSG00000027398	IL1B	-2.3	2.46	0.101
ENSMUSG00000053353	2310001K24RIK	-4	2.46	0.0705
ENSMUSG00000068887	LCE1J	-10.1	2.46	0.0705
ENSMUSG00000073125	XLR3B	-2.4	2.46	0.0426
ENSMUSG00000051502	UFSP1	-5.6	2.46	0.151
ENSMUSG00000043102	QRFP	-1.7	2.46	0.114
ENSMUSG00000069806	CACNG7	-5.3	2.46	0.114
ENSMUSG00000048001	HES5	7.3	2.45	0.131
ENSMUSG00000049103	CCR2	-2.1	2.45	0.102
ENSMUSG00000074344	ADORA3	3.5	2.45	0.0365
ENSMUSG00000058486	WDR91	-5.9	2.45	0.102
ENSMUSG00000020846	FAM101B	-3.9	2.45	0.152
ENSMUSG00000048686	HMGB4	4.8	2.44	0.132
ENSMUSG00000021133	4933426M11RIK	-0.9	2.44	0.102
ENSMUSG00000069919	HBA-A1	-9.2	2.44	0.103
ENSMUSG00000069917	HBA-A2	-9.2	2.44	0.103
ENSMUSG00000060201	SPINK7	2.9	2.44	0.103
ENSMUSG00000055610	OLFR307	-5.1	2.44	0.0711
ENSMUSG00000095961	VMN2R102	-6.1	2.44	0.0431
ENSMUSG00000046650	OLFR1440	-3.7	2.44	0.0431
ENSMUSG00000049708	OLFR27	-6.1	2.44	0.0431
ENSMUSG00000075208	OLFR1019	-5.6	2.44	0.114
ENSMUSG00000031660	BRD7	-4.2	2.43	0.133
ENSMUSG00000024268	CELF4	8.5	2.43	0.133
ENSMUSG00000025702	2024-03-08	7.1	2.43	0.0245
ENSMUSG00000029546	UNCX	2.9	2.43	0.104
ENSMUSG00000010660	PLCD1	6	2.43	0.104
ENSMUSG00000018417	MYO1B	7.5	2.43	0.059
ENSMUSG00000045917	6330416G13RIK	-8.1	2.43	0.059
ENSMUSG00000043982	KRTAP19-4	3.1	2.43	0.0714
ENSMUSG00000027403	TGM6	-1.7	2.43	0.115
ENSMUSG00000032344	MB21D1	-1.6	2.43	0.115
ENSMUSG00000002111	SPI1	-3	2.42	0.0247
ENSMUSG00000040562	GSTM2	-2.7	2.42	0.105
ENSMUSG00000053644	ALDH7A1	-2	2.42	0.105
ENSMUSG00000023953	POLH	-2.2	2.42	0.105
ENSMUSG00000022434	FAM118A	-8.8	2.42	0.105
ENSMUSG00000091474	2610021A01RIK	-9.5	2.42	0.0718
ENSMUSG00000039512	UHRF1BP1	-7	2.42	0.154
ENSMUSG00000005374	TBL2	7.8	2.42	0.154
ENSMUSG00000043323	FBRSL1	-5.4	2.42	0.154
ENSMUSG00000072969	ARMCX5	-6.4	2.42	0.154
ENSMUSG00000025090	CCDC172	3.4	2.42	0.115
ENSMUSG00000025511	TSPAN4	2.4	2.41	0.105
ENSMUSG00000050382	KIF7	-2.6	2.41	0.025
ENSMUSG00000034575	PAPD7	-3.6	2.41	0.106
ENSMUSG00000053783	1700016K19RIK	-5.4	2.41	0.155
ENSMUSG00000034636	ZYG11B	-3.5	2.41	0.155
ENSMUSG00000062329	CYTL1	8.7	2.4	0.136
ENSMUSG00000024266	ADAD2	-3.9	2.4	0.136
ENSMUSG00000015804	MED28	-2.3	2.4	0.136
ENSMUSG00000030292	SMCO2	1.1	2.4	0.106
ENSMUSG00000033208	S100B	7.1	2.4	0.0251
ENSMUSG00000025905	OPRK1	2	2.4	0.0381
ENSMUSG00000053553	3110082I17RIK	-4.3	2.4	0.107
ENSMUSG00000057667	BLOC1S3	5	2.4	0.107
ENSMUSG00000032171	PIN1	-4.3	2.4	0.107
ENSMUSG00000031880	RRAD	3.6	2.4	0.107
ENSMUSG00000034792	GNA15	-7.6	2.4	0.0603
ENSMUSG00000094694	IGHV1-9	-5.9	2.4	0.0724
ENSMUSG00000045411	2410002F23RIK	-3.4	2.4	0.0444
ENSMUSG00000075091	OLFR1233	7.4	2.4	0.0444
ENSMUSG00000020648	DUS4L	-3	2.4	0.156
ENSMUSG00000028544	SLC5A9	-1.6	2.4	0.116
ENSMUSG00000055900	TMEM69	1.4	2.39	0.107
ENSMUSG00000055078	GABRA5	4.5	2.39	0.0385
ENSMUSG00000019256	AHR	-3.3	2.39	0.108
ENSMUSG00000054766	SET	3.1	2.39	0.108
ENSMUSG00000024096	RALBP1	-3.8	2.39	0.108
ENSMUSG00000040740	SLC25A34	4.4	2.39	0.0607
ENSMUSG00000089862	GM16039	-4.9	2.39	0.0728
ENSMUSG00000095806	GM5728	-3.4	2.39	0.0447
ENSMUSG00000093917	GM8660	-3.4	2.39	0.0447
ENSMUSG00000094793	MUP12	-5.9	2.39	0.0447
ENSMUSG00000029281	SMR2	-3.6	2.39	0.156
ENSMUSG00000038500	PRR3	-2.7	2.38	0.137
ENSMUSG00000033039	MICALL1	-4	2.38	0.137
ENSMUSG00000020099	UNC5B	-0.9	2.38	0.108
ENSMUSG00000006007	PDC	6.3	2.38	0.0254
ENSMUSG00000018567	GABARAP	-2.8	2.38	0.0254
ENSMUSG00000000440	PPARG	2.9	2.38	0.109
ENSMUSG00000021624	CD180	-2.7	2.38	0.109
ENSMUSG00000039000	UBE3C	-6.6	2.38	0.109
ENSMUSG00000091676	GM8374	4.3	2.38	0.0731
ENSMUSG00000048497	MMGT2	-5.1	2.38	0.045
ENSMUSG00000052102	GNPDA1	3.7	2.37	0.138
ENSMUSG00000049988	LRRC25	2	2.37	0.109
ENSMUSG00000055491	PPRC1	-1.8	2.37	0.111
ENSMUSG00000024997	PRDX3	3.3	2.37	0.0615
ENSMUSG00000020102	SLC16A7	-3.4	2.37	0.158
ENSMUSG00000039492	CCDC27	-1.8	2.37	0.116
ENSMUSG00000035551	IGFBPL1	5	2.37	0.116
ENSMUSG00000033458	FAN1	-2.1	2.36	0.139
ENSMUSG00000046541	ZFP526	6.3	2.36	0.139
ENSMUSG00000092586	LY6G6C	2.3	2.36	0.109
ENSMUSG00000005649	CABP5	2.3	2.36	0.109
ENSMUSG00000033805	EPHX4	-4.3	2.36	0.0257
ENSMUSG00000020150	GAMT	3.5	2.36	0.112
ENSMUSG00000038607	GNG10	3.4	2.36	0.112
ENSMUSG00000031162	GATA1	-4.2	2.36	0.112
ENSMUSG00000045378	PXT1	-5.2	2.36	0.0739
ENSMUSG00000049230	GM9833	-9.2	2.36	0.0739
ENSMUSG00000053979	A730045E13RIK	-2.2	2.36	0.0739
ENSMUSG00000076478	TRBV23	-4.9	2.36	0.0739
ENSMUSG00000013419	ZFP651	3.1	2.36	0.0458
ENSMUSG00000031691	TNPO2	-2.7	2.36	0.159
ENSMUSG00000057068	FAM47E	-6.1	2.36	0.159
ENSMUSG00000029618	OCM	3.3	2.36	0.117
ENSMUSG00000024013	FGD2	-2.2	2.35	0.14
ENSMUSG00000047036	ZFP445	4.1	2.35	0.14
ENSMUSG00000031738	IRX6	-3	2.35	0.14
ENSMUSG00000036279	ZBTB20	-2	2.35	0.14
ENSMUSG00000024776	STAMBPL1	-3.4	2.35	0.0258
ENSMUSG00000078179	RNF148	-2.8	2.35	0.0258
ENSMUSG00000047878	A4GALT	5.1	2.35	0.113
ENSMUSG00000028864	HGF	-3.3	2.35	0.113
ENSMUSG00000005640	INSRR	3.7	2.35	0.113
ENSMUSG00000048910	FAM220A	6.3	2.35	0.113
ENSMUSG00000039321	UTS2R	4.5	2.35	0.0625
ENSMUSG00000076800	TRAV6N-5	-9.5	2.35	0.0743
ENSMUSG00000044537	OLFR779	-3.4	2.35	0.0743
ENSMUSG00000096149	TRAV6-5	-9.5	2.35	0.0743
ENSMUSG00000062438	ADAM1B	-3	2.35	0.0462
ENSMUSG00000079534	GM5640	-2.8	2.35	0.0462
ENSMUSG00000001166	OAS1C	-5.7	2.35	0.0462
ENSMUSG00000048982	GPHB5	6.8	2.35	0.159
ENSMUSG00000024114	PRSS41	-7.2	2.35	0.159
ENSMUSG00000027801	TM4SF4	-6	2.35	0.117
ENSMUSG00000030291	MED21	-2.2	2.34	0.141
ENSMUSG00000031079	ZFP300	3.6	2.34	0.141
ENSMUSG00000092094	ZFP804B	-1.9	2.34	0.141
ENSMUSG00000061165	OLFR160	2.5	2.34	0.111
ENSMUSG00000057060	SLC35F3	1.8	2.34	0.111
ENSMUSG00000010307	TMEM86A	2.2	2.34	0.111
ENSMUSG00000021484	LMAN2	-4.3	2.34	0.0264
ENSMUSG00000021832	PSMC6	-4.3	2.34	0.0264
ENSMUSG00000045482	TRRAP	-8.7	2.34	0.0402
ENSMUSG00000015363	TRABD	-4.7	2.34	0.114
ENSMUSG00000030336	CD27	-4.2	2.34	0.114
ENSMUSG00000079639	RHOX4A	-6.3	2.34	0.0465
ENSMUSG00000071489	PTGDR	6.5	2.33	0.0406
ENSMUSG00000033014	TRIM33	-5.9	2.33	0.0406
ENSMUSG00000026826	NR4A2	-3.2	2.33	0.115
ENSMUSG00000037369	KDM6A	2.5	2.33	0.115
ENSMUSG00000091007	D630036H23RIK	-3.5	2.33	0.0752
ENSMUSG00000096516	OLFR628	6.5	2.33	0.0469
ENSMUSG00000031969	ACAD8	2.9	2.32	0.0409
ENSMUSG00000029552	TES	-9	2.32	0.116
ENSMUSG00000027394	TTL	-8.3	2.32	0.116
ENSMUSG00000029202	PDS5A	-2	2.32	0.116
ENSMUSG00000079605	ZBTB9	-3.4	2.32	0.0641
ENSMUSG00000031176	DYNLT3	4.7	2.32	0.0641
ENSMUSG00000066372	VMN2R65	-2.2	2.32	0.0757
ENSMUSG00000096822	OLFR344	-8.2	2.32	0.0757
ENSMUSG00000009093	GSTT4	-5.5	2.32	0.0475
ENSMUSG00000073830	MUP14	-5.4	2.32	0.0475
ENSMUSG00000073842	MUP7	-5.4	2.32	0.0475
ENSMUSG00000022008	GPALPP1	-9.4	2.32	0.16
ENSMUSG00000017478	ZC3H18	-4.1	2.31	0.144
ENSMUSG00000071477	ZFP777	5.8	2.31	0.144
ENSMUSG00000078502	GM13212	-2.5	2.31	0.144
ENSMUSG00000049327	SETD8	-2.9	2.31	0.144
ENSMUSG00000033114	SLC35D2	-0.9	2.31	0.114
ENSMUSG00000022781	PAK2	3.2	2.31	0.0413
ENSMUSG00000037849	GM4955	-8	2.31	0.118
ENSMUSG00000016529	IL10	-2.9	2.31	0.118
ENSMUSG00000027380	ACOXL	-7.2	2.31	0.0647
ENSMUSG00000024978	GPAM	7	2.31	0.0647
ENSMUSG00000094141	GM10858	-3.9	2.31	0.0761
ENSMUSG00000095958	TRAV12-3	2.9	2.31	0.0761
ENSMUSG00000021375	KIF13A	8.9	2.3	0.145
ENSMUSG00000047989	INO80C	0.9	2.3	0.115
ENSMUSG00000037824	TSPAN14	1.7	2.3	0.115
ENSMUSG00000006127	INPP5K	-8.8	2.3	0.0417
ENSMUSG00000002210	SMG9	-5.6	2.3	0.119
ENSMUSG00000039285	AZI2	-7.2	2.3	0.0651
ENSMUSG00000021361	TMEM14C	-6.9	2.3	0.0651
ENSMUSG00000073094	SMIM9	5.8	2.3	0.0765
ENSMUSG00000074196	GM6289	5.8	2.3	0.0765
ENSMUSG00000060565	GM5591	-5.2	2.3	0.0485
ENSMUSG00000048347	PCDHB18	3	2.3	0.0485
ENSMUSG00000073928	OLFR651	-5.2	2.3	0.0485
ENSMUSG00000057116	AF366264	7.1	2.3	0.0485
ENSMUSG00000030423	POP4	-2.1	2.29	0.146
ENSMUSG00000040774	CEPT1	-4.2	2.29	0.0276
ENSMUSG00000040761	SPEN	3.1	2.29	0.12
ENSMUSG00000031583	WRN	-2.7	2.29	0.12
ENSMUSG00000019856	FAM184A	-5.9	2.29	0.12
ENSMUSG00000074448	GM5615	-6.7	2.29	0.0769
ENSMUSG00000022491	GLYCAM1	-5.1	2.29	0.0492
ENSMUSG00000054940	OLFR137	-4	2.29	0.0492
ENSMUSG00000024041	CRYAA	-6.2	2.29	0.162
ENSMUSG00000056941	COMMD7	-7.2	2.29	0.162
ENSMUSG00000029861	FAM131B	6.2	2.29	0.119
ENSMUSG00000045252	ZFP574	-3.7	2.28	0.147
ENSMUSG00000030543	MESP2	-4.5	2.28	0.147
ENSMUSG00000035372	1810055G02RIK	3	2.28	0.116
ENSMUSG00000004947	DTX2	4.2	2.28	0.0278
ENSMUSG00000021745	PTPRG	-8.7	2.28	0.0425
ENSMUSG00000032463	FAIM	-2.8	2.28	0.122
ENSMUSG00000069922	CES3A	5.2	2.28	0.122
ENSMUSG00000069439	GM8444	-9	2.28	0.0772
ENSMUSG00000079619	CYPT15	4.3	2.28	0.0772
ENSMUSG00000049565	AKNAD1	6.6	2.28	0.12
ENSMUSG00000031342	GPM6B	3.3	2.28	0.12
ENSMUSG00000021681	AGGF1	-2.5	2.27	0.148
ENSMUSG00000037344	SLC12A9	0.9	2.27	0.117
ENSMUSG00000021592	ARSK	1.9	2.27	0.117
ENSMUSG00000044071	FAM19A2	3	2.27	0.117
ENSMUSG00000041515	IRF8	5.3	2.27	0.0282
ENSMUSG00000026100	MSTN	-4.2	2.27	0.0282
ENSMUSG00000042046	DSTYK	-4	2.27	0.0428
ENSMUSG00000021453	GADD45G	-3.8	2.27	0.123
ENSMUSG00000031432	PRPS1	3.1	2.27	0.123
ENSMUSG00000022905	KPNA1	-7	2.27	0.0666
ENSMUSG00000096487	OLFR706	-5.4	2.27	0.0501
ENSMUSG00000096859	VMN1R176	-2.6	2.27	0.0501
ENSMUSG00000046761	FAM83H	-5.2	2.27	0.163
ENSMUSG00000022110	SUCLA2	-6.1	2.27	0.163
ENSMUSG00000004948	ZP3	-1.6	2.26	0.118
ENSMUSG00000041359	TCL1	-8.4	2.26	0.125
ENSMUSG00000038843	GCNT1	-4.7	2.26	0.125
ENSMUSG00000023959	CLIC5	-4.9	2.26	0.125
ENSMUSG00000090533	GM8214	-9.7	2.26	0.078
ENSMUSG00000018042	CYB5R3	-4.8	2.26	0.0506
ENSMUSG00000095758	VMN1R128	-2.6	2.26	0.0506
ENSMUSG00000095300	GM906	-4.8	2.26	0.0506
ENSMUSG00000020844	NXN	-3.3	2.26	0.164
ENSMUSG00000024764	NAA40	2.6	2.26	0.164
ENSMUSG00000015702	ANXA9	-5.3	2.26	0.164
ENSMUSG00000042404	DENND4B	-6	2.26	0.164
ENSMUSG00000059473	OLFR979	-1.7	2.26	0.12
ENSMUSG00000043753	DMRTA1	8.1	2.25	0.149
ENSMUSG00000035776	CD99L2	2.2	2.25	0.119
ENSMUSG00000030431	TMEM238	1.6	2.25	0.119
ENSMUSG00000033382	TRAPPC8	-4.2	2.25	0.0285
ENSMUSG00000032020	UBASH3B	-4.5	2.25	0.0285
ENSMUSG00000004771	RAB11A	-2.2	2.25	0.126
ENSMUSG00000032006	PDGFD	-9.5	2.25	0.126
ENSMUSG00000037815	CTNNA1	-5.1	2.25	0.126
ENSMUSG00000031478	NEK3	-5.2	2.25	0.126
ENSMUSG00000021314	AMPH	-6.3	2.25	0.0675
ENSMUSG00000027551	ZFP64	-6.7	2.25	0.0785
ENSMUSG00000001151	PCNT	-4.2	2.25	0.0785
ENSMUSG00000047661	1600012P17RIK	-3.4	2.25	0.0785
ENSMUSG00000075209	OLFR1016	2.7	2.25	0.051
ENSMUSG00000067698	GM10220	-2.6	2.25	0.051
ENSMUSG00000051940	5031410I06RIK	-2.6	2.25	0.051
ENSMUSG00000051497	KCNJ16	3.1	2.25	0.12
ENSMUSG00000021962	DCP1A	-2.4	2.24	0.15
ENSMUSG00000039485	TSPYL4	9.4	2.24	0.15
ENSMUSG00000001823	HOXD12	6.4	2.24	0.15
ENSMUSG00000058446	ZNRF2	-3.2	2.24	0.0288
ENSMUSG00000007038	NEU1	-3.1	2.24	0.044
ENSMUSG00000028972	CAR6	2.2	2.24	0.044
ENSMUSG00000024868	DKK1	-2.1	2.24	0.128
ENSMUSG00000032193	LDLR	-7.3	2.24	0.128
ENSMUSG00000070529	WFDC10	-8.5	2.24	0.0515
ENSMUSG00000079620	MUC4	2.9	2.24	0.0515
ENSMUSG00000058014	OLFR502	-1.6	2.24	0.12
ENSMUSG00000049755	ZFP672	-3.4	2.23	0.151
ENSMUSG00000024560	CXXC1	10.5	2.23	0.151
ENSMUSG00000039238	ZFP750	3.7	2.23	0.151
ENSMUSG00000032422	SNX14	1.3	2.23	0.121
ENSMUSG00000067279	PPP1R3C	-7.2	2.23	0.0444
ENSMUSG00000050836	NTNG1	-1.5	2.23	0.129
ENSMUSG00000076583	IGKV8-24	-2.2	2.23	0.0793
ENSMUSG00000095866	IGHV2-4	-5	2.23	0.0793
ENSMUSG00000047104	PBP2	-4.7	2.23	0.052
ENSMUSG00000040720	1110037F02RIK	10.8	2.22	0.152
ENSMUSG00000034210	EFCAB14	1.7	2.22	0.121
ENSMUSG00000028532	CACHD1	-3.8	2.22	0.0291
ENSMUSG00000006589	APRT	-4.5	2.22	0.0449
ENSMUSG00000015134	ALDH1A3	-6.2	2.22	0.131
ENSMUSG00000028186	UOX	-4.1	2.22	0.131
ENSMUSG00000097411	B430218F22RIK	-2.3	2.22	0.0797
ENSMUSG00000020870	CDC34-PS	-3.1	2.22	0.0797
ENSMUSG00000066257	OLFR206	-8.5	2.22	0.0527
ENSMUSG00000028995	FAM126A	-3.3	2.22	0.166
ENSMUSG00000049057	OLFR1257	-5.8	2.22	0.121
ENSMUSG00000033726	EMX1	-2.6	2.21	0.153
ENSMUSG00000050846	ZFP623	7.1	2.21	0.153
ENSMUSG00000034723	TMX4	0.9	2.21	0.122
ENSMUSG00000062480	ACAT3	-6	2.21	0.0453
ENSMUSG00000023951	VEGFA	3.7	2.21	0.132
ENSMUSG00000038685	RTEL1	-2	2.21	0.132
ENSMUSG00000030225	DERA	-2.6	2.21	0.132
ENSMUSG00000032818	LOXHD1	4.4	2.21	0.0801
ENSMUSG00000053714	4732471J01RIK	-5	2.21	0.0801
ENSMUSG00000097425	VMN1R90	-9.5	2.21	0.0536
ENSMUSG00000073947	OLFR615	6	2.21	0.0536
ENSMUSG00000008307	1700109H08RIK	-4.6	2.21	0.0536
ENSMUSG00000037349	NUDT22	-3	2.21	0.167
ENSMUSG00000053091	LINS	-6	2.21	0.167
ENSMUSG00000025237	PARP6	-3.1	2.21	0.167
ENSMUSG00000034379	WDR5B	-5.9	2.21	0.167
ENSMUSG00000010064	SLC38A3	-7.4	2.21	0.167
ENSMUSG00000033526	PPIP5K1	-8.5	2.21	0.167
ENSMUSG00000091155	SERPINE3	-6.1	2.21	0.121
ENSMUSG00000042121	SSH1	-2.7	2.2	0.154
ENSMUSG00000039438	TTC36	-2.4	2.2	0.0295
ENSMUSG00000027679	DNAJC19	-3.4	2.2	0.0295
ENSMUSG00000017300	TNNC2	6.7	2.2	0.133
ENSMUSG00000016933	PLCG1	-4.2	2.2	0.133
ENSMUSG00000070886	GM10304	3.1	2.2	0.0806
ENSMUSG00000047370	GM7367	-1.9	2.2	0.0806
ENSMUSG00000052316	LRRC15	-2	2.2	0.122
ENSMUSG00000021948	PRKCD	2.7	2.19	0.0461
ENSMUSG00000036905	C1QB	-3.8	2.19	0.0461
ENSMUSG00000024975	PDCD4	4.8	2.19	0.135
ENSMUSG00000026374	TSN	-8.9	2.19	0.135
[truncated: 18,940 more rows]

## Sheet: HSPC_vs_Tcell
#GeneID	Symbol	casTLE Effect	casTLE Score	casTLE p-value
ENSMUSG00000078768	ZFP566	-6.3	44.3	1e-06
ENSMUSG00000070354	GM21975	-16.8	43.6	1e-06
ENSMUSG00000046516	COX17	-9.1	41.3	1e-06
ENSMUSG00000089824	RBM12	-5.5	40.4	2e-06
ENSMUSG00000022952	RUNX1	-7.5	38.4	1e-06
ENSMUSG00000006456	RBM14	-6	37.5	3e-06
ENSMUSG00000038415	FOXQ1	-5.7	36.7	3e-06
ENSMUSG00000003680	TAF6L	-7	35.3	3e-06
ENSMUSG00000023165	SSXB2	-5.8	35.2	3e-06
ENSMUSG00000074211	SDHAF1	-9.1	32.1	1e-06
ENSMUSG00000096549	PRICKLE4	-8.7	28.9	1e-06
ENSMUSG00000098789	JMJD7	-9.8	27.3	1e-06
ENSMUSG00000032806	SLC10A3	-4.4	26.4	0.000133
ENSMUSG00000031819	EMC8	-9.3	26.1	1e-06
ENSMUSG00000036957	LRFN3	-6	24.1	0.000577
ENSMUSG00000029196	TADA2B	-5.7	23.5	8.3e-05
ENSMUSG00000067288	RPS28	-9.1	23.2	1e-06
ENSMUSG00000023017	ASIC1	-4.1	22.3	0.00264
ENSMUSG00000007476	LRRC8A	-4.8	21.7	1e-06
ENSMUSG00000011158	BRF1	-6.2	21.6	0.000248
ENSMUSG00000052533	NUP188	-9.6	21	1e-06
ENSMUSG00000044792	ISCA1	-9.1	20	2e-06
ENSMUSG00000028646	RRAGC	-9	18.4	5e-06
ENSMUSG00000055024	EP300	-6.6	16.2	5e-06
ENSMUSG00000070980	ACTL7B	-9.4	16.1	1.4e-05
ENSMUSG00000094936	RBM4	-4.8	15.2	0.00155
ENSMUSG00000016028	CELSR1	-3.8	14.8	0.00436
ENSMUSG00000089704	GALNT2	-4.8	14.5	0.000101
ENSMUSG00000062683	ATP5G2	-4.8	14.3	0.000138
ENSMUSG00000081225	CYP2J12	-14.4	14.2	4.6e-05
ENSMUSG00000038295	ATG9B	12.2	13.5	0.000314
ENSMUSG00000039153	RUNX2	-7.6	13.5	3.1e-05
ENSMUSG00000047215	RPL9	-6.9	13.3	0.000468
ENSMUSG00000098753	PYURF	-5.9	13.2	1e-06
ENSMUSG00000046076	OLFR998	11.7	12.7	0.000295
ENSMUSG00000067064	OLFR1416	-16.2	12.5	0.000412
ENSMUSG00000062609	KCNJ15	-3.7	12.1	0.0056
ENSMUSG00000022761	LZTR1	5.7	11.9	0.00334
ENSMUSG00000001417	RHBG	12.1	11.8	0.000238
ENSMUSG00000079108	SRP54B	-3.6	11.7	0.00047
ENSMUSG00000073079	SRP54A	-3.6	11.7	0.00047
ENSMUSG00000006411	PVRL4	-16.5	11.6	0.000836
ENSMUSG00000096255	DYNLT1B	-8.4	11.4	0.000139
ENSMUSG00000004661	ARID3B	-5.4	10.9	0.00416
ENSMUSG00000072955	TMSB15L	8.7	10.8	0.000309
ENSMUSG00000050578	MMP13	-4.7	10.6	0.000118
ENSMUSG00000076688	IGHV15-2	-11.4	10.6	1.7e-05
ENSMUSG00000044220	NKX2-3	-6.6	10.5	0.00474
ENSMUSG00000079276	GM4736	9.7	10.2	2.7e-05
ENSMUSG00000075144	OLFR1156	-15.6	10	0.00128
ENSMUSG00000094248	HIST1H2AO	-3.9	9.96	0.000481
ENSMUSG00000048772	TMEM53	-3.6	9.94	0.00703
ENSMUSG00000053985	ZFP14	-6.5	9.87	0.00618
ENSMUSG00000071654	AI462493	-11.5	9.85	3.3e-05
ENSMUSG00000047977	SYNB	-1.5	9.63	0.00722
ENSMUSG00000026563	TADA1	-7.8	9.56	0.000246
ENSMUSG00000025389	MIP	-3.2	9.52	0.00731
ENSMUSG00000063297	LUZP2	8.3	9.41	0.00128
ENSMUSG00000038697	TAF5L	-4.2	9.29	0.00747
ENSMUSG00000078878	GM14305	-6	9.25	0.00756
ENSMUSG00000028081	RPS3A1	-4.4	9.25	0.000492
ENSMUSG00000038498	CATSPER1	-3.5	9.15	0.00777
ENSMUSG00000032480	DHX30	9.8	9.01	0.00158
ENSMUSG00000046229	SCAND1	-6	9	0.00794
ENSMUSG00000015619	GATA3	-4.5	8.97	0.000939
ENSMUSG00000044502	BOD1	-10.3	8.97	0.000939
ENSMUSG00000076508	IGKV17-127	-8.9	8.86	0.000112
ENSMUSG00000022508	BCL6	-3.7	8.85	0.000991
ENSMUSG00000068749	PSMA5	-6.2	8.76	0.00837
ENSMUSG00000022288	4930447A16RIK	10.6	8.66	0.000134
ENSMUSG00000027799	NBEA	-4.8	8.61	0.00876
ENSMUSG00000048707	TPRN	-6.9	8.59	4.8e-05
ENSMUSG00000057842	ZFP595	-6.3	8.55	0.00889
ENSMUSG00000058239	USF2	-5	8.55	0.00115
ENSMUSG00000029544	CABP1	-2.8	8.45	0.00841
ENSMUSG00000094533	IGHV11-1	-4.9	8.21	0.000227
ENSMUSG00000054626	XLR	-6.2	8.12	0.0014
ENSMUSG00000008682	RPL10	-8.5	8.09	0.00276
ENSMUSG00000030393	ZIK1	-4.9	8.08	0.0102
ENSMUSG00000022208	JPH4	-6.7	8.04	0.00287
ENSMUSG00000024232	BAMBI	-3.3	8.02	0.00879
ENSMUSG00000095261	GM17391	6.5	7.97	0.000298
ENSMUSG00000040282	BC052040	-6.1	7.94	0.00155
ENSMUSG00000036561	PPP6R2	-4.9	7.92	0.00156
ENSMUSG00000061374	FIZ1	-9.8	7.84	0.00165
ENSMUSG00000029036	ATAD3A	7.6	7.84	0.00324
ENSMUSG00000025144	STRA13	-13	7.78	0.000188
ENSMUSG00000026021	SUMO1	8.1	7.76	0.00172
ENSMUSG00000036873	2410004B18RIK	-9.3	7.69	0.00172
ENSMUSG00000059003	GRIN2A	-4.8	7.63	0.00188
ENSMUSG00000054630	UGT2B5	9.1	7.59	0.00192
ENSMUSG00000058440	NRF1	12	7.57	0.00386
ENSMUSG00000078198	OLFR364-PS1	-8.7	7.51	0.000453
ENSMUSG00000042671	RGS8	-15.1	7.51	0.00172
ENSMUSG00000042796	OLFR1032	-4.1	7.45	0.00172
ENSMUSG00000034269	SETD5	3.7	7.44	0.0096
ENSMUSG00000035776	CD99L2	-2.9	7.41	0.00965
ENSMUSG00000000085	SCMH1	-3.2	7.39	0.00969
ENSMUSG00000009108	GNAT2	-8.2	7.36	0.000293
ENSMUSG00000029599	DDX54	-8.6	7.34	0.00234
ENSMUSG00000068523	GNG5	-9.5	7.33	0.00459
ENSMUSG00000045969	ING1	-4.7	7.3	0.0132
ENSMUSG00000031527	ERI1	11.5	7.25	0.0048
ENSMUSG00000039456	MORC3	-11.2	7.23	0.000343
ENSMUSG00000038143	STOX2	-14.7	7.23	0.00262
ENSMUSG00000050786	CCDC126	-9.4	7.22	0.000349
ENSMUSG00000027016	ZFP385B	-4.9	7.17	0.0137
ENSMUSG00000050953	GJA1	-6.8	7.16	0.0028
ENSMUSG00000026154	1110058L19RIK	-7.9	7.11	0.00521
ENSMUSG00000073932	OLFR641	7.5	7.07	0.00262
ENSMUSG00000058173	SMCO4	-10.6	7.04	0.000894
ENSMUSG00000082229	NAP1L2	-6.7	6.97	0.00322
ENSMUSG00000021679	S100Z	-5.6	6.97	0.000462
ENSMUSG00000031131	VGLL1	-3.2	6.93	0.0146
ENSMUSG00000062647	RPL7A	-9.4	6.93	0.00584
ENSMUSG00000094607	TRAV12D-3	6.2	6.89	0.00102
ENSMUSG00000093915	TRAV12N-3	6.2	6.89	0.00102
ENSMUSG00000029270	FAM69A	-3.2	6.88	0.0111
ENSMUSG00000053141	PTPRT	13.6	6.86	0.00343
ENSMUSG00000044229	NXPE4	7.6	6.85	0.00307
ENSMUSG00000030980	KNOP1	-5.2	6.84	0.00139
ENSMUSG00000041453	RPL21	-5.6	6.83	0.0149
ENSMUSG00000032006	PDGFD	-10.4	6.81	0.00352
ENSMUSG00000033186	MZT1	-11	6.79	0.00175
ENSMUSG00000079536	GM6880	5.3	6.78	0.000949
ENSMUSG00000069301	HIST1H2AG	-4.2	6.76	0.000992
ENSMUSG00000075032	HIST1H3I	-3.3	6.67	0.00103
ENSMUSG00000096140	ANKRD66	-14.5	6.66	0.00394
ENSMUSG00000021772	NKIRAS1	9.1	6.62	0.00708
ENSMUSG00000025150	CBR2	-6.9	6.56	0.00101
ENSMUSG00000059554	CCDC28A	-4.8	6.55	0.00339
ENSMUSG00000042331	SPECC1	-5.9	6.54	0.00417
ENSMUSG00000026028	TRAK2	8.7	6.54	0.00745
ENSMUSG00000075394	HOXC4	-5.3	6.53	0.0159
ENSMUSG00000042485	MUSTN1	-7.4	6.51	0.00358
ENSMUSG00000026185	IGFBP5	-4.7	6.5	0.00429
ENSMUSG00000034612	CHST11	-2.8	6.47	0.0122
ENSMUSG00000078261	GM11596	-12.8	6.47	0.00394
ENSMUSG00000090863	A530084C06RIK	9.6	6.43	0.00186
ENSMUSG00000051149	ADNP	-5.8	6.42	0.0164
ENSMUSG00000039037	ST6GALNAC5	-5.7	6.39	0.0165
ENSMUSG00000091806	GM5258	-6.2	6.38	0.00196
ENSMUSG00000015092	EDF1	-7.1	6.37	0.00837
ENSMUSG00000029368	ALB	10.2	6.35	0.00137
ENSMUSG00000021368	TBC1D7	-5	6.35	0.0047
ENSMUSG00000096055	TRAV12N-1	-3.7	6.34	0.00207
ENSMUSG00000095689	TRAV12D-1	-3.7	6.34	0.00207
ENSMUSG00000030796	TEAD2	-6.2	6.3	0.00508
ENSMUSG00000018678	SP2	-3.3	6.28	0.0169
ENSMUSG00000050641	BC048562	-12.9	6.28	0.00394
ENSMUSG00000011960	CCNT1	-6.2	6.24	0.00534
ENSMUSG00000068617	EFCAB1	-13	6.24	0.00394
ENSMUSG00000094701	OLFR916	-11.5	6.21	0.00113
ENSMUSG00000032334	LOXL1	8.6	6.21	0.00394
ENSMUSG00000057817	OLFR1446	7.4	6.19	0.00114
ENSMUSG00000037535	1700021A07RIK	-9	6.14	0.00279
ENSMUSG00000002664	PSPN	-11.1	6.14	0.00582
ENSMUSG00000040761	SPEN	9.6	6.1	0.00614
ENSMUSG00000024827	GLDC	7.6	6.09	0.00166
ENSMUSG00000060715	1700019A02RIK	-11.2	6.08	0.00306
ENSMUSG00000026857	NTMT1	-10.9	6.07	0.00634
ENSMUSG00000036800	FAM135B	8.2	6.07	0.00394
ENSMUSG00000030724	CD19	-3.6	6.06	0.00641
ENSMUSG00000031812	MAP1LC3B	4.8	6.04	0.00158
ENSMUSG00000025872	THOC3	-5.6	6.03	0.018
ENSMUSG00000056492	GPR116	-12.7	6.03	0.00479
ENSMUSG00000079015	SERPINA1C	-2.8	6.02	0.00682
ENSMUSG00000007613	TGFBR1	-6.8	6	0.00682
ENSMUSG00000040842	SZRD1	-7.7	6	0.00714
ENSMUSG00000034297	MED13	-2.6	5.99	0.0183
ENSMUSG00000050357	RLTPR	-9.1	5.99	0.00689
ENSMUSG00000048747	E130114P18RIK	-5.4	5.97	0.00332
ENSMUSG00000020224	LLPH	-3.1	5.96	0.0146
ENSMUSG00000041193	PLA2G5	10.7	5.95	0.00721
ENSMUSG00000020758	ITGB4	-5.9	5.95	0.0106
ENSMUSG00000078656	VPS25	-9.3	5.94	0.00185
ENSMUSG00000049303	SYT12	-7.4	5.93	0.0107
ENSMUSG00000024868	DKK1	-4.8	5.9	0.00758
ENSMUSG00000095415	TRAV7N-6	-9.5	5.9	0.0035
ENSMUSG00000024371	C2	-5.9	5.89	0.00171
ENSMUSG00000089960	UGT1A1	-9.7	5.88	0.00772
ENSMUSG00000028019	PDGFC	8.5	5.88	0.00479
ENSMUSG00000038323	1700066M21RIK	-8.7	5.87	0.00833
ENSMUSG00000021327	ZKSCAN3	-4	5.85	0.0192
ENSMUSG00000047921	TRAPPC9	9.3	5.8	0.00888
ENSMUSG00000058717	GM4763	-11.5	5.78	0.00396
ENSMUSG00000091652	VMN1R57	-10.9	5.75	0.00143
ENSMUSG00000024220	ZFP523	-2	5.73	0.0201
ENSMUSG00000020429	IGFBP1	10.4	5.72	0.00915
ENSMUSG00000095412	GM5885	6.5	5.71	0.00148
ENSMUSG00000028972	CAR6	5.6	5.7	0.00224
ENSMUSG00000002416	NDUFB2	-7	5.7	0.00933
ENSMUSG00000054679	SRSF12	-5.7	5.7	0.00415
ENSMUSG00000098132	RASSF10	-10.9	5.7	0.00917
ENSMUSG00000054792	KLHL18	10.6	5.69	0.00193
ENSMUSG00000036168	CCDC38	-14	5.69	0.00526
ENSMUSG00000029380	CXCL1	-5	5.68	0.00956
ENSMUSG00000074653	LRRC31	-12.8	5.64	0.0043
ENSMUSG00000010311	OPTC	-14	5.64	0.00571
ENSMUSG00000052516	ROBO2	-4.3	5.63	0.0101
ENSMUSG00000071766	RHOX12	7	5.63	0.00156
ENSMUSG00000028341	NR4A3	8.8	5.62	0.0102
ENSMUSG00000025905	OPRK1	5.8	5.61	0.00239
ENSMUSG00000027940	TPM3	-5.6	5.61	0.0104
ENSMUSG00000022299	SLC25A32	9.9	5.61	0.0129
ENSMUSG00000031370	ZRSR2	-4.4	5.59	0.0106
ENSMUSG00000092627	D130058E05RIK	-11	5.59	0.00443
ENSMUSG00000060791	GMFG	-4.8	5.58	0.00951
ENSMUSG00000074384	AI429214	-6.5	5.58	0.00571
ENSMUSG00000064289	TANK	13.8	5.57	0.0109
ENSMUSG00000066113	ADAMTSL1	12.4	5.57	0.0109
ENSMUSG00000026766	MMADHC	-7.5	5.57	0.0132
ENSMUSG00000020524	GRIA1	-6.9	5.55	0.00251
ENSMUSG00000026205	SLC23A3	-2.7	5.54	0.016
ENSMUSG00000031452	1700029H14RIK	-4.2	5.54	0.00966
ENSMUSG00000033405	NUDT15	8.6	5.54	0.00966
ENSMUSG00000073528	GM10530	-11.3	5.53	0.00463
ENSMUSG00000047361	GM973	-7.1	5.53	0.00969
ENSMUSG00000019996	MAP7	8.3	5.5	0.0138
ENSMUSG00000063281	ZFP35	10.2	5.5	0.00179
ENSMUSG00000059632	KRTAP8-1	-12.1	5.49	0.00477
ENSMUSG00000075126	OLFR1180	9.7	5.49	0.00184
ENSMUSG00000028963	UTS2	6.3	5.49	0.00615
ENSMUSG00000015013	TRAPPC2L	8.3	5.48	0.014
ENSMUSG00000036641	CCDC148	-8.7	5.48	0.00481
ENSMUSG00000096792	GM21956	7.2	5.47	0.00485
ENSMUSG00000022821	HGD	10	5.46	0.00232
ENSMUSG00000093803	PPP2R3D	-10.9	5.46	0.00487
ENSMUSG00000027575	ARFGAP1	11.6	5.44	0.0143
ENSMUSG00000095294	GM21119	-5.8	5.42	0.00211
ENSMUSG00000022178	AJUBA	11.8	5.41	0.0133
ENSMUSG00000043119	OLFR448	-7.7	5.41	0.00615
ENSMUSG00000010142	TNFRSF13B	-7.9	5.4	0.00615
ENSMUSG00000029819	NPY	-5.8	5.39	0.0136
ENSMUSG00000095565	IGHV2-9-1	-5.2	5.38	0.00514
ENSMUSG00000056592	ZFP658	-4.5	5.38	0.00229
ENSMUSG00000015790	SURF1	-6	5.38	0.0101
ENSMUSG00000002320	TM9SF1	10.5	5.36	0.0025
ENSMUSG00000016933	PLCG1	-3.8	5.36	0.014
ENSMUSG00000027405	NOP56	-5	5.34	0.0232
ENSMUSG00000032348	GSTA4	-4.1	5.34	0.0025
ENSMUSG00000042632	PLA2G6	-4.8	5.33	0.0145
ENSMUSG00000040370	LYRM5	9.8	5.33	0.0152
ENSMUSG00000038717	ATP5L	-4.6	5.32	0.00258
ENSMUSG00000003233	DVL3	-3.9	5.3	0.0236
ENSMUSG00000017950	HNF4A	-7	5.28	0.015
ENSMUSG00000069895	ATXN1L	-5.1	5.28	0.0103
ENSMUSG00000094509	IGHV14-1	7.3	5.26	0.00558
ENSMUSG00000096656	TRAV12-2	-7.4	5.25	0.00561
ENSMUSG00000029235	PDCL2	-2.2	5.24	0.0241
ENSMUSG00000009575	CBX5	-4	5.24	0.00287
ENSMUSG00000079941	GM11273	10.1	5.24	0.00565
ENSMUSG00000045883	OLFR1461	5	5.24	0.00313
ENSMUSG00000032425	ZFP949	-4.9	5.24	0.00313
ENSMUSG00000049562	AP5B1	-3.5	5.24	0.0103
ENSMUSG00000050022	AMZ1	-3.7	5.23	0.00289
ENSMUSG00000030282	CMAS	-8.9	5.23	0.00329
ENSMUSG00000003271	SULT2B1	-5.6	5.23	0.0156
ENSMUSG00000078552	DCDC2B	-8.1	5.23	0.0104
ENSMUSG00000036036	ZFP57	-3.7	5.22	0.0243
ENSMUSG00000027889	AMPD2	-4.2	5.22	0.0156
ENSMUSG00000027999	PLA2G12A	9.8	5.22	0.0161
ENSMUSG00000063827	OLFR1382	-6.9	5.22	0.00572
ENSMUSG00000025728	PIGQ	3.2	5.21	0.0174
ENSMUSG00000063406	TMED5	-6.6	5.21	0.0162
ENSMUSG00000091268	IGKV17-134	-8.3	5.18	0.00587
ENSMUSG00000045176	2310047M10RIK	-5.7	5.18	0.0105
ENSMUSG00000030669	CALCA	-5.1	5.18	0.00615
ENSMUSG00000053522	LGALS7	-5	5.17	0.00615
ENSMUSG00000037159	WEE2	-4.8	5.15	0.0161
ENSMUSG00000032372	PLSCR2	8.7	5.15	0.00378
ENSMUSG00000028669	PITHD1	-7.5	5.15	0.0105
ENSMUSG00000031432	PRPS1	10.1	5.14	0.0162
ENSMUSG00000094829	GM21809	4	5.14	0.00602
ENSMUSG00000028439	FAM219A	-7.4	5.14	0.0106
ENSMUSG00000024213	NUDT3	-7.7	5.13	0.0106
ENSMUSG00000076824	TRAV14N-3	-9.5	5.12	0.00611
ENSMUSG00000052629	GM9885	-5.5	5.11	0.00616
ENSMUSG00000045482	TRRAP	-9.2	5.09	0.00369
ENSMUSG00000070372	CAPZA1	6.5	5.09	0.0174
ENSMUSG00000048425	OLFR686	-6.8	5.09	0.00421
ENSMUSG00000091695	GM17669	-10.9	5.07	0.00635
ENSMUSG00000038729	AKAP2	-6.2	5.05	0.0168
ENSMUSG00000010362	RDM1	10	5.04	0.0262
ENSMUSG00000000263	GLRA1	-7.8	5.04	0.00387
ENSMUSG00000021549	RASA1	-3.2	5.04	0.0169
ENSMUSG00000033763	MTSS1L	-7	5.04	0.0108
ENSMUSG00000074656	EIF2S2	-3.5	5.03	0.0263
ENSMUSG00000026069	IL1RL1	-1.2	5.03	0.0184
ENSMUSG00000054258	GM5082	8.1	5.03	0.00654
ENSMUSG00000096703	OLFR1286	7.2	5.03	0.00462
ENSMUSG00000071724	SMPD5	-5.2	5.03	0.0108
ENSMUSG00000019845	TUBE1	-7.8	5.02	0.017
ENSMUSG00000048500	DEFB15	-11.2	5.02	0.00658
ENSMUSG00000030417	PDCD5	-3.9	5	0.0171
ENSMUSG00000022570	TSTA3	-5.3	5	0.0171
ENSMUSG00000028261	NDUFAF4	-7.7	4.99	0.0186
ENSMUSG00000059397	OLFR54	8.3	4.99	0.00491
ENSMUSG00000023809	RPS6KA2	7.9	4.98	0.0034
ENSMUSG00000050959	OLFR1392	-4.6	4.98	0.00498
ENSMUSG00000048327	CKAP2L	-7.7	4.98	0.0109
ENSMUSG00000049350	ZG16	-8.1	4.98	0.00662
ENSMUSG00000053746	PTRH1	9.6	4.97	0.0188
ENSMUSG00000030806	STX1B	7.1	4.97	0.0188
ENSMUSG00000082488	1700119I11RIK	-6.3	4.97	0.00681
ENSMUSG00000079330	LEMD1	8.7	4.96	0.00686
ENSMUSG00000042638	GUCY2C	-7.2	4.94	0.00421
ENSMUSG00000089675	UGT1A8	-5.4	4.94	0.00695
ENSMUSG00000051457	SPN	-8.4	4.93	0.011
ENSMUSG00000031889	D230025D16RIK	10.5	4.92	0.0194
ENSMUSG00000043300	B3GALNT1	-2.5	4.91	0.0277
ENSMUSG00000020163	UQCR11	8.9	4.91	0.0176
ENSMUSG00000012428	STEAP4	-6	4.9	0.00707
ENSMUSG00000026112	COA5	-7.5	4.89	0.0197
ENSMUSG00000010538	TSACC	-5.2	4.89	0.0111
ENSMUSG00000029384	2010109A12RIK	8	4.88	0.00721
ENSMUSG00000062621	OLFR911-PS1	8.4	4.87	0.00611
ENSMUSG00000023013	AQP2	-3.7	4.86	0.00372
ENSMUSG00000043945	ADAM6A	-11.1	4.86	0.0062
ENSMUSG00000001666	DDT	-6.4	4.85	0.0202
ENSMUSG00000020911	KRT19	-7.5	4.85	0.0202
ENSMUSG00000023050	MAP3K12	-5.4	4.83	0.0288
ENSMUSG00000041132	N4BP2L1	-4.9	4.81	0.0183
ENSMUSG00000026048	ERCC5	8.8	4.81	0.0183
ENSMUSG00000094694	IGHV1-9	-6.3	4.81	0.00753
ENSMUSG00000095156	OLFR1281	-7.5	4.79	0.00693
ENSMUSG00000031245	HMGN5	8.3	4.79	0.00693
ENSMUSG00000095789	NUPR1L	-3.5	4.79	0.0075
ENSMUSG00000056815	GM6812	-6.3	4.77	0.00714
ENSMUSG00000059690	1700020N15RIK	-6.3	4.77	0.00714
ENSMUSG00000046056	SBSN	-7.7	4.77	0.0075
ENSMUSG00000038024	DENND4C	-1.7	4.76	0.0203
ENSMUSG00000026856	DOLPP1	-7.5	4.76	0.00497
ENSMUSG00000076514	IGKV17-121	-9.4	4.76	0.00782
ENSMUSG00000094195	GM6509	-5.2	4.76	0.00726
ENSMUSG00000060559	GM10083	-8.1	4.75	0.00788
ENSMUSG00000090794	VMN1R60	-5.1	4.75	0.00737
ENSMUSG00000005503	EVX1	-5.6	4.74	0.0299
ENSMUSG00000031285	DCX	13	4.74	0.0188
ENSMUSG00000028522	MIER1	-2.5	4.73	0.03
ENSMUSG00000053137	MAPK11	-3	4.73	0.0051
ENSMUSG00000095958	TRAV12-3	6.3	4.72	0.00807
ENSMUSG00000044222	DEFB13	4.2	4.72	0.00787
ENSMUSG00000052922	BPI	11.7	4.7	0.00525
ENSMUSG00000091955	GM9844	-2.7	4.7	0.00818
ENSMUSG00000059824	DBP	-4.2	4.69	0.0191
ENSMUSG00000045917	6330416G13RIK	-8.2	4.69	0.0222
ENSMUSG00000022412	MIEF1	10.7	4.69	0.0222
ENSMUSG00000075286	GM1968	9	4.69	0.00824
ENSMUSG00000072829	GM7292	-4.6	4.69	0.00824
ENSMUSG00000041523	UPK2	-4.2	4.68	0.0192
ENSMUSG00000052848	C130026L21RIK	5.6	4.68	0.00831
ENSMUSG00000096368	OLFR1328	-3.8	4.67	0.00859
ENSMUSG00000026414	TNNT2	-4.4	4.65	0.0194
ENSMUSG00000068219	SSXB10	-9.6	4.65	0.0089
ENSMUSG00000001168	OAS1H	-10.8	4.64	0.00906
ENSMUSG00000070822	ZSCAN18	9.9	4.63	0.00438
ENSMUSG00000090171	UGT1A2	-9.6	4.63	0.0195
ENSMUSG00000038388	MPP6	4.4	4.62	0.0232
ENSMUSG00000073290	GM10490	-3.8	4.62	0.00873
ENSMUSG00000074501	GM5612	-8.5	4.62	0.00873
ENSMUSG00000048643	KRTAP19-9A	6.5	4.62	0.00873
ENSMUSG00000078680	MUP10	-5.7	4.62	0.00937
ENSMUSG00000003469	PHYHIP	-7.5	4.61	0.0119
ENSMUSG00000029098	ACOX3	9.8	4.59	0.0236
ENSMUSG00000023951	VEGFA	9.1	4.58	0.0199
ENSMUSG00000072694	1500011B03RIK	-4.2	4.58	0.00907
ENSMUSG00000079065	BC005561	8.2	4.58	0.0103
ENSMUSG00000020581	AGR2	-5.2	4.57	0.02
ENSMUSG00000059114	GM6772	10.2	4.57	0.00916
ENSMUSG00000030834	ABCC6	-1.7	4.56	0.0221
ENSMUSG00000041333	MUP4	-5.8	4.56	0.0107
ENSMUSG00000052642	4930504O13RIK	9	4.56	0.0107
ENSMUSG00000035021	BAZ1A	-3.8	4.55	0.00462
ENSMUSG00000078957	1700060C20RIK	-7.1	4.55	0.00935
ENSMUSG00000066101	GM10153	-5.4	4.54	0.00942
ENSMUSG00000031112	2610018G03RIK	-6.4	4.54	0.00942
ENSMUSG00000028269	GBP2B	-13.4	4.54	0.00798
ENSMUSG00000096334	SH2D1B1	-3.6	4.53	0.0326
ENSMUSG00000094212	TRAV14-3	-9.5	4.53	0.00951
ENSMUSG00000032846	ZSWIM6	8.6	4.53	0.0122
ENSMUSG00000045045	LRFN4	-2.7	4.52	0.0224
ENSMUSG00000075053	VDAC3-PS1	-3.8	4.52	0.0204
ENSMUSG00000064109	HCST	-5	4.52	0.0204
ENSMUSG00000078118	OLFR483	-3	4.52	0.0115
ENSMUSG00000092099	GM17530	-4.7	4.51	0.0097
ENSMUSG00000021139	GM20498	-11.2	4.51	0.0097
ENSMUSG00000057116	AF366264	9.6	4.51	0.012
ENSMUSG00000029607	ANKRD61	-10.6	4.51	0.00798
ENSMUSG00000038932	TCFL5	-3.9	4.5	0.0329
ENSMUSG00000024563	SMAD2	-7.5	4.5	0.0205
ENSMUSG00000035491	1600014K23RIK	-10.8	4.5	0.0126
ENSMUSG00000074996	OLFR199	-4.6	4.49	0.0127
ENSMUSG00000079534	GM5640	-5	4.49	0.0127
ENSMUSG00000021832	PSMC6	-6.1	4.48	0.00488
ENSMUSG00000030094	XPC	12	4.48	0.0207
ENSMUSG00000096266	GM20808	-10.9	4.48	0.013
ENSMUSG00000022419	DEPTOR	-5.4	4.47	0.0333
ENSMUSG00000003308	KEAP1	11.8	4.47	0.0208
ENSMUSG00000042961	EGFLAM	9.1	4.47	0.0208
ENSMUSG00000041696	RASL12	6.3	4.47	0.0254
ENSMUSG00000045417	VMN1R230	-8.7	4.47	0.0132
ENSMUSG00000043727	F830045P16RIK	-10.8	4.47	0.0132
ENSMUSG00000037196	PACRG	7.8	4.46	0.0255
ENSMUSG00000029249	REST	6	4.45	0.00499
ENSMUSG00000009647	MCU	10.5	4.45	0.0257
ENSMUSG00000046323	DPPA3	-7.5	4.45	0.0139
ENSMUSG00000025782	TAF3	-4.9	4.44	0.0337
ENSMUSG00000060002	CHPT1	5.5	4.44	0.0258
ENSMUSG00000018425	DHX40	-2.9	4.42	0.0339
ENSMUSG00000059486	KBTBD2	-3.5	4.42	0.00513
ENSMUSG00000048620	OLFR1336	5	4.42	0.0148
ENSMUSG00000041936	AGRN	-4.3	4.41	0.034
ENSMUSG00000031660	BRD7	-3.1	4.41	0.034
ENSMUSG00000032818	LOXHD1	8.3	4.41	0.0111
ENSMUSG00000090667	GM765	-7	4.41	0.0152
ENSMUSG00000048982	GPHB5	9.3	4.41	0.0126
ENSMUSG00000006215	ZBTB17	-8.9	4.4	0.0214
ENSMUSG00000079170	GM13941	7.4	4.4	0.0112
ENSMUSG00000024601	ISOC1	-5.9	4.4	0.0126
ENSMUSG00000056706	KRTAP7-1	7.6	4.4	0.0126
ENSMUSG00000026535	IFI202B	-2.9	4.39	0.0343
ENSMUSG00000044594	SERPINB3A	-4	4.39	0.00524
ENSMUSG00000089929	BCL2A1B	-8.8	4.39	0.0214
ENSMUSG00000021336	SLC17A4	7.4	4.39	0.0102
ENSMUSG00000054178	GM9938	-6.9	4.38	0.0117
ENSMUSG00000091297	GM8439	-5	4.38	0.0117
ENSMUSG00000078994	ZFP429	8.9	4.38	0.0159
ENSMUSG00000023216	EPB4.2	4.3	4.37	0.027
ENSMUSG00000047648	FBXO30	-4.2	4.36	0.00541
ENSMUSG00000034156	BZRAP1	5.9	4.36	0.0272
ENSMUSG00000047889	SERPINB6D	-4	4.36	0.012
ENSMUSG00000094211	GM21789	-5.6	4.36	0.012
ENSMUSG00000070377	OLFR43	-13.2	4.35	0.0115
ENSMUSG00000042298	TTC19	11.4	4.34	0.0275
ENSMUSG00000049550	CLIP1	5.2	4.33	0.0276
ENSMUSG00000061650	MED9	-5.3	4.32	0.0353
ENSMUSG00000007038	NEU1	-3.7	4.32	0.00735
ENSMUSG00000031884	CES2D-PS	7.6	4.32	0.0129
ENSMUSG00000074922	FAM122A	-7.4	4.32	0.0129
ENSMUSG00000096930	GM26657	-10.8	4.31	0.0132
ENSMUSG00000053080	2700081O15RIK	-8	4.3	0.013
ENSMUSG00000078169	GM16499	9.5	4.29	0.0136
ENSMUSG00000092113	TAAR8B	-8.2	4.29	0.0115
ENSMUSG00000038398	UPF3A	-3.2	4.28	0.036
ENSMUSG00000001441	NPEPPS	-3.3	4.28	0.00587
ENSMUSG00000031751	AMFR	6.4	4.28	0.0225
ENSMUSG00000051002	GM9848	-9.5	4.28	0.0138
ENSMUSG00000026830	ERMN	-13.2	4.28	0.0119
ENSMUSG00000022477	ACO2	-3.3	4.27	0.0226
ENSMUSG00000090112	SHPRH	7.4	4.26	0.0227
ENSMUSG00000092111	VMN2R113	-8.1	4.26	0.0142
ENSMUSG00000027718	IL21	-13.2	4.26	0.0133
ENSMUSG00000024743	SYT7	-3.6	4.25	0.00602
ENSMUSG00000069581	TSPEAR	-2.5	4.25	0.0228
ENSMUSG00000071347	C1QTNF9	-6.3	4.25	0.0228
ENSMUSG00000036678	AAAS	8.8	4.25	0.0289
ENSMUSG00000020801	MED31	-3.4	4.24	0.0366
ENSMUSG00000060969	IRX1	-3.3	4.24	0.0366
ENSMUSG00000024680	MS4A2	-7.3	4.24	0.00793
ENSMUSG00000021693	KIF2A	12.3	4.24	0.0229
ENSMUSG00000021257	ANGEL1	-2.4	4.24	0.0229
ENSMUSG00000053040	APH1C	-5.9	4.24	0.0188
ENSMUSG00000059939	9430015G10RIK	-2.6	4.23	0.0229
ENSMUSG00000079120	AY761185	-3.9	4.23	0.0147
ENSMUSG00000078442	CCDC105	7.8	4.23	0.0133
ENSMUSG00000054169	CEACAM10	-4.7	4.22	0.0369
ENSMUSG00000001333	SYNC	6.7	4.22	0.00806
ENSMUSG00000028821	SYF2	-8.7	4.22	0.023
ENSMUSG00000048994	4930557A04RIK	-4.6	4.22	0.0148
ENSMUSG00000094814	GM21973	9.3	4.22	0.0148
ENSMUSG00000031410	NXF7	-5.6	4.22	0.0192
ENSMUSG00000026201	STK16	-4.3	4.22	0.0135
ENSMUSG00000037190	CYB561D2	-2.6	4.21	0.0257
ENSMUSG00000060636	RPL35A	9	4.21	0.0297
ENSMUSG00000022187	GM5546	-9.4	4.21	0.015
ENSMUSG00000050212	EVA1B	-1.1	4.2	0.0258
ENSMUSG00000079531	GM5936	-8.3	4.2	0.0195
ENSMUSG00000022683	PLA2G10	-2.1	4.19	0.0375
ENSMUSG00000022805	MAATS1	-7.4	4.19	0.0301
ENSMUSG00000078202	NRARP	-3.2	4.18	0.0376
ENSMUSG00000038569	RAD9B	8.6	4.18	0.0233
ENSMUSG00000091827	GM3495	-6	4.17	0.0157
ENSMUSG00000091821	SRSX	-5	4.17	0.0157
ENSMUSG00000054604	CGGBP1	-3.7	4.16	0.038
ENSMUSG00000087166	L1TD1	-10.9	4.16	0.0201
ENSMUSG00000044258	CTLA2A	-8.7	4.16	0.0201
ENSMUSG00000020902	NTN1	-2.7	4.15	0.0382
ENSMUSG00000006021	KPTN	-8.8	4.15	0.0308
ENSMUSG00000070717	GM10300	9.8	4.15	0.016
ENSMUSG00000028214	GEM	-7.6	4.15	0.0139
ENSMUSG00000021669	COL4A3BP	-4.1	4.14	0.00658
ENSMUSG00000069456	RDH16	10.3	4.14	0.031
ENSMUSG00000079263	GM6614	-5.5	4.14	0.0204
ENSMUSG00000095970	GM19402	4.7	4.14	0.0147
ENSMUSG00000081044	AU015836	7.3	4.13	0.0162
ENSMUSG00000024427	SPRY4	2.7	4.12	0.0269
ENSMUSG00000042195	SLC35F2	-1.2	4.12	0.0269
ENSMUSG00000031600	VPS37A	-4.1	4.12	0.00669
ENSMUSG00000053553	3110082I17RIK	-7.6	4.12	0.0237
ENSMUSG00000005442	CIC	-2.8	4.12	0.0237
ENSMUSG00000096793	GM3002	-6.2	4.12	0.0164
ENSMUSG00000073953	OLFR596	-2.7	4.12	0.0209
ENSMUSG00000069421	OLFR810	-8.2	4.12	0.0147
ENSMUSG00000078193	GM2000	-6.2	4.11	0.0166
ENSMUSG00000060371	CALN1	-10.8	4.11	0.0151
ENSMUSG00000030382	SLC27A5	-3.3	4.1	0.039
ENSMUSG00000035078	MTMR9	9	4.1	0.00901
ENSMUSG00000032203	PIGB	10.9	4.1	0.0319
ENSMUSG00000036586	GRIFIN	4.9	4.1	0.0212
ENSMUSG00000035199	ARL6IP5	9.8	4.09	0.0321
ENSMUSG00000029272	SULT1E1	-11.4	4.09	0.0142
ENSMUSG00000030759	FAR1	10.6	4.08	0.0323
ENSMUSG00000073960	OLFR583	5.7	4.08	0.0215
ENSMUSG00000012350	EHF	-2.6	4.07	0.0395
ENSMUSG00000075334	RPRM	8.4	4.07	0.0241
ENSMUSG00000038344	TXLNG	-5.4	4.06	0.0242
ENSMUSG00000093962	GM11756	-6.3	4.06	0.0175
ENSMUSG00000073947	OLFR615	7.8	4.06	0.0218
ENSMUSG00000094313	VMN1R61	9.9	4.06	0.0218
ENSMUSG00000046203	SPRR2G	-11.4	4.06	0.0143
ENSMUSG00000020888	DVL2	-2.9	4.05	0.0399
ENSMUSG00000026814	ENG	-2.2	4.05	0.0279
ENSMUSG00000070799	PSG26	-10.6	4.05	0.022
ENSMUSG00000091318	GM5415	-7.9	4.05	0.022
ENSMUSG00000068182	OLFR203	-7.5	4.05	0.022
ENSMUSG00000047626	OLFR791	-13	4.05	0.0164
ENSMUSG00000095520	GM20877	-8	4.04	0.0221
ENSMUSG00000025102	3110040N11RIK	-11.3	4.04	0.0144
ENSMUSG00000031458	COPRS	-11.3	4.04	0.0144
ENSMUSG00000094628	GM3252	-6.1	4.03	0.018
ENSMUSG00000093898	GM3629	-6.1	4.03	0.018
ENSMUSG00000076550	IGKV4-63	-5.2	4.03	0.018
ENSMUSG00000079342	GM5097	7.8	4.03	0.0225
ENSMUSG00000063696	GM8730	-6.4	4.02	0.0182
ENSMUSG00000030804	GM21974	-3.4	4.02	0.0182
ENSMUSG00000094706	GM10338	-7.7	4.02	0.0228
ENSMUSG00000079409	GM5795	-7.7	4.02	0.0228
ENSMUSG00000048186	BEND7	-5	4.02	0.0174
ENSMUSG00000015812	GNRH1	-3.8	4.01	0.0247
ENSMUSG00000068888	LCE1I	9.8	4.01	0.0184
ENSMUSG00000093451	VMN1R24	10.4	4.01	0.023
ENSMUSG00000049517	RPS23	-8.5	4	0.034
ENSMUSG00000035234	FAM175A	-5.2	4	0.0145
ENSMUSG00000006014	PRG4	-6.5	3.99	0.0232
ENSMUSG00000091455	OTOGL	-13	3.99	0.0186
ENSMUSG00000003665	HAS1	3.6	3.98	0.0288
ENSMUSG00000035372	1810055G02RIK	2	3.98	0.0288
ENSMUSG00000045257	MORN2	-5.3	3.97	0.0146
ENSMUSG00000026456	CYB5R1	8.6	3.96	0.0103
ENSMUSG00000021039	SNW1	-6.3	3.96	0.0252
ENSMUSG00000025977	BOLL	-3.7	3.95	0.0417
ENSMUSG00000009350	MPO	10.2	3.95	0.0253
ENSMUSG00000041774	YDJC	-6.3	3.95	0.0198
ENSMUSG00000059912	RPL21-PS6	-4.5	3.95	0.0198
ENSMUSG00000068604	GM8225	6.4	3.95	0.0198
ENSMUSG00000096679	OLFR498	5	3.95	0.0239
ENSMUSG00000032274	CYP19A1	6.3	3.94	0.0253
ENSMUSG00000038026	KCNJ9	-12.9	3.94	0.0196
ENSMUSG00000045598	ZFP553	3.1	3.93	0.0421
ENSMUSG00000028228	CPNE3	10.2	3.93	0.0354
ENSMUSG00000039990	2700050L05RIK	-4.7	3.93	0.0202
ENSMUSG00000096478	TRAV9D-1	-3.8	3.93	0.0202
ENSMUSG00000096900	TRAV9-1	-3.8	3.93	0.0202
ENSMUSG00000094920	GM6605	-3.7	3.92	0.0205
ENSMUSG00000028778	HCRTR1	-12.9	3.92	0.0205
ENSMUSG00000063142	KCNMA1	6.3	3.91	0.0108
ENSMUSG00000029683	LMOD2	9.9	3.91	0.0358
ENSMUSG00000031068	GLRX3	-7.5	3.9	0.036
ENSMUSG00000049946	BC030500	-5.9	3.9	0.0211
ENSMUSG00000032921	ODF4	-12.9	3.9	0.0209
ENSMUSG00000032776	MCTP2	7.1	3.9	0.0209
ENSMUSG00000095659	SPIN2-PS5	-11.7	3.89	0.0213
ENSMUSG00000095866	IGHV2-4	-4.9	3.89	0.0213
ENSMUSG00000031790	MMP15	-4.3	3.88	0.0259
ENSMUSG00000062083	RPL13A-PS1	8.8	3.88	0.0216
ENSMUSG00000044636	CSRNP2	-7.7	3.88	0.0151
ENSMUSG00000070044	FAM149A	-12.9	3.88	0.0213
ENSMUSG00000023959	CLIC5	-5.3	3.87	0.026
ENSMUSG00000097411	B430218F22RIK	-3.7	3.87	0.0219
ENSMUSG00000070886	GM10304	6.4	3.87	0.0219
ENSMUSG00000039903	EVA1C	-12.9	3.87	0.0222
ENSMUSG00000033533	ACSM1	-4.8	3.86	0.00844
ENSMUSG00000076464	TRBV4	7.2	3.86	0.0223
ENSMUSG00000022191	DROSHA	-4.9	3.85	0.0435
ENSMUSG00000020547	BZW2	-3	3.85	0.0435
ENSMUSG00000026630	BATF3	6.2	3.85	0.00852
ENSMUSG00000031012	CASK	6.1	3.85	0.0114
ENSMUSG00000070979	ACTL7A	-5.4	3.85	0.0371
ENSMUSG00000024546	4930546C10RIK	-4.4	3.85	0.0225
ENSMUSG00000095642	IGHV14-3	7.8	3.84	0.0228
ENSMUSG00000026600	SOAT1	-11	3.84	0.0153
ENSMUSG00000037960	1110007C09RIK	2.2	3.83	0.0313
ENSMUSG00000078923	UBE2V1	-6	3.83	0.00869
ENSMUSG00000059821	OLFR847	10	3.83	0.0248
ENSMUSG00000040794	C1QTNF4	-9.6	3.83	0.0153
ENSMUSG00000045391	1700120B22RIK	-6.4	3.82	0.0233
ENSMUSG00000025466	FUOM	7.5	3.82	0.0154
ENSMUSG00000030041	M1AP	7.8	3.82	0.0154
ENSMUSG00000049674	OLFR714	-6.3	3.82	0.023
ENSMUSG00000054034	TCEAL5	6.9	3.81	0.0443
ENSMUSG00000076469	TRBV13-2	-11.6	3.81	0.0236
ENSMUSG00000024170	TELO2	-10.2	3.81	0.0154
ENSMUSG00000039197	ADK	-6.8	3.8	0.012
ENSMUSG00000019470	XAB2	-5.9	3.8	0.0267
ENSMUSG00000031200	MTCP1	11.2	3.8	0.0383
ENSMUSG00000074056	GM10615	9	3.8	0.0239
ENSMUSG00000011263	EXOC3L2	-4	3.8	0.0155
ENSMUSG00000041995	ZBED3	-3	3.79	0.0447
ENSMUSG00000028459	CD72	3.4	3.79	0.0321
ENSMUSG00000020899	PFAS	-7.1	3.79	0.0121
ENSMUSG00000058799	NAP1L1	-7.1	3.79	0.0268
ENSMUSG00000085584	RGAG1	-8.7	3.79	0.0268
ENSMUSG00000049470	AFF4	10.3	3.79	0.0268
ENSMUSG00000076556	IGKV4-57	-11.6	3.79	0.0242
ENSMUSG00000091987	GM10352	7.6	3.79	0.025
ENSMUSG00000095852	GM10256	7.6	3.79	0.025
ENSMUSG00000096520	GM3376	7.6	3.79	0.025
ENSMUSG00000033080	VSX1	-5.2	3.78	0.0449
ENSMUSG00000021124	VTI1B	-3.8	3.78	0.0092
ENSMUSG00000001211	AGPAT3	-7.8	3.78	0.0122
ENSMUSG00000060499	RPL10L	6.3	3.78	0.0122
ENSMUSG00000052369	TMEM106C	6.5	3.78	0.0388
ENSMUSG00000042364	SNX18	9.5	3.77	0.0093
ENSMUSG00000001741	IL16	-12.8	3.77	0.023
ENSMUSG00000038311	2410017I17RIK	-2.9	3.76	0.0252
ENSMUSG00000091531	OLFR102	5	3.76	0.0234
ENSMUSG00000019326	AOC3	7.6	3.75	0.0271
ENSMUSG00000094619	TRAV14D-3-DV8	-8.2	3.75	0.0256
ENSMUSG00000042540	ACOT5	-2.9	3.75	0.0253
ENSMUSG00000033126	YBEY	-5	3.74	0.0399
ENSMUSG00000090716	GM3371	-5.7	3.74	0.026
ENSMUSG00000028843	SH3BGRL3	-12.1	3.74	0.0161
ENSMUSG00000051506	WDFY4	-12.8	3.73	0.0243
ENSMUSG00000049755	ZFP672	-3.6	3.72	0.0459
ENSMUSG00000026728	VIM	-4	3.72	0.0274
ENSMUSG00000062224	4933411G06RIK	-5.1	3.72	0.0267
ENSMUSG00000022983	SCAF4	6	3.71	0.0462
ENSMUSG00000024853	SF3B2	-5.7	3.71	0.0275
ENSMUSG00000030513	PCSK6	6.3	3.71	0.0275
ENSMUSG00000022022	MTRF1	-7	3.71	0.0407
ENSMUSG00000001249	HPN	-5.5	3.7	0.0133
ENSMUSG00000043822	ADAMTSL5	10.4	3.7	0.0276
ENSMUSG00000006587	SNAI3	10.2	3.7	0.041
ENSMUSG00000030824	NUCB1	-7.2	3.7	0.041
ENSMUSG00000073631	GM10553	6.7	3.7	0.0274
ENSMUSG00000097061	9330151L19RIK	-11.4	3.7	0.0274
ENSMUSG00000067649	MAGEB18	-12.8	3.7	0.0256
ENSMUSG00000038702	DSEL	7	3.7	0.0256
ENSMUSG00000028163	NFKB1	6.1	3.69	0.0278
ENSMUSG00000027878	NOTCH2	7.3	3.69	0.0278
ENSMUSG00000032125	ROBO4	-12.7	3.69	0.026
ENSMUSG00000030123	PLXND1	6.2	3.68	0.0468
ENSMUSG00000018378	CUEDC1	-4	3.68	0.0105
ENSMUSG00000024750	ZFAND5	-4	3.68	0.0105
ENSMUSG00000024414	MRPL27	-7.3	3.68	0.0415
ENSMUSG00000091996	BC049352	4.7	3.68	0.0258
ENSMUSG00000050092	SPRR2B	-11.2	3.68	0.0165
ENSMUSG00000048706	LURAP1L	-12.7	3.68	0.0278
ENSMUSG00000000560	GABRA2	6.7	3.67	0.0137
ENSMUSG00000021032	NGB	4.7	3.67	0.0137
ENSMUSG00000023092	FHL1	5.6	3.67	0.028
ENSMUSG00000052376	4921508M14RIK	8.5	3.67	0.0284
ENSMUSG00000086158	GM5918	-11.4	3.67	0.0284
ENSMUSG00000071234	SYNDIG1L	-12.7	3.67	0.0283
ENSMUSG00000015579	NKX2-5	-2.5	3.66	0.0471
ENSMUSG00000060621	NKPD1	2.4	3.66	0.0345
ENSMUSG00000063929	CYP4A32	-7.9	3.65	0.0139
ENSMUSG00000043535	SETX	9.5	3.65	0.0281
ENSMUSG00000066756	IGFL3	-12.7	3.65	0.0283
ENSMUSG00000090550	PRLH	-5.2	3.65	0.0283
ENSMUSG00000053134	SUPT7L	-2.5	3.64	0.0475
ENSMUSG00000078427	SARNP	-3	3.64	0.0475
ENSMUSG00000021451	SEMA4D	8.9	3.63	0.0112
ENSMUSG00000016382	PLS3	7.6	3.63	0.0283
ENSMUSG00000052609	PLEKHG3	-8.6	3.63	0.0429
ENSMUSG00000017631	ABR	8.8	3.63	0.0429
ENSMUSG00000090553	SNRPE	-5	3.63	0.0172
ENSMUSG00000036574	1700019O17RIK	-12.7	3.63	0.0292
ENSMUSG00000025738	FBXL16	-3.7	3.62	0.0113
ENSMUSG00000052087	RGS14	9.4	3.62	0.0432
ENSMUSG00000024978	GPAM	10.4	3.62	0.0432
ENSMUSG00000079700	FPR3	-11.2	3.62	0.0301
ENSMUSG00000095219	GM6468	-11.2	3.62	0.0301
ENSMUSG00000041660	BBOX1	7.7	3.61	0.0145
ENSMUSG00000050870	MRGPRB8	9	3.61	0.0262
ENSMUSG00000078502	GM13212	-2.8	3.6	0.0483
ENSMUSG00000032012	PVRL1	-1.5	3.6	0.0357
ENSMUSG00000073998	OLFR520	-2.6	3.6	0.0357
ENSMUSG00000022074	TNFRSF10B	-5.2	3.6	0.0287
ENSMUSG00000039096	RSAD1	-6	3.6	0.0437
ENSMUSG00000096963	B230364G03RIK	-3.2	3.6	0.0307
ENSMUSG00000058244	OLFR506	-9.5	3.6	0.0263
ENSMUSG00000071816	SSXB5	-9.6	3.6	0.0263
ENSMUSG00000061952	OLFR1377	9	3.6	0.0263
ENSMUSG00000015804	MED28	-2.4	3.59	0.0485
ENSMUSG00000018740	SLC25A35	9.7	3.59	0.044
ENSMUSG00000043982	KRTAP19-4	6.9	3.59	0.0311
ENSMUSG00000058856	OLFR952	-8.8	3.59	0.0263
ENSMUSG00000020332	4930404A10RIK	-6.5	3.59	0.0175
ENSMUSG00000019837	GTF3C6	-4.3	3.58	0.0487
ENSMUSG00000073422	H2-KE6	12	3.58	0.0149
ENSMUSG00000023932	CDC5L	-5.1	3.58	0.0289
ENSMUSG00000028165	CISD2	-4	3.58	0.0443
ENSMUSG00000061602	VMN1R78	-4.4	3.58	0.0263
ENSMUSG00000046856	GPR1	7.4	3.58	0.0296
ENSMUSG00000053988	GM9931	-5.5	3.57	0.032
ENSMUSG00000057667	BLOC1S3	10.2	3.56	0.0291
ENSMUSG00000067519	OLFR262	-5.4	3.56	0.0323
ENSMUSG00000026452	SYT2	-5.5	3.56	0.0177
ENSMUSG00000047171	HELT	-3.4	3.55	0.0493
ENSMUSG00000037990	SH3RF3	-2.3	3.54	0.0124
ENSMUSG00000028923	NECAP2	-6.6	3.54	0.0455
ENSMUSG00000050251	OLFR809	-8	3.54	0.0266
ENSMUSG00000038009	DNAJC22	9.5	3.53	0.0126
ENSMUSG00000005640	INSRR	7.2	3.53	0.0295
ENSMUSG00000027489	NECAB3	-6.9	3.53	0.0458
ENSMUSG00000025051	SAMT4	4.2	3.53	0.0267
ENSMUSG00000094845	TMEM95	6.8	3.53	0.0301
ENSMUSG00000095199	GM14431	-4	3.52	0.0499
ENSMUSG00000089756	GM8898	-4	3.52	0.0499
ENSMUSG00000038909	KAT7	-3.8	3.52	0.0296
ENSMUSG00000002949	TIMM44	-3.9	3.52	0.0296
ENSMUSG00000076571	IGKV5-37	-5	3.52	0.034
ENSMUSG00000054057	A930004D18RIK	7.4	3.52	0.034
ENSMUSG00000001995	SIPA1L2	-12.6	3.52	0.0305
ENSMUSG00000021314	AMPH	-6.9	3.51	0.0463
ENSMUSG00000033634	CML2	7.9	3.51	0.0344
ENSMUSG00000022836	MYLK	5.2	3.5	0.0162
ENSMUSG00000018677	SLC25A39	-5.9	3.5	0.0466
ENSMUSG00000028955	VAMP3	5.7	3.49	0.03
ENSMUSG00000034881	TBXA2R	6.2	3.49	0.03
ENSMUSG00000021361	TMEM14C	-5.1	3.49	0.0469
ENSMUSG00000007908	HMGCLL1	-10.2	3.49	0.0305
ENSMUSG00000079681	ZGLP1	-2.7	3.48	0.0507
ENSMUSG00000055681	COPE	-5.6	3.48	0.0135
ENSMUSG00000044005	GLS2	6.1	3.48	0.0165
ENSMUSG00000037820	TGM2	8.2	3.48	0.0302
ENSMUSG00000020745	PAFAH1B1	11	3.48	0.0302
ENSMUSG00000056025	CLCA1	-7.1	3.48	0.0472
ENSMUSG00000096638	IGHV2-9	-5.8	3.48	0.0356
ENSMUSG00000042138	MSANTD2	8.2	3.48	0.0269
ENSMUSG00000018238	GDF9	-7.2	3.48	0.0183
ENSMUSG00000052276	OSTN	-7.5	3.48	0.0305
ENSMUSG00000030450	OCA2	6.8	3.48	0.0305
ENSMUSG00000030322	MBD4	-8.8	3.47	0.0303
ENSMUSG00000021798	LDB3	-4.2	3.47	0.0475
ENSMUSG00000039798	2600006K01RIK	-3.2	3.47	0.0361
ENSMUSG00000074681	DEFB23	4.6	3.47	0.031
ENSMUSG00000027792	BCHE	5.4	3.46	0.0168
ENSMUSG00000028274	RNGTT	-3.7	3.46	0.0305
ENSMUSG00000032463	FAIM	-7	3.46	0.0305
ENSMUSG00000098692	RP24-242F4.8	-8.1	3.46	0.0365
ENSMUSG00000031631	4933411K20RIK	-8.2	3.45	0.037
ENSMUSG00000090460	GM17511	-5.9	3.45	0.037
ENSMUSG00000073770	OLFR1333	8	3.45	0.0272
ENSMUSG00000050671	ISM2	4.8	3.45	0.0272
ENSMUSG00000024503	SPINK3	-9.5	3.45	0.0189
ENSMUSG00000022842	ECE2	7.1	3.44	0.0142
ENSMUSG00000034211	MRPS17	8.1	3.44	0.0484
ENSMUSG00000066899	OLFR870	-6.1	3.44	0.0276
ENSMUSG00000071770	RHOX4E	-8.6	3.44	0.0276
ENSMUSG00000061589	DOT1L	-6.5	3.43	0.0309
ENSMUSG00000024537	PSMG2	-3.6	3.43	0.0309
ENSMUSG00000022905	KPNA1	-7.1	3.43	0.0487
ENSMUSG00000058246	GM10037	6.9	3.43	0.0379
ENSMUSG00000062342	SERPINB9E	-6.8	3.43	0.0191
ENSMUSG00000042508	DMTF1	6.6	3.42	0.031
ENSMUSG00000034957	CEBPA	-5.3	3.42	0.031
ENSMUSG00000056708	IER5	-10.5	3.42	0.0191
ENSMUSG00000040466	BLVRB	4.6	3.41	0.0177
ENSMUSG00000027635	DSN1	-6.5	3.41	0.0311
ENSMUSG00000075304	SP5	-2.4	3.4	0.0525
ENSMUSG00000091472	GM3739	-6.1	3.4	0.0393
ENSMUSG00000050876	SPATA31D1A	9.9	3.4	0.0193
ENSMUSG00000019785	CLVS2	-10.5	3.4	0.031
ENSMUSG00000021178	PSMC1	-3.5	3.39	0.0314
ENSMUSG00000020963	TSHR	5.7	3.39	0.0314
ENSMUSG00000054622	D730045B01RIK	8.7	3.39	0.0398
ENSMUSG00000032802	SRXN1	-3.6	3.38	0.053
ENSMUSG00000062480	ACAT3	-5.9	3.38	0.0183
ENSMUSG00000090336	4932443I19RIK	-8	3.37	0.0409
ENSMUSG00000019872	SMPDL3A	-8	3.37	0.0196
ENSMUSG00000030738	EIF3C	-4.8	3.36	0.0535
ENSMUSG00000033128	GGA1	-5.2	3.36	0.0154
ENSMUSG00000053929	CYHR1	3.4	3.35	0.0409
ENSMUSG00000060201	SPINK7	6.6	3.35	0.032
ENSMUSG00000004609	CD33	-6.1	3.35	0.0418
ENSMUSG00000052818	OLFR813	-3	3.35	0.0281
ENSMUSG00000020227	IRAK3	6.6	3.34	0.019
ENSMUSG00000096096	TRAV4-4-DV10	-7.1	3.34	0.0422
ENSMUSG00000022651	RETNLG	7.3	3.34	0.0282
ENSMUSG00000015476	PRRT1	-7.5	3.34	0.0282
ENSMUSG00000019102	ALDH3A1	7.1	3.33	0.0192
ENSMUSG00000027680	FXR1	-4.1	3.33	0.0324
ENSMUSG00000045973	SLC25A51	-6.8	3.33	0.0519
ENSMUSG00000094044	GM17584	-2.4	3.33	0.0427
ENSMUSG00000094147	GM21616	-2.4	3.33	0.0427
ENSMUSG00000074385	GM10684	-3.1	3.33	0.0427
ENSMUSG00000094252	GM17469	-2.4	3.33	0.0427
ENSMUSG00000095850	GM17361	-2.4	3.33	0.0427
ENSMUSG00000094203	GM17267	-2.4	3.33	0.0427
ENSMUSG00000071280	GM10322	-7.3	3.33	0.0427
ENSMUSG00000095965	GM17693	-2.4	3.33	0.0427
ENSMUSG00000094342	GM17522	-2.4	3.33	0.0427
ENSMUSG00000036931	NFKBID	-8.1	3.33	0.0201
ENSMUSG00000027133	NOP10	-4.2	3.32	0.0545
ENSMUSG00000028671	GALE	-8.1	3.32	0.0193
ENSMUSG00000027078	UBE2L6	9.5	3.31	0.0163
ENSMUSG00000070880	GAD1	-7.7	3.31	0.0195
ENSMUSG00000033585	NDN	-7.4	3.31	0.0327
ENSMUSG00000002083	BBC3	2.3	3.31	0.0327
ENSMUSG00000044537	OLFR779	-3.6	3.31	0.0437
ENSMUSG00000046826	FAM187B	-10.5	3.31	0.0283
ENSMUSG00000067028	CNTNAP5B	-9.7	3.31	0.0283
ENSMUSG00000069668	SULT3A1	7.3	3.31	0.0283
ENSMUSG00000073063	HBQ1B	-5.4	3.31	0.0204
ENSMUSG00000036151	TM6SF2	12.3	3.3	0.0329
ENSMUSG00000020576	NBAS	10.7	3.3	0.0329
ENSMUSG00000009073	NF2	8.9	3.3	0.0329
ENSMUSG00000026413	PKP1	10	3.3	0.0529
ENSMUSG00000056728	CTSLL3	7.9	3.3	0.0286
ENSMUSG00000060583	OLFR881	5	3.3	0.0286
ENSMUSG00000026975	DPH7	-5.7	3.3	0.0205
ENSMUSG00000061397	KRT79	-4.9	3.3	0.0205
ENSMUSG00000026080	CHST10	-5.7	3.3	0.0205
ENSMUSG00000032640	CHSY1	-11.2	3.3	0.0205
ENSMUSG00000024505	DTWD2	-4.9	3.3	0.0205
ENSMUSG00000003051	ELF3	-2	3.29	0.0552
ENSMUSG00000054364	RHOB	3.9	3.29	0.0331
ENSMUSG00000094370	GM3373	-6	3.29	0.0447
ENSMUSG00000039210	GPATCH2	-5.8	3.29	0.0206
ENSMUSG00000022864	D16ERTD472E	-5.9	3.29	0.0206
ENSMUSG00000022176	REM2	-3.1	3.28	0.0554
ENSMUSG00000027944	HAX1	-3.4	3.28	0.0334
ENSMUSG00000094289	OLFR470	-8.5	3.28	0.0451
ENSMUSG00000076800	TRAV6N-5	-11	3.28	0.0451
ENSMUSG00000071690	GM10344	-4.1	3.28	0.0451
ENSMUSG00000096149	TRAV6-5	-11	3.28	0.0451
ENSMUSG00000091255	SPEER4E	4.5	3.28	0.0287
ENSMUSG00000020424	GATSL3	9.2	3.28	0.0207
ENSMUSG00000038446	CDC40	-2	3.27	0.0556
ENSMUSG00000057280	MUSK	4.8	3.27	0.0203
ENSMUSG00000039321	UTS2R	8.5	3.27	0.0538
ENSMUSG00000036985	ZDHHC9	-4.5	3.27	0.0538
ENSMUSG00000078306	GM16493	-10.1	3.27	0.0457
ENSMUSG00000073913	OLFR678	7.9	3.27	0.0288
ENSMUSG00000056941	COMMD7	-12.3	3.27	0.0208
ENSMUSG00000031578	MAK16	-3.8	3.26	0.0559
ENSMUSG00000054383	PNMA1	-2.4	3.26	0.0559
ENSMUSG00000032959	PEBP1	11.4	3.26	0.0337
ENSMUSG00000014444	PIEZO1	4.1	3.26	0.0542
ENSMUSG00000046411	GM6816	-6.7	3.26	0.0462
ENSMUSG00000070438	OLFR313	5.2	3.26	0.0288
ENSMUSG00000050366	OLFR524	8.4	3.26	0.0288
ENSMUSG00000056130	TICAM2	-9.3	3.26	0.021
ENSMUSG00000028436	DCAF12	-9.3	3.26	0.021
ENSMUSG00000044060	A830010M20RIK	-6.1	3.26	0.021
ENSMUSG00000037355	UVSSA	-9.2	3.26	0.021
ENSMUSG00000020728	CEP112	-12.4	3.26	0.0332
ENSMUSG00000021745	PTPRG	-8.7	3.25	0.0207
ENSMUSG00000030092	CNTN6	-3.2	3.25	0.0339
ENSMUSG00000020078	VPS26A	-6.6	3.25	0.0545
ENSMUSG00000078291	GM3940	5.5	3.25	0.0467
ENSMUSG00000094749	IGKV2-109	-3.3	3.25	0.0467
ENSMUSG00000053268	DSPP	-4.1	3.25	0.0467
ENSMUSG00000043487	ACOT6	-9.8	3.25	0.0289
ENSMUSG00000039264	GIMAP3	-6.2	3.25	0.0211
ENSMUSG00000008384	SERTAD1	7.4	3.24	0.0563
ENSMUSG00000048540	NHLH2	-3.4	3.24	0.0563
ENSMUSG00000034212	ANKMY1	-6.2	3.24	0.0212
ENSMUSG00000070780	RBM47	3	3.23	0.0566
ENSMUSG00000020022	NDUFA12	4.7	3.23	0.0212
ENSMUSG00000042351	GRAP2	-8.8	3.23	0.0343
ENSMUSG00000054619	METTL7A1	8.9	3.23	0.0553
ENSMUSG00000096024	GM17174	-7.3	3.23	0.029
ENSMUSG00000034083	CCDC174	-9.2	3.23	0.0214
ENSMUSG00000059518	ZNHIT1	9.1	3.23	0.0214
ENSMUSG00000040536	NECAB1	-13.3	3.23	0.0341
ENSMUSG00000069670	NKAIN2	-13.3	3.23	0.0341
ENSMUSG00000031400	G6PDX	-5.7	3.22	0.0345
ENSMUSG00000007041	CLIC1	-7.4	3.22	0.0556
ENSMUSG00000053358	GM9905	9.3	3.22	0.0484
ENSMUSG00000021037	AHSA1	9.2	3.21	0.0183
ENSMUSG00000079605	ZBTB9	-8.7	3.21	0.056
ENSMUSG00000048967	YJEFN3	-11.4	3.21	0.0489
ENSMUSG00000070459	OLFR290	-5	3.21	0.0291
ENSMUSG00000042992	LOH12CR1	-7.4	3.21	0.0218
ENSMUSG00000044148	1810030O07RIK	-6.4	3.21	0.0218
ENSMUSG00000031665	SALL1	9.5	3.2	0.0573
ENSMUSG00000024013	FGD2	-2.6	3.2	0.0573
ENSMUSG00000028386	SLC46A2	-5.4	3.2	0.0564
ENSMUSG00000078616	TRIM30C	-5.2	3.2	0.0495
ENSMUSG00000027882	STXBP3A	-4.3	3.2	0.022
ENSMUSG00000022094	SLC39A14	-4.4	3.2	0.022
ENSMUSG00000054003	TDRD9	-4.2	3.19	0.0576
ENSMUSG00000067860	ZIC3	-3	3.19	0.0188
ENSMUSG00000032245	CLN6	-3.3	3.19	0.0188
ENSMUSG00000015647	LAMA5	-2.3	3.19	0.0351
ENSMUSG00000094840	A630081J09RIK	3.8	3.19	0.0351
ENSMUSG00000095886	GM21946	-6.5	3.19	0.0502
ENSMUSG00000063932	POTEG	4.8	3.19	0.0294
ENSMUSG00000020846	FAM101B	-4.3	3.19	0.0222
ENSMUSG00000012076	BRMS1L	3.9	3.18	0.0578
ENSMUSG00000020736	NT5C	7.8	3.18	0.0222
ENSMUSG00000031628	CASP3	10.2	3.18	0.0353
ENSMUSG00000038612	MCL1	10.6	3.18	0.0353
ENSMUSG00000037542	ALDH8A1	-7	3.18	0.0572
ENSMUSG00000098078	GM26992	6.7	3.18	0.0508
ENSMUSG00000096068	OLFR486	-8.5	3.18	0.0295
ENSMUSG00000032358	FAM83B	-2.6	3.17	0.0581
ENSMUSG00000075467	DNLZ	7.2	3.17	0.0576
ENSMUSG00000029766	1700012A03RIK	9.4	3.17	0.0515
ENSMUSG00000000686	ABHD15	-6.5	3.17	0.0226
ENSMUSG00000090077	LIME1	-6.5	3.17	0.0226
ENSMUSG00000042473	TBC1D8B	9.6	3.16	0.058
ENSMUSG00000095882	GM10764	5.5	3.16	0.0522
ENSMUSG00000044597	MYCS	-6.3	3.16	0.03
ENSMUSG00000078794	DACT3	-6.6	3.16	0.0229
ENSMUSG00000028707	DMBX1	8.8	3.15	0.0586
ENSMUSG00000003234	ABCF3	-2.5	3.15	0.0586
ENSMUSG00000029714	GIGYF1	10.1	3.15	0.0359
ENSMUSG00000001305	RRP15	8.9	3.15	0.0584
ENSMUSG00000045699	GM21411	-10.1	3.15	0.0529
ENSMUSG00000045877	4933415A04RIK	-5.5	3.15	0.0529
ENSMUSG00000043932	KLRI2	8.1	3.15	0.03
ENSMUSG00000043671	DPY19L3	-2.4	3.14	0.0456
ENSMUSG00000006058	SNF8	5.5	3.13	0.0233
ENSMUSG00000021258	CCNK	-5.8	3.13	0.0364
ENSMUSG00000019710	MRPL24	7	3.13	0.0592
ENSMUSG00000038718	PBX3	-2.9	3.12	0.0594
ENSMUSG00000007029	VARS	-5.8	3.12	0.0367
ENSMUSG00000024381	BIN1	-7.3	3.12	0.0596
ENSMUSG00000038020	RAPGEFL1	-7.2	3.12	0.0596
ENSMUSG00000091676	GM8374	8	3.12	0.0557
ENSMUSG00000090707	GM8237	9.2	3.12	0.0557
ENSMUSG00000052508	OLFR536	-8.2	3.12	0.0302
ENSMUSG00000073471	RSPH3A	7	3.12	0.0239
ENSMUSG00000031111	IGSF1	-2.5	3.11	0.0462
ENSMUSG00000029202	PDS5A	-5.7	3.11	0.0369
ENSMUSG00000030188	MAGOHB	-4.4	3.1	0.0599
ENSMUSG00000001366	FBXO9	-3.8	3.1	0.0214
ENSMUSG00000001985	GRIK3	7.1	3.1	0.024
ENSMUSG00000038990	CABLES2	-5.4	3.1	0.0371
ENSMUSG00000025969	NRP2	-3	3.1	0.0371
ENSMUSG00000030968	PDILT	-7	3.1	0.0605
ENSMUSG00000098374	RNF8	-3.2	3.1	0.0575
ENSMUSG00000092116	GM10320	-7	3.1	0.0575
ENSMUSG00000051111	SV2C	-7.2	3.1	0.0575
ENSMUSG00000074402	VMN1R55	-8	3.1	0.0304
ENSMUSG00000041609	CCDC64	8.9	3.1	0.0249
ENSMUSG00000025133	INTS4	-11.4	3.1	0.0249
ENSMUSG00000052726	KCNT2	6.4	3.1	0.0341
ENSMUSG00000054459	VSNL1	-4.9	3.09	0.0602
ENSMUSG00000021938	PSPC1	2.6	3.09	0.0374
ENSMUSG00000073982	RHOG	-5.6	3.09	0.0374
ENSMUSG00000038685	RTEL1	-5.7	3.09	0.0374
ENSMUSG00000035177	NLRP2	-5.6	3.09	0.0374
ENSMUSG00000028758	KIF17	9.8	3.09	0.0609
ENSMUSG00000090363	GM3512	-7	3.09	0.0585
ENSMUSG00000079265	GM8257	-7	3.09	0.0585
ENSMUSG00000078452	RAET1D	-6.1	3.09	0.0304
ENSMUSG00000021054	SGPP1	9.8	3.08	0.0244
ENSMUSG00000066440	ZFYVE26	-5.6	3.08	0.0376
ENSMUSG00000070002	ELL	6.2	3.08	0.0376
ENSMUSG00000024668	SDHAF2	-7.3	3.08	0.0613
ENSMUSG00000047368	ABHD17B	-4.1	3.08	0.0261
ENSMUSG00000042212	SPRR2D	-11.3	3.08	0.0261
ENSMUSG00000094985	TOPAZ1	-13.2	3.08	0.0345
ENSMUSG00000036391	SEC24A	-3.2	3.07	0.0223
ENSMUSG00000047884	KLK9	5.7	3.07	0.0223
ENSMUSG00000022354	NDUFB9	-8.7	3.07	0.0247
ENSMUSG00000024913	LRP5	11.3	3.07	0.0378
ENSMUSG00000028310	PPP3R2	9.6	3.07	0.0378
ENSMUSG00000091682	TCRG-C3	-4.5	3.07	0.0598
ENSMUSG00000028633	CTPS	-4.4	3.06	0.061
ENSMUSG00000039058	AK5	-4.4	3.06	0.0249
ENSMUSG00000025779	LY96	-7.6	3.06	0.0249
ENSMUSG00000078695	CISD3	-7.1	3.06	0.0621
ENSMUSG00000051156	OLFR1491	9.4	3.06	0.0603
ENSMUSG00000051154	COMMD3	-9	3.06	0.0288
ENSMUSG00000021765	FST	-2.9	3.05	0.0252
ENSMUSG00000064179	TNNT1	-5.2	3.05	0.0383
ENSMUSG00000046318	CCBE1	6.3	3.05	0.0354
ENSMUSG00000026418	TNNI1	-8.8	3.04	0.0386
ENSMUSG00000046020	POFUT1	-4.1	3.04	0.0386
ENSMUSG00000027713	1810062G17RIK	-3.1	3.04	0.061
ENSMUSG00000022269	2024-03-11	-3.9	3.03	0.0233
ENSMUSG00000026102	INPP1	6.7	3.03	0.0613
ENSMUSG00000096078	IGHV1-62-2	5.9	3.03	0.0613
ENSMUSG00000096577	IGHV1-71	5.9	3.03	0.0613
ENSMUSG00000073680	TMEM88B	-13.1	3.03	0.0358
ENSMUSG00000020380	RAD50	-3.5	3.02	0.0392
ENSMUSG00000020598	NRCAM	4.7	3.02	0.0637
ENSMUSG00000089862	GM16039	-3.9	3.02	0.0617
ENSMUSG00000026163	SPHKAP	5	3.01	0.0262
ENSMUSG00000021624	CD180	-5.3	3.01	0.0395
ENSMUSG00000086848	LCE6A	-7.3	3.01	0.062
ENSMUSG00000059866	TNIP2	8.9	3.01	0.0333
ENSMUSG00000026051	1500015O10RIK	-8.9	3.01	0.0358
ENSMUSG00000070704	UGT2B36	-5.3	3	0.0645
ENSMUSG00000002825	QTRT1	9.2	3	0.0645
ENSMUSG00000096953	GM26571	-9.5	3	0.0623
ENSMUSG00000078861	ZFP931	-7.1	3	0.0344
ENSMUSG00000014747	ANKRD53	-13.1	3	0.0363
ENSMUSG00000028820	SFPQ	-8	2.99	0.04
ENSMUSG00000001128	CFP	-4.6	2.99	0.04
ENSMUSG00000032485	SCAP	10.3	2.99	0.04
ENSMUSG00000020913	KRT24	10.6	2.99	0.0649
ENSMUSG00000025868	HIGD2A	8.5	2.99	0.0649
ENSMUSG00000001151	PCNT	-3.3	2.99	0.0626
ENSMUSG00000070524	FCRLB	-4.6	2.99	0.035
ENSMUSG00000078612	1700024P16RIK	-8.8	2.99	0.0363
ENSMUSG00000032387	RBPMS2	2.9	2.98	0.0632
ENSMUSG00000031772	CNTNAP4	-2.7	2.98	0.0496
ENSMUSG00000022439	PARVG	9.7	2.98	0.0655
ENSMUSG00000078130	GM11555	8.4	2.98	0.063
ENSMUSG00000057093	C030039L03RIK	-2.8	2.97	0.0635
ENSMUSG00000031364	GRPR	-2.6	2.97	0.0499
ENSMUSG00000049521	CDC42EP1	6	2.97	0.066
ENSMUSG00000073371	GM6594	-7	2.97	0.0633
ENSMUSG00000030469	ZFP719	-3	2.97	0.0633
ENSMUSG00000050844	1700020N01RIK	7.5	2.97	0.0633
ENSMUSG00000055805	FMNL1	-7.6	2.97	0.0314
ENSMUSG00000040132	SVS2	-8.6	2.97	0.0314
ENSMUSG00000029547	INTS1	-4.3	2.96	0.0407
ENSMUSG00000073867	AA474408	8.6	2.96	0.0637
ENSMUSG00000025521	TMEM192	-1.2	2.95	0.0504
ENSMUSG00000045744	BRICD5	-1.2	2.95	0.0504
ENSMUSG00000063177	KLK1B27	-4	2.95	0.041
ENSMUSG00000031388	NAA10	4.4	2.95	0.041
ENSMUSG00000037526	ATG14	-6	2.95	0.041
ENSMUSG00000020695	MRC2	7.5	2.95	0.0669
ENSMUSG00000031461	MYOM2	-4.4	2.95	0.0669
ENSMUSG00000047963	STBD1	-5.6	2.95	0.0389
ENSMUSG00000046814	GCHFR	-3.6	2.95	0.0389
ENSMUSG00000034121	MKS1	-8.8	2.95	0.0389
ENSMUSG00000043602	ZFP3	9.3	2.94	0.0644
ENSMUSG00000051663	PCDHB1	-2	2.94	0.0507
ENSMUSG00000029414	KNTC1	-4.1	2.94	0.0413
ENSMUSG00000074256	GM10655	-11.3	2.94	0.0644
ENSMUSG00000062017	ABCA14	7.6	2.94	0.0321
ENSMUSG00000094949	OLFR50	-5.5	2.94	0.0321
ENSMUSG00000013822	ELOF1	-3.3	2.93	0.0647
ENSMUSG00000051768	XRCC1	-3.4	2.93	0.0416
ENSMUSG00000022142	NUP155	6.7	2.93	0.0676
ENSMUSG00000020570	SYPL	11	2.93	0.0676
ENSMUSG00000053877	SRCAP	-6.7	2.93	0.0648
ENSMUSG00000096498	IGHV2-5	-2.9	2.93	0.0648
ENSMUSG00000095737	IGKV11-125	-8.7	2.93	0.0648
ENSMUSG00000026754	GOLGA1	-3.6	2.92	0.0268
ENSMUSG00000022052	PPP2R2A	-7.9	2.92	0.0286
ENSMUSG00000054044	GM9933	-4.6	2.92	0.0652
ENSMUSG00000076523	IGKV15-103	-2.9	2.92	0.0652
ENSMUSG00000086965	GM16314	-11	2.92	0.0652
ENSMUSG00000096410	IGHV1-19	-6	2.92	0.0652
ENSMUSG00000019795	PCMT1	6.8	2.92	0.0326
ENSMUSG00000078350	SMIM1	-10.6	2.92	0.0402
ENSMUSG00000021036	SPTLC2	-10.2	2.92	0.0402
ENSMUSG00000045667	SMTNL2	6.2	2.92	0.0367
ENSMUSG00000028865	CD164L2	-1.7	2.91	0.0516
ENSMUSG00000039236	ISG20	8.7	2.91	0.0289
ENSMUSG00000024104	FAM21	-9.6	2.91	0.0289
ENSMUSG00000067702	TUBA3A	-8.7	2.91	0.0422
ENSMUSG00000073465	PARK2	-3	2.91	0.0422
ENSMUSG00000024786	1700123I01RIK	-3.1	2.91	0.0407
ENSMUSG00000059900	TMEM40	-14.2	2.91	0.0371
ENSMUSG00000026434	NUCKS1	6.7	2.9	0.0292
ENSMUSG00000021279	CDC42BPB	-4.6	2.9	0.0292
ENSMUSG00000026883	DAB2IP	7.8	2.9	0.0425
ENSMUSG00000035637	GRHPR	6.1	2.9	0.0425
ENSMUSG00000041199	RPUSD1	9.1	2.9	0.069
ENSMUSG00000047995	CYPT4	6.6	2.9	0.0659
ENSMUSG00000038268	OVCA2	10	2.89	0.0429
ENSMUSG00000024032	TFF1	4.7	2.89	0.0429
ENSMUSG00000047676	RPSA-PS10	-11.4	2.89	0.0662
ENSMUSG00000047228	BC048546	-6.5	2.89	0.0427
ENSMUSG00000073775	KTI12	-2.9	2.88	0.0281
ENSMUSG00000038696	MAPKAP1	-6.7	2.88	0.0297
ENSMUSG00000026288	INPP5D	-3.1	2.88	0.0297
ENSMUSG00000046480	SCN4B	6.5	2.88	0.0297
ENSMUSG00000038227	HOXA9	-3.2	2.88	0.0431
ENSMUSG00000013483	CARD14	-6.6	2.88	0.0431
ENSMUSG00000005824	TNFSF14	7.3	2.88	0.0431
ENSMUSG00000069295	VMN1R196	-11.2	2.88	0.0332
ENSMUSG00000020485	SUPT4A	-3.8	2.88	0.0434
ENSMUSG00000024914	DRAP1	-4.3	2.87	0.0665
ENSMUSG00000041920	SLC16A6	6.1	2.87	0.03
ENSMUSG00000059049	FREM1	10.5	2.87	0.0435
ENSMUSG00000006782	CNP	11	2.87	0.0435
ENSMUSG00000014606	SLC25A11	-7	2.87	0.0703
ENSMUSG00000075091	OLFR1233	9.4	2.87	0.0333
ENSMUSG00000020089	PPA1	9	2.86	0.0303
ENSMUSG00000074968	ANO3	-5.6	2.86	0.0438
ENSMUSG00000074643	CPNE1	-7.4	2.86	0.0708
ENSMUSG00000034247	PLEKHM1	-5.6	2.86	0.0445
ENSMUSG00000020121	SRGAP1	-5.5	2.86	0.0371
ENSMUSG00000042256	PTCHD4	-5.2	2.86	0.0371
ENSMUSG00000033033	CALHM2	-5.3	2.86	0.0371
ENSMUSG00000045620	ODF3L1	-5.5	2.86	0.0371
ENSMUSG00000040158	TAX1BP3	8.7	2.85	0.0671
ENSMUSG00000019558	SLC6A8	-7.9	2.85	0.0306
ENSMUSG00000000088	COX5A	5.8	2.85	0.0306
ENSMUSG00000027605	ACSS2	7.2	2.85	0.0306
ENSMUSG00000039239	TGFB2	10.4	2.85	0.0441
ENSMUSG00000049728	ZFP668	-3.2	2.85	0.0441
ENSMUSG00000079508	APOO	-6.2	2.85	0.0713
ENSMUSG00000097652	D830015G02RIK	-9	2.85	0.0677
ENSMUSG00000078444	GM10941	-11.3	2.85	0.0677
ENSMUSG00000041481	SERPINA3G	-7.6	2.85	0.0451
ENSMUSG00000032551	1110059G10RIK	-8.5	2.85	0.0451
ENSMUSG00000026765	LYPD6B	-5	2.85	0.0478
ENSMUSG00000044556	TEX38	-5.7	2.85	0.0478
ENSMUSG00000034139	SERPINI2	-5.6	2.85	0.0478
ENSMUSG00000052270	FPR2	-5.6	2.85	0.0478
ENSMUSG00000062103	OLFR924	-5.6	2.85	0.0478
ENSMUSG00000045333	ZFP423	9	2.84	0.0674
ENSMUSG00000028979	MASP2	-2.4	2.84	0.0308
ENSMUSG00000069516	LYZ2	-4.2	2.84	0.0308
ENSMUSG00000025986	SLC39A10	-7	2.84	0.0718
ENSMUSG00000070730	RMDN3	5	2.84	0.0718
ENSMUSG00000035775	KRT20	10	2.84	0.0718
ENSMUSG00000026315	SERPINB8	-5.5	2.84	0.0456
ENSMUSG00000021750	FAM107A	-5	2.84	0.0535
ENSMUSG00000039492	CCDC27	-4.9	2.84	0.0535
ENSMUSG00000026301	IQCA	-13	2.84	0.0535
ENSMUSG00000060332	TMC2	-12	2.84	0.0535
ENSMUSG00000017720	TRP53TG5	-5	2.84	0.0535
ENSMUSG00000053164	GPR21	-5	2.84	0.0535
ENSMUSG00000045812	OLFR984	-4.9	2.84	0.0535
ENSMUSG00000040447	SPNS2	-5.8	2.84	0.0535
ENSMUSG00000025175	FN3K	4.6	2.83	0.0311
ENSMUSG00000027959	SASS6	7.5	2.83	0.0447
ENSMUSG00000021109	HIF1A	9.8	2.83	0.0447
ENSMUSG00000021916	GLT8D1	-6.3	2.83	0.0723
ENSMUSG00000074776	GM10754	-11.5	2.83	0.0683
ENSMUSG00000093841	GM5852	-11.5	2.83	0.0683
ENSMUSG00000054720	LRRC8C	10	2.83	0.0683
ENSMUSG00000074429	GM9116	-11.5	2.83	0.0683
ENSMUSG00000072952	GM5878	-9.6	2.83	0.0683
ENSMUSG00000052760	A630001G21RIK	4.6	2.83	0.0337
ENSMUSG00000039735	FNBP1L	8.8	2.83	0.0337
ENSMUSG00000060512	0610040J01RIK	-4.8	2.83	0.0574
ENSMUSG00000025497	CDHR5	-5.9	2.83	0.0574
ENSMUSG00000069998	OLFR372	-5.9	2.83	0.0574
ENSMUSG00000095138	OLFR781	-13	2.83	0.0574
ENSMUSG00000023971	RRP36	10.2	2.82	0.068
ENSMUSG00000049321	ZFP2	-4.2	2.82	0.068
ENSMUSG00000044071	FAM19A2	-0.6	2.82	0.0543
ENSMUSG00000096727	PSMB9	-3.4	2.82	0.0302
ENSMUSG00000038372	GMDS	-4.5	2.82	0.0315
ENSMUSG00000068220	LGALS1	8.2	2.82	0.045
ENSMUSG00000044252	OSBPL1A	-6.6	2.82	0.0728
ENSMUSG00000004665	CNN2	8.8	2.82	0.0728
ENSMUSG00000021809	NUDT13	-6.5	2.82	0.0728
ENSMUSG00000091306	GM17606	-11.5	2.82	0.0687
ENSMUSG00000073866	B430319F04RIK	6.2	2.82	0.0687
ENSMUSG00000049897	GM711	-4.3	2.82	0.0687
ENSMUSG00000047370	GM7367	-2.1	2.82	0.0687
ENSMUSG00000095733	GM20926	-11.1	2.82	0.0339
ENSMUSG00000059994	FCRL1	-5.9	2.82	0.0608
ENSMUSG00000032057	4833427G06RIK	-4.7	2.82	0.0608
ENSMUSG00000018634	CRHR1	-4.7	2.82	0.0608
ENSMUSG00000031825	CRISPLD2	8.8	2.81	0.0305
ENSMUSG00000050747	TRIM15	-2.7	2.81	0.0305
ENSMUSG00000032067	PTS	5.1	2.81	0.0318
ENSMUSG00000039067	PSMD7	7.5	2.81	0.0453
ENSMUSG00000028140	MRPL9	8.2	2.81	0.0732
ENSMUSG00000045350	FAM186A	-11.5	2.81	0.0691
ENSMUSG00000059136	OLFR539	-10.7	2.81	0.034
ENSMUSG00000058706	0610030E20RIK	-7.8	2.81	0.0472
ENSMUSG00000027403	TGM6	-4.6	2.81	0.0658
ENSMUSG00000045915	CCDC42	-4.6	2.81	0.0658
ENSMUSG00000096442	TAAR8A	-4.6	2.81	0.0658
ENSMUSG00000040111	GRAMD1B	-4.7	2.81	0.0658
ENSMUSG00000096204	TAAR8C	-4.6	2.81	0.0658
ENSMUSG00000046474	KRTAP4-16	-4.7	2.81	0.0658
ENSMUSG00000047603	ZFP235	-2.2	2.8	0.0687
ENSMUSG00000026663	ATF6	7.3	2.8	0.0309
ENSMUSG00000016319	SLC25A5	5	2.8	0.0321
ENSMUSG00000070691	RUNX3	-4.5	2.8	0.0457
ENSMUSG00000072082	CCNF	-3.2	2.8	0.0457
ENSMUSG00000079184	MPHOSPH8	-3.3	2.8	0.0457
ENSMUSG00000097179	1700016D08RIK	8.9	2.8	0.0694
ENSMUSG00000060708	BLOC1S4	-8.3	2.8	0.048
ENSMUSG00000039599	FAM149B	-8.3	2.8	0.048
ENSMUSG00000066197	GPR139	7.1	2.8	0.0667
ENSMUSG00000043605	OLFR13	-4.5	2.8	0.0667
ENSMUSG00000006127	INPP5K	-9.2	2.79	0.0324
ENSMUSG00000033618	MAP3K13	5.2	2.79	0.0324
ENSMUSG00000003585	SEC14L2	8.7	2.79	0.0324
ENSMUSG00000024965	FERMT3	-7.5	2.79	0.0742
ENSMUSG00000066938	GM10190	-2.9	2.79	0.0699
ENSMUSG00000051074	4930579K19RIK	-11.4	2.79	0.0699
ENSMUSG00000072761	GM6712	8.2	2.79	0.0699
ENSMUSG00000006395	HYI	-11.5	2.79	0.0699
ENSMUSG00000064016	GM648	-9.2	2.79	0.0699
ENSMUSG00000028218	FAM92A	-8.1	2.79	0.0485
ENSMUSG00000026018	ICA1L	-8.2	2.79	0.0485
ENSMUSG00000091931	AK010878	-7.9	2.79	0.0485
ENSMUSG00000008333	SNRPB2	-8.1	2.79	0.0485
ENSMUSG00000028556	DOCK7	-5.2	2.79	0.0485
ENSMUSG00000031847	1700030J22RIK	-3.7	2.79	0.0485
ENSMUSG00000024925	RNASEH2C	-8.1	2.79	0.0485
ENSMUSG00000039031	ARHGAP18	-5	2.79	0.0485
ENSMUSG00000061531	TMEM236	-6.2	2.79	0.0689
ENSMUSG00000001763	TSPAN33	-4.4	2.79	0.0689
ENSMUSG00000022377	ASAP1	-4.6	2.78	0.0694
ENSMUSG00000039174	1700003H04RIK	-11.4	2.78	0.0702
ENSMUSG00000073094	SMIM9	8.9	2.78	0.0702
ENSMUSG00000024784	GPHA2	-4.4	2.78	0.0707
ENSMUSG00000048572	TMEM252	-4.3	2.78	0.0707
ENSMUSG00000032344	MB21D1	-4.4	2.78	0.0707
ENSMUSG00000041231	UBLCP1	4.8	2.77	0.0319
ENSMUSG00000064194	ZFP936	-7	2.77	0.0705
ENSMUSG00000078716	TMEM8B	-11.4	2.77	0.0705
ENSMUSG00000035626	OLFR1509	-6.3	2.77	0.072
ENSMUSG00000060206	ZFP462	-3.1	2.76	0.07
ENSMUSG00000004947	DTX2	5	2.76	0.0322
ENSMUSG00000056158	CAR10	5.5	2.76	0.0333
ENSMUSG00000003228	GRK5	6.5	2.76	0.0333
ENSMUSG00000024866	ACY3	7.5	2.76	0.0333
ENSMUSG00000046000	NAA11	5	2.76	0.0757
ENSMUSG00000095954	GM3183	-11	2.76	0.0348
ENSMUSG00000095996	GM16513	-11	2.76	0.0348
ENSMUSG00000079003	SAMD1	-7.8	2.76	0.0502
ENSMUSG00000039601	RCAN2	-6.4	2.76	0.0743
ENSMUSG00000037813	D630003M21RIK	-6.4	2.76	0.0743
ENSMUSG00000029088	KCNIP4	-6.3	2.76	0.0743
ENSMUSG00000026388	3110009E18RIK	-2.7	2.75	0.0325
ENSMUSG00000018604	TBX3	-3.3	2.75	0.0473
ENSMUSG00000089789	RDH1	-7.1	2.75	0.0762
ENSMUSG00000046380	JRK	-4.8	2.75	0.051
ENSMUSG00000049692	TMEM239	-6.4	2.75	0.0761
ENSMUSG00000062515	FABP4	9.2	2.74	0.0329
ENSMUSG00000059970	HSPA2	3.4	2.74	0.0476
ENSMUSG00000030117	GDF3	-6.8	2.74	0.0766
ENSMUSG00000073147	5031425E22RIK	-9	2.74	0.0718
ENSMUSG00000093969	TRAV4N-4	-7	2.74	0.0718
ENSMUSG00000076534	IGKV12-89	-11.4	2.74	0.0718
ENSMUSG00000095556	AC163993.1	-4.3	2.74	0.0718
ENSMUSG00000096505	TRAV4D-4	-7	2.74	0.0718
ENSMUSG00000004896	RRNAD1	8.9	2.74	0.0522
ENSMUSG00000047356	LCN10	8.7	2.74	0.0522
ENSMUSG00000037621	ATOH8	6.3	2.73	0.071
ENSMUSG00000027942	4933434E20RIK	-1.2	2.73	0.057
ENSMUSG00000052372	IL1RAPL1	9.2	2.73	0.048
ENSMUSG00000007570	FANCE	8.9	2.73	0.048
ENSMUSG00000075002	GM813	3.9	2.73	0.0722
ENSMUSG00000042680	GAREM	-4	2.73	0.0801
ENSMUSG00000049548	KRT82	-6.5	2.73	0.0801
ENSMUSG00000001444	TBX21	-2.8	2.72	0.0714
ENSMUSG00000063903	KLK1	-2.4	2.72	0.0483
ENSMUSG00000032612	USP4	-2.7	2.72	0.0483
ENSMUSG00000025318	JPH3	-7.4	2.72	0.0483
ENSMUSG00000019947	ARID5B	-2.4	2.71	0.0717
ENSMUSG00000048897	ZFP710	7.8	2.71	0.0717
ENSMUSG00000071652	INTS5	-1.5	2.71	0.0577
ENSMUSG00000030577	CD22	3	2.71	0.0577
ENSMUSG00000025730	RAB40C	-3.1	2.71	0.034
ENSMUSG00000020483	DYNLL2	4.7	2.71	0.034
ENSMUSG00000050102	VMN1R235	-10.3	2.71	0.0353
ENSMUSG00000062651	H2AFB1	-4.7	2.71	0.0551
ENSMUSG00000037991	RMI2	-2.3	2.7	0.0721
ENSMUSG00000058099	NFAM1	-3.6	2.7	0.0344
ENSMUSG00000046811	GLTPD2	-3.5	2.7	0.0344
ENSMUSG00000021311	MTR	8.8	2.7	0.0353
ENSMUSG00000032452	CLSTN2	-3.8	2.7	0.0785
ENSMUSG00000026979	PSD4	-8.5	2.7	0.0785
ENSMUSG00000022931	4930553J12RIK	-6.6	2.7	0.0732
ENSMUSG00000076525	IGKV1-99	6.7	2.7	0.0732
ENSMUSG00000045237	1110012L19RIK	-4.5	2.7	0.0621
ENSMUSG00000025154	ARHGAP19	-4.6	2.7	0.0621
ENSMUSG00000055033	OLFR420	-6.7	2.7	0.0851
ENSMUSG00000052417	OLFR720	-6.7	2.7	0.0851
ENSMUSG00000070644	ETNK2	3.3	2.69	0.0357
ENSMUSG00000021959	LATS2	7.5	2.69	0.0357
ENSMUSG00000038970	LMTK2	-6	2.69	0.0357
ENSMUSG00000038060	DLEC1	4.5	2.69	0.0493
ENSMUSG00000025408	DDIT3	-3	2.69	0.0493
ENSMUSG00000024912	FOSL1	-9.6	2.69	0.0493
ENSMUSG00000022875	KNG1	-7.1	2.69	0.0493
ENSMUSG00000038515	GRTP1	10	2.69	0.0791
ENSMUSG00000049230	GM9833	-10.6	2.69	0.0739
ENSMUSG00000075149	OLFR1138	6.5	2.69	0.0357
ENSMUSG00000020374	RASGEF1C	-4.4	2.69	0.067
ENSMUSG00000070552	MRGPRX1	-6.7	2.69	0.0878
ENSMUSG00000095654	PLSCR5	-6.7	2.69	0.0878
ENSMUSG00000073411	H2-D1	5.2	2.68	0.036
ENSMUSG00000020901	PIK3R5	-3.5	2.68	0.036
ENSMUSG00000030963	UMOD	-2.7	2.68	0.0497
ENSMUSG00000035954	DOCK4	-7.8	2.68	0.0796
ENSMUSG00000068075	GM10229	8.3	2.68	0.0742
ENSMUSG00000019988	NEDD1	-4.4	2.68	0.0712
ENSMUSG00000047181	SAMD14	-7.5	2.68	0.0712
ENSMUSG00000025383	IL23A	-5.9	2.68	0.0712
ENSMUSG00000078963	HSBP1L1	-3.8	2.68	0.0891
ENSMUSG00000013150	GFOD2	-3.8	2.68	0.0891
ENSMUSG00000050431	OLFR730	-9.4	2.68	0.0891
ENSMUSG00000046062	PPP1R15B	6	2.67	0.0364
ENSMUSG00000046410	KCNK6	6.6	2.67	0.0364
ENSMUSG00000004951	HSPB1	-5.8	2.67	0.0501
ENSMUSG00000024817	UHRF2	-2.4	2.67	0.0501
ENSMUSG00000033900	MAP9	9.5	2.67	0.0501
ENSMUSG00000016637	IFT27	-5.4	2.67	0.0801
ENSMUSG00000020459	MTIF2	-6.8	2.67	0.0801
ENSMUSG00000023791	PIGX	-8	2.67	0.0801
ENSMUSG00000095698	RHOX2D	-10.9	2.67	0.036
ENSMUSG00000032870	SMAP2	-4.7	2.67	0.0753
ENSMUSG00000036501	FAM13B	-5.4	2.67	0.0753
ENSMUSG00000079470	UTP14B	-5.3	2.67	0.0753
ENSMUSG00000040328	OLFR56	5.9	2.67	0.0909
ENSMUSG00000070319	EIF3G	-3.9	2.66	0.0735
ENSMUSG00000091519	SKOR2	4.1	2.66	0.0735
ENSMUSG00000049382	KRT8	5.8	2.66	0.0368
ENSMUSG00000037849	GM4955	-4.4	2.66	0.0504
ENSMUSG00000022382	WNT7B	-9	2.66	0.0504
ENSMUSG00000026592	TEX35	8.6	2.66	0.0807
ENSMUSG00000055972	2810407A14RIK	-11.3	2.66	0.075
ENSMUSG00000006932	CTNNB1	-9.3	2.66	0.075
ENSMUSG00000052625	OLFR851	6.4	2.66	0.0361
ENSMUSG00000073900	OLFR704	-10.9	2.66	0.0361
ENSMUSG00000003528	SLC25A1	7.4	2.66	0.0361
ENSMUSG00000091045	VMN2R55	-10.9	2.66	0.0361
ENSMUSG00000095440	FIGNL2	-4.7	2.66	0.0798
ENSMUSG00000072772	GRCC10	-9.3	2.66	0.0798
ENSMUSG00000029290	ZFP326	-4.5	2.65	0.0738
ENSMUSG00000024613	TCOF1	-6	2.65	0.0508
ENSMUSG00000075382	OLFR353	-3.3	2.65	0.0366
ENSMUSG00000073977	OLFR549	7.4	2.65	0.0366
ENSMUSG00000075178	OLFR1080	-6.2	2.65	0.0366
ENSMUSG00000020844	NXN	-5.4	2.65	0.0838
ENSMUSG00000062608	OLFR195	-3.7	2.65	0.0931
ENSMUSG00000079429	MROH2A	-7	2.65	0.0931
ENSMUSG00000066224	ARID3C	-4.4	2.64	0.0742
ENSMUSG00000006019	DHX34	5.2	2.64	0.0742
ENSMUSG00000023349	CLEC4N	-2.1	2.64	0.0601
ENSMUSG00000028991	MTOR	-4.5	2.64	0.0375
ENSMUSG00000033066	GAS7	-8.8	2.64	0.0512
ENSMUSG00000033685	UCP2	-1.9	2.64	0.0512
ENSMUSG00000047281	SFN	6.3	2.64	0.0512
ENSMUSG00000067543	PRB1	3.6	2.64	0.0758
ENSMUSG00000057650	KRTAP19-2	5.8	2.64	0.0758
ENSMUSG00000032611	1700102P08RIK	-5.6	2.64	0.0882
ENSMUSG00000029775	KLHDC10	-6.5	2.64	0.0882
ENSMUSG00000038712	FAM63A	7.1	2.64	0.0882
ENSMUSG00000044813	SHB	-4	2.64	0.0882
ENSMUSG00000037552	PLEKHG2	-5.6	2.64	0.0882
ENSMUSG00000062082	CD200R4	-7.1	2.64	0.0953
ENSMUSG00000022518	4930562C15RIK	-3.7	2.64	0.0953
ENSMUSG00000021610	CLPTM1L	-1.6	2.63	0.0604
ENSMUSG00000029672	FAM3C	-7.9	2.63	0.0378
ENSMUSG00000004394	TMED4	9.4	2.63	0.0826
ENSMUSG00000073374	C030034I22RIK	-5.2	2.63	0.0761
ENSMUSG00000036580	SPG20	-7	2.63	0.0761
ENSMUSG00000066990	GM10192	-11.1	2.63	0.0761
ENSMUSG00000020309	CHAC2	-3.5	2.63	0.0912
ENSMUSG00000001569	NOM1	-3.2	2.62	0.0749
ENSMUSG00000026114	CNGA3	-1	2.62	0.0607
ENSMUSG00000044626	LIPH	8.1	2.62	0.0373
ENSMUSG00000031969	ACAD8	3.7	2.62	0.0382
ENSMUSG00000026768	ITGA8	6.4	2.62	0.052
ENSMUSG00000079492	GM11127	7.1	2.62	0.052
ENSMUSG00000038240	PDSS2	-6.4	2.62	0.0831
ENSMUSG00000090317	GM17324	6.2	2.62	0.0765
ENSMUSG00000049761	PMIS2	-10.8	2.62	0.0765
ENSMUSG00000049217	OLFR788	-10.6	2.62	0.0374
ENSMUSG00000043692	OLFR399	-5.2	2.62	0.0374
ENSMUSG00000056883	OLFR533	-5.2	2.62	0.0374
ENSMUSG00000079704	GM14459	-5.3	2.62	0.0374
ENSMUSG00000079699	GM6592	-5.3	2.62	0.0374
ENSMUSG00000067186	OLFR132	-5.5	2.62	0.0374
ENSMUSG00000063176	OLFR955	-5.3	2.62	0.0374
ENSMUSG00000043529	OLFR266	-5.5	2.62	0.0374
ENSMUSG00000095300	GM906	-5.2	2.62	0.0374
ENSMUSG00000028795	CCDC28B	5.7	2.62	0.0937
ENSMUSG00000038459	ABHD17C	-4.1	2.62	0.0937
ENSMUSG00000023140	REG2	-7.3	2.62	0.0988
ENSMUSG00000031816	MTHFSD	-3.4	2.61	0.0752
ENSMUSG00000000916	NSUN5	-4.6	2.61	0.0752
ENSMUSG00000018669	CDK5RAP3	-3.5	2.61	0.0377
ENSMUSG00000026640	PLXNA2	4.9	2.61	0.0377
ENSMUSG00000020053	IGF1	11.8	2.61	0.0524
ENSMUSG00000024578	IL17B	-3.6	2.61	0.0524
ENSMUSG00000059113	GM10061	7.9	2.61	0.0768
ENSMUSG00000091460	GM7808	-10.6	2.61	0.0768
ENSMUSG00000086056	GM4846	-10.8	2.61	0.0377
ENSMUSG00000078921	TGTP2	-5.1	2.61	0.0377
ENSMUSG00000062483	VMN1R171	-5.1	2.61	0.0377
ENSMUSG00000039546	AJAP1	-4.9	2.61	0.102
ENSMUSG00000059043	OLFR15	5.8	2.61	0.102
ENSMUSG00000035004	IGSF6	5.8	2.61	0.102
ENSMUSG00000029158	YIPF7	-7.4	2.61	0.102
ENSMUSG00000031621	ISX	4.8	2.6	0.0756
ENSMUSG00000027714	EXOSC9	-3.4	2.6	0.0756
ENSMUSG00000029816	GPNMB	7.4	2.6	0.038
ENSMUSG00000000826	DNAJC5	6.8	2.6	0.038
ENSMUSG00000051705	SENP8	8.7	2.6	0.038
ENSMUSG00000037012	HK1	7	2.6	0.039
ENSMUSG00000027162	LIN7C	-3.8	2.6	0.0528
ENSMUSG00000011171	VIPR2	-3.2	2.6	0.0528
ENSMUSG00000022747	ST3GAL6	-6	2.6	0.0771
ENSMUSG00000071047	CES1A	-4.5	2.6	0.0379
ENSMUSG00000073117	GM7347	-5	2.6	0.0379
ENSMUSG00000075187	OLFR1057	-5	2.6	0.0379
ENSMUSG00000067698	GM10220	-5	2.6	0.0379
ENSMUSG00000051940	5031410I06RIK	-5	2.6	0.0379
ENSMUSG00000075132	OLFR1173	-5	2.6	0.0379
ENSMUSG00000075143	OLFR1157	-7.5	2.6	0.104
ENSMUSG00000094995	GM17365	-3.5	2.6	0.104
ENSMUSG00000028389	ZFP37	-4.6	2.59	0.076
ENSMUSG00000045690	WDR89	-4.9	2.59	0.0532
ENSMUSG00000041096	TSPYL2	-4.8	2.59	0.0532
ENSMUSG00000040483	XAF1	7.7	2.59	0.0848
ENSMUSG00000091831	GM4707	7.9	2.59	0.0775
ENSMUSG00000055610	OLFR307	-4.8	2.59	0.0775
ENSMUSG00000098094	SCGB2B17	-5.7	2.59	0.0381
ENSMUSG00000097972	SCGB2B15	-5.7	2.59	0.0381
ENSMUSG00000044994	OLFR1426	-4.8	2.59	0.0381
ENSMUSG00000037254	ITIH2	-7.8	2.59	0.107
ENSMUSG00000028435	AQP3	-0.8	2.58	0.0623
ENSMUSG00000036304	ZDHHC23	-1.1	2.58	0.0623
ENSMUSG00000033327	TNXB	-5.9	2.58	0.0854
ENSMUSG00000033061	RESP18	9.1	2.58	0.0854
ENSMUSG00000023341	MX2	-11.2	2.58	0.078
ENSMUSG00000095806	GM5728	-4.8	2.58	0.0383
ENSMUSG00000093917	GM8660	-4.8	2.58	0.0383
ENSMUSG00000053012	KRCC1	-6	2.58	0.102
ENSMUSG00000072494	PPP1R3E	-7.9	2.58	0.112
ENSMUSG00000069806	CACNG7	-7.8	2.58	0.112
ENSMUSG00000059493	NHS	-7.9	2.58	0.112
ENSMUSG00000074170	PLEKHF1	-3.3	2.57	0.0392
ENSMUSG00000028771	PTPN12	4	2.57	0.0402
ENSMUSG00000002733	PLEKHA3	-6	2.57	0.086
ENSMUSG00000044667	D3BWG0562E	8.4	2.57	0.0784
ENSMUSG00000041620	MMP1B	-8.2	2.57	0.0385
ENSMUSG00000062438	ADAM1B	-4.6	2.57	0.0385
ENSMUSG00000022064	PIBF1	-6	2.57	0.104
ENSMUSG00000024053	EMILIN2	-6.7	2.57	0.104
ENSMUSG00000051502	UFSP1	-6	2.57	0.104
ENSMUSG00000058014	OLFR502	-8	2.57	0.116
ENSMUSG00000024672	MS4A7	5.7	2.57	0.116
ENSMUSG00000032913	LRIG2	1.9	2.56	0.063
ENSMUSG00000045538	DDX28	-5.9	2.56	0.0866
ENSMUSG00000050189	ETOS1	7.8	2.56	0.0788
ENSMUSG00000098549	GM5269	4.8	2.56	0.0788
ENSMUSG00000037451	SLC22A20	6.1	2.56	0.0387
ENSMUSG00000055069	RAB39	-6	2.56	0.107
ENSMUSG00000023992	TREM2	-8.2	2.56	0.118
ENSMUSG00000042477	TFAP2E	-3.9	2.55	0.0775
ENSMUSG00000054206	GZMM	-3.1	2.55	0.0399
ENSMUSG00000050627	GPD1L	-4.8	2.55	0.0399
ENSMUSG00000098488	PLA2G4B	-4.9	2.55	0.0791
ENSMUSG00000002617	ZFP40	-8.7	2.55	0.0389
ENSMUSG00000045942	BC049762	-4.1	2.55	0.0389
ENSMUSG00000095774	OLFR970	-4	2.55	0.0389
ENSMUSG00000058523	MUP5	-4	2.55	0.0389
ENSMUSG00000095758	VMN1R128	-4	2.55	0.0389
ENSMUSG00000075172	OLFR1090	5.5	2.55	0.0389
ENSMUSG00000071745	DXBAY18	-3.7	2.55	0.0389
ENSMUSG00000075171	OLFR1095	-3.7	2.55	0.0389
ENSMUSG00000046650	OLFR1440	-3.7	2.55	0.0389
ENSMUSG00000027012	DYNC1I2	-4.2	2.55	0.0389
ENSMUSG00000084902	GM281	-10.6	2.55	0.0389
ENSMUSG00000024041	CRYAA	-6.1	2.55	0.108
ENSMUSG00000033767	D930015E06RIK	-3.1	2.54	0.0779
ENSMUSG00000042350	AREL1	8.7	2.54	0.0403
ENSMUSG00000003534	DDR1	6.7	2.54	0.0414
ENSMUSG00000035885	COX8A	-3.5	2.54	0.0414
ENSMUSG00000022894	ADAMTS5	7.9	2.54	0.0553
ENSMUSG00000021461	FANCC	7.6	2.54	0.0553
ENSMUSG00000042426	DHX29	-4	2.54	0.0879
ENSMUSG00000094666	GM21856	4.1	2.54	0.0393
ENSMUSG00000046934	CSL	7.3	2.54	0.0393
ENSMUSG00000044678	LY6K	-3.5	2.54	0.0393
ENSMUSG00000095471	GM21724	4.1	2.54	0.0393
ENSMUSG00000096469	GM21751	4.1	2.54	0.0393
ENSMUSG00000096542	GM21908	4.1	2.54	0.0393
ENSMUSG00000096267	GM21774	4.1	2.54	0.0393
ENSMUSG00000096118	GM21918	4.1	2.54	0.0393
ENSMUSG00000094073	GM21810	4.1	2.54	0.0393
ENSMUSG00000062497	OLFR1411	8.2	2.54	0.0393
ENSMUSG00000094711	GM21753	4.1	2.54	0.0393
ENSMUSG00000094341	GM21745	4.1	2.54	0.0393
ENSMUSG00000094464	OLFR339	-3.5	2.54	0.0393
ENSMUSG00000015702	ANXA9	-6	2.54	0.11
ENSMUSG00000051246	MSANTD1	-3.4	2.54	0.11
ENSMUSG00000074715	CCL28	-12.7	2.54	0.124
ENSMUSG00000045989	4930451I11RIK	-8.4	2.54	0.124
ENSMUSG00000053368	RXFP2	-8.4	2.54	0.124
ENSMUSG00000094146	GM10142	-8.4	2.54	0.124
ENSMUSG00000030291	MED21	-4.2	2.53	0.0783
ENSMUSG00000062542	SYT9	-3.7	2.53	0.0407
ENSMUSG00000027500	STMN2	-2.8	2.53	0.0407
ENSMUSG00000020686	GAS2L2	-3.5	2.53	0.0558
ENSMUSG00000011256	ADAM19	3.2	2.53	0.0558
ENSMUSG00000024642	TLE4	-8.1	2.53	0.0558
ENSMUSG00000056148	RDH9	-7.8	2.53	0.0886
ENSMUSG00000062694	CAV3	8.8	2.53	0.0886
ENSMUSG00000039103	NEXN	-4.4	2.53	0.0886
ENSMUSG00000079410	GM2897	-3.4	2.53	0.0397
ENSMUSG00000093985	GM10406	-3.4	2.53	0.0397
ENSMUSG00000090691	GM3667	-3.4	2.53	0.0397
ENSMUSG00000047383	ALS2CR11	-9.3	2.53	0.0397
ENSMUSG00000051793	OLFR284	4.6	2.53	0.0397
ENSMUSG00000095912	GM3317	-3.4	2.53	0.0397
ENSMUSG00000096775	GM5796	-3.4	2.53	0.0397
ENSMUSG00000060429	SNTB1	-3.9	2.53	0.111
ENSMUSG00000027518	1700021F07RIK	-12.7	2.53	0.124
ENSMUSG00000044816	D630023F18RIK	-8.5	2.53	0.124
ENSMUSG00000034673	PBX2	10	2.52	0.0787
ENSMUSG00000034007	SCAPER	6.3	2.52	0.0787
ENSMUSG00000021969	ZDHHC20	2.7	2.52	0.0647
ENSMUSG00000050468	ASTL	7.7	2.52	0.041
ENSMUSG00000062210	TNFAIP8	-4.4	2.52	0.041
ENSMUSG00000030353	TEAD4	-5.8	2.52	0.0563
ENSMUSG00000035958	TDP2	-3.4	2.52	0.0563
ENSMUSG00000028145	THEM4	-7	2.52	0.0892
ENSMUSG00000039519	CYP7B1	8	2.52	0.0892
ENSMUSG00000017747	GHDC	-6.5	2.52	0.0892
ENSMUSG00000069080	LCN11	-10.6	2.52	0.0402
ENSMUSG00000039523	CEP104	-2.8	2.51	0.0791
ENSMUSG00000026571	DCAF6	-2.4	2.51	0.0791
ENSMUSG00000038256	BCL9	-3.4	2.51	0.0567
ENSMUSG00000025533	ASL	4.1	2.51	0.0567
ENSMUSG00000037815	CTNNA1	-3.3	2.51	0.0567
ENSMUSG00000038679	TRPS1	-4.1	2.51	0.0567
ENSMUSG00000052301	DOC2A	9.6	2.51	0.0898
ENSMUSG00000091474	2610021A01RIK	-8.5	2.51	0.0807
ENSMUSG00000039218	SRRM2	-9.1	2.51	0.0807
ENSMUSG00000091311	SPATA31D1B	4.4	2.51	0.0807
ENSMUSG00000063240	OLFR133	6	2.51	0.0407
ENSMUSG00000086361	GM6569	3.1	2.51	0.0407
ENSMUSG00000048347	PCDHB18	4.5	2.51	0.0407
ENSMUSG00000047904	SSTR2	-6.2	2.51	0.114
ENSMUSG00000044968	NAPEPLD	-3.8	2.51	0.114
ENSMUSG00000073599	ECSCR	-6.3	2.51	0.114
ENSMUSG00000042367	GJB3	-12.9	2.51	0.125
ENSMUSG00000069312	HIST1H3H	-3.9	2.5	0.0794
ENSMUSG00000019578	UBXN6	6.2	2.5	0.0418
ENSMUSG00000069631	STRADA	7.3	2.5	0.0431
ENSMUSG00000064165	KRT39	5.2	2.5	0.0904
ENSMUSG00000046027	STARD5	-6.7	2.5	0.0904
ENSMUSG00000061371	ZFP873	-6.3	2.5	0.041
ENSMUSG00000079009	GM14139	7.2	2.5	0.041
ENSMUSG00000059022	KCP	-9.4	2.5	0.115
ENSMUSG00000049858	SUOX	-3.2	2.49	0.0436
ENSMUSG00000016664	PACSIN2	-7.1	2.49	0.0578
ENSMUSG00000093904	TOMM20	6.1	2.49	0.091
ENSMUSG00000046807	FAM211B	-10.6	2.49	0.0814
ENSMUSG00000035522	TSGA8	-2.7	2.49	0.0814
ENSMUSG00000043897	VMN2R2	-6	2.49	0.0417
ENSMUSG00000094764	OLFR346	-3.3	2.49	0.0417
ENSMUSG00000027488	SNTA1	-3.8	2.49	0.119
ENSMUSG00000096380	GM19668	-8.7	2.49	0.127
ENSMUSG00000033774	NPBWR1	5.6	2.49	0.127
ENSMUSG00000043432	LENG9	10.2	2.48	0.0802
ENSMUSG00000026792	LRSAM1	8.7	2.48	0.0427
ENSMUSG00000038210	HOXA11	-2.8	2.48	0.0584
ENSMUSG00000095583	IGHV14-2	5.3	2.48	0.0818
ENSMUSG00000055657	E030030I06RIK	-8.6	2.48	0.0818
ENSMUSG00000098598	POU6F1	9.6	2.48	0.0818
ENSMUSG00000032081	APOC3	-6.1	2.48	0.0419
ENSMUSG00000096424	OLFR885	-7.5	2.48	0.0419
ENSMUSG00000043391	2510009E07RIK	-6.3	2.48	0.12
ENSMUSG00000020102	SLC16A7	-3.8	2.48	0.12
ENSMUSG00000020101	4632428N05RIK	-1.2	2.47	0.0667
ENSMUSG00000039470	ZDHHC2	-2.8	2.47	0.0431
ENSMUSG00000022828	GTF2E1	6	2.47	0.0431
ENSMUSG00000042717	PPP1R3A	6	2.47	0.0445
ENSMUSG00000055745	LDOC1L	3.7	2.47	0.0589
ENSMUSG00000021186	FBLN5	7	2.47	0.0589
ENSMUSG00000035781	R3HDM4	-5.6	2.47	0.0589
ENSMUSG00000039828	WDR70	-6.1	2.47	0.0589
ENSMUSG00000031353	RBBP7	-4.5	2.47	0.0923
ENSMUSG00000095503	GM3147	-10.4	2.47	0.0421
ENSMUSG00000096066	GM10424	-10.4	2.47	0.0421
ENSMUSG00000075092	OLFR1232	-3.2	2.47	0.0421
ENSMUSG00000094560	GM16522	-10.4	2.47	0.0421
ENSMUSG00000021597	ANKRD32	-2.9	2.46	0.0811
ENSMUSG00000038518	JARID2	4.5	2.46	0.0811
ENSMUSG00000028910	MECR	-3.3	2.46	0.0811
ENSMUSG00000024331	DSC2	-1	2.46	0.0671
ENSMUSG00000051335	GFOD1	4	2.46	0.0595
ENSMUSG00000024985	TCF7L2	-5.4	2.46	0.0595
ENSMUSG00000000290	ITGB2	-1.9	2.46	0.0595
ENSMUSG00000065954	TACC1	-8	2.46	0.0595
ENSMUSG00000049653	SPATC1	6.5	2.46	0.0595
ENSMUSG00000091415	AK9	9.1	2.46	0.124
ENSMUSG00000043614	VPS37D	5.8	2.46	0.124
ENSMUSG00000027867	SPAG17	-6.4	2.46	0.124
ENSMUSG00000048445	CCDC57	-6.4	2.46	0.124
ENSMUSG00000021187	TC2N	5.5	2.46	0.129
ENSMUSG00000031738	IRX6	-2.3	2.45	0.0815
ENSMUSG00000031594	FGL1	-2.8	2.45	0.044
ENSMUSG00000027859	NGF	4.1	2.45	0.0454
ENSMUSG00000009145	DQX1	-7.2	2.45	0.0938
ENSMUSG00000020075	DDX21	7.2	2.44	0.0819
ENSMUSG00000030598	FBXO17	5.3	2.44	0.0444
ENSMUSG00000024165	HN1L	8.2	2.44	0.0444
ENSMUSG00000068417	PNP2	4.4	2.44	0.0459
ENSMUSG00000013663	PTEN	-2.4	2.44	0.0459
ENSMUSG00000055491	PPRC1	-5.4	2.44	0.0608
ENSMUSG00000044548	DACT1	-7	2.44	0.0608
ENSMUSG00000044827	TLR1	7.8	2.44	0.0608
ENSMUSG00000021432	SLC35B3	6.8	2.44	0.0945
ENSMUSG00000028830	AU040320	-7.5	2.44	0.0945
ENSMUSG00000096822	OLFR344	-8.9	2.44	0.0836
ENSMUSG00000069439	GM8444	-10.4	2.44	0.0836
ENSMUSG00000078289	GM10923	6.3	2.44	0.0836
ENSMUSG00000075093	OLFR1231	5.8	2.44	0.0431
ENSMUSG00000057170	PRL3D1	6.5	2.44	0.0431
ENSMUSG00000078280	TAS2R122	5.8	2.44	0.0431
ENSMUSG00000046828	METTL21E	6.2	2.44	0.0431
ENSMUSG00000026851	BC005624	-6.5	2.44	0.129
ENSMUSG00000048478	SPATA33	9.2	2.44	0.129
ENSMUSG00000047910	PCDHB16	5.5	2.44	0.131
ENSMUSG00000025086	TRUB1	-2.5	2.43	0.0823
ENSMUSG00000033014	TRIM33	-6	2.43	0.0463
ENSMUSG00000060807	SERPINA6	7.7	2.43	0.0952
ENSMUSG00000078537	B020031M17RIK	7.3	2.43	0.084
ENSMUSG00000075079	OLFR1249	5.5	2.43	0.084
ENSMUSG00000090966	VMN2R116	8.2	2.43	0.0433
ENSMUSG00000053219	RAET1E	-6.2	2.43	0.0433
ENSMUSG00000020864	ANKRD40	-3.3	2.43	0.131
ENSMUSG00000067879	3110035E14RIK	6.5	2.43	0.132
ENSMUSG00000046491	C1QTNF2	6.5	2.43	0.132
ENSMUSG00000022494	SHISA9	-3.2	2.43	0.132
ENSMUSG00000039742	FAM71F1	-3.9	2.43	0.132
ENSMUSG00000027365	TRPM7	-3.6	2.42	0.0468
ENSMUSG00000030498	GAS2	4.6	2.42	0.0622
ENSMUSG00000041653	PNPLA3	-4.2	2.42	0.0622
ENSMUSG00000021823	VCL	8.2	2.42	0.0622
ENSMUSG00000090935	SYNJ2BP	-5.6	2.42	0.0959
ENSMUSG00000094298	GM6164	-10.1	2.42	0.0435
ENSMUSG00000094981	GM8653	-10.1	2.42	0.0435
ENSMUSG00000096737	VMN1R117	-10.1	2.42	0.0435
ENSMUSG00000044551	9930012K11RIK	-3.9	2.42	0.132
ENSMUSG00000037936	SCARB1	9.1	2.42	0.132
ENSMUSG00000079481	NHSL2	5.5	2.42	0.133
ENSMUSG00000000794	KCNN3	-5.4	2.41	0.0473
ENSMUSG00000025809	ITGB1	-4.2	2.41	0.0629
ENSMUSG00000034022	CPSF1	-7.7	2.41	0.0966
ENSMUSG00000078128	GM2178	7.6	2.41	0.0848
ENSMUSG00000060244	ALYREF2	5.7	2.41	0.0439
ENSMUSG00000064266	OLFR1283	-3.1	2.41	0.0439
ENSMUSG00000020648	DUS4L	-6.5	2.41	0.134
ENSMUSG00000034158	LRRC58	4.9	2.41	0.134
ENSMUSG00000074227	SPINT2	6.4	2.41	0.134
ENSMUSG00000041035	DPCD	-4.6	2.41	0.134
ENSMUSG00000031637	LRP2BP	-6.6	2.41	0.134
ENSMUSG00000019945	1700040L02RIK	-11.4	2.41	0.135
ENSMUSG00000048534	AMICA1	2.5	2.4	0.0698
ENSMUSG00000020282	RHBDF1	-0.7	2.4	0.0698
ENSMUSG00000030584	DPF1	-0.9	2.4	0.0698
ENSMUSG00000025353	ORMDL2	3.8	2.4	0.0465
ENSMUSG00000031672	GOT2	-4.8	2.4	0.0478
ENSMUSG00000021240	ABCD4	-5.1	2.4	0.0636
ENSMUSG00000031885	CBFB	-5.1	2.4	0.0636
ENSMUSG00000052593	ADAM17	-5.2	2.4	0.0636
ENSMUSG00000041852	TCF20	-7.3	2.4	0.0636
ENSMUSG00000033940	BRK1	-4.8	2.4	0.0974
ENSMUSG00000094546	IGHV1-26	-10.3	2.4	0.0853
ENSMUSG00000046652	TAS2R143	7.7	2.4	0.0441
ENSMUSG00000075179	OLFR1079	-10	2.4	0.0441
ENSMUSG00000059834	SCLT1	-10.6	2.4	0.135
ENSMUSG00000032294	PKM	-9.3	2.39	0.0484
ENSMUSG00000030223	PTPRO	-4.2	2.39	0.0484
ENSMUSG00000096472	CDKN2D	3.9	2.39	0.0484
ENSMUSG00000063558	AOX1	4.7	2.39	0.0983
ENSMUSG00000031641	CBR4	-6.6	2.39	0.0983
ENSMUSG00000051278	4930422G04RIK	8.5	2.39	0.0857
ENSMUSG00000094141	GM10858	-4.3	2.39	0.0857
ENSMUSG00000091859	VMN2R100	6.9	2.39	0.0443
ENSMUSG00000048378	OLFR1394	-7.4	2.39	0.0443
ENSMUSG00000038544	INIP	9.2	2.39	0.137
ENSMUSG00000071230	NPW	7.1	2.39	0.137
ENSMUSG00000020059	SYCP3	-6.6	2.39	0.137
ENSMUSG00000060212	PCNXL2	6.4	2.39	0.137
ENSMUSG00000036907	C1QL2	5.4	2.39	0.137
ENSMUSG00000022661	CD200	-3.2	2.39	0.137
ENSMUSG00000051212	GPR183	-3.2	2.39	0.137
ENSMUSG00000060227	CASC4	2	2.38	0.0707
ENSMUSG00000043153	ISPD	4.7	2.38	0.0489
ENSMUSG00000025496	DRD4	4.7	2.38	0.0489
ENSMUSG00000060675	PLA2G16	7.3	2.38	0.0651
ENSMUSG00000076744	TCRG-V7	11.7	2.38	0.0651
ENSMUSG00000036961	WNT8B	6.6	2.38	0.0651
ENSMUSG00000026374	TSN	-4.6	2.38	0.0651
ENSMUSG00000042594	SH2B3	8.9	2.38	0.0651
ENSMUSG00000026014	RAPH1	4.8	2.38	0.099
ENSMUSG00000026417	PIGR	4.3	2.38	0.099
ENSMUSG00000029916	AGK	-6.6	2.38	0.099
ENSMUSG00000070023	GM10283	-10.3	2.38	0.0861
ENSMUSG00000079701	SSXB3	-9.8	2.38	0.0448
ENSMUSG00000073769	OLFR1331	-5.6	2.38	0.0448
ENSMUSG00000018287	SPAG7	-2.5	2.38	0.138
ENSMUSG00000027379	BUB1	-5.2	2.37	0.0494
ENSMUSG00000031818	COX4I1	-2.1	2.37	0.0658
ENSMUSG00000076430	HUS1B	3.6	2.37	0.0658
ENSMUSG00000021357	EXOC2	-6.6	2.37	0.0997
ENSMUSG00000024055	CYP4F13	-6.8	2.37	0.0997
ENSMUSG00000061489	OLFR525	-9.7	2.37	0.045
ENSMUSG00000096859	VMN1R176	-6.3	2.37	0.045
ENSMUSG00000074570	CASS4	-3.6	2.37	0.139
ENSMUSG00000030030	1700003E16RIK	4.6	2.37	0.139
ENSMUSG00000049565	AKNAD1	5.4	2.37	0.139
ENSMUSG00000043999	GPR75	1.9	2.36	0.0716
ENSMUSG00000022435	UPK3A	-6.9	2.36	0.0666
ENSMUSG00000032053	POU2AF1	-6	2.36	0.0666
ENSMUSG00000052062	PARD3B	-4.8	2.36	0.0666
ENSMUSG00000029546	UNCX	6.3	2.36	0.0666
ENSMUSG00000024669	CD5	-2.4	2.36	0.0666
ENSMUSG00000021493	PDLIM7	-6.8	2.36	0.1
ENSMUSG00000039063	ECHDC3	-4.9	2.36	0.1
ENSMUSG00000032841	PRR5L	-6.4	2.36	0.1
ENSMUSG00000030613	CCDC90B	-4.8	2.36	0.1
ENSMUSG00000015711	PRUNE	-5.7	2.36	0.1
ENSMUSG00000079584	GM364	5.4	2.36	0.087
ENSMUSG00000045528	OLFR891	-3	2.36	0.0455
ENSMUSG00000037089	SLC35B2	-3.6	2.36	0.141
ENSMUSG00000090129	OLFR287	-13.9	2.36	0.139
ENSMUSG00000006241	CCDC159	2.1	2.35	0.072
ENSMUSG00000037341	SLC9A7	-0.7	2.35	0.072
ENSMUSG00000026308	KLHL30	6.3	2.35	0.0487
ENSMUSG00000018583	G3BP1	6.5	2.35	0.0487
ENSMUSG00000025226	FBXL15	6.9	2.35	0.0487
ENSMUSG00000022309	ANGPT1	-7.5	2.35	0.0672
ENSMUSG00000022510	TRP63	-7.6	2.35	0.0672
ENSMUSG00000020167	TCF3	-7.4	2.35	0.0672
ENSMUSG00000044339	ALKBH2	-9.4	2.35	0.0672
ENSMUSG00000039285	AZI2	-7.2	2.35	0.101
ENSMUSG00000060183	CXCL11	5.8	2.35	0.0875
ENSMUSG00000026433	RAB7L1	7.4	2.35	0.0875
ENSMUSG00000040699	LIMD2	-6.7	2.35	0.143
ENSMUSG00000071113	MBOAT4	-6.9	2.35	0.14
ENSMUSG00000032860	P2RY2	-2.5	2.34	0.0509
ENSMUSG00000058486	WDR91	-4.7	2.34	0.068
ENSMUSG00000023008	FMNL3	8.2	2.34	0.068
ENSMUSG00000027326	CASC5	-1.3	2.34	0.068
ENSMUSG00000060459	KNG2	-3.3	2.34	0.068
ENSMUSG00000042644	ITPR3	4.7	2.34	0.102
ENSMUSG00000045100	SLC25A26	-7.6	2.34	0.102
ENSMUSG00000095370	TRAV6N-7	4.6	2.34	0.0879
ENSMUSG00000095756	TRAV6D-7	4.6	2.34	0.0879
ENSMUSG00000095276	GM581	7.4	2.34	0.0879
ENSMUSG00000028520	4921539E11RIK	-8	2.34	0.046
ENSMUSG00000027811	4930579G24RIK	-6.7	2.34	0.144
ENSMUSG00000024283	WAC	-11.3	2.34	0.141
ENSMUSG00000023873	1700010I14RIK	-9.3	2.34	0.141
ENSMUSG00000034850	TMEM127	-0.8	2.33	0.073
ENSMUSG00000032035	ETS1	-2.2	2.33	0.0687
ENSMUSG00000018654	IKZF1	-7	2.33	0.0687
ENSMUSG00000048330	RIC3	-4.6	2.33	0.103
ENSMUSG00000031471	DEFB8	-2	2.33	0.0884
ENSMUSG00000021545	1700067P10RIK	-7.4	2.33	0.0464
ENSMUSG00000048497	MMGT2	-6.4	2.33	0.0464
ENSMUSG00000091275	GM3248	5.5	2.33	0.0464
ENSMUSG00000049073	OLFR985	5.3	2.33	0.142
ENSMUSG00000012520	PHOX2B	8.5	2.32	0.0695
ENSMUSG00000037605	LPHN3	-2.6	2.32	0.0695
ENSMUSG00000026609	USH2A	3.9	2.32	0.0695
ENSMUSG00000053846	LIPG	-7.1	2.32	0.104
ENSMUSG00000056544	DEFB21	5.6	2.32	0.089
ENSMUSG00000062753	AI413582	-6.4	2.32	0.0466
ENSMUSG00000055937	KRT28	-9.4	2.32	0.143
ENSMUSG00000025413	TTC4	7.8	2.31	0.0502
ENSMUSG00000033805	EPHX4	-4.4	2.31	0.0502
ENSMUSG00000058793	CDS2	-7.6	2.31	0.104
ENSMUSG00000095497	IGKV1-122	-2.4	2.31	0.0896
ENSMUSG00000031411	PRAME	-3.5	2.31	0.0468
ENSMUSG00000029682	SPAM1	9.1	2.31	0.147
ENSMUSG00000034636	ZYG11B	-4	2.31	0.147
ENSMUSG00000036327	QSOX2	2	2.3	0.0745
ENSMUSG00000050394	ARMCX6	-1.2	2.3	0.0745
ENSMUSG00000028871	RSPO1	-3.6	2.3	0.0506
ENSMUSG00000039145	CAMK1D	-2.4	2.3	0.0533
ENSMUSG00000029649	POMP	6.1	2.3	0.071
ENSMUSG00000035896	RNASE1	-7.2	2.3	0.071
ENSMUSG00000069036	SRY	6.9	2.3	0.071
ENSMUSG00000031478	NEK3	-6.9	2.3	0.071
ENSMUSG00000000827	TPD52L2	8.8	2.3	0.071
ENSMUSG00000005628	TMOD4	-5.3	2.3	0.105
ENSMUSG00000032739	PRAM1	9.2	2.3	0.105
ENSMUSG00000037349	NUDT22	-3.5	2.3	0.148
ENSMUSG00000025420	KATNAL2	-5.3	2.3	0.148
ENSMUSG00000040576	WBSCR28	5.3	2.3	0.145
ENSMUSG00000029861	FAM131B	5.3	2.3	0.145
ENSMUSG00000042436	MFAP4	-9.5	2.3	0.145
ENSMUSG00000078348	SF3B5	-2.8	2.29	0.0885
ENSMUSG00000036211	HIST1H1T	-4.4	2.29	0.0885
ENSMUSG00000004798	ULK2	-0.7	2.29	0.0751
ENSMUSG00000021484	LMAN2	-4.4	2.29	0.0509
ENSMUSG00000027434	NKX2-2	8.4	2.29	0.0509
ENSMUSG00000021606	NDUFS6	7.6	2.29	0.0539
ENSMUSG00000027641	RBL1	-8.5	2.29	0.0717
ENSMUSG00000033318	GSTT2	-6	2.29	0.106
ENSMUSG00000035206	SPPL2B	6.6	2.29	0.149
ENSMUSG00000078907	FAM186B	-13.2	2.29	0.146
ENSMUSG00000060548	TNFRSF19	-1	2.28	0.0756
ENSMUSG00000025170	RAB40B	7.1	2.28	0.0514
ENSMUSG00000029050	SKI	6	2.28	0.0514
ENSMUSG00000045954	SDPR	3.4	2.28	0.0514
ENSMUSG00000005958	EPHB3	5.2	2.28	0.0545
ENSMUSG00000035984	NME5	5.1	2.28	0.0545
ENSMUSG00000015994	FNTA	9.1	2.28	0.0545
ENSMUSG00000061232	H2-K1	-8.5	2.28	0.0545
ENSMUSG00000073542	CEP76	-2.2	2.28	0.0726
ENSMUSG00000029119	MAN2B2	12	2.28	0.0726
ENSMUSG00000023156	RPP14	-7.6	2.28	0.107
ENSMUSG00000095956	1700036A12RIK	8.5	2.28	0.0911
ENSMUSG00000064317	GM10146	-2.4	2.28	0.0911
ENSMUSG00000095694	GM13279	-7.6	2.28	0.0475
ENSMUSG00000094376	GM13278	-7.6	2.28	0.0475
ENSMUSG00000094271	GM13290	-7.6	2.28	0.0475
ENSMUSG00000057443	OLFR138	5.4	2.28	0.0475
ENSMUSG00000070908	GM13288	-7.6	2.28	0.0475
ENSMUSG00000096582	GM13289	-7.6	2.28	0.0475
ENSMUSG00000095695	GM13277	-7.6	2.28	0.0475
ENSMUSG00000096854	IFNZ	-7.6	2.28	0.0475
ENSMUSG00000046959	SLC26A1	7.2	2.28	0.15
ENSMUSG00000060268	GM1661	-6.8	2.28	0.15
ENSMUSG00000020173	COBL	-6.9	2.28	0.15
ENSMUSG00000042708	SHCBP1L	-3	2.28	0.146
ENSMUSG00000026761	ORC4	-2	2.27	0.0895
ENSMUSG00000021685	OTP	-1.9	2.27	0.0895
ENSMUSG00000031965	TBX20	-2.1	2.27	0.0895
ENSMUSG00000034227	FOXJ1	9.7	2.27	0.0895
ENSMUSG00000044801	OLFR159	2.2	2.27	0.0761
ENSMUSG00000026198	ABCB6	7.7	2.27	0.0517
ENSMUSG00000027679	DNAJC19	-3.4	2.27	0.0517
ENSMUSG00000022705	DRD3	-2.6	2.27	0.0551
ENSMUSG00000028420	TMEM38B	-6.9	2.27	0.108
ENSMUSG00000079685	ULBP1	-3.1	2.27	0.108
ENSMUSG00000055961	BC051076	-10	2.27	0.0916
ENSMUSG00000031998	1700128F08RIK	7.2	2.27	0.0916
ENSMUSG00000057195	CEACAM13	-6.5	2.27	0.048
ENSMUSG00000058194	OLFR1126	5.4	2.27	0.048
ENSMUSG00000036022	FAM122B	-4.3	2.27	0.152
ENSMUSG00000049168	OLFR449	-7.3	2.27	0.147
ENSMUSG00000025739	GNG13	-9.6	2.27	0.147
ENSMUSG00000033863	KLF9	-2.5	2.26	0.0899
ENSMUSG00000018862	OTOP3	-2.7	2.26	0.0899
ENSMUSG00000096364	GPR45	2.3	2.26	0.0766
ENSMUSG00000039952	DAG1	7.7	2.26	0.0521
ENSMUSG00000045438	COX19	6	2.26	0.0742
ENSMUSG00000062181	CES3B	-4.9	2.26	0.0742
ENSMUSG00000029468	P2RX7	4.2	2.26	0.0742
ENSMUSG00000026645	OLAH	6.5	2.26	0.109
ENSMUSG00000055446	A630091E08RIK	7.2	2.26	0.0921
ENSMUSG00000075517	CYP2D37-PS	-6.9	2.26	0.0921
ENSMUSG00000054994	AV320801	-8.3	2.26	0.0483
ENSMUSG00000079432	GM15023	-8.3	2.26	0.0483
ENSMUSG00000066896	OLFR18	5.3	2.26	0.0483
ENSMUSG00000021179	NRDE2	8.5	2.26	0.153
ENSMUSG00000006941	EIF1B	-4.3	2.25	0.0904
ENSMUSG00000069266	HIST1H4B	-4.7	2.25	0.0525
ENSMUSG00000068323	SLC4A5	3.2	2.25	0.0525
ENSMUSG00000005800	MMP8	-3.1	2.25	0.0564
ENSMUSG00000018507	TRPV2	4.3	2.25	0.0751
ENSMUSG00000058833	2810428I15RIK	2.3	2.25	0.0751
ENSMUSG00000027394	TTL	-8.6	2.25	0.0751
ENSMUSG00000053790	DEFB38	7.2	2.25	0.0927
ENSMUSG00000056716	GM5420	7.2	2.25	0.0927
ENSMUSG00000091006	VMN2R69	-2.8	2.25	0.0488
ENSMUSG00000076437	2700094K13RIK	9	2.25	0.155
ENSMUSG00000040263	KLHDC4	-11.3	2.25	0.155
ENSMUSG00000006576	SLC4A3	-3.6	2.25	0.155
ENSMUSG00000044378	SLC15A5	5.1	2.25	0.148
ENSMUSG00000044461	SHISA2	5.2	2.25	0.148
ENSMUSG00000030909	ANKS4B	-9.6	2.25	0.148
ENSMUSG00000040774	CEPT1	-4.4	2.24	0.0529
ENSMUSG00000039476	PRRX2	-2.8	2.24	0.0529
ENSMUSG00000066513	KLK1B4	-2.7	2.24	0.0761
ENSMUSG00000024924	VLDLR	-4.5	2.24	0.0761
ENSMUSG00000058488	KL	3.6	2.24	0.0761
ENSMUSG00000073862	GM5600	6.2	2.24	0.0932
ENSMUSG00000049133	FLG2	-6.6	2.24	0.0493
ENSMUSG00000029847	2010107G12RIK	6.9	2.24	0.0493
ENSMUSG00000042821	SNAI1	-5	2.24	0.156
ENSMUSG00000030380	MZF1	6.4	2.23	0.0915
ENSMUSG00000075327	ZBTB2	-4.6	2.23	0.0915
ENSMUSG00000051437	UBQLNL	-3.3	2.23	0.0532
ENSMUSG00000052955	CPVL	7.9	2.23	0.0532
ENSMUSG00000026893	GCA	4.9	2.23	0.0576
ENSMUSG00000005339	FCER1A	6	2.23	0.0576
ENSMUSG00000020651	SLC26A4	-5.5	2.23	0.077
ENSMUSG00000029769	CCDC136	-4	2.23	0.111
ENSMUSG00000030825	HSD17B14	-7.1	2.23	0.111
ENSMUSG00000041733	COQ5	-6.9	2.23	0.111
ENSMUSG00000071748	GM14698	-9	2.23	0.0939
ENSMUSG00000096744	GM4307	3.9	2.23	0.0496
ENSMUSG00000075296	ALDH3B2	-6.6	2.23	0.0496
ENSMUSG00000094228	GM4303	3.9	2.23	0.0496
ENSMUSG00000095161	GM4305	3.9	2.23	0.0496
ENSMUSG00000072709	OLFR380	-5.3	2.23	0.0496
ENSMUSG00000091101	GM4302	3.9	2.23	0.0496
ENSMUSG00000073557	PPP1R12B	6.9	2.23	0.0496
ENSMUSG00000022359	WDYHV1	-8.6	2.23	0.157
ENSMUSG00000039968	RSBN1L	-5	2.23	0.157
ENSMUSG00000028441	1110017D15RIK	-4	2.23	0.15
ENSMUSG00000045725	PRR15	-9.7	2.23	0.15
ENSMUSG00000021175	CDCA7L	-2.3	2.22	0.092
ENSMUSG00000070999	CCIN	-2.9	2.22	0.0536
ENSMUSG00000026100	MSTN	-4.3	2.22	0.0536
ENSMUSG00000030088	ALDH1L1	7.6	2.22	0.0583
ENSMUSG00000036078	SIGMAR1	-8.1	2.22	0.0583
ENSMUSG00000032584	MST1R	10	2.22	0.0583
ENSMUSG00000027331	KNSTRN	-2.6	2.22	0.0779
ENSMUSG00000023953	POLH	-2.8	2.22	0.0779
ENSMUSG00000038651	SYCP2L	5.1	2.22	0.0945
ENSMUSG00000095375	GM21955	7.8	2.22	0.0945
ENSMUSG00000061653	VMN1R46	5.3	2.22	0.0501
ENSMUSG00000001062	VPS9D1	-4.7	2.22	0.158
ENSMUSG00000031691	TNPO2	-6.1	2.22	0.158
ENSMUSG00000041515	IRF8	5	2.21	0.054
ENSMUSG00000064284	CDPF1	9.6	2.21	0.0788
ENSMUSG00000024347	PSD2	6.5	2.21	0.113
ENSMUSG00000079017	IFI27L2A	-9	2.21	0.0505
ENSMUSG00000030701	PLEKHB1	-11.3	2.21	0.159
ENSMUSG00000068196	COL8A1	-9.8	2.21	0.151
ENSMUSG00000052102	GNPDA1	9.7	2.2	0.093
ENSMUSG00000021592	ARSK	1.1	2.2	0.0799
ENSMUSG00000090958	LRRC32	-0.8	2.2	0.0799
ENSMUSG00000033382	TRAPPC8	-4.3	2.2	0.0544
ENSMUSG00000035649	ZCCHC7	8.8	2.2	0.0544
ENSMUSG00000067279	PPP1R3C	-7.3	2.2	0.0596
ENSMUSG00000032373	CAR12	9.3	2.2	0.0596
ENSMUSG00000004562	ARHGEF40	-4.6	2.2	0.0797
ENSMUSG00000079019	INSL3	-6.6	2.2	0.0797
ENSMUSG00000054889	DSP	-2.6	2.2	0.114
ENSMUSG00000022788	FGD4	-5.6	2.2	0.114
ENSMUSG00000078500	GM13235	8.9	2.2	0.0959
ENSMUSG00000078498	GM13151	8.9	2.2	0.0959
ENSMUSG00000058126	TPM3-RS7	-5.6	2.2	0.0959
ENSMUSG00000033633	CLEC18A	7.1	2.2	0.0959
ENSMUSG00000096228	OLFR5	3.4	2.2	0.0508
ENSMUSG00000031876	CMTM1	-2.8	2.2	0.0508
ENSMUSG00000073125	XLR3B	-6.7	2.2	0.0508
ENSMUSG00000038781	STAP2	-3.1	2.2	0.16
ENSMUSG00000074881	MAGEB3	-11.3	2.2	0.16
ENSMUSG00000026915	STRBP	8.5	2.2	0.16
ENSMUSG00000026220	SLC16A14	-9.9	2.2	0.151
ENSMUSG00000036352	UBAC1	8	2.19	0.0549
ENSMUSG00000026674	DDR2	-2.7	2.19	0.0602
ENSMUSG00000004266	PTPN6	-6.7	2.19	0.0602
ENSMUSG00000038861	PI4KB	-4.7	2.19	0.0602
ENSMUSG00000042118	BHMT2	-3.3	2.19	0.0602
ENSMUSG00000029833	TRIM24	8.6	2.19	0.0806
ENSMUSG00000024979	TECTB	-3.7	2.19	0.0806
ENSMUSG00000089774	SLC5A3	-6.3	2.19	0.114
ENSMUSG00000073650	GM216	-4.2	2.19	0.0968
ENSMUSG00000053353	2310001K24RIK	-2.6	2.19	0.0968
ENSMUSG00000095190	GM10668	-8.9	2.19	0.0513
ENSMUSG00000095363	GM4567	-8.9	2.19	0.0513
ENSMUSG00000056531	CCDC18	-10.2	2.19	0.161
ENSMUSG00000060962	DMKN	-3.8	2.19	0.161
ENSMUSG00000059623	OLFR39	-9.9	2.19	0.153
ENSMUSG00000028345	TEX10	2.5	2.18	0.081
ENSMUSG00000036112	METAP2	-3.8	2.18	0.0609
ENSMUSG00000037280	GALNT6	7	2.18	0.0815
ENSMUSG00000024208	UQCC2	-7.1	2.18	0.115
ENSMUSG00000001247	LSR	-7.2	2.18	0.115
ENSMUSG00000068399	GM7247	-4.2	2.18	0.0973
ENSMUSG00000059459	GM10065	6.5	2.18	0.0973
ENSMUSG00000038127	CCDC50	-9.9	2.18	0.0518
ENSMUSG00000072812	AHNAK2	-5	2.18	0.162
ENSMUSG00000067872	CCDC87	-4.6	2.18	0.162
ENSMUSG00000029419	GM996	-4.2	2.18	0.162
ENSMUSG00000014980	TSEN15	-9.9	2.18	0.154
ENSMUSG00000028977	CASZ1	10	2.17	0.0945
ENSMUSG00000070330	TMEM235	4	2.17	0.0945
ENSMUSG00000045493	BHLHE23	-4.8	2.17	0.0945
ENSMUSG00000041143	TMCO4	2.3	2.17	0.0816
ENSMUSG00000034175	RHBDD3	2.2	2.17	0.0816
ENSMUSG00000032020	UBASH3B	-4.6	2.17	0.0558
ENSMUSG00000058446	ZNRF2	-3.4	2.17	0.0558
ENSMUSG00000052155	ACVR2A	4.4	2.17	0.0616
ENSMUSG00000041359	TCL1	-8	2.17	0.0825
ENSMUSG00000029512	ULK1	-2.8	2.17	0.0825
ENSMUSG00000063180	GM10126	-5	2.17	0.0979
ENSMUSG00000031760	MT3	-9.8	2.17	0.0979
ENSMUSG00000076543	IGKV4-74	-4.9	2.17	0.0979
ENSMUSG00000094468	TRAV6-4	-4.9	2.17	0.0979
ENSMUSG00000046262	C87977	3.5	2.17	0.0522
ENSMUSG00000071561	BC100530	-8.8	2.17	0.0522
ENSMUSG00000046300	OLFR1412	-8.4	2.17	0.0522
ENSMUSG00000045795	WHAMM	-11.2	2.17	0.163
ENSMUSG00000058975	KCNC1	-5.8	2.17	0.155
ENSMUSG00000036565	TTYH3	-1.7	2.16	0.0822
ENSMUSG00000042213	ZFAND4	-3	2.16	0.0565
ENSMUSG00000038366	LASP1	8.5	2.16	0.0835
ENSMUSG00000028647	MYCBP	-4.1	2.16	0.117
ENSMUSG00000033697	ARHGAP39	-7.7	2.16	0.117
ENSMUSG00000076823	TRAV13N-4	-5	2.16	0.0986
ENSMUSG00000096553	GM10097	4.7	2.16	0.0986
ENSMUSG00000089951	GM14435	-4	2.16	0.0986
ENSMUSG00000074521	GM14327	-4	2.16	0.0986
ENSMUSG00000096370	GM21992	-11.5	2.16	0.0986
[truncated: 18,418 more rows]

## Sheet: HSPC_vs_All_Lineages
ENSMUSG00000046516	COX17	-9	69.2	1e-06
ENSMUSG00000089824	RBM12	-9.3	57.6	1e-06
ENSMUSG00000078768	ZFP566	-10.8	57.1	1e-06
ENSMUSG00000096549	PRICKLE4	-8.8	53.7	1e-06
ENSMUSG00000006456	RBM14	-10.5	50.6	1e-06
ENSMUSG00000023165	SSXB2	-9.5	50.4	1e-06
ENSMUSG00000038415	FOXQ1	-10.1	47.6	1e-06
ENSMUSG00000070354	GM21975	-21.2	46.3	1e-06
ENSMUSG00000074211	SDHAF1	-8.7	45.2	1e-06
ENSMUSG00000031819	EMC8	-9.4	45.2	1e-06
ENSMUSG00000022952	RUNX1	-7.2	42.3	1e-06
ENSMUSG00000067288	RPS28	-9	36.7	1e-06
ENSMUSG00000047977	SYNB	-3.1	33.6	4e-06
ENSMUSG00000044792	ISCA1	-9.2	33.3	2e-06
ENSMUSG00000098789	JMJD7	-10.1	33.2	1e-06
ENSMUSG00000028646	RRAGC	-9.2	32.1	2e-06
ENSMUSG00000011158	BRF1	-10.1	28.9	2.3e-05
ENSMUSG00000052533	NUP188	-9.1	26.7	7e-06
ENSMUSG00000070980	ACTL7B	-9.5	26.5	7e-06
ENSMUSG00000094936	RBM4	-9.3	24.4	7.9e-05
ENSMUSG00000029270	FAM69A	-5.9	21.8	0.00074
ENSMUSG00000006411	PVRL4	-10.8	20.9	0.000565
ENSMUSG00000007476	LRRC8A	-4	20.2	3e-06
ENSMUSG00000081225	CYP2J12	-11.8	20	0.000378
ENSMUSG00000029196	TADA2B	-7.6	19.4	0.000794
ENSMUSG00000079108	SRP54B	-4	19.4	3e-06
ENSMUSG00000073079	SRP54A	-4	19.4	3e-06
ENSMUSG00000003680	TAF6L	-5.7	18.9	0.000975
ENSMUSG00000055024	EP300	-6.1	17	5e-06
ENSMUSG00000076688	IGHV15-2	-10.7	16.4	3e-06
ENSMUSG00000071654	AI462493	-10.7	15.8	7e-06
ENSMUSG00000089704	GALNT2	-4.5	15.5	8e-06
ENSMUSG00000004661	ARID3B	-10	15	0.00167
ENSMUSG00000062683	ATP5G2	-4.7	14.8	1.2e-05
ENSMUSG00000026563	TADA1	-6.6	14.3	4e-06
ENSMUSG00000098753	PYURF	-5.6	13.9	1.5e-05
ENSMUSG00000036957	LRFN3	-5.4	13.3	0.00181
ENSMUSG00000008682	RPL10	-7.7	13.3	0.00134
ENSMUSG00000001417	RHBG	10.7	13.2	0.00139
ENSMUSG00000044071	FAM19A2	2.8	13.1	0.00189
ENSMUSG00000000085	SCMH1	-4.4	12.8	0.00204
ENSMUSG00000047215	RPL9	-5.5	12.8	0.000194
ENSMUSG00000096255	DYNLT1B	-8.7	12.8	7.6e-05
ENSMUSG00000038295	ATG9B	11.3	12.6	0.000243
ENSMUSG00000068749	PSMA5	-8.3	12.3	0.00349
ENSMUSG00000044229	NXPE4	8.1	12.3	0.00117
ENSMUSG00000062647	RPL7A	-9.6	12.1	0.00245
ENSMUSG00000026154	1110058L19RIK	-8.1	12.1	0.00245
ENSMUSG00000025144	STRA13	-13	11.8	0.000158
ENSMUSG00000090129	OLFR287	-9.4	11.6	0.00124
ENSMUSG00000057842	ZFP595	-6.2	11.5	0.00453
ENSMUSG00000046076	OLFR998	7.5	11.4	0.000463
ENSMUSG00000029607	ANKRD61	-3.8	11.4	0.00127
ENSMUSG00000094248	HIST1H2AO	-3.6	11.2	0.000334
ENSMUSG00000026856	DOLPP1	-7.5	11.2	4.6e-05
ENSMUSG00000056492	GPR116	-4.4	11.1	0.00134
ENSMUSG00000044502	BOD1	-10.3	11	0.000233
ENSMUSG00000058173	SMCO4	-6.9	11	0.000495
ENSMUSG00000022208	JPH4	-6	10.7	0.00431
ENSMUSG00000079276	GM4736	7	10.6	0.000138
ENSMUSG00000015092	EDF1	-6.9	10.5	0.00466
ENSMUSG00000076508	IGKV17-127	-8.9	10.5	0.00016
ENSMUSG00000063297	LUZP2	6.6	10.5	0.00158
ENSMUSG00000042485	MUSTN1	-5.3	10.4	0.000558
ENSMUSG00000073528	GM10530	-10.6	10.3	0.000232
ENSMUSG00000078261	GM11596	-5.9	10.2	0.00165
ENSMUSG00000078878	GM14305	-6	10.1	0.00694
ENSMUSG00000034269	SETD5	2.5	10.1	0.00409
ENSMUSG00000022761	LZTR1	10.3	10	0.00715
ENSMUSG00000044197	GPR146	-4.1	9.93	0.0043
ENSMUSG00000028439	FAM219A	-5.1	9.84	0.00124
ENSMUSG00000058239	USF2	-4.5	9.81	0.000652
ENSMUSG00000035491	1600014K23RIK	-8.2	9.74	0.000611
ENSMUSG00000001666	DDT	-6.5	9.66	0.00645
ENSMUSG00000029599	DDX54	-8.4	9.61	0.000701
ENSMUSG00000048327	CKAP2L	-6.2	9.52	0.00148
ENSMUSG00000041453	RPL21	-10.1	9.46	0.00829
ENSMUSG00000028081	RPS3A1	-4	9.31	0.000382
ENSMUSG00000076824	TRAV14N-3	-8.7	9.31	0.000454
ENSMUSG00000022288	4930447A16RIK	7.5	9.23	0.000472
ENSMUSG00000068523	GNG5	-9.4	9.13	0.00796
ENSMUSG00000046323	DPPA3	-3.7	8.92	0.000907
ENSMUSG00000039456	MORC3	-8.5	8.88	0.00215
ENSMUSG00000095520	GM20877	-5.6	8.8	0.00102
ENSMUSG00000096334	SH2D1B1	-4.1	8.79	0.00983
ENSMUSG00000030282	CMAS	-9.6	8.69	0.000366
ENSMUSG00000072955	TMSB15L	9.2	8.67	0.00115
ENSMUSG00000040282	BC052040	-6	8.61	0.00105
ENSMUSG00000002664	PSPN	-5.9	8.59	0.00249
ENSMUSG00000033186	MZT1	-7.9	8.58	0.00249
ENSMUSG00000074402	VMN1R55	-4.7	8.4	0.00144
ENSMUSG00000050092	SPRR2B	-11.2	8.4	0.00281
ENSMUSG00000096024	GM17174	-4.7	8.39	0.00145
ENSMUSG00000094212	TRAV14-3	-8.8	8.33	0.000756
ENSMUSG00000096266	GM20808	-4.1	8.33	0.00151
ENSMUSG00000006241	CCDC159	2.2	8.3	0.0074
ENSMUSG00000070044	FAM149A	-8	8.3	0.00248
ENSMUSG00000044258	CTLA2A	-5	8.27	0.00159
ENSMUSG00000041193	PLA2G5	6.5	8.26	0.00128
ENSMUSG00000028459	CD72	2.5	8.19	0.00767
ENSMUSG00000095156	OLFR1281	-5	8.19	0.00174
ENSMUSG00000053080	2700081O15RIK	-6.1	8.07	0.00332
ENSMUSG00000074653	LRRC31	-12.2	8.02	0.000933
ENSMUSG00000022805	MAATS1	-7.3	8	0.012
ENSMUSG00000052922	BPI	7.3	7.96	0.000688
ENSMUSG00000095694	GM13279	-5.1	7.95	0.00237
ENSMUSG00000094376	GM13278	-5.1	7.95	0.00237
ENSMUSG00000094271	GM13290	-5.1	7.95	0.00237
ENSMUSG00000070908	GM13288	-5.1	7.95	0.00237
ENSMUSG00000096582	GM13289	-5.1	7.95	0.00237
ENSMUSG00000095695	GM13277	-5.1	7.95	0.00237
ENSMUSG00000067064	OLFR1416	-8	7.91	0.0026
ENSMUSG00000049517	RPS23	-8.7	7.9	0.0124
ENSMUSG00000021139	GM20498	-10.6	7.9	0.00101
ENSMUSG00000061374	FIZ1	-8.3	7.86	0.00172
ENSMUSG00000050786	CCDC126	-6.5	7.83	0.00367
ENSMUSG00000020899	PFAS	-9.2	7.82	0.000759
ENSMUSG00000095415	TRAV7N-6	-8	7.8	0.0011
ENSMUSG00000032334	LOXL1	7.8	7.79	0.00265
ENSMUSG00000096656	TRAV12-2	-4.5	7.77	0.00112
ENSMUSG00000071150	TAS2R121	2	7.75	0.00892
ENSMUSG00000038697	TAF5L	-4.7	7.74	0.0131
ENSMUSG00000078198	OLFR364-PS1	-7.2	7.67	0.00122
ENSMUSG00000009575	CBX5	-4.9	7.66	0.000626
ENSMUSG00000091652	VMN1R57	-4.8	7.64	0.00334
ENSMUSG00000066756	IGFL3	-7.5	7.6	0.00275
ENSMUSG00000019787	TRDN	-3.3	7.55	0.00972
ENSMUSG00000050953	GJA1	-6.5	7.55	0.00202
ENSMUSG00000000248	CLEC2G	-4.1	7.44	0.00399
ENSMUSG00000089960	UGT1A1	-9.7	7.41	0.0022
ENSMUSG00000052681	RAP1B	-7.5	7.31	0.0151
ENSMUSG00000096854	IFNZ	-5.1	7.31	0.0042
ENSMUSG00000011960	CCNT1	-5.7	7.25	0.00246
ENSMUSG00000024371	C2	-6.4	7.23	0.00082
ENSMUSG00000031600	VPS37A	-5	7.21	0.000832
ENSMUSG00000029036	ATAD3A	7.7	7.19	0.0159
ENSMUSG00000034591	SLC41A2	-2.2	7.18	0.0116
ENSMUSG00000074656	EIF2S2	-7.5	7.17	0.0155
ENSMUSG00000047648	FBXO30	-5	7.15	0.000875
ENSMUSG00000028261	NDUFAF4	-7	7.12	0.0165
ENSMUSG00000039153	RUNX2	-6.7	7.1	0.00277
ENSMUSG00000046826	FAM187B	-4.9	7.1	0.00434
ENSMUSG00000090171	UGT1A2	-9.5	7.09	0.0028
ENSMUSG00000049303	SYT12	-6.9	7.09	0.0167
ENSMUSG00000091318	GM5415	-5.3	7.08	0.00435
ENSMUSG00000024680	MS4A2	-6.3	7.06	0.00138
ENSMUSG00000055177	CSTL1	-7.8	7.06	0.00335
ENSMUSG00000063929	CYP4A32	-8.6	7.03	0.00141
ENSMUSG00000028520	4921539E11RIK	-5.5	7.03	0.00439
ENSMUSG00000078427	SARNP	-3.8	7.02	0.0162
ENSMUSG00000060765	OLFR325	1.8	7	0.0125
ENSMUSG00000002320	TM9SF1	10.2	7	0.00103
ENSMUSG00000031068	GLRX3	-6.8	6.99	0.0175
ENSMUSG00000079330	LEMD1	6.7	6.98	0.00207
ENSMUSG00000030824	NUCB1	-7.2	6.96	0.0177
ENSMUSG00000044594	SERPINB3A	-4.5	6.93	0.00111
ENSMUSG00000024868	DKK1	-3.6	6.89	0.0034
ENSMUSG00000069301	HIST1H2AG	-3.8	6.88	0.00116
ENSMUSG00000042638	GUCY2C	-5.9	6.88	0.00158
ENSMUSG00000053141	PTPRT	9.6	6.88	0.00343
ENSMUSG00000007613	TGFBR1	-6.3	6.87	0.00347
ENSMUSG00000091415	AK9	11.2	6.87	0.00512
ENSMUSG00000094619	TRAV14D-3-DV8	-7.5	6.85	0.00234
ENSMUSG00000022419	DEPTOR	-5.5	6.79	0.0173
ENSMUSG00000027489	NECAB3	-6.1	6.77	0.0189
ENSMUSG00000021545	1700067P10RIK	-4.4	6.74	0.00466
ENSMUSG00000023013	AQP2	-4	6.73	0.00136
ENSMUSG00000024750	ZFAND5	-4.8	6.71	0.0014
ENSMUSG00000076800	TRAV6N-5	-10.3	6.67	0.00303
ENSMUSG00000096149	TRAV6-5	-10.3	6.67	0.00303
ENSMUSG00000068219	SSXB10	-7.2	6.67	0.00475
ENSMUSG00000024213	NUDT3	-7.7	6.65	0.00534
ENSMUSG00000029272	SULT1E1	-11.5	6.64	0.00535
ENSMUSG00000036574	1700019O17RIK	-7	6.63	0.00438
ENSMUSG00000078957	1700060C20RIK	-3.8	6.6	0.00333
ENSMUSG00000074681	DEFB23	6.2	6.59	0.00472
ENSMUSG00000073932	OLFR641	5.7	6.58	0.00477
ENSMUSG00000046300	OLFR1412	-4.3	6.57	0.00486
ENSMUSG00000095138	OLFR781	-6.9	6.57	0.00484
ENSMUSG00000046229	SCAND1	-3.9	6.56	0.0184
ENSMUSG00000024414	MRPL27	-7.5	6.56	0.0204
ENSMUSG00000027505	FAM209	-3.3	6.55	0.0153
ENSMUSG00000022570	TSTA3	-5.1	6.54	0.00494
ENSMUSG00000026028	TRAK2	7.5	6.54	0.0206
ENSMUSG00000090863	A530084C06RIK	6.4	6.52	0.00356
ENSMUSG00000025102	3110040N11RIK	-11.4	6.52	0.00551
ENSMUSG00000029819	NPY	-5.2	6.49	0.00509
ENSMUSG00000027575	ARFGAP1	10.4	6.49	0.0209
ENSMUSG00000039116	GPR126	3.8	6.49	0.00526
ENSMUSG00000032480	DHX30	8.6	6.46	0.0211
ENSMUSG00000038026	KCNJ9	-6.9	6.46	0.0054
ENSMUSG00000058440	NRF1	11.2	6.45	0.0211
ENSMUSG00000021314	AMPH	-5.4	6.45	0.0211
ENSMUSG00000025738	FBXL16	-4.6	6.44	0.00185
ENSMUSG00000028671	GALE	-10.2	6.44	0.00225
ENSMUSG00000027940	TPM3	-5.2	6.43	0.00524
ENSMUSG00000058717	GM4763	-7.8	6.41	0.00382
ENSMUSG00000021669	COL4A3BP	-4.6	6.4	0.00201
ENSMUSG00000022487	GTSF1	-10.5	6.4	0.00565
ENSMUSG00000075394	HOXC4	-4.8	6.38	0.0194
ENSMUSG00000090874	OLFR733	-7.8	6.38	0.0058
ENSMUSG00000032324	TSPAN3	-3.7	6.34	0.0171
ENSMUSG00000023963	CYP39A1	-7.1	6.33	0.0219
ENSMUSG00000078502	GM13212	-7.4	6.31	0.0198
ENSMUSG00000041696	RASL12	6.1	6.3	0.0221
ENSMUSG00000029384	2010109A12RIK	6.3	6.3	0.00411
ENSMUSG00000055805	FMNL1	-4.8	6.3	0.00521
ENSMUSG00000028019	PDGFC	7.3	6.27	0.00617
ENSMUSG00000040842	SZRD1	-7.8	6.24	0.00587
ENSMUSG00000063827	OLFR1382	-3.5	6.22	0.00442
ENSMUSG00000026857	NTMT1	-7.6	6.22	0.0059
ENSMUSG00000049988	LRRC25	-2.3	6.21	0.018
ENSMUSG00000030796	TEAD2	-5	6.2	0.00582
ENSMUSG00000070799	PSG26	-7.2	6.16	0.00536
ENSMUSG00000035914	CD276	1	6.13	0.0186
ENSMUSG00000026766	MMADHC	-6.2	6.1	0.0236
ENSMUSG00000031527	ERI1	10.4	6.06	0.0239
ENSMUSG00000095659	SPIN2-PS5	-11.1	6.05	0.0049
ENSMUSG00000073680	TMEM88B	-7.4	6.04	0.00665
ENSMUSG00000019837	GTF3C6	-5.9	6.03	0.0213
ENSMUSG00000038127	CCDC50	-7	6.02	0.00551
ENSMUSG00000071816	SSXB5	-7.1	6.01	0.00551
ENSMUSG00000030738	EIF3C	-4.8	5.99	0.0216
ENSMUSG00000033318	GSTT2	-5.8	5.97	0.0246
ENSMUSG00000076556	IGKV4-57	-11	5.94	0.00513
ENSMUSG00000029916	AGK	-6.7	5.93	0.0249
ENSMUSG00000024104	FAM21	-9.5	5.92	0.00352
ENSMUSG00000028830	AU040320	-7.7	5.88	0.0253
ENSMUSG00000042331	SPECC1	-4.8	5.86	0.00647
ENSMUSG00000063406	TMED5	-5.5	5.86	0.0255
ENSMUSG00000086158	GM5918	-10.8	5.85	0.00537
ENSMUSG00000028633	CTPS	-4.4	5.83	0.0225
ENSMUSG00000020581	AGR2	-4.5	5.8	0.00658
ENSMUSG00000039801	2410089E03RIK	-3.8	5.79	0.0216
ENSMUSG00000039285	AZI2	-7.4	5.79	0.0261
ENSMUSG00000018677	SLC25A39	-5.2	5.79	0.0261
ENSMUSG00000049946	BC030500	-5.2	5.79	0.00556
ENSMUSG00000048707	TPRN	-5.4	5.79	0.00673
ENSMUSG00000024381	BIN1	-7.4	5.77	0.0264
ENSMUSG00000091531	OLFR102	5.8	5.77	0.00755
ENSMUSG00000049217	OLFR788	-8.1	5.75	0.00581
ENSMUSG00000018238	GDF9	-3.9	5.74	0.00681
ENSMUSG00000095199	GM14431	-8.6	5.73	0.0231
ENSMUSG00000089756	GM8898	-8.6	5.73	0.0231
ENSMUSG00000028436	DCAF12	-5.6	5.69	0.00692
ENSMUSG00000036800	FAM135B	7.1	5.68	0.00808
ENSMUSG00000019872	SMPDL3A	-7.4	5.67	0.00696
ENSMUSG00000029288	AMBN	-6.2	5.67	0.00813
ENSMUSG00000035021	BAZ1A	-4.6	5.66	0.00395
ENSMUSG00000094628	GM3252	-5.3	5.65	0.006
ENSMUSG00000074501	GM5612	-6.9	5.65	0.006
ENSMUSG00000031285	DCX	7.1	5.64	0.00692
ENSMUSG00000044060	A830010M20RIK	-5.3	5.63	0.00705
ENSMUSG00000042212	SPRR2D	-11.3	5.63	0.00705
ENSMUSG00000051232	TMEM199	-2.4	5.62	0.0233
ENSMUSG00000075032	HIST1H3I	-3.3	5.62	0.0041
ENSMUSG00000090336	4932443I19RIK	-4.9	5.62	0.0061
ENSMUSG00000042594	SH2B3	4.9	5.61	0.00698
ENSMUSG00000094701	OLFR916	-6.8	5.61	0.006
ENSMUSG00000079941	GM11273	7.6	5.58	0.00625
ENSMUSG00000046203	SPRR2G	-11.3	5.58	0.00717
ENSMUSG00000047361	GM973	-4.9	5.58	0.00717
ENSMUSG00000044600	SMIM7	1.4	5.57	0.0238
ENSMUSG00000041734	KIRREL	-4.2	5.57	0.0238
ENSMUSG00000063873	SLC24A3	-4.4	5.56	0.024
ENSMUSG00000021772	NKIRAS1	8.1	5.56	0.0286
ENSMUSG00000026830	ERMN	-3.7	5.56	0.0089
ENSMUSG00000024563	SMAD2	-6.8	5.54	0.00718
ENSMUSG00000035954	DOCK4	-7.9	5.54	0.0288
ENSMUSG00000036168	CCDC38	-4.1	5.53	0.00909
ENSMUSG00000064289	TANK	9.8	5.52	0.00724
ENSMUSG00000045969	ING1	-4.6	5.51	0.0246
ENSMUSG00000044364	TMEM74B	0.7	5.5	0.0247
ENSMUSG00000005442	CIC	5.4	5.5	0.00732
ENSMUSG00000026414	TNNT2	-3.8	5.5	0.00732
ENSMUSG00000025150	CBR2	-2.7	5.49	0.00617
ENSMUSG00000095503	GM3147	-7.9	5.49	0.00617
ENSMUSG00000096066	GM10424	-7.9	5.49	0.00617
ENSMUSG00000094560	GM16522	-7.9	5.49	0.00617
ENSMUSG00000056148	RDH9	-8	5.48	0.0295
ENSMUSG00000032921	ODF4	-4.3	5.48	0.00937
ENSMUSG00000013091	TMEM190	-4.4	5.47	0.025
ENSMUSG00000022178	AJUBA	6.8	5.46	0.00744
ENSMUSG00000056025	CLCA1	-5.3	5.46	0.0298
ENSMUSG00000027999	PLA2G12A	7.6	5.45	0.0299
ENSMUSG00000022022	MTRF1	-6.7	5.45	0.0299
ENSMUSG00000025986	SLC39A10	-5.8	5.44	0.03
ENSMUSG00000060715	1700019A02RIK	-7.9	5.44	0.00696
ENSMUSG00000033126	YBEY	-3.2	5.43	0.0301
ENSMUSG00000043487	ACOT6	-7.2	5.43	0.00625
ENSMUSG00000070565	RASAL2	-7.1	5.41	0.0304
ENSMUSG00000096793	GM3002	-5.6	5.41	0.00709
ENSMUSG00000093962	GM11756	-5.7	5.41	0.00709
ENSMUSG00000078656	VPS25	-9.6	5.39	0.00535
ENSMUSG00000094706	GM10338	-4.7	5.39	0.00631
ENSMUSG00000079409	GM5795	-4.7	5.39	0.00631
ENSMUSG00000022860	CHODL	-6	5.39	0.00987
ENSMUSG00000019845	TUBE1	-7.5	5.38	0.00771
ENSMUSG00000075286	GM1968	6.5	5.38	0.00722
ENSMUSG00000029368	ALB	9.9	5.36	0.00505
ENSMUSG00000029249	REST	7.2	5.35	0.0051
ENSMUSG00000017950	HNF4A	-6.6	5.35	0.00775
ENSMUSG00000044220	NKX2-3	-4.6	5.34	0.0257
ENSMUSG00000054792	KLHL18	7.1	5.33	0.00517
ENSMUSG00000030322	MBD4	-8.8	5.33	0.0078
ENSMUSG00000068888	LCE1I	7.8	5.33	0.00749
ENSMUSG00000024013	FGD2	-3.1	5.32	0.0259
ENSMUSG00000033080	VSX1	-4.4	5.32	0.0259
ENSMUSG00000096792	GM21956	5.4	5.31	0.00757
ENSMUSG00000004207	PSAP	-6.7	5.3	0.00575
ENSMUSG00000020524	GRIA1	-4.4	5.3	0.00575
ENSMUSG00000039096	RSAD1	-4.5	5.3	0.032
ENSMUSG00000022052	PPP2R2A	-8.2	5.29	0.00579
ENSMUSG00000037535	1700021A07RIK	-5.1	5.29	0.00769
ENSMUSG00000024283	WAC	-3.9	5.29	0.0104
ENSMUSG00000031889	D230025D16RIK	9.6	5.28	0.0322
ENSMUSG00000094985	TOPAZ1	-6.4	5.28	0.0106
ENSMUSG00000006215	ZBTB17	-8.8	5.26	0.00797
ENSMUSG00000045538	DDX28	-4.1	5.26	0.0325
ENSMUSG00000021124	VTI1B	-4.2	5.25	0.00561
ENSMUSG00000050312	NSUN3	-3.3	5.24	0.028
ENSMUSG00000076469	TRBV13-2	-10.9	5.24	0.00791
ENSMUSG00000057817	OLFR1446	5.2	5.24	0.00657
ENSMUSG00000026112	COA5	-5.6	5.22	0.0331
ENSMUSG00000021361	TMEM14C	-3	5.2	0.0334
ENSMUSG00000055972	2810407A14RIK	-10.6	5.2	0.0081
ENSMUSG00000024743	SYT7	-3.1	5.19	0.00593
ENSMUSG00000024912	FOSL1	-9.5	5.19	0.00814
ENSMUSG00000091806	GM5258	-5.6	5.19	0.00814
ENSMUSG00000018678	SP2	-3.9	5.18	0.0269
ENSMUSG00000023017	ASIC1	-4.3	5.17	0.0289
ENSMUSG00000030188	MAGOHB	-4.1	5.16	0.0271
ENSMUSG00000035372	1810055G02RIK	2.4	5.16	0.0291
ENSMUSG00000020078	VPS26A	-5.2	5.16	0.0339
ENSMUSG00000095219	GM6468	-10.5	5.16	0.00828
ENSMUSG00000028214	GEM	-5	5.16	0.00899
ENSMUSG00000053746	PTRH1	8.2	5.15	0.034
ENSMUSG00000048967	YJEFN3	-10.8	5.15	0.00832
ENSMUSG00000078193	GM2000	-5.4	5.15	0.00832
ENSMUSG00000059824	DBP	-4.1	5.13	0.00833
ENSMUSG00000018740	SLC25A35	-6.7	5.13	0.0342
ENSMUSG00000022508	BCL6	-2.8	5.12	0.00837
ENSMUSG00000039174	1700003H04RIK	-10.8	5.12	0.00846
ENSMUSG00000091695	GM17669	-10	5.12	0.00846
ENSMUSG00000093898	GM3629	-5.5	5.1	0.00859
ENSMUSG00000039264	GIMAP3	-4.8	5.1	0.00948
ENSMUSG00000001995	SIPA1L2	-4.6	5.1	0.0116
ENSMUSG00000091268	IGKV17-134	-6	5.09	0.00867
ENSMUSG00000047676	RPSA-PS10	-10.8	5.09	0.00867
ENSMUSG00000028821	SYF2	-8.7	5.08	0.0085
ENSMUSG00000045725	PRR15	-5.3	5.08	0.0117
ENSMUSG00000051149	ADNP	-4.5	5.07	0.0277
ENSMUSG00000095954	GM3183	-8.4	5.06	0.00688
ENSMUSG00000095996	GM16513	-8.4	5.06	0.00688
ENSMUSG00000028963	UTS2	5.5	5.05	0.0119
ENSMUSG00000053929	CYHR1	2	5.04	0.0309
ENSMUSG00000022187	GM5546	-7.7	5.04	0.00898
ENSMUSG00000093841	GM5852	-10.6	5.04	0.00898
ENSMUSG00000074429	GM9116	-10.6	5.04	0.00898
ENSMUSG00000095733	GM20926	-7.5	5.04	0.00692
ENSMUSG00000026979	PSD4	-8.7	5.03	0.0356
ENSMUSG00000026851	BC005624	-5.1	5.03	0.00993
ENSMUSG00000040432	LTB4R2	-2.8	5.02	0.0312
ENSMUSG00000004842	POU1F1	-6.4	5.02	0.0357
ENSMUSG00000078306	GM16493	-9.6	5.02	0.00912
ENSMUSG00000027889	AMPD2	-4.3	5.01	0.00877
ENSMUSG00000036862	DCHS1	1	4.99	0.0316
ENSMUSG00000000605	CLCN4-2	-2.5	4.99	0.0316
ENSMUSG00000038932	TCFL5	-4.3	4.98	0.0285
ENSMUSG00000022269	2024-03-11	-4.6	4.98	0.00672
ENSMUSG00000020173	COBL	-5.6	4.98	0.0103
ENSMUSG00000032551	1110059G10RIK	-6.3	4.98	0.0103
ENSMUSG00000057766	ANKRD29	-3.5	4.98	0.0125
ENSMUSG00000001741	IL16	-4.9	4.98	0.0125
ENSMUSG00000028923	NECAP2	-5.6	4.97	0.0365
ENSMUSG00000060332	TMC2	-3.2	4.97	0.0126
ENSMUSG00000020758	ITGB4	-5.5	4.96	0.0366
ENSMUSG00000094924	CR2	2.3	4.95	0.0321
ENSMUSG00000021493	PDLIM7	-6.9	4.93	0.0371
ENSMUSG00000058706	0610030E20RIK	-5.8	4.92	0.0109
ENSMUSG00000019945	1700040L02RIK	-5.1	4.92	0.0137
ENSMUSG00000045482	TRRAP	-7.5	4.91	0.00785
ENSMUSG00000049230	GM9833	-9.7	4.9	0.00985
ENSMUSG00000031631	4933411K20RIK	-5.3	4.9	0.00985
ENSMUSG00000094133	OLFR1431	-8.5	4.9	0.00728
ENSMUSG00000042208	0610010F05RIK	-5.1	4.9	0.011
ENSMUSG00000075144	OLFR1156	-4.1	4.9	0.0143
ENSMUSG00000014980	TSEN15	-5	4.9	0.0143
ENSMUSG00000034083	CCDC174	-4.9	4.89	0.0111
ENSMUSG00000063954	HIST2H2AA1	-5.8	4.88	0.0294
ENSMUSG00000029290	ZFP326	-4.8	4.88	0.0294
ENSMUSG00000064220	HIST2H2AA2	-5.8	4.88	0.0294
ENSMUSG00000043252	TMEM64	1.1	4.88	0.0332
ENSMUSG00000073147	5031425E22RIK	-8.3	4.88	0.00999
ENSMUSG00000063281	ZFP35	5.9	4.86	0.00738
ENSMUSG00000056706	KRTAP7-1	-8.4	4.86	0.0114
ENSMUSG00000044533	RPS2	-8.1	4.85	0.0383
ENSMUSG00000091821	SRSX	-4.4	4.85	0.0102
ENSMUSG00000092627	D130058E05RIK	-7.1	4.85	0.0102
ENSMUSG00000091472	GM3739	-5.5	4.85	0.0102
ENSMUSG00000049109	THEMIS	-4.3	4.85	0.0159
ENSMUSG00000050394	ARMCX6	-4.2	4.84	0.0338
ENSMUSG00000042671	RGS8	-3.5	4.84	0.0161
ENSMUSG00000030382	SLC27A5	-3.4	4.83	0.0298
ENSMUSG00000045333	ZFP423	5.8	4.82	0.0299
ENSMUSG00000030094	XPC	8	4.82	0.00975
ENSMUSG00000057726	SERPINB9G	-8.2	4.82	0.00753
ENSMUSG00000079701	SSXB3	-7.3	4.82	0.00753
ENSMUSG00000025557	SLC15A1	-5.6	4.82	0.0166
ENSMUSG00000033128	GGA1	-5.9	4.81	0.00738
ENSMUSG00000034022	CPSF1	-7.8	4.8	0.0392
ENSMUSG00000033565	RBFOX2	5.4	4.78	0.0303
ENSMUSG00000062785	KCNC3	-1.6	4.78	0.0347
ENSMUSG00000031458	COPRS	-9.8	4.78	0.0135
ENSMUSG00000038742	ANGPTL6	-7	4.77	0.0397
ENSMUSG00000021809	NUDT13	-6.7	4.77	0.0397
ENSMUSG00000095565	IGHV2-9-1	-2.7	4.77	0.0108
ENSMUSG00000003233	DVL3	-2.8	4.76	0.0305
ENSMUSG00000026388	3110009E18RIK	-3.1	4.76	0.00757
ENSMUSG00000052508	OLFR536	-3.5	4.76	0.00774
ENSMUSG00000012076	BRMS1L	8.2	4.75	0.0305
ENSMUSG00000098692	RP24-242F4.8	-5.1	4.75	0.011
ENSMUSG00000070704	UGT2B36	-3.4	4.74	0.0403
ENSMUSG00000032640	CHSY1	-11.2	4.74	0.0145
ENSMUSG00000089929	BCL2A1B	-8.7	4.73	0.0103
ENSMUSG00000023216	EPB4.2	5.5	4.73	0.0405
ENSMUSG00000084128	ESRP2	-6.2	4.73	0.0405
ENSMUSG00000039063	ECHDC3	-4.4	4.72	0.0407
ENSMUSG00000097061	9330151L19RIK	-8.9	4.72	0.0113
ENSMUSG00000070880	GAD1	-7.4	4.71	0.00927
ENSMUSG00000031949	ADAT1	-5.5	4.71	0.041
ENSMUSG00000031179	3830417A13RIK	-8.1	4.71	0.00803
ENSMUSG00000001211	AGPAT3	-7.5	4.69	0.00946
ENSMUSG00000089911	HIAT1	-7.3	4.69	0.0414
ENSMUSG00000053012	KRCC1	-5.9	4.69	0.0161
ENSMUSG00000043948	OLFR691	-7	4.69	0.0213
ENSMUSG00000002379	NDUFA11	-7.9	4.68	0.00955
ENSMUSG00000025868	HIGD2A	7.9	4.68	0.0416
ENSMUSG00000041737	TMEM45B	-5.9	4.68	0.0216
ENSMUSG00000026220	SLC16A14	-2.8	4.68	0.0216
ENSMUSG00000022299	SLC25A32	8.7	4.67	0.0418
ENSMUSG00000093451	VMN1R24	6	4.67	0.00832
ENSMUSG00000049516	SPTY2D1	-5	4.67	0.0164
ENSMUSG00000059379	OLFR1014	-3.1	4.66	0.0225
ENSMUSG00000014606	SLC25A11	-5.1	4.65	0.0422
ENSMUSG00000020429	IGFBP1	5.1	4.64	0.0109
ENSMUSG00000094509	IGHV14-1	4.5	4.64	0.0121
ENSMUSG00000062753	AI413582	-3.9	4.63	0.00857
ENSMUSG00000069670	NKAIN2	-3.6	4.63	0.0237
ENSMUSG00000024827	GLDC	3.7	4.62	0.01
ENSMUSG00000020745	PAFAH1B1	8.3	4.62	0.0111
ENSMUSG00000025779	LY96	-4	4.61	0.0101
ENSMUSG00000024208	UQCC2	-7.4	4.61	0.043
ENSMUSG00000054178	GM9938	-3	4.61	0.0124
ENSMUSG00000090774	VMN2R74	-8.4	4.61	0.00874
ENSMUSG00000025133	INTS4	-9.5	4.61	0.0177
ENSMUSG00000003585	SEC14L2	4.6	4.6	0.0102
ENSMUSG00000069456	RDH16	9.3	4.6	0.0432
ENSMUSG00000059632	KRTAP8-1	-7.6	4.6	0.0126
ENSMUSG00000008384	SERTAD1	4.1	4.59	0.0322
ENSMUSG00000037012	HK1	4.5	4.59	0.0102
ENSMUSG00000095125	VMN1R198	-8.4	4.59	0.00893
ENSMUSG00000024668	SDHAF2	-5.4	4.58	0.0436
ENSMUSG00000027500	STMN2	-3.7	4.57	0.00835
ENSMUSG00000016637	IFT27	-4.5	4.57	0.0439
ENSMUSG00000094546	IGHV1-26	-9.6	4.57	0.013
ENSMUSG00000071415	RPL23	-4.1	4.56	0.0105
ENSMUSG00000021357	EXOC2	-5.4	4.56	0.0441
ENSMUSG00000069439	GM8444	-9.5	4.56	0.0131
ENSMUSG00000024220	ZFP523	-5.1	4.54	0.0327
ENSMUSG00000037490	SLC2A12	-3.5	4.54	0.0387
ENSMUSG00000038696	MAPKAP1	-6.8	4.54	0.0106
ENSMUSG00000087687	PET100	-6.5	4.54	0.0446
ENSMUSG00000048747	E130114P18RIK	-3.6	4.54	0.0133
ENSMUSG00000028778	HCRTR1	-3.4	4.54	0.028
ENSMUSG00000032987	OLFR281	-8.3	4.53	0.00963
ENSMUSG00000025739	GNG13	-5	4.53	0.0287
ENSMUSG00000060371	CALN1	-3.9	4.53	0.0287
ENSMUSG00000058446	ZNRF2	-3.9	4.52	0.00855
ENSMUSG00000075190	OLFR1054	-3.1	4.52	0.0292
ENSMUSG00000021217	TSHZ3	-5.2	4.51	0.0453
ENSMUSG00000039470	ZDHHC2	-3.7	4.5	0.00863
ENSMUSG00000028413	B4GALT1	-7.2	4.5	0.011
ENSMUSG00000031641	CBR4	-6.4	4.5	0.0455
ENSMUSG00000094370	GM3373	-5.2	4.5	0.014
ENSMUSG00000000958	SLC7A7	-5	4.5	0.0214
ENSMUSG00000036557	1700011E24RIK	-4.4	4.49	0.0304
ENSMUSG00000028618	TMEM59	-2.2	4.48	0.0398
ENSMUSG00000031812	MAP1LC3B	5.8	4.48	0.00872
ENSMUSG00000095412	GM5885	3.5	4.48	0.0103
ENSMUSG00000041481	SERPINA3G	-4.7	4.48	0.0229
ENSMUSG00000049103	CCR2	-3.4	4.47	0.04
ENSMUSG00000073058	GM10463	-10.9	4.47	0.0145
ENSMUSG00000096096	TRAV4-4-DV10	-4.5	4.47	0.0145
ENSMUSG00000048445	CCDC57	-4.6	4.47	0.0232
ENSMUSG00000085584	RGAG1	-8.3	4.46	0.0124
ENSMUSG00000043727	F830045P16RIK	-2.4	4.45	0.0106
ENSMUSG00000032320	RCN2	7.6	4.44	0.0338
ENSMUSG00000040136	ABCC8	-4.4	4.44	0.025
ENSMUSG00000078442	CCDC105	6.8	4.44	0.0321
ENSMUSG00000056459	ZBTB25	6.1	4.43	0.0339
ENSMUSG00000072829	GM7292	-4	4.43	0.0152
ENSMUSG00000094298	GM6164	-7.6	4.43	0.0108
ENSMUSG00000094981	GM8653	-7.6	4.43	0.0108
ENSMUSG00000096737	VMN1R117	-7.6	4.43	0.0108
ENSMUSG00000026600	SOAT1	-11.1	4.43	0.0255
ENSMUSG00000053318	SLAMF8	-4.2	4.43	0.0324
ENSMUSG00000048677	TPCN2	-3.6	4.42	0.0409
ENSMUSG00000030724	CD19	-2.8	4.42	0.0127
ENSMUSG00000074056	GM10615	6.5	4.42	0.0154
ENSMUSG00000024170	TELO2	-8.8	4.42	0.0263
ENSMUSG00000078612	1700024P16RIK	-4.4	4.42	0.0328
ENSMUSG00000027714	EXOSC9	-8	4.41	0.0341
ENSMUSG00000021969	ZDHHC20	1.3	4.41	0.0411
ENSMUSG00000090935	SYNJ2BP	-4.9	4.41	0.0475
ENSMUSG00000095276	GM581	7	4.4	0.0158
ENSMUSG00000096638	IGHV2-9	-5.1	4.4	0.0158
ENSMUSG00000021336	SLC17A4	6.8	4.4	0.0335
ENSMUSG00000042133	PPIG	-4.2	4.39	0.012
ENSMUSG00000028969	CDK5	-5	4.38	0.0121
ENSMUSG00000017064	PRL5A1	-6.2	4.38	0.0121
ENSMUSG00000070717	GM10300	7.3	4.37	0.0166
ENSMUSG00000053977	CD8A	-5.9	4.37	0.0346
ENSMUSG00000070822	ZSCAN18	9.7	4.36	0.00923
ENSMUSG00000026753	PPP6C	-7.7	4.36	0.0122
ENSMUSG00000026418	TNNI1	-8.7	4.36	0.0131
ENSMUSG00000028145	THEM4	-5.8	4.36	0.0487
ENSMUSG00000069118	1700008P02RIK	-10.5	4.36	0.0168
ENSMUSG00000051111	SV2C	-6.5	4.36	0.0168
ENSMUSG00000022359	WDYHV1	-6.2	4.36	0.0294
ENSMUSG00000054675	TMEM119	-5.6	4.36	0.035
ENSMUSG00000026471	MR1	-5.6	4.35	0.0123
ENSMUSG00000042351	GRAP2	-8.8	4.35	0.0132
ENSMUSG00000014444	PIEZO1	5.9	4.35	0.0489
ENSMUSG00000002416	NDUFB2	-6.6	4.34	0.0132
ENSMUSG00000026728	VIM	-2.7	4.34	0.0132
ENSMUSG00000045100	SLC25A26	-7.7	4.34	0.0491
ENSMUSG00000094804	GM21977	-5.2	4.34	0.0115
ENSMUSG00000095518	GM8068	-5.2	4.34	0.0115
ENSMUSG00000094349	GM8082	-5.2	4.34	0.0115
ENSMUSG00000010362	RDM1	5.6	4.33	0.0351
ENSMUSG00000023971	RRP36	9.7	4.33	0.0351
ENSMUSG00000010307	TMEM86A	-1	4.33	0.0426
ENSMUSG00000066113	ADAMTSL1	8.4	4.33	0.0133
ENSMUSG00000098814	AC120404.1	-10	4.33	0.0177
ENSMUSG00000052419	2610001J05RIK	-10.5	4.33	0.0177
ENSMUSG00000049761	PMIS2	-8.1	4.33	0.0177
ENSMUSG00000059900	TMEM40	-6.1	4.33	0.036
ENSMUSG00000078201	TMEM203	-2	4.32	0.0428
ENSMUSG00000049008	BB014433	-10.6	4.32	0.018
ENSMUSG00000064194	ZFP936	-4.4	4.32	0.018
ENSMUSG00000065990	AURKAIP1	-9.5	4.31	0.0127
ENSMUSG00000068617	EFCAB1	-5.3	4.31	0.0367
ENSMUSG00000040234	TM7SF3	0.8	4.3	0.0433
ENSMUSG00000090707	GM8237	7.1	4.3	0.0184
ENSMUSG00000075465	GM10837	-10.1	4.3	0.0184
ENSMUSG00000096140	ANKRD66	-3.4	4.3	0.037
ENSMUSG00000031302	NLGN3	-1.8	4.29	0.0435
ENSMUSG00000058793	CDS2	-7.7	4.29	0.0503
ENSMUSG00000076514	IGKV17-121	-8.6	4.29	0.0187
ENSMUSG00000067767	CLEC4B2	-7.3	4.29	0.012
ENSMUSG00000066750	OLFR876	-3.9	4.28	0.0122
ENSMUSG00000024851	PITPNM1	-4.1	4.27	0.0508
ENSMUSG00000097652	D830015G02RIK	-6.2	4.27	0.0191
ENSMUSG00000041009	IQCF4	-3.9	4.27	0.0123
ENSMUSG00000038143	STOX2	-3.2	4.27	0.038
ENSMUSG00000022983	SCAF4	5.2	4.26	0.036
ENSMUSG00000023341	MX2	-9.3	4.26	0.0193
ENSMUSG00000094905	VMN1R155	-5.4	4.26	0.0125
ENSMUSG00000095275	VMN1R107	-5.4	4.26	0.0125
ENSMUSG00000020459	MTIF2	-6.4	4.25	0.0512
ENSMUSG00000023156	RPP14	-7.7	4.25	0.0512
ENSMUSG00000030806	STX1B	7.4	4.25	0.0512
ENSMUSG00000054720	LRRC8C	7.2	4.25	0.0195
ENSMUSG00000095190	GM10668	-6.4	4.25	0.0127
ENSMUSG00000095363	GM4567	-6.4	4.25	0.0127
ENSMUSG00000032818	LOXHD1	5.5	4.24	0.0197
ENSMUSG00000054258	GM5082	5.7	4.24	0.0197
ENSMUSG00000052376	4921508M14RIK	5.9	4.24	0.0197
ENSMUSG00000075110	OLFR1214	-3.8	4.24	0.0128
ENSMUSG00000069080	LCN11	-2.7	4.24	0.0128
ENSMUSG00000034484	SNX2	-5.2	4.23	0.0516
ENSMUSG00000068407	RNASE12	-3.2	4.23	0.0389
ENSMUSG00000026185	IGFBP5	-4.3	4.22	0.014
ENSMUSG00000027433	XRN2	-8.1	4.21	0.0521
ENSMUSG00000022477	ACO2	-3	4.2	0.0142
ENSMUSG00000034792	GNA15	-5.3	4.2	0.0523
ENSMUSG00000096370	GM21992	-10.7	4.2	0.0207
ENSMUSG00000054169	CEACAM10	-4.2	4.19	0.0369
ENSMUSG00000024972	LGALS12	-6.4	4.19	0.0525
ENSMUSG00000073893	OLFR472	-5.8	4.19	0.0208
ENSMUSG00000046567	4930430F08RIK	-4.7	4.19	0.0358
ENSMUSG00000032470	MRAS	-6.2	4.18	0.0528
ENSMUSG00000059136	OLFR539	-3.9	4.17	0.0139
ENSMUSG00000022788	FGD4	-4.4	4.16	0.0532
ENSMUSG00000089774	SLC5A3	-6.7	4.16	0.0532
ENSMUSG00000086965	GM16314	-9.1	4.16	0.0215
ENSMUSG00000031112	2610018G03RIK	-5.1	4.16	0.0215
ENSMUSG00000078994	ZFP429	-4.4	4.16	0.0141
ENSMUSG00000040761	SPEN	4.5	4.14	0.0146
ENSMUSG00000094211	GM21789	-3.5	4.14	0.0219
ENSMUSG00000094810	OLFR907	-8.1	4.14	0.0144
ENSMUSG00000017747	GHDC	-6.8	4.13	0.054
ENSMUSG00000096591	GM13272	-8.2	4.13	0.0145
ENSMUSG00000035199	ARL6IP5	8	4.12	0.0542
ENSMUSG00000073925	OLFR654	-8.2	4.12	0.0147
ENSMUSG00000064080	FBLN2	-5.6	4.11	0.0384
ENSMUSG00000073574	GRXCR2	-5	4.11	0.0408
ENSMUSG00000031400	G6PDX	-5.2	4.1	0.0149
ENSMUSG00000060636	RPL35A	8.6	4.1	0.0547
ENSMUSG00000015711	PRUNE	-4.3	4.1	0.0547
ENSMUSG00000044339	ALKBH2	-9	4.09	0.015
ENSMUSG00000036036	ZFP57	-4	4.08	0.0384
ENSMUSG00000024331	DSC2	-3	4.08	0.0483
ENSMUSG00000073422	H2-KE6	8.2	4.08	0.0152
ENSMUSG00000033061	RESP18	4.1	4.08	0.0552
ENSMUSG00000050870	MRGPRB8	4.8	4.08	0.0153
ENSMUSG00000059448	OLFR156	1	4.07	0.0485
ENSMUSG00000042298	TTC19	10.4	4.07	0.0554
ENSMUSG00000033763	MTSS1L	-4.5	4.07	0.0396
ENSMUSG00000044636	CSRNP2	-6.8	4.07	0.0396
ENSMUSG00000021036	SPTLC2	-6.3	4.07	0.0396
ENSMUSG00000070287	SLC35G2	-2.1	4.06	0.0487
ENSMUSG00000000088	COX5A	5.1	4.06	0.0155
ENSMUSG00000048425	OLFR686	-3.5	4.06	0.0154
ENSMUSG00000041660	BBOX1	4.4	4.05	0.0156
ENSMUSG00000069089	CDK7	-7	4.05	0.0156
ENSMUSG00000022905	KPNA1	-4.9	4.05	0.0559
ENSMUSG00000031200	MTCP1	10.3	4.05	0.0559
ENSMUSG00000096410	IGHV1-19	-4.7	4.05	0.0238
ENSMUSG00000067225	CYP2C54	-4.8	4.05	0.0156
ENSMUSG00000031966	GLB1L3	-5.7	4.05	0.0417
ENSMUSG00000067942	ZFP160	4.5	4.04	0.0389
ENSMUSG00000021693	KIF2A	8.2	4.04	0.0154
ENSMUSG00000037007	ZFP113	-5.1	4.03	0.0391
ENSMUSG00000031155	PIM2	-7.2	4.03	0.0158
ENSMUSG00000045973	SLC25A51	-5.9	4.03	0.0564
ENSMUSG00000078552	DCDC2B	-6.5	4.03	0.041
ENSMUSG00000026754	GOLGA1	-3.6	4.02	0.0109
ENSMUSG00000036391	SEC24A	-3.4	4.02	0.0109
ENSMUSG00000076464	TRBV4	4.8	4.02	0.0245
ENSMUSG00000093969	TRAV4N-4	-4.4	4.01	0.0247
ENSMUSG00000096505	TRAV4D-4	-4.4	4.01	0.0247
ENSMUSG00000054034	TCEAL5	3.5	4	0.0395
ENSMUSG00000038732	MBOAT1	-1.9	4	0.0502
ENSMUSG00000014158	TRPV4	0.6	4	0.0502
ENSMUSG00000023846	RIOK2	-7.6	4	0.0162
ENSMUSG00000031790	MMP15	-3.4	4	0.0158
ENSMUSG00000040146	RGL3	-5.5	4	0.0571
ENSMUSG00000072969	ARMCX5	-5.2	4	0.0417
ENSMUSG00000050641	BC048562	-4.1	4	0.0424
ENSMUSG00000026069	IL1RL1	-2.2	3.99	0.0505
ENSMUSG00000021039	SNW1	-5.6	3.99	0.0159
ENSMUSG00000063696	GM8730	-5.5	3.99	0.0251
ENSMUSG00000034918	CDHR2	1	3.98	0.0507
ENSMUSG00000078253	KRTAP16-1	-4.1	3.98	0.0426
ENSMUSG00000023951	VEGFA	5.3	3.97	0.0161
ENSMUSG00000048378	OLFR1394	-2.6	3.97	0.0164
ENSMUSG00000028946	HES3	5.9	3.96	0.0401
ENSMUSG00000031432	PRPS1	5.4	3.96	0.0163
ENSMUSG00000078350	SMIM1	-8.3	3.94	0.0434
ENSMUSG00000021701	PLK2	-5.2	3.94	0.0434
ENSMUSG00000001946	ESAM	0.6	3.93	0.0519
ENSMUSG00000020451	LIMK2	-7.4	3.93	0.0171
ENSMUSG00000038240	PDSS2	-5.1	3.93	0.0591
ENSMUSG00000036678	AAAS	7.9	3.93	0.0591
ENSMUSG00000078861	ZFP931	-7.2	3.93	0.0436
ENSMUSG00000029844	HOXA1	-4.2	3.92	0.0407
ENSMUSG00000005947	ITGAE	-1.9	3.92	0.0522
ENSMUSG00000030117	GDF3	-7.1	3.92	0.0593
ENSMUSG00000027422	RRBP1	-5	3.92	0.0169
ENSMUSG00000095232	SCGB1B19	-6.2	3.92	0.0169
ENSMUSG00000026051	1500015O10RIK	-4.2	3.92	0.0432
ENSMUSG00000031274	COL4A5	-4.6	3.91	0.0444
ENSMUSG00000068196	COL8A1	-5.2	3.91	0.0433
ENSMUSG00000006127	INPP5K	-9.1	3.9	0.0175
ENSMUSG00000036078	SIGMAR1	-8	3.9	0.0175
ENSMUSG00000019470	XAB2	-3.7	3.9	0.0171
ENSMUSG00000027071	P2RX3	-10.8	3.9	0.0274
ENSMUSG00000041328	PCF11	-5	3.9	0.0447
ENSMUSG00000021273	FDFT1	-7	3.89	0.0602
ENSMUSG00000083929	GM10600	-8.5	3.89	0.0277
ENSMUSG00000050097	CES2B	-3.8	3.89	0.0173
ENSMUSG00000046088	GM9805	-10.8	3.88	0.028
ENSMUSG00000062083	RPL13A-PS1	6.3	3.88	0.028
ENSMUSG00000033706	SMYD5	-4.9	3.88	0.0452
ENSMUSG00000032841	PRR5L	-4.8	3.87	0.0607
ENSMUSG00000032203	PIGB	10.1	3.87	0.0607
ENSMUSG00000040364	SEC1	-5.1	3.87	0.0175
ENSMUSG00000020461	CLHC1	-6	3.87	0.0456
ENSMUSG00000024253	DYNC2LI1	-4.8	3.87	0.0456
ENSMUSG00000082229	NAP1L2	-4	3.86	0.0176
ENSMUSG00000048096	LMOD1	-5.1	3.86	0.0609
ENSMUSG00000063971	1700011A15RIK	-7.4	3.86	0.0176
ENSMUSG00000062621	OLFR911-PS1	9	3.86	0.0176
ENSMUSG00000008333	SNRPB2	-8.2	3.86	0.0459
ENSMUSG00000024395	LIMS2	-11.1	3.86	0.0459
ENSMUSG00000049755	ZFP672	-4	3.85	0.0419
ENSMUSG00000033805	EPHX4	-5.3	3.85	0.012
ENSMUSG00000042350	AREL1	9.6	3.85	0.012
ENSMUSG00000041769	PPP2R2D	-4.4	3.85	0.0182
ENSMUSG00000052155	ACVR2A	4.3	3.85	0.0182
ENSMUSG00000095958	TRAV12-3	4.1	3.85	0.0293
ENSMUSG00000024925	RNASEH2C	-8.1	3.85	0.0461
ENSMUSG00000050627	GPD1L	-5.7	3.84	0.0121
ENSMUSG00000033327	TNXB	-4.6	3.84	0.0615
ENSMUSG00000030825	HSD17B14	-4.2	3.84	0.0615
ENSMUSG00000060565	GM5591	-5.1	3.84	0.0178
ENSMUSG00000035443	THYN1	-4.6	3.84	0.0463
ENSMUSG00000067649	MAGEB18	-3.1	3.84	0.0441
ENSMUSG00000027859	NGF	3.9	3.83	0.0184
ENSMUSG00000019132	BC005537	-4.9	3.83	0.0467
ENSMUSG00000058099	NFAM1	-4.1	3.82	0.0122
ENSMUSG00000031959	WDR59	-4.6	3.82	0.0122
ENSMUSG00000020911	KRT19	-7	3.82	0.062
ENSMUSG00000090363	GM3512	-5.1	3.82	0.0307
ENSMUSG00000066197	GPR139	6.2	3.82	0.0443
ENSMUSG00000022821	HGD	9.6	3.81	0.0123
ENSMUSG00000094724	RNASET2B	-5	3.81	0.0623
ENSMUSG00000095687	RNASET2A	-5	3.81	0.0623
ENSMUSG00000073867	AA474408	6	3.81	0.0311
ENSMUSG00000098598	POU6F1	7	3.81	0.0311
ENSMUSG00000025488	COX8B	-4.3	3.81	0.0182
ENSMUSG00000050215	OLFR70	-6.7	3.81	0.0182
ENSMUSG00000049307	FUT4	-2.7	3.8	0.0555
ENSMUSG00000038390	GPR162	0.7	3.8	0.0555
ENSMUSG00000032294	PKM	-9.4	3.8	0.0188
ENSMUSG00000032373	CAR12	6.2	3.8	0.0188
ENSMUSG00000033066	GAS7	-8.5	3.8	0.0186
ENSMUSG00000038388	MPP6	5.8	3.8	0.0626
ENSMUSG00000053603	4930442H23RIK	-5.3	3.8	0.0316
ENSMUSG00000032122	SLC37A2	-1.8	3.79	0.0558
ENSMUSG00000056498	TMEM154	-3.4	3.79	0.0558
ENSMUSG00000062901	KLHL24	-4.9	3.79	0.0125
ENSMUSG00000019102	ALDH3A1	3.7	3.79	0.019
ENSMUSG00000023932	CDC5L	-4.5	3.79	0.0188
ENSMUSG00000037196	PACRG	6.7	3.79	0.0628
ENSMUSG00000000686	ABHD15	-4.1	3.79	0.0478
ENSMUSG00000042742	B630005N14RIK	-4.7	3.79	0.0478
ENSMUSG00000023393	SLC17A9	-2.8	3.79	0.0446
ENSMUSG00000094607	TRAV12D-3	4.1	3.78	0.0325
ENSMUSG00000093915	TRAV12N-3	4.1	3.78	0.0325
ENSMUSG00000025576	RBFOX3	-3.6	3.78	0.0185
ENSMUSG00000096703	OLFR1286	3.1	3.78	0.0185
ENSMUSG00000017767	SPATA25	-4.8	3.78	0.0481
ENSMUSG00000021368	TBC1D7	-2.5	3.78	0.0481
ENSMUSG00000046761	FAM83H	-5.4	3.78	0.0481
ENSMUSG00000062329	CYTL1	5.4	3.77	0.0433
ENSMUSG00000040774	CEPT1	-5.3	3.77	0.0126
ENSMUSG00000021745	PTPRG	-7.1	3.77	0.0193
ENSMUSG00000061576	DPP6	3.5	3.77	0.0193
ENSMUSG00000044252	OSBPL1A	-5	3.77	0.0634
ENSMUSG00000062093	GM10110	-10.6	3.77	0.033
ENSMUSG00000091931	AK010878	-8	3.77	0.0484
ENSMUSG00000091561	GM6665	-10.6	3.76	0.0336
ENSMUSG00000091449	GM10269	-9.6	3.76	0.0336
ENSMUSG00000075179	OLFR1079	-7.4	3.76	0.0187
ENSMUSG00000039599	FAM149B	-4.1	3.76	0.0487
ENSMUSG00000043323	FBRSL1	-4.5	3.76	0.0487
ENSMUSG00000078348	SF3B5	-7.4	3.75	0.0436
ENSMUSG00000037341	SLC9A7	-1.4	3.75	0.057
ENSMUSG00000036057	PTPN23	-8	3.75	0.0196
ENSMUSG00000054626	XLR	-4.1	3.75	0.0194
ENSMUSG00000037542	ALDH8A1	-6.5	3.75	0.0639
ENSMUSG00000072761	GM6712	6.8	3.75	0.0342
ENSMUSG00000074874	CTLA2B	-3.7	3.75	0.0188
ENSMUSG00000093926	GM17027	-5.1	3.75	0.0188
ENSMUSG00000093863	GM7954	-5.1	3.75	0.0188
ENSMUSG00000023259	SLC26A6	1	3.74	0.0573
ENSMUSG00000064284	CDPF1	5.2	3.74	0.0195
ENSMUSG00000050357	RLTPR	-8.4	3.74	0.0195
ENSMUSG00000071234	SYNDIG1L	-4.7	3.74	0.045
ENSMUSG00000069266	HIST1H4B	-5.6	3.73	0.0129
ENSMUSG00000033382	TRAPPC8	-5.2	3.73	0.0129
ENSMUSG00000027249	F2	-4.1	3.73	0.0199
ENSMUSG00000024853	SF3B2	-5.6	3.73	0.0196
ENSMUSG00000050603	OLFR1008	-10.7	3.73	0.0353
ENSMUSG00000094339	GM21285	-7.4	3.73	0.0191
ENSMUSG00000053146	OLFR352	-7.4	3.73	0.0191
ENSMUSG00000096234	GM20800	-7.4	3.73	0.0191
ENSMUSG00000096548	GM20912	-7.4	3.73	0.0191
ENSMUSG00000095441	GM21282	-7.4	3.73	0.0191
ENSMUSG00000094909	GM21287	-7.4	3.73	0.0191
ENSMUSG00000094816	GM20933	-7.4	3.73	0.0191
ENSMUSG00000053783	1700016K19RIK	-4.3	3.73	0.05
ENSMUSG00000051154	COMMD3	-7.6	3.73	0.05
ENSMUSG00000038065	2410066E13RIK	-9.6	3.72	0.0361
ENSMUSG00000030701	PLEKHB1	-9.3	3.72	0.0502
ENSMUSG00000094891	OLFR55	-2.7	3.72	0.0452
ENSMUSG00000022412	MIEF1	10.1	3.71	0.0651
ENSMUSG00000079460	4933403O08RIK	-3.8	3.71	0.0194
ENSMUSG00000027801	TM4SF4	-5.9	3.71	0.0453
ENSMUSG00000019785	CLVS2	-2.8	3.71	0.0453
ENSMUSG00000041815	POLDIP3	-3.1	3.7	0.0446
ENSMUSG00000090210	ITGA10	0.6	3.7	0.0586
ENSMUSG00000036151	TM6SF2	6.4	3.7	0.02
ENSMUSG00000051002	GM9848	-7.8	3.7	0.0374
ENSMUSG00000032020	UBASH3B	-5.5	3.69	0.0132
ENSMUSG00000003308	KEAP1	8	3.69	0.0202
ENSMUSG00000045917	6330416G13RIK	-6.5	3.69	0.0656
ENSMUSG00000001247	LSR	-6.1	3.69	0.0656
ENSMUSG00000020059	SYCP3	-3	3.69	0.0513
ENSMUSG00000054630	UGT2B5	3.7	3.68	0.0203
ENSMUSG00000057116	AF366264	5.2	3.68	0.0198
ENSMUSG00000038990	CABLES2	-5.1	3.67	0.0205
ENSMUSG00000019996	MAP7	5	3.67	0.0662
ENSMUSG00000048424	RANBP3L	-7.6	3.67	0.0662
ENSMUSG00000086848	LCE6A	-5.7	3.67	0.0394
ENSMUSG00000026835	FCNB	-2.9	3.67	0.0456
ENSMUSG00000031628	CASP3	4.8	3.66	0.0207
ENSMUSG00000053846	LIPG	-7.2	3.66	0.0665
ENSMUSG00000048500	DEFB15	-6.5	3.66	0.0399
ENSMUSG00000034173	2410018M08RIK	-4.1	3.66	0.0399
ENSMUSG00000079806	GM21719	-6.2	3.66	0.0201
ENSMUSG00000073008	GPR174	4.2	3.66	0.0457
ENSMUSG00000051184	ZFP524	7.5	3.65	0.0455
ENSMUSG00000038279	NOP2	-4.8	3.65	0.0455
ENSMUSG00000095642	IGHV14-3	5.5	3.65	0.0403
ENSMUSG00000033526	PPIP5K1	-5.5	3.65	0.053
ENSMUSG00000054871	TMEM158	2	3.64	0.0605
ENSMUSG00000096606	GM4980	1	3.64	0.0605
ENSMUSG00000093803	PPP2R3D	-9	3.64	0.0407
ENSMUSG00000064016	GM648	-6.6	3.64	0.0407
ENSMUSG00000038593	TCTN1	-4.3	3.64	0.0535
ENSMUSG00000021733	SLC4A7	-2.3	3.63	0.0608
ENSMUSG00000026062	SLC9A2	-1.6	3.63	0.0608
ENSMUSG00000027698	NCEH1	-3.5	3.63	0.0608
ENSMUSG00000027324	RPUSD2	-7.3	3.63	0.0674
ENSMUSG00000033014	TRIM33	-6.3	3.62	0.0216
ENSMUSG00000079697	GM5751	-7.2	3.62	0.021
ENSMUSG00000044824	OLFR545	-4.7	3.62	0.021
ENSMUSG00000042404	DENND4B	-5	3.62	0.0546
ENSMUSG00000031129	SLC9A9	-1.6	3.61	0.0615
ENSMUSG00000024427	SPRY4	0.5	3.61	0.0615
ENSMUSG00000020220	VPS13D	-5.1	3.61	0.0139
ENSMUSG00000046169	ADAMTS6	-5.1	3.61	0.0139
ENSMUSG00000035078	MTMR9	4.4	3.61	0.0218
ENSMUSG00000060183	CXCL11	5.6	3.61	0.0416
ENSMUSG00000078964	CES1B	-4.6	3.61	0.0212
ENSMUSG00000064213	DEFA24	-3.5	3.61	0.0212
ENSMUSG00000071647	EML3	-5.6	3.61	0.055
ENSMUSG00000042250	PGLYRP4	-6.1	3.6	0.0553
ENSMUSG00000028707	DMBX1	5.3	3.59	0.0466
ENSMUSG00000026100	MSTN	-5	3.59	0.014
ENSMUSG00000001930	VWF	6.5	3.59	0.0217
ENSMUSG00000037526	ATG14	-5.3	3.59	0.0217
ENSMUSG00000067860	ZIC3	-3.1	3.58	0.0141
ENSMUSG00000027641	RBL1	-8.4	3.58	0.0218
ENSMUSG00000046959	SLC26A1	9.8	3.58	0.0562
ENSMUSG00000072964	BHLHB9	-5.2	3.58	0.0562
ENSMUSG00000021258	CCNK	-4.9	3.57	0.022
ENSMUSG00000009145	DQX1	-7	3.57	0.0692
ENSMUSG00000002345	2310045N01RIK	5.7	3.56	0.0472
ENSMUSG00000033533	ACSM1	-2.7	3.56	0.0143
ENSMUSG00000039197	ADK	-4.1	3.56	0.0226
ENSMUSG00000030613	CCDC90B	-2.1	3.56	0.0695
ENSMUSG00000044927	H1FX	-4.3	3.55	0.0474
ENSMUSG00000025511	TSPAN4	-1.5	3.55	0.0636
ENSMUSG00000026456	CYB5R1	4.8	3.55	0.0228
ENSMUSG00000000263	GLRA1	-5.4	3.55	0.0228
ENSMUSG00000022894	ADAMTS5	4.9	3.55	0.0224
ENSMUSG00000094289	OLFR470	-7.7	3.55	0.0428
ENSMUSG00000095261	GM17391	3.9	3.55	0.0428
ENSMUSG00000039215	SVS1	-4.8	3.55	0.023
ENSMUSG00000059821	OLFR847	5.5	3.55	0.023
ENSMUSG00000094678	OLFR857	-4	3.55	0.023
ENSMUSG00000075077	OLFR1251	-3.7	3.55	0.023
ENSMUSG00000078670	FAM174B	4.3	3.55	0.0468
ENSMUSG00000039037	ST6GALNAC5	-5	3.54	0.0476
ENSMUSG00000029090	GPR125	-1.8	3.54	0.0639
ENSMUSG00000075002	GM813	3.3	3.54	0.043
ENSMUSG00000009030	PDCL	-4.7	3.53	0.0146
ENSMUSG00000070372	CAPZA1	5.7	3.53	0.0705
ENSMUSG00000028228	CPNE3	5.2	3.53	0.0705
ENSMUSG00000066175	2510046G10RIK	-5	3.53	0.0432
ENSMUSG00000046717	IGBP1B	-3.9	3.53	0.0244
ENSMUSG00000032649	COLGALT2	-3.3	3.52	0.0148
ENSMUSG00000030647	NDUFC2	-7.4	3.52	0.0234
ENSMUSG00000009647	MCU	9.6	3.52	0.0708
ENSMUSG00000079170	GM13941	4.7	3.52	0.0435
ENSMUSG00000020189	OSBPL8	-5	3.51	0.0149
ENSMUSG00000028972	CAR6	2.6	3.51	0.0236
ENSMUSG00000021843	KTN1	-4.1	3.51	0.0262
ENSMUSG00000059834	SCLT1	-10.6	3.51	0.0587
ENSMUSG00000066224	ARID3C	-5.3	3.5	0.0485
ENSMUSG00000037860	AIM2	-7.2	3.5	0.0714
ENSMUSG00000059114	GM6772	7.4	3.5	0.0439
ENSMUSG00000083361	OLFR360	-7.7	3.5	0.0271
ENSMUSG00000044985	OLFR124	-8.3	3.5	0.0271
ENSMUSG00000041617	CCDC74A	-3.7	3.5	0.0271
ENSMUSG00000043391	2510009E07RIK	-6.2	3.5	0.0592
ENSMUSG00000038717	ATP5L	-3.2	3.49	0.0151
ENSMUSG00000024360	ETF1	-5	3.49	0.0151
ENSMUSG00000025318	JPH3	-7.1	3.49	0.0234
ENSMUSG00000029202	PDS5A	-5.3	3.49	0.0234
ENSMUSG00000046027	STARD5	-3.8	3.49	0.0718
ENSMUSG00000063450	SYNE2	-5.2	3.49	0.0718
ENSMUSG00000045509	GPR150	2.8	3.49	0.0474
ENSMUSG00000037820	TGM2	4.8	3.48	0.0236
ENSMUSG00000020570	SYPL	4	3.48	0.0721
ENSMUSG00000033697	ARHGAP39	-7.9	3.48	0.0721
ENSMUSG00000092111	VMN2R113	-5.2	3.48	0.0444
ENSMUSG00000075126	OLFR1180	5.3	3.48	0.0284
ENSMUSG00000040794	C1QTNF4	-9.7	3.48	0.0598
ENSMUSG00000032309	FBXO22	-2.8	3.47	0.0153
ENSMUSG00000017631	ABR	7	3.47	0.0725
ENSMUSG00000049550	CLIP1	6.1	3.47	0.0725
ENSMUSG00000091255	SPEER4E	7.2	3.47	0.0291
ENSMUSG00000002844	ADPRH	-5.9	3.47	0.0601
ENSMUSG00000067653	ANKRD23	-3.1	3.47	0.0601
ENSMUSG00000019892	LRRIQ1	4.1	3.47	0.0477
ENSMUSG00000095970	GM19402	4.3	3.47	0.0477
ENSMUSG00000021798	LDB3	-6.7	3.46	0.0728
ENSMUSG00000020973	DNAAF2	-6.2	3.46	0.0604
ENSMUSG00000033883	D3ERTD254E	4.1	3.45	0.0495
ENSMUSG00000012520	PHOX2B	4.6	3.45	0.0241
ENSMUSG00000006587	SNAI3	9.1	3.45	0.0731
ENSMUSG00000096930	GM26657	-7.5	3.45	0.0451
ENSMUSG00000076436	OXCT2A	-6.9	3.45	0.0304
ENSMUSG00000053553	3110082I17RIK	-5.9	3.44	0.0243
ENSMUSG00000095737	IGKV11-125	-3.8	3.44	0.0453
ENSMUSG00000052581	LRRTM4	-3.6	3.43	0.0682
ENSMUSG00000046873	MBTPS2	-5	3.43	0.0157
ENSMUSG00000028920	FBXO42	-5	3.43	0.0157
ENSMUSG00000000740	RPL13	-6.5	3.43	0.0738
ENSMUSG00000050343	OLFR1378	-4.1	3.43	0.0322
ENSMUSG00000033053	1700028P14RIK	6.2	3.43	0.0483
ENSMUSG00000059486	KBTBD2	-3.1	3.42	0.0159
ENSMUSG00000038121	FAM210A	-4.8	3.42	0.0159
ENSMUSG00000094313	VMN1R61	5.2	3.42	0.0331
ENSMUSG00000048897	ZFP710	4.1	3.41	0.0504
ENSMUSG00000026374	TSN	-4.6	3.41	0.025
ENSMUSG00000029098	ACOX3	8.5	3.41	0.0744
ENSMUSG00000033634	CML2	5	3.41	0.0459
ENSMUSG00000073928	OLFR651	-5	3.41	0.034
ENSMUSG00000062128	OLFR20	-3.4	3.41	0.0485
ENSMUSG00000049674	OLFR714	5.8	3.41	0.0485
ENSMUSG00000022354	NDUFB9	-5.9	3.4	0.0256
ENSMUSG00000031353	RBBP7	-3.3	3.4	0.0748
ENSMUSG00000050114	PRDX6B	-4.1	3.4	0.0349
ENSMUSG00000024041	CRYAA	-4.8	3.4	0.0627
ENSMUSG00000035234	FAM175A	-4.2	3.4	0.0627
ENSMUSG00000026721	RABGAP1L	1.7	3.39	0.0698
ENSMUSG00000036985	ZDHHC9	-2.1	3.39	0.0751
ENSMUSG00000074447	DEFA21	-5	3.39	0.0356
ENSMUSG00000054994	AV320801	-4.9	3.39	0.0356
ENSMUSG00000015476	PRRT1	-5	3.39	0.0356
ENSMUSG00000079432	GM15023	-4.9	3.39	0.0356
ENSMUSG00000024764	NAA40	3.8	3.39	0.0629
ENSMUSG00000027867	SPAG17	-3.9	3.39	0.0629
ENSMUSG00000074951	OLFR1309	-2.7	3.39	0.0487
ENSMUSG00000022491	GLYCAM1	-4.9	3.38	0.0365
ENSMUSG00000091740	GM7929	-5	3.38	0.0365
ENSMUSG00000094910	D430019H16RIK	-3.4	3.38	0.0365
ENSMUSG00000051457	SPN	-7.2	3.38	0.0632
ENSMUSG00000021679	S100Z	-4.7	3.38	0.0632
ENSMUSG00000057068	FAM47E	-4.3	3.38	0.0632
ENSMUSG00000041936	AGRN	-2.2	3.37	0.0513
ENSMUSG00000078132	GM11939	-10.6	3.37	0.0467
ENSMUSG00000001017	CHTOP	-3.2	3.37	0.0373
ENSMUSG00000061100	RETNLA	-6.8	3.37	0.0373
ENSMUSG00000020640	ITSN2	-4.9	3.36	0.0167
ENSMUSG00000027394	TTL	-7.9	3.36	0.0261
ENSMUSG00000021624	CD180	-4.5	3.36	0.0261
ENSMUSG00000022820	NDUFB4	-6.4	3.35	0.0267
ENSMUSG00000090533	GM8214	-5.4	3.35	0.047
ENSMUSG00000095882	GM10764	4.1	3.35	0.047
ENSMUSG00000073111	OLFR446	-4.9	3.35	0.0492
ENSMUSG00000004266	PTPN6	-5.8	3.34	0.0269
ENSMUSG00000041852	TCF20	-6.7	3.34	0.0266
ENSMUSG00000006932	CTNNB1	-7.7	3.34	0.0474
ENSMUSG00000021327	ZKSCAN3	-4.6	3.33	0.0521
ENSMUSG00000012126	UBXN11	-5.2	3.33	0.0171
ENSMUSG00000047884	KLK9	6.9	3.33	0.0171
ENSMUSG00000020736	NT5C	5.4	3.33	0.0271
ENSMUSG00000028186	UOX	-3.1	3.33	0.0269
ENSMUSG00000028820	SFPQ	-7.8	3.33	0.0269
ENSMUSG00000041126	H2AFV	-6.4	3.33	0.0773
ENSMUSG00000081044	AU015836	5.2	3.33	0.0476
ENSMUSG00000071766	RHOX12	5.8	3.33	0.0402
ENSMUSG00000045975	C2CD2	-5.8	3.33	0.0651
ENSMUSG00000025521	TMEM192	2.1	3.32	0.0727
ENSMUSG00000059397	OLFR54	4	3.32	0.041
ENSMUSG00000071230	NPW	-4.2	3.32	0.0653
ENSMUSG00000035200	CHRNB4	-4.2	3.31	0.0275
ENSMUSG00000073913	OLFR678	5.6	3.31	0.042
ENSMUSG00000036586	GRIFIN	3	3.31	0.042
ENSMUSG00000079003	SAMD1	-5.9	3.31	0.0656
ENSMUSG00000028843	SH3BGRL3	-7.9	3.31	0.0656
ENSMUSG00000038745	NLRP6	0.8	3.3	0.0736
ENSMUSG00000027900	DRAM2	1.4	3.3	0.0736
ENSMUSG00000024613	TCOF1	-5.7	3.3	0.0277
ENSMUSG00000027635	DSN1	-3.9	3.3	0.0277
ENSMUSG00000052372	IL1RAPL1	4.7	3.3	0.0277
ENSMUSG00000041199	RPUSD1	4.2	3.3	0.0784
ENSMUSG00000081218	GM4297	-3.3	3.3	0.0427
ENSMUSG00000062434	OLFR516	-6.1	3.3	0.0427
ENSMUSG00000052726	KCNT2	6.2	3.3	0.0498
ENSMUSG00000028751	PLA2G2E	5.1	3.29	0.0531
ENSMUSG00000013483	CARD14	-6.6	3.29	0.028
ENSMUSG00000040600	EPS8L3	-2.5	3.29	0.0499
ENSMUSG00000024913	LRP5	4.6	3.28	0.0282
ENSMUSG00000076534	IGKV12-89	-8.4	3.28	0.0486
ENSMUSG00000066723	VMN1R183	-7.5	3.28	0.0443
ENSMUSG00000091983	OLFR457	-4.5	3.28	0.0443
ENSMUSG00000096487	OLFR706	-3.5	3.28	0.0443
ENSMUSG00000084902	GM281	-5.2	3.28	0.0443
ENSMUSG00000024503	SPINK3	-8.3	3.28	0.067
ENSMUSG00000022751	NIT2	2.8	3.27	0.0794
ENSMUSG00000047423	AI837181	-5.8	3.27	0.0673
ENSMUSG00000032959	PEBP1	5.4	3.26	0.0288
ENSMUSG00000036580	SPG20	-3.2	3.26	0.0491
ENSMUSG00000098078	GM26992	4.2	3.26	0.0491
ENSMUSG00000096576	OOG1	-7.1	3.26	0.0464
ENSMUSG00000026222	SP100	-5.8	3.26	0.0678
ENSMUSG00000042992	LOH12CR1	-6.3	3.26	0.0678
ENSMUSG00000060621	NKPD1	1.5	3.25	0.0759
ENSMUSG00000034623	PRSS55	-5.1	3.25	0.0181
ENSMUSG00000021178	PSMC1	-3.6	3.25	0.0291
ENSMUSG00000038762	ABCF1	-7.4	3.25	0.0801
ENSMUSG00000097070	GM26605	-9	3.25	0.0493
ENSMUSG00000073960	OLFR583	7.1	3.25	0.0472
ENSMUSG00000042436	MFAP4	-4.7	3.25	0.0504
ENSMUSG00000048772	TMEM53	1.9	3.24	0.0763
ENSMUSG00000039239	TGFB2	5.5	3.24	0.0294
ENSMUSG00000026021	SUMO1	4.3	3.24	0.0294
ENSMUSG00000033933	VHL	-4.9	3.24	0.0294
ENSMUSG00000023473	CELSR3	1.2	3.23	0.0768
ENSMUSG00000028470	HINT2	-6.3	3.23	0.0809
ENSMUSG00000078853	IGTP	-4.5	3.23	0.049
ENSMUSG00000015944	GATSL2	-5.6	3.23	0.0507
ENSMUSG00000027803	WWTR1	-3.3	3.22	0.0549
ENSMUSG00000018378	CUEDC1	-4.6	3.22	0.0188
ENSMUSG00000007029	VARS	-4.6	3.22	0.03
ENSMUSG00000032372	PLSCR2	4.8	3.22	0.0498
ENSMUSG00000066257	OLFR206	-3.5	3.22	0.0498
ENSMUSG00000074881	MAGEB3	-11.2	3.22	0.069
ENSMUSG00000035916	PTPRQ	7.3	3.21	0.0551
ENSMUSG00000029672	FAM3C	-6.1	3.21	0.0298
ENSMUSG00000022090	PDLIM2	-7.2	3.21	0.0817
ENSMUSG00000009093	GSTT4	-4.6	3.21	0.0508
ENSMUSG00000095365	RBM31Y	-5.4	3.21	0.0508
ENSMUSG00000055691	GJA6	-3.8	3.21	0.0508
ENSMUSG00000078998	BPIFA6	-4.6	3.21	0.0508
ENSMUSG00000094135	GM21379	-5.4	3.21	0.0508
ENSMUSG00000027133	NOP10	-4.8	3.2	0.0554
ENSMUSG00000055657	E030030I06RIK	-4.1	3.2	0.0505
ENSMUSG00000053389	TAS2R107	-3.6	3.2	0.0515
ENSMUSG00000030759	FAR1	9.5	3.19	0.0824
ENSMUSG00000067028	CNTNAP5B	-3.9	3.19	0.0523
ENSMUSG00000073900	OLFR704	-8.1	3.19	0.0523
ENSMUSG00000093848	GM20865	-7.3	3.19	0.0523
ENSMUSG00000009108	GNAT2	-7.4	3.19	0.0703
ENSMUSG00000041096	TSPYL2	-4.6	3.18	0.0312
ENSMUSG00000006782	CNP	5	3.18	0.0312
ENSMUSG00000020354	SGCD	-5.5	3.18	0.0828
ENSMUSG00000037938	CHCHD5	-2.5	3.18	0.0828
ENSMUSG00000032673	PRORSD1	-4.6	3.18	0.0531
ENSMUSG00000057697	VMN1R53	-7.4	3.18	0.0531
ENSMUSG00000078923	UBE2V1	-5.1	3.17	0.0197
ENSMUSG00000073775	KTI12	-3.2	3.17	0.0197
ENSMUSG00000021054	SGPP1	5.2	3.17	0.0308
ENSMUSG00000023959	CLIC5	-3.2	3.17	0.0316
ENSMUSG00000049470	AFF4	5.1	3.17	0.0316
ENSMUSG00000059049	FREM1	5.8	3.17	0.0316
ENSMUSG00000069292	VMN1R199	-3.9	3.17	0.054
ENSMUSG00000038685	RTEL1	-5.2	3.16	0.0319
ENSMUSG00000022969	IL10RB	-7.6	3.16	0.0319
ENSMUSG00000020887	A230052G05RIK	6.7	3.16	0.0516
ENSMUSG00000078716	TMEM8B	-10.5	3.16	0.0516
ENSMUSG00000020664	DLD	-6	3.15	0.0313
ENSMUSG00000035769	XYLB	-3.6	3.15	0.0313
ENSMUSG00000097411	B430218F22RIK	-3.1	3.15	0.0518
ENSMUSG00000076761	TRAV5-1	-6.3	3.15	0.0518
ENSMUSG00000079639	RHOX4A	-6.2	3.15	0.0556
ENSMUSG00000094793	MUP12	-5.7	3.15	0.0556
ENSMUSG00000075201	OLFR1043	-4	3.15	0.0556
ENSMUSG00000036655	COLEC11	-5.5	3.15	0.0714
ENSMUSG00000042942	GREB1L	6	3.15	0.0517
ENSMUSG00000034867	ANKRD27	-5	3.14	0.0203
ENSMUSG00000025537	PHKG1	-6.8	3.14	0.0316
ENSMUSG00000035177	NLRP2	-4.6	3.14	0.0327
ENSMUSG00000078794	DACT3	-3.8	3.14	0.0718
ENSMUSG00000009394	SYN2	-8.1	3.14	0.0718
ENSMUSG00000031073	FGF15	4.3	3.14	0.0518
ENSMUSG00000004951	HSPB1	-5.2	3.13	0.033
ENSMUSG00000002733	PLEKHA3	-6.1	3.13	0.0848
ENSMUSG00000042184	1700069L16RIK	-10.2	3.13	0.0524
ENSMUSG00000068252	APOL7B	-3.9	3.13	0.0571
ENSMUSG00000047921	TRAPPC9	9.2	3.13	0.0721
ENSMUSG00000019558	SLC6A8	-5.8	3.12	0.0321
ENSMUSG00000027424	MGME1	-7.4	3.12	0.0852
ENSMUSG00000061952	OLFR1377	4.6	3.12	0.0579
ENSMUSG00000028759	HP1BP3	-4.3	3.11	0.0577
ENSMUSG00000064310	ZPLD1	-1.5	3.11	0.0827
ENSMUSG00000089789	RDH1	-7.4	3.11	0.0855
ENSMUSG00000046615	ACTRT1	-6.1	3.11	0.0855
ENSMUSG00000037910	1700018B24RIK	5.8	3.11	0.0529
ENSMUSG00000031242	2610002M06RIK	-7.3	3.11	0.0587
ENSMUSG00000026333	GIN1	8	3.1	0.058
ENSMUSG00000054814	USP46	-4.9	3.1	0.0211
ENSMUSG00000030036	MOGS	-4	3.1	0.0211
ENSMUSG00000038060	DLEC1	4	3.1	0.0343
ENSMUSG00000054619	METTL7A1	4.4	3.1	0.086
ENSMUSG00000024965	FERMT3	-6.1	3.1	0.086
ENSMUSG00000041733	COQ5	-5.4	3.1	0.086
ENSMUSG00000019831	WASF1	-7.6	3.1	0.086
ENSMUSG00000091962	VMN2R78	-5.4	3.1	0.0595
ENSMUSG00000027788	OTOL1	6.2	3.1	0.0523
ENSMUSG00000024642	TLE4	-8	3.09	0.0347
ENSMUSG00000030138	BMS1	-5	3.09	0.0863
ENSMUSG00000049334	OLFR902	-10.6	3.09	0.0535
ENSMUSG00000063672	NKX6-3	-7.2	3.09	0.0603
ENSMUSG00000095698	RHOX2D	-5.5	3.09	0.0603
ENSMUSG00000035595	1600002K03RIK	-1	3.08	0.0842
ENSMUSG00000027365	TRPM7	-5.8	3.08	0.0332
ENSMUSG00000082488	1700119I11RIK	-3	3.08	0.0538
ENSMUSG00000051156	OLFR1491	6.7	3.08	0.0538
ENSMUSG00000044222	DEFB13	6.5	3.08	0.0611
ENSMUSG00000040632	NRL	-4.6	3.07	0.0588
ENSMUSG00000076744	TCRG-V7	8	3.07	0.0355
ENSMUSG00000058486	WDR91	-4.1	3.07	0.0355
ENSMUSG00000027305	NDUFAF1	-5.4	3.07	0.0872
ENSMUSG00000091306	GM17606	-7.9	3.07	0.0541
ENSMUSG00000031884	CES2D-PS	5	3.07	0.0541
ENSMUSG00000073937	OLFR633	-2.7	3.07	0.0619
ENSMUSG00000026063	PIH1D3	-2.6	3.07	0.0526
ENSMUSG00000053897	SLC39A8	2	3.06	0.0852
ENSMUSG00000070999	CCIN	-3.3	3.06	0.022
ENSMUSG00000015127	UNKL	-5.2	3.06	0.022
ENSMUSG00000022550	ADCK5	-6.4	3.06	0.0337
ENSMUSG00000027636	SLA2	-7.5	3.06	0.0876
ENSMUSG00000074637	SOX2	-6.5	3.06	0.0745
ENSMUSG00000027931	NPR1	-3.5	3.05	0.034
ENSMUSG00000038909	KAT7	-3.5	3.05	0.0363
ENSMUSG00000038268	OVCA2	3.9	3.05	0.0363
ENSMUSG00000091198	GM5218	-9	3.05	0.0548
ENSMUSG00000027206	COPS2	-2.9	3.05	0.0635
ENSMUSG00000022582	LY6G	-4.8	3.05	0.0635
ENSMUSG00000050435	UBE2DNL1	-4.2	3.05	0.0635
ENSMUSG00000055670	ZZEF1	-6	3.05	0.075
ENSMUSG00000071858	GM94	6.3	3.05	0.0528
ENSMUSG00000021962	DCP1A	-3.4	3.04	0.0596
ENSMUSG00000054383	PNMA1	-3.8	3.04	0.0596
ENSMUSG00000094622	GM3055	8.5	3.04	0.0596
ENSMUSG00000043831	LYSMD4	0.8	3.04	0.0863
ENSMUSG00000096515	IGKV14-100	-7.9	3.04	0.055
ENSMUSG00000009047	GM5965	-9.3	3.04	0.055
ENSMUSG00000021286	ZFYVE21	-8.1	3.04	0.0754
ENSMUSG00000022110	SUCLA2	-4.3	3.04	0.0754
ENSMUSG00000020653	KLF11	4.7	3.03	0.0599
ENSMUSG00000033585	NDN	-4	3.03	0.0372
ENSMUSG00000029414	KNTC1	-3.3	3.03	0.0372
ENSMUSG00000061906	UGT2B38	-2.1	3.03	0.089
ENSMUSG00000095916	VMN1R191	-3.6	3.03	0.0649
ENSMUSG00000072772	GRCC10	-7.2	3.03	0.0759
ENSMUSG00000045589	FRRS1L	-2.5	3.03	0.0531
ENSMUSG00000028233	TGS1	-4.2	3.02	0.0602
ENSMUSG00000078771	EVI2A	-3.2	3.02	0.0874
ENSMUSG00000028825	RHD	-1.5	3.02	0.0874
ENSMUSG00000072082	CCNF	-3.3	3.02	0.0376
ENSMUSG00000033809	ALG3	-5.4	3.02	0.0895
ENSMUSG00000055961	BC051076	-8	3.02	0.0556
ENSMUSG00000055560	ZFP459	-7.9	3.02	0.0556
ENSMUSG00000096477	OLFR92	-3.4	3.02	0.0657
ENSMUSG00000045689	PCDHB4	-7.3	3.02	0.0657
ENSMUSG00000052642	4930504O13RIK	4.5	3.02	0.0657
ENSMUSG00000059910	OLFR1265	-4.9	3.02	0.0657
ENSMUSG00000046856	GPR1	6	3.02	0.0532
ENSMUSG00000040195	TMEM194	0.7	3.01	0.088
ENSMUSG00000074923	PAK6	-4.1	3.01	0.0351
ENSMUSG00000061232	H2-K1	-10.8	3.01	0.0351
ENSMUSG00000035896	RNASE1	-6.4	3.01	0.038
ENSMUSG00000026248	MRPL44	-7.3	3.01	0.0899
ENSMUSG00000074261	GM7092	-8.6	3.01	0.0558
ENSMUSG00000045667	SMTNL2	5.8	3.01	0.0533
ENSMUSG00000062761	ZFP512	4.6	3	0.0608
ENSMUSG00000009350	MPO	5.3	3	0.0384
ENSMUSG00000001305	RRP15	4.2	3	0.0903
ENSMUSG00000069295	VMN1R196	-7.2	3	0.0671
ENSMUSG00000030373	PSG28	-3.3	3	0.0671
ENSMUSG00000030393	ZIK1	-2.2	2.99	0.0611
ENSMUSG00000043557	MDGA1	-4.5	2.99	0.0237
ENSMUSG00000024480	AP3S1	-4.9	2.99	0.0237
ENSMUSG00000035352	CCL12	-4.5	2.99	0.0237
ENSMUSG00000026434	NUCKS1	3.3	2.99	0.0357
ENSMUSG00000062797	L7RN6	-7.3	2.99	0.0907
ENSMUSG00000054622	D730045B01RIK	6	2.99	0.0563
ENSMUSG00000019989	ENPP3	-7.7	2.98	0.036
ENSMUSG00000028919	ARHGEF19	-5.1	2.98	0.0912
ENSMUSG00000061414	EFCAB4B	3.1	2.98	0.0565
ENSMUSG00000030196	TAS2R103	4.7	2.98	0.0693
ENSMUSG00000022366	SLC22A22	-4.1	2.98	0.0693
ENSMUSG00000026315	SERPINB8	-3.9	2.98	0.0778
ENSMUSG00000021610	CLPTM1L	-1.1	2.97	0.0904
ENSMUSG00000035638	MUC20	-3.1	2.97	0.0242
ENSMUSG00000060862	ZBTB40	-4.5	2.97	0.0242
ENSMUSG00000020124	USP15	-4.6	2.97	0.0242
ENSMUSG00000022875	KNG1	-7	2.97	0.0396
ENSMUSG00000095886	GM21946	-2.9	2.97	0.0568
ENSMUSG00000074948	OLFR1311	-6.3	2.97	0.0703
ENSMUSG00000071724	SMPD5	-3.5	2.97	0.0782
ENSMUSG00000027495	FAM210B	1.8	2.96	0.091
ENSMUSG00000022462	SLC38A2	-1.9	2.96	0.091
ENSMUSG00000050147	F2RL3	1	2.96	0.091
ENSMUSG00000036748	CUEDC2	-4.7	2.96	0.0245
ENSMUSG00000031074	FGF3	-4.9	2.96	0.0245
ENSMUSG00000027712	ANXA5	-6.3	2.96	0.0366
ENSMUSG00000016664	PACSIN2	-6.3	2.96	0.0401
ENSMUSG00000073631	GM10553	4.9	2.96	0.0571
ENSMUSG00000049708	OLFR27	-3.1	2.96	0.0717
ENSMUSG00000027007	SSFA2	-3.9	2.96	0.0787
ENSMUSG00000063108	ZFP26	6.1	2.95	0.0623
ENSMUSG00000037944	CCR7	1.9	2.95	0.0916
ENSMUSG00000042961	EGFLAM	3.6	2.95	0.0405
ENSMUSG00000024697	GNA14	-3.6	2.95	0.0925
ENSMUSG00000044788	FADS6	0.8	2.94	0.0921
ENSMUSG00000025730	RAB40C	-3.1	2.94	0.025
ENSMUSG00000038206	FBXO8	-4.8	2.94	0.025
ENSMUSG00000032245	CLN6	-4	2.94	0.025
ENSMUSG00000096746	TRAV7D-3	-7.7	2.94	0.0575
ENSMUSG00000086056	GM4846	-4.3	2.94	0.0737
ENSMUSG00000063932	POTEG	2.5	2.94	0.0737
ENSMUSG00000036636	CLCN7	5.5	2.93	0.0629
ENSMUSG00000001366	FBXO9	-4.6	2.93	0.0254
ENSMUSG00000029714	GIGYF1	3.9	2.93	0.0414
ENSMUSG00000022704	QTRTD1	-5	2.93	0.0935
ENSMUSG00000056728	CTSLL3	4.7	2.93	0.0747
ENSMUSG00000091375	VMN2R15	-5	2.93	0.0747
ENSMUSG00000021176	EFCAB11	-6.1	2.93	0.0799
ENSMUSG00000038517	TBKBP1	-6.1	2.93	0.0799
ENSMUSG00000048921	ZFP689	-5.2	2.92	0.0632
ENSMUSG00000029265	DR1	-4.4	2.92	0.0258
ENSMUSG00000027833	SHOX2	-4.4	2.92	0.0258
ENSMUSG00000032323	CYP11A1	-4	2.92	0.0418
ENSMUSG00000040370	LYRM5	9	2.92	0.094
ENSMUSG00000047260	EMC6	-6.1	2.92	0.094
ENSMUSG00000098549	GM5269	4.7	2.92	0.058
ENSMUSG00000074256	GM10655	-7.5	2.92	0.058
ENSMUSG00000078444	GM10941	-8.9	2.92	0.058
ENSMUSG00000059401	MAMLD1	-5	2.92	0.0757
ENSMUSG00000043945	ADAM6A	-3.6	2.92	0.0757
ENSMUSG00000094637	VMN1R204	-3.3	2.92	0.0757
ENSMUSG00000034412	TBC1D10A	-10.4	2.92	0.0802
ENSMUSG00000051502	UFSP1	-3.9	2.92	0.0802
ENSMUSG00000016494	CD34	0.5	2.91	0.094
ENSMUSG00000020101	4632428N05RIK	2.2	2.91	0.094
ENSMUSG00000037913	TMEM156	1.2	2.91	0.094
ENSMUSG00000048486	FITM2	-4.8	2.91	0.026
ENSMUSG00000016940	KCTD2	-4.7	2.91	0.026
ENSMUSG00000006007	PDC	7.8	2.91	0.026
ENSMUSG00000030170	WNT5B	-5.5	2.91	0.0422
ENSMUSG00000042632	PLA2G6	-3	2.91	0.0422
ENSMUSG00000032463	FAIM	-6.4	2.91	0.0422
ENSMUSG00000074968	ANO3	-4.5	2.91	0.0422
ENSMUSG00000065954	TACC1	-7.8	2.91	0.0422
ENSMUSG00000029179	ZCCHC4	-3.2	2.91	0.0945
ENSMUSG00000053358	GM9905	6.8	2.91	0.0582
ENSMUSG00000075196	OLFR1047	-7.9	2.91	0.0766
ENSMUSG00000075091	OLFR1233	4.9	2.91	0.0766
ENSMUSG00000056708	IER5	-10.6	2.91	0.0804
ENSMUSG00000040699	LIMD2	-3.7	2.91	0.0804
ENSMUSG00000021832	PSMC6	-4.4	2.9	0.0263
ENSMUSG00000042282	GUCY2F	-8.8	2.9	0.0385
ENSMUSG00000032477	CDC25A	-7.8	2.9	0.0385
ENSMUSG00000029148	NRBP1	-6	2.9	0.0385
ENSMUSG00000079342	GM5097	8.7	2.9	0.0776
ENSMUSG00000074922	FAM122A	-7.3	2.9	0.0809
ENSMUSG00000019373	COPS3	8	2.89	0.0641
ENSMUSG00000025428	ATP5A1	-10.8	2.89	0.0388
ENSMUSG00000020167	TCF3	-5.6	2.89	0.0431
ENSMUSG00000067847	ROMO1	-6.2	2.89	0.0955
ENSMUSG00000091676	GM8374	5.5	2.89	0.0587
ENSMUSG00000065987	CD209B	-8.3	2.89	0.0787
ENSMUSG00000046652	TAS2R143	4.1	2.89	0.0787
ENSMUSG00000063881	OLFR376	-7.9	2.89	0.0787
ENSMUSG00000038497	TMCO3	-1.5	2.88	0.0958
ENSMUSG00000039615	STUB1	-4.8	2.88	0.0268
ENSMUSG00000037646	VPS13B	-4.5	2.88	0.0435
ENSMUSG00000070730	RMDN3	6.5	2.88	0.0959
ENSMUSG00000015759	CNIH1	4.5	2.88	0.0959
ENSMUSG00000049740	5330417H12RIK	-5.4	2.88	0.059
ENSMUSG00000078877	GM14295	-3.8	2.88	0.059
ENSMUSG00000025059	GYK	-6.8	2.88	0.0797
ENSMUSG00000039735	FNBP1L	4.3	2.88	0.0797
ENSMUSG00000038518	JARID2	7.4	2.87	0.0648
ENSMUSG00000075551	CYP3A41A	-4.3	2.87	0.0395
ENSMUSG00000025347	METTL7B	-3.1	2.87	0.044
ENSMUSG00000020576	NBAS	7.1	2.87	0.044
ENSMUSG00000070979	ACTL7A	-3.3	2.87	0.0964
ENSMUSG00000028420	TMEM38B	-5.2	2.87	0.0964
ENSMUSG00000006930	HAP1	-7.1	2.87	0.0964
ENSMUSG00000063316	RPL27	-6.6	2.87	0.0964
ENSMUSG00000096228	OLFR5	-3.7	2.87	0.0807
ENSMUSG00000040263	KLHDC4	-11.2	2.87	0.0824
ENSMUSG00000003228	GRK5	5	2.86	0.0398
ENSMUSG00000022510	TRP63	-5.7	2.86	0.0444
ENSMUSG00000052979	6530403G13RIK	-8.1	2.86	0.0594
ENSMUSG00000058470	GM8369	-10.5	2.86	0.0594
ENSMUSG00000033405	NUDT15	8.4	2.86	0.0828
ENSMUSG00000024384	IWS1	-6.7	2.86	0.0828
ENSMUSG00000023829	SLC22A1	-3.9	2.86	0.0828
ENSMUSG00000027405	NOP56	-5.6	2.85	0.0654
ENSMUSG00000033460	ARMCX1	2	2.85	0.0977
ENSMUSG00000044667	D3BWG0562E	3.2	2.85	0.0597
ENSMUSG00000049680	URGCP	-5.2	2.85	0.0831
ENSMUSG00000031766	SLC12A3	-4.3	2.84	0.0282
ENSMUSG00000039904	GPR37	-5	2.84	0.0282
ENSMUSG00000075122	CD80	-3.2	2.84	0.0405
ENSMUSG00000022742	CPOX	-7	2.84	0.0978
ENSMUSG00000005907	PEX1	-2.9	2.84	0.0978
ENSMUSG00000042473	TBC1D8B	4.5	2.84	0.0978
ENSMUSG00000070023	GM10283	-6.8	2.84	0.06
ENSMUSG00000071456	1110002L01RIK	-4.6	2.84	0.06
ENSMUSG00000078169	GM16499	6.6	2.84	0.06
ENSMUSG00000050366	OLFR524	4.1	2.84	0.0837
[truncated: 20,600 more rows]
