# Supplementary material for: In vivo CRISPR screening identifies SAGA complex members as key regulators of hematopoiesis
Source: Nat Commun. 2026 Jan 23;17:1756. doi: 10.1038/s41467-026-68465-6 (PMC12914052; doi:10.1038/s41467-026-68465-6)
Supplement: Supplementary file 4 — Supplementary Data 2 [file 41467_2026_68465_MOESM4_ESM.xlsx]

## Sheet: HSPC_vs_Bcell
#GeneID	Symbol	casTLE Effect	casTLE Score	casTLE p-value
ENSMUSG00000029196	TADA2B	-8.6	34.3	1e-06
ENSMUSG00000038697	TAF5L	-7.4	33.3	1e-06
ENSMUSG00000006019	DHX34	-8.3	21	0.000369
ENSMUSG00000003680	TAF6L	-7	20.2	0.000585
ENSMUSG00000038279	NOP2	-8.5	18.8	0.000632
ENSMUSG00000053134	SUPT7L	-6.1	17.8	0.000678
ENSMUSG00000024240	EPC1	-4	7.99	0.00259
ENSMUSG00000026398	NR5A2	2.9	7.51	0.00316
ENSMUSG00000063808	GPATCH1	-5.5	7.49	0.0032
ENSMUSG00000022330	OSR2	-5	7.16	0.00381
ENSMUSG00000028886	EYA3	4.4	7.08	0.00396
ENSMUSG00000037174	ELF2	-3.4	6.9	0.0044
ENSMUSG00000057649	BRD9	-6	6.64	0.00513
ENSMUSG00000034780	B3GALT1	-3.9	6.22	0.00631
ENSMUSG00000029644	PDX1	-5	6.11	0.00664
ENSMUSG00000035047	KRI1	-6.2	6.1	0.00666
ENSMUSG00000006392	MED8	-7.6	6.02	0.00693
ENSMUSG00000037857	NUFIP2	3.7	5.98	0.00706
ENSMUSG00000037477	TBX10	-5.9	5.87	0.00744
ENSMUSG00000047417	REXO1	-4.6	5.84	0.00753
ENSMUSG00000047141	ZFP654	-4.2	5.56	0.00862
ENSMUSG00000049604	HOXB13	-6.1	5.43	0.00916
ENSMUSG00000040270	BACH2	-3.7	5.43	0.00916
ENSMUSG00000013833	MED16	-3.3	5.39	0.00935
ENSMUSG00000048307	ANKRD46	-2.1	5.32	0.00971
ENSMUSG00000078796	ZFP541	-5.4	5.31	0.00975
ENSMUSG00000059316	SLC27A4	-3.5	5.28	0.0099
ENSMUSG00000049641	VGLL2	-3.4	5.25	0.0101
ENSMUSG00000069729	ARID1B	-4	5.21	0.0103
ENSMUSG00000005150	WDR83	-6.3	5.19	0.0104
ENSMUSG00000031226	PBDC1	-5.1	5.15	0.0106
ENSMUSG00000024955	ESRRA	-3.7	5.04	0.0114
ENSMUSG00000039377	HLX	2.7	4.95	0.012
ENSMUSG00000005417	MPRIP	-5.2	4.94	0.0121
ENSMUSG00000038683	PAK1IP1	-5.3	4.92	0.0122
ENSMUSG00000023781	HES7	3.9	4.84	0.0128
ENSMUSG00000022761	LZTR1	-3.4	4.84	0.0128
ENSMUSG00000035285	NAT14	-5.8	4.75	0.0137
ENSMUSG00000046201	SCAF8	-3.1	4.67	0.0144
ENSMUSG00000079215	ZFP664	-3	4.64	0.0147
ENSMUSG00000038354	ANKRD35	-2.4	4.64	0.0147
ENSMUSG00000022983	SCAF4	2.5	4.62	0.015
ENSMUSG00000055835	ZFP1	-2.5	4.6	0.0152
ENSMUSG00000004936	MAP2K1	-2.5	4.53	0.0161
ENSMUSG00000034765	DUSP5	-3.8	4.46	0.017
ENSMUSG00000049672	ZBTB14	-2.9	4.45	0.0171
ENSMUSG00000009535	RNMT	-3.9	4.42	0.0176
ENSMUSG00000028029	AIMP1	2.6	4.34	0.0188
ENSMUSG00000036995	ASAP3	3.1	4.32	0.0191
ENSMUSG00000022061	NKX3-1	-3.3	4.31	0.0193
ENSMUSG00000040463	MYBBP1A	-5.9	4.29	0.0196
ENSMUSG00000025782	TAF3	-5.6	4.21	0.0211
ENSMUSG00000022191	DROSHA	-3.6	4.18	0.0217
ENSMUSG00000041079	RWDD2B	-2.5	4.18	0.0217
ENSMUSG00000073176	ZFP449	-4	4.17	0.0219
ENSMUSG00000003233	DVL3	-4.2	4.09	0.0234
ENSMUSG00000059772	SLX1B	-4.9	3.97	0.0258
ENSMUSG00000024518	RAX	-5.7	3.97	0.0258
ENSMUSG00000037017	ZSCAN21	-4.1	3.9	0.0273
ENSMUSG00000039523	CEP104	-3.8	3.84	0.0286
ENSMUSG00000030315	VGLL4	-4.3	3.81	0.0293
ENSMUSG00000038167	PLEKHG6	4.7	3.76	0.0305
ENSMUSG00000051159	CITED1	-4	3.69	0.0321
ENSMUSG00000036959	BCORL1	-1.9	3.69	0.0321
ENSMUSG00000009569	MKL2	-4.1	3.68	0.0323
ENSMUSG00000037896	RCOR1	-5.1	3.68	0.0323
ENSMUSG00000050199	LGR4	-3	3.65	0.033
ENSMUSG00000020733	SLC9A3R1	-2.4	3.64	0.0332
ENSMUSG00000029061	MMP23	2.4	3.58	0.0346
ENSMUSG00000037797	ADH4	-3.8	3.57	0.0348
ENSMUSG00000074151	NLRC5	3.1	3.56	0.035
ENSMUSG00000031060	RBM10	-1.9	3.54	0.0355
ENSMUSG00000044617	ZBTB39	-3.9	3.52	0.036
ENSMUSG00000068391	CHRAC1	-3	3.49	0.0367
ENSMUSG00000057098	EBF1	-2.8	3.48	0.0369
ENSMUSG00000009941	NXF2	-2.1	3.48	0.0369
ENSMUSG00000036817	SUN1	-2	3.47	0.0372
ENSMUSG00000066900	SUDS3	-5.1	3.46	0.0374
ENSMUSG00000045493	BHLHE23	3.3	3.46	0.0374
ENSMUSG00000027667	ZFP639	-3.8	3.45	0.0377
ENSMUSG00000031728	ZFP821	2.4	3.43	0.0381
ENSMUSG00000041975	METTL8	-3.3	3.42	0.0384
ENSMUSG00000024560	CXXC1	-3.6	3.39	0.039
ENSMUSG00000096225	LHX8	4.5	3.36	0.0397
ENSMUSG00000051149	ADNP	-3.8	3.33	0.0404
ENSMUSG00000025529	ZFP711	-3.7	3.33	0.0404
ENSMUSG00000009628	TEX15	-2.8	3.3	0.0411
ENSMUSG00000066798	ZBTB6	-2.5	3.3	0.0411
ENSMUSG00000039789	ZFP597	2.2	3.22	0.0428
ENSMUSG00000021614	VCAN	-3.6	3.2	0.0433
ENSMUSG00000006931	LEPREL4	3.2	3.17	0.0439
ENSMUSG00000021051	PPP2R5E	-3.7	3.16	0.0441
ENSMUSG00000028568	BTF3L4	-2.9	3.13	0.0447
ENSMUSG00000039607	RBMS3	-3.8	3.12	0.0449
ENSMUSG00000053552	EBF4	-2.3	3.11	0.0452
ENSMUSG00000037426	DEPDC5	-3.6	3.09	0.0456
ENSMUSG00000024491	RBM27	-5	3.08	0.0458
ENSMUSG00000031627	IRF2	-4.2	3.08	0.0458
ENSMUSG00000028890	MTF1	-5.1	3.06	0.0462
ENSMUSG00000042726	TRAFD1	-2.3	3.04	0.0467
ENSMUSG00000048280	ZFP738	-5.1	2.98	0.048
ENSMUSG00000036181	HIST1H1C	2.9	2.96	0.0485
ENSMUSG00000024472	DCP2	-4	2.96	0.0485
ENSMUSG00000066415	MSL2	-6.1	2.93	0.0492
ENSMUSG00000070732	RBM44	3.6	2.93	0.0492
ENSMUSG00000026761	ORC4	-4.9	2.89	0.0501
ENSMUSG00000055917	ZFP277	4.6	2.87	0.0505
ENSMUSG00000079509	ZFX	-3.6	2.87	0.0505
ENSMUSG00000074519	ETOHI1	2.2	2.81	0.052
ENSMUSG00000061024	RRS1	-7.3	2.81	0.052
ENSMUSG00000030084	PLXNA1	-1.7	2.78	0.0528
ENSMUSG00000067194	EIF1AX	-3.3	2.77	0.053
ENSMUSG00000031403	DKC1	-3.2	2.76	0.0532
ENSMUSG00000044876	ZFP444	3.8	2.76	0.0532
ENSMUSG00000026019	WDR12	-4.3	2.75	0.0535
ENSMUSG00000017667	ZFP334	-1.7	2.75	0.0535
ENSMUSG00000022485	HOXC5	2.9	2.71	0.0545
ENSMUSG00000027016	ZFP385B	-3.1	2.71	0.0545
ENSMUSG00000061898	RBAK	2.5	2.69	0.055
ENSMUSG00000002968	MED25	-3.7	2.68	0.0552
ENSMUSG00000027737	SLC7A11	-2.2	2.67	0.0554
ENSMUSG00000026432	AVPR1B	3.1	2.63	0.0564
ENSMUSG00000061104	GM10094	-2.8	2.61	0.0569
ENSMUSG00000072872	RYBP	-3.8	2.61	0.0569
ENSMUSG00000039967	ZFP292	-3.5	2.61	0.0569
ENSMUSG00000058589	ANKS1B	-2.4	2.6	0.0572
ENSMUSG00000014039	PRDM15	-2.5	2.6	0.0572
ENSMUSG00000015804	MED28	-3.7	2.53	0.0593
ENSMUSG00000047388	ATMIN	-4.2	2.53	0.0593
ENSMUSG00000045598	ZFP553	3.2	2.51	0.0599
ENSMUSG00000060261	GTF2I	-4.5	2.51	0.0599
ENSMUSG00000042414	PRDM14	-2.4	2.49	0.0605
ENSMUSG00000023994	NFYA	4.1	2.48	0.0608
ENSMUSG00000039699	BATF2	4.3	2.46	0.0615
ENSMUSG00000030880	POLR3E	-2.9	2.46	0.0615
ENSMUSG00000027932	SLC27A3	1.7	2.44	0.0622
ENSMUSG00000030232	AEBP2	2.3	2.44	0.0622
ENSMUSG00000047534	MIS18BP1	-5	2.44	0.0622
ENSMUSG00000043969	EMX2	2.4	2.42	0.063
ENSMUSG00000031586	RBPMS	-3	2.42	0.063
ENSMUSG00000069310	HIST1H3C	1.7	2.4	0.0638
ENSMUSG00000022538	LSG1	-3.3	2.39	0.0641
ENSMUSG00000022109	MED4	3.1	2.38	0.0646
ENSMUSG00000016554	EIF3D	-2.2	2.38	0.0646
ENSMUSG00000066042	MED18	2.5	2.38	0.0646
ENSMUSG00000038622	MED30	-2.9	2.36	0.0653
ENSMUSG00000071359	TBPL1	4	2.34	0.0661
ENSMUSG00000022503	NUBP1	-3.1	2.33	0.0665
ENSMUSG00000069274	HIST1H4F	-3.2	2.32	0.0669
ENSMUSG00000009739	POU6F1	-3.2	2.31	0.0673
ENSMUSG00000005621	ZFP592	-2.4	2.31	0.0673
ENSMUSG00000022237	ANKRD33B	-4.1	2.3	0.0677
ENSMUSG00000061136	PRPF40A	-4.2	2.3	0.0677
ENSMUSG00000044149	NKRF	2.8	2.3	0.0677
ENSMUSG00000041229	PHF8	-2	2.28	0.0686
ENSMUSG00000074102	RBM15B	2.7	2.26	0.0695
ENSMUSG00000033970	RFC3	3.4	2.26	0.0695
ENSMUSG00000031965	TBX20	2.7	2.25	0.0699
ENSMUSG00000003505	PSG18	-1.9	2.23	0.0708
ENSMUSG00000026638	IRF6	1.8	2.23	0.0708
ENSMUSG00000035623	RSF1	-3.9	2.22	0.0713
ENSMUSG00000085795	ZFP703	-2.7	2.21	0.0718
ENSMUSG00000041215	YEATS2	-3.8	2.2	0.0723
ENSMUSG00000035150	EIF2S3X	-2	2.18	0.0734
ENSMUSG00000039200	ATF7IP2	-2.5	2.18	0.0734
ENSMUSG00000018678	SP2	-2.9	2.18	0.0734
ENSMUSG00000069308	HIST1H2BP	-4.9	2.17	0.0739
ENSMUSG00000025402	NAB2	2.5	2.17	0.0739
ENSMUSG00000006673	QRICH1	-2.5	2.15	0.0751
ENSMUSG00000055760	GEMIN6	-1.9	2.15	0.0751
ENSMUSG00000060032	H2AFJ	1.7	2.15	0.0751
ENSMUSG00000053985	ZFP14	-2	2.14	0.0756
ENSMUSG00000026174	RQCD1	-2.4	2.13	0.0763
ENSMUSG00000016181	DIEXF	-3.5	2.1	0.0781
ENSMUSG00000035297	COPS4	-2.5	2.1	0.0781
ENSMUSG00000017299	DNTTIP1	4.3	2.08	0.0793
ENSMUSG00000069305	HIST1H4N	-7.1	2.08	0.0793
ENSMUSG00000040621	GEMIN8	-4.6	2.08	0.0793
ENSMUSG00000027752	EXOSC8	-7	2.08	0.0793
ENSMUSG00000069306	HIST1H4M	-7.1	2.08	0.0793
ENSMUSG00000059851	SUV420H2	1.9	2.07	0.08
ENSMUSG00000043602	ZFP3	-2.8	2.07	0.08
ENSMUSG00000032864	RAG2	-2.7	2.06	0.0807
ENSMUSG00000075600	ZC3H3	-2.4	2.06	0.0807
ENSMUSG00000073062	ZXDB	-2.2	2.05	0.0813
ENSMUSG00000026199	ANKZF1	2.9	2.04	0.082
ENSMUSG00000056749	NFIL3	2.6	2.04	0.082
ENSMUSG00000095909	GM10324	-4.1	2.04	0.082
ENSMUSG00000028633	CTPS	-3.6	2.03	0.0827
ENSMUSG00000031734	IRX3	2.9	2.01	0.0842
ENSMUSG00000029388	EIF2B1	3.2	2	0.085
ENSMUSG00000038773	KDM3B	2	2	0.085
ENSMUSG00000048562	SP8	-1.6	2	0.085
ENSMUSG00000063506	ARHGAP22	2.5	1.99	0.0858
ENSMUSG00000022738	GSC2	1.8	1.99	0.0858
ENSMUSG00000024548	SETBP1	1.7	1.99	0.0858
ENSMUSG00000021775	NR1D2	-2.6	1.99	0.0858
ENSMUSG00000047002	MSGN1	-1.9	1.98	0.0866
ENSMUSG00000059325	HOPX	2.8	1.98	0.0866
ENSMUSG00000059842	ZFP341	-3.1	1.98	0.0866
ENSMUSG00000020653	KLF11	-2.4	1.97	0.0874
ENSMUSG00000004846	PLOD3	1.9	1.97	0.0874
ENSMUSG00000048540	NHLH2	-2.7	1.96	0.0882
ENSMUSG00000008496	POU2F2	4	1.95	0.089
ENSMUSG00000070495	CTCFL	-3.3	1.93	0.0907
ENSMUSG00000033237	ARID2	3.5	1.93	0.0907
ENSMUSG00000056895	HIST3H2BA	-2.4	1.91	0.0926
ENSMUSG00000040356	SKIV2L	-3.8	1.9	0.0935
ENSMUSG00000021327	ZKSCAN3	-3	1.9	0.0935
ENSMUSG00000036932	AIFM1	-2.8	1.88	0.0954
ENSMUSG00000040478	PRDM13	2.1	1.88	0.0954
ENSMUSG00000029517	ANKRD7	4.2	1.88	0.0954
ENSMUSG00000038692	HOXB4	-2.2	1.88	0.0954
ENSMUSG00000036442	THAP11	3.1	1.87	0.0963
ENSMUSG00000034297	MED13	-1.6	1.87	0.0963
ENSMUSG00000070354	GM21975	-2	1.85	0.0984
ENSMUSG00000035916	PTPRQ	2.5	1.85	0.0984
ENSMUSG00000024914	DRAP1	-2.4	1.83	0.1
ENSMUSG00000028729	EBNA1BP2	-3.1	1.83	0.1
ENSMUSG00000004996	MRI1	-2.1	1.83	0.1
ENSMUSG00000045591	OLIG3	-2.1	1.82	0.102
ENSMUSG00000032727	MIER3	-1.6	1.82	0.102
ENSMUSG00000040629	MAEL	-2.3	1.82	0.102
ENSMUSG00000035456	PRDM8	-3.2	1.82	0.102
ENSMUSG00000053646	PLXNB1	-2.9	1.82	0.102
ENSMUSG00000063047	ZFP780B	-2.6	1.82	0.102
ENSMUSG00000044186	NKX2-6	-2.4	1.8	0.104
ENSMUSG00000062417	HIST1H3G	3	1.78	0.106
ENSMUSG00000042390	GATAD2B	-4	1.77	0.107
ENSMUSG00000009076	ZMAT5	-1.9	1.77	0.107
ENSMUSG00000020300	CPEB4	-2.5	1.77	0.107
ENSMUSG00000044519	ZFP488	-2.4	1.76	0.108
ENSMUSG00000020120	PLEK	-3.9	1.76	0.108
ENSMUSG00000020798	SPNS3	-3	1.76	0.108
ENSMUSG00000046101	MCMDC2	-2.4	1.75	0.11
ENSMUSG00000037214	THAP1	-3.3	1.75	0.11
ENSMUSG00000045826	PTPRCAP	-3.9	1.75	0.11
ENSMUSG00000027593	RALY	-2.2	1.74	0.111
ENSMUSG00000054893	ZFP667	-1.6	1.74	0.111
ENSMUSG00000045969	ING1	1.4	1.74	0.111
ENSMUSG00000005148	KLF5	-1.4	1.72	0.113
ENSMUSG00000041777	CIR1	-3.7	1.72	0.113
ENSMUSG00000022987	ZFP641	-1.9	1.72	0.113
ENSMUSG00000018974	SART3	3.2	1.7	0.116
ENSMUSG00000037692	AHDC1	2.4	1.69	0.117
ENSMUSG00000014771	PDCD2	-2.8	1.69	0.117
ENSMUSG00000048249	CREBRF	-2.6	1.69	0.117
ENSMUSG00000035873	PAWR	-2.2	1.68	0.119
ENSMUSG00000020721	HELZ	-2.1	1.67	0.12
ENSMUSG00000039826	TRUB2	-1.9	1.67	0.12
ENSMUSG00000072437	NANOS1	-1.9	1.66	0.121
ENSMUSG00000072995	CPXCR1	3.2	1.65	0.123
ENSMUSG00000027939	NUP210L	-2.5	1.63	0.125
ENSMUSG00000027102	HOXD8	2.2	1.63	0.125
ENSMUSG00000024215	SPDEF	-2.6	1.63	0.125
ENSMUSG00000070866	ZFP804A	-2.2	1.62	0.127
ENSMUSG00000025025	MXI1	1.8	1.61	0.128
ENSMUSG00000041815	POLDIP3	2.3	1.61	0.128
ENSMUSG00000043432	LENG9	-2.1	1.61	0.128
ENSMUSG00000032015	POU2F3	-2.1	1.61	0.128
ENSMUSG00000041560	GLTSCR2	-2.7	1.61	0.128
ENSMUSG00000034673	PBX2	-1.8	1.6	0.13
ENSMUSG00000034245	HDAC11	2.4	1.6	0.13
ENSMUSG00000052751	REPIN1	-2.4	1.6	0.13
ENSMUSG00000027236	EIF3J1	-3.6	1.6	0.13
ENSMUSG00000022721	TRMT2A	-3.5	1.58	0.133
ENSMUSG00000030678	MAZ	2.4	1.57	0.135
ENSMUSG00000024383	MAP3K2	-1.9	1.57	0.135
ENSMUSG00000071256	ZFP213	-3.8	1.57	0.135
ENSMUSG00000025255	ZFHX4	-2.8	1.57	0.135
ENSMUSG00000059119	NAP1L4	-3.8	1.57	0.135
ENSMUSG00000096010	HIST4H4	-2.1	1.56	0.136
ENSMUSG00000026805	BARHL1	-3.1	1.56	0.136
ENSMUSG00000027613	EIF6	2.8	1.56	0.136
ENSMUSG00000043668	TOX3	-1.6	1.55	0.138
ENSMUSG00000094870	ZFP131	-4	1.55	0.138
ENSMUSG00000066880	ZFP617	-2.3	1.55	0.138
ENSMUSG00000000317	BCL6B	-1.7	1.55	0.138
ENSMUSG00000025977	BOLL	-1.8	1.55	0.138
ENSMUSG00000063785	UTP14A	-4	1.55	0.138
ENSMUSG00000033732	SF3B3	2.8	1.54	0.139
ENSMUSG00000000942	HOXA4	-1.6	1.54	0.139
ENSMUSG00000053914	KDM4D	3.6	1.53	0.141
ENSMUSG00000040054	BAZ2A	-1.7	1.53	0.141
ENSMUSG00000058046	4933430I17RIK	-3.7	1.53	0.141
ENSMUSG00000024841	EIF1AD	2.8	1.52	0.143
ENSMUSG00000063972	NR6A1	1.9	1.52	0.143
ENSMUSG00000030264	THUMPD3	1.8	1.51	0.144
ENSMUSG00000031681	SMAD1	1.9	1.51	0.144
ENSMUSG00000034154	INO80	-2.8	1.5	0.146
ENSMUSG00000033760	RBM4B	-1.8	1.5	0.146
ENSMUSG00000028042	ZBTB7B	-2.2	1.5	0.146
ENSMUSG00000043219	HOXA6	-3.5	1.5	0.146
ENSMUSG00000026707	NSUN6	1.9	1.49	0.148
ENSMUSG00000047371	ZFP768	2.6	1.48	0.149
ENSMUSG00000035877	ZHX3	-2.6	1.48	0.149
ENSMUSG00000005267	ZFP287	-3.5	1.47	0.151
ENSMUSG00000006310	ZBTB32	-1.7	1.46	0.153
ENSMUSG00000046518	FERD3L	-2.7	1.45	0.155
ENSMUSG00000057895	ZFP105	-4.2	1.45	0.155
ENSMUSG00000035666	GTF3C4	-1.8	1.44	0.156
ENSMUSG00000026497	MIXL1	1.9	1.44	0.156
ENSMUSG00000018698	LHX1	-2.9	1.43	0.158
ENSMUSG00000023333	GCM1	-2.5	1.42	0.16
ENSMUSG00000039449	PRPF18	-1.7	1.41	0.162
ENSMUSG00000014426	MAP3K4	-1.3	1.41	0.162
ENSMUSG00000021012	ZC3H14	-2.3	1.41	0.162
ENSMUSG00000015937	H2AFY	-3.7	1.4	0.164
ENSMUSG00000036733	RBM42	2.8	1.39	0.166
ENSMUSG00000050966	LIN28A	2.4	1.39	0.166
ENSMUSG00000017007	RBPJL	-1.7	1.39	0.166
ENSMUSG00000070031	SP140	2.8	1.38	0.168
ENSMUSG00000014686	CEACAM16	-1.8	1.38	0.168
ENSMUSG00000039841	ZFP800	-2.8	1.38	0.168
ENSMUSG00000038630	ZKSCAN16	-2.1	1.38	0.168
ENSMUSG00000026751	NR5A1	-3.1	1.37	0.169
ENSMUSG00000033356	PUS7L	-2.6	1.37	0.169
ENSMUSG00000023104	RFC2	2.8	1.37	0.169
ENSMUSG00000028060	2810403A07RIK	2.7	1.37	0.169
ENSMUSG00000035051	DHX57	-2.5	1.36	0.171
ENSMUSG00000044475	ASCC1	-2.5	1.35	0.174
ENSMUSG00000091405	HIST2H4	-3.2	1.35	0.174
ENSMUSG00000050368	HOXD10	-1.4	1.34	0.176
ENSMUSG00000037475	THOC2	-3.8	1.34	0.176
ENSMUSG00000063488	ZKSCAN7	-1.8	1.34	0.176
ENSMUSG00000001910	NACC1	-3.8	1.33	0.178
ENSMUSG00000033055	ANKRD54	1.9	1.33	0.178
ENSMUSG00000050213	SNIP1	-1.6	1.33	0.178
ENSMUSG00000031660	BRD7	1.6	1.32	0.18
ENSMUSG00000045624	ESF1	-4.3	1.32	0.18
ENSMUSG00000039706	LDB2	-3.4	1.31	0.182
ENSMUSG00000054321	TAF4B	-1.8	1.31	0.182
ENSMUSG00000078619	SMARCD2	-1.5	1.3	0.184
ENSMUSG00000055200	SERTAD3	-2.9	1.29	0.186
ENSMUSG00000001657	HOXC8	-3.9	1.29	0.186
ENSMUSG00000097084	FOXL1	2.4	1.29	0.186
ENSMUSG00000068154	INSM1	1.6	1.28	0.188
ENSMUSG00000050945	ZFP438	1.8	1.28	0.188
ENSMUSG00000021127	ZFP36L1	-2.7	1.28	0.188
ENSMUSG00000048385	SCRT1	2.2	1.28	0.188
ENSMUSG00000040489	SOX30	-1.6	1.28	0.188
ENSMUSG00000068284	GM608	-2.6	1.27	0.19
ENSMUSG00000038446	CDC40	-4	1.26	0.192
ENSMUSG00000001225	SLC26A3	-3.7	1.26	0.192
ENSMUSG00000051490	FOXD4	1.9	1.25	0.194
ENSMUSG00000032396	DIS3L	-1.8	1.25	0.194
ENSMUSG00000040446	RPRD1A	-2.6	1.25	0.194
ENSMUSG00000041124	MSANTD4	1.4	1.24	0.196
ENSMUSG00000036572	UPF3B	-2.4	1.24	0.196
ENSMUSG00000042625	SAFB2	-2.5	1.23	0.198
ENSMUSG00000078903	GM14391	1.5	1.22	0.2
ENSMUSG00000043290	ZFP784	-1.6	1.22	0.2
ENSMUSG00000078887	GM6710	1.5	1.22	0.2
ENSMUSG00000006378	GCAT	-2.4	1.21	0.202
ENSMUSG00000035266	HELQ	-1.6	1.21	0.202
ENSMUSG00000057561	EIF1A	-3.3	1.21	0.202
ENSMUSG00000024604	RBM22	-1.7	1.2	0.204
ENSMUSG00000042156	DZIP1	-1.9	1.2	0.204
ENSMUSG00000047067	DUSP28	-2.1	1.2	0.204
ENSMUSG00000053286	TRMT1L	1.5	1.2	0.204
ENSMUSG00000064036	MRO	-1.6	1.2	0.204
ENSMUSG00000047603	ZFP235	-4.5	1.2	0.204
ENSMUSG00000020358	HNRNPAB	-1.4	1.2	0.204
ENSMUSG00000069049	EIF2S3Y	-1.6	1.2	0.204
ENSMUSG00000046865	FBL	-1.9	1.2	0.204
ENSMUSG00000034544	RSRC1	-3.1	1.19	0.206
ENSMUSG00000024266	ADAD2	-3.5	1.19	0.206
ENSMUSG00000019826	ZBTB24	1.7	1.19	0.206
ENSMUSG00000049327	SETD8	3.3	1.19	0.206
ENSMUSG00000073209	KLF14	2	1.18	0.208
ENSMUSG00000035027	MAP2K2	1.9	1.18	0.208
ENSMUSG00000000690	HOXB6	1.3	1.18	0.208
ENSMUSG00000038002	CRAMP1L	-3.5	1.17	0.211
ENSMUSG00000075595	ZFP652	-1.3	1.17	0.211
ENSMUSG00000021066	ATL1	2.6	1.17	0.211
ENSMUSG00000058669	NKX2-9	3.6	1.17	0.211
ENSMUSG00000022557	BOP1	-1.4	1.16	0.213
ENSMUSG00000039621	PREX1	-2.4	1.16	0.213
ENSMUSG00000096334	SH2D1B1	-4.3	1.16	0.213
ENSMUSG00000018862	OTOP3	-2.8	1.16	0.213
ENSMUSG00000004328	HIF3A	2	1.16	0.213
ENSMUSG00000031881	CDH16	2.6	1.15	0.215
ENSMUSG00000029267	MTF2	-2.4	1.15	0.215
ENSMUSG00000037921	DDX60	-1.6	1.15	0.215
ENSMUSG00000006050	SRA1	-4.2	1.13	0.219
ENSMUSG00000051375	PCDH1	-1.3	1.13	0.219
ENSMUSG00000057156	HOMEZ	-2.8	1.13	0.219
ENSMUSG00000064264	ZFP428	-2.4	1.13	0.219
ENSMUSG00000033767	D930015E06RIK	3.1	1.12	0.222
ENSMUSG00000070291	DDX43	-1.5	1.12	0.222
ENSMUSG00000028901	GMEB1	-4.1	1.12	0.222
ENSMUSG00000057967	FGF18	-2.9	1.11	0.224
ENSMUSG00000051510	MAFG	-3.6	1.1	0.226
ENSMUSG00000045519	ZFP560	-3.3	1.09	0.228
ENSMUSG00000022526	ZFP251	1.4	1.09	0.228
ENSMUSG00000021010	NPAS3	-1.7	1.09	0.228
ENSMUSG00000047034	ANKRD33	-1.5	1.09	0.228
ENSMUSG00000099032	TCF24	1.6	1.09	0.228
ENSMUSG00000039634	ZFP189	2.8	1.08	0.23
ENSMUSG00000062296	TRANK1	-2	1.07	0.232
ENSMUSG00000025813	HOMER2	-2.8	1.07	0.232
ENSMUSG00000057842	ZFP595	-3	1.07	0.232
ENSMUSG00000038425	POLI	2.6	1.07	0.232
ENSMUSG00000019947	ARID5B	-1.3	1.06	0.235
ENSMUSG00000024175	TEKT4	-2.1	1.06	0.235
ENSMUSG00000043342	HOXD9	-2.8	1.05	0.237
ENSMUSG00000056459	ZBTB25	-2.8	1.05	0.237
ENSMUSG00000093661	EIF4E3	2	1.04	0.239
ENSMUSG00000093938	EVI2B	1.9	1.04	0.239
ENSMUSG00000025279	DNASE1L3	-1.2	1.04	0.239
ENSMUSG00000022469	RAPGEF3	-3.4	1.04	0.239
ENSMUSG00000006311	ETV2	-3.7	1.03	0.241
ENSMUSG00000052102	GNPDA1	-1.7	1.03	0.241
ENSMUSG00000036120	RFXANK	-1.6	1.03	0.241
ENSMUSG00000058093	AA987161	1.9	1.03	0.241
ENSMUSG00000025085	ABLIM1	1.6	1.02	0.243
ENSMUSG00000063146	CLIP2	-1.6	1.02	0.243
ENSMUSG00000033788	DYSF	-1.5	1.02	0.243
ENSMUSG00000035580	KCNH8	1.5	1.02	0.243
ENSMUSG00000054160	NKX2-4	-1.6	1.01	0.245
ENSMUSG00000025105	BNC1	-1.6	1.01	0.245
ENSMUSG00000032386	TRIP4	3.4	1.01	0.245
ENSMUSG00000040694	APOBEC2	-1.7	1	0.247
ENSMUSG00000004127	TRMT10A	-4.6	1	0.247
ENSMUSG00000051224	TCEANC	-1.6	0.996	0.248
ENSMUSG00000020042	BTBD11	2.1	0.989	0.25
ENSMUSG00000054715	ZSCAN22	1.2	0.985	0.251
ENSMUSG00000012640	ZFP715	-3.3	0.981	0.252
ENSMUSG00000049871	NLRC3	-1.8	0.979	0.252
ENSMUSG00000034685	FAM171A2	3	0.979	0.252
ENSMUSG00000047911	NPM2	2.2	0.976	0.253
ENSMUSG00000021418	RPP40	2.3	0.976	0.253
ENSMUSG00000022951	RCAN1	-1.2	0.974	0.253
ENSMUSG00000038902	POGZ	-3.8	0.97	0.254
ENSMUSG00000021469	MSX2	3	0.969	0.254
ENSMUSG00000033581	IGF2BP2	-2.7	0.963	0.256
ENSMUSG00000040721	ZFHX2	1.8	0.961	0.256
ENSMUSG00000041309	NKX6-2	1.5	0.959	0.256
ENSMUSG00000020743	MIF4GD	1.9	0.956	0.257
ENSMUSG00000061650	MED9	-3.5	0.951	0.258
ENSMUSG00000034538	ZFP418	1.4	0.949	0.259
ENSMUSG00000025821	ZFP282	-1.9	0.946	0.259
ENSMUSG00000027655	DHX35	1.9	0.944	0.26
ENSMUSG00000024235	MAP3K8	-1.9	0.943	0.26
ENSMUSG00000055313	PGBD1	-3.6	0.941	0.26
ENSMUSG00000020137	THAP2	1.9	0.94	0.261
ENSMUSG00000046311	ZFP62	3.7	0.94	0.261
ENSMUSG00000027439	GZF1	1.3	0.94	0.261
ENSMUSG00000034292	TRAF3IP1	-3	0.939	0.261
ENSMUSG00000090290	GM17296	-3.1	0.937	0.261
ENSMUSG00000029290	ZFP326	-3.2	0.934	0.262
ENSMUSG00000059246	FOXB1	-2.7	0.933	0.262
ENSMUSG00000051034	ZFP11	1.5	0.932	0.262
ENSMUSG00000041343	ANKRD42	1.8	0.931	0.263
ENSMUSG00000049800	SERTAD2	1.6	0.927	0.264
ENSMUSG00000031816	MTHFSD	-2.3	0.926	0.264
ENSMUSG00000040321	ZFP770	-2.8	0.924	0.264
ENSMUSG00000020542	MYOCD	-4.4	0.923	0.264
ENSMUSG00000079428	TCEAL7	3.1	0.919	0.265
ENSMUSG00000040632	NRL	-1.1	0.914	0.266
ENSMUSG00000023087	CCRN4L	1.6	0.908	0.268
ENSMUSG00000040167	IKZF5	-1.8	0.906	0.268
ENSMUSG00000036972	ZIC4	2.5	0.905	0.268
ENSMUSG00000036916	ZFP280C	-3.2	0.905	0.268
ENSMUSG00000022096	HR	-3.3	0.9	0.269
ENSMUSG00000062861	ZFP28	-1.5	0.894	0.271
ENSMUSG00000039037	ST6GALNAC5	-1.7	0.888	0.272
ENSMUSG00000030001	FIGLA	-1.7	0.887	0.272
ENSMUSG00000039117	TAF4A	-1.5	0.883	0.273
ENSMUSG00000054604	CGGBP1	1.2	0.883	0.273
ENSMUSG00000025019	LCOR	-4	0.881	0.274
ENSMUSG00000025586	CPEB1	-1.2	0.88	0.274
ENSMUSG00000024695	ZFP91	-1.4	0.876	0.275
ENSMUSG00000036615	RFXAP	3.1	0.873	0.275
ENSMUSG00000042372	DMRT3	-4.2	0.869	0.276
ENSMUSG00000022361	ZHX1	1.4	0.868	0.277
ENSMUSG00000055817	MTA3	-1.4	0.866	0.277
ENSMUSG00000097918	ASCL5	-1.9	0.865	0.277
ENSMUSG00000057000	NXF3	1	0.855	0.279
ENSMUSG00000004542	PSG19	-3.4	0.854	0.28
ENSMUSG00000028977	CASZ1	-1.2	0.849	0.281
ENSMUSG00000071350	SETDB2	-4.7	0.848	0.281
ENSMUSG00000034486	GBX2	-3.5	0.84	0.283
ENSMUSG00000003992	SSBP2	-1.4	0.84	0.283
ENSMUSG00000069114	ZBTB10	1.7	0.835	0.284
ENSMUSG00000090213	TMEM189	1.8	0.828	0.286
ENSMUSG00000045268	ZFP691	-3.7	0.827	0.286
ENSMUSG00000042448	HOXD1	-3.3	0.825	0.286
ENSMUSG00000038691	MBD3L1	1.6	0.824	0.286
ENSMUSG00000055148	KLF2	1.4	0.823	0.287
ENSMUSG00000078868	GM14412	1.7	0.82	0.287
ENSMUSG00000032374	PLOD2	-3.3	0.819	0.288
ENSMUSG00000023079	GTF2IRD1	1.7	0.817	0.288
ENSMUSG00000049985	ANKRD55	-1.4	0.816	0.288
ENSMUSG00000045608	DBX2	1.3	0.812	0.289
ENSMUSG00000028670	LYPLA2	-3.1	0.812	0.289
ENSMUSG00000035356	NFKBIZ	1.3	0.811	0.289
ENSMUSG00000002057	FOXN1	3.9	0.808	0.29
ENSMUSG00000031508	ANKRD10	3.1	0.808	0.29
ENSMUSG00000058665	EN1	-2.3	0.801	0.292
ENSMUSG00000044835	ANKRD45	1.7	0.8	0.292
ENSMUSG00000048485	ZBTB8B	-5	0.8	0.292
ENSMUSG00000032089	IL10RA	1.6	0.798	0.292
ENSMUSG00000032368	ZIC1	-3.7	0.791	0.294
ENSMUSG00000032735	ABLIM3	-1.7	0.787	0.295
ENSMUSG00000001016	ILF2	2.1	0.784	0.296
ENSMUSG00000052928	CTIF	-3.4	0.782	0.296
ENSMUSG00000002329	MDP1	-3.9	0.781	0.296
ENSMUSG00000033726	EMX1	-3.8	0.779	0.297
ENSMUSG00000070780	RBM47	-3.6	0.774	0.298
ENSMUSG00000053950	ADNP2	3.3	0.768	0.299
ENSMUSG00000046541	ZFP526	1	0.767	0.299
ENSMUSG00000046709	MAPK10	1.3	0.761	0.301
ENSMUSG00000072770	ACRBP	-1.1	0.758	0.301
ENSMUSG00000042446	ZMYM4	-3.7	0.753	0.302
ENSMUSG00000034998	FOXN2	-1.3	0.749	0.303
ENSMUSG00000044030	IRF2BP1	-2.4	0.748	0.304
ENSMUSG00000032357	TINAG	2.9	0.744	0.304
ENSMUSG00000020171	YEATS4	2.2	0.743	0.305
ENSMUSG00000079716	MAP3K4	-2.3	0.736	0.306
ENSMUSG00000024423	IMPACT	1.7	0.733	0.307
ENSMUSG00000025494	SIGIRR	1.5	0.73	0.308
ENSMUSG00000041703	ZIC5	-1.2	0.725	0.309
ENSMUSG00000037876	JMJD1C	-1.2	0.724	0.309
ENSMUSG00000037991	RMI2	-3.4	0.719	0.31
ENSMUSG00000006941	EIF1B	1.5	0.718	0.31
ENSMUSG00000046962	ZBTB21	1.4	0.717	0.311
ENSMUSG00000057173	RFX8	-3.6	0.714	0.311
ENSMUSG00000040661	RAD54L2	-3.8	0.71	0.312
ENSMUSG00000066000	2610305D13RIK	-3.4	0.701	0.314
ENSMUSG00000047888	TNRC6B	1.2	0.699	0.315
ENSMUSG00000058881	ZFP516	-2	0.697	0.315
ENSMUSG00000021575	AHRR	-2	0.696	0.315
ENSMUSG00000025475	GPR123	1	0.69	0.317
ENSMUSG00000020091	EIF4EBP2	-0.9	0.688	0.317
ENSMUSG00000054967	ZFP647	-4	0.688	0.317
ENSMUSG00000030386	ZFP606	1.2	0.684	0.318
ENSMUSG00000035125	GCFC2	1.2	0.681	0.319
ENSMUSG00000002280	NARFL	1.5	0.68	0.319
ENSMUSG00000050410	TCF19	-1.2	0.678	0.32
ENSMUSG00000033080	VSX1	1.3	0.674	0.321
ENSMUSG00000038538	UBN2	1.5	0.674	0.321
ENSMUSG00000037034	PAX1	-1.1	0.667	0.322
ENSMUSG00000078862	GM14326	-4.4	0.658	0.324
ENSMUSG00000021007	SPATA7	1	0.655	0.325
ENSMUSG00000062040	ZFP27	1.5	0.647	0.327
ENSMUSG00000050100	HMX2	-1.3	0.646	0.327
ENSMUSG00000042369	RBM45	-1.7	0.644	0.328
ENSMUSG00000024135	SRBD1	1.9	0.641	0.328
ENSMUSG00000042167	PAPD4	-0.9	0.636	0.329
ENSMUSG00000027510	RBM38	1.2	0.636	0.329
ENSMUSG00000039081	ZFP503	-4.1	0.636	0.329
ENSMUSG00000067724	GBX1	-4	0.631	0.331
ENSMUSG00000028034	FUBP1	2.4	0.631	0.331
ENSMUSG00000034271	JDP2	-1.3	0.629	0.331
ENSMUSG00000034758	TLE6	0.9	0.628	0.331
ENSMUSG00000022377	ASAP1	-1	0.625	0.332
ENSMUSG00000036923	STOX1	-1.2	0.623	0.333
ENSMUSG00000014303	GLIS2	1.6	0.621	0.333
ENSMUSG00000021997	LRRC63	-2.5	0.616	0.334
ENSMUSG00000049823	ZBTB12	-1.4	0.616	0.334
ENSMUSG00000033249	HSF4	1.4	0.615	0.335
ENSMUSG00000052707	TNRC6A	1.4	0.613	0.335
ENSMUSG00000079083	JRKL	-2.9	0.61	0.336
ENSMUSG00000028137	CELF3	1.4	0.606	0.337
ENSMUSG00000028799	ZFP362	-3.6	0.599	0.338
ENSMUSG00000005373	MLXIPL	-1.1	0.597	0.339
ENSMUSG00000051251	NHLH1	1	0.595	0.339
ENSMUSG00000031626	SORBS2	-2.8	0.593	0.34
ENSMUSG00000010175	PROX1	1.4	0.593	0.34
ENSMUSG00000024274	ZSCAN30	-3.7	0.592	0.34
ENSMUSG00000057093	C030039L03RIK	-3.4	0.587	0.341
ENSMUSG00000056962	JMJD6	-1.8	0.586	0.342
ENSMUSG00000074406	ZFP628	1.4	0.585	0.342
ENSMUSG00000059975	ZFP74	-0.9	0.584	0.342
ENSMUSG00000039477	TNRC18	0.8	0.582	0.343
ENSMUSG00000024136	DNASE1L2	2.2	0.579	0.343
ENSMUSG00000018727	CPSF4L	1.2	0.573	0.345
ENSMUSG00000027387	ZC3H8	2.6	0.572	0.345
ENSMUSG00000003847	NFAT5	0.8	0.568	0.346
ENSMUSG00000029028	LRRC47	1.2	0.567	0.346
ENSMUSG00000044646	ZBTB7C	-1	0.567	0.346
ENSMUSG00000004054	MAP3K11	1.2	0.566	0.347
ENSMUSG00000044927	H1FX	-2.9	0.565	0.347
ENSMUSG00000039106	HTR5A	-1	0.562	0.348
ENSMUSG00000025229	PITX3	-1.6	0.56	0.348
ENSMUSG00000055116	ARNTL	-3.7	0.557	0.349
ENSMUSG00000033740	ST18	-1	0.557	0.349
ENSMUSG00000095362	GM14325	-4.4	0.556	0.349
ENSMUSG00000032717	MDFI	1.2	0.549	0.351
ENSMUSG00000047171	HELT	-3.4	0.548	0.351
ENSMUSG00000035910	DCDC2A	1.2	0.546	0.352
ENSMUSG00000029402	SNRNP35	-1.2	0.545	0.352
ENSMUSG00000026074	MAP4K4	-0.8	0.544	0.352
ENSMUSG00000071341	EGR4	-3	0.544	0.352
ENSMUSG00000021597	ANKRD32	-3.1	0.543	0.352
ENSMUSG00000031433	RBM41	-1	0.542	0.353
ENSMUSG00000090264	EIF4EBP3	1.8	0.54	0.353
ENSMUSG00000060969	IRX1	3.2	0.54	0.353
ENSMUSG00000000916	NSUN5	1.5	0.538	0.354
ENSMUSG00000050328	HOXC12	-4	0.538	0.354
ENSMUSG00000034227	FOXJ1	-3.6	0.533	0.355
ENSMUSG00000004105	ANGPTL2	-1	0.532	0.355
ENSMUSG00000021118	PLEK2	1.8	0.53	0.356
ENSMUSG00000054003	TDRD9	1.2	0.523	0.358
ENSMUSG00000044770	SCML4	-0.9	0.521	0.358
ENSMUSG00000024206	RFX2	0.8	0.518	0.359
ENSMUSG00000012076	BRMS1L	-3.8	0.517	0.359
ENSMUSG00000027167	ELP4	-1.5	0.515	0.36
ENSMUSG00000075040	ZFP408	1	0.513	0.36
ENSMUSG00000035420	FAM170A	1.3	0.511	0.361
ENSMUSG00000071369	MAP3K5	-0.8	0.509	0.361
ENSMUSG00000026572	TBX19	-1.1	0.509	0.361
ENSMUSG00000033047	EIF3L	2.2	0.508	0.361
ENSMUSG00000063455	D630045J12RIK	-1	0.506	0.362
ENSMUSG00000034818	CELF5	1.6	0.503	0.363
ENSMUSG00000040158	TAX1BP3	1	0.5	0.364
ENSMUSG00000034007	SCAPER	-0.8	0.493	0.365
ENSMUSG00000019338	ZFP687	-0.8	0.493	0.365
ENSMUSG00000038253	HOXA5	-0.8	0.491	0.366
ENSMUSG00000026240	COPS7B	-3.6	0.49	0.366
ENSMUSG00000053580	TANC2	0.9	0.49	0.366
ENSMUSG00000002679	MED6	-1	0.488	0.367
ENSMUSG00000026464	ZC3H11A	-1.1	0.487	0.367
ENSMUSG00000010476	EBF3	1.2	0.487	0.367
ENSMUSG00000008575	NFIB	2.3	0.487	0.367
ENSMUSG00000069312	HIST1H3H	-3.2	0.481	0.369
ENSMUSG00000020831	0610010K14RIK	1.2	0.474	0.37
ENSMUSG00000030087	KLF15	2.1	0.472	0.371
ENSMUSG00000022914	BRWD1	2.1	0.471	0.371
ENSMUSG00000045336	HSFY2	-3.7	0.468	0.372
ENSMUSG00000026571	DCAF6	1.2	0.464	0.373
ENSMUSG00000027787	NMD3	1.6	0.462	0.374
ENSMUSG00000050714	ZBTB26	-1.1	0.462	0.374
ENSMUSG00000064141	ZFP69	1.2	0.458	0.375
ENSMUSG00000061283	TGIF2LX1	-1	0.455	0.376
ENSMUSG00000039737	PRKRIP1	1.2	0.453	0.376
ENSMUSG00000026317	CLN8	0.9	0.452	0.376
ENSMUSG00000055436	SRSF11	-2	0.449	0.377
ENSMUSG00000031635	ANXA10	-2.9	0.448	0.377
ENSMUSG00000022419	DEPTOR	-3.2	0.446	0.378
ENSMUSG00000028187	RPF1	1.7	0.446	0.378
ENSMUSG00000053111	FANK1	2.5	0.439	0.38
ENSMUSG00000008658	RBFOX1	-0.9	0.438	0.38
ENSMUSG00000055067	SMYD3	-3.4	0.437	0.38
ENSMUSG00000020262	ADARB1	1.3	0.436	0.381
ENSMUSG00000003410	ELAVL3	0.9	0.434	0.381
ENSMUSG00000020526	ZNHIT3	-2.1	0.434	0.381
ENSMUSG00000020888	DVL2	1.2	0.43	0.382
ENSMUSG00000055782	ABCD2	-1	0.429	0.383
ENSMUSG00000063242	TGIF2LX2	-0.9	0.429	0.383
ENSMUSG00000091294	GLIS3	-0.9	0.426	0.383
ENSMUSG00000039485	TSPYL4	1	0.422	0.385
ENSMUSG00000022683	PLA2G10	1.2	0.421	0.385
ENSMUSG00000035305	ROR1	-0.8	0.419	0.385
ENSMUSG00000040331	NSMCE4A	-0.8	0.416	0.386
ENSMUSG00000063889	CREM	-4.1	0.413	0.387
ENSMUSG00000024774	ANKRD22	-0.9	0.413	0.387
ENSMUSG00000039623	AP5Z1	-3.3	0.412	0.388
ENSMUSG00000036636	CLCN7	1.6	0.411	0.388
ENSMUSG00000054519	ZFP867	1	0.411	0.388
ENSMUSG00000019837	GTF3C6	1.2	0.41	0.388
ENSMUSG00000029832	NFE2L3	-0.8	0.409	0.388
ENSMUSG00000041995	ZBED3	-1	0.406	0.389
ENSMUSG00000041544	PTCHD2	-2.9	0.403	0.39
ENSMUSG00000025592	DACH2	1	0.402	0.39
ENSMUSG00000010362	RDM1	0.8	0.401	0.391
ENSMUSG00000057469	E2F6	-3.6	0.401	0.391
ENSMUSG00000021880	RNASE6	-0.6	0.401	0.391
ENSMUSG00000025086	TRUB1	1.3	0.4	0.391
ENSMUSG00000007812	ZFP655	2.3	0.399	0.391
ENSMUSG00000060678	HIST1H4C	-2.5	0.397	0.392
ENSMUSG00000078768	ZFP566	1.1	0.396	0.392
ENSMUSG00000064288	HIST1H4K	1.8	0.395	0.392
ENSMUSG00000049037	CLEC4A1	-3.5	0.395	0.392
ENSMUSG00000034384	BARHL2	-3.6	0.392	0.393
ENSMUSG00000031907	ZFP90	-0.9	0.388	0.395
ENSMUSG00000030180	KDM5A	-1	0.385	0.395
ENSMUSG00000026404	DDX59	-1.2	0.384	0.396
ENSMUSG00000042500	AGO4	-0.8	0.384	0.396
ENSMUSG00000030543	MESP2	-2	0.381	0.397
ENSMUSG00000044709	GEMIN7	1.5	0.38	0.397
ENSMUSG00000063382	BCL9L	-0.9	0.38	0.397
ENSMUSG00000005718	TFAP4	-0.7	0.379	0.397
ENSMUSG00000039552	RSPH4A	-1.7	0.378	0.398
ENSMUSG00000045333	ZFP423	-3.4	0.376	0.398
ENSMUSG00000054716	ZFP771	-1.4	0.376	0.398
ENSMUSG00000014329	BICC1	-3.3	0.375	0.398
ENSMUSG00000032340	NEO1	-0.7	0.373	0.399
ENSMUSG00000020623	MAP2K6	1	0.373	0.399
ENSMUSG00000033597	CASKIN1	2.4	0.371	0.4
ENSMUSG00000048686	HMGB4	3.2	0.37	0.4
ENSMUSG00000074220	ZFP382	0.8	0.368	0.401
ENSMUSG00000036602	ALX1	-0.7	0.363	0.402
ENSMUSG00000041272	TOX	2.3	0.363	0.402
ENSMUSG00000078202	NRARP	1.4	0.363	0.402
ENSMUSG00000071645	TUT1	-1	0.362	0.403
ENSMUSG00000025470	ZFP511	0.9	0.357	0.404
ENSMUSG00000028940	HES2	-0.9	0.357	0.404
ENSMUSG00000029844	HOXA1	0.9	0.354	0.405
ENSMUSG00000055932	FTO	-0.6	0.354	0.405
ENSMUSG00000070420	ZSCAN25	-0.8	0.353	0.405
ENSMUSG00000020519	SAP30L	0.9	0.352	0.406
ENSMUSG00000041886	MACC1	1.3	0.351	0.406
ENSMUSG00000062761	ZFP512	-3.1	0.348	0.407
ENSMUSG00000035011	ZBTB7A	-3	0.348	0.407
ENSMUSG00000038932	TCFL5	0.7	0.346	0.408
ENSMUSG00000033961	ZFP446	1.6	0.339	0.41
ENSMUSG00000033326	KDM4A	0.9	0.337	0.411
ENSMUSG00000027831	VEPH1	1.3	0.336	0.411
ENSMUSG00000028059	ARHGEF2	1	0.336	0.411
ENSMUSG00000030557	MEF2A	0.9	0.333	0.412
ENSMUSG00000020982	NEMF	1.8	0.329	0.413
ENSMUSG00000002345	2310045N01RIK	1.8	0.326	0.414
ENSMUSG00000033039	MICALL1	1.6	0.326	0.414
ENSMUSG00000085111	ASCL4	-1.7	0.325	0.415
ENSMUSG00000031865	DCTN1	1	0.32	0.416
ENSMUSG00000030127	COPS7A	1.3	0.319	0.417
ENSMUSG00000036036	ZFP57	-0.9	0.319	0.417
ENSMUSG00000031167	RBM3	0.8	0.317	0.417
ENSMUSG00000043424	EIF3J2	-0.7	0.317	0.417
ENSMUSG00000015627	GATA5	-0.7	0.315	0.418
ENSMUSG00000033543	GTF2A2	-4.1	0.313	0.419
ENSMUSG00000022774	NCBP2	-4.1	0.313	0.419
ENSMUSG00000039183	NUBP2	-4.1	0.313	0.419
ENSMUSG00000031578	MAK16	-4.1	0.313	0.419
ENSMUSG00000027714	EXOSC9	-4.1	0.313	0.419
ENSMUSG00000040782	RFWD2	-4.1	0.313	0.419
ENSMUSG00000073423	ZFP414	-0.5	0.312	0.419
ENSMUSG00000054452	AES	-0.6	0.31	0.42
ENSMUSG00000045639	ZFP629	0.8	0.309	0.42
ENSMUSG00000046982	TSHZ1	0.7	0.309	0.42
ENSMUSG00000031706	RFX1	-3	0.308	0.421
ENSMUSG00000042408	ZMYM6	-0.7	0.306	0.421
ENSMUSG00000054582	PABPC1L	-0.6	0.303	0.422
ENSMUSG00000040296	DDX58	-0.7	0.303	0.422
ENSMUSG00000033902	MAPKBP1	1.5	0.302	0.423
ENSMUSG00000029016	CLCN6	-3.7	0.301	0.423
ENSMUSG00000030382	SLC27A5	-0.9	0.301	0.423
ENSMUSG00000059475	ZFP426	0.9	0.299	0.424
ENSMUSG00000030677	KIF22	1.1	0.299	0.424
ENSMUSG00000021476	HABP4	1.1	0.299	0.424
ENSMUSG00000032419	TBX18	-0.7	0.292	0.426
ENSMUSG00000027430	DTD1	0.6	0.292	0.426
ENSMUSG00000039810	ZC3H10	-1.2	0.29	0.427
ENSMUSG00000030521	MPHOSPH10	1.2	0.29	0.427
ENSMUSG00000039759	THAP3	-3	0.288	0.428
ENSMUSG00000022286	GRHL2	1.9	0.287	0.428
ENSMUSG00000031996	APLP2	3	0.284	0.429
ENSMUSG00000058638	ZFP110	-0.5	0.283	0.43
ENSMUSG00000004661	ARID3B	1.8	0.282	0.43
ENSMUSG00000023015	RACGAP1	1	0.282	0.43
ENSMUSG00000045251	ZFP688	-1.3	0.281	0.43
ENSMUSG00000037447	ARID5A	-3.5	0.281	0.43
ENSMUSG00000033099	NOL12	-0.9	0.28	0.431
ENSMUSG00000038507	PARP12	-0.7	0.279	0.431
ENSMUSG00000031808	SLC27A1	2.9	0.277	0.432
ENSMUSG00000007817	ZMIZ1	-0.8	0.277	0.432
ENSMUSG00000029033	ACAP3	-0.6	0.275	0.433
ENSMUSG00000027881	PRPF38B	-2.3	0.275	0.433
ENSMUSG00000042320	PROX2	-3.3	0.275	0.433
ENSMUSG00000046886	ZFP474	0.9	0.275	0.433
ENSMUSG00000036528	PPFIBP2	-0.8	0.274	0.433
ENSMUSG00000031398	PLXNA3	1.4	0.273	0.433
ENSMUSG00000033423	ERI3	1	0.273	0.433
ENSMUSG00000052676	ZMAT1	1.7	0.273	0.433
ENSMUSG00000041390	MDFIC	-3.7	0.273	0.433
ENSMUSG00000058402	ZFP420	0.9	0.272	0.434
ENSMUSG00000017999	DDX27	1	0.269	0.435
ENSMUSG00000069727	GM5595	0.8	0.269	0.435
ENSMUSG00000075588	HOXB2	-4.1	0.269	0.435
ENSMUSG00000091086	GM5428	0.9	0.267	0.436
ENSMUSG00000029826	ZC3HAV1	1.1	0.267	0.436
ENSMUSG00000006642	TCF23	1	0.264	0.437
ENSMUSG00000032940	RBM11	0.8	0.26	0.438
ENSMUSG00000022119	RBM26	0.7	0.259	0.439
ENSMUSG00000027210	MEIS2	1.8	0.259	0.439
ENSMUSG00000022718	DGCR8	0.9	0.258	0.439
ENSMUSG00000033458	FAN1	0.7	0.255	0.44
ENSMUSG00000078878	GM14305	0.8	0.255	0.44
ENSMUSG00000042477	TFAP2E	-0.7	0.252	0.442
ENSMUSG00000022635	ZCRB1	-0.7	0.25	0.442
ENSMUSG00000068551	ZFP467	1.2	0.25	0.442
ENSMUSG00000047473	ZFP30	0.9	0.245	0.444
ENSMUSG00000027803	WWTR1	-3.5	0.243	0.445
ENSMUSG00000031347	CETN2	0.8	0.237	0.448
ENSMUSG00000020010	VNN3	0.9	0.237	0.448
ENSMUSG00000030512	SNRPA1	-3.9	0.236	0.448
ENSMUSG00000001569	NOM1	-3.9	0.236	0.448
ENSMUSG00000021754	MAP3K1	0.8	0.236	0.448
ENSMUSG00000021604	IRX4	0.6	0.235	0.449
ENSMUSG00000054737	ZFP182	0.6	0.233	0.449
ENSMUSG00000053110	YAP1	1.8	0.232	0.45
ENSMUSG00000034071	ZFP551	1.6	0.229	0.451
ENSMUSG00000053007	CREB5	1.4	0.228	0.452
ENSMUSG00000029127	ZBTB49	2.1	0.228	0.452
ENSMUSG00000033439	TRMT13	-0.5	0.226	0.452
ENSMUSG00000028587	ORC1	-0.8	0.226	0.452
ENSMUSG00000091736	YY2	0.7	0.224	0.453
ENSMUSG00000028023	PITX2	0.6	0.224	0.453
ENSMUSG00000037235	MXD4	-0.5	0.223	0.454
ENSMUSG00000001517	FOXM1	0.9	0.222	0.454
ENSMUSG00000033565	RBFOX2	0.9	0.221	0.455
ENSMUSG00000049232	TIGD2	1.1	0.219	0.456
ENSMUSG00000020052	ASCL1	2.3	0.218	0.456
ENSMUSG00000018651	TADA2A	-1.2	0.218	0.456
ENSMUSG00000060284	SP7	0.7	0.217	0.456
ENSMUSG00000029736	NOBOX	0.7	0.216	0.457
ENSMUSG00000038398	UPF3A	1	0.216	0.457
ENSMUSG00000007415	GATAD1	1.1	0.215	0.457
ENSMUSG00000037296	LSM1	1.1	0.215	0.457
ENSMUSG00000063888	RPL7L1	1.2	0.214	0.458
ENSMUSG00000021743	FEZF2	1.4	0.213	0.458
ENSMUSG00000028688	TOE1	-0.8	0.213	0.458
ENSMUSG00000015882	LCORL	1.4	0.212	0.459
ENSMUSG00000047710	CHAMP1	-0.7	0.212	0.459
ENSMUSG00000069189	ZDHHC11	1	0.211	0.459
ENSMUSG00000032436	CMTM7	-0.5	0.209	0.46
ENSMUSG00000033200	TPSG1	-0.6	0.207	0.461
ENSMUSG00000028777	GNAT3	-0.8	0.207	0.461
ENSMUSG00000008489	ELAVL2	1	0.205	0.462
ENSMUSG00000053536	CSTF2T	-0.7	0.203	0.463
ENSMUSG00000055341	ZFP457	-0.5	0.202	0.463
ENSMUSG00000034762	GLIS1	1.2	0.202	0.463
ENSMUSG00000078970	WDR92	1.1	0.202	0.463
ENSMUSG00000020656	GRHL1	0.7	0.201	0.464
ENSMUSG00000061482	HIST1H4D	-0.5	0.2	0.464
ENSMUSG00000021697	DEPDC1B	-0.6	0.2	0.464
ENSMUSG00000038766	GABPB2	0.7	0.199	0.465
ENSMUSG00000021661	ANKRA2	0.6	0.198	0.465
ENSMUSG00000027185	NAT10	-0.7	0.198	0.465
ENSMUSG00000078302	FOXD1	-0.7	0.198	0.465
ENSMUSG00000007216	ZFP775	1.3	0.197	0.466
ENSMUSG00000030423	POP4	-0.8	0.194	0.467
ENSMUSG00000031487	BRF2	-0.8	0.194	0.467
ENSMUSG00000042279	H1FOO	0.8	0.193	0.468
ENSMUSG00000019261	MAP1S	1.1	0.193	0.468
ENSMUSG00000007209	CEACAM9	-3.7	0.193	0.468
ENSMUSG00000060206	ZFP462	-1	0.192	0.468
ENSMUSG00000022464	SLC38A4	-0.6	0.191	0.469
ENSMUSG00000041165	SPEM1	-0.4	0.19	0.469
ENSMUSG00000049764	ZFP280B	-0.5	0.189	0.47
ENSMUSG00000051235	GEN1	0.7	0.188	0.47
ENSMUSG00000020037	RFX4	0.7	0.187	0.471
ENSMUSG00000027238	FRMD5	-0.7	0.186	0.471
ENSMUSG00000040187	ARNTL2	0.7	0.179	0.475
ENSMUSG00000032320	RCN2	-0.5	0.178	0.475
ENSMUSG00000043760	PKHD1	-0.5	0.178	0.475
ENSMUSG00000060630	ZFP735	1.3	0.178	0.475
ENSMUSG00000036686	CC2D1A	-0.5	0.178	0.475
ENSMUSG00000055639	DACH1	-0.8	0.177	0.476
ENSMUSG00000029686	CUL1	-0.7	0.176	0.476
ENSMUSG00000034057	MYRFL	-0.6	0.176	0.476
ENSMUSG00000028910	MECR	0.9	0.175	0.477
ENSMUSG00000027338	PRND	0.7	0.173	0.478
ENSMUSG00000094622	GM3055	-0.7	0.172	0.478
ENSMUSG00000002602	AXL	-0.5	0.171	0.479
ENSMUSG00000022515	ANKS3	-0.7	0.17	0.479
ENSMUSG00000069273	HIST1H3E	-1.3	0.17	0.479
ENSMUSG00000054459	VSNL1	0.7	0.168	0.481
ENSMUSG00000039748	EXO1	-0.5	0.167	0.481
ENSMUSG00000034551	HDX	0.6	0.166	0.482
ENSMUSG00000006705	PKNOX1	-0.5	0.164	0.483
ENSMUSG00000028668	TCEB3	1	0.163	0.483
ENSMUSG00000042548	ASXL1	0.8	0.162	0.484
ENSMUSG00000027428	RBBP9	0.6	0.161	0.485
ENSMUSG00000032446	EOMES	0.8	0.159	0.486
ENSMUSG00000037674	RFX7	0.8	0.158	0.486
ENSMUSG00000028741	MRTO4	-0.9	0.158	0.486
ENSMUSG00000025128	BHLHE22	-0.4	0.158	0.486
ENSMUSG00000051977	PRDM9	1.4	0.157	0.487
ENSMUSG00000005846	RSL1D1	1	0.155	0.488
ENSMUSG00000055633	ZFP580	-0.6	0.155	0.488
ENSMUSG00000078502	GM13212	1.5	0.155	0.488
ENSMUSG00000055480	ZFP458	-0.5	0.152	0.49
ENSMUSG00000058794	NFE2	-0.5	0.151	0.49
ENSMUSG00000027309	4930402H24RIK	-0.5	0.151	0.49
ENSMUSG00000001988	NPAS1	0.7	0.15	0.491
ENSMUSG00000042109	CSDC2	0.9	0.15	0.491
ENSMUSG00000017264	EXOSC10	1	0.149	0.492
ENSMUSG00000031099	SMARCA1	0.8	0.146	0.493
ENSMUSG00000037058	PAIP2	-0.5	0.145	0.494
ENSMUSG00000018347	ZKSCAN6	0.6	0.144	0.495
ENSMUSG00000022682	RRN3	0.7	0.144	0.495
ENSMUSG00000029439	SFSWAP	-2	0.14	0.497
ENSMUSG00000068302	NOTO	-0.6	0.139	0.498
ENSMUSG00000073894	RBMXL2	0.7	0.139	0.498
ENSMUSG00000067438	HMX1	-0.4	0.138	0.498
ENSMUSG00000008384	SERTAD1	-0.7	0.138	0.498
ENSMUSG00000039473	UBN1	-0.6	0.136	0.5
ENSMUSG00000070345	HSF5	-0.6	0.136	0.5
ENSMUSG00000050272	DSCAM	-0.5	0.134	0.501
ENSMUSG00000034402	KCNH5	0.5	0.134	0.501
ENSMUSG00000031131	VGLL1	0.5	0.134	0.501
ENSMUSG00000036109	MBNL3	-0.5	0.133	0.502
ENSMUSG00000027806	TSC22D2	0.6	0.132	0.502
ENSMUSG00000015597	ZFP318	1.7	0.132	0.502
ENSMUSG00000026333	GIN1	-0.4	0.131	0.503
ENSMUSG00000017707	SERINC3	-0.5	0.131	0.503
ENSMUSG00000019977	HBS1L	-0.4	0.13	0.504
ENSMUSG00000022332	KHDRBS3	0.5	0.129	0.504
ENSMUSG00000004864	MAPK13	0.9	0.128	0.505
ENSMUSG00000026735	PTF1A	0.7	0.128	0.505
ENSMUSG00000078495	GM13157	-0.4	0.127	0.506
ENSMUSG00000042197	ZFP451	1	0.127	0.506
ENSMUSG00000010505	MYT1	0.5	0.125	0.507
ENSMUSG00000020327	FGF22	0.9	0.123	0.509
ENSMUSG00000091519	SKOR2	0.4	0.122	0.509
ENSMUSG00000095253	ZFP799	-0.4	0.122	0.509
ENSMUSG00000026896	IFIH1	0.5	0.12	0.511
ENSMUSG00000050619	ZSCAN29	0.6	0.12	0.511
ENSMUSG00000000938	HOXA10	-0.5	0.12	0.511
ENSMUSG00000040363	BCOR	-0.4	0.119	0.512
ENSMUSG00000062519	ZFP398	0.6	0.118	0.512
ENSMUSG00000061911	MYT1L	-0.5	0.117	0.513
ENSMUSG00000030213	ATF7IP	-0.5	0.116	0.514
ENSMUSG00000025612	BACH1	0.6	0.116	0.514
ENSMUSG00000049600	ZBTB45	0.6	0.116	0.514
ENSMUSG00000038116	PHF20	0.7	0.115	0.514
ENSMUSG00000023018	SMARCD1	-0.6	0.115	0.514
ENSMUSG00000027796	SMAD9	0.5	0.115	0.514
ENSMUSG00000037007	ZFP113	-0.8	0.113	0.516
ENSMUSG00000034422	PARP14	-0.5	0.113	0.516
ENSMUSG00000040481	BPTF	-0.6	0.112	0.517
ENSMUSG00000024622	HMGXB3	-0.3	0.112	0.517
ENSMUSG00000028988	CTNNBIP1	-0.5	0.11	0.518
ENSMUSG00000034889	CACTIN	-0.4	0.11	0.518
ENSMUSG00000037001	ZFP39	0.4	0.108	0.52
ENSMUSG00000047412	ZBTB44	0.6	0.108	0.52
ENSMUSG00000031157	PQBP1	-0.3	0.108	0.52
ENSMUSG00000002881	NAB1	-0.6	0.107	0.52
ENSMUSG00000036898	ZFP157	-0.3	0.107	0.52
ENSMUSG00000026610	ESRRG	-0.5	0.106	0.521
ENSMUSG00000028842	AGO3	-0.4	0.106	0.521
ENSMUSG00000023284	ZFP605	0.7	0.105	0.522
ENSMUSG00000038895	ZFP653	0.5	0.105	0.522
ENSMUSG00000074656	EIF2S2	-3.1	0.105	0.522
ENSMUSG00000051220	ERCC6L	-0.5	0.104	0.523
ENSMUSG00000051579	TCEAL8	-0.4	0.103	0.524
ENSMUSG00000071665	FOXR2	0.5	0.103	0.524
ENSMUSG00000034949	ZFR2	-1	0.102	0.524
ENSMUSG00000067220	CNGA1	-0.5	0.101	0.525
ENSMUSG00000040209	ZFP704	-0.5	0.0995	0.526
ENSMUSG00000078866	GM14420	1.8	0.0992	0.527
ENSMUSG00000046351	ZFP322A	-0.5	0.0987	0.527
ENSMUSG00000058028	ZSCAN5B	-1.1	0.0987	0.527
ENSMUSG00000025626	PHF6	-0.7	0.0974	0.528
ENSMUSG00000026004	KANSL1L	-0.5	0.0969	0.529
ENSMUSG00000020335	ZFP354B	-0.4	0.096	0.529
ENSMUSG00000038299	WDR36	-3.5	0.0959	0.529
ENSMUSG00000067261	FOXD3	0.5	0.0953	0.53
ENSMUSG00000041483	ZFP281	-0.4	0.0948	0.53
ENSMUSG00000030204	DDX47	0.8	0.0931	0.532
ENSMUSG00000048897	ZFP710	0.7	0.0909	0.534
ENSMUSG00000028284	MAP3K7	-1.2	0.0903	0.534
ENSMUSG00000016503	GTF3A	0.5	0.0898	0.535
ENSMUSG00000044390	TIGD3	0.5	0.0896	0.535
ENSMUSG00000032802	SRXN1	0.7	0.089	0.535
ENSMUSG00000045098	SUV420H1	-1	0.0883	0.536
ENSMUSG00000021144	MTA1	-0.3	0.0882	0.536
ENSMUSG00000011306	SUGP1	-0.4	0.0869	0.537
ENSMUSG00000026987	BAZ2B	1	0.0867	0.537
ENSMUSG00000030507	DBX1	-0.4	0.0866	0.537
ENSMUSG00000029765	PLXNA4	-0.4	0.0862	0.538
ENSMUSG00000038721	HOXB7	0.6	0.086	0.538
ENSMUSG00000030942	THUMPD1	-0.4	0.085	0.539
ENSMUSG00000033983	COIL	-0.7	0.0847	0.539
ENSMUSG00000021366	HIVEP1	-0.6	0.0845	0.539
ENSMUSG00000048138	DMRT2	-0.4	0.0843	0.539
ENSMUSG00000032661	OAS3	0.8	0.0843	0.539
ENSMUSG00000010461	EYA4	-0.4	0.0839	0.54
ENSMUSG00000028522	MIER1	-0.4	0.0832	0.54
ENSMUSG00000033430	TERF2IP	-0.3	0.0829	0.541
ENSMUSG00000027173	DEPDC7	0.4	0.0828	0.541
ENSMUSG00000008301	PHAX	0.9	0.0826	0.541
ENSMUSG00000037570	MCRS1	-0.4	0.0825	0.541
ENSMUSG00000062012	ZFP13	0.5	0.0818	0.542
ENSMUSG00000019897	CCDC59	-2.3	0.0818	0.542
ENSMUSG00000045252	ZFP574	-3	0.0818	0.542
ENSMUSG00000036281	SNAPC4	-3.4	0.0809	0.543
ENSMUSG00000078851	HIST3H2A	-0.5	0.0799	0.544
ENSMUSG00000036098	MYRF	0.7	0.0794	0.544
ENSMUSG00000032358	FAM83B	-0.3	0.079	0.544
ENSMUSG00000023947	NFKBIE	0.6	0.0789	0.545
ENSMUSG00000031931	ANKRD49	-1.3	0.0787	0.545
ENSMUSG00000034748	SIRT6	0.5	0.0775	0.546
ENSMUSG00000024268	CELF4	-0.4	0.0775	0.546
ENSMUSG00000061013	MKX	-0.5	0.0774	0.546
ENSMUSG00000040289	HEY1	-0.4	0.0772	0.546
ENSMUSG00000048728	ZFP454	-0.3	0.0761	0.547
ENSMUSG00000021668	POLK	-0.5	0.0759	0.548
ENSMUSG00000022176	REM2	-0.3	0.0758	0.548
ENSMUSG00000078427	SARNP	0.6	0.074	0.55
ENSMUSG00000046364	RPL27A	0.3	0.0723	0.551
ENSMUSG00000022053	EBF2	0.6	0.0719	0.552
ENSMUSG00000073043	ATOH1	0.8	0.0714	0.552
ENSMUSG00000028528	DNAJC6	0.6	0.0712	0.552
ENSMUSG00000056648	HOXB8	0.4	0.0705	0.553
ENSMUSG00000050058	PRM3	-0.3	0.0701	0.554
ENSMUSG00000018565	ELP5	-3.3	0.0696	0.554
ENSMUSG00000030751	PSMA1	-3.3	0.0696	0.554
ENSMUSG00000060938	RPL26	-3.3	0.0696	0.554
ENSMUSG00000069744	PSMB3	-3.3	0.0696	0.554
ENSMUSG00000003444	MED29	-0.4	0.0688	0.555
ENSMUSG00000025151	MAGED1	-0.3	0.0687	0.555
ENSMUSG00000042377	FAM83G	-0.4	0.0684	0.555
ENSMUSG00000022194	PABPN1	-1.2	0.0678	0.556
ENSMUSG00000060461	DPPA5A	0.4	0.0678	0.556
ENSMUSG00000090258	CHURC1	-0.3	0.0677	0.556
ENSMUSG00000019984	MED23	-0.7	0.0676	0.556
ENSMUSG00000039782	CPEB2	0.4	0.0673	0.557
ENSMUSG00000028089	CHD1L	-0.4	0.0672	0.557
ENSMUSG00000001415	SMG5	-0.4	0.0657	0.558
ENSMUSG00000072294	KLF12	-0.4	0.0651	0.559
ENSMUSG00000030148	CLEC4A2	-0.3	0.0637	0.561
ENSMUSG00000029038	SSU72	-3.3	0.0633	0.561
ENSMUSG00000009640	DMAP1	-0.5	0.0633	0.561
ENSMUSG00000050240	HIC2	-0.4	0.0631	0.561
ENSMUSG00000029840	MTPN	0.4	0.0631	0.561
ENSMUSG00000045314	SOWAHB	-0.4	0.0612	0.563
ENSMUSG00000029913	PRDM5	0.4	0.0609	0.564
ENSMUSG00000029178	KLF3	-0.5	0.0609	0.564
ENSMUSG00000037029	ZFP146	0.3	0.0608	0.564
ENSMUSG00000010592	DAZL	0.3	0.0607	0.564
ENSMUSG00000026799	MED27	-0.9	0.0606	0.564
ENSMUSG00000028483	SNAPC3	-2.7	0.0605	0.564
ENSMUSG00000014704	HOXA2	0.5	0.0602	0.564
ENSMUSG00000063065	MAPK3	-0.3	0.0598	0.565
ENSMUSG00000030446	ZFP273	-0.3	0.0598	0.565
ENSMUSG00000039652	CPEB3	-0.4	0.0597	0.565
ENSMUSG00000020397	MED7	-0.5	0.0592	0.566
ENSMUSG00000042606	HIRIP3	-0.4	0.0585	0.566
ENSMUSG00000028957	PER3	-0.3	0.0585	0.566
ENSMUSG00000017830	DHX58	-0.4	0.0584	0.567
ENSMUSG00000030145	ZFP248	1	0.0578	0.567
ENSMUSG00000031590	FRG1	-0.3	0.0577	0.567
ENSMUSG00000041837	PDCD7	-0.8	0.0576	0.568
ENSMUSG00000029144	GTF3C2	-0.4	0.0574	0.568
ENSMUSG00000026305	LRRFIP1	-0.3	0.0558	0.57
ENSMUSG00000034993	VAT1	-0.3	0.0549	0.571
ENSMUSG00000028330	NCBP1	-1	0.0543	0.571
ENSMUSG00000062329	CYTL1	1.2	0.0535	0.572
ENSMUSG00000042063	ZFP386	-0.3	0.0527	0.573
ENSMUSG00000037784	DZIP1L	0.5	0.0522	0.574
ENSMUSG00000028175	DEPDC1A	-0.3	0.0512	0.575
ENSMUSG00000036792	MBD5	0.3	0.0508	0.576
ENSMUSG00000059273	ZC3H4	-0.5	0.0505	0.576
ENSMUSG00000021714	CENPK	0.7	0.0505	0.576
ENSMUSG00000055027	SMYD1	-0.3	0.0503	0.576
ENSMUSG00000038415	FOXQ1	0.4	0.0496	0.577
ENSMUSG00000045248	MED26	-0.5	0.0496	0.577
ENSMUSG00000036819	JMJD4	-0.3	0.0495	0.578
ENSMUSG00000028946	HES3	0.4	0.0493	0.578
ENSMUSG00000022974	PAXBP1	-0.3	0.0473	0.581
ENSMUSG00000044452	ZFP507	-0.3	0.0473	0.581
ENSMUSG00000022394	L3MBTL2	-0.3	0.0473	0.581
ENSMUSG00000038518	JARID2	-0.2	0.0471	0.581
ENSMUSG00000027981	RNPC3	-3.1	0.0468	0.581
ENSMUSG00000037492	ZMAT4	-0.3	0.0466	0.581
ENSMUSG00000044243	BHLHA9	0.3	0.0459	0.582
ENSMUSG00000045763	BASP1	-0.3	0.0456	0.583
ENSMUSG00000003382	ETV3	0.3	0.0445	0.584
ENSMUSG00000064037	GPN1	-1.1	0.0444	0.584
ENSMUSG00000025352	GDF11	2	0.044	0.585
ENSMUSG00000070520	NDNL2	-3	0.044	0.585
ENSMUSG00000014907	NAF1	0.5	0.0437	0.585
ENSMUSG00000038418	EGR1	-0.3	0.0436	0.585
ENSMUSG00000068959	ZFP619	-0.3	0.0435	0.586
ENSMUSG00000035275	RAVER2	-0.3	0.0434	0.586
ENSMUSG00000028619	TCEANC2	0.6	0.0434	0.586
ENSMUSG00000037188	GRHL3	-0.3	0.0433	0.586
ENSMUSG00000054199	GON4L	-0.9	0.0431	0.586
ENSMUSG00000052040	KLF13	-0.3	0.0426	0.587
ENSMUSG00000021098	4930447C04RIK	0.9	0.0417	0.588
ENSMUSG00000024561	MBD1	0.3	0.0407	0.589
ENSMUSG00000033863	KLF9	0.4	0.0404	0.59
ENSMUSG00000045273	CENPH	-2.9	0.04	0.59
ENSMUSG00000034442	TRMT5	-2.9	0.04	0.59
ENSMUSG00000030752	KDM8	-0.2	0.0385	0.592
ENSMUSG00000047821	TRIM16	-0.3	0.0385	0.592
ENSMUSG00000021431	SNRNP48	-0.3	0.0381	0.593
ENSMUSG00000029715	POP7	-2.9	0.0381	0.593
ENSMUSG00000049536	TCEAL1	0.3	0.0381	0.593
ENSMUSG00000019782	RWDD1	0.3	0.0377	0.594
ENSMUSG00000020700	MAP3K3	-0.4	0.0372	0.594
ENSMUSG00000050919	ZFP366	0.3	0.0372	0.594
ENSMUSG00000069227	GPRIN1	0.3	0.0369	0.595
ENSMUSG00000046058	EID2	-0.3	0.0367	0.595
ENSMUSG00000049577	ZFPM1	-0.3	0.0365	0.595
ENSMUSG00000035934	PKNOX2	0.4	0.0362	0.596
ENSMUSG00000032387	RBPMS2	-0.3	0.036	0.596
ENSMUSG00000023165	SSXB2	0.6	0.0356	0.597
ENSMUSG00000075704	TXNRD2	0.3	0.0354	0.597
ENSMUSG00000051557	PUSL1	0.2	0.0346	0.598
ENSMUSG00000063954	HIST2H2AA1	-0.3	0.0342	0.599
ENSMUSG00000064220	HIST2H2AA2	-0.3	0.0342	0.599
ENSMUSG00000047907	TSHZ2	-0.3	0.0332	0.6
ENSMUSG00000028798	EIF3I	-0.3	0.0331	0.6
ENSMUSG00000020801	MED31	0.5	0.033	0.6
ENSMUSG00000071604	FAM189A2	-0.2	0.0328	0.601
ENSMUSG00000022484	HOXC10	0.3	0.0326	0.601
ENSMUSG00000020228	HELB	-0.3	0.0326	0.601
ENSMUSG00000040712	CAMTA2	0.2	0.032	0.602
ENSMUSG00000059309	HIST1H3F	-1.2	0.0318	0.602
ENSMUSG00000015053	GATA2	-0.3	0.0312	0.603
ENSMUSG00000030123	PLXND1	-0.2	0.031	0.604
ENSMUSG00000030149	KLRK1	0.3	0.0307	0.604
ENSMUSG00000042185	NFRKB	0.2	0.0305	0.604
ENSMUSG00000020076	DDX50	0.3	0.0295	0.606
ENSMUSG00000046792	ZFP787	0.3	0.0295	0.606
ENSMUSG00000035601	TRMT10B	0.3	0.0294	0.606
ENSMUSG00000015165	HNRNPL	-2.7	0.0294	0.606
ENSMUSG00000054309	CPSF3	-2.7	0.0294	0.606
ENSMUSG00000006456	RBM14	-2.7	0.0294	0.606
ENSMUSG00000078348	SF3B5	-0.6	0.0292	0.607
ENSMUSG00000024803	ANKRD1	0.6	0.0284	0.608
ENSMUSG00000091854	MIER2	-0.3	0.0283	0.608
ENSMUSG00000032526	DEB1	-1.1	0.0278	0.609
ENSMUSG00000030393	ZIK1	-0.1	0.0276	0.609
ENSMUSG00000021067	SAV1	-0.3	0.0271	0.61
ENSMUSG00000008976	GABPA	0.3	0.027	0.61
ENSMUSG00000023050	MAP3K12	-0.2	0.027	0.61
ENSMUSG00000079681	ZGLP1	-0.3	0.0267	0.611
ENSMUSG00000013822	ELOF1	-2.4	0.026	0.612
ENSMUSG00000022724	MINA	0.5	0.0257	0.613
ENSMUSG00000074272	CEACAM1	-0.2	0.0254	0.613
ENSMUSG00000050397	FOXL2	0.5	0.0245	0.615
ENSMUSG00000026816	GTF3C5	-2.6	0.0243	0.616
ENSMUSG00000028952	ZBTB48	-0.2	0.0243	0.616
ENSMUSG00000022336	EIF3E	0.4	0.0243	0.616
ENSMUSG00000025959	KLF7	0.2	0.0241	0.616
ENSMUSG00000033837	FOXH1	-0.2	0.0236	0.617
ENSMUSG00000066224	ARID3C	-0.3	0.0234	0.617
ENSMUSG00000042589	CUX2	1	0.0232	0.618
ENSMUSG00000023902	ZSCAN10	0.2	0.0232	0.618
ENSMUSG00000030291	MED21	-2.6	0.023	0.618
ENSMUSG00000032998	FOXJ3	-0.3	0.0229	0.618
ENSMUSG00000038502	PTOV1	-0.2	0.0226	0.619
ENSMUSG00000031621	ISX	-0.3	0.0226	0.619
ENSMUSG00000065999	GM13154	-0.2	0.0226	0.619
ENSMUSG00000054074	SKIDA1	0.2	0.0218	0.621
ENSMUSG00000032119	HINFP	-0.3	0.0218	0.621
ENSMUSG00000028949	SMARCD3	-0.2	0.0218	0.621
ENSMUSG00000000730	DNMT3L	0.2	0.0213	0.622
ENSMUSG00000040433	ZBTB38	-0.2	0.0212	0.622
ENSMUSG00000033499	LARP4B	-0.2	0.0205	0.623
ENSMUSG00000038025	PHF2	-0.2	0.0205	0.623
ENSMUSG00000027201	MYEF2	0.6	0.0205	0.623
ENSMUSG00000025200	CWF19L1	-0.2	0.0202	0.624
ENSMUSG00000024968	RCOR2	-0.2	0.02	0.624
ENSMUSG00000051550	ZFP579	0.2	0.0199	0.625
ENSMUSG00000079487	MED12	-0.6	0.0193	0.626
ENSMUSG00000012350	EHF	-0.2	0.0192	0.626
ENSMUSG00000026491	AHCTF1	-0.9	0.0189	0.627
ENSMUSG00000031568	RWDD4A	0.2	0.0189	0.627
ENSMUSG00000047591	MAFA	-0.2	0.0187	0.627
ENSMUSG00000063334	KRR1	-0.9	0.0186	0.627
ENSMUSG00000021911	PARG	-0.2	0.0185	0.628
ENSMUSG00000035355	KCNH4	-0.1	0.0185	0.628
ENSMUSG00000031409	TCEAL6	0.2	0.0182	0.628
ENSMUSG00000027763	MBNL1	0.2	0.0182	0.628
ENSMUSG00000027569	MRGBP	-0.2	0.018	0.629
ENSMUSG00000028430	NOL6	-1	0.018	0.629
ENSMUSG00000011267	ZFP296	-0.2	0.018	0.629
ENSMUSG00000069867	PABPN1L	0.3	0.0177	0.629
ENSMUSG00000002455	PRPF6	-0.4	0.0176	0.63
ENSMUSG00000092260	ZFP963	0.3	0.0175	0.63
ENSMUSG00000020248	NFYB	-0.7	0.0174	0.63
ENSMUSG00000026427	EIF2D	0.2	0.0171	0.631
ENSMUSG00000074899	SPTBN5	0.4	0.0171	0.631
ENSMUSG00000045555	METTL24	0.3	0.0171	0.631
ENSMUSG00000040148	HMX3	-0.1	0.0171	0.631
ENSMUSG00000002885	CD97	-0.2	0.017	0.631
ENSMUSG00000006720	ZFP184	-0.2	0.0169	0.631
ENSMUSG00000039068	ZZZ3	0.3	0.0167	0.632
ENSMUSG00000029427	ZCCHC8	-0.1	0.0165	0.632
ENSMUSG00000024483	ANKHD1	-0.2	0.0161	0.633
ENSMUSG00000054648	ZFP869	-0.2	0.0161	0.633
ENSMUSG00000059713	RCAN3	0.2	0.0161	0.633
ENSMUSG00000019494	COPS6	-0.7	0.016	0.633
ENSMUSG00000030544	MESP1	-0.1	0.016	0.633
ENSMUSG00000039354	SMARCAL1	0.2	0.0157	0.634
ENSMUSG00000028863	MEAF6	-0.2	0.0156	0.634
ENSMUSG00000041890	GIT2	-0.1	0.0154	0.634
ENSMUSG00000046668	CXXC5	-0.1	0.0153	0.635
ENSMUSG00000016831	TOX4	0.7	0.0152	0.635
ENSMUSG00000042812	FOXF1	-0.3	0.0151	0.635
ENSMUSG00000005503	EVX1	-0.1	0.0149	0.635
ENSMUSG00000025997	IKZF2	-0.2	0.0148	0.636
ENSMUSG00000035569	ANKRD11	-0.2	0.0146	0.636
ENSMUSG00000022441	EFCAB6	-0.2	0.0145	0.636
ENSMUSG00000031609	SAP30	-0.1	0.0144	0.637
ENSMUSG00000030243	RECQL	-0.1	0.0142	0.637
ENSMUSG00000021541	TRPC7	0.3	0.0141	0.637
ENSMUSG00000027230	CREB3L1	-0.2	0.0141	0.637
ENSMUSG00000035597	PRPF39	-0.1	0.014	0.638
ENSMUSG00000028707	DMBX1	0.9	0.0139	0.638
ENSMUSG00000054169	CEACAM10	-0.2	0.0136	0.639
ENSMUSG00000037868	EGR2	0.2	0.0135	0.639
ENSMUSG00000091625	LSM5	-0.3	0.0131	0.64
ENSMUSG00000026535	IFI202B	0.2	0.013	0.64
ENSMUSG00000049658	BDP1	0.3	0.0129	0.64
ENSMUSG00000029389	DDX55	-0.5	0.0122	0.642
ENSMUSG00000032301	PSMA4	-0.5	0.0113	0.644
ENSMUSG00000028772	ZCCHC17	-0.2	0.0109	0.645
ENSMUSG00000007617	HOMER1	-0.2	0.0107	0.646
ENSMUSG00000048878	HEXIM1	-1.2	0.0106	0.646
ENSMUSG00000046185	ZFP84	-0.2	0.0106	0.646
ENSMUSG00000038000	ACD	-0.3	0.0105	0.647
ENSMUSG00000055298	CTSJ	0.1	0.0102	0.647
ENSMUSG00000021271	ZFP839	-0.1	0.0102	0.647
ENSMUSG00000061887	SSBP3	-0.2	0.0102	0.647
ENSMUSG00000023106	DENR	-0.2	0.0101	0.648
ENSMUSG00000028683	EIF2B3	-2.2	0.00974	0.649
ENSMUSG00000036698	AGO2	-1.2	0.00948	0.649
ENSMUSG00000032239	RP9	-0.1	0.00913	0.651
ENSMUSG00000044024	RELL2	-0.1	0.00887	0.651
ENSMUSG00000028540	DPH2	0.2	0.00882	0.652
ENSMUSG00000046574	PRR12	-0.1	0.00863	0.652
ENSMUSG00000040720	1110037F02RIK	-0.1	0.00853	0.652
ENSMUSG00000066760	PSG16	-0.2	0.00845	0.653
ENSMUSG00000031312	ITGB1BP2	0.1	0.00843	0.653
ENSMUSG00000046667	RBM12B1	-0.9	0.0079	0.654
ENSMUSG00000091243	VGLL3	0.1	0.00741	0.656
ENSMUSG00000037337	MAP4K1	0.2	0.007	0.658
ENSMUSG00000027014	CWC22	-0.7	0.0066	0.659
ENSMUSG00000013465	NELFB	0.2	0.00658	0.659
ENSMUSG00000040725	HNRNPUL1	-0.2	0.00652	0.659
ENSMUSG00000011427	ZFP790	-0.1	0.00634	0.66
ENSMUSG00000020086	H2AFY2	0.2	0.00633	0.66
ENSMUSG00000063108	ZFP26	-0.2	0.00624	0.66
ENSMUSG00000044847	LSM11	0.2	0.00617	0.661
ENSMUSG00000048921	ZFP689	-0.1	0.00615	0.661
ENSMUSG00000027080	MED19	-0.2	0.00601	0.661
ENSMUSG00000007035	MSH5	0.1	0.006	0.661
ENSMUSG00000045440	INSM2	-0.1	0.0059	0.662
ENSMUSG00000066721	ZFP575	0.1	0.00567	0.663
ENSMUSG00000032745	GPBP1	-0.1	0.00563	0.663
ENSMUSG00000056493	FOXK1	-0.5	0.00551	0.663
ENSMUSG00000067367	LYAR	-0.1	0.00531	0.664
ENSMUSG00000002524	PUF60	-1.1	0.00529	0.664
ENSMUSG00000040183	ANKRD6	-0.1	0.0052	0.664
ENSMUSG00000037331	LARP1	0.1	0.00511	0.665
ENSMUSG00000003970	RPL8	-0.3	0.00498	0.665
ENSMUSG00000024456	DIAP1	-0.1	0.00465	0.667
ENSMUSG00000020273	PAPOLG	0.1	0.00454	0.667
ENSMUSG00000021464	ROR2	-0.1	0.00452	0.667
ENSMUSG00000034430	ZXDC	-0.1	0.00433	0.668
ENSMUSG00000020547	BZW2	0.1	0.00376	0.67
ENSMUSG00000029135	FOSL2	-0.1	0.00358	0.671
ENSMUSG00000058392	RRP1B	0.1	0.00337	0.672
ENSMUSG00000068823	CSDE1	-0.1	0.00315	0.673
ENSMUSG00000029504	DDX51	-0.1	0.00315	0.673
ENSMUSG00000044676	ZFP612	-0.1	0.00302	0.673
ENSMUSG00000043903	GM22	0.2	0.00301	0.673
ENSMUSG00000060093	HIST1H4A	-0.1	0.0029	0.674
ENSMUSG00000028898	TRNAU1AP	0.1	0.00279	0.674
ENSMUSG00000029814	IGF2BP3	-0.1	0.00268	0.675
ENSMUSG00000066797	ZFP648	0.1	0.00267	0.675
ENSMUSG00000034968	LBX2	0.1	0.00264	0.675
ENSMUSG00000040128	PNRC1	-0.1	0.00263	0.675
ENSMUSG00000055150	ZFP78	-0.1	0.00258	0.675
ENSMUSG00000002658	GTF2F1	0.1	0.00252	0.676
ENSMUSG00000027544	NFATC2	-0.1	0.00247	0.676
ENSMUSG00000050996	CETN1	-0.1	0.00221	0.677
ENSMUSG00000007946	PHOX2A	0.1	0.00209	0.678
ENSMUSG00000074886	GRK6	-0.1	0.00194	0.678
ENSMUSG00000000435	MYF5	-0.1	0.00176	0.679
ENSMUSG00000041936	AGRN	0.1	0.0012	0.682
ENSMUSG00000002833	HDGFRP2	-0.1	0.00118	0.682
ENSMUSG00000038069	CDKN2AIP	-0.1	0.000552	0.685
ENSMUSG00000038700	HOXB5	-0.1	0.000498	0.685
ENSMUSG00000029538	SRSF9	0.1	0.00045	0.686
ENSMUSG00000024497	POU4F3	0.1	0.000319	0.686
ENSMUSG00000030600	LRFN1	-0.1	0.000299	0.686
ENSMUSG00000035575	UTP6	-0.1	0.000267	0.687
ENSMUSG00000025899	ALKBH8	0.1	3.26e-05	0.688
ENSMUSG00000060121	GEMIN2	0	0	0.688
ENSMUSG00000056300	GM13247	0	0	0.688
ENSMUSG00000061601	PCLO	0	0	0.688
ENSMUSG00000038151	PRDM1	0	0	0.688
ENSMUSG00000037993	DHX38	0	0	0.688
ENSMUSG00000094626	CECR6	0	0	0.688
ENSMUSG00000058248	KCNH1	0	0	0.688
ENSMUSG00000096795	ZFP433	0	0	0.688
ENSMUSG00000055053	NFIC	0	0	0.688
ENSMUSG00000028565	NFIA	0	0	0.688
ENSMUSG00000015501	HIVEP2	0	0	0.688
ENSMUSG00000026565	POU2F1	0	0	0.688
ENSMUSG00000021681	AGGF1	0	0	0.688
ENSMUSG00000025498	IRF7	0	0	0.688
ENSMUSG00000035923	MYF6	0	0	0.688
ENSMUSG00000072623	ZFP9	0	0	0.688
ENSMUSG00000047242	TAF9B	0	0	0.688
ENSMUSG00000057101	ZFP180	0	0	0.688
ENSMUSG00000017421	ZFP207	0	0	0.688
ENSMUSG00000055210	FOXD2	0	0	0.688
ENSMUSG00000023411	NFATC4	0	0	0.688
ENSMUSG00000018076	MED13L	0	0	0.688
ENSMUSG00000036611	EEPD1	0	0	0.688
ENSMUSG00000042895	ABRA	0	0	0.688
ENSMUSG00000029238	CLOCK	0	0	0.688
ENSMUSG00000050954	ZFP169	0	0	0.688
ENSMUSG00000054079	UTP18	0	0	0.688
ENSMUSG00000028389	ZFP37	0	0	0.688
ENSMUSG00000041420	MEIS3	0	0	0.688
ENSMUSG00000041649	KLF8	0	0	0.688
ENSMUSG00000028749	PLA2G2F	0	0	0.688
ENSMUSG00000021990	SPATA13	0	0	0.688
ENSMUSG00000026890	LHX6	0	0	0.688
ENSMUSG00000057551	ZFP317	0	0	0.688
ENSMUSG00000040620	DHX33	0	0	0.688
ENSMUSG00000000244	TSPAN32	0	0	0.688
ENSMUSG00000034820	CPSF7	0	0	0.688
ENSMUSG00000017607	TNS4	0	0	0.688
ENSMUSG00000038725	PKHD1L1	0	0	0.688
ENSMUSG00000045662	HENMT1	0	0	0.688
ENSMUSG00000069476	ZFP616	0	0	0.688
ENSMUSG00000043639	RBM20	0	0	0.688
ENSMUSG00000025265	FGD1	0	0	0.688
ENSMUSG00000045991	ONECUT2	0	0	0.688
ENSMUSG00000004393	DDX56	0	0	0.688
ENSMUSG00000024837	DMRT1	0	0	0.688
ENSMUSG00000030757	ZKSCAN2	0	0	0.688
ENSMUSG00000016624	PHF21B	0	0	0.688
ENSMUSG00000054360	BSX	0	0	0.688
ENSMUSG00000082482	H2AFB2	0	0	0.688
ENSMUSG00000044155	NAA38	0	0	0.688
ENSMUSG00000018040	RRP7A	0	0	0.688
ENSMUSG00000034653	YTHDC2	0	0	0.688
ENSMUSG00000042121	SSH1	0	0	0.688
ENSMUSG00000020100	SLC29A3	0	0	0.688
ENSMUSG00000064043	TRERF1	0	0	0.688
ENSMUSG00000059208	HNRNPM	0	0	0.688
ENSMUSG00000021494	DDX41	0	0	0.688
ENSMUSG00000031665	SALL1	0	0	0.688
ENSMUSG00000074676	FOXS1	0	0	0.688
ENSMUSG00000038290	SMG6	0	0	0.688
ENSMUSG00000028833	NCDN	0	0	0.688
ENSMUSG00000021569	TRIP13	0	0	0.688
ENSMUSG00000087598	ZFP111	0	0	0.688
ENSMUSG00000033964	ZBTB41	0	0	0.688
ENSMUSG00000049184	PURG	0	0	0.688
ENSMUSG00000036775	DECR2	0	0	0.688
ENSMUSG00000049396	GEMIN4	0	0	0.688
ENSMUSG00000074785	PLXNC1	0	0	0.688
ENSMUSG00000022685	PARN	0	0	0.688
ENSMUSG00000049878	RLF	0	0	0.688
ENSMUSG00000044595	DND1	0	0	0.688
ENSMUSG00000066009	GM13051	0	0	0.688
ENSMUSG00000074771	ANKEF1	0	0	0.688
ENSMUSG00000028318	POLR1E	0	0	0.688
ENSMUSG00000031393	MECP2	0	0	0.688
ENSMUSG00000034681	RNPS1	0	0	0.688
ENSMUSG00000050064	ZFP697	0	0	0.688
ENSMUSG00000034610	ZCCHC11	0	0	0.688
ENSMUSG00000023988	BYSL	0	0	0.688
ENSMUSG00000002578	IKZF4	0	0	0.688
ENSMUSG00000030443	ZFP583	0	0	0.688
ENSMUSG00000096199	PTRHD1	0	0	0.688
ENSMUSG00000067916	GM13139	0	0	0.688
ENSMUSG00000054939	ZFP174	0	0	0.688
ENSMUSG00000020400	TNIP1	0	0	0.688
ENSMUSG00000027359	SLC27A2	0	0	0.688
ENSMUSG00000024063	LBH	0	0	0.688
ENSMUSG00000034522	ZFP395	0	0	0.688
ENSMUSG00000005043	SGSH	0	0	0.688
ENSMUSG00000028546	ELAVL4	0	0	0.688
ENSMUSG00000026135	ZFP142	0	0	0.688
ENSMUSG00000045757	ZFP764	0	0	0.688
ENSMUSG00000004268	EMG1	0	0	0.688
ENSMUSG00000044400	SOWAHD	0	0	0.688
ENSMUSG00000022201	ZFR	0	0	0.688
ENSMUSG00000021415	4933417A18RIK	0	0	0.688
ENSMUSG00000019373	COPS3	0	0	0.688
ENSMUSG00000093668	POU5F2	0	0	0.688
ENSMUSG00000016487	PPFIBP1	0	0	0.688
ENSMUSG00000070990	FOXE1	0	0	0.688
ENSMUSG00000026946	NMI	0	0	0.688
ENSMUSG00000001785	PWP1	0	0	0.688
ENSMUSG00000035946	GSX2	0	0	0.688
ENSMUSG00000028134	PTBP2	0	0	0.688
ENSMUSG00000017478	ZC3H18	0	0	0.688
ENSMUSG00000063358	MAPK1	0	0	0.688
ENSMUSG00000010205	RAVER1	0	0	0.688
ENSMUSG00000021095	GSC	0	0	0.688
ENSMUSG00000038510	RPF2	0	0	0.688
ENSMUSG00000019792	TRMT11	0	0	0.688
ENSMUSG00000048410	ZFP407	0	0	0.688
ENSMUSG00000037513	SAMD4B	0	0	0.688
ENSMUSG00000029235	PDCL2	0	0	0.688
ENSMUSG00000048930	TADA3	0	0	0.688
ENSMUSG00000026459	MYOG	0	0	0.688
ENSMUSG00000022488	NCKAP1L	0	0	0.688
ENSMUSG00000025785	EXOSC7	0	0	0.688
ENSMUSG00000048047	ZBTB33	0	0	0.688
ENSMUSG00000032212	SLTM	0	0	0.688
ENSMUSG00000021838	SAMD4	0	0	0.688
ENSMUSG00000024948	MAP4K2	0	0	0.688
ENSMUSG00000035310	LIN54	0	0	0.688
ENSMUSG00000020668	KIF3C	0	0	0.688
ENSMUSG00000024276	ZFP397	0	0	0.688
ENSMUSG00000079277	HOXD3	0	0	0.688
ENSMUSG00000031365	ZFP275	0	0	0.688
ENSMUSG00000038797	ZSCAN2	0	0	0.688
ENSMUSG00000047909	ANKRD16	0	0	0.688
ENSMUSG00000001158	SNRNP27	0	0	0.688
ENSMUSG00000071477	ZFP777	0	0	0.688
ENSMUSG00000045896	PAIP2B	0	0	0.688
ENSMUSG00000069378	PRDM6	0	0	0.688
ENSMUSG00000058186	GM13242	0	0	0.688
ENSMUSG00000028580	PUM1	0	0	0.688
ENSMUSG00000006342	SUSD2	0	0	0.688
ENSMUSG00000030380	MZF1	0	0	0.688
ENSMUSG00000024498	TCERG1	0	0	0.688
ENSMUSG00000002325	IRF9	0	0	0.688
ENSMUSG00000070330	TMEM235	0	0	0.688
ENSMUSG00000066037	HNRNPR	0	0	0.688
ENSMUSG00000020962	GTF2A1	0	0	0.688
ENSMUSG00000053935	ATF7IP	0	0	0.688
ENSMUSG00000024186	RGS11	0	0	0.688
ENSMUSG00000094936	RBM4	0	0	0.688
ENSMUSG00000047003	ZFP41	0	0	0.688
ENSMUSG00000074500	ZFP558	0	0	0.688
ENSMUSG00000004263	ATN1	0	0	0.688
ENSMUSG00000002948	MAP2K7	0	0	0.688
ENSMUSG00000029068	CCNL2	0	0	0.688
ENSMUSG00000054191	KLF1	0	0	0.688
ENSMUSG00000075000	NRBF2	0	0	0.688
ENSMUSG00000046229	SCAND1	0	0	0.688
ENSMUSG00000026843	FUBP3	0	0	0.688
ENSMUSG00000029594	RBM19	0	0	0.688
ENSMUSG00000070003	SSBP4	0	0	0.688
ENSMUSG00000003154	FOXJ2	0	0	0.688
ENSMUSG00000028099	POLR3C	0	0	0.688
ENSMUSG00000029817	TRA2A	0	0	0.688
ENSMUSG00000075266	CENPW	0	0	0.688
ENSMUSG00000024097	SRSF7	0	0	0.688
ENSMUSG00000060639	HIST1H4I	0	0	0.688
ENSMUSG00000022811	ZFP148	0	0	0.688
ENSMUSG00000031134	RBMX	0	0	0.688
ENSMUSG00000043372	HEXIM2	0	0	0.688
ENSMUSG00000063800	PRPF38A	0	0	0.688
ENSMUSG00000029697	FEZF1	0	0	0.688
ENSMUSG00000022199	SLC22A17	0	0	0.688
ENSMUSG00000057894	ZFP329	0	0	0.688
ENSMUSG00000037791	PHF12	0	0	0.688
ENSMUSG00000079662	NTN3	0	0	0.688
ENSMUSG00000029587	ZFP12	0	0	0.688
ENSMUSG00000060152	POP5	0	0	0.688
ENSMUSG00000093445	LRCH4	0	0	0.688
ENSMUSG00000078897	GM4724	0	0	0.688
ENSMUSG00000022536	GLYR1	0	0	0.688
ENSMUSG00000078880	GM14308	0	0	0.688
ENSMUSG00000021255	ESRRB	0	0	0.688
ENSMUSG00000038705	GMEB2	0	0	0.688
ENSMUSG00000008193	SPIB	0	0	0.688
ENSMUSG00000019564	ARID3A	0	0	0.688
ENSMUSG00000037279	OVOL2	0	0	0.688
ENSMUSG00000031697	ORC6	0	0	0.688
ENSMUSG00000029754	DLX6	0	0	0.688
ENSMUSG00000022708	ZBTB20	0	0	0.688
ENSMUSG00000022760	THAP7	0	0	0.688
ENSMUSG00000060739	NSA2	0	0	0.688
ENSMUSG00000021890	EAF1	0	0	0.688
ENSMUSG00000052942	GLIS3	0	0	0.688
ENSMUSG00000040310	ALX4	0	0	0.688
ENSMUSG00000047264	ZFP358	0	0	0.688
ENSMUSG00000075304	SP5	0	0	0.688
ENSMUSG00000035365	PARPBP	0	0	0.688
ENSMUSG00000028911	SRSF4	0	0	0.688
ENSMUSG00000035049	RRP12	0	0	0.688
ENSMUSG00000049532	SALL2	0	0	0.688
ENSMUSG00000025213	KAZALD1	0	0	0.688
ENSMUSG00000028759	HP1BP3	0	0	0.688
ENSMUSG00000023007	PRPF40B	0	0	0.688
ENSMUSG00000038193	HAND2	0	0	0.688
ENSMUSG00000037197	RBM17	0	0	0.688
ENSMUSG00000070605	GM13251	0	0	0.688
ENSMUSG00000021506	PITX1	0	0	0.688
ENSMUSG00000046714	FOXC2	0	0	0.688
ENSMUSG00000021936	MAPK8	0	0	0.688
ENSMUSG00000018923	MED11	0	0	0.688
ENSMUSG00000043467	ZBTB37	0	0	0.688
ENSMUSG00000055407	MAP6	0	0	0.688
ENSMUSG00000037855	ZFP365	0	0	0.688
ENSMUSG00000030188	MAGOHB	0	0	0.688
ENSMUSG00000059625	SOHLH1	0	0	0.688
ENSMUSG00000031935	MED17	0	0	0.688
ENSMUSG00000041298	KATNAL1	0	0	0.688
ENSMUSG00000055991	ZKSCAN5	0	0	0.688
ENSMUSG00000037533	RAPGEF6	0	0	0.688
ENSMUSG00000011349	DMRTC2	0	0	0.688
ENSMUSG00000001815	EVX2	0	0	0.688
ENSMUSG00000009585	APOBEC3	0	0	0.688
ENSMUSG00000026439	RBBP5	0	0	0.688
ENSMUSG00000020092	PALD1	0	0	0.688
ENSMUSG00000024013	FGD2	0	0	0.688
ENSMUSG00000056820	TSNAX	0	0	0.688
ENSMUSG00000060586	H2-EB1	0	0	0.688
ENSMUSG00000051518	RPS19BP1	0	0	0.688
ENSMUSG00000048450	MSX1	0	0	0.688
ENSMUSG00000058886	DEAF1	0	0	0.688
ENSMUSG00000016253	NELFCD	0	0	0.688
ENSMUSG00000031379	PIR	0	0	0.688
ENSMUSG00000040985	SUN3	0	0	0.688
ENSMUSG00000042472	ZFP410	0	0	0.688
ENSMUSG00000033222	TTF2	0	0	0.688
ENSMUSG00000075528	AARSD1	0	0	0.688
ENSMUSG00000029345	TFIP11	0	0	0.688
ENSMUSG00000027580	HELZ2	0	0	0.688
ENSMUSG00000061809	TBPL2	0	0	0.688
ENSMUSG00000059878	ZFP422	0	0	0.688
ENSMUSG00000042487	LEO1	0	0	0.688
ENSMUSG00000026934	LHX3	0	0	0.688
ENSMUSG00000034800	ZFP661	0	0	0.688
ENSMUSG00000051451	CREBZF	0	0	0.688
ENSMUSG00000034839	LARP6	0	0	0.688
ENSMUSG00000020871	DLX4	0	0	0.688
ENSMUSG00000021514	ZFP369	0	0	0.688
ENSMUSG00000089824	RBM12	0	0	0.688
ENSMUSG00000024891	SLC29A2	0	0	0.688
ENSMUSG00000067441	GM14920	0	0	0.688
ENSMUSG00000004540	PSG17	0	0	0.688
ENSMUSG00000047123	TICAM1	0	0	0.688
ENSMUSG00000029771	IRF5	0	0	0.688
ENSMUSG00000033730	EGR3	0	0	0.688
ENSMUSG00000026058	KHDRBS2	0	0	0.688
ENSMUSG00000021470	ERCC6L2	0	0	0.688
ENSMUSG00000004096	CWC15	0	0	0.688
ENSMUSG00000025930	MSC	0	0	0.688
ENSMUSG00000052137	RBM12B2	0	0	0.688
ENSMUSG00000022160	METTL3	0	0	0.688
ENSMUSG00000021900	BTD	0	0	0.688
ENSMUSG00000026077	NPAS2	0	0	0.688
ENSMUSG00000037652	PHC3	0	0	0.688
ENSMUSG00000020599	RGS9	0	0	0.688
ENSMUSG00000021685	OTP	0	0	0.688
ENSMUSG00000067071	HES6	0	0	0.688
ENSMUSG00000021481	ZFP346	0	0	0.688
ENSMUSG00000051495	IRF2BP2	0	0	0.688
ENSMUSG00000042507	ELMSAN1	0	0	0.688
ENSMUSG00000036249	RBM43	0	0	0.688
ENSMUSG00000031848	LSM4	0	0	0.688
ENSMUSG00000024081	CEBPZ	0	0	0.688
ENSMUSG00000029423	PIWIL1	0	0	0.688
ENSMUSG00000034777	VAX2	0	0	0.688
ENSMUSG00000016921	SRSF6	0	0	0.688
ENSMUSG00000020454	EIF4ENIF1	0	0	0.688
ENSMUSG00000022312	EIF3H	0	0	0.688
ENSMUSG00000049755	ZFP672	0	0	0.688
ENSMUSG00000071235	VRTN	0	0	0.688
ENSMUSG00000095139	POU3F2	0	0	0.688
ENSMUSG00000021375	KIF13A	0	0	0.688
ENSMUSG00000020069	HNRNPH3	0	0	0.688
ENSMUSG00000067455	HIST1H4J	0	0	0.688
ENSMUSG00000074817	PAPOLB	0	0	0.688
ENSMUSG00000020246	HCFC2	0	0	0.688
ENSMUSG00000027405	NOP56	0	0	0.688
ENSMUSG00000030016	ZFML	0	0	0.688
ENSMUSG00000000731	AIRE	0	0	0.688
ENSMUSG00000026788	ZBTB43	0	0	0.688
ENSMUSG00000021362	GCM2	0	0	0.688
ENSMUSG00000029404	ARL6IP4	0	0	0.688
ENSMUSG00000035951	ASCL3	0	0	0.688
ENSMUSG00000021810	ECD	0	0	0.688
ENSMUSG00000049295	ZFP219	0	0	0.688
ENSMUSG00000048100	TAF13	0	0	0.688
ENSMUSG00000075394	HOXC4	0	0	0.688
ENSMUSG00000035215	LSM7	0	0	0.688
ENSMUSG00000066839	ECSIT	0	0	0.688
ENSMUSG00000000823	ZNF512B	0	0	0.688
ENSMUSG00000032652	CREBL2	0	0	0.688
ENSMUSG00000039756	DNTTIP2	0	0	0.688
ENSMUSG00000001911	NFIX	0	0	0.688
ENSMUSG00000044791	SETD2	0	0	0.688
ENSMUSG00000035529	PRDM4	0	0	0.688
ENSMUSG00000023991	FOXP4	0	0	0.688
ENSMUSG00000049606	ZFP644	0	0	0.688
ENSMUSG00000037617	SPAG1	0	0	0.688
ENSMUSG00000029012	ORC5	0	0	0.688
ENSMUSG00000038500	PRR3	0	0	0.688
ENSMUSG00000037364	SRRT	0	0	0.688
ENSMUSG00000023980	TAF8	0	0	0.688
ENSMUSG00000038765	LMX1B	0	0	0.688
ENSMUSG00000033454	ZBTB1	0	0	0.688
ENSMUSG00000033210	SLC9C1	0	0	0.688
ENSMUSG00000017843	PPP2R5C	0	0	0.688
ENSMUSG00000028266	LMO4	0	0	0.688
ENSMUSG00000070697	UTP3	0	0	0.688
ENSMUSG00000036211	HIST1H1T	0	0	0.688
ENSMUSG00000048763	HOXB3	0	0	0.688
ENSMUSG00000028233	TGS1	0	0	0.688
ENSMUSG00000045034	ANKRD34B	0	0	0.688
ENSMUSG00000074971	FIBIN	0	0	0.688
ENSMUSG00000045817	ZFP36L2	0	0	0.688
ENSMUSG00000023025	LARP4	0	0	0.688
ENSMUSG00000052406	REXO4	0	0	0.688
ENSMUSG00000035851	YTHDC1	0	0	0.688
ENSMUSG00000038718	PBX3	0	0	0.688
ENSMUSG00000022529	ZFP263	0	0	0.688
ENSMUSG00000079560	HOXA3	0	0	0.688
ENSMUSG00000040964	ARHGEF10L	0	0	0.688
ENSMUSG00000039356	EXOSC2	0	0	0.688
ENSMUSG00000054034	TCEAL5	0	0	0.688
ENSMUSG00000021047	NOVA1	0	0	0.688
ENSMUSG00000043456	ZFP536	0	0	0.688
ENSMUSG00000020420	ZFP607	0	0	0.688
ENSMUSG00000034732	PABPC5	0	0	0.688
ENSMUSG00000029868	TRPV6	0	0	0.688
ENSMUSG00000070034	SP110	0	0	0.688
ENSMUSG00000092558	MED20	0	0	0.688
ENSMUSG00000047036	ZFP445	0	0	0.688
ENSMUSG00000027018	HAT1	0	0	0.688
ENSMUSG00000001065	ZFP276	0	0	0.688
ENSMUSG00000037275	GEMIN5	0	0	0.688
ENSMUSG00000060950	TRMT61A	0	0	0.688
ENSMUSG00000056209	NPM3	0	0	0.688
ENSMUSG00000098022	ZFP82	0	0	0.688
ENSMUSG00000001542	ELL2	0	0	0.688
ENSMUSG00000003051	ELF3	0	0	0.688
ENSMUSG00000053414	HUNK	0	0	0.688
ENSMUSG00000066007	ZFP600	0	0	0.688
ENSMUSG00000048874	PHF3	0	0	0.688
ENSMUSG00000032264	ZW10	0	0	0.688
ENSMUSG00000046957	SPZ1	0	0	0.688
ENSMUSG00000028675	PNRC2	0	0	0.688
ENSMUSG00000061143	MAML3	0	0	0.688
ENSMUSG00000001444	TBX21	0	0	0.688
ENSMUSG00000028850	GPATCH3	0	0	0.688
ENSMUSG00000000056	NARF	0	0	0.688
ENSMUSG00000027799	NBEA	0	0	0.688
ENSMUSG00000070319	EIF3G	0	0	0.688
ENSMUSG00000037579	KCNH3	0	0	0.688
ENSMUSG00000031107	RBMX2	0	0	0.688
ENSMUSG00000005470	ASF1B	0	0	0.688
ENSMUSG00000024800	RPP30	0	0	0.688
ENSMUSG00000056413	ADAP1	0	0	0.688
ENSMUSG00000027132	KATNBL1	0	0	0.688
ENSMUSG00000021962	DCP1A	0	0	0.688
ENSMUSG00000001504	IRX2	0	0	0.688
ENSMUSG00000014603	ALX3	0	0	0.688
ENSMUSG00000028150	RORC	0	0	0.688
ENSMUSG00000028610	DMRTB1	0	0	0.688
ENSMUSG00000035653	LRFN5	0	0	0.688
ENSMUSG00000033669	ZFP7	0	0	0.688
ENSMUSG00000036139	HOXC9	0	0	0.688
ENSMUSG00000027547	SALL4	0	0	0.688
ENSMUSG00000035168	TANC1	0	0	0.688
ENSMUSG00000028053	ASH1L	0	0	0.688
ENSMUSG00000051390	ZBTB22	0	0	0.688
ENSMUSG00000024619	CDX1	0	0	0.688
ENSMUSG00000023034	NR4A1	0	0	0.688
ENSMUSG00000022335	ZFAT	0	0	0.688
ENSMUSG00000031667	AKTIP	0	0	0.688
ENSMUSG00000045193	CIRBP	0	0	0.688
ENSMUSG00000030738	EIF3C	0	0	0.688
ENSMUSG00000039391	CCDC81	0	0	0.688
ENSMUSG00000039342	ANKAR	0	0	0.688
ENSMUSG00000041992	RAPGEF5	0	0	0.688
ENSMUSG00000028282	CASP8AP2	0	0	0.688
ENSMUSG00000038535	ZFP280D	0	0	0.688
ENSMUSG00000037307	BANF2	0	0	0.688
ENSMUSG00000028487	BNC2	0	0	0.688
ENSMUSG00000038236	HOXA7	0	0	0.688
ENSMUSG00000063821	DUPD1	0	0	0.688
ENSMUSG00000025207	SEMA4G	0	0	0.688
ENSMUSG00000043753	DMRTA1	0	0	0.688
ENSMUSG00000024986	HHEX	0	0	0.688
ENSMUSG00000022641	BBX	0	0	0.688
ENSMUSG00000018932	MAP2K3	0	0	0.688
ENSMUSG00000034640	TIPARP	0	0	0.688
ENSMUSG00000045365	RBM15B	0	0	0.688
ENSMUSG00000043059	ZFP513	0	0	0.688
ENSMUSG00000038292	CCDC155	0	0	0.688
ENSMUSG00000040929	RFX3	0	0	0.688
ENSMUSG00000027204	FBN1	0	0	0.688
ENSMUSG00000000838	FMR1	0	0	0.688
ENSMUSG00000026279	THAP4	0	0	0.688
ENSMUSG00000020366	MAPK9	0	0	0.688
ENSMUSG00000055762	EEF1D	0	0	0.688
ENSMUSG00000042570	MIER2	0	0	0.688
ENSMUSG00000038331	SATB2	0	0	0.688
ENSMUSG00000049421	ZFP260	0	0	0.688
ENSMUSG00000004356	UTP20	0	0	0.688
ENSMUSG00000032582	RBM6	0	0	0.688
ENSMUSG00000054383	PNMA1	0	0	0.688
ENSMUSG00000023026	DIP2B	0	0	0.688
ENSMUSG00000043445	PGP	0	0	0.688
ENSMUSG00000026254	EIF4E2	0	0	0.688
ENSMUSG00000034032	RPAP1	0	0	0.688
ENSMUSG00000042097	ZFP239	0	0	0.688
ENSMUSG00000022623	SHANK3	0	0	0.688
ENSMUSG00000067942	ZFP160	0	0	0.688
ENSMUSG00000015579	NKX2-5	0	0	0.688
ENSMUSG00000042419	NFKBIL1	0	0	0.688
ENSMUSG00000059689	ZFP637	0	0	0.688
ENSMUSG00000029802	ABCG2	0	0	0.688
ENSMUSG00000062518	ZFP534	0	0	0.688
ENSMUSG00000048377	FOXI2	0	0	0.688
ENSMUSG00000023971	RRP36	0	0	0.688
ENSMUSG00000057691	ZFP746	0	0	0.688
ENSMUSG00000042851	ZC3H6	0	0	0.688
ENSMUSG00000052135	FOXO6	0	0	0.688
ENSMUSG00000051499	ZFP786	0	0	0.688
ENSMUSG00000072949	ACOT1	0	0	0.688
ENSMUSG00000038954	SUPT3	0	0	0.688
ENSMUSG00000074194	ZFP791	0	0	0.688
ENSMUSG00000009248	ASCL2	0	0	0.688
ENSMUSG00000044220	NKX2-3	0	0	0.688
ENSMUSG00000068966	ZBTB34	0	0	0.688
ENSMUSG00000053801	GRWD1	0	0	0.688
ENSMUSG00000075327	ZBTB2	0	0	0.688
ENSMUSG00000019297	NOP9	0	0	0.688
ENSMUSG00000027583	ZBTB46	0	0	0.688
ENSMUSG00000002107	CELF2	0	0	0.688
ENSMUSG00000034429	ZFP707	0	0	0.688
ENSMUSG00000021113	SNAPC1	0	0	0.688
ENSMUSG00000034259	EXOSC4	0	0	0.688
ENSMUSG00000041645	DDX24	0	0	0.688
ENSMUSG00000034321	EXOSC1	0	0	0.688
ENSMUSG00000024747	ALDH1A7	0	0	0.688
ENSMUSG00000074397	FOXR1	0	0	0.688
ENSMUSG00000005883	SPO11	0	0	0.688
ENSMUSG00000031326	CDX4	0	0	0.688
ENSMUSG00000039275	FOXK2	0	0	0.688
ENSMUSG00000031079	ZFP300	0	0	0.688
ENSMUSG00000021540	SMAD5	0	0	0.688
ENSMUSG00000003234	ABCF3	0	0	0.688
ENSMUSG00000034266	BATF	0	0	0.688
ENSMUSG00000055612	CDCA7	0	0	0.688
ENSMUSG00000021175	CDCA7L	0	0	0.688
ENSMUSG00000050600	ZFP831	0	0	0.688
ENSMUSG00000062175	TGIF2	0	0	0.688
ENSMUSG00000040713	CREG1	0	0	0.688
ENSMUSG00000062397	ZFP706	0	0	0.688
ENSMUSG00000055204	ANKRD17	0	0	0.688
ENSMUSG00000039158	AKNA	0	0	0.688
ENSMUSG00000092094	ZFP804B	0	0	0.688
ENSMUSG00000037730	MYNN	0	0	0.688
ENSMUSG00000024220	ZFP523	0	0	0.688
ENSMUSG00000049321	ZFP2	0	0	0.688
ENSMUSG00000027498	CSTF1	0	0	0.688
ENSMUSG00000032495	LRRC2	0	0	0.688
ENSMUSG00000063894	ZKSCAN8	0	0	0.688
ENSMUSG00000004364	CUL3	0	0	0.688
ENSMUSG00000003039	FAM32A	0	0	0.688
ENSMUSG00000041762	GPR155	0	0	0.688
ENSMUSG00000036672	CENPT	0	0	0.688
ENSMUSG00000033849	B3GALT2	0	0	0.688
ENSMUSG00000041530	AGO1	0	0	0.688
ENSMUSG00000074158	9830147E19RIK	0	0	0.688
ENSMUSG00000026782	ABI2	0	0	0.688
ENSMUSG00000060257	SCRT2	0	0	0.688
ENSMUSG00000025451	PAIP1	0	0	0.688
ENSMUSG00000040302	RBM48	0	0	0.688
ENSMUSG00000057637	PRDM2	0	0	0.688
ENSMUSG00000035930	CHST4	0	0	0.688
ENSMUSG00000031688	POU4F2	0	0	0.688
ENSMUSG00000050846	ZFP623	0	0	0.688
ENSMUSG00000033883	D3ERTD254E	0	0	0.688
ENSMUSG00000053470	KDM3A	0	0	0.688
ENSMUSG00000003452	BICD1	0	0	0.688
ENSMUSG00000096210	H1F0	0	0	0.688
ENSMUSG00000008393	CARHSP1	0	0	0.688
ENSMUSG00000018750	ZBTB4	0	0	0.688
ENSMUSG00000052363	ZDHHC19	0	0	0.688
ENSMUSG00000038560	SP6	0	0	0.688
ENSMUSG00000028358	ZFP618	0	0	0.688
ENSMUSG00000036158	PRICKLE1	0	0	0.688
ENSMUSG00000004500	ZFP324	0	0	0.688
ENSMUSG00000056854	POU3F4	0	0	0.688
ENSMUSG00000037206	ISLR	0	0	0.688
ENSMUSG00000011837	SNAPC2	0	0	0.688
ENSMUSG00000055239	KCMF1	0	0	0.688
ENSMUSG00000027304	RTF1	0	0	0.688
ENSMUSG00000025216	LBX1	0	0	0.688
ENSMUSG00000028644	ERMAP	0	0	0.688
ENSMUSG00000021510	A530054K11RIK	0	0	0.688
ENSMUSG00000048001	HES5	0	0	0.688
ENSMUSG00000028840	ZFP593	0	0	0.688
ENSMUSG00000067919	REX2	0	0	0.688
ENSMUSG00000024154	GTF2A1L	0	0	0.688
ENSMUSG00000029627	ZKSCAN14	0	0	0.688
ENSMUSG00000071064	ZFP827	0	0	0.688
ENSMUSG00000033352	MAP2K4	0	0	0.688
ENSMUSG00000033752	MND1	0	0	0.688
ENSMUSG00000041935	AW549877	0	0	0.688
ENSMUSG00000029614	RPL6	0	0	0.688
ENSMUSG00000021024	PSMA6	0	0	0.688
ENSMUSG00000042810	KRBA1	0	0	0.688
ENSMUSG00000001823	HOXD12	0	0	0.688
ENSMUSG00000061755	BOD1L	0	0	0.688
ENSMUSG00000052435	CEBPE	0	0	0.688
ENSMUSG00000018425	DHX40	0	0	0.688
ENSMUSG00000039238	ZFP750	0	0	0.688
ENSMUSG00000042596	TFAP2D	0	0	0.688
ENSMUSG00000019900	RFX6	0	0	0.688
ENSMUSG00000058298	MCM9	0	0	0.688
ENSMUSG00000016018	SKIV2L2	0	0	0.688
ENSMUSG00000020472	ZKSCAN17	0	0	0.688
ENSMUSG00000033882	RBM46	0	0	0.688
ENSMUSG00000074088	SNRNP40	0	0	0.688
ENSMUSG00000056476	MED12L	0	0	0.688
ENSMUSG00000051184	ZFP524	0	0	0.688
ENSMUSG00000007872	ID3	0	0	0.688
ENSMUSG00000050188	LSM10	0	0	0.688
ENSMUSG00000000617	GRM6	0	0	0.688
ENSMUSG00000039834	ZFP335	0	0	0.688
ENSMUSG00000031585	GTF2E2	0	0	0.688
ENSMUSG00000039205	CIZ1	0	0	0.688
ENSMUSG00000051965	NANOS2	0	0	0.688
ENSMUSG00000047819	TIGD4	0	0	0.688
ENSMUSG00000047143	DMRTA2	0	0	0.688
ENSMUSG00000062808	HIST1H3D	0	0	0.688
ENSMUSG00000060397	ZFP128	0	0	0.688
ENSMUSG00000025872	THOC3	0	0	0.688
ENSMUSG00000039531	ZUFSP	0	0	0.688
ENSMUSG00000040043	RBMS2	0	0	0.688
ENSMUSG00000029701	RBM28	0	0	0.688
ENSMUSG00000028159	DAPP1	0	0	0.688
ENSMUSG00000048481	MYPOP	0	0	0.688
ENSMUSG00000078881	GM14434	0	0	0.688
ENSMUSG00000060510	ZFP266	0	0	0.688
ENSMUSG00000037621	ATOH8	0	0	0.688
ENSMUSG00000038618	RASSF7	0	0	0.688
ENSMUSG00000020075	DDX21	0	0	0.688
ENSMUSG00000042002	FOXN4	0	0	0.688
ENSMUSG00000021381	BARX1	0	0	0.688
ENSMUSG00000048373	FGFBP1	0	0	0.688
ENSMUSG00000032329	HMG20A	0	0	0.688
ENSMUSG00000074607	TOX2	0	0	0.688
ENSMUSG00000069045	DDX3Y	0	0	0.688
ENSMUSG00000026466	TOR1AIP1	0	0	0.688
ENSMUSG00000095567	NOC2L	0	0	0.688
ENSMUSG00000034621	GPATCH8	0	0	0.688
ENSMUSG00000041303	GTF3C3	0	0	0.688
ENSMUSG00000053129	GSX1	0	0	0.688
ENSMUSG00000020902	NTN1	0	0	0.688
ENSMUSG00000001661	HOXC6	0	0	0.688
ENSMUSG00000052763	ZFP212	0	0	0.688
ENSMUSG00000030866	ERN2	0	0	0.688
ENSMUSG00000029706	PAX4	0	0	0.688
ENSMUSG00000079466	PRDM12	0	0	0.688
ENSMUSG00000030411	NOVA2	0	0	0.688
ENSMUSG00000053436	MAPK14	0	0	0.688
ENSMUSG00000031738	IRX6	0	0	0.688
ENSMUSG00000028751	PLA2G2E	0	0	0.688
ENSMUSG00000038533	CBFA2T2	0	0	0.688
ENSMUSG00000048626	KLF17	0	0	0.688
ENSMUSG00000043300	B3GALNT1	0	0	0.688
ENSMUSG00000027514	ZBP1	0	0	0.688
ENSMUSG00000025967	EEF1B2	0	0	0.688
ENSMUSG00000028676	SRSF10	0	0	0.688
ENSMUSG00000070803	CITED4	0	0	0.688
ENSMUSG00000011158	BRF1	0	0	0.688
ENSMUSG00000033319	FEM1C	0	0	0.688
ENSMUSG00000054385	CEACAM2	0	0	0.688
ENSMUSG00000043683	FEM1A	0	0	0.688
ENSMUSG00000055065	DDX17	0	0	0.688
ENSMUSG00000030515	TARSL2	0	0	0.688
ENSMUSG00000078173	LENEP	0	0	0.688
ENSMUSG00000051176	ZFP42	0	0	0.688
ENSMUSG00000078886	GM2026	0	0	0.688
ENSMUSG00000031256	CSTF2	0	0	0.688
ENSMUSG00000022020	NAA16	0	0	0.688
ENSMUSG00000040728	ESRP1	0	0	0.688
ENSMUSG00000036721	ZSCAN12	0	0	0.688
ENSMUSG00000027133	NOP10	0	0	0.688
ENSMUSG00000035277	ARX	0	0	0.688
ENSMUSG00000083616	H2AFB3	0	0	0.688
ENSMUSG00000021500	DDX46	0	0	0.688
ENSMUSG00000036279	ZBTB20	0	0	0.688
ENSMUSG00000021621	ZCCHC9	0	0	0.688
ENSMUSG00000003573	HOMER3	0	0	0.688
ENSMUSG00000020362	CNOT6	0	0	0.688
ENSMUSG00000022009	NUFIP1	0	0	0.688
ENSMUSG00000009596	TAF7L	0	0	0.688
ENSMUSG00000021485	MXD3	0	0	0.688
ENSMUSG00000026889	RBM18	0	0	0.688
ENSMUSG00000025917	COPS5	0	0	0.688
ENSMUSG00000066838	ZFP772	0	0	0.688
ENSMUSG00000072980	OIP5	0	0	0.688
ENSMUSG00000026468	LHX4	0	0	0.688
ENSMUSG00000024312	WDR46	0	0	0.688
ENSMUSG00000025478	DPYSL4	0	0	0.688
ENSMUSG00000031374	ZFP92	0	0	0.688
ENSMUSG00000027246	ELL3	0	0	0.688
ENSMUSG00000028837	PSMB2	0	0	0.688
ENSMUSG00000052331	ANKRD44	0	0	0.688
ENSMUSG00000019230	LHX9	0	0	0.688
ENSMUSG00000075592	NYNRIN	0	0	0.688

## Sheet: HSPC_vs_Erythroid
#GeneID	Symbol	casTLE Effect	casTLE Score	casTLE p-value
ENSMUSG00000029196	TADA2B	-6	37.9	3e-06
ENSMUSG00000038697	TAF5L	-5.8	36.8	3e-06
ENSMUSG00000003680	TAF6L	-6.4	30.2	1.2e-05
ENSMUSG00000038279	NOP2	-7.3	25.1	8.9e-05
ENSMUSG00000006019	DHX34	-8.7	21.7	0.000718
ENSMUSG00000053134	SUPT7L	-5	19.2	0.00158
ENSMUSG00000049604	HOXB13	-7	17.6	0.0019
ENSMUSG00000035011	ZBTB7A	-6.6	13.7	0.0029
ENSMUSG00000006392	MED8	-6.1	13.4	0.00291
ENSMUSG00000079509	ZFX	-6.4	12.2	0.00307
ENSMUSG00000022191	DROSHA	-6	12.1	0.00309
ENSMUSG00000036995	ASAP3	3.6	8.56	0.0058
ENSMUSG00000039377	HLX	3.9	7.92	0.00623
ENSMUSG00000030232	AEBP2	2.9	5.98	0.00927
ENSMUSG00000026497	MIXL1	3.6	5.76	0.00982
ENSMUSG00000005417	MPRIP	-5.3	5.76	0.00982
ENSMUSG00000074519	ETOHI1	2.3	5.67	0.0101
ENSMUSG00000022761	LZTR1	-2.5	5.34	0.0114
ENSMUSG00000034765	DUSP5	-3.8	5.1	0.0124
ENSMUSG00000037017	ZSCAN21	-4.1	5.01	0.0127
ENSMUSG00000037174	ELF2	-4.1	4.95	0.013
ENSMUSG00000049641	VGLL2	-4.3	4.85	0.0135
ENSMUSG00000034780	B3GALT1	-3.3	4.68	0.0145
ENSMUSG00000038354	ANKRD35	-4.8	4.61	0.0149
ENSMUSG00000022983	SCAF4	2.7	4.56	0.0153
ENSMUSG00000024518	RAX	-5.7	4.5	0.0157
ENSMUSG00000022485	HOXC5	3.5	4.4	0.0164
ENSMUSG00000024955	ESRRA	-3.9	4.38	0.0165
ENSMUSG00000037896	RCOR1	-5.2	4.36	0.0166
ENSMUSG00000022330	OSR2	-4	4.18	0.0181
ENSMUSG00000005150	WDR83	-3.6	4.13	0.0186
ENSMUSG00000038446	CDC40	-4.1	4.07	0.0192
ENSMUSG00000026398	NR5A2	2.2	4.05	0.0194
ENSMUSG00000037857	NUFIP2	3.8	4.04	0.0195
ENSMUSG00000030084	PLXNA1	-2.6	4.04	0.0195
ENSMUSG00000035047	KRI1	-4.4	4.01	0.0198
ENSMUSG00000037797	ADH4	-3.5	3.97	0.0202
ENSMUSG00000023994	NFYA	3.4	3.96	0.0203
ENSMUSG00000015937	H2AFY	-4	3.94	0.0206
ENSMUSG00000004328	HIF3A	2.9	3.88	0.0213
ENSMUSG00000008658	RBFOX1	-3.9	3.84	0.0218
ENSMUSG00000031131	VGLL1	2.8	3.69	0.024
ENSMUSG00000025279	DNASE1L3	3.6	3.68	0.0242
ENSMUSG00000009739	POU6F1	-2.5	3.65	0.0246
ENSMUSG00000020042	BTBD11	2.9	3.54	0.0262
ENSMUSG00000034384	BARHL2	-5.3	3.53	0.0264
ENSMUSG00000063808	GPATCH1	-4.5	3.5	0.0269
ENSMUSG00000026240	COPS7B	-3.8	3.47	0.0274
ENSMUSG00000073176	ZFP449	-2.8	3.45	0.0278
ENSMUSG00000048540	NHLH2	-3.7	3.41	0.0284
ENSMUSG00000033970	RFC3	4.4	3.35	0.0294
ENSMUSG00000038683	PAK1IP1	-3.9	3.28	0.0308
ENSMUSG00000055782	ABCD2	-2.9	3.27	0.031
ENSMUSG00000031403	DKC1	-4.7	3.26	0.0312
ENSMUSG00000043290	ZFP784	-1.6	3.26	0.0312
ENSMUSG00000026535	IFI202B	-2.3	3.23	0.0318
ENSMUSG00000041975	METTL8	-3.1	3.22	0.032
ENSMUSG00000059316	SLC27A4	-3	3.18	0.0329
ENSMUSG00000048249	CREBRF	-5.2	3.17	0.0331
ENSMUSG00000053007	CREB5	2.1	3.16	0.0333
ENSMUSG00000096010	HIST4H4	-1.9	3.16	0.0333
ENSMUSG00000004936	MAP2K1	-3.4	3.15	0.0335
ENSMUSG00000025470	ZFP511	4.3	3.14	0.0338
ENSMUSG00000028029	AIMP1	2.2	3.09	0.035
ENSMUSG00000045969	ING1	2.6	3.09	0.035
ENSMUSG00000040463	MYBBP1A	-3.9	3.07	0.0355
ENSMUSG00000035297	COPS4	-3.9	3.04	0.0362
ENSMUSG00000031728	ZFP821	1.8	2.97	0.038
ENSMUSG00000060261	GTF2I	-4.7	2.97	0.038
ENSMUSG00000025229	PITX3	-4	2.96	0.0383
ENSMUSG00000040632	NRL	-4.3	2.95	0.0385
ENSMUSG00000032727	MIER3	2.3	2.93	0.0391
ENSMUSG00000032396	DIS3L	-3.4	2.92	0.0393
ENSMUSG00000070495	CTCFL	-4	2.81	0.0426
ENSMUSG00000061482	HIST1H4D	-5	2.79	0.0433
ENSMUSG00000001910	NACC1	-3.4	2.77	0.0439
ENSMUSG00000006931	LEPREL4	3	2.76	0.0443
ENSMUSG00000024498	TCERG1	5	2.73	0.0452
ENSMUSG00000030678	MAZ	2.2	2.73	0.0452
ENSMUSG00000074102	RBM15B	2.9	2.73	0.0452
ENSMUSG00000040661	RAD54L2	-3.9	2.72	0.0456
ENSMUSG00000038535	ZFP280D	-3.3	2.72	0.0456
ENSMUSG00000022738	GSC2	2.6	2.69	0.0466
ENSMUSG00000091405	HIST2H4	-4.9	2.69	0.0466
ENSMUSG00000061024	RRS1	-4.3	2.67	0.0474
ENSMUSG00000023781	HES7	2.7	2.66	0.0477
ENSMUSG00000041890	GIT2	3.3	2.64	0.0486
ENSMUSG00000024240	EPC1	-3.9	2.61	0.0498
ENSMUSG00000039967	ZFP292	-4.2	2.57	0.0513
ENSMUSG00000024604	RBM22	-3.1	2.55	0.0522
ENSMUSG00000020798	SPNS3	-4.2	2.55	0.0522
ENSMUSG00000026019	WDR12	-4.5	2.52	0.0534
ENSMUSG00000026432	AVPR1B	2.9	2.51	0.0538
ENSMUSG00000046311	ZFP62	3	2.48	0.0549
ENSMUSG00000018727	CPSF4L	4.7	2.47	0.0554
ENSMUSG00000025200	CWF19L1	-3.6	2.47	0.0554
ENSMUSG00000018678	SP2	-4	2.45	0.0562
ENSMUSG00000071359	TBPL1	4.1	2.45	0.0562
ENSMUSG00000005148	KLF5	-2	2.43	0.0571
ENSMUSG00000040478	PRDM13	-4	2.43	0.0571
ENSMUSG00000069729	ARID1B	-3.7	2.43	0.0571
ENSMUSG00000007617	HOMER1	-3.5	2.42	0.0575
ENSMUSG00000033055	ANKRD54	2.5	2.42	0.0575
ENSMUSG00000026761	ORC4	-4	2.41	0.058
ENSMUSG00000030557	MEF2A	1.9	2.38	0.0593
ENSMUSG00000009628	TEX15	-2.5	2.36	0.0603
ENSMUSG00000074151	NLRC5	2.6	2.36	0.0603
ENSMUSG00000037692	AHDC1	2.1	2.35	0.0608
ENSMUSG00000055313	PGBD1	-3.9	2.35	0.0608
ENSMUSG00000001657	HOXC8	-4.2	2.34	0.0613
ENSMUSG00000066900	SUDS3	-2.8	2.33	0.0617
ENSMUSG00000056459	ZBTB25	-3.2	2.33	0.0617
ENSMUSG00000002280	NARFL	4.2	2.32	0.0622
ENSMUSG00000035365	PARPBP	1.7	2.27	0.0646
ENSMUSG00000033047	EIF3L	-2.5	2.26	0.0651
ENSMUSG00000096225	LHX8	4.3	2.26	0.0651
ENSMUSG00000031681	SMAD1	1.7	2.24	0.0661
ENSMUSG00000034538	ZFP418	2.5	2.23	0.0666
ENSMUSG00000048307	ANKRD46	-3	2.23	0.0666
ENSMUSG00000043219	HOXA6	-3.7	2.22	0.0671
ENSMUSG00000042596	TFAP2D	3.8	2.22	0.0671
ENSMUSG00000044475	ASCC1	-4.1	2.2	0.0682
ENSMUSG00000069310	HIST1H3C	2.2	2.19	0.0688
ENSMUSG00000030386	ZFP606	3	2.19	0.0688
ENSMUSG00000025255	ZFHX4	-5	2.18	0.0694
ENSMUSG00000036932	AIFM1	-3.9	2.17	0.0699
ENSMUSG00000029028	LRRC47	2.5	2.16	0.0705
ENSMUSG00000060032	H2AFJ	1.8	2.16	0.0705
ENSMUSG00000044149	NKRF	4.3	2.16	0.0705
ENSMUSG00000032340	NEO1	-3.9	2.15	0.071
ENSMUSG00000022538	LSG1	-3.6	2.14	0.0716
ENSMUSG00000078897	GM4724	3.4	2.13	0.0722
ENSMUSG00000078880	GM14308	3.4	2.13	0.0722
ENSMUSG00000078881	GM14434	3.4	2.13	0.0722
ENSMUSG00000078886	GM2026	3.4	2.13	0.0722
ENSMUSG00000039607	RBMS3	-3.2	2.11	0.0734
ENSMUSG00000024560	CXXC1	-4	2.11	0.0734
ENSMUSG00000027439	GZF1	2	2.1	0.074
ENSMUSG00000024472	DCP2	-4	2.09	0.0746
ENSMUSG00000022682	RRN3	5.1	2.08	0.0752
ENSMUSG00000045493	BHLHE23	2.4	2.05	0.0771
ENSMUSG00000027167	ELP4	-3.5	2.03	0.0784
ENSMUSG00000072770	ACRBP	-1.4	2.03	0.0784
ENSMUSG00000099032	TCF24	1.7	2.02	0.079
ENSMUSG00000042477	TFAP2E	-2.3	2.01	0.0797
ENSMUSG00000026074	MAP4K4	-1.2	2.01	0.0797
ENSMUSG00000038167	PLEKHG6	4	2.01	0.0797
ENSMUSG00000028633	CTPS	-4.3	2	0.0804
ENSMUSG00000060206	ZFP462	-2.2	1.99	0.081
ENSMUSG00000047002	MSGN1	-2.8	1.99	0.081
ENSMUSG00000003233	DVL3	-4	1.99	0.081
ENSMUSG00000017007	RBPJL	-2.7	1.99	0.081
ENSMUSG00000040270	BACH2	-1.6	1.98	0.0818
ENSMUSG00000025529	ZFP711	-2.3	1.98	0.0818
ENSMUSG00000057093	C030039L03RIK	-3.3	1.97	0.0825
ENSMUSG00000025402	NAB2	2.1	1.96	0.0833
ENSMUSG00000038502	PTOV1	-3.5	1.96	0.0833
ENSMUSG00000058046	4933430I17RIK	-4.4	1.96	0.0833
ENSMUSG00000078796	ZFP541	-3.5	1.96	0.0833
ENSMUSG00000049536	TCEAL1	4.2	1.96	0.0833
ENSMUSG00000020091	EIF4EBP2	-2.8	1.95	0.084
ENSMUSG00000063785	UTP14A	-3.9	1.95	0.084
ENSMUSG00000030315	VGLL4	-4.1	1.95	0.084
ENSMUSG00000009535	RNMT	-3.9	1.92	0.0863
ENSMUSG00000069305	HIST1H4N	-3.9	1.91	0.0871
ENSMUSG00000021469	MSX2	5.3	1.91	0.0871
ENSMUSG00000059975	ZFP74	2.4	1.91	0.0871
ENSMUSG00000069306	HIST1H4M	-3.9	1.91	0.0871
ENSMUSG00000043969	EMX2	2.7	1.9	0.0879
ENSMUSG00000036442	THAP11	3	1.89	0.0887
ENSMUSG00000051375	PCDH1	3	1.89	0.0887
ENSMUSG00000062329	CYTL1	-2.8	1.88	0.0894
ENSMUSG00000019947	ARID5B	-5	1.88	0.0894
ENSMUSG00000032368	ZIC1	-3.8	1.88	0.0894
ENSMUSG00000063242	TGIF2LX2	4.6	1.87	0.0902
ENSMUSG00000061283	TGIF2LX1	4.6	1.87	0.0902
ENSMUSG00000072995	CPXCR1	4.2	1.86	0.0911
ENSMUSG00000069312	HIST1H3H	-1.6	1.85	0.0919
ENSMUSG00000038954	SUPT3	-1.7	1.85	0.0919
ENSMUSG00000027752	EXOSC8	-3.9	1.85	0.0919
ENSMUSG00000021614	VCAN	-1.7	1.84	0.0927
ENSMUSG00000028886	EYA3	3	1.84	0.0927
ENSMUSG00000030942	THUMPD1	-3.4	1.84	0.0927
ENSMUSG00000051149	ADNP	-3.9	1.82	0.0944
ENSMUSG00000004846	PLOD3	2.6	1.81	0.0953
ENSMUSG00000026707	NSUN6	3	1.8	0.0961
ENSMUSG00000053914	KDM4D	4.4	1.79	0.097
ENSMUSG00000030188	MAGOHB	2.4	1.79	0.097
ENSMUSG00000049672	ZBTB14	-1.8	1.79	0.097
ENSMUSG00000052676	ZMAT1	4	1.78	0.0979
ENSMUSG00000078903	GM14391	3.7	1.78	0.0979
ENSMUSG00000036602	ALX1	-1.5	1.78	0.0979
ENSMUSG00000078887	GM6710	3.7	1.78	0.0979
ENSMUSG00000066880	ZFP617	-2.8	1.77	0.0987
ENSMUSG00000021327	ZKSCAN3	-3.2	1.77	0.0987
ENSMUSG00000031627	IRF2	-3	1.77	0.0987
ENSMUSG00000028683	EIF2B3	-3.2	1.76	0.0996
ENSMUSG00000036181	HIST1H1C	1.9	1.75	0.101
ENSMUSG00000027831	VEPH1	2.7	1.75	0.101
ENSMUSG00000055760	GEMIN6	-1.6	1.75	0.101
ENSMUSG00000059842	ZFP341	-3.5	1.75	0.101
ENSMUSG00000014039	PRDM15	-2.6	1.75	0.101
ENSMUSG00000020010	VNN3	3.5	1.75	0.101
ENSMUSG00000031586	RBPMS	-2.4	1.73	0.102
ENSMUSG00000044927	H1FX	-3.9	1.73	0.102
ENSMUSG00000028175	DEPDC1A	-1.5	1.73	0.102
ENSMUSG00000061104	GM10094	-2.9	1.72	0.103
ENSMUSG00000053985	ZFP14	-3.8	1.72	0.103
ENSMUSG00000066042	MED18	2.1	1.72	0.103
ENSMUSG00000001988	NPAS1	-2.5	1.71	0.104
ENSMUSG00000039826	TRUB2	-1.8	1.7	0.105
ENSMUSG00000021051	PPP2R5E	-2.1	1.69	0.106
ENSMUSG00000030127	COPS7A	2.2	1.69	0.106
ENSMUSG00000039621	PREX1	-2.7	1.69	0.106
ENSMUSG00000051159	CITED1	-3.1	1.68	0.107
ENSMUSG00000070034	SP110	-2.2	1.68	0.107
ENSMUSG00000032374	PLOD2	-3.8	1.68	0.107
ENSMUSG00000036733	RBM42	3.1	1.67	0.108
ENSMUSG00000025151	MAGED1	-2.6	1.67	0.108
ENSMUSG00000066415	MSL2	-3	1.64	0.112
ENSMUSG00000030087	KLF15	1.8	1.64	0.112
ENSMUSG00000011267	ZFP296	3.6	1.64	0.112
ENSMUSG00000022061	NKX3-1	-2.2	1.63	0.113
ENSMUSG00000047388	ATMIN	-4.2	1.63	0.113
ENSMUSG00000002329	MDP1	-3.2	1.63	0.113
ENSMUSG00000042726	TRAFD1	-2.6	1.61	0.115
ENSMUSG00000017843	PPP2R5C	-3.8	1.61	0.115
ENSMUSG00000033237	ARID2	2.7	1.61	0.115
ENSMUSG00000028522	MIER1	-2	1.61	0.115
ENSMUSG00000095909	GM10324	-4.3	1.61	0.115
ENSMUSG00000018862	OTOP3	-2.3	1.6	0.116
ENSMUSG00000040356	SKIV2L	-3.9	1.59	0.117
ENSMUSG00000036959	BCORL1	-1.6	1.59	0.117
ENSMUSG00000028284	MAP3K7	-3.3	1.58	0.118
ENSMUSG00000028729	EBNA1BP2	-3.2	1.57	0.119
ENSMUSG00000075600	ZC3H3	-3.4	1.56	0.12
ENSMUSG00000029061	MMP23	1.7	1.56	0.12
ENSMUSG00000059325	HOPX	3.4	1.55	0.121
ENSMUSG00000029178	KLF3	2	1.55	0.121
ENSMUSG00000049327	SETD8	3.8	1.55	0.121
ENSMUSG00000035569	ANKRD11	-1.9	1.54	0.122
ENSMUSG00000029765	PLXNA4	-1.8	1.53	0.124
ENSMUSG00000031060	RBM10	-3	1.52	0.125
ENSMUSG00000015804	MED28	-3.9	1.51	0.126
ENSMUSG00000028060	2810403A07RIK	3.2	1.51	0.126
ENSMUSG00000069189	ZDHHC11	-1.7	1.5	0.127
ENSMUSG00000045624	ESF1	-4.4	1.5	0.127
ENSMUSG00000002968	MED25	-3.4	1.49	0.128
ENSMUSG00000028799	ZFP362	-3.1	1.49	0.128
ENSMUSG00000027338	PRND	2.7	1.49	0.128
ENSMUSG00000042390	GATAD2B	-4	1.49	0.128
ENSMUSG00000047888	TNRC6B	2.4	1.49	0.128
ENSMUSG00000054604	CGGBP1	1.7	1.45	0.133
ENSMUSG00000030880	POLR3E	-2.8	1.45	0.133
ENSMUSG00000037475	THOC2	-4	1.45	0.133
ENSMUSG00000073062	ZXDB	-3.6	1.45	0.133
ENSMUSG00000035623	RSF1	-4	1.45	0.133
ENSMUSG00000046364	RPL27A	-3.4	1.44	0.135
ENSMUSG00000061650	MED9	-3.9	1.44	0.135
ENSMUSG00000070732	RBM44	2.8	1.44	0.135
ENSMUSG00000057173	RFX8	-3.7	1.43	0.136
ENSMUSG00000031965	TBX20	2.1	1.43	0.136
ENSMUSG00000045608	DBX2	2.3	1.43	0.136
ENSMUSG00000041777	CIR1	-3.9	1.42	0.137
ENSMUSG00000003505	PSG18	-1.6	1.42	0.137
ENSMUSG00000085795	ZFP703	-1.2	1.41	0.138
ENSMUSG00000068154	INSM1	1.8	1.41	0.138
ENSMUSG00000024841	EIF1AD	2.7	1.41	0.138
ENSMUSG00000061136	PRPF40A	-3.2	1.41	0.138
ENSMUSG00000033565	RBFOX2	4.3	1.4	0.14
ENSMUSG00000040721	ZFHX2	4.3	1.4	0.14
ENSMUSG00000028023	PITX2	1.4	1.39	0.141
ENSMUSG00000063506	ARHGAP22	3	1.37	0.144
ENSMUSG00000022685	PARN	-2.4	1.37	0.144
ENSMUSG00000042446	ZMYM4	-3.8	1.37	0.144
ENSMUSG00000029016	CLCN6	-1.1	1.36	0.146
ENSMUSG00000026805	BARHL1	-2.4	1.36	0.146
ENSMUSG00000039354	SMARCAL1	-1.6	1.36	0.146
ENSMUSG00000069274	HIST1H4F	-3.1	1.35	0.147
ENSMUSG00000039552	RSPH4A	-1.8	1.35	0.147
ENSMUSG00000026571	DCAF6	2.2	1.35	0.147
ENSMUSG00000045598	ZFP553	3.1	1.33	0.15
ENSMUSG00000027201	MYEF2	1.9	1.33	0.15
ENSMUSG00000018974	SART3	2	1.32	0.151
ENSMUSG00000025025	MXI1	2	1.32	0.151
ENSMUSG00000058028	ZSCAN5B	-3.6	1.32	0.151
ENSMUSG00000036211	HIST1H1T	-3.5	1.31	0.153
ENSMUSG00000021418	RPP40	2.6	1.3	0.154
ENSMUSG00000027667	ZFP639	-4.2	1.3	0.154
ENSMUSG00000028898	TRNAU1AP	1.7	1.29	0.156
ENSMUSG00000002345	2310045N01RIK	-1.2	1.29	0.156
ENSMUSG00000039789	ZFP597	1.3	1.28	0.157
ENSMUSG00000021271	ZFP839	-1.7	1.28	0.157
ENSMUSG00000042408	ZMYM6	2.4	1.27	0.158
ENSMUSG00000027430	DTD1	1.5	1.27	0.158
ENSMUSG00000033454	ZBTB1	-2.2	1.27	0.158
ENSMUSG00000068391	CHRAC1	-2.8	1.27	0.158
ENSMUSG00000035877	ZHX3	-3.1	1.27	0.158
ENSMUSG00000031398	PLXNA3	3.2	1.26	0.16
ENSMUSG00000069476	ZFP616	1.9	1.26	0.16
ENSMUSG00000048385	SCRT1	-1.6	1.26	0.16
ENSMUSG00000043445	PGP	-1.5	1.26	0.16
ENSMUSG00000039623	AP5Z1	-2.7	1.26	0.16
ENSMUSG00000079277	HOXD3	-1.5	1.25	0.161
ENSMUSG00000016181	DIEXF	-3.6	1.25	0.161
ENSMUSG00000030291	MED21	-2.2	1.24	0.163
ENSMUSG00000047417	REXO1	-2.5	1.24	0.163
ENSMUSG00000031585	GTF2E2	-2.4	1.24	0.163
ENSMUSG00000036109	MBNL3	-1.4	1.23	0.164
ENSMUSG00000026638	IRF6	1.6	1.23	0.164
ENSMUSG00000060397	ZFP128	1.9	1.23	0.164
ENSMUSG00000057551	ZFP317	-1.8	1.22	0.166
ENSMUSG00000006673	QRICH1	-2.5	1.22	0.166
ENSMUSG00000020831	0610010K14RIK	3.6	1.22	0.166
ENSMUSG00000051490	FOXD4	2.6	1.22	0.166
ENSMUSG00000085111	ASCL4	1.7	1.22	0.166
ENSMUSG00000041815	POLDIP3	2.2	1.22	0.166
ENSMUSG00000064037	GPN1	-1	1.22	0.166
ENSMUSG00000039634	ZFP189	4.2	1.22	0.166
ENSMUSG00000040043	RBMS2	-2.4	1.22	0.166
ENSMUSG00000079428	TCEAL7	-2.9	1.22	0.166
ENSMUSG00000094870	ZFP131	-4.2	1.21	0.167
ENSMUSG00000030123	PLXND1	3.4	1.21	0.167
ENSMUSG00000053286	TRMT1L	2.7	1.21	0.167
ENSMUSG00000000942	HOXA4	-1.7	1.18	0.172
ENSMUSG00000035027	MAP2K2	1.6	1.18	0.172
ENSMUSG00000047911	NPM2	1.9	1.17	0.174
ENSMUSG00000043342	HOXD9	-2.1	1.16	0.175
ENSMUSG00000024914	DRAP1	-3.1	1.16	0.175
ENSMUSG00000031907	ZFP90	-4.1	1.16	0.175
ENSMUSG00000017999	DDX27	1.8	1.15	0.177
ENSMUSG00000071604	FAM189A2	-1.3	1.15	0.177
ENSMUSG00000020120	PLEK	-4.1	1.15	0.177
ENSMUSG00000034748	SIRT6	3.6	1.15	0.177
ENSMUSG00000040629	MAEL	-3	1.15	0.177
ENSMUSG00000037876	JMJD1C	-4	1.14	0.178
ENSMUSG00000017707	SERINC3	2.5	1.14	0.178
ENSMUSG00000043668	TOX3	-1.5	1.13	0.18
ENSMUSG00000034818	CELF5	1.5	1.13	0.18
ENSMUSG00000054716	ZFP771	-2.1	1.13	0.18
ENSMUSG00000020542	MYOCD	3.7	1.13	0.18
ENSMUSG00000031881	CDH16	1.5	1.12	0.182
ENSMUSG00000028137	CELF3	-1.9	1.12	0.182
ENSMUSG00000025813	HOMER2	-1.1	1.12	0.182
ENSMUSG00000047141	ZFP654	-2.6	1.12	0.182
ENSMUSG00000003992	SSBP2	-3.2	1.12	0.182
ENSMUSG00000038507	PARP12	-2.5	1.12	0.182
ENSMUSG00000037214	THAP1	-3.2	1.12	0.182
ENSMUSG00000060461	DPPA5A	1.7	1.11	0.183
ENSMUSG00000046351	ZFP322A	-2.3	1.11	0.183
ENSMUSG00000022237	ANKRD33B	1.5	1.1	0.185
ENSMUSG00000041215	YEATS2	2.3	1.09	0.187
ENSMUSG00000042812	FOXF1	-1.2	1.09	0.187
ENSMUSG00000021775	NR1D2	-3.4	1.09	0.187
ENSMUSG00000039117	TAF4A	-1.3	1.09	0.187
ENSMUSG00000020262	ADARB1	2.6	1.09	0.187
ENSMUSG00000047710	CHAMP1	-2.8	1.09	0.187
ENSMUSG00000032436	CMTM7	-1.8	1.08	0.188
ENSMUSG00000049800	SERTAD2	-1.2	1.08	0.188
ENSMUSG00000016624	PHF21B	-0.8	1.07	0.19
ENSMUSG00000019837	GTF3C6	1.6	1.07	0.19
ENSMUSG00000012076	BRMS1L	-3.8	1.07	0.19
ENSMUSG00000026199	ANKZF1	1.8	1.07	0.19
ENSMUSG00000062040	ZFP27	1.9	1.06	0.192
ENSMUSG00000054459	VSNL1	4.5	1.06	0.192
ENSMUSG00000044876	ZFP444	3.8	1.06	0.192
ENSMUSG00000031256	CSTF2	-1	1.06	0.192
ENSMUSG00000042606	HIRIP3	-2.6	1.05	0.193
ENSMUSG00000018347	ZKSCAN6	1.7	1.05	0.193
ENSMUSG00000025475	GPR123	1.3	1.05	0.193
ENSMUSG00000047603	ZFP235	-2.4	1.05	0.193
ENSMUSG00000031226	PBDC1	-2.2	1.04	0.195
ENSMUSG00000063146	CLIP2	-1.7	1.04	0.195
ENSMUSG00000074194	ZFP791	-3.4	1.04	0.195
ENSMUSG00000012640	ZFP715	-2.6	1.04	0.195
ENSMUSG00000024135	SRBD1	2.2	1.04	0.195
ENSMUSG00000020519	SAP30L	2.8	1.03	0.197
ENSMUSG00000063888	RPL7L1	2.2	1.03	0.197
ENSMUSG00000021366	HIVEP1	-2.6	1.03	0.197
ENSMUSG00000041343	ANKRD42	2	1.02	0.198
ENSMUSG00000055436	SRSF11	-2.8	1.02	0.198
ENSMUSG00000052040	KLF13	1.1	1.02	0.198
ENSMUSG00000020623	MAP2K6	-1.1	1.02	0.198
ENSMUSG00000043059	ZFP513	2.2	1.02	0.198
ENSMUSG00000026174	RQCD1	-2.3	1.02	0.198
ENSMUSG00000028644	ERMAP	-2.3	1.02	0.198
ENSMUSG00000055067	SMYD3	-3.5	1.02	0.198
ENSMUSG00000033597	CASKIN1	1.4	1.01	0.2
ENSMUSG00000035930	CHST4	1.4	1.01	0.2
ENSMUSG00000037477	TBX10	-1.6	1.01	0.2
ENSMUSG00000030543	MESP2	-1.1	1.01	0.2
ENSMUSG00000020668	KIF3C	1.5	1	0.202
ENSMUSG00000025977	BOLL	-2.1	1	0.202
ENSMUSG00000004127	TRMT10A	-3.8	0.997	0.203
ENSMUSG00000020653	KLF11	-3.7	0.993	0.203
ENSMUSG00000044847	LSM11	2.2	0.992	0.204
ENSMUSG00000053552	EBF4	-3.3	0.987	0.204
ENSMUSG00000038025	PHF2	-1.8	0.981	0.206
ENSMUSG00000028568	BTF3L4	-2.2	0.98	0.206
ENSMUSG00000024548	SETBP1	1.6	0.978	0.206
ENSMUSG00000022503	NUBP1	-2.4	0.976	0.206
ENSMUSG00000089824	RBM12	1.9	0.975	0.207
ENSMUSG00000060969	IRX1	3.3	0.973	0.207
ENSMUSG00000046886	ZFP474	3.1	0.973	0.207
ENSMUSG00000021464	ROR2	-1.2	0.972	0.207
ENSMUSG00000025086	TRUB1	1.8	0.965	0.208
ENSMUSG00000014426	MAP3K4	-2	0.96	0.209
ENSMUSG00000059772	SLX1B	1.2	0.959	0.21
ENSMUSG00000064036	MRO	-4.1	0.952	0.211
ENSMUSG00000035666	GTF3C4	-1.3	0.951	0.211
ENSMUSG00000039706	LDB2	-4.2	0.941	0.213
ENSMUSG00000026464	ZC3H11A	-3.9	0.937	0.214
ENSMUSG00000016831	TOX4	-2	0.934	0.214
ENSMUSG00000032386	TRIP4	3	0.933	0.215
ENSMUSG00000078502	GM13212	-2.8	0.931	0.215
ENSMUSG00000005718	TFAP4	-2.4	0.93	0.215
ENSMUSG00000024206	RFX2	1.3	0.928	0.216
ENSMUSG00000040621	GEMIN8	-2.1	0.928	0.216
ENSMUSG00000038425	POLI	-1.5	0.927	0.216
ENSMUSG00000078768	ZFP566	1.5	0.927	0.216
ENSMUSG00000029388	EIF2B1	2.1	0.923	0.217
ENSMUSG00000035266	HELQ	-1.9	0.921	0.217
ENSMUSG00000028890	MTF1	-1.7	0.917	0.218
ENSMUSG00000056300	GM13247	3.8	0.916	0.218
ENSMUSG00000046792	ZFP787	-1.1	0.913	0.218
ENSMUSG00000027102	HOXD8	2	0.909	0.219
ENSMUSG00000032419	TBX18	-3.5	0.907	0.22
ENSMUSG00000071645	TUT1	-2	0.907	0.22
ENSMUSG00000041079	RWDD2B	-2.9	0.906	0.22
ENSMUSG00000071256	ZFP213	-4	0.902	0.221
ENSMUSG00000057895	ZFP105	-1.5	0.902	0.221
ENSMUSG00000027510	RBM38	1.9	0.897	0.222
ENSMUSG00000036817	SUN1	-1	0.893	0.223
ENSMUSG00000035285	NAT14	1.3	0.892	0.223
ENSMUSG00000008496	POU2F2	2.9	0.888	0.224
ENSMUSG00000055917	ZFP277	4.3	0.885	0.224
ENSMUSG00000061898	RBAK	1.5	0.885	0.224
ENSMUSG00000029033	ACAP3	-1.8	0.882	0.225
ENSMUSG00000025352	GDF11	1.3	0.882	0.225
ENSMUSG00000020228	HELB	2.1	0.88	0.225
ENSMUSG00000036916	ZFP280C	1.3	0.878	0.226
ENSMUSG00000020362	CNOT6	3.2	0.877	0.226
ENSMUSG00000029697	FEZF1	-1.3	0.876	0.226
ENSMUSG00000009569	MKL2	-1	0.876	0.226
ENSMUSG00000033439	TRMT13	2.8	0.875	0.226
ENSMUSG00000030507	DBX1	-2	0.871	0.227
ENSMUSG00000018425	DHX40	-2	0.867	0.228
ENSMUSG00000035916	PTPRQ	-2.4	0.865	0.228
ENSMUSG00000033249	HSF4	1.5	0.856	0.23
ENSMUSG00000056962	JMJD6	-1.7	0.854	0.231
ENSMUSG00000001016	ILF2	2	0.851	0.231
ENSMUSG00000038692	HOXB4	-3.8	0.849	0.232
ENSMUSG00000023988	BYSL	-1.8	0.839	0.234
ENSMUSG00000046709	MAPK10	1.1	0.839	0.234
ENSMUSG00000063889	CREM	-4.4	0.836	0.235
ENSMUSG00000022557	BOP1	-2.8	0.833	0.235
ENSMUSG00000040310	ALX4	1.1	0.833	0.235
ENSMUSG00000013833	MED16	-1.2	0.831	0.236
ENSMUSG00000035456	PRDM8	-2.1	0.831	0.236
ENSMUSG00000038002	CRAMP1L	-3.7	0.829	0.236
ENSMUSG00000074656	EIF2S2	-1.5	0.825	0.237
ENSMUSG00000030866	ERN2	1.9	0.822	0.238
ENSMUSG00000029832	NFE2L3	-2.8	0.82	0.238
ENSMUSG00000024383	MAP3K2	-3	0.818	0.239
ENSMUSG00000050966	LIN28A	1.8	0.818	0.239
ENSMUSG00000014686	CEACAM16	-3.9	0.816	0.239
ENSMUSG00000029144	GTF3C2	-0.8	0.816	0.239
ENSMUSG00000034422	PARP14	1.9	0.816	0.239
ENSMUSG00000038895	ZFP653	-0.8	0.815	0.239
ENSMUSG00000034245	HDAC11	1.7	0.814	0.24
ENSMUSG00000040054	BAZ2A	-1.1	0.808	0.241
ENSMUSG00000022718	DGCR8	1.5	0.804	0.242
ENSMUSG00000052707	TNRC6A	3.1	0.801	0.243
ENSMUSG00000031808	SLC27A1	-1.2	0.801	0.243
ENSMUSG00000003444	MED29	-2.7	0.801	0.243
ENSMUSG00000038622	MED30	-2.6	0.792	0.245
ENSMUSG00000090264	EIF4EBP3	3.2	0.79	0.245
ENSMUSG00000001225	SLC26A3	-3.8	0.79	0.245
ENSMUSG00000071350	SETDB2	-1	0.79	0.245
ENSMUSG00000069308	HIST1H2BP	-2.7	0.787	0.246
ENSMUSG00000066000	2610305D13RIK	-1.2	0.784	0.247
ENSMUSG00000024268	CELF4	-1.3	0.784	0.247
ENSMUSG00000023079	GTF2IRD1	1.5	0.78	0.248
ENSMUSG00000038290	SMG6	-1.6	0.774	0.249
ENSMUSG00000003382	ETV3	1.7	0.774	0.249
ENSMUSG00000027236	EIF3J1	-1.4	0.771	0.25
ENSMUSG00000027787	NMD3	1.8	0.77	0.25
ENSMUSG00000014303	GLIS2	2.2	0.77	0.25
ENSMUSG00000050328	HOXC12	-1.2	0.77	0.25
ENSMUSG00000022419	DEPTOR	1.8	0.769	0.25
ENSMUSG00000029644	PDX1	-1.2	0.769	0.25
ENSMUSG00000031508	ANKRD10	3.2	0.768	0.251
ENSMUSG00000046962	ZBTB21	1.4	0.765	0.251
ENSMUSG00000069378	PRDM6	-1.3	0.762	0.252
ENSMUSG00000024491	RBM27	-2	0.762	0.252
ENSMUSG00000018698	LHX1	-2.9	0.762	0.252
ENSMUSG00000057561	EIF1A	-4.1	0.759	0.253
ENSMUSG00000072872	RYBP	-2.2	0.758	0.253
ENSMUSG00000049600	ZBTB45	2.3	0.756	0.254
ENSMUSG00000039737	PRKRIP1	2.3	0.754	0.254
ENSMUSG00000022332	KHDRBS3	-1.5	0.753	0.254
ENSMUSG00000039200	ATF7IP2	-2.6	0.751	0.255
ENSMUSG00000000690	HOXB6	1.2	0.75	0.255
ENSMUSG00000019826	ZBTB24	1.1	0.748	0.256
ENSMUSG00000070780	RBM47	-3.7	0.744	0.257
ENSMUSG00000020888	DVL2	1.5	0.744	0.257
ENSMUSG00000027655	DHX35	-0.7	0.741	0.258
ENSMUSG00000031433	RBM41	-0.8	0.736	0.259
ENSMUSG00000055150	ZFP78	2	0.735	0.259
ENSMUSG00000023106	DENR	-1.8	0.734	0.259
ENSMUSG00000056749	NFIL3	1.9	0.733	0.26
ENSMUSG00000029127	ZBTB49	1.1	0.731	0.26
ENSMUSG00000022951	RCAN1	-4.1	0.73	0.26
ENSMUSG00000050714	ZBTB26	-2.2	0.728	0.261
ENSMUSG00000078878	GM14305	2.9	0.722	0.262
ENSMUSG00000028707	DMBX1	1.4	0.717	0.264
ENSMUSG00000069114	ZBTB10	1.7	0.717	0.264
ENSMUSG00000002524	PUF60	-1.3	0.713	0.265
ENSMUSG00000034071	ZFP551	2.1	0.71	0.266
ENSMUSG00000096334	SH2D1B1	-3.6	0.702	0.268
ENSMUSG00000042156	DZIP1	-0.9	0.701	0.268
ENSMUSG00000014704	HOXA2	-1.1	0.699	0.268
ENSMUSG00000056648	HOXB8	3.2	0.697	0.269
ENSMUSG00000022053	EBF2	1.5	0.695	0.269
ENSMUSG00000044709	GEMIN7	1.4	0.693	0.27
ENSMUSG00000020069	HNRNPH3	-1.6	0.689	0.271
ENSMUSG00000027309	4930402H24RIK	-0.9	0.689	0.271
ENSMUSG00000027593	RALY	-2.3	0.688	0.271
ENSMUSG00000036819	JMJD4	-0.9	0.687	0.272
ENSMUSG00000027544	NFATC2	-1	0.687	0.272
ENSMUSG00000022109	MED4	1.9	0.686	0.272
ENSMUSG00000019373	COPS3	-1.5	0.681	0.273
ENSMUSG00000021362	GCM2	-1.1	0.679	0.274
ENSMUSG00000038773	KDM3B	1	0.678	0.274
ENSMUSG00000001542	ELL2	2.7	0.678	0.274
ENSMUSG00000068284	GM608	-0.7	0.678	0.274
ENSMUSG00000027238	FRMD5	-1.8	0.676	0.275
ENSMUSG00000029290	ZFP326	-1.1	0.676	0.275
ENSMUSG00000047036	ZFP445	1.3	0.676	0.275
ENSMUSG00000007415	GATAD1	2.3	0.676	0.275
ENSMUSG00000027016	ZFP385B	-2.9	0.667	0.277
ENSMUSG00000003573	HOMER3	-0.7	0.663	0.278
ENSMUSG00000003154	FOXJ2	-0.7	0.66	0.279
ENSMUSG00000045098	SUV420H1	-0.9	0.658	0.28
ENSMUSG00000030443	ZFP583	-1.2	0.656	0.28
ENSMUSG00000023087	CCRN4L	1.3	0.648	0.283
ENSMUSG00000006720	ZFP184	1.8	0.648	0.283
ENSMUSG00000061601	PCLO	-2.1	0.646	0.283
ENSMUSG00000032864	RAG2	-3.2	0.646	0.283
ENSMUSG00000031167	RBM3	1	0.643	0.284
ENSMUSG00000028842	AGO3	-0.8	0.643	0.284
ENSMUSG00000033080	VSX1	-3.9	0.642	0.285
ENSMUSG00000017299	DNTTIP1	4.2	0.641	0.285
ENSMUSG00000050368	HOXD10	-1.1	0.637	0.286
ENSMUSG00000058669	NKX2-9	-0.8	0.637	0.286
ENSMUSG00000028840	ZFP593	-0.8	0.637	0.286
ENSMUSG00000044617	ZBTB39	-2.6	0.636	0.286
ENSMUSG00000040128	PNRC1	1.6	0.634	0.287
ENSMUSG00000070031	SP140	1.8	0.631	0.288
ENSMUSG00000039342	ANKAR	-1.7	0.629	0.289
ENSMUSG00000022987	ZFP641	-3.1	0.626	0.29
ENSMUSG00000037034	PAX1	-2	0.626	0.29
ENSMUSG00000035150	EIF2S3X	-2	0.624	0.29
ENSMUSG00000044770	SCML4	-1.3	0.623	0.291
ENSMUSG00000048280	ZFP738	-2	0.622	0.291
ENSMUSG00000020171	YEATS4	-2.2	0.622	0.291
ENSMUSG00000079716	MAP3K4	-2.7	0.619	0.292
ENSMUSG00000030243	RECQL	-1.1	0.619	0.292
ENSMUSG00000036615	RFXAP	3.5	0.619	0.292
ENSMUSG00000040167	IKZF5	-1.9	0.615	0.293
ENSMUSG00000078619	SMARCD2	-1.9	0.615	0.293
ENSMUSG00000020733	SLC9A3R1	-1.1	0.615	0.293
ENSMUSG00000006310	ZBTB32	-3.1	0.61	0.295
ENSMUSG00000022469	RAPGEF3	-0.7	0.608	0.296
ENSMUSG00000040296	DDX58	-2	0.607	0.296
ENSMUSG00000037426	DEPDC5	-2.9	0.605	0.297
ENSMUSG00000033732	SF3B3	1.6	0.604	0.297
ENSMUSG00000027613	EIF6	1.7	0.604	0.297
ENSMUSG00000053646	PLXNB1	-3.3	0.595	0.3
ENSMUSG00000028187	RPF1	1.7	0.594	0.3
ENSMUSG00000048410	ZFP407	-0.9	0.592	0.301
ENSMUSG00000063972	NR6A1	1.2	0.587	0.303
ENSMUSG00000062761	ZFP512	-3.5	0.582	0.304
ENSMUSG00000064264	ZFP428	-2	0.582	0.304
ENSMUSG00000091086	GM5428	2.1	0.581	0.305
ENSMUSG00000025498	IRF7	-2.2	0.579	0.305
ENSMUSG00000028587	ORC1	-0.9	0.579	0.305
ENSMUSG00000008575	NFIB	1.2	0.577	0.306
ENSMUSG00000054385	CEACAM2	-1.8	0.577	0.306
ENSMUSG00000037058	PAIP2	-0.9	0.57	0.308
ENSMUSG00000015882	LCORL	-1.8	0.567	0.309
ENSMUSG00000028610	DMRTB1	-1.9	0.565	0.31
ENSMUSG00000026735	PTF1A	1	0.563	0.311
ENSMUSG00000044400	SOWAHD	1.2	0.557	0.313
ENSMUSG00000007946	PHOX2A	0.9	0.557	0.313
ENSMUSG00000019897	CCDC59	-0.8	0.555	0.313
ENSMUSG00000057469	E2F6	-1.4	0.554	0.314
ENSMUSG00000043602	ZFP3	-1.4	0.553	0.314
ENSMUSG00000027737	SLC7A11	-1.1	0.552	0.314
ENSMUSG00000064141	ZFP69	-1.6	0.551	0.315
ENSMUSG00000005267	ZFP287	-1	0.548	0.316
ENSMUSG00000035420	FAM170A	-0.9	0.548	0.316
ENSMUSG00000042895	ABRA	-1	0.543	0.318
ENSMUSG00000070345	HSF5	-1.5	0.542	0.318
ENSMUSG00000027932	SLC27A3	1.1	0.542	0.318
ENSMUSG00000025997	IKZF2	-2.9	0.541	0.319
ENSMUSG00000004268	EMG1	1.6	0.54	0.319
ENSMUSG00000074397	FOXR1	-0.7	0.539	0.32
ENSMUSG00000029817	TRA2A	-2	0.536	0.321
ENSMUSG00000027387	ZC3H8	-2	0.535	0.321
ENSMUSG00000020335	ZFP354B	-1.5	0.533	0.322
ENSMUSG00000011349	DMRTC2	-0.9	0.53	0.323
ENSMUSG00000047067	DUSP28	-4.3	0.527	0.324
ENSMUSG00000059851	SUV420H2	1.2	0.525	0.325
ENSMUSG00000078862	GM14326	-2.1	0.525	0.325
ENSMUSG00000072437	NANOS1	-0.6	0.524	0.325
ENSMUSG00000031738	IRX6	-1.6	0.524	0.325
ENSMUSG00000073209	KLF14	1.3	0.522	0.326
ENSMUSG00000038116	PHF20	1	0.522	0.326
ENSMUSG00000041645	DDX24	-0.7	0.521	0.327
ENSMUSG00000067261	FOXD3	1.5	0.521	0.327
ENSMUSG00000097084	FOXL1	1.8	0.519	0.328
ENSMUSG00000028946	HES3	1.1	0.518	0.328
ENSMUSG00000058402	ZFP420	0.9	0.517	0.328
ENSMUSG00000047371	ZFP768	1.6	0.516	0.329
ENSMUSG00000027498	CSTF1	-0.9	0.514	0.329
ENSMUSG00000032717	MDFI	1.1	0.51	0.331
ENSMUSG00000044024	RELL2	-2.9	0.51	0.331
ENSMUSG00000023333	GCM1	-0.9	0.508	0.332
ENSMUSG00000046101	MCMDC2	1.8	0.508	0.332
ENSMUSG00000021066	ATL1	2.1	0.508	0.332
ENSMUSG00000051557	PUSL1	0.8	0.508	0.332
ENSMUSG00000055817	MTA3	-1.6	0.507	0.332
ENSMUSG00000055053	NFIC	-0.5	0.506	0.333
ENSMUSG00000021911	PARG	-0.6	0.505	0.333
ENSMUSG00000066798	ZBTB6	-0.6	0.505	0.333
ENSMUSG00000008976	GABPA	1.5	0.505	0.333
ENSMUSG00000062417	HIST1H3G	1.5	0.504	0.333
ENSMUSG00000038538	UBN2	1.4	0.504	0.333
ENSMUSG00000032802	SRXN1	2.4	0.503	0.334
ENSMUSG00000014771	PDCD2	-2.9	0.502	0.334
ENSMUSG00000051034	ZFP11	1.5	0.501	0.335
ENSMUSG00000015501	HIVEP2	1.1	0.496	0.337
ENSMUSG00000032745	GPBP1	-0.6	0.496	0.337
ENSMUSG00000003234	ABCF3	-1.6	0.496	0.337
ENSMUSG00000032940	RBM11	1	0.493	0.338
ENSMUSG00000046518	FERD3L	-1.3	0.492	0.338
ENSMUSG00000028483	SNAPC3	-0.8	0.49	0.339
ENSMUSG00000020743	MIF4GD	1.9	0.489	0.339
ENSMUSG00000006050	SRA1	-1.4	0.488	0.34
ENSMUSG00000006941	EIF1B	1.7	0.485	0.341
ENSMUSG00000040321	ZFP770	-1	0.485	0.341
ENSMUSG00000032357	TINAG	2.1	0.484	0.341
ENSMUSG00000030738	EIF3C	1.7	0.482	0.342
ENSMUSG00000078868	GM14412	1.3	0.481	0.343
ENSMUSG00000031312	ITGB1BP2	1.5	0.481	0.343
ENSMUSG00000039068	ZZZ3	-1.5	0.48	0.343
ENSMUSG00000031374	ZFP92	-1.1	0.479	0.343
ENSMUSG00000006311	ETV2	-2.4	0.478	0.344
ENSMUSG00000004054	MAP3K11	1.3	0.477	0.344
ENSMUSG00000034998	FOXN2	-2.6	0.474	0.346
ENSMUSG00000034949	ZFR2	-0.7	0.473	0.346
ENSMUSG00000030145	ZFP248	1.3	0.471	0.347
ENSMUSG00000052102	GNPDA1	0.9	0.47	0.347
ENSMUSG00000021010	NPAS3	-0.6	0.47	0.347
ENSMUSG00000045268	ZFP691	-0.8	0.468	0.348
ENSMUSG00000026843	FUBP3	-1.2	0.467	0.349
ENSMUSG00000078866	GM14420	3	0.467	0.349
ENSMUSG00000029627	ZKSCAN14	1.4	0.465	0.35
ENSMUSG00000030001	FIGLA	0.8	0.464	0.35
ENSMUSG00000090290	GM17296	-1.8	0.464	0.35
ENSMUSG00000031568	RWDD4A	-1.1	0.463	0.35
ENSMUSG00000025085	ABLIM1	1.5	0.462	0.351
ENSMUSG00000050945	ZFP438	1.2	0.462	0.351
ENSMUSG00000079662	NTN3	-1.5	0.462	0.351
ENSMUSG00000030521	MPHOSPH10	1.5	0.461	0.351
ENSMUSG00000041560	GLTSCR2	-2.8	0.461	0.351
ENSMUSG00000040187	ARNTL2	1.2	0.46	0.352
ENSMUSG00000020982	NEMF	-0.9	0.459	0.353
ENSMUSG00000010476	EBF3	1	0.458	0.353
ENSMUSG00000056476	MED12L	-4.5	0.457	0.354
ENSMUSG00000023104	RFC2	1.7	0.457	0.354
ENSMUSG00000017667	ZFP334	-2.3	0.456	0.354
ENSMUSG00000026004	KANSL1L	-2.5	0.453	0.356
ENSMUSG00000048878	HEXIM1	-0.9	0.451	0.357
ENSMUSG00000032015	POU2F3	-2.7	0.449	0.358
ENSMUSG00000028901	GMEB1	-4.2	0.448	0.358
ENSMUSG00000049764	ZFP280B	-4.1	0.448	0.358
ENSMUSG00000030600	LRFN1	1.2	0.445	0.359
ENSMUSG00000051224	TCEANC	1.3	0.444	0.36
ENSMUSG00000073423	ZFP414	-2.3	0.443	0.36
ENSMUSG00000059246	FOXB1	-1	0.443	0.36
ENSMUSG00000016921	SRSF6	-0.7	0.44	0.362
ENSMUSG00000049577	ZFPM1	-0.6	0.433	0.365
ENSMUSG00000034685	FAM171A2	2.2	0.432	0.365
ENSMUSG00000037855	ZFP365	-1.3	0.431	0.366
ENSMUSG00000022096	HR	-3.7	0.43	0.366
ENSMUSG00000051184	ZFP524	-1.1	0.429	0.367
ENSMUSG00000042372	DMRT3	-4.2	0.428	0.367
ENSMUSG00000043760	PKHD1	0.8	0.427	0.368
ENSMUSG00000020420	ZFP607	1.9	0.423	0.37
ENSMUSG00000024622	HMGXB3	-0.9	0.418	0.372
ENSMUSG00000024456	DIAP1	-0.8	0.418	0.372
ENSMUSG00000029517	ANKRD7	2.9	0.415	0.374
ENSMUSG00000009248	ASCL2	2.5	0.412	0.375
ENSMUSG00000032495	LRRC2	-0.7	0.41	0.376
ENSMUSG00000043683	FEM1A	-1.1	0.41	0.376
ENSMUSG00000001415	SMG5	-0.8	0.409	0.377
ENSMUSG00000036098	MYRF	-0.7	0.408	0.377
ENSMUSG00000028034	FUBP1	1.9	0.407	0.378
ENSMUSG00000034486	GBX2	-0.6	0.405	0.379
ENSMUSG00000042570	MIER2	-0.8	0.405	0.379
ENSMUSG00000039523	CEP104	-0.8	0.404	0.379
ENSMUSG00000033499	LARP4B	1.3	0.403	0.38
ENSMUSG00000022526	ZFP251	0.9	0.402	0.38
ENSMUSG00000045252	ZFP574	-0.8	0.401	0.381
ENSMUSG00000003847	NFAT5	0.6	0.4	0.381
ENSMUSG00000040712	CAMTA2	1.1	0.398	0.382
ENSMUSG00000029538	SRSF9	3.5	0.398	0.382
ENSMUSG00000054648	ZFP869	-1.1	0.398	0.382
ENSMUSG00000028487	BNC2	-0.6	0.397	0.383
ENSMUSG00000033581	IGF2BP2	-3.4	0.396	0.383
ENSMUSG00000034544	RSRC1	1.3	0.395	0.384
ENSMUSG00000034430	ZXDC	1.6	0.394	0.384
ENSMUSG00000000317	BCL6B	-4.1	0.393	0.385
ENSMUSG00000023947	NFKBIE	-0.6	0.393	0.385
ENSMUSG00000054383	PNMA1	-1.9	0.393	0.385
ENSMUSG00000045273	CENPH	-1	0.391	0.386
ENSMUSG00000027981	RNPC3	-1	0.391	0.386
ENSMUSG00000039759	THAP3	1.4	0.39	0.386
ENSMUSG00000033352	MAP2K4	3.4	0.389	0.387
ENSMUSG00000074886	GRK6	-0.6	0.388	0.387
ENSMUSG00000024497	POU4F3	3.7	0.386	0.388
ENSMUSG00000032212	SLTM	-0.7	0.383	0.389
ENSMUSG00000025586	CPEB1	-1.6	0.383	0.389
ENSMUSG00000059119	NAP1L4	-2.3	0.378	0.392
ENSMUSG00000016554	EIF3D	-2.3	0.377	0.392
ENSMUSG00000027018	HAT1	-0.6	0.376	0.393
ENSMUSG00000044220	NKX2-3	-0.5	0.376	0.393
ENSMUSG00000000435	MYF5	-2.3	0.375	0.393
ENSMUSG00000025105	BNC1	-3	0.375	0.393
ENSMUSG00000046058	EID2	1.1	0.374	0.394
ENSMUSG00000037447	ARID5A	-0.7	0.373	0.394
ENSMUSG00000079083	JRKL	2.6	0.373	0.394
ENSMUSG00000005883	SPO11	-0.6	0.371	0.395
ENSMUSG00000047534	MIS18BP1	-2.2	0.371	0.395
ENSMUSG00000045826	PTPRCAP	-1.6	0.371	0.395
ENSMUSG00000017264	EXOSC10	1.3	0.369	0.396
ENSMUSG00000054967	ZFP647	-1.7	0.368	0.397
ENSMUSG00000029826	ZC3HAV1	4.3	0.367	0.397
ENSMUSG00000042500	AGO4	-3.2	0.367	0.397
ENSMUSG00000039081	ZFP503	-1.4	0.367	0.397
ENSMUSG00000024276	ZFP397	-0.6	0.363	0.399
ENSMUSG00000030446	ZFP273	-2.1	0.362	0.4
ENSMUSG00000026404	DDX59	-0.7	0.36	0.401
ENSMUSG00000060510	ZFP266	2.2	0.36	0.401
ENSMUSG00000059309	HIST1H3F	-0.6	0.358	0.402
ENSMUSG00000026946	NMI	-0.6	0.356	0.403
ENSMUSG00000021997	LRRC63	-3.4	0.353	0.404
ENSMUSG00000052928	CTIF	-0.8	0.353	0.404
ENSMUSG00000032387	RBPMS2	-0.7	0.352	0.405
ENSMUSG00000038902	POGZ	-4	0.351	0.405
ENSMUSG00000030544	MESP1	-1	0.348	0.407
ENSMUSG00000026896	IFIH1	0.8	0.347	0.408
ENSMUSG00000067194	EIF1AX	-2.9	0.347	0.408
ENSMUSG00000006705	PKNOX1	-3.2	0.342	0.411
ENSMUSG00000044519	ZFP488	-1.4	0.341	0.411
ENSMUSG00000048686	HMGB4	1.6	0.341	0.411
ENSMUSG00000045251	ZFP688	1.3	0.341	0.411
ENSMUSG00000028777	GNAT3	-0.6	0.34	0.412
ENSMUSG00000034057	MYRFL	-1.9	0.34	0.412
ENSMUSG00000031379	PIR	0.7	0.339	0.412
ENSMUSG00000020656	GRHL1	1.1	0.338	0.413
ENSMUSG00000005373	MLXIPL	-3.5	0.336	0.414
ENSMUSG00000000730	DNMT3L	0.7	0.335	0.415
ENSMUSG00000040363	BCOR	-0.6	0.334	0.415
ENSMUSG00000021431	SNRNP48	-1.1	0.331	0.417
ENSMUSG00000047264	ZFP358	1.1	0.331	0.417
ENSMUSG00000033983	COIL	-1.9	0.331	0.417
ENSMUSG00000051579	TCEAL8	-0.5	0.33	0.418
ENSMUSG00000039841	ZFP800	-3.3	0.329	0.418
ENSMUSG00000044155	NAA38	-0.8	0.327	0.419
ENSMUSG00000029587	ZFP12	-0.6	0.327	0.419
ENSMUSG00000046201	SCAF8	-2.2	0.327	0.419
ENSMUSG00000051176	ZFP42	-1.8	0.326	0.42
ENSMUSG00000044452	ZFP507	-2.1	0.325	0.42
ENSMUSG00000026987	BAZ2B	1.3	0.325	0.42
ENSMUSG00000057156	HOMEZ	-1.2	0.325	0.42
ENSMUSG00000003410	ELAVL3	0.9	0.324	0.421
ENSMUSG00000093661	EIF4E3	1.5	0.322	0.422
ENSMUSG00000024136	DNASE1L2	2.1	0.322	0.422
ENSMUSG00000026751	NR5A1	-0.6	0.318	0.424
ENSMUSG00000047123	TICAM1	-0.6	0.318	0.424
ENSMUSG00000071665	FOXR2	1.2	0.317	0.425
ENSMUSG00000030264	THUMPD3	0.7	0.316	0.426
ENSMUSG00000021880	RNASE6	-0.5	0.316	0.426
ENSMUSG00000052763	ZFP212	1.1	0.316	0.426
ENSMUSG00000048100	TAF13	-1.7	0.315	0.426
ENSMUSG00000057649	BRD9	-2.5	0.314	0.427
ENSMUSG00000050213	SNIP1	-0.8	0.314	0.427
ENSMUSG00000049037	CLEC4A1	-3.8	0.314	0.427
ENSMUSG00000093938	EVI2B	-4.1	0.312	0.428
ENSMUSG00000050100	HMX2	1.4	0.312	0.428
ENSMUSG00000040331	NSMCE4A	-1.6	0.311	0.428
ENSMUSG00000054003	TDRD9	0.7	0.309	0.429
ENSMUSG00000032089	IL10RA	1.3	0.308	0.43
ENSMUSG00000037188	GRHL3	-0.4	0.308	0.43
ENSMUSG00000042625	SAFB2	-2.5	0.306	0.431
ENSMUSG00000051518	RPS19BP1	-0.7	0.305	0.432
ENSMUSG00000034271	JDP2	-0.6	0.304	0.432
ENSMUSG00000079681	ZGLP1	-0.5	0.303	0.433
ENSMUSG00000040158	TAX1BP3	1	0.303	0.433
ENSMUSG00000024215	SPDEF	-1.1	0.303	0.433
ENSMUSG00000031347	CETN2	0.9	0.302	0.433
ENSMUSG00000028042	ZBTB7B	-2.3	0.3	0.435
ENSMUSG00000041703	ZIC5	-0.7	0.3	0.435
ENSMUSG00000066721	ZFP575	-0.5	0.298	0.436
ENSMUSG00000095362	GM14325	-0.7	0.298	0.436
ENSMUSG00000024266	ADAD2	-3.5	0.296	0.437
ENSMUSG00000038932	TCFL5	0.7	0.293	0.438
ENSMUSG00000037029	ZFP146	0.5	0.292	0.439
ENSMUSG00000025494	SIGIRR	-0.6	0.292	0.439
ENSMUSG00000062861	ZFP28	0.7	0.288	0.441
ENSMUSG00000007812	ZFP655	-0.6	0.288	0.441
ENSMUSG00000032735	ABLIM3	-2	0.288	0.441
ENSMUSG00000016487	PPFIBP1	-0.5	0.287	0.442
ENSMUSG00000050619	ZSCAN29	1	0.287	0.442
ENSMUSG00000033543	GTF2A2	-0.9	0.285	0.443
ENSMUSG00000033767	D930015E06RIK	2.6	0.285	0.443
ENSMUSG00000045333	ZFP423	-3.7	0.284	0.444
ENSMUSG00000054715	ZSCAN22	0.6	0.283	0.444
ENSMUSG00000024968	RCOR2	-3.7	0.283	0.444
ENSMUSG00000024175	TEKT4	-0.8	0.282	0.445
ENSMUSG00000027173	DEPDC7	3.7	0.28	0.446
ENSMUSG00000005621	ZFP592	-0.6	0.278	0.448
ENSMUSG00000057098	EBF1	-0.5	0.277	0.448
ENSMUSG00000057967	FGF18	-2.9	0.277	0.448
ENSMUSG00000037652	PHC3	-0.5	0.276	0.449
ENSMUSG00000038000	ACD	-0.7	0.276	0.449
ENSMUSG00000022441	EFCAB6	-0.7	0.275	0.449
ENSMUSG00000036792	MBD5	-1.1	0.275	0.449
ENSMUSG00000050058	PRM3	-4.2	0.274	0.45
ENSMUSG00000010362	RDM1	0.6	0.274	0.45
ENSMUSG00000074607	TOX2	-0.6	0.274	0.45
ENSMUSG00000033222	TTF2	-2.4	0.273	0.451
ENSMUSG00000048373	FGFBP1	1	0.273	0.451
ENSMUSG00000063382	BCL9L	-3.3	0.271	0.452
ENSMUSG00000050410	TCF19	-1.8	0.271	0.452
ENSMUSG00000035277	ARX	-1.2	0.271	0.452
ENSMUSG00000035051	DHX57	-3.3	0.27	0.452
ENSMUSG00000050600	ZFP831	0.8	0.27	0.452
ENSMUSG00000033726	EMX1	-4	0.269	0.453
ENSMUSG00000024803	ANKRD1	0.9	0.268	0.453
ENSMUSG00000079215	ZFP664	-3.8	0.267	0.454
ENSMUSG00000091736	YY2	0.6	0.266	0.455
ENSMUSG00000052363	ZDHHC19	-0.5	0.263	0.456
ENSMUSG00000022724	MINA	1.5	0.262	0.457
ENSMUSG00000021007	SPATA7	0.7	0.262	0.457
ENSMUSG00000027185	NAT10	-0.6	0.256	0.461
ENSMUSG00000015597	ZFP318	-0.4	0.256	0.461
ENSMUSG00000027583	ZBTB46	2	0.256	0.461
ENSMUSG00000028670	LYPLA2	-1.3	0.254	0.462
ENSMUSG00000027080	MED19	-0.4	0.254	0.462
ENSMUSG00000041272	TOX	1.3	0.253	0.463
ENSMUSG00000023026	DIP2B	-0.5	0.253	0.463
ENSMUSG00000040481	BPTF	-0.8	0.252	0.464
ENSMUSG00000020801	MED31	1.5	0.252	0.464
ENSMUSG00000004096	CWC15	-1.3	0.252	0.464
ENSMUSG00000025626	PHF6	1.1	0.252	0.464
ENSMUSG00000035356	NFKBIZ	0.7	0.251	0.464
ENSMUSG00000060630	ZFP735	2.5	0.249	0.466
ENSMUSG00000014907	NAF1	-1.2	0.249	0.466
ENSMUSG00000009076	ZMAT5	-0.6	0.249	0.466
ENSMUSG00000031706	RFX1	-1.5	0.248	0.466
ENSMUSG00000037533	RAPGEF6	-0.6	0.247	0.467
ENSMUSG00000019494	COPS6	-0.6	0.246	0.468
ENSMUSG00000032264	ZW10	-0.5	0.246	0.468
ENSMUSG00000034007	SCAPER	-0.5	0.246	0.468
ENSMUSG00000019782	RWDD1	1.4	0.246	0.468
ENSMUSG00000028759	HP1BP3	-0.6	0.245	0.468
ENSMUSG00000038721	HOXB7	-0.4	0.244	0.469
ENSMUSG00000046982	TSHZ1	0.6	0.244	0.469
ENSMUSG00000075595	ZFP652	2	0.243	0.47
ENSMUSG00000024235	MAP3K8	-0.8	0.242	0.47
ENSMUSG00000035946	GSX2	1.3	0.241	0.471
ENSMUSG00000021668	POLK	-0.6	0.241	0.471
ENSMUSG00000067438	HMX1	0.6	0.239	0.472
ENSMUSG00000091294	GLIS3	1.3	0.236	0.474
ENSMUSG00000028619	TCEANC2	1.9	0.235	0.475
ENSMUSG00000037791	PHF12	-0.8	0.234	0.475
ENSMUSG00000032119	HINFP	1	0.233	0.476
ENSMUSG00000038500	PRR3	2.9	0.233	0.476
ENSMUSG00000069273	HIST1H3E	-0.6	0.233	0.476
ENSMUSG00000038560	SP6	3.2	0.232	0.477
ENSMUSG00000074771	ANKEF1	-0.8	0.231	0.477
ENSMUSG00000002578	IKZF4	-0.5	0.231	0.477
ENSMUSG00000047907	TSHZ2	-0.5	0.231	0.477
ENSMUSG00000038705	GMEB2	-0.6	0.23	0.478
ENSMUSG00000010175	PROX1	-0.5	0.229	0.479
ENSMUSG00000040713	CREG1	-0.5	0.229	0.479
ENSMUSG00000049184	PURG	-1.1	0.226	0.481
ENSMUSG00000055210	FOXD2	1.2	0.224	0.482
ENSMUSG00000039531	ZUFSP	0.7	0.223	0.483
ENSMUSG00000062012	ZFP13	-0.8	0.221	0.484
ENSMUSG00000036120	RFXANK	-1.9	0.221	0.484
ENSMUSG00000020300	CPEB4	-0.6	0.221	0.484
ENSMUSG00000031393	MECP2	-0.5	0.219	0.486
ENSMUSG00000021127	ZFP36L1	-0.5	0.218	0.487
ENSMUSG00000001815	EVX2	2	0.218	0.487
ENSMUSG00000021661	ANKRA2	0.7	0.217	0.487
ENSMUSG00000031935	MED17	0.7	0.215	0.489
ENSMUSG00000044676	ZFP612	-0.4	0.214	0.489
ENSMUSG00000052751	REPIN1	-0.8	0.214	0.489
ENSMUSG00000094936	RBM4	-0.5	0.213	0.49
ENSMUSG00000020092	PALD1	-0.6	0.212	0.491
ENSMUSG00000002885	CD97	-1.7	0.211	0.491
ENSMUSG00000004500	ZFP324	-0.5	0.211	0.491
ENSMUSG00000031609	SAP30	-0.5	0.209	0.493
ENSMUSG00000035125	GCFC2	0.9	0.209	0.493
ENSMUSG00000050272	DSCAM	3.4	0.208	0.493
ENSMUSG00000059625	SOHLH1	-0.9	0.208	0.493
ENSMUSG00000091519	SKOR2	0.7	0.208	0.493
ENSMUSG00000026427	EIF2D	-0.6	0.205	0.495
ENSMUSG00000033099	NOL12	-0.6	0.205	0.495
ENSMUSG00000024837	DMRT1	-0.6	0.203	0.497
ENSMUSG00000028977	CASZ1	-0.5	0.203	0.497
ENSMUSG00000022914	BRWD1	1.1	0.202	0.497
ENSMUSG00000028053	ASH1L	-0.8	0.202	0.497
ENSMUSG00000031578	MAK16	-0.8	0.202	0.497
ENSMUSG00000055116	ARNTL	-1.3	0.201	0.498
ENSMUSG00000075592	NYNRIN	-0.5	0.201	0.498
ENSMUSG00000042185	NFRKB	0.6	0.199	0.499
ENSMUSG00000030752	KDM8	-0.5	0.198	0.5
ENSMUSG00000022721	TRMT2A	-0.9	0.195	0.502
ENSMUSG00000037279	OVOL2	-0.5	0.194	0.503
ENSMUSG00000042507	ELMSAN1	-0.4	0.194	0.503
ENSMUSG00000018750	ZBTB4	-2.2	0.194	0.503
ENSMUSG00000045896	PAIP2B	1.2	0.193	0.504
ENSMUSG00000071341	EGR4	-1	0.193	0.504
ENSMUSG00000000938	HOXA10	1.4	0.193	0.504
ENSMUSG00000050199	LGR4	-1.5	0.192	0.504
ENSMUSG00000021604	IRX4	0.4	0.191	0.505
ENSMUSG00000023411	NFATC4	-1.6	0.189	0.506
ENSMUSG00000049878	RLF	0.8	0.189	0.506
ENSMUSG00000033863	KLF9	-0.7	0.189	0.506
ENSMUSG00000054452	AES	-2.5	0.186	0.509
ENSMUSG00000039477	TNRC18	0.4	0.186	0.509
ENSMUSG00000068823	CSDE1	-0.9	0.186	0.509
ENSMUSG00000038630	ZKSCAN16	-4	0.186	0.509
ENSMUSG00000018565	ELP5	-0.6	0.184	0.51
ENSMUSG00000041229	PHF8	-1	0.184	0.51
ENSMUSG00000006642	TCF23	3.7	0.183	0.511
ENSMUSG00000022286	GRHL2	1.5	0.183	0.511
ENSMUSG00000067942	ZFP160	-0.4	0.182	0.512
ENSMUSG00000071477	ZFP777	-0.5	0.181	0.512
ENSMUSG00000031660	BRD7	0.6	0.18	0.513
ENSMUSG00000049755	ZFP672	-0.5	0.18	0.513
ENSMUSG00000075040	ZFP408	0.6	0.179	0.514
ENSMUSG00000022119	RBM26	-0.8	0.178	0.515
ENSMUSG00000037296	LSM1	-0.8	0.178	0.515
ENSMUSG00000044186	NKX2-6	-4	0.177	0.515
ENSMUSG00000029736	NOBOX	0.6	0.177	0.515
ENSMUSG00000047242	TAF9B	-0.4	0.173	0.518
ENSMUSG00000041762	GPR155	-2.1	0.173	0.518
ENSMUSG00000030515	TARSL2	-1.4	0.173	0.518
ENSMUSG00000046865	FBL	-0.7	0.172	0.519
ENSMUSG00000074899	SPTBN5	-0.4	0.171	0.52
ENSMUSG00000027304	RTF1	1	0.171	0.52
ENSMUSG00000030757	ZKSCAN2	-0.4	0.169	0.521
ENSMUSG00000041124	MSANTD4	0.6	0.169	0.521
ENSMUSG00000070803	CITED4	0.8	0.169	0.521
ENSMUSG00000020273	PAPOLG	-0.3	0.166	0.524
ENSMUSG00000034292	TRAF3IP1	-0.4	0.165	0.525
ENSMUSG00000057000	NXF3	0.4	0.165	0.525
ENSMUSG00000033788	DYSF	-1.7	0.161	0.528
ENSMUSG00000023007	PRPF40B	-0.4	0.16	0.529
ENSMUSG00000090213	TMEM189	0.8	0.16	0.529
ENSMUSG00000034968	LBX2	-0.5	0.16	0.529
ENSMUSG00000047034	ANKRD33	-2.9	0.159	0.53
ENSMUSG00000001823	HOXD12	-1.5	0.159	0.53
ENSMUSG00000022488	NCKAP1L	-0.4	0.158	0.531
ENSMUSG00000040148	HMX3	-0.6	0.157	0.532
ENSMUSG00000046714	FOXC2	1.5	0.156	0.533
ENSMUSG00000041303	GTF3C3	-0.6	0.156	0.533
ENSMUSG00000025782	TAF3	-2.6	0.156	0.533
ENSMUSG00000069867	PABPN1L	0.7	0.156	0.533
ENSMUSG00000061809	TBPL2	-0.4	0.155	0.534
ENSMUSG00000026889	RBM18	-1.1	0.155	0.534
ENSMUSG00000074220	ZFP382	0.6	0.153	0.535
ENSMUSG00000045763	BASP1	-0.5	0.153	0.535
ENSMUSG00000024561	MBD1	0.5	0.153	0.535
ENSMUSG00000031365	ZFP275	-0.5	0.151	0.537
ENSMUSG00000031487	BRF2	-0.7	0.151	0.537
ENSMUSG00000022336	EIF3E	-0.7	0.151	0.537
ENSMUSG00000078970	WDR92	-0.7	0.151	0.537
ENSMUSG00000007035	MSH5	0.6	0.151	0.537
ENSMUSG00000049421	ZFP260	-0.4	0.15	0.538
ENSMUSG00000055612	CDCA7	0.8	0.15	0.538
ENSMUSG00000040964	ARHGEF10L	-0.8	0.149	0.539
ENSMUSG00000036636	CLCN7	-0.4	0.149	0.539
ENSMUSG00000040985	SUN3	-0.4	0.148	0.539
ENSMUSG00000037921	DDX60	-0.4	0.148	0.539
ENSMUSG00000079560	HOXA3	0.5	0.148	0.539
ENSMUSG00000028749	PLA2G2F	0.5	0.146	0.541
ENSMUSG00000020366	MAPK9	-0.4	0.146	0.541
ENSMUSG00000031931	ANKRD49	-0.6	0.146	0.541
ENSMUSG00000061013	MKX	-2.4	0.144	0.543
ENSMUSG00000000916	NSUN5	0.8	0.144	0.543
ENSMUSG00000034154	INO80	-2.9	0.143	0.544
ENSMUSG00000042167	PAPD4	-0.9	0.143	0.544
ENSMUSG00000037275	GEMIN5	-0.4	0.143	0.544
ENSMUSG00000058638	ZFP110	-0.6	0.143	0.544
ENSMUSG00000028546	ELAVL4	-2	0.142	0.544
ENSMUSG00000075394	HOXC4	2.7	0.141	0.545
ENSMUSG00000030751	PSMA1	-0.7	0.139	0.547
ENSMUSG00000034227	FOXJ1	-3.9	0.139	0.547
ENSMUSG00000028330	NCBP1	-0.7	0.139	0.547
ENSMUSG00000028688	TOE1	-0.7	0.139	0.547
ENSMUSG00000035378	SHQ1	-0.7	0.139	0.547
ENSMUSG00000035580	KCNH8	0.6	0.137	0.549
ENSMUSG00000030380	MZF1	-0.4	0.136	0.549
ENSMUSG00000008193	SPIB	-0.5	0.136	0.549
ENSMUSG00000037579	KCNH3	0.6	0.136	0.549
ENSMUSG00000029814	IGF2BP3	-0.4	0.136	0.549
ENSMUSG00000031667	AKTIP	-0.5	0.135	0.55
ENSMUSG00000063047	ZFP780B	-0.7	0.135	0.55
ENSMUSG00000033200	TPSG1	-3.8	0.134	0.551
ENSMUSG00000004356	UTP20	-0.4	0.134	0.551
ENSMUSG00000026317	CLN8	0.4	0.133	0.552
ENSMUSG00000091243	VGLL3	-0.3	0.132	0.553
ENSMUSG00000022312	EIF3H	0.8	0.131	0.554
ENSMUSG00000000731	AIRE	-0.5	0.131	0.554
ENSMUSG00000039275	FOXK2	-0.5	0.131	0.554
ENSMUSG00000029802	ABCG2	0.5	0.13	0.554
ENSMUSG00000038253	HOXA5	-3.1	0.128	0.556
ENSMUSG00000034777	VAX2	-0.4	0.127	0.557
ENSMUSG00000033356	PUS7L	-3.9	0.127	0.557
ENSMUSG00000019261	MAP1S	2.1	0.127	0.557
ENSMUSG00000039473	UBN1	-0.4	0.126	0.558
ENSMUSG00000095139	POU3F2	-0.7	0.126	0.558
ENSMUSG00000003039	FAM32A	-0.5	0.126	0.558
ENSMUSG00000045440	INSM2	-0.4	0.125	0.559
ENSMUSG00000028089	CHD1L	-0.4	0.124	0.56
ENSMUSG00000028059	ARHGEF2	0.7	0.123	0.561
ENSMUSG00000039205	CIZ1	-0.6	0.123	0.561
ENSMUSG00000048562	SP8	-0.4	0.123	0.561
ENSMUSG00000031099	SMARCA1	0.6	0.122	0.561
ENSMUSG00000036036	ZFP57	-0.5	0.122	0.561
ENSMUSG00000031996	APLP2	3.1	0.121	0.562
ENSMUSG00000047821	TRIM16	-0.4	0.121	0.562
ENSMUSG00000034820	CPSF7	-0.4	0.12	0.563
ENSMUSG00000064288	HIST1H4K	0.9	0.119	0.564
ENSMUSG00000015627	GATA5	-0.3	0.119	0.564
ENSMUSG00000070990	FOXE1	-0.5	0.118	0.565
ENSMUSG00000018923	MED11	0.8	0.118	0.565
ENSMUSG00000058589	ANKS1B	-2.3	0.118	0.565
ENSMUSG00000069045	DDX3Y	0.5	0.118	0.565
ENSMUSG00000033326	KDM4A	0.7	0.117	0.566
ENSMUSG00000021255	ESRRB	-0.5	0.115	0.568
ENSMUSG00000042279	H1FOO	0.5	0.115	0.568
ENSMUSG00000031590	FRG1	-0.3	0.115	0.568
ENSMUSG00000025019	LCOR	-4.3	0.115	0.568
ENSMUSG00000004996	MRI1	-1.9	0.114	0.569
ENSMUSG00000052435	CEBPE	-3.3	0.114	0.569
ENSMUSG00000039699	BATF2	3.2	0.113	0.57
ENSMUSG00000019984	MED23	-0.4	0.113	0.57
ENSMUSG00000040620	DHX33	-0.6	0.112	0.571
ENSMUSG00000005846	RSL1D1	0.7	0.112	0.571
ENSMUSG00000036972	ZIC4	-0.4	0.111	0.572
ENSMUSG00000054074	SKIDA1	0.4	0.11	0.573
ENSMUSG00000024891	SLC29A2	0.5	0.11	0.573
ENSMUSG00000051510	MAFG	-3.9	0.108	0.576
ENSMUSG00000038766	GABPB2	-0.3	0.108	0.576
ENSMUSG00000051977	PRDM9	0.9	0.107	0.577
ENSMUSG00000052331	ANKRD44	-0.3	0.107	0.577
ENSMUSG00000027428	RBBP9	-1.8	0.106	0.577
ENSMUSG00000001785	PWP1	-0.6	0.105	0.579
ENSMUSG00000047909	ANKRD16	1.1	0.105	0.579
ENSMUSG00000003970	RPL8	-0.6	0.105	0.579
ENSMUSG00000044390	TIGD3	0.5	0.105	0.579
ENSMUSG00000028940	HES2	0.5	0.104	0.579
ENSMUSG00000024220	ZFP523	0.9	0.104	0.579
ENSMUSG00000035873	PAWR	-1.4	0.103	0.58
ENSMUSG00000000617	GRM6	-0.4	0.103	0.58
ENSMUSG00000037993	DHX38	0.7	0.102	0.581
ENSMUSG00000045662	HENMT1	-3.4	0.102	0.581
ENSMUSG00000055148	KLF2	0.5	0.102	0.581
ENSMUSG00000029135	FOSL2	0.6	0.1	0.583
ENSMUSG00000045519	ZFP560	-0.4	0.0998	0.583
ENSMUSG00000032329	HMG20A	-0.4	0.0996	0.584
ENSMUSG00000027796	SMAD9	0.5	0.0992	0.584
ENSMUSG00000025128	BHLHE22	0.6	0.0987	0.584
ENSMUSG00000004661	ARID3B	1.6	0.0985	0.585
ENSMUSG00000073894	RBMXL2	0.7	0.0982	0.585
ENSMUSG00000020137	THAP2	0.7	0.0954	0.587
ENSMUSG00000036528	PPFIBP2	-0.3	0.0949	0.588
ENSMUSG00000053536	CSTF2T	0.8	0.0947	0.588
ENSMUSG00000074676	FOXS1	-0.3	0.0943	0.588
ENSMUSG00000031734	IRX3	3.3	0.0941	0.589
ENSMUSG00000035910	DCDC2A	0.5	0.0939	0.589
ENSMUSG00000000056	NARF	-0.4	0.0933	0.589
ENSMUSG00000033883	D3ERTD254E	-0.3	0.0915	0.591
ENSMUSG00000055200	SERTAD3	-0.5	0.0887	0.594
ENSMUSG00000046957	SPZ1	0.8	0.0879	0.595
ENSMUSG00000061755	BOD1L	-0.4	0.0874	0.595
ENSMUSG00000037730	MYNN	-0.5	0.0873	0.595
ENSMUSG00000039748	EXO1	-0.3	0.0871	0.596
ENSMUSG00000027405	NOP56	-0.5	0.0867	0.596
ENSMUSG00000062296	TRANK1	-0.5	0.0864	0.596
ENSMUSG00000042002	FOXN4	-0.3	0.0864	0.596
ENSMUSG00000095567	NOC2L	-0.3	0.0863	0.596
ENSMUSG00000050188	LSM10	-0.5	0.0859	0.597
ENSMUSG00000036572	UPF3B	-0.6	0.0846	0.598
ENSMUSG00000020052	ASCL1	-1	0.0845	0.598
ENSMUSG00000027359	SLC27A2	1.1	0.0838	0.599
ENSMUSG00000053110	YAP1	-2.5	0.0831	0.6
ENSMUSG00000038700	HOXB5	-0.3	0.0831	0.6
ENSMUSG00000040720	1110037F02RIK	-0.4	0.0831	0.6
ENSMUSG00000042109	CSDC2	1.8	0.0818	0.601
ENSMUSG00000027132	KATNBL1	-0.3	0.0811	0.602
ENSMUSG00000027210	MEIS2	-0.6	0.0808	0.602
ENSMUSG00000008384	SERTAD1	-1	0.0808	0.602
ENSMUSG00000074406	ZFP628	0.8	0.0803	0.603
ENSMUSG00000052942	GLIS3	0.6	0.0802	0.603
ENSMUSG00000057842	ZFP595	-0.4	0.0797	0.603
ENSMUSG00000051251	NHLH1	0.3	0.0769	0.607
ENSMUSG00000060257	SCRT2	0.5	0.0762	0.608
ENSMUSG00000026610	ESRRG	-0.8	0.076	0.608
ENSMUSG00000026333	GIN1	-0.5	0.075	0.609
ENSMUSG00000070003	SSBP4	-0.3	0.0749	0.609
ENSMUSG00000020086	H2AFY2	0.3	0.0746	0.609
ENSMUSG00000034297	MED13	-0.2	0.0744	0.61
ENSMUSG00000063488	ZKSCAN7	-3.8	0.0735	0.611
ENSMUSG00000024695	ZFP91	-1.4	0.0734	0.611
ENSMUSG00000028358	ZFP618	-0.3	0.0734	0.611
ENSMUSG00000045591	OLIG3	-0.3	0.0733	0.611
ENSMUSG00000030213	ATF7IP	-0.4	0.0732	0.611
ENSMUSG00000020472	ZKSCAN17	-1.6	0.0714	0.614
ENSMUSG00000041298	KATNAL1	-0.2	0.0706	0.615
ENSMUSG00000029754	DLX6	-0.3	0.0703	0.615
ENSMUSG00000049606	ZFP644	1.5	0.07	0.615
ENSMUSG00000034653	YTHDC2	-0.2	0.0699	0.615
ENSMUSG00000059475	ZFP426	0.4	0.0696	0.616
ENSMUSG00000048626	KLF17	-0.3	0.0691	0.616
ENSMUSG00000039449	PRPF18	-0.4	0.0689	0.617
ENSMUSG00000035934	PKNOX2	0.6	0.0679	0.618
ENSMUSG00000070420	ZSCAN25	0.4	0.0677	0.618
ENSMUSG00000004263	ATN1	-0.5	0.0676	0.618
ENSMUSG00000063800	PRPF38A	-0.4	0.0667	0.619
ENSMUSG00000021681	AGGF1	-0.4	0.0663	0.62
ENSMUSG00000021067	SAV1	-2.2	0.0663	0.62
ENSMUSG00000021470	ERCC6L2	-0.3	0.065	0.621
ENSMUSG00000053580	TANC2	0.3	0.0641	0.622
ENSMUSG00000044835	ANKRD45	0.5	0.0638	0.623
ENSMUSG00000019977	HBS1L	-0.3	0.0634	0.623
ENSMUSG00000034758	TLE6	0.4	0.0633	0.623
ENSMUSG00000039238	ZFP750	-1.9	0.0632	0.623
ENSMUSG00000041390	MDFIC	-0.2	0.0627	0.624
ENSMUSG00000030016	ZFML	0.5	0.0626	0.624
ENSMUSG00000024312	WDR46	0.5	0.0626	0.624
ENSMUSG00000068551	ZFP467	-2.1	0.0611	0.626
ENSMUSG00000033961	ZFP446	-0.3	0.0608	0.626
ENSMUSG00000058794	NFE2	-0.4	0.0606	0.626
ENSMUSG00000039485	TSPYL4	0.3	0.0603	0.627
ENSMUSG00000042320	PROX2	-0.3	0.06	0.627
ENSMUSG00000050954	ZFP169	0.5	0.0596	0.627
ENSMUSG00000031665	SALL1	-0.2	0.0595	0.628
ENSMUSG00000021743	FEZF2	-0.3	0.0593	0.628
ENSMUSG00000022974	PAXBP1	2.6	0.0587	0.628
ENSMUSG00000024800	RPP30	0.5	0.0584	0.629
ENSMUSG00000031917	NIP7	-0.4	0.0582	0.629
ENSMUSG00000026816	GTF3C5	-0.4	0.0582	0.629
ENSMUSG00000062519	ZFP398	-0.3	0.0581	0.629
ENSMUSG00000020400	TNIP1	-0.3	0.0577	0.63
ENSMUSG00000026254	EIF4E2	-0.4	0.0567	0.631
ENSMUSG00000046541	ZFP526	0.3	0.0563	0.632
ENSMUSG00000028957	PER3	-0.3	0.0553	0.633
ENSMUSG00000035305	ROR1	-0.3	0.0551	0.633
ENSMUSG00000025592	DACH2	-0.5	0.0549	0.633
ENSMUSG00000001444	TBX21	-0.4	0.0549	0.633
ENSMUSG00000017607	TNS4	-0.2	0.0546	0.634
ENSMUSG00000013465	NELFB	0.5	0.0541	0.634
ENSMUSG00000041309	NKX6-2	0.4	0.0538	0.635
ENSMUSG00000058093	AA987161	0.5	0.0538	0.635
ENSMUSG00000067441	GM14920	0.4	0.0531	0.636
ENSMUSG00000037007	ZFP113	0.7	0.053	0.636
ENSMUSG00000068302	NOTO	-0.4	0.0524	0.636
ENSMUSG00000056820	TSNAX	-0.4	0.0521	0.637
ENSMUSG00000047591	MAFA	-0.4	0.0521	0.637
ENSMUSG00000037617	SPAG1	-2.1	0.0514	0.638
ENSMUSG00000034640	TIPARP	-0.5	0.0513	0.638
ENSMUSG00000034839	LARP6	0.4	0.0511	0.638
ENSMUSG00000039037	ST6GALNAC5	-2.5	0.0508	0.638
ENSMUSG00000041649	KLF8	-0.3	0.0505	0.639
ENSMUSG00000028911	SRSF4	-0.3	0.0502	0.639
ENSMUSG00000059273	ZC3H4	-0.4	0.05	0.64
ENSMUSG00000067916	GM13139	-0.4	0.05	0.64
ENSMUSG00000070605	GM13251	-0.4	0.05	0.64
ENSMUSG00000028282	CASP8AP2	-0.4	0.0493	0.641
ENSMUSG00000072623	ZFP9	-0.2	0.0483	0.642
ENSMUSG00000029913	PRDM5	0.4	0.0482	0.642
ENSMUSG00000047143	DMRTA2	-0.3	0.0479	0.643
ENSMUSG00000021098	4930447C04RIK	1	0.0477	0.643
ENSMUSG00000075000	NRBF2	-0.5	0.0476	0.643
ENSMUSG00000021890	EAF1	-0.4	0.0471	0.644
ENSMUSG00000034551	HDX	-0.3	0.0462	0.645
ENSMUSG00000020721	HELZ	-0.2	0.0459	0.646
ENSMUSG00000028528	DNAJC6	0.6	0.0455	0.647
ENSMUSG00000033740	ST18	-0.3	0.0452	0.647
ENSMUSG00000031079	ZFP300	0.3	0.0449	0.647
ENSMUSG00000058881	ZFP516	0.3	0.0445	0.648
ENSMUSG00000020037	RFX4	-0.3	0.0444	0.648
ENSMUSG00000027547	SALL4	-0.4	0.0443	0.648
ENSMUSG00000046229	SCAND1	-0.2	0.0442	0.648
ENSMUSG00000042414	PRDM14	-3.4	0.044	0.649
ENSMUSG00000022176	REM2	-0.3	0.0439	0.649
ENSMUSG00000051390	ZBTB22	0.2	0.043	0.65
ENSMUSG00000029844	HOXA1	0.3	0.0424	0.651
ENSMUSG00000027803	WWTR1	-0.4	0.0417	0.652
ENSMUSG00000006378	GCAT	-0.2	0.0415	0.653
ENSMUSG00000021118	PLEK2	1.6	0.0405	0.654
ENSMUSG00000067919	REX2	-0.3	0.0403	0.655
ENSMUSG00000028266	LMO4	-0.2	0.04	0.655
ENSMUSG00000072294	KLF12	-0.2	0.0392	0.656
ENSMUSG00000055239	KCMF1	0.3	0.0391	0.656
ENSMUSG00000039652	CPEB3	0.5	0.039	0.656
ENSMUSG00000004542	PSG19	-0.4	0.0383	0.657
ENSMUSG00000026788	ZBTB43	0.3	0.0379	0.658
ENSMUSG00000054519	ZFP867	0.4	0.0377	0.658
ENSMUSG00000010505	MYT1	-0.2	0.0372	0.659
ENSMUSG00000047412	ZBTB44	0.2	0.0367	0.66
ENSMUSG00000035601	TRMT10B	0.4	0.0364	0.66
ENSMUSG00000022641	BBX	-0.2	0.0364	0.66
ENSMUSG00000029238	CLOCK	-0.4	0.0356	0.661
ENSMUSG00000034889	CACTIN	0.2	0.0347	0.662
ENSMUSG00000002833	HDGFRP2	0.5	0.0338	0.664
ENSMUSG00000022009	NUFIP1	0.3	0.0338	0.664
ENSMUSG00000007872	ID3	0.3	0.0329	0.665
ENSMUSG00000035851	YTHDC1	-0.2	0.0326	0.665
ENSMUSG00000028233	TGS1	0.4	0.0325	0.665
ENSMUSG00000094622	GM3055	-0.2	0.0325	0.665
ENSMUSG00000055065	DDX17	-0.2	0.0325	0.665
ENSMUSG00000050397	FOXL2	-0.2	0.0319	0.666
ENSMUSG00000030382	SLC27A5	0.5	0.0318	0.667
ENSMUSG00000033458	FAN1	0.2	0.0316	0.667
ENSMUSG00000058665	EN1	-0.4	0.031	0.668
ENSMUSG00000045336	HSFY2	-0.2	0.0302	0.669
ENSMUSG00000022361	ZHX1	0.2	0.0302	0.669
ENSMUSG00000050919	ZFP366	0.4	0.0299	0.669
ENSMUSG00000020076	DDX50	0.3	0.0297	0.67
ENSMUSG00000068966	ZBTB34	-0.3	0.0295	0.67
ENSMUSG00000024423	IMPACT	-0.3	0.0295	0.67
ENSMUSG00000062808	HIST1H3D	-0.3	0.029	0.671
ENSMUSG00000038691	MBD3L1	0.3	0.0289	0.671
ENSMUSG00000024986	HHEX	0.4	0.0285	0.672
ENSMUSG00000060586	H2-EB1	-0.2	0.0283	0.672
ENSMUSG00000026135	ZFP142	-0.4	0.0281	0.672
ENSMUSG00000001517	FOXM1	0.4	0.028	0.672
ENSMUSG00000057101	ZFP180	-0.2	0.0277	0.673
ENSMUSG00000024747	ALDH1A7	-0.5	0.0275	0.673
ENSMUSG00000055835	ZFP1	-0.3	0.0274	0.673
ENSMUSG00000067367	LYAR	0.2	0.0273	0.674
ENSMUSG00000001158	SNRNP27	-0.3	0.0272	0.674
ENSMUSG00000054309	CPSF3	-0.2	0.0272	0.674
ENSMUSG00000033760	RBM4B	-0.2	0.0269	0.674
ENSMUSG00000053129	GSX1	-0.4	0.0269	0.674
ENSMUSG00000032358	FAM83B	-0.2	0.0259	0.676
ENSMUSG00000035275	RAVER2	-0.4	0.0258	0.676
ENSMUSG00000093445	LRCH4	-0.2	0.0258	0.676
ENSMUSG00000033902	MAPKBP1	0.3	0.0257	0.676
ENSMUSG00000002455	PRPF6	-0.3	0.0255	0.677
ENSMUSG00000034993	VAT1	-0.2	0.0252	0.677
ENSMUSG00000039834	ZFP335	-0.4	0.0251	0.677
ENSMUSG00000030393	ZIK1	0.2	0.0249	0.678
ENSMUSG00000032446	EOMES	-0.2	0.0243	0.679
ENSMUSG00000069227	GPRIN1	3.6	0.0243	0.679
ENSMUSG00000019338	ZFP687	-0.2	0.0239	0.68
ENSMUSG00000066007	ZFP600	-0.3	0.0238	0.68
ENSMUSG00000063894	ZKSCAN8	-0.2	0.0235	0.68
ENSMUSG00000038618	RASSF7	-0.2	0.0234	0.681
ENSMUSG00000041936	AGRN	0.2	0.0233	0.681
ENSMUSG00000037513	SAMD4B	0.2	0.0232	0.681
ENSMUSG00000037570	MCRS1	-0.3	0.023	0.681
ENSMUSG00000047473	ZFP30	0.2	0.0228	0.682
ENSMUSG00000054169	CEACAM10	-0.3	0.0226	0.682
ENSMUSG00000043467	ZBTB37	-0.1	0.0226	0.682
ENSMUSG00000007817	ZMIZ1	-0.3	0.0226	0.682
ENSMUSG00000034259	EXOSC4	-0.3	0.0226	0.682
ENSMUSG00000029504	DDX51	0.2	0.0221	0.683
ENSMUSG00000029423	PIWIL1	0.3	0.0218	0.684
ENSMUSG00000065999	GM13154	-0.2	0.0217	0.684
ENSMUSG00000021714	CENPK	0.3	0.0213	0.685
ENSMUSG00000022160	METTL3	-0.3	0.021	0.685
ENSMUSG00000030149	KLRK1	-0.2	0.0209	0.685
ENSMUSG00000037307	BANF2	0.3	0.0208	0.686
ENSMUSG00000079466	PRDM12	-0.2	0.0206	0.686
ENSMUSG00000048897	ZFP710	-0.2	0.0205	0.686
ENSMUSG00000021144	MTA1	-0.3	0.02	0.687
ENSMUSG00000017830	DHX58	-0.2	0.0198	0.687
ENSMUSG00000020700	MAP3K3	-0.2	0.0197	0.688
ENSMUSG00000043424	EIF3J2	-0.2	0.0196	0.688
ENSMUSG00000037991	RMI2	0.2	0.019	0.689
ENSMUSG00000048377	FOXI2	-0.2	0.0189	0.689
ENSMUSG00000079487	MED12	0.3	0.0188	0.689
ENSMUSG00000051499	ZFP786	0.2	0.0184	0.69
ENSMUSG00000021962	DCP1A	-0.2	0.018	0.691
ENSMUSG00000029404	ARL6IP4	-0.2	0.0179	0.691
ENSMUSG00000027806	TSC22D2	0.3	0.0178	0.691
ENSMUSG00000024948	MAP4K2	-0.1	0.0169	0.693
ENSMUSG00000059878	ZFP422	-0.2	0.0169	0.693
ENSMUSG00000026305	LRRFIP1	-3.6	0.0168	0.693
ENSMUSG00000029706	PAX4	-0.1	0.0165	0.694
ENSMUSG00000052137	RBM12B2	-0.1	0.0161	0.695
ENSMUSG00000071064	ZFP827	-0.2	0.0158	0.695
ENSMUSG00000061911	MYT1L	-0.1	0.0156	0.696
ENSMUSG00000060152	POP5	-0.2	0.0153	0.696
ENSMUSG00000021540	SMAD5	-0.5	0.0149	0.697
ENSMUSG00000031816	MTHFSD	-0.1	0.0142	0.699
ENSMUSG00000032661	OAS3	-0.1	0.0141	0.699
ENSMUSG00000021514	ZFP369	-0.2	0.014	0.699
ENSMUSG00000020358	HNRNPAB	-0.3	0.0134	0.701
ENSMUSG00000054737	ZFP182	0.2	0.0132	0.701
ENSMUSG00000028676	SRSF10	0.6	0.013	0.702
ENSMUSG00000027204	FBN1	0.2	0.0126	0.703
ENSMUSG00000046185	ZFP84	-0.1	0.0122	0.704
ENSMUSG00000062175	TGIF2	-0.2	0.0121	0.704
ENSMUSG00000054893	ZFP667	-0.1	0.0116	0.705
ENSMUSG00000044646	ZBTB7C	-0.2	0.0115	0.705
ENSMUSG00000007216	ZFP775	0.2	0.0114	0.706
ENSMUSG00000021990	SPATA13	-0.1	0.0113	0.706
ENSMUSG00000000823	ZNF512B	-0.1	0.0104	0.708
ENSMUSG00000072949	ACOT1	0.1	0.0104	0.708
ENSMUSG00000061887	SSBP3	-0.1	0.0103	0.709
ENSMUSG00000070866	ZFP804A	-0.1	0.00977	0.71
ENSMUSG00000033210	SLC9C1	-0.2	0.0095	0.711
ENSMUSG00000051965	NANOS2	-0.1	0.00948	0.711
ENSMUSG00000021494	DDX41	-0.1	0.00934	0.711
ENSMUSG00000063065	MAPK3	-1.1	0.0093	0.712
ENSMUSG00000010205	RAVER1	-0.1	0.00898	0.713
ENSMUSG00000069049	EIF2S3Y	0.2	0.00889	0.713
ENSMUSG00000038718	PBX3	0.1	0.00882	0.713
ENSMUSG00000049823	ZBTB12	0.1	0.00857	0.714
ENSMUSG00000071235	VRTN	-0.1	0.00853	0.714
ENSMUSG00000021375	KIF13A	0.2	0.00799	0.716
ENSMUSG00000097918	ASCL5	-0.1	0.00792	0.716
ENSMUSG00000037206	ISLR	-0.1	0.00767	0.717
ENSMUSG00000030204	DDX47	0.2	0.00727	0.718
ENSMUSG00000098022	ZFP82	-0.1	0.00717	0.719
ENSMUSG00000021900	BTD	-0.1	0.00694	0.719
ENSMUSG00000002881	NAB1	-0.2	0.00663	0.72
ENSMUSG00000027014	CWC22	-0.2	0.00663	0.72
ENSMUSG00000033039	MICALL1	0.2	0.00647	0.721
ENSMUSG00000026491	AHCTF1	-0.2	0.00643	0.721
ENSMUSG00000030677	KIF22	0.2	0.00599	0.722
ENSMUSG00000057691	ZFP746	-0.1	0.00593	0.723
ENSMUSG00000034673	PBX2	-0.1	0.00588	0.723
ENSMUSG00000008301	PHAX	0.2	0.00573	0.723
ENSMUSG00000025821	ZFP282	2.3	0.00552	0.724
ENSMUSG00000049321	ZFP2	-0.1	0.00525	0.725
ENSMUSG00000066838	ZFP772	0.1	0.00515	0.725
ENSMUSG00000021012	ZC3H14	-0.1	0.00495	0.726
ENSMUSG00000046574	PRR12	-0.1	0.00494	0.726
ENSMUSG00000045639	ZFP629	0.1	0.00465	0.727
ENSMUSG00000034762	GLIS1	0.2	0.00459	0.727
ENSMUSG00000055932	FTO	-0.1	0.00445	0.728
ENSMUSG00000036686	CC2D1A	0.2	0.00414	0.729
ENSMUSG00000069727	GM5595	0.1	0.00405	0.729
ENSMUSG00000038518	JARID2	0.1	0.00398	0.73
ENSMUSG00000063358	MAPK1	-0.1	0.00393	0.73
ENSMUSG00000042851	ZC3H6	-0.1	0.00379	0.73
ENSMUSG00000036923	STOX1	0.2	0.00374	0.731
ENSMUSG00000034032	RPAP1	-0.1	0.00338	0.732
ENSMUSG00000035310	LIN54	-0.1	0.00323	0.732
ENSMUSG00000017421	ZFP207	-0.1	0.00321	0.733
ENSMUSG00000042197	ZFP451	-0.1	0.00318	0.733
ENSMUSG00000048921	ZFP689	-0.1	0.00292	0.734
ENSMUSG00000027763	MBNL1	0.1	0.00276	0.734
ENSMUSG00000010592	DAZL	0.1	0.00226	0.736
ENSMUSG00000073043	ATOH1	0.1	0.00207	0.737
ENSMUSG00000022201	ZFR	-0.1	0.00197	0.737
ENSMUSG00000040489	SOX30	-0.1	0.00191	0.738
ENSMUSG00000002679	MED6	0.1	0.0019	0.738
ENSMUSG00000048763	HOXB3	0.1	0.00184	0.738
ENSMUSG00000049985	ANKRD55	0.1	0.00148	0.739
ENSMUSG00000016018	SKIV2L2	0.1	0.00131	0.74
ENSMUSG00000020526	ZNHIT3	-0.1	0.00129	0.74
ENSMUSG00000020327	FGF22	0.1	0.00125	0.74
ENSMUSG00000022199	SLC22A17	-0.1	0.00112	0.741
ENSMUSG00000056493	FOXK1	-0.1	0.00102	0.741
ENSMUSG00000036158	PRICKLE1	0.1	0.000721	0.742
ENSMUSG00000021175	CDCA7L	0.1	0.000418	0.744
ENSMUSG00000029267	MTF2	0.1	0.000289	0.745
ENSMUSG00000020075	DDX21	0.1	0.000284	0.745
ENSMUSG00000007209	CEACAM9	-0.1	0.000135	0.745
ENSMUSG00000042472	ZFP410	-0.1	9.82e-05	0.745
ENSMUSG00000060121	GEMIN2	0	0	0.746
ENSMUSG00000038151	PRDM1	0	0	0.746
ENSMUSG00000040289	HEY1	0	0	0.746
ENSMUSG00000094626	CECR6	0	0	0.746
ENSMUSG00000058248	KCNH1	0	0	0.746
ENSMUSG00000096795	ZFP433	0	0	0.746
ENSMUSG00000028565	NFIA	0	0	0.746
ENSMUSG00000026565	POU2F1	0	0	0.746
ENSMUSG00000035923	MYF6	0	0	0.746
ENSMUSG00000041886	MACC1	0	0	0.746
ENSMUSG00000078348	SF3B5	0	0	0.746
ENSMUSG00000074272	CEACAM1	0	0	0.746
ENSMUSG00000041483	ZFP281	0	0	0.746
ENSMUSG00000025959	KLF7	0	0	0.746
ENSMUSG00000021095	GSC	0	0	0.746
ENSMUSG00000018076	MED13L	0	0	0.746
ENSMUSG00000036611	EEPD1	0	0	0.746
ENSMUSG00000032320	RCN2	0	0	0.746
ENSMUSG00000054079	UTP18	0	0	0.746
ENSMUSG00000028389	ZFP37	0	0	0.746
ENSMUSG00000041420	MEIS3	0	0	0.746
ENSMUSG00000026890	LHX6	0	0	0.746
ENSMUSG00000067724	GBX1	0	0	0.746
ENSMUSG00000000244	TSPAN32	0	0	0.746
ENSMUSG00000011306	SUGP1	0	0	0.746
ENSMUSG00000038725	PKHD1L1	0	0	0.746
ENSMUSG00000043639	RBM20	0	0	0.746
ENSMUSG00000033423	ERI3	0	0	0.746
ENSMUSG00000025265	FGD1	0	0	0.746
ENSMUSG00000045991	ONECUT2	0	0	0.746
ENSMUSG00000004393	DDX56	0	0	0.746
ENSMUSG00000063455	D630045J12RIK	0	0	0.746
ENSMUSG00000054360	BSX	0	0	0.746
ENSMUSG00000082482	H2AFB2	0	0	0.746
ENSMUSG00000018040	RRP7A	0	0	0.746
ENSMUSG00000042121	SSH1	0	0	0.746
ENSMUSG00000020100	SLC29A3	0	0	0.746
ENSMUSG00000064043	TRERF1	0	0	0.746
ENSMUSG00000059208	HNRNPM	0	0	0.746
ENSMUSG00000066797	ZFP648	0	0	0.746
ENSMUSG00000042448	HOXD1	0	0	0.746
ENSMUSG00000048138	DMRT2	0	0	0.746
ENSMUSG00000028833	NCDN	0	0	0.746
ENSMUSG00000021569	TRIP13	0	0	0.746
ENSMUSG00000087598	ZFP111	0	0	0.746
ENSMUSG00000033964	ZBTB41	0	0	0.746
ENSMUSG00000036775	DECR2	0	0	0.746
ENSMUSG00000049396	GEMIN4	0	0	0.746
ENSMUSG00000074785	PLXNC1	0	0	0.746
ENSMUSG00000044595	DND1	0	0	0.746
ENSMUSG00000066009	GM13051	0	0	0.746
ENSMUSG00000028318	POLR1E	0	0	0.746
ENSMUSG00000034681	RNPS1	0	0	0.746
ENSMUSG00000054582	PABPC1L	0	0	0.746
ENSMUSG00000050064	ZFP697	0	0	0.746
ENSMUSG00000034610	ZCCHC11	0	0	0.746
ENSMUSG00000002602	AXL	0	0	0.746
ENSMUSG00000096199	PTRHD1	0	0	0.746
ENSMUSG00000054939	ZFP174	0	0	0.746
ENSMUSG00000037868	EGR2	0	0	0.746
ENSMUSG00000028863	MEAF6	0	0	0.746
ENSMUSG00000021597	ANKRD32	0	0	0.746
ENSMUSG00000024063	LBH	0	0	0.746
ENSMUSG00000034522	ZFP395	0	0	0.746
ENSMUSG00000005043	SGSH	0	0	0.746
ENSMUSG00000043903	GM22	0	0	0.746
ENSMUSG00000045757	ZFP764	0	0	0.746
ENSMUSG00000021415	4933417A18RIK	0	0	0.746
ENSMUSG00000008489	ELAVL2	0	0	0.746
ENSMUSG00000093668	POU5F2	0	0	0.746
ENSMUSG00000015165	HNRNPL	0	0	0.746
ENSMUSG00000056895	HIST3H2BA	0	0	0.746
ENSMUSG00000024483	ANKHD1	0	0	0.746
ENSMUSG00000078851	HIST3H2A	0	0	0.746
ENSMUSG00000055027	SMYD1	0	0	0.746
ENSMUSG00000028134	PTBP2	0	0	0.746
ENSMUSG00000017478	ZC3H18	0	0	0.746
ENSMUSG00000038510	RPF2	0	0	0.746
ENSMUSG00000054160	NKX2-4	0	0	0.746
ENSMUSG00000029235	PDCL2	0	0	0.746
ENSMUSG00000048930	TADA3	0	0	0.746
ENSMUSG00000004864	MAPK13	0	0	0.746
ENSMUSG00000038415	FOXQ1	0	0	0.746
ENSMUSG00000063954	HIST2H2AA1	0	0	0.746
ENSMUSG00000049871	NLRC3	0	0	0.746
ENSMUSG00000038418	EGR1	0	0	0.746
ENSMUSG00000050240	HIC2	0	0	0.746
ENSMUSG00000031626	SORBS2	0	0	0.746
ENSMUSG00000026459	MYOG	0	0	0.746
ENSMUSG00000047171	HELT	0	0	0.746
ENSMUSG00000055298	CTSJ	0	0	0.746
ENSMUSG00000025785	EXOSC7	0	0	0.746
ENSMUSG00000048047	ZBTB33	0	0	0.746
ENSMUSG00000037001	ZFP39	0	0	0.746
ENSMUSG00000021838	SAMD4	0	0	0.746
ENSMUSG00000029402	SNRNP35	0	0	0.746
ENSMUSG00000038797	ZSCAN2	0	0	0.746
ENSMUSG00000060284	SP7	0	0	0.746
ENSMUSG00000022484	HOXC10	0	0	0.746
ENSMUSG00000020397	MED7	0	0	0.746
ENSMUSG00000058186	GM13242	0	0	0.746
ENSMUSG00000028580	PUM1	0	0	0.746
ENSMUSG00000006342	SUSD2	0	0	0.746
ENSMUSG00000039106	HTR5A	0	0	0.746
ENSMUSG00000002325	IRF9	0	0	0.746
ENSMUSG00000070330	TMEM235	0	0	0.746
ENSMUSG00000066037	HNRNPR	0	0	0.746
ENSMUSG00000020962	GTF2A1	0	0	0.746
ENSMUSG00000053935	ATF7IP	0	0	0.746
ENSMUSG00000024186	RGS11	0	0	0.746
ENSMUSG00000091854	MIER2	0	0	0.746
ENSMUSG00000047003	ZFP41	0	0	0.746
ENSMUSG00000074500	ZFP558	0	0	0.746
ENSMUSG00000002948	MAP2K7	0	0	0.746
ENSMUSG00000029068	CCNL2	0	0	0.746
ENSMUSG00000054191	KLF1	0	0	0.746
ENSMUSG00000027569	MRGBP	0	0	0.746
ENSMUSG00000029594	RBM19	0	0	0.746
ENSMUSG00000028099	POLR3C	0	0	0.746
ENSMUSG00000075266	CENPW	0	0	0.746
ENSMUSG00000024097	SRSF7	0	0	0.746
ENSMUSG00000060639	HIST1H4I	0	0	0.746
ENSMUSG00000032301	PSMA4	0	0	0.746
ENSMUSG00000029686	CUL1	0	0	0.746
ENSMUSG00000037674	RFX7	0	0	0.746
ENSMUSG00000022811	ZFP148	0	0	0.746
ENSMUSG00000031134	RBMX	0	0	0.746
ENSMUSG00000043372	HEXIM2	0	0	0.746
ENSMUSG00000058392	RRP1B	0	0	0.746
ENSMUSG00000057894	ZFP329	0	0	0.746
ENSMUSG00000024274	ZSCAN30	0	0	0.746
ENSMUSG00000022536	GLYR1	0	0	0.746
ENSMUSG00000027939	NUP210L	0	0	0.746
ENSMUSG00000019564	ARID3A	0	0	0.746
ENSMUSG00000037337	MAP4K1	0	0	0.746
ENSMUSG00000022708	ZBTB20	0	0	0.746
ENSMUSG00000022760	THAP7	0	0	0.746
ENSMUSG00000060739	NSA2	0	0	0.746
ENSMUSG00000070354	GM21975	0	0	0.746
ENSMUSG00000040694	APOBEC2	0	0	0.746
ENSMUSG00000028988	CTNNBIP1	0	0	0.746
ENSMUSG00000075304	SP5	0	0	0.746
ENSMUSG00000035049	RRP12	0	0	0.746
ENSMUSG00000049532	SALL2	0	0	0.746
ENSMUSG00000025213	KAZALD1	0	0	0.746
ENSMUSG00000002057	FOXN1	0	0	0.746
ENSMUSG00000048728	ZFP454	0	0	0.746
ENSMUSG00000068959	ZFP619	0	0	0.746
ENSMUSG00000037197	RBM17	0	0	0.746
ENSMUSG00000030423	POP4	0	0	0.746
ENSMUSG00000021506	PITX1	0	0	0.746
ENSMUSG00000021936	MAPK8	0	0	0.746
ENSMUSG00000051220	ERCC6L	0	0	0.746
ENSMUSG00000031409	TCEAL6	0	0	0.746
ENSMUSG00000029427	ZCCHC8	0	0	0.746
ENSMUSG00000040725	HNRNPUL1	0	0	0.746
ENSMUSG00000002658	GTF2F1	0	0	0.746
ENSMUSG00000055407	MAP6	0	0	0.746
ENSMUSG00000030148	CLEC4A2	0	0	0.746
ENSMUSG00000042548	ASXL1	0	0	0.746
ENSMUSG00000022377	ASAP1	0	0	0.746
ENSMUSG00000055991	ZKSCAN5	0	0	0.746
ENSMUSG00000032239	RP9	0	0	0.746
ENSMUSG00000009585	APOBEC3	0	0	0.746
ENSMUSG00000009941	NXF2	0	0	0.746
ENSMUSG00000026439	RBBP5	0	0	0.746
ENSMUSG00000024013	FGD2	0	0	0.746
ENSMUSG00000048450	MSX1	0	0	0.746
ENSMUSG00000058886	DEAF1	0	0	0.746
ENSMUSG00000016253	NELFCD	0	0	0.746
ENSMUSG00000016503	GTF3A	0	0	0.746
ENSMUSG00000075528	AARSD1	0	0	0.746
ENSMUSG00000029345	TFIP11	0	0	0.746
ENSMUSG00000027580	HELZ2	0	0	0.746
ENSMUSG00000011427	ZFP790	0	0	0.746
ENSMUSG00000031865	DCTN1	0	0	0.746
ENSMUSG00000042487	LEO1	0	0	0.746
ENSMUSG00000026934	LHX3	0	0	0.746
ENSMUSG00000034800	ZFP661	0	0	0.746
ENSMUSG00000051451	CREBZF	0	0	0.746
ENSMUSG00000059713	RCAN3	0	0	0.746
ENSMUSG00000020871	DLX4	0	0	0.746
ENSMUSG00000004540	PSG17	0	0	0.746
ENSMUSG00000029771	IRF5	0	0	0.746
ENSMUSG00000033730	EGR3	0	0	0.746
ENSMUSG00000026058	KHDRBS2	0	0	0.746
ENSMUSG00000044243	BHLHA9	0	0	0.746
ENSMUSG00000025930	MSC	0	0	0.746
ENSMUSG00000026077	NPAS2	0	0	0.746
ENSMUSG00000020599	RGS9	0	0	0.746
ENSMUSG00000004105	ANGPTL2	0	0	0.746
ENSMUSG00000053111	FANK1	0	0	0.746
ENSMUSG00000021685	OTP	0	0	0.746
ENSMUSG00000037784	DZIP1L	0	0	0.746
ENSMUSG00000067071	HES6	0	0	0.746
ENSMUSG00000014329	BICC1	0	0	0.746
ENSMUSG00000021481	ZFP346	0	0	0.746
ENSMUSG00000051495	IRF2BP2	0	0	0.746
ENSMUSG00000055639	DACH1	0	0	0.746
ENSMUSG00000050996	CETN1	0	0	0.746
ENSMUSG00000036249	RBM43	0	0	0.746
ENSMUSG00000045555	METTL24	0	0	0.746
ENSMUSG00000042589	CUX2	0	0	0.746
ENSMUSG00000031848	LSM4	0	0	0.746
ENSMUSG00000078495	GM13157	0	0	0.746
ENSMUSG00000044030	IRF2BP1	0	0	0.746
ENSMUSG00000024081	CEBPZ	0	0	0.746
ENSMUSG00000020454	EIF4ENIF1	0	0	0.746
ENSMUSG00000035355	KCNH4	0	0	0.746
ENSMUSG00000066224	ARID3C	0	0	0.746
ENSMUSG00000037492	ZMAT4	0	0	0.746
ENSMUSG00000038069	CDKN2AIP	0	0	0.746
ENSMUSG00000034402	KCNH5	0	0	0.746
ENSMUSG00000069744	PSMB3	0	0	0.746
ENSMUSG00000067455	HIST1H4J	0	0	0.746
ENSMUSG00000074817	PAPOLB	0	0	0.746
ENSMUSG00000020246	HCFC2	0	0	0.746
ENSMUSG00000012350	EHF	0	0	0.746
ENSMUSG00000035951	ASCL3	0	0	0.746
ENSMUSG00000021810	ECD	0	0	0.746
ENSMUSG00000049295	ZFP219	0	0	0.746
ENSMUSG00000028430	NOL6	0	0	0.746
ENSMUSG00000035215	LSM7	0	0	0.746
ENSMUSG00000066839	ECSIT	0	0	0.746
ENSMUSG00000032652	CREBL2	0	0	0.746
ENSMUSG00000039756	DNTTIP2	0	0	0.746
ENSMUSG00000001911	NFIX	0	0	0.746
ENSMUSG00000044791	SETD2	0	0	0.746
ENSMUSG00000055633	ZFP580	0	0	0.746
ENSMUSG00000040433	ZBTB38	0	0	0.746
ENSMUSG00000035529	PRDM4	0	0	0.746
ENSMUSG00000028949	SMARCD3	0	0	0.746
ENSMUSG00000023991	FOXP4	0	0	0.746
ENSMUSG00000029012	ORC5	0	0	0.746
ENSMUSG00000037364	SRRT	0	0	0.746
ENSMUSG00000023980	TAF8	0	0	0.746
ENSMUSG00000038765	LMX1B	0	0	0.746
ENSMUSG00000070697	UTP3	0	0	0.746
ENSMUSG00000045034	ANKRD34B	0	0	0.746
ENSMUSG00000037331	LARP1	0	0	0.746
ENSMUSG00000074971	FIBIN	0	0	0.746
ENSMUSG00000045817	ZFP36L2	0	0	0.746
ENSMUSG00000023025	LARP4	0	0	0.746
ENSMUSG00000052406	REXO4	0	0	0.746
ENSMUSG00000029840	MTPN	0	0	0.746
ENSMUSG00000075588	HOXB2	0	0	0.746
ENSMUSG00000022529	ZFP263	0	0	0.746
ENSMUSG00000039356	EXOSC2	0	0	0.746
ENSMUSG00000054034	TCEAL5	0	0	0.746
ENSMUSG00000021047	NOVA1	0	0	0.746
ENSMUSG00000075704	TXNRD2	0	0	0.746
ENSMUSG00000028952	ZBTB48	0	0	0.746
ENSMUSG00000043456	ZFP536	0	0	0.746
ENSMUSG00000034732	PABPC5	0	0	0.746
ENSMUSG00000033837	FOXH1	0	0	0.746
ENSMUSG00000021575	AHRR	0	0	0.746
ENSMUSG00000029868	TRPV6	0	0	0.746
ENSMUSG00000092558	MED20	0	0	0.746
ENSMUSG00000021541	TRPC7	0	0	0.746
ENSMUSG00000027230	CREB3L1	0	0	0.746
ENSMUSG00000036898	ZFP157	0	0	0.746
ENSMUSG00000049232	TIGD2	0	0	0.746
ENSMUSG00000031635	ANXA10	0	0	0.746
ENSMUSG00000028772	ZCCHC17	0	0	0.746
ENSMUSG00000001065	ZFP276	0	0	0.746
ENSMUSG00000060950	TRMT61A	0	0	0.746
ENSMUSG00000041165	SPEM1	0	0	0.746
ENSMUSG00000056209	NPM3	0	0	0.746
ENSMUSG00000003051	ELF3	0	0	0.746
ENSMUSG00000053414	HUNK	0	0	0.746
ENSMUSG00000048874	PHF3	0	0	0.746
ENSMUSG00000023284	ZFP605	0	0	0.746
ENSMUSG00000028675	PNRC2	0	0	0.746
ENSMUSG00000061143	MAML3	0	0	0.746
ENSMUSG00000028850	GPATCH3	0	0	0.746
ENSMUSG00000027799	NBEA	0	0	0.746
ENSMUSG00000024774	ANKRD22	0	0	0.746
ENSMUSG00000054321	TAF4B	0	0	0.746
ENSMUSG00000031107	RBMX2	0	0	0.746
ENSMUSG00000005470	ASF1B	0	0	0.746
ENSMUSG00000064220	HIST2H2AA2	0	0	0.746
ENSMUSG00000056413	ADAP1	0	0	0.746
ENSMUSG00000001504	IRX2	0	0	0.746
ENSMUSG00000014603	ALX3	0	0	0.746
ENSMUSG00000028150	RORC	0	0	0.746
ENSMUSG00000035653	LRFN5	0	0	0.746
ENSMUSG00000033669	ZFP7	0	0	0.746
ENSMUSG00000036139	HOXC9	0	0	0.746
ENSMUSG00000070291	DDX43	0	0	0.746
ENSMUSG00000035168	TANC1	0	0	0.746
ENSMUSG00000023018	SMARCD1	0	0	0.746
ENSMUSG00000015053	GATA2	0	0	0.746
ENSMUSG00000024619	CDX1	0	0	0.746
ENSMUSG00000023034	NR4A1	0	0	0.746
ENSMUSG00000022335	ZFAT	0	0	0.746
ENSMUSG00000045193	CIRBP	0	0	0.746
ENSMUSG00000025899	ALKBH8	0	0	0.746
ENSMUSG00000039391	CCDC81	0	0	0.746
ENSMUSG00000041992	RAPGEF5	0	0	0.746
ENSMUSG00000029389	DDX55	0	0	0.746
ENSMUSG00000038236	HOXA7	0	0	0.746
ENSMUSG00000063821	DUPD1	0	0	0.746
ENSMUSG00000025207	SEMA4G	0	0	0.746
ENSMUSG00000042063	ZFP386	0	0	0.746
ENSMUSG00000043753	DMRTA1	0	0	0.746
ENSMUSG00000018932	MAP2K3	0	0	0.746
ENSMUSG00000009640	DMAP1	0	0	0.746
ENSMUSG00000028540	DPH2	0	0	0.746
ENSMUSG00000045365	RBM15B	0	0	0.746
ENSMUSG00000038292	CCDC155	0	0	0.746
ENSMUSG00000040929	RFX3	0	0	0.746
ENSMUSG00000000838	FMR1	0	0	0.746
ENSMUSG00000026279	THAP4	0	0	0.746
ENSMUSG00000055762	EEF1D	0	0	0.746
ENSMUSG00000035597	PRPF39	0	0	0.746
ENSMUSG00000038331	SATB2	0	0	0.746
ENSMUSG00000010461	EYA4	0	0	0.746
ENSMUSG00000023165	SSXB2	0	0	0.746
ENSMUSG00000042369	RBM45	0	0	0.746
ENSMUSG00000022683	PLA2G10	0	0	0.746
ENSMUSG00000032582	RBM6	0	0	0.746
ENSMUSG00000055341	ZFP457	0	0	0.746
ENSMUSG00000042097	ZFP239	0	0	0.746
ENSMUSG00000022623	SHANK3	0	0	0.746
ENSMUSG00000015579	NKX2-5	0	0	0.746
ENSMUSG00000039810	ZC3H10	0	0	0.746
ENSMUSG00000042419	NFKBIL1	0	0	0.746
ENSMUSG00000022515	ANKS3	0	0	0.746
ENSMUSG00000059689	ZFP637	0	0	0.746
ENSMUSG00000062518	ZFP534	0	0	0.746
ENSMUSG00000023050	MAP3K12	0	0	0.746
ENSMUSG00000005503	EVX1	0	0	0.746
ENSMUSG00000052135	FOXO6	0	0	0.746
ENSMUSG00000051550	ZFP579	0	0	0.746
ENSMUSG00000042377	FAM83G	0	0	0.746
ENSMUSG00000053801	GRWD1	0	0	0.746
ENSMUSG00000075327	ZBTB2	0	0	0.746
ENSMUSG00000019297	NOP9	0	0	0.746
ENSMUSG00000031157	PQBP1	0	0	0.746
ENSMUSG00000038193	HAND2	0	0	0.746
ENSMUSG00000002107	CELF2	0	0	0.746
ENSMUSG00000043432	LENG9	0	0	0.746
ENSMUSG00000030180	KDM5A	0	0	0.746
ENSMUSG00000034429	ZFP707	0	0	0.746
ENSMUSG00000021113	SNAPC1	0	0	0.746
ENSMUSG00000034321	EXOSC1	0	0	0.746
ENSMUSG00000045314	SOWAHB	0	0	0.746
ENSMUSG00000032998	FOXJ3	0	0	0.746
ENSMUSG00000031326	CDX4	0	0	0.746
ENSMUSG00000033430	TERF2IP	0	0	0.746
ENSMUSG00000034266	BATF	0	0	0.746
ENSMUSG00000062397	ZFP706	0	0	0.746
ENSMUSG00000039158	AKNA	0	0	0.746
ENSMUSG00000092094	ZFP804B	0	0	0.746
ENSMUSG00000004364	CUL3	0	0	0.746
ENSMUSG00000036672	CENPT	0	0	0.746
ENSMUSG00000040183	ANKRD6	0	0	0.746
ENSMUSG00000033849	B3GALT2	0	0	0.746
ENSMUSG00000041530	AGO1	0	0	0.746
ENSMUSG00000074158	9830147E19RIK	0	0	0.746
ENSMUSG00000092260	ZFP963	0	0	0.746
ENSMUSG00000022394	L3MBTL2	0	0	0.746
ENSMUSG00000026782	ABI2	0	0	0.746
ENSMUSG00000022635	ZCRB1	0	0	0.746
ENSMUSG00000025451	PAIP1	0	0	0.746
ENSMUSG00000045248	MED26	0	0	0.746
ENSMUSG00000031621	ISX	0	0	0.746
ENSMUSG00000040302	RBM48	0	0	0.746
ENSMUSG00000057637	PRDM2	0	0	0.746
ENSMUSG00000031688	POU4F2	0	0	0.746
ENSMUSG00000090258	CHURC1	0	0	0.746
ENSMUSG00000050846	ZFP623	0	0	0.746
ENSMUSG00000037235	MXD4	0	0	0.746
ENSMUSG00000053470	KDM3A	0	0	0.746
ENSMUSG00000003452	BICD1	0	0	0.746
ENSMUSG00000096210	H1F0	0	0	0.746
ENSMUSG00000008393	CARHSP1	0	0	0.746
ENSMUSG00000028910	MECR	0	0	0.746
ENSMUSG00000056854	POU3F4	0	0	0.746
ENSMUSG00000011837	SNAPC2	0	0	0.746
ENSMUSG00000046667	RBM12B1	0	0	0.746
ENSMUSG00000021697	DEPDC1B	0	0	0.746
ENSMUSG00000025216	LBX1	0	0	0.746
ENSMUSG00000021510	A530054K11RIK	0	0	0.746
ENSMUSG00000053950	ADNP2	0	0	0.746
ENSMUSG00000048001	HES5	0	0	0.746
ENSMUSG00000071369	MAP3K5	0	0	0.746
ENSMUSG00000024154	GTF2A1L	0	0	0.746
ENSMUSG00000039782	CPEB2	0	0	0.746
ENSMUSG00000033752	MND1	0	0	0.746
ENSMUSG00000041544	PTCHD2	0	0	0.746
ENSMUSG00000041935	AW549877	0	0	0.746
ENSMUSG00000029614	RPL6	0	0	0.746
ENSMUSG00000021024	PSMA6	0	0	0.746
ENSMUSG00000042810	KRBA1	0	0	0.746
ENSMUSG00000019900	RFX6	0	0	0.746
ENSMUSG00000021754	MAP3K1	0	0	0.746
ENSMUSG00000058298	MCM9	0	0	0.746
ENSMUSG00000041995	ZBED3	0	0	0.746
ENSMUSG00000046668	CXXC5	0	0	0.746
ENSMUSG00000033882	RBM46	0	0	0.746
ENSMUSG00000074088	SNRNP40	0	0	0.746
ENSMUSG00000032526	DEB1	0	0	0.746
ENSMUSG00000040209	ZFP704	0	0	0.746
ENSMUSG00000051235	GEN1	0	0	0.746
ENSMUSG00000047819	TIGD4	0	0	0.746
ENSMUSG00000025872	THOC3	0	0	0.746
ENSMUSG00000048485	ZBTB8B	0	0	0.746
ENSMUSG00000078202	NRARP	0	0	0.746
ENSMUSG00000028741	MRTO4	0	0	0.746
ENSMUSG00000018651	TADA2A	0	0	0.746
ENSMUSG00000029701	RBM28	0	0	0.746
ENSMUSG00000028159	DAPP1	0	0	0.746
ENSMUSG00000021476	HABP4	0	0	0.746
ENSMUSG00000048481	MYPOP	0	0	0.746
ENSMUSG00000026572	TBX19	0	0	0.746
ENSMUSG00000037621	ATOH8	0	0	0.746
ENSMUSG00000063108	ZFP26	0	0	0.746
ENSMUSG00000091625	LSM5	0	0	0.746
ENSMUSG00000038398	UPF3A	0	0	0.746
ENSMUSG00000021381	BARX1	0	0	0.746
ENSMUSG00000026466	TOR1AIP1	0	0	0.746
ENSMUSG00000034621	GPATCH8	0	0	0.746
ENSMUSG00000025612	BACH1	0	0	0.746
ENSMUSG00000020902	NTN1	0	0	0.746
ENSMUSG00000001661	HOXC6	0	0	0.746
ENSMUSG00000022464	SLC38A4	0	0	0.746
ENSMUSG00000030411	NOVA2	0	0	0.746
ENSMUSG00000053436	MAPK14	0	0	0.746
ENSMUSG00000028751	PLA2G2E	0	0	0.746
ENSMUSG00000038533	CBFA2T2	0	0	0.746
ENSMUSG00000028668	TCEB3	0	0	0.746
ENSMUSG00000043300	B3GALNT1	0	0	0.746
ENSMUSG00000027514	ZBP1	0	0	0.746
ENSMUSG00000019792	TRMT11	0	0	0.746
ENSMUSG00000025967	EEF1B2	0	0	0.746
ENSMUSG00000067220	CNGA1	0	0	0.746
ENSMUSG00000011158	BRF1	0	0	0.746
ENSMUSG00000033319	FEM1C	0	0	0.746
ENSMUSG00000060093	HIST1H4A	0	0	0.746
ENSMUSG00000078173	LENEP	0	0	0.746
ENSMUSG00000066760	PSG16	0	0	0.746
ENSMUSG00000023015	RACGAP1	0	0	0.746
ENSMUSG00000022020	NAA16	0	0	0.746
ENSMUSG00000040728	ESRP1	0	0	0.746
ENSMUSG00000036721	ZSCAN12	0	0	0.746
ENSMUSG00000035575	UTP6	0	0	0.746
ENSMUSG00000027133	NOP10	0	0	0.746
ENSMUSG00000055480	ZFP458	0	0	0.746
ENSMUSG00000083616	H2AFB3	0	0	0.746
ENSMUSG00000021500	DDX46	0	0	0.746
ENSMUSG00000036279	ZBTB20	0	0	0.746
ENSMUSG00000021621	ZCCHC9	0	0	0.746
ENSMUSG00000009596	TAF7L	0	0	0.746
ENSMUSG00000078302	FOXD1	0	0	0.746
ENSMUSG00000049658	BDP1	0	0	0.746
ENSMUSG00000021485	MXD3	0	0	0.746
ENSMUSG00000025917	COPS5	0	0	0.746
ENSMUSG00000040446	RPRD1A	0	0	0.746
ENSMUSG00000020547	BZW2	0	0	0.746
ENSMUSG00000072980	OIP5	0	0	0.746
ENSMUSG00000026468	LHX4	0	0	0.746
ENSMUSG00000028798	EIF3I	0	0	0.746
ENSMUSG00000025478	DPYSL4	0	0	0.746
ENSMUSG00000023902	ZSCAN10	0	0	0.746
ENSMUSG00000027246	ELL3	0	0	0.746
ENSMUSG00000028837	PSMB2	0	0	0.746
ENSMUSG00000019230	LHX9	0	0	0.746
ENSMUSG00000078427	SARNP	0	0	0.746
ENSMUSG00000095253	ZFP799	0	0	0.746

## Sheet: HSPC_vs_Myeloid
#GeneID	Symbol	casTLE Effect	casTLE Score	casTLE p-value
ENSMUSG00000038697	TAF5L	-6.3	29.7	1e-06
ENSMUSG00000029196	TADA2B	-5.8	28.5	1e-06
ENSMUSG00000053134	SUPT7L	-5.1	20.4	1e-05
ENSMUSG00000003680	TAF6L	-5.5	17	7.6e-05
ENSMUSG00000038279	NOP2	-7.1	15.4	0.0002
ENSMUSG00000049604	HOXB13	-7.2	12.3	0.000966
ENSMUSG00000025470	ZFP511	6.1	11.2	0.00147
ENSMUSG00000041890	GIT2	6.8	9.16	0.00268
ENSMUSG00000042596	TFAP2D	6.2	8.45	0.00361
ENSMUSG00000054459	VSNL1	6.7	8.24	0.00374
ENSMUSG00000002280	NARFL	6.4	7.34	0.00464
ENSMUSG00000036995	ASAP3	4.1	7.3	0.0047
ENSMUSG00000006392	MED8	-4.9	6.74	0.00578
ENSMUSG00000074519	ETOHI1	2.6	6.7	0.00587
ENSMUSG00000069310	HIST1H3C	4.5	6.64	0.00602
ENSMUSG00000079509	ZFX	-5.3	6.09	0.008
ENSMUSG00000022682	RRN3	6.2	6.01	0.00826
ENSMUSG00000034780	B3GALT1	-3.9	5.95	0.00846
ENSMUSG00000021469	MSX2	6.3	5.88	0.00869
ENSMUSG00000037174	ELF2	-4.2	5.83	0.0089
ENSMUSG00000022761	LZTR1	-2.7	5.75	0.00926
ENSMUSG00000047888	TNRC6B	5.6	5.71	0.0095
ENSMUSG00000039377	HLX	4.4	5.7	0.00958
ENSMUSG00000026497	MIXL1	4.7	5.54	0.0103
ENSMUSG00000022485	HOXC5	5	5.37	0.0113
ENSMUSG00000033565	RBFOX2	6.2	4.96	0.0139
ENSMUSG00000031681	SMAD1	3	4.89	0.0146
ENSMUSG00000006019	DHX34	-5.7	4.89	0.0146
ENSMUSG00000053007	CREB5	3.6	4.78	0.0154
ENSMUSG00000005417	MPRIP	-5.2	4.76	0.0155
ENSMUSG00000038354	ANKRD35	-4.5	4.67	0.0163
ENSMUSG00000037017	ZSCAN21	-4	4.56	0.0174
ENSMUSG00000024497	POU4F3	5.7	4.51	0.018
ENSMUSG00000031131	VGLL1	4.3	4.51	0.018
ENSMUSG00000020542	MYOCD	5.9	4.47	0.0184
ENSMUSG00000026398	NR5A2	2.6	4.41	0.019
ENSMUSG00000022738	GSC2	5.2	4.27	0.0203
ENSMUSG00000030232	AEBP2	3	4.24	0.0206
ENSMUSG00000005150	WDR83	-3.9	4.23	0.0208
ENSMUSG00000041975	METTL8	-3.6	4.18	0.0213
ENSMUSG00000030084	PLXNA1	-2.4	4.16	0.0215
ENSMUSG00000023994	NFYA	4.2	4.15	0.0216
ENSMUSG00000022330	OSR2	-3.8	4.12	0.0219
ENSMUSG00000026432	AVPR1B	3.2	4.02	0.0229
ENSMUSG00000096225	LHX8	4.6	3.99	0.0232
ENSMUSG00000022191	DROSHA	-4.1	3.83	0.0252
ENSMUSG00000035011	ZBTB7A	-5.7	3.83	0.0252
ENSMUSG00000038446	CDC40	-3.9	3.8	0.0255
ENSMUSG00000037896	RCOR1	6	3.8	0.0255
ENSMUSG00000008658	RBFOX1	-3	3.78	0.0257
ENSMUSG00000033055	ANKRD54	2.9	3.77	0.0259
ENSMUSG00000059975	ZFP74	3.4	3.71	0.0267
ENSMUSG00000020362	CNOT6	5.7	3.69	0.0269
ENSMUSG00000037797	ADH4	-4	3.62	0.0279
ENSMUSG00000034748	SIRT6	5.6	3.59	0.0284
ENSMUSG00000039634	ZFP189	5.9	3.59	0.0284
ENSMUSG00000045969	ING1	2.6	3.57	0.0287
ENSMUSG00000033970	RFC3	5	3.51	0.0296
ENSMUSG00000036442	THAP11	5	3.46	0.0305
ENSMUSG00000015937	H2AFY	-3.7	3.45	0.0307
ENSMUSG00000036181	HIST1H1C	2.7	3.36	0.0324
ENSMUSG00000063808	GPATCH1	-4	3.28	0.0338
ENSMUSG00000040463	MYBBP1A	-4.1	3.27	0.034
ENSMUSG00000025229	PITX3	-3	3.24	0.0347
ENSMUSG00000048249	CREBRF	-4.9	3.23	0.0349
ENSMUSG00000022983	SCAF4	2.7	3.19	0.0358
ENSMUSG00000073176	ZFP449	-3	3.16	0.0366
ENSMUSG00000034422	PARP14	4.3	3.13	0.0373
ENSMUSG00000009739	POU6F1	-2.1	3.09	0.0384
ENSMUSG00000031403	DKC1	-4.4	3.09	0.0384
ENSMUSG00000017707	SERINC3	4	3.07	0.0389
ENSMUSG00000024955	ESRRA	-3.6	3.06	0.0392
ENSMUSG00000032396	DIS3L	-3.3	3.06	0.0392
ENSMUSG00000069729	ARID1B	-3.9	3.03	0.04
ENSMUSG00000069227	GPRIN1	5.8	3.02	0.0402
ENSMUSG00000009628	TEX15	-3	3.01	0.0404
ENSMUSG00000026019	WDR12	-4.3	2.98	0.0411
ENSMUSG00000030188	MAGOHB	5.2	2.96	0.0416
ENSMUSG00000037857	NUFIP2	3.8	2.95	0.0419
ENSMUSG00000034765	DUSP5	-3.8	2.94	0.0421
ENSMUSG00000030678	MAZ	3.6	2.91	0.0429
ENSMUSG00000040632	NRL	-3.6	2.91	0.0429
ENSMUSG00000074151	NLRC5	3.6	2.89	0.0434
ENSMUSG00000045493	BHLHE23	2.5	2.87	0.044
ENSMUSG00000057093	C030039L03RIK	-3.8	2.86	0.0444
ENSMUSG00000020042	BTBD11	2.9	2.82	0.0455
ENSMUSG00000004846	PLOD3	2.6	2.82	0.0455
ENSMUSG00000042726	TRAFD1	-2.7	2.78	0.0468
ENSMUSG00000026535	IFI202B	-2	2.76	0.0474
ENSMUSG00000059316	SLC27A4	-2.8	2.75	0.0477
ENSMUSG00000055782	ABCD2	-2.2	2.72	0.0487
ENSMUSG00000043290	ZFP784	-1.2	2.72	0.0487
ENSMUSG00000028886	EYA3	2.7	2.71	0.049
ENSMUSG00000001910	NACC1	-3.5	2.7	0.0493
ENSMUSG00000030507	DBX1	-1.8	2.68	0.0499
ENSMUSG00000037029	ZFP146	2	2.67	0.0503
ENSMUSG00000035297	COPS4	-3.7	2.66	0.0506
ENSMUSG00000040721	ZFHX2	5.5	2.63	0.0516
ENSMUSG00000040478	PRDM13	3.8	2.61	0.0523
ENSMUSG00000069189	ZDHHC11	-1.7	2.59	0.053
ENSMUSG00000048307	ANKRD46	-3.1	2.55	0.0545
ENSMUSG00000024240	EPC1	-3.9	2.55	0.0545
ENSMUSG00000030942	THUMPD1	-3.1	2.55	0.0545
ENSMUSG00000056459	ZBTB25	-4	2.55	0.0545
ENSMUSG00000028137	CELF3	-2	2.54	0.055
ENSMUSG00000021775	NR1D2	-4.5	2.54	0.055
ENSMUSG00000060206	ZFP462	-2.2	2.53	0.0553
ENSMUSG00000004328	HIF3A	4.4	2.49	0.0569
ENSMUSG00000061024	RRS1	-4	2.48	0.0573
ENSMUSG00000040661	RAD54L2	-3.8	2.47	0.0577
ENSMUSG00000030087	KLF15	3	2.46	0.0581
ENSMUSG00000048540	NHLH2	-2.9	2.44	0.0588
ENSMUSG00000006642	TCF23	5.4	2.43	0.0593
ENSMUSG00000027201	MYEF2	2.4	2.42	0.0596
ENSMUSG00000049672	ZBTB14	-2.7	2.42	0.0596
ENSMUSG00000074102	RBM15B	3.6	2.39	0.0609
ENSMUSG00000044475	ASCC1	-4	2.38	0.0613
ENSMUSG00000028175	DEPDC1A	-1.6	2.36	0.0621
ENSMUSG00000025200	CWF19L1	-3.4	2.36	0.0621
ENSMUSG00000047002	MSGN1	-1.6	2.35	0.0626
ENSMUSG00000038538	UBN2	2.2	2.34	0.063
ENSMUSG00000023781	HES7	3.5	2.33	0.0634
ENSMUSG00000028029	AIMP1	2.2	2.31	0.0643
ENSMUSG00000063785	UTP14A	-4.1	2.31	0.0643
ENSMUSG00000001657	HOXC8	-4	2.3	0.0647
ENSMUSG00000024206	RFX2	2.2	2.28	0.0656
ENSMUSG00000038954	SUPT3	-2	2.27	0.0661
ENSMUSG00000059842	ZFP341	-3.7	2.24	0.0675
ENSMUSG00000044847	LSM11	4.5	2.23	0.068
ENSMUSG00000026761	ORC4	-3.7	2.23	0.068
ENSMUSG00000020798	SPNS3	-4	2.23	0.068
ENSMUSG00000070495	CTCFL	-3.8	2.22	0.0685
ENSMUSG00000066042	MED18	2.6	2.22	0.0685
ENSMUSG00000063888	RPL7L1	3.8	2.21	0.069
ENSMUSG00000047141	ZFP654	-4	2.21	0.069
ENSMUSG00000018974	SART3	2.6	2.21	0.069
ENSMUSG00000066900	SUDS3	-2.7	2.19	0.0701
ENSMUSG00000066721	ZFP575	-5	2.18	0.0706
ENSMUSG00000024604	RBM22	-2.4	2.18	0.0706
ENSMUSG00000042372	DMRT3	-4.8	2.18	0.0706
ENSMUSG00000025529	ZFP711	-2.3	2.18	0.0706
ENSMUSG00000004936	MAP2K1	-2.6	2.18	0.0706
ENSMUSG00000044400	SOWAHD	3.1	2.14	0.0727
ENSMUSG00000049641	VGLL2	-3.7	2.14	0.0727
ENSMUSG00000014039	PRDM15	-2.6	2.13	0.0732
ENSMUSG00000026805	BARHL1	-2.4	2.13	0.0732
ENSMUSG00000055760	GEMIN6	-1.5	2.12	0.0737
ENSMUSG00000028284	MAP3K7	-3.5	2.1	0.0748
ENSMUSG00000039523	CEP104	-3.7	2.09	0.0754
ENSMUSG00000034538	ZFP418	4.5	2.04	0.0783
ENSMUSG00000047388	ATMIN	-4	2.04	0.0783
ENSMUSG00000038683	PAK1IP1	-3.8	2.03	0.0789
ENSMUSG00000035027	MAP2K2	2.2	2	0.0807
ENSMUSG00000023079	GTF2IRD1	2.5	1.99	0.0813
ENSMUSG00000078897	GM4724	4.7	1.99	0.0813
ENSMUSG00000078880	GM14308	4.7	1.99	0.0813
ENSMUSG00000096010	HIST4H4	-1.5	1.99	0.0813
ENSMUSG00000006931	LEPREL4	3.5	1.99	0.0813
ENSMUSG00000078881	GM14434	4.7	1.99	0.0813
ENSMUSG00000078886	GM2026	4.7	1.99	0.0813
ENSMUSG00000070034	SP110	-2	1.98	0.0819
ENSMUSG00000022538	LSG1	-3.4	1.97	0.0825
ENSMUSG00000078866	GM14420	5.2	1.97	0.0825
ENSMUSG00000027439	GZF1	2.2	1.97	0.0825
ENSMUSG00000039552	RSPH4A	-3.4	1.96	0.0831
ENSMUSG00000040356	SKIV2L	-3.9	1.95	0.0838
ENSMUSG00000060261	GTF2I	-4.5	1.95	0.0838
ENSMUSG00000020888	DVL2	2.8	1.95	0.0838
ENSMUSG00000075394	HOXC4	5.3	1.94	0.0845
ENSMUSG00000039607	RBMS3	-1.5	1.93	0.0852
ENSMUSG00000019947	ARID5B	-4.8	1.93	0.0852
ENSMUSG00000032368	ZIC1	-1.3	1.93	0.0852
ENSMUSG00000071341	EGR4	-2.4	1.92	0.0859
ENSMUSG00000054604	CGGBP1	1.7	1.9	0.0873
ENSMUSG00000003233	DVL3	-3.7	1.9	0.0873
ENSMUSG00000032340	NEO1	-2.9	1.89	0.0879
ENSMUSG00000039621	PREX1	-2.4	1.89	0.0879
ENSMUSG00000047710	CHAMP1	-3.3	1.89	0.0879
ENSMUSG00000024472	DCP2	-3.8	1.89	0.0879
ENSMUSG00000029826	ZC3HAV1	5.2	1.87	0.0894
ENSMUSG00000027667	ZFP639	-4.1	1.87	0.0894
ENSMUSG00000027167	ELP4	-3.2	1.86	0.0902
ENSMUSG00000071359	TBPL1	4.6	1.86	0.0902
ENSMUSG00000018678	SP2	-3.6	1.85	0.0909
ENSMUSG00000038502	PTOV1	-4.1	1.85	0.0909
ENSMUSG00000015804	MED28	-3.8	1.84	0.0917
ENSMUSG00000043219	HOXA6	-3.3	1.84	0.0917
ENSMUSG00000095909	GM10324	-4.1	1.84	0.0917
ENSMUSG00000013833	MED16	-1.9	1.83	0.0925
ENSMUSG00000017667	ZFP334	-3.2	1.81	0.0942
ENSMUSG00000017843	PPP2R5C	-2.8	1.81	0.0942
ENSMUSG00000041079	RWDD2B	-2.9	1.81	0.0942
ENSMUSG00000028568	BTF3L4	-3.3	1.8	0.095
ENSMUSG00000026240	COPS7B	-3.8	1.78	0.0967
ENSMUSG00000009535	RNMT	-3.5	1.78	0.0967
ENSMUSG00000029061	MMP23	1.9	1.78	0.0967
ENSMUSG00000038167	PLEKHG6	4.5	1.78	0.0967
ENSMUSG00000036932	AIFM1	-3.4	1.77	0.0976
ENSMUSG00000069305	HIST1H4N	-3.7	1.77	0.0976
ENSMUSG00000069306	HIST1H4M	-3.7	1.77	0.0976
ENSMUSG00000063506	ARHGAP22	2.5	1.74	0.1
ENSMUSG00000022237	ANKRD33B	-1.2	1.74	0.1
ENSMUSG00000053985	ZFP14	-1.4	1.74	0.1
ENSMUSG00000046201	SCAF8	-2.1	1.74	0.1
ENSMUSG00000033047	EIF3L	-2.3	1.73	0.101
ENSMUSG00000022987	ZFP641	-3.2	1.73	0.101
ENSMUSG00000075600	ZC3H3	-3.9	1.73	0.101
ENSMUSG00000026074	MAP4K4	-1.7	1.73	0.101
ENSMUSG00000007617	HOMER1	-2.9	1.72	0.102
ENSMUSG00000020668	KIF3C	2.3	1.72	0.102
ENSMUSG00000020091	EIF4EBP2	-3.4	1.72	0.102
ENSMUSG00000043969	EMX2	2.7	1.71	0.103
ENSMUSG00000031728	ZFP821	2	1.71	0.103
ENSMUSG00000027752	EXOSC8	-3.6	1.71	0.103
ENSMUSG00000002329	MDP1	-2.6	1.7	0.104
ENSMUSG00000069476	ZFP616	2.6	1.69	0.105
ENSMUSG00000062329	CYTL1	-2.1	1.68	0.106
ENSMUSG00000033499	LARP4B	4.7	1.68	0.106
ENSMUSG00000036733	RBM42	4.1	1.68	0.106
ENSMUSG00000018347	ZKSCAN6	2.4	1.66	0.107
ENSMUSG00000032717	MDFI	2.2	1.65	0.109
ENSMUSG00000014426	MAP3K4	-2.6	1.65	0.109
ENSMUSG00000039967	ZFP292	-3.8	1.65	0.109
ENSMUSG00000047603	ZFP235	-1.3	1.64	0.11
ENSMUSG00000026571	DCAF6	3.8	1.64	0.11
ENSMUSG00000039789	ZFP597	1.8	1.63	0.111
ENSMUSG00000061104	GM10094	-3.4	1.63	0.111
ENSMUSG00000024560	CXXC1	-3.4	1.63	0.111
ENSMUSG00000099032	TCF24	1.7	1.62	0.112
ENSMUSG00000038116	PHF20	1.9	1.61	0.113
ENSMUSG00000031627	IRF2	-2.9	1.61	0.113
ENSMUSG00000026638	IRF6	2.1	1.6	0.114
ENSMUSG00000029644	PDX1	-1.5	1.6	0.114
ENSMUSG00000052676	ZMAT1	4.9	1.59	0.115
ENSMUSG00000047417	REXO1	-2.4	1.58	0.116
ENSMUSG00000012640	ZFP715	-3.4	1.58	0.116
ENSMUSG00000033439	TRMT13	3.1	1.57	0.117
ENSMUSG00000002345	2310045N01RIK	-1.8	1.57	0.117
ENSMUSG00000040310	ALX4	2	1.56	0.118
ENSMUSG00000020010	VNN3	4.5	1.55	0.119
ENSMUSG00000030557	MEF2A	1.9	1.54	0.12
ENSMUSG00000055436	SRSF11	-3.5	1.54	0.12
ENSMUSG00000028522	MIER1	-1.9	1.54	0.12
ENSMUSG00000037214	THAP1	-3.4	1.53	0.121
ENSMUSG00000032374	PLOD2	-3.6	1.53	0.121
ENSMUSG00000028799	ZFP362	-3.5	1.52	0.122
ENSMUSG00000001988	NPAS1	-1.9	1.52	0.122
ENSMUSG00000028683	EIF2B3	-2.7	1.5	0.125
ENSMUSG00000030145	ZFP248	2.3	1.5	0.125
ENSMUSG00000045624	ESF1	-4.2	1.48	0.127
ENSMUSG00000030880	POLR3E	-3.2	1.47	0.128
ENSMUSG00000066415	MSL2	-2.7	1.47	0.128
ENSMUSG00000008575	NFIB	1.9	1.47	0.128
ENSMUSG00000023087	CCRN4L	2.5	1.47	0.128
ENSMUSG00000039706	LDB2	-4.2	1.46	0.129
ENSMUSG00000018862	OTOP3	-2.9	1.46	0.129
ENSMUSG00000060032	H2AFJ	1.4	1.46	0.129
ENSMUSG00000031965	TBX20	2.7	1.45	0.131
ENSMUSG00000033080	VSX1	2.1	1.45	0.131
ENSMUSG00000028633	CTPS	-4	1.45	0.131
ENSMUSG00000059772	SLX1B	1.6	1.45	0.131
ENSMUSG00000035047	KRI1	-2.1	1.44	0.132
ENSMUSG00000035456	PRDM8	-1.6	1.43	0.133
ENSMUSG00000055313	PGBD1	-3.6	1.43	0.133
ENSMUSG00000024914	DRAP1	-3.8	1.42	0.135
ENSMUSG00000002968	MED25	-3.1	1.41	0.136
ENSMUSG00000061482	HIST1H4D	-4.3	1.4	0.138
ENSMUSG00000042390	GATAD2B	-3.8	1.4	0.138
ENSMUSG00000028023	PITX2	2.1	1.4	0.138
ENSMUSG00000038773	KDM3B	1.5	1.39	0.139
ENSMUSG00000075595	ZFP652	-3.3	1.39	0.139
ENSMUSG00000034227	FOXJ1	1.8	1.39	0.139
ENSMUSG00000085795	ZFP703	-1.2	1.38	0.141
ENSMUSG00000057895	ZFP105	-1.9	1.37	0.142
ENSMUSG00000048385	SCRT1	4.9	1.36	0.144
ENSMUSG00000037475	THOC2	-3.7	1.36	0.144
ENSMUSG00000029178	KLF3	3.3	1.36	0.144
ENSMUSG00000045608	DBX2	4	1.36	0.144
ENSMUSG00000022332	KHDRBS3	-1.6	1.36	0.144
ENSMUSG00000028644	ERMAP	-2.6	1.35	0.145
ENSMUSG00000049327	SETD8	4.8	1.33	0.149
ENSMUSG00000025086	TRUB1	2.2	1.32	0.15
ENSMUSG00000090264	EIF4EBP3	4.4	1.31	0.152
ENSMUSG00000071645	TUT1	-3	1.31	0.152
ENSMUSG00000030291	MED21	-2.2	1.3	0.154
ENSMUSG00000006050	SRA1	-1.4	1.3	0.154
ENSMUSG00000078796	ZFP541	-3	1.3	0.154
ENSMUSG00000055067	SMYD3	-3.4	1.3	0.154
ENSMUSG00000051034	ZFP11	1.8	1.29	0.155
ENSMUSG00000061898	RBAK	1.8	1.29	0.155
ENSMUSG00000031706	RFX1	-1	1.28	0.157
ENSMUSG00000017299	DNTTIP1	4.7	1.27	0.158
ENSMUSG00000035666	GTF3C4	-2.1	1.27	0.158
ENSMUSG00000009569	MKL2	-1.1	1.27	0.158
ENSMUSG00000044876	ZFP444	4.1	1.27	0.158
ENSMUSG00000048562	SP8	-1.7	1.27	0.158
ENSMUSG00000055917	ZFP277	4.9	1.26	0.159
ENSMUSG00000078619	SMARCD2	-3.5	1.26	0.159
ENSMUSG00000078903	GM14391	2.8	1.26	0.159
ENSMUSG00000078887	GM6710	2.8	1.26	0.159
ENSMUSG00000053914	KDM4D	-4.1	1.25	0.161
ENSMUSG00000021327	ZKSCAN3	-3.1	1.25	0.161
ENSMUSG00000042446	ZMYM4	-3.7	1.25	0.161
ENSMUSG00000066880	ZFP617	-1.9	1.24	0.162
ENSMUSG00000022526	ZFP251	2.1	1.24	0.162
ENSMUSG00000025977	BOLL	-2.2	1.24	0.162
ENSMUSG00000069274	HIST1H4F	-2.9	1.23	0.164
ENSMUSG00000068391	CHRAC1	-2.5	1.23	0.164
ENSMUSG00000035877	ZHX3	-2.7	1.23	0.164
ENSMUSG00000029832	NFE2L3	-2.8	1.22	0.165
ENSMUSG00000022441	EFCAB6	2.2	1.22	0.165
ENSMUSG00000038535	ZFP280D	-3	1.22	0.165
ENSMUSG00000044149	NKRF	3.3	1.22	0.165
ENSMUSG00000037692	AHDC1	1.7	1.21	0.167
ENSMUSG00000000317	BCL6B	-4.2	1.2	0.168
ENSMUSG00000074656	EIF2S2	-1.8	1.2	0.168
ENSMUSG00000028187	RPF1	2.4	1.2	0.168
ENSMUSG00000039354	SMARCAL1	-1.1	1.2	0.168
ENSMUSG00000029028	LRRC47	1.8	1.19	0.17
ENSMUSG00000018425	DHX40	-1	1.19	0.17
ENSMUSG00000050328	HOXC12	-1.4	1.19	0.17
ENSMUSG00000048686	HMGB4	3.5	1.18	0.171
ENSMUSG00000016181	DIEXF	-3.4	1.18	0.171
ENSMUSG00000049823	ZBTB12	-1	1.18	0.171
ENSMUSG00000051159	CITED1	-2.9	1.17	0.172
ENSMUSG00000033454	ZBTB1	-2.7	1.17	0.172
ENSMUSG00000027016	ZFP385B	-3.1	1.17	0.172
ENSMUSG00000005148	KLF5	-1.8	1.16	0.174
ENSMUSG00000012076	BRMS1L	-3.6	1.16	0.174
ENSMUSG00000020653	KLF11	-3.5	1.16	0.174
ENSMUSG00000053286	TRMT1L	3.9	1.16	0.174
ENSMUSG00000041215	YEATS2	2.9	1.15	0.175
ENSMUSG00000022951	RCAN1	1.5	1.15	0.175
ENSMUSG00000037876	JMJD1C	-3.8	1.14	0.177
ENSMUSG00000072770	ACRBP	-1.1	1.14	0.177
ENSMUSG00000024841	EIF1AD	2.9	1.13	0.178
ENSMUSG00000047123	TICAM1	2.5	1.13	0.178
ENSMUSG00000094870	ZFP131	-3.9	1.12	0.18
ENSMUSG00000024498	TCERG1	4.2	1.12	0.18
ENSMUSG00000046364	RPL27A	-3.3	1.12	0.18
ENSMUSG00000026707	NSUN6	3.7	1.12	0.18
ENSMUSG00000031226	PBDC1	-1.8	1.12	0.18
ENSMUSG00000030386	ZFP606	2	1.12	0.18
ENSMUSG00000043668	TOX3	-2.1	1.11	0.181
ENSMUSG00000045598	ZFP553	3	1.11	0.181
ENSMUSG00000068154	INSM1	1.6	1.11	0.181
ENSMUSG00000078868	GM14412	2	1.11	0.181
ENSMUSG00000031586	RBPMS	-2.5	1.11	0.181
ENSMUSG00000022718	DGCR8	1.8	1.11	0.181
ENSMUSG00000030127	COPS7A	1.7	1.1	0.183
ENSMUSG00000042477	TFAP2E	-3	1.1	0.183
ENSMUSG00000039826	TRUB2	-1.6	1.1	0.183
ENSMUSG00000027132	KATNBL1	4.8	1.1	0.183
ENSMUSG00000040158	TAX1BP3	3.4	1.1	0.183
ENSMUSG00000069867	PABPN1L	1.9	1.1	0.183
ENSMUSG00000035356	NFKBIZ	1.6	1.09	0.184
ENSMUSG00000069378	PRDM6	-1.8	1.08	0.186
ENSMUSG00000046351	ZFP322A	-2.5	1.08	0.186
ENSMUSG00000047036	ZFP445	2	1.08	0.186
ENSMUSG00000031907	ZFP90	-3.9	1.08	0.186
ENSMUSG00000064141	ZFP69	-1.6	1.05	0.191
ENSMUSG00000021051	PPP2R5E	-2.3	1.05	0.191
ENSMUSG00000059325	HOPX	4.2	1.05	0.191
ENSMUSG00000000730	DNMT3L	2	1.05	0.191
ENSMUSG00000020831	0610010K14RIK	2.3	1.04	0.192
ENSMUSG00000028707	DMBX1	2.1	1.03	0.194
ENSMUSG00000022503	NUBP1	-2.3	1.03	0.194
ENSMUSG00000006673	QRICH1	-2.4	1.03	0.194
ENSMUSG00000000942	HOXA4	-1.2	1.03	0.194
ENSMUSG00000046792	ZFP787	-1	1.03	0.194
ENSMUSG00000035916	PTPRQ	-2.8	1.02	0.195
ENSMUSG00000040629	MAEL	-3.7	1.02	0.195
ENSMUSG00000034245	HDAC11	2.5	1.01	0.197
ENSMUSG00000019897	CCDC59	-1.2	1.01	0.197
ENSMUSG00000006720	ZFP184	2.6	1	0.199
ENSMUSG00000049800	SERTAD2	-2.6	0.998	0.199
ENSMUSG00000053552	EBF4	-3.2	0.996	0.199
ENSMUSG00000029388	EIF2B1	2.8	0.994	0.2
ENSMUSG00000050945	ZFP438	1.9	0.994	0.2
ENSMUSG00000021604	IRX4	1.1	0.992	0.2
ENSMUSG00000041777	CIR1	-3.6	0.992	0.2
ENSMUSG00000034818	CELF5	2.1	0.991	0.2
ENSMUSG00000020262	ADARB1	4.2	0.983	0.201
ENSMUSG00000037034	PAX1	-2.1	0.981	0.202
ENSMUSG00000063146	CLIP2	-1.9	0.98	0.202
ENSMUSG00000061650	MED9	-3.6	0.978	0.202
ENSMUSG00000059851	SUV420H2	1.4	0.977	0.202
ENSMUSG00000050714	ZBTB26	-2.8	0.972	0.203
ENSMUSG00000026174	RQCD1	-2.1	0.971	0.203
ENSMUSG00000035623	RSF1	-3.6	0.971	0.203
ENSMUSG00000026464	ZC3H11A	-3.8	0.965	0.204
ENSMUSG00000045333	ZFP423	2.4	0.963	0.205
ENSMUSG00000019373	COPS3	-1.8	0.961	0.205
ENSMUSG00000056962	JMJD6	-1.8	0.958	0.205
ENSMUSG00000079662	NTN3	-1.2	0.958	0.205
ENSMUSG00000063242	TGIF2LX2	-3.7	0.958	0.205
ENSMUSG00000061283	TGIF2LX1	-3.7	0.958	0.205
ENSMUSG00000079083	JRKL	5	0.956	0.206
ENSMUSG00000024215	SPDEF	-3.7	0.954	0.206
ENSMUSG00000046518	FERD3L	1.5	0.953	0.206
ENSMUSG00000020120	PLEK	-3.9	0.952	0.207
ENSMUSG00000033732	SF3B3	2.3	0.945	0.208
ENSMUSG00000020733	SLC9A3R1	-0.9	0.944	0.208
ENSMUSG00000001225	SLC26A3	-3.7	0.934	0.21
ENSMUSG00000044927	H1FX	-3.8	0.932	0.21
ENSMUSG00000003382	ETV3	2.7	0.931	0.21
ENSMUSG00000043445	PGP	-2	0.931	0.21
ENSMUSG00000040043	RBMS2	-1.8	0.925	0.211
ENSMUSG00000085111	ASCL4	0.9	0.92	0.212
ENSMUSG00000028901	GMEB1	-4.1	0.918	0.212
ENSMUSG00000018698	LHX1	-3.1	0.915	0.213
ENSMUSG00000062417	HIST1H3G	2.2	0.908	0.214
ENSMUSG00000073062	ZXDB	-3.1	0.906	0.215
ENSMUSG00000037426	DEPDC5	-2.7	0.905	0.215
ENSMUSG00000061136	PRPF40A	-1.6	0.901	0.216
ENSMUSG00000046886	ZFP474	4.2	0.893	0.217
ENSMUSG00000002524	PUF60	-1.6	0.892	0.217
ENSMUSG00000053646	PLXNB1	-2.8	0.891	0.217
ENSMUSG00000041645	DDX24	-1.6	0.891	0.217
ENSMUSG00000025151	MAGED1	-2.2	0.887	0.218
ENSMUSG00000035873	PAWR	-0.7	0.886	0.218
ENSMUSG00000089824	RBM12	1.6	0.886	0.218
ENSMUSG00000021464	ROR2	-1.1	0.886	0.218
ENSMUSG00000038002	CRAMP1L	-3.6	0.88	0.219
ENSMUSG00000038025	PHF2	-1.9	0.88	0.219
ENSMUSG00000033597	CASKIN1	1.8	0.878	0.22
ENSMUSG00000007415	GATAD1	-2.3	0.876	0.22
ENSMUSG00000032727	MIER3	2.2	0.869	0.221
ENSMUSG00000027387	ZC3H8	-1.4	0.866	0.222
ENSMUSG00000038290	SMG6	-1.5	0.863	0.223
ENSMUSG00000028610	DMRTB1	-1.6	0.863	0.223
ENSMUSG00000057098	EBF1	-0.7	0.862	0.223
ENSMUSG00000035569	ANKRD11	-1.5	0.86	0.223
ENSMUSG00000000916	NSUN5	1.6	0.86	0.223
ENSMUSG00000036959	BCORL1	-2.5	0.859	0.223
ENSMUSG00000031060	RBM10	-3	0.857	0.224
ENSMUSG00000035150	EIF2S3X	-1.7	0.856	0.224
ENSMUSG00000051375	PCDH1	4.4	0.856	0.224
ENSMUSG00000057173	RFX8	-3.6	0.854	0.224
ENSMUSG00000029765	PLXNA4	-2.1	0.853	0.225
ENSMUSG00000064264	ZFP428	-1.6	0.852	0.225
ENSMUSG00000025626	PHF6	-0.7	0.848	0.226
ENSMUSG00000003505	PSG18	-1.6	0.848	0.226
ENSMUSG00000016831	TOX4	-1.7	0.846	0.226
ENSMUSG00000021271	ZFP839	-1.7	0.845	0.226
ENSMUSG00000003444	MED29	-2.1	0.845	0.226
ENSMUSG00000024135	SRBD1	2.5	0.843	0.227
ENSMUSG00000079215	ZFP664	-3.6	0.842	0.227
ENSMUSG00000034154	INO80	-2.6	0.837	0.228
ENSMUSG00000003992	SSBP2	-2.8	0.832	0.229
ENSMUSG00000044390	TIGD3	1.7	0.825	0.23
ENSMUSG00000064036	MRO	-4	0.822	0.231
ENSMUSG00000047534	MIS18BP1	-2	0.821	0.231
ENSMUSG00000078502	GM13212	-2.7	0.821	0.231
ENSMUSG00000070732	RBM44	3.4	0.819	0.232
ENSMUSG00000054385	CEACAM2	-1.1	0.815	0.232
ENSMUSG00000034998	FOXN2	-2.7	0.813	0.233
ENSMUSG00000096334	SH2D1B1	-3.2	0.809	0.234
ENSMUSG00000027338	PRND	1.6	0.807	0.234
ENSMUSG00000000690	HOXB6	1.4	0.806	0.234
ENSMUSG00000021066	ATL1	2.2	0.802	0.235
ENSMUSG00000030315	VGLL4	-4.1	0.801	0.235
ENSMUSG00000034384	BARHL2	-0.6	0.8	0.235
ENSMUSG00000038692	HOXB4	-4	0.799	0.236
ENSMUSG00000039342	ANKAR	-1.3	0.797	0.236
ENSMUSG00000027304	RTF1	2.9	0.796	0.236
ENSMUSG00000057551	ZFP317	-2.7	0.792	0.237
ENSMUSG00000027430	DTD1	1	0.792	0.237
ENSMUSG00000054716	ZFP771	-2.5	0.789	0.237
ENSMUSG00000031585	GTF2E2	-1.3	0.788	0.238
ENSMUSG00000029538	SRSF9	3	0.786	0.238
ENSMUSG00000014771	PDCD2	-2.7	0.781	0.239
ENSMUSG00000047911	NPM2	1.8	0.778	0.24
ENSMUSG00000021366	HIVEP1	-2.2	0.777	0.24
ENSMUSG00000025402	NAB2	2.1	0.777	0.24
ENSMUSG00000039623	AP5Z1	-0.8	0.773	0.241
ENSMUSG00000027737	SLC7A11	-2	0.77	0.241
ENSMUSG00000017007	RBPJL	-2.6	0.763	0.243
ENSMUSG00000040054	BAZ2A	-2.6	0.755	0.244
ENSMUSG00000024548	SETBP1	1.3	0.751	0.245
ENSMUSG00000074397	FOXR1	4.7	0.75	0.245
ENSMUSG00000038622	MED30	-1.3	0.744	0.247
ENSMUSG00000025025	MXI1	1.5	0.735	0.249
ENSMUSG00000043602	ZFP3	-1	0.728	0.25
ENSMUSG00000033788	DYSF	1.8	0.728	0.25
ENSMUSG00000032419	TBX18	-3.9	0.726	0.251
ENSMUSG00000031738	IRX6	-1	0.724	0.251
ENSMUSG00000038902	POGZ	-3.8	0.724	0.251
ENSMUSG00000041343	ANKRD42	1.8	0.721	0.252
ENSMUSG00000001016	ILF2	2	0.719	0.252
ENSMUSG00000027359	SLC27A2	3.4	0.717	0.253
ENSMUSG00000040167	IKZF5	-2.2	0.716	0.253
ENSMUSG00000034758	TLE6	1.9	0.716	0.253
ENSMUSG00000033983	COIL	-1.1	0.716	0.253
ENSMUSG00000022557	BOP1	-2.5	0.713	0.254
ENSMUSG00000073423	ZFP414	-3	0.713	0.254
ENSMUSG00000041815	POLDIP3	1.8	0.713	0.254
ENSMUSG00000011267	ZFP296	2.6	0.713	0.254
ENSMUSG00000051149	ADNP	-3.3	0.71	0.255
ENSMUSG00000052942	GLIS3	1.9	0.705	0.256
ENSMUSG00000035597	PRPF39	2.2	0.702	0.257
ENSMUSG00000023106	DENR	-1.7	0.7	0.257
ENSMUSG00000046865	FBL	-1.2	0.7	0.257
ENSMUSG00000032864	RAG2	-3.2	0.699	0.257
ENSMUSG00000057561	EIF1A	-3.9	0.699	0.257
ENSMUSG00000018727	CPSF4L	4.6	0.692	0.259
ENSMUSG00000040621	GEMIN8	-2	0.691	0.259
ENSMUSG00000039200	ATF7IP2	-2.3	0.688	0.26
ENSMUSG00000071604	FAM189A2	-2.6	0.686	0.26
ENSMUSG00000022685	PARN	-1.2	0.685	0.261
ENSMUSG00000040270	BACH2	-0.8	0.685	0.261
ENSMUSG00000070345	HSF5	-1.9	0.684	0.261
ENSMUSG00000048280	ZFP738	-1.5	0.684	0.261
ENSMUSG00000006311	ETV2	-2.5	0.683	0.261
ENSMUSG00000041390	MDFIC	-1.4	0.682	0.261
ENSMUSG00000069308	HIST1H2BP	-1.5	0.678	0.262
ENSMUSG00000027655	DHX35	2.1	0.675	0.263
ENSMUSG00000041703	ZIC5	-1.1	0.674	0.263
ENSMUSG00000032015	POU2F3	-3.1	0.672	0.264
ENSMUSG00000029016	CLCN6	-0.6	0.671	0.264
ENSMUSG00000052751	REPIN1	-0.7	0.669	0.265
ENSMUSG00000062761	ZFP512	-1.7	0.669	0.265
ENSMUSG00000022061	NKX3-1	-1.1	0.668	0.265
ENSMUSG00000040296	DDX58	-2.1	0.667	0.265
ENSMUSG00000036923	STOX1	2.5	0.666	0.265
ENSMUSG00000029817	TRA2A	-1.4	0.665	0.266
ENSMUSG00000042414	PRDM14	-3.8	0.662	0.266
ENSMUSG00000028729	EBNA1BP2	-3	0.661	0.267
ENSMUSG00000079428	TCEAL7	-2.2	0.658	0.267
ENSMUSG00000019837	GTF3C6	1.2	0.656	0.268
ENSMUSG00000036602	ALX1	-1.3	0.656	0.268
ENSMUSG00000027185	NAT10	-1.4	0.653	0.269
ENSMUSG00000039473	UBN1	4.5	0.65	0.269
ENSMUSG00000026199	ANKZF1	1.8	0.649	0.27
ENSMUSG00000060461	DPPA5A	1.2	0.648	0.27
ENSMUSG00000079277	HOXD3	-0.7	0.647	0.27
ENSMUSG00000039841	ZFP800	-3	0.646	0.27
ENSMUSG00000037296	LSM1	-1.4	0.646	0.27
ENSMUSG00000022109	MED4	2.6	0.645	0.271
ENSMUSG00000060397	ZFP128	1.2	0.644	0.271
ENSMUSG00000018750	ZBTB4	-1	0.642	0.272
ENSMUSG00000025085	ABLIM1	0.9	0.641	0.272
ENSMUSG00000028890	MTF1	-1.5	0.639	0.272
ENSMUSG00000074194	ZFP791	-3	0.635	0.273
ENSMUSG00000078878	GM14305	4.2	0.628	0.275
ENSMUSG00000046101	MCMDC2	2.4	0.628	0.275
ENSMUSG00000024622	HMGXB3	-0.7	0.628	0.275
ENSMUSG00000043760	PKHD1	1	0.627	0.276
ENSMUSG00000019826	ZBTB24	1.1	0.626	0.276
ENSMUSG00000025475	GPR123	1.4	0.626	0.276
ENSMUSG00000029627	ZKSCAN14	1.3	0.626	0.276
ENSMUSG00000041560	GLTSCR2	-3.1	0.624	0.276
ENSMUSG00000058028	ZSCAN5B	-2.9	0.62	0.278
ENSMUSG00000059119	NAP1L4	-1.4	0.618	0.278
ENSMUSG00000051251	NHLH1	1	0.617	0.278
ENSMUSG00000009585	APOBEC3	0.9	0.615	0.279
ENSMUSG00000041229	PHF8	-1.2	0.615	0.279
ENSMUSG00000078862	GM14326	-0.8	0.614	0.279
ENSMUSG00000018923	MED11	2.6	0.605	0.282
ENSMUSG00000039737	PRKRIP1	1.8	0.604	0.282
ENSMUSG00000025279	DNASE1L3	2.4	0.603	0.282
ENSMUSG00000072995	CPXCR1	3.8	0.603	0.282
ENSMUSG00000078768	ZFP566	1.6	0.603	0.282
ENSMUSG00000049037	CLEC4A1	-3.6	0.597	0.284
ENSMUSG00000004096	CWC15	-1.6	0.595	0.285
ENSMUSG00000036109	MBNL3	-2.8	0.593	0.285
ENSMUSG00000021362	GCM2	-0.8	0.59	0.286
ENSMUSG00000026889	RBM18	-1.2	0.587	0.287
ENSMUSG00000067194	EIF1AX	-2.8	0.583	0.288
ENSMUSG00000047067	DUSP28	-4.1	0.58	0.289
ENSMUSG00000031398	PLXNA3	3	0.572	0.292
ENSMUSG00000039477	TNRC18	1	0.569	0.293
ENSMUSG00000038507	PARP12	-0.7	0.568	0.293
ENSMUSG00000014303	GLIS2	2.5	0.568	0.293
ENSMUSG00000068284	GM608	-0.6	0.565	0.294
ENSMUSG00000031635	ANXA10	-1.5	0.564	0.294
ENSMUSG00000030752	KDM8	-0.5	0.563	0.294
ENSMUSG00000058093	AA987161	1.7	0.553	0.298
ENSMUSG00000067441	GM14920	0.9	0.551	0.298
ENSMUSG00000033356	PUS7L	-3.7	0.551	0.298
ENSMUSG00000004268	EMG1	2	0.548	0.299
ENSMUSG00000091294	GLIS3	1.7	0.547	0.3
ENSMUSG00000010362	RDM1	1.2	0.545	0.3
ENSMUSG00000029736	NOBOX	1.4	0.542	0.301
ENSMUSG00000008976	GABPA	2.3	0.542	0.301
ENSMUSG00000051557	PUSL1	1.1	0.539	0.302
ENSMUSG00000007817	ZMIZ1	1.9	0.538	0.303
ENSMUSG00000025813	HOMER2	-0.9	0.537	0.303
ENSMUSG00000024220	ZFP523	-0.8	0.536	0.304
ENSMUSG00000030544	MESP1	-1.2	0.536	0.304
ENSMUSG00000020171	YEATS4	-2.3	0.532	0.305
ENSMUSG00000024491	RBM27	-2.1	0.53	0.306
ENSMUSG00000027932	SLC27A3	1.2	0.526	0.307
ENSMUSG00000036817	SUN1	-0.8	0.525	0.308
ENSMUSG00000033740	ST18	-0.7	0.525	0.308
ENSMUSG00000091405	HIST2H4	-4.1	0.516	0.311
ENSMUSG00000033249	HSF4	1.5	0.516	0.311
ENSMUSG00000035420	FAM170A	-1.7	0.515	0.312
ENSMUSG00000038895	ZFP653	-0.6	0.51	0.314
ENSMUSG00000032358	FAM83B	-0.8	0.506	0.315
ENSMUSG00000066798	ZBTB6	-1.4	0.503	0.316
ENSMUSG00000010175	PROX1	-2.2	0.501	0.317
ENSMUSG00000071665	FOXR2	-1.5	0.5	0.317
ENSMUSG00000028060	2810403A07RIK	1.8	0.5	0.317
ENSMUSG00000026896	IFIH1	1.2	0.499	0.318
ENSMUSG00000028842	AGO3	-0.6	0.498	0.318
ENSMUSG00000010476	EBF3	1.5	0.497	0.319
ENSMUSG00000044835	ANKRD45	1.3	0.497	0.319
ENSMUSG00000020623	MAP2K6	-0.7	0.496	0.319
ENSMUSG00000050397	FOXL2	-0.6	0.495	0.32
ENSMUSG00000032446	EOMES	1.9	0.494	0.32
ENSMUSG00000025586	CPEB1	-2.2	0.494	0.32
ENSMUSG00000095567	NOC2L	-0.6	0.492	0.321
ENSMUSG00000009248	ASCL2	1.5	0.491	0.321
ENSMUSG00000019984	MED23	-0.7	0.491	0.321
ENSMUSG00000029517	ANKRD7	3.7	0.49	0.322
ENSMUSG00000020273	PAPOLG	-1.3	0.49	0.322
ENSMUSG00000008496	POU2F2	-1.2	0.49	0.322
ENSMUSG00000031590	FRG1	-0.7	0.489	0.322
ENSMUSG00000028911	SRSF4	-0.6	0.488	0.322
ENSMUSG00000039834	ZFP335	-0.7	0.487	0.323
ENSMUSG00000039759	THAP3	2.3	0.486	0.323
ENSMUSG00000066000	2610305D13RIK	-0.7	0.486	0.323
ENSMUSG00000023988	BYSL	-1	0.485	0.324
ENSMUSG00000034297	MED13	-0.6	0.484	0.324
ENSMUSG00000091736	YY2	1	0.481	0.325
ENSMUSG00000026610	ESRRG	-2.1	0.479	0.326
ENSMUSG00000030243	RECQL	-1.1	0.477	0.327
ENSMUSG00000073209	KLF14	1.4	0.473	0.328
ENSMUSG00000094936	RBM4	-1.7	0.471	0.329
ENSMUSG00000033222	TTF2	-3.5	0.47	0.33
ENSMUSG00000024561	MBD1	0.8	0.468	0.33
ENSMUSG00000069114	ZBTB10	-3.9	0.467	0.331
ENSMUSG00000079716	MAP3K4	-2.4	0.466	0.331
ENSMUSG00000024175	TEKT4	-1	0.463	0.332
ENSMUSG00000001823	HOXD12	-0.8	0.461	0.333
ENSMUSG00000027613	EIF6	1.8	0.46	0.334
ENSMUSG00000035365	PARPBP	0.9	0.459	0.334
ENSMUSG00000071477	ZFP777	-0.6	0.458	0.335
ENSMUSG00000063889	CREM	-4.2	0.457	0.335
ENSMUSG00000034071	ZFP551	2.2	0.456	0.335
ENSMUSG00000022096	HR	-3.5	0.455	0.336
ENSMUSG00000004542	PSG19	-0.6	0.455	0.336
ENSMUSG00000037579	KCNH3	-0.6	0.454	0.336
ENSMUSG00000057000	NXF3	0.8	0.454	0.336
ENSMUSG00000027238	FRMD5	-2.1	0.453	0.336
ENSMUSG00000056476	MED12L	-4.3	0.452	0.337
ENSMUSG00000029504	DDX51	2.1	0.449	0.338
ENSMUSG00000027102	HOXD8	2.2	0.446	0.339
ENSMUSG00000051490	FOXD4	2.3	0.445	0.34
ENSMUSG00000029697	FEZF1	-0.6	0.444	0.34
ENSMUSG00000014907	NAF1	1.2	0.444	0.34
ENSMUSG00000036211	HIST1H1T	-2.8	0.444	0.34
ENSMUSG00000027583	ZBTB46	3.5	0.443	0.34
ENSMUSG00000003847	NFAT5	0.8	0.441	0.341
ENSMUSG00000063972	NR6A1	1	0.44	0.342
ENSMUSG00000026004	KANSL1L	-1.9	0.439	0.342
ENSMUSG00000047171	HELT	-0.7	0.439	0.342
ENSMUSG00000008384	SERTAD1	-0.9	0.434	0.344
ENSMUSG00000055817	MTA3	-1.4	0.433	0.345
ENSMUSG00000058046	4933430I17RIK	-3.4	0.433	0.345
ENSMUSG00000023104	RFC2	2.1	0.432	0.345
ENSMUSG00000000435	MYF5	-1.5	0.43	0.346
ENSMUSG00000034889	CACTIN	0.7	0.427	0.347
ENSMUSG00000072437	NANOS1	-1.2	0.426	0.347
ENSMUSG00000030515	TARSL2	-1.1	0.426	0.347
ENSMUSG00000067261	FOXD3	1.5	0.424	0.348
ENSMUSG00000036916	ZFP280C	-0.6	0.424	0.348
ENSMUSG00000039485	TSPYL4	0.7	0.423	0.349
ENSMUSG00000052102	GNPDA1	0.8	0.421	0.35
ENSMUSG00000020069	HNRNPH3	-1.5	0.421	0.35
ENSMUSG00000056749	NFIL3	2	0.42	0.35
ENSMUSG00000042570	MIER2	-0.8	0.42	0.35
ENSMUSG00000050213	SNIP1	-2.4	0.42	0.35
ENSMUSG00000005373	MLXIPL	-3	0.42	0.35
ENSMUSG00000051176	ZFP42	-1.4	0.419	0.351
ENSMUSG00000072872	RYBP	-2.7	0.418	0.351
ENSMUSG00000016624	PHF21B	-0.5	0.417	0.351
ENSMUSG00000070031	SP140	2.1	0.415	0.352
ENSMUSG00000021067	SAV1	-1.6	0.413	0.353
ENSMUSG00000025255	ZFHX4	-0.6	0.412	0.354
ENSMUSG00000093938	EVI2B	-3.9	0.411	0.354
ENSMUSG00000045591	OLIG3	-1.2	0.41	0.355
ENSMUSG00000016554	EIF3D	-2.1	0.41	0.355
ENSMUSG00000031881	CDH16	1.8	0.409	0.355
ENSMUSG00000042408	ZMYM6	-3.4	0.409	0.355
ENSMUSG00000029290	ZFP326	-3.4	0.408	0.356
ENSMUSG00000031167	RBM3	1.1	0.408	0.356
ENSMUSG00000033581	IGF2BP2	-3.3	0.408	0.356
ENSMUSG00000034430	ZXDC	1.1	0.407	0.356
ENSMUSG00000028487	BNC2	-0.5	0.406	0.356
ENSMUSG00000038425	POLI	-2.5	0.402	0.358
ENSMUSG00000062012	ZFP13	-0.7	0.4	0.359
ENSMUSG00000021743	FEZF2	-1.2	0.4	0.359
ENSMUSG00000040209	ZFP704	-0.7	0.4	0.359
ENSMUSG00000021255	ESRRB	-1.2	0.399	0.36
ENSMUSG00000037730	MYNN	-0.9	0.398	0.36
ENSMUSG00000075040	ZFP408	1	0.397	0.361
ENSMUSG00000022469	RAPGEF3	-0.6	0.397	0.361
ENSMUSG00000004996	MRI1	-1.9	0.396	0.361
ENSMUSG00000074771	ANKEF1	-0.7	0.395	0.362
ENSMUSG00000068551	ZFP467	-1.8	0.393	0.363
ENSMUSG00000007812	ZFP655	-0.7	0.392	0.363
ENSMUSG00000042472	ZFP410	-1.1	0.389	0.365
ENSMUSG00000071256	ZFP213	-3.9	0.388	0.365
ENSMUSG00000035277	ARX	-1.1	0.387	0.366
ENSMUSG00000021375	KIF13A	2.7	0.386	0.366
ENSMUSG00000031347	CETN2	1.4	0.385	0.367
ENSMUSG00000068823	CSDE1	-2.2	0.385	0.367
ENSMUSG00000025494	SIGIRR	-0.5	0.385	0.367
ENSMUSG00000040187	ARNTL2	1.8	0.383	0.368
ENSMUSG00000025997	IKZF2	-2.3	0.383	0.368
ENSMUSG00000032089	IL10RA	1.5	0.382	0.368
ENSMUSG00000061911	MYT1L	-0.6	0.381	0.369
ENSMUSG00000020519	SAP30L	1.5	0.378	0.37
ENSMUSG00000090290	GM17296	-2.3	0.378	0.37
ENSMUSG00000052331	ANKRD44	-0.5	0.377	0.371
ENSMUSG00000067724	GBX1	-4	0.376	0.371
ENSMUSG00000037921	DDX60	-3.8	0.37	0.374
ENSMUSG00000030264	THUMPD3	1	0.369	0.375
ENSMUSG00000057156	HOMEZ	-0.7	0.368	0.376
ENSMUSG00000054715	ZSCAN22	0.9	0.366	0.377
ENSMUSG00000049755	ZFP672	-0.5	0.366	0.377
ENSMUSG00000062861	ZFP28	-0.8	0.365	0.377
ENSMUSG00000035266	HELQ	-2.8	0.365	0.377
ENSMUSG00000004263	ATN1	-0.9	0.362	0.379
ENSMUSG00000025782	TAF3	-1.4	0.362	0.379
ENSMUSG00000037007	ZFP113	2.4	0.361	0.379
ENSMUSG00000044024	RELL2	-2.3	0.361	0.379
ENSMUSG00000064037	GPN1	-0.5	0.361	0.379
ENSMUSG00000005621	ZFP592	-0.7	0.359	0.38
ENSMUSG00000027831	VEPH1	2	0.358	0.381
ENSMUSG00000032745	GPBP1	-0.7	0.358	0.381
ENSMUSG00000021668	POLK	-0.5	0.354	0.383
ENSMUSG00000078970	WDR92	1.6	0.354	0.383
ENSMUSG00000071350	SETDB2	-1.4	0.354	0.383
ENSMUSG00000046229	SCAND1	-0.5	0.352	0.384
ENSMUSG00000052928	CTIF	-0.5	0.351	0.384
ENSMUSG00000063047	ZFP780B	-0.8	0.351	0.384
ENSMUSG00000031808	SLC27A1	-0.5	0.35	0.385
ENSMUSG00000031312	ITGB1BP2	0.6	0.349	0.385
ENSMUSG00000037791	PHF12	1.6	0.348	0.386
ENSMUSG00000043424	EIF3J2	-1	0.348	0.386
ENSMUSG00000028528	DNAJC6	2.3	0.343	0.388
ENSMUSG00000035285	NAT14	1	0.34	0.39
ENSMUSG00000048100	TAF13	-1	0.338	0.391
ENSMUSG00000050966	LIN28A	1.7	0.336	0.392
ENSMUSG00000024268	CELF4	-0.6	0.336	0.392
ENSMUSG00000039037	ST6GALNAC5	-0.6	0.336	0.392
ENSMUSG00000024800	RPP30	1.5	0.335	0.393
ENSMUSG00000035580	KCNH8	1	0.335	0.393
ENSMUSG00000037855	ZFP365	-0.7	0.334	0.393
ENSMUSG00000046311	ZFP62	3.5	0.334	0.393
ENSMUSG00000035529	PRDM4	-1.8	0.333	0.394
ENSMUSG00000057649	BRD9	-1.7	0.332	0.394
ENSMUSG00000011349	DMRTC2	-1.2	0.331	0.395
ENSMUSG00000027547	SALL4	-0.5	0.331	0.395
ENSMUSG00000044452	ZFP507	-0.5	0.33	0.395
ENSMUSG00000046541	ZFP526	0.8	0.33	0.395
ENSMUSG00000033200	TPSG1	-3.6	0.328	0.396
ENSMUSG00000052435	CEBPE	-3.2	0.328	0.396
ENSMUSG00000033099	NOL12	-0.6	0.327	0.397
ENSMUSG00000054519	ZFP867	1.2	0.326	0.397
ENSMUSG00000033458	FAN1	0.9	0.325	0.398
ENSMUSG00000042589	CUX2	-0.5	0.322	0.399
ENSMUSG00000005846	RSL1D1	1.3	0.321	0.4
ENSMUSG00000032436	CMTM7	-1.7	0.317	0.402
ENSMUSG00000054967	ZFP647	-0.4	0.315	0.403
ENSMUSG00000001444	TBX21	-0.8	0.312	0.405
ENSMUSG00000035910	DCDC2A	0.9	0.309	0.406
ENSMUSG00000043683	FEM1A	-0.9	0.309	0.406
ENSMUSG00000044617	ZBTB39	1.8	0.308	0.407
ENSMUSG00000058669	NKX2-9	-3.6	0.308	0.407
ENSMUSG00000044519	ZFP488	-0.8	0.307	0.408
ENSMUSG00000028777	GNAT3	-0.5	0.306	0.408
ENSMUSG00000021007	SPATA7	0.6	0.305	0.409
ENSMUSG00000001415	SMG5	-0.6	0.305	0.409
ENSMUSG00000002885	CD97	-1.7	0.304	0.409
ENSMUSG00000029033	ACAP3	-1.7	0.303	0.41
ENSMUSG00000018565	ELP5	-0.8	0.302	0.41
ENSMUSG00000030751	PSMA1	-0.8	0.302	0.41
ENSMUSG00000060678	HIST1H4C	-0.8	0.302	0.41
ENSMUSG00000028483	SNAPC3	-0.8	0.302	0.41
ENSMUSG00000055148	KLF2	0.8	0.301	0.411
ENSMUSG00000043059	ZFP513	2	0.3	0.411
ENSMUSG00000072294	KLF12	-0.8	0.298	0.413
ENSMUSG00000062040	ZFP27	1.5	0.297	0.413
ENSMUSG00000040363	BCOR	-0.7	0.294	0.415
ENSMUSG00000045251	ZFP688	-0.5	0.293	0.415
ENSMUSG00000033352	MAP2K4	1.4	0.293	0.415
ENSMUSG00000030866	ERN2	2	0.293	0.415
ENSMUSG00000049577	ZFPM1	-1.9	0.292	0.416
ENSMUSG00000003234	ABCF3	-1.3	0.292	0.416
ENSMUSG00000022286	GRHL2	1.4	0.289	0.418
ENSMUSG00000035125	GCFC2	1.1	0.288	0.418
ENSMUSG00000035601	TRMT10B	1	0.286	0.42
ENSMUSG00000027787	NMD3	1.5	0.286	0.42
ENSMUSG00000042895	ABRA	-0.8	0.285	0.42
ENSMUSG00000050100	HMX2	0.7	0.285	0.42
ENSMUSG00000021418	RPP40	1.4	0.285	0.42
ENSMUSG00000021614	VCAN	-0.5	0.283	0.421
ENSMUSG00000051184	ZFP524	-0.9	0.283	0.421
ENSMUSG00000050410	TCF19	-0.6	0.283	0.421
ENSMUSG00000028546	ELAVL4	-1.4	0.282	0.422
ENSMUSG00000049600	ZBTB45	1.8	0.282	0.422
ENSMUSG00000055150	ZFP78	-2.4	0.281	0.422
ENSMUSG00000052707	TNRC6A	1.4	0.278	0.424
ENSMUSG00000037477	TBX10	-1.8	0.278	0.424
ENSMUSG00000038069	CDKN2AIP	-0.8	0.277	0.425
ENSMUSG00000020982	NEMF	2	0.277	0.425
ENSMUSG00000024968	RCOR2	-2.8	0.277	0.425
ENSMUSG00000025498	IRF7	-1.8	0.276	0.426
ENSMUSG00000038705	GMEB2	-0.7	0.275	0.426
ENSMUSG00000038518	JARID2	1.2	0.275	0.426
ENSMUSG00000075000	NRBF2	-1.4	0.273	0.427
ENSMUSG00000069727	GM5595	0.8	0.273	0.427
ENSMUSG00000041309	NKX6-2	1.1	0.273	0.427
ENSMUSG00000022119	RBM26	-0.8	0.272	0.428
ENSMUSG00000093661	EIF4E3	2	0.271	0.429
ENSMUSG00000057469	E2F6	-0.5	0.27	0.429
ENSMUSG00000044770	SCML4	-2.2	0.27	0.429
ENSMUSG00000078427	SARNP	1	0.27	0.429
ENSMUSG00000028946	HES3	0.7	0.268	0.431
ENSMUSG00000027236	EIF3J1	1.7	0.268	0.431
ENSMUSG00000046962	ZBTB21	1.7	0.268	0.431
ENSMUSG00000045098	SUV420H1	-0.7	0.266	0.432
ENSMUSG00000035275	RAVER2	1.1	0.265	0.433
ENSMUSG00000021900	BTD	-0.5	0.265	0.433
ENSMUSG00000033237	ARID2	3.2	0.265	0.433
ENSMUSG00000003410	ELAVL3	0.8	0.264	0.433
ENSMUSG00000031256	CSTF2	-3.7	0.264	0.433
ENSMUSG00000021997	LRRC63	-2.3	0.263	0.434
ENSMUSG00000029594	RBM19	-0.5	0.263	0.434
ENSMUSG00000034292	TRAF3IP1	1.1	0.263	0.434
ENSMUSG00000038765	LMX1B	-0.6	0.263	0.434
ENSMUSG00000058881	ZFP516	1.6	0.262	0.434
ENSMUSG00000037206	ISLR	-0.4	0.262	0.434
ENSMUSG00000046714	FOXC2	2.6	0.261	0.435
ENSMUSG00000059475	ZFP426	1	0.261	0.435
ENSMUSG00000024695	ZFP91	-1.3	0.261	0.435
ENSMUSG00000051977	PRDM9	-2.8	0.26	0.436
ENSMUSG00000023411	NFATC4	-1.2	0.259	0.436
ENSMUSG00000051220	ERCC6L	-0.5	0.255	0.439
ENSMUSG00000031935	MED17	0.9	0.252	0.441
ENSMUSG00000058589	ANKS1B	-1.1	0.252	0.441
ENSMUSG00000063108	ZFP26	-0.8	0.251	0.442
ENSMUSG00000028977	CASZ1	-1.1	0.25	0.442
ENSMUSG00000006941	EIF1B	2.1	0.249	0.443
ENSMUSG00000031374	ZFP92	-2.5	0.249	0.443
ENSMUSG00000029402	SNRNP35	-0.7	0.247	0.444
ENSMUSG00000060969	IRX1	4.1	0.247	0.444
ENSMUSG00000045519	ZFP560	-1.2	0.246	0.445
ENSMUSG00000034007	SCAPER	0.9	0.246	0.445
ENSMUSG00000045639	ZFP629	-0.7	0.246	0.445
ENSMUSG00000026946	NMI	3	0.244	0.446
ENSMUSG00000037991	RMI2	-1.3	0.244	0.446
ENSMUSG00000045826	PTPRCAP	-0.8	0.243	0.447
ENSMUSG00000027510	RBM38	0.7	0.242	0.448
ENSMUSG00000017264	EXOSC10	1.6	0.241	0.448
ENSMUSG00000070697	UTP3	-0.5	0.24	0.449
ENSMUSG00000033767	D930015E06RIK	3.5	0.239	0.45
ENSMUSG00000028741	MRTO4	0.7	0.239	0.45
ENSMUSG00000032940	RBM11	0.9	0.239	0.45
ENSMUSG00000022484	HOXC10	0.8	0.238	0.45
ENSMUSG00000007872	ID3	-0.5	0.238	0.45
ENSMUSG00000041124	MSANTD4	0.8	0.237	0.451
ENSMUSG00000000731	AIRE	0.5	0.236	0.452
ENSMUSG00000046982	TSHZ1	0.9	0.233	0.454
ENSMUSG00000033326	KDM4A	1.1	0.232	0.455
ENSMUSG00000001065	ZFP276	4.4	0.232	0.455
ENSMUSG00000029127	ZBTB49	1.9	0.232	0.455
ENSMUSG00000022419	DEPTOR	0.9	0.232	0.455
ENSMUSG00000003154	FOXJ2	-0.5	0.23	0.456
ENSMUSG00000063382	BCL9L	-2.9	0.23	0.456
ENSMUSG00000020052	ASCL1	-0.7	0.229	0.457
ENSMUSG00000039068	ZZZ3	-0.7	0.229	0.457
ENSMUSG00000040489	SOX30	-0.4	0.229	0.457
ENSMUSG00000059309	HIST1H3F	-0.4	0.227	0.458
ENSMUSG00000037058	PAIP2	-0.6	0.227	0.458
ENSMUSG00000020743	MIF4GD	2.1	0.227	0.458
ENSMUSG00000039699	BATF2	-0.5	0.224	0.46
ENSMUSG00000043753	DMRTA1	-0.5	0.224	0.46
ENSMUSG00000028282	CASP8AP2	-0.5	0.224	0.46
ENSMUSG00000036036	ZFP57	-0.5	0.224	0.46
ENSMUSG00000002833	HDGFRP2	1.3	0.223	0.461
ENSMUSG00000031568	RWDD4A	-1.2	0.221	0.463
ENSMUSG00000090213	TMEM189	1	0.22	0.464
ENSMUSG00000031660	BRD7	0.8	0.22	0.464
ENSMUSG00000054321	TAF4B	-0.8	0.22	0.464
ENSMUSG00000052137	RBM12B2	1.2	0.218	0.465
ENSMUSG00000051235	GEN1	-0.5	0.218	0.465
ENSMUSG00000024266	ADAD2	-3.4	0.217	0.466
ENSMUSG00000044186	NKX2-6	-3.8	0.216	0.467
ENSMUSG00000067455	HIST1H4J	-0.6	0.215	0.467
ENSMUSG00000053110	YAP1	-2.7	0.214	0.468
ENSMUSG00000044791	SETD2	0.9	0.213	0.469
ENSMUSG00000038630	ZKSCAN16	-3.8	0.213	0.469
ENSMUSG00000030016	ZFML	1.2	0.211	0.47
ENSMUSG00000090258	CHURC1	1	0.21	0.471
ENSMUSG00000019338	ZFP687	-0.7	0.21	0.471
ENSMUSG00000049536	TCEAL1	2.8	0.209	0.472
ENSMUSG00000045662	HENMT1	-0.7	0.207	0.474
ENSMUSG00000021514	ZFP369	-0.5	0.207	0.474
ENSMUSG00000027405	NOP56	-0.6	0.204	0.476
ENSMUSG00000030738	EIF3C	1.2	0.204	0.476
ENSMUSG00000044220	NKX2-3	-0.4	0.204	0.476
ENSMUSG00000054003	TDRD9	0.7	0.203	0.477
ENSMUSG00000042606	HIRIP3	-0.4	0.201	0.478
ENSMUSG00000097084	FOXL1	-3.8	0.201	0.478
ENSMUSG00000034486	GBX2	-3.6	0.2	0.479
ENSMUSG00000037197	RBM17	-0.5	0.2	0.479
ENSMUSG00000049184	PURG	-0.7	0.199	0.48
ENSMUSG00000047412	ZBTB44	0.7	0.199	0.48
ENSMUSG00000032495	LRRC2	-0.4	0.199	0.48
ENSMUSG00000028580	PUM1	0.8	0.197	0.482
ENSMUSG00000024136	DNASE1L2	-0.5	0.197	0.482
ENSMUSG00000020228	HELB	1.1	0.194	0.484
ENSMUSG00000038932	TCFL5	0.7	0.193	0.485
ENSMUSG00000020037	RFX4	0.5	0.193	0.485
ENSMUSG00000028898	TRNAU1AP	0.8	0.189	0.488
ENSMUSG00000035851	YTHDC1	-0.6	0.189	0.488
ENSMUSG00000028540	DPH2	-0.6	0.189	0.488
ENSMUSG00000034259	EXOSC4	1.2	0.189	0.488
ENSMUSG00000048373	FGFBP1	1.1	0.188	0.489
ENSMUSG00000051579	TCEAL8	0.9	0.187	0.49
ENSMUSG00000021481	ZFP346	-0.3	0.187	0.49
ENSMUSG00000070990	FOXE1	-0.4	0.186	0.49
ENSMUSG00000031865	DCTN1	0.6	0.184	0.492
ENSMUSG00000062397	ZFP706	1.5	0.183	0.493
ENSMUSG00000041762	GPR155	-2.1	0.183	0.493
ENSMUSG00000095362	GM14325	-0.4	0.183	0.493
ENSMUSG00000021127	ZFP36L1	-0.4	0.182	0.493
ENSMUSG00000022009	NUFIP1	0.6	0.182	0.493
ENSMUSG00000047034	ANKRD33	-2.7	0.181	0.494
ENSMUSG00000070780	RBM47	-3.6	0.178	0.496
ENSMUSG00000024518	RAX	-0.6	0.177	0.497
ENSMUSG00000020721	HELZ	-0.4	0.176	0.498
ENSMUSG00000004127	TRMT10A	-1.6	0.176	0.498
ENSMUSG00000057842	ZFP595	-0.4	0.175	0.499
ENSMUSG00000018651	TADA2A	0.9	0.175	0.499
ENSMUSG00000051451	CREBZF	-0.4	0.174	0.499
ENSMUSG00000025821	ZFP282	1.7	0.174	0.499
ENSMUSG00000002602	AXL	0.8	0.173	0.5
ENSMUSG00000017999	DDX27	1.1	0.173	0.5
ENSMUSG00000030521	MPHOSPH10	1.5	0.172	0.501
ENSMUSG00000001517	FOXM1	0.6	0.172	0.501
ENSMUSG00000022053	EBF2	-1.1	0.171	0.502
ENSMUSG00000046709	MAPK10	0.5	0.17	0.503
ENSMUSG00000027080	MED19	-0.3	0.169	0.504
ENSMUSG00000070354	GM21975	-1.7	0.168	0.504
ENSMUSG00000035051	DHX57	-1.6	0.168	0.504
ENSMUSG00000024383	MAP3K2	-0.7	0.167	0.505
ENSMUSG00000009076	ZMAT5	-2.7	0.167	0.505
ENSMUSG00000061013	MKX	-2.7	0.166	0.506
ENSMUSG00000037364	SRRT	-0.4	0.166	0.506
ENSMUSG00000006342	SUSD2	-0.5	0.165	0.507
ENSMUSG00000054074	SKIDA1	0.6	0.165	0.507
ENSMUSG00000079487	MED12	0.6	0.164	0.508
ENSMUSG00000027173	DEPDC7	0.8	0.163	0.508
ENSMUSG00000042625	SAFB2	-2.5	0.163	0.508
ENSMUSG00000025105	BNC1	-0.5	0.161	0.51
ENSMUSG00000027210	MEIS2	-1.1	0.16	0.511
ENSMUSG00000051510	MAFG	-3.7	0.159	0.512
ENSMUSG00000024891	SLC29A2	0.9	0.156	0.515
ENSMUSG00000023026	DIP2B	-0.3	0.156	0.515
ENSMUSG00000024097	SRSF7	0.9	0.155	0.515
ENSMUSG00000055639	DACH1	-0.4	0.155	0.515
ENSMUSG00000021681	AGGF1	-2.8	0.154	0.516
ENSMUSG00000063065	MAPK3	-0.6	0.154	0.516
ENSMUSG00000091086	GM5428	1.4	0.153	0.517
ENSMUSG00000050058	PRM3	-3.9	0.152	0.518
ENSMUSG00000032239	RP9	-0.3	0.152	0.518
ENSMUSG00000022336	EIF3E	0.9	0.152	0.518
ENSMUSG00000058794	NFE2	-0.4	0.151	0.519
ENSMUSG00000042185	NFRKB	0.5	0.15	0.52
ENSMUSG00000030677	KIF22	0.9	0.15	0.52
ENSMUSG00000021911	PARG	-0.4	0.148	0.521
ENSMUSG00000047821	TRIM16	-0.4	0.147	0.522
ENSMUSG00000040620	DHX33	-0.5	0.146	0.523
ENSMUSG00000055116	ARNTL	1	0.146	0.523
ENSMUSG00000021012	ZC3H14	-0.4	0.146	0.523
ENSMUSG00000035930	CHST4	0.6	0.145	0.524
ENSMUSG00000040481	BPTF	-0.4	0.142	0.527
ENSMUSG00000030443	ZFP583	-1.5	0.142	0.527
ENSMUSG00000027544	NFATC2	-1.3	0.142	0.527
ENSMUSG00000036636	CLCN7	1.7	0.142	0.527
ENSMUSG00000029068	CCNL2	1.9	0.139	0.53
ENSMUSG00000026317	CLN8	0.4	0.138	0.531
ENSMUSG00000015597	ZFP318	-1.2	0.138	0.531
ENSMUSG00000070420	ZSCAN25	-0.4	0.138	0.531
ENSMUSG00000069312	HIST1H3H	-0.4	0.137	0.532
ENSMUSG00000069273	HIST1H3E	-0.4	0.137	0.532
ENSMUSG00000021990	SPATA13	-0.4	0.136	0.533
ENSMUSG00000037617	SPAG1	-2.2	0.135	0.534
ENSMUSG00000032386	TRIP4	0.9	0.134	0.535
ENSMUSG00000030543	MESP2	-1.8	0.133	0.536
ENSMUSG00000097918	ASCL5	-0.4	0.133	0.536
ENSMUSG00000040446	RPRD1A	-0.6	0.133	0.536
ENSMUSG00000053129	GSX1	-0.4	0.13	0.539
ENSMUSG00000022724	MINA	1.9	0.129	0.539
ENSMUSG00000031688	POU4F2	-0.9	0.129	0.539
ENSMUSG00000039081	ZFP503	-1	0.129	0.539
ENSMUSG00000034057	MYRFL	-1.8	0.127	0.541
ENSMUSG00000028059	ARHGEF2	1.2	0.126	0.542
ENSMUSG00000005718	TFAP4	-0.3	0.125	0.544
ENSMUSG00000026816	GTF3C5	-0.4	0.124	0.545
ENSMUSG00000038000	ACD	-0.4	0.124	0.545
ENSMUSG00000007035	MSH5	0.8	0.124	0.545
ENSMUSG00000029427	ZCCHC8	-1.1	0.122	0.547
ENSMUSG00000055200	SERTAD3	-1	0.12	0.549
ENSMUSG00000029389	DDX55	-0.5	0.119	0.55
ENSMUSG00000054383	PNMA1	-2.7	0.119	0.55
ENSMUSG00000036698	AGO2	-0.5	0.119	0.55
ENSMUSG00000070520	NDNL2	-0.5	0.119	0.55
ENSMUSG00000055480	ZFP458	-0.2	0.119	0.55
ENSMUSG00000056648	HOXB8	0.7	0.118	0.551
ENSMUSG00000048377	FOXI2	-0.7	0.118	0.551
ENSMUSG00000026751	NR5A1	-0.4	0.117	0.552
ENSMUSG00000045757	ZFP764	0.8	0.117	0.552
ENSMUSG00000036792	MBD5	0.4	0.116	0.553
ENSMUSG00000044676	ZFP612	-0.3	0.115	0.554
ENSMUSG00000035310	LIN54	-0.3	0.115	0.554
ENSMUSG00000055065	DDX17	-0.4	0.114	0.555
ENSMUSG00000037337	MAP4K1	-0.3	0.113	0.556
ENSMUSG00000042851	ZC3H6	-0.3	0.113	0.556
ENSMUSG00000030001	FIGLA	0.5	0.112	0.557
ENSMUSG00000027309	4930402H24RIK	-0.5	0.112	0.557
ENSMUSG00000021661	ANKRA2	0.6	0.111	0.558
ENSMUSG00000038618	RASSF7	-0.3	0.111	0.558
ENSMUSG00000026333	GIN1	-0.4	0.11	0.559
ENSMUSG00000021047	NOVA1	-0.3	0.11	0.559
ENSMUSG00000024456	DIAP1	-2.6	0.11	0.559
ENSMUSG00000038151	PRDM1	1.6	0.109	0.56
ENSMUSG00000030123	PLXND1	0.4	0.109	0.56
ENSMUSG00000006378	GCAT	-0.3	0.109	0.56
ENSMUSG00000020472	ZKSCAN17	-0.8	0.109	0.56
ENSMUSG00000054452	AES	3.8	0.108	0.561
ENSMUSG00000027939	NUP210L	-0.9	0.108	0.561
ENSMUSG00000058638	ZFP110	-0.6	0.108	0.561
ENSMUSG00000036686	CC2D1A	-0.3	0.108	0.561
ENSMUSG00000010592	DAZL	0.4	0.107	0.563
ENSMUSG00000050368	HOXD10	-0.3	0.106	0.564
ENSMUSG00000029686	CUL1	-0.5	0.106	0.564
ENSMUSG00000033863	KLF9	-0.5	0.104	0.566
ENSMUSG00000045248	MED26	-0.5	0.104	0.566
ENSMUSG00000029235	PDCL2	1.1	0.103	0.567
ENSMUSG00000020801	MED31	1.3	0.103	0.567
ENSMUSG00000067438	HMX1	0.4	0.103	0.567
ENSMUSG00000021095	GSC	-0.3	0.103	0.567
ENSMUSG00000001542	ELL2	0.5	0.102	0.569
ENSMUSG00000031665	SALL1	-0.3	0.101	0.57
ENSMUSG00000036819	JMJD4	-1.2	0.101	0.57
ENSMUSG00000061755	BOD1L	-0.4	0.101	0.57
ENSMUSG00000038721	HOXB7	-0.3	0.1	0.571
ENSMUSG00000020086	H2AFY2	0.7	0.1	0.571
ENSMUSG00000021431	SNRNP48	-0.4	0.0998	0.571
ENSMUSG00000021144	MTA1	-0.5	0.0996	0.572
ENSMUSG00000061887	SSBP3	-0.3	0.0995	0.572
ENSMUSG00000020400	TNIP1	0.4	0.0994	0.572
ENSMUSG00000045555	METTL24	-0.3	0.0989	0.573
ENSMUSG00000075704	TXNRD2	0.4	0.0944	0.579
ENSMUSG00000034762	GLIS1	0.8	0.0941	0.579
ENSMUSG00000045440	INSM2	0.5	0.0938	0.579
ENSMUSG00000028910	MECR	-0.3	0.0938	0.579
ENSMUSG00000021754	MAP3K1	0.7	0.0936	0.58
ENSMUSG00000057894	ZFP329	-0.3	0.0925	0.581
ENSMUSG00000025019	LCOR	-0.3	0.0921	0.582
ENSMUSG00000037235	MXD4	0.5	0.0912	0.583
ENSMUSG00000042320	PROX2	-3.5	0.0909	0.583
ENSMUSG00000058402	ZFP420	0.5	0.0904	0.584
ENSMUSG00000024274	ZSCAN30	-1	0.0891	0.585
ENSMUSG00000021880	RNASE6	-1.9	0.0885	0.586
ENSMUSG00000036775	DECR2	-0.3	0.0884	0.586
ENSMUSG00000022199	SLC22A17	-2.1	0.0872	0.588
ENSMUSG00000059713	RCAN3	0.3	0.0869	0.589
ENSMUSG00000021098	4930447C04RIK	1.5	0.0865	0.589
ENSMUSG00000024186	RGS11	-0.3	0.0864	0.589
ENSMUSG00000091519	SKOR2	0.3	0.0842	0.592
ENSMUSG00000027796	SMAD9	0.7	0.0825	0.595
ENSMUSG00000098022	ZFP82	-0.4	0.0817	0.596
ENSMUSG00000028759	HP1BP3	-0.3	0.0816	0.596
ENSMUSG00000049985	ANKRD55	0.5	0.081	0.597
ENSMUSG00000022536	GLYR1	-0.9	0.08	0.598
ENSMUSG00000045268	ZFP691	-1.1	0.08	0.598
ENSMUSG00000028089	CHD1L	-0.2	0.0799	0.598
ENSMUSG00000034685	FAM171A2	2.5	0.0789	0.6
ENSMUSG00000023947	NFKBIE	-0.4	0.0789	0.6
ENSMUSG00000040331	NSMCE4A	-0.4	0.0789	0.6
ENSMUSG00000004054	MAP3K11	0.6	0.0788	0.6
ENSMUSG00000036611	EEPD1	-0.3	0.0786	0.6
ENSMUSG00000024837	DMRT1	-0.5	0.0778	0.602
ENSMUSG00000023333	GCM1	-1	0.0777	0.602
ENSMUSG00000055053	NFIC	-0.3	0.0775	0.602
ENSMUSG00000014329	BICC1	0.4	0.0771	0.603
ENSMUSG00000037533	RAPGEF6	-1.4	0.0765	0.604
ENSMUSG00000042279	H1FOO	-1	0.0761	0.604
ENSMUSG00000031079	ZFP300	-0.3	0.076	0.604
ENSMUSG00000033423	ERI3	0.4	0.0759	0.605
ENSMUSG00000034551	HDX	0.4	0.075	0.606
ENSMUSG00000011306	SUGP1	-0.2	0.0731	0.609
ENSMUSG00000006310	ZBTB32	-0.5	0.0729	0.609
ENSMUSG00000033039	MICALL1	-0.3	0.0728	0.609
ENSMUSG00000030149	KLRK1	-0.2	0.0724	0.61
ENSMUSG00000022361	ZHX1	0.6	0.0723	0.61
ENSMUSG00000019792	TRMT11	-0.3	0.0705	0.612
ENSMUSG00000035946	GSX2	-0.3	0.0702	0.613
ENSMUSG00000055612	CDCA7	0.8	0.0695	0.614
ENSMUSG00000053580	TANC2	0.4	0.0694	0.614
ENSMUSG00000003051	ELF3	0.4	0.0689	0.615
ENSMUSG00000029144	GTF3C2	-0.2	0.0681	0.616
ENSMUSG00000021175	CDCA7L	0.3	0.0677	0.617
ENSMUSG00000074886	GRK6	-0.3	0.0674	0.617
ENSMUSG00000022201	ZFR	-0.3	0.0673	0.617
ENSMUSG00000044709	GEMIN7	0.5	0.0668	0.618
ENSMUSG00000056820	TSNAX	-0.4	0.0667	0.618
ENSMUSG00000023991	FOXP4	-0.2	0.0666	0.618
ENSMUSG00000022394	L3MBTL2	0.7	0.0665	0.618
ENSMUSG00000000617	GRM6	-0.4	0.0664	0.619
ENSMUSG00000028619	TCEANC2	1.6	0.0663	0.619
ENSMUSG00000015165	HNRNPL	-0.4	0.066	0.619
ENSMUSG00000048410	ZFP407	-0.4	0.066	0.619
ENSMUSG00000075266	CENPW	-0.4	0.066	0.619
ENSMUSG00000035575	UTP6	-0.4	0.066	0.619
ENSMUSG00000004105	ANGPTL2	-0.3	0.0654	0.62
ENSMUSG00000033961	ZFP446	-0.2	0.0648	0.621
ENSMUSG00000024013	FGD2	0.4	0.0644	0.621
ENSMUSG00000095139	POU3F2	-0.8	0.0644	0.621
ENSMUSG00000024063	LBH	0.6	0.064	0.622
ENSMUSG00000015627	GATA5	-1.4	0.0635	0.623
ENSMUSG00000036098	MYRF	-0.2	0.0631	0.623
ENSMUSG00000050600	ZFP831	-0.2	0.0621	0.625
ENSMUSG00000025128	BHLHE22	0.6	0.0615	0.626
ENSMUSG00000063488	ZKSCAN7	-0.2	0.0607	0.627
ENSMUSG00000024986	HHEX	0.9	0.0597	0.628
ENSMUSG00000025451	PAIP1	-0.3	0.0595	0.629
ENSMUSG00000078202	NRARP	-0.2	0.0588	0.63
ENSMUSG00000039275	FOXK2	-0.3	0.0579	0.631
ENSMUSG00000033760	RBM4B	-0.2	0.0577	0.631
ENSMUSG00000042812	FOXF1	-0.2	0.0576	0.631
ENSMUSG00000000823	ZNF512B	-0.2	0.0565	0.633
ENSMUSG00000039117	TAF4A	-0.3	0.0563	0.633
ENSMUSG00000028798	EIF3I	0.6	0.0562	0.634
ENSMUSG00000014686	CEACAM16	-0.2	0.056	0.634
ENSMUSG00000042109	CSDC2	3.9	0.0546	0.636
ENSMUSG00000025592	DACH2	-0.4	0.054	0.637
ENSMUSG00000070330	TMEM235	-0.2	0.0537	0.637
ENSMUSG00000038700	HOXB5	-0.2	0.0536	0.638
ENSMUSG00000015053	GATA2	-0.2	0.0536	0.638
ENSMUSG00000024235	MAP3K8	-0.2	0.0533	0.638
ENSMUSG00000043372	HEXIM2	-0.2	0.0533	0.638
ENSMUSG00000031508	ANKRD10	3.5	0.0532	0.638
ENSMUSG00000066224	ARID3C	-0.2	0.0528	0.639
ENSMUSG00000057967	FGF18	-0.2	0.0527	0.639
ENSMUSG00000050619	ZSCAN29	0.5	0.0523	0.64
ENSMUSG00000070866	ZFP804A	3.3	0.0515	0.641
ENSMUSG00000034993	VAT1	-0.4	0.0509	0.642
ENSMUSG00000027763	MBNL1	0.4	0.0508	0.642
ENSMUSG00000036615	RFXAP	-0.2	0.0507	0.642
ENSMUSG00000034839	LARP6	0.4	0.0502	0.643
ENSMUSG00000067916	GM13139	-0.3	0.05	0.643
ENSMUSG00000070605	GM13251	-0.3	0.05	0.643
ENSMUSG00000028233	TGS1	-0.3	0.05	0.643
ENSMUSG00000026468	LHX4	-0.3	0.0499	0.643
ENSMUSG00000028957	PER3	-1.4	0.0487	0.645
ENSMUSG00000048930	TADA3	-0.2	0.0477	0.647
ENSMUSG00000036120	RFXANK	-0.2	0.0469	0.648
ENSMUSG00000047242	TAF9B	-0.2	0.0467	0.648
ENSMUSG00000042156	DZIP1	-0.2	0.0466	0.649
ENSMUSG00000022721	TRMT2A	-1.5	0.046	0.649
ENSMUSG00000020137	THAP2	0.7	0.045	0.651
ENSMUSG00000054737	ZFP182	0.3	0.0444	0.652
ENSMUSG00000074272	CEACAM1	-0.2	0.0438	0.653
ENSMUSG00000064288	HIST1H4K	-0.4	0.0436	0.653
ENSMUSG00000026890	LHX6	-0.2	0.0428	0.655
ENSMUSG00000059246	FOXB1	-0.7	0.0428	0.655
ENSMUSG00000024423	IMPACT	0.6	0.0425	0.655
ENSMUSG00000072623	ZFP9	-0.2	0.0423	0.655
ENSMUSG00000019494	COPS6	-0.3	0.0421	0.656
ENSMUSG00000056300	GM13247	-0.5	0.0419	0.656
ENSMUSG00000023007	PRPF40B	0.5	0.0415	0.657
ENSMUSG00000034271	JDP2	-0.2	0.0412	0.657
ENSMUSG00000006705	PKNOX1	0.6	0.041	0.657
ENSMUSG00000042500	AGO4	-0.4	0.041	0.657
ENSMUSG00000047591	MAFA	-0.4	0.041	0.657
ENSMUSG00000028034	FUBP1	-0.2	0.0407	0.658
ENSMUSG00000038253	HOXA5	-0.3	0.0403	0.659
ENSMUSG00000023015	RACGAP1	0.3	0.0401	0.659
ENSMUSG00000040321	ZFP770	-0.2	0.0401	0.659
ENSMUSG00000094622	GM3055	-0.2	0.0399	0.659
ENSMUSG00000005267	ZFP287	-0.2	0.0398	0.659
ENSMUSG00000026788	ZBTB43	1.7	0.0395	0.66
ENSMUSG00000091243	VGLL3	-0.2	0.039	0.661
ENSMUSG00000036279	ZBTB20	0.5	0.0384	0.662
ENSMUSG00000074220	ZFP382	0.3	0.0381	0.662
ENSMUSG00000032357	TINAG	-0.2	0.0381	0.662
ENSMUSG00000063894	ZKSCAN8	0.9	0.038	0.662
ENSMUSG00000032735	ABLIM3	0.2	0.0374	0.663
ENSMUSG00000047143	DMRTA2	-0.2	0.0374	0.663
ENSMUSG00000026135	ZFP142	-0.3	0.0372	0.663
ENSMUSG00000037001	ZFP39	0.3	0.037	0.664
ENSMUSG00000031365	ZFP275	-0.2	0.0368	0.664
ENSMUSG00000034544	RSRC1	-0.2	0.0363	0.665
ENSMUSG00000030204	DDX47	0.4	0.036	0.665
ENSMUSG00000051224	TCEANC	-0.2	0.0359	0.666
ENSMUSG00000039238	ZFP750	-1.3	0.0359	0.666
ENSMUSG00000037447	ARID5A	-0.2	0.0357	0.666
ENSMUSG00000022974	PAXBP1	-0.2	0.0356	0.666
ENSMUSG00000024747	ALDH1A7	-1.3	0.0354	0.666
ENSMUSG00000030213	ATF7IP	-0.2	0.0351	0.667
ENSMUSG00000055991	ZKSCAN5	-0.6	0.0344	0.668
ENSMUSG00000038510	RPF2	-0.3	0.0342	0.668
ENSMUSG00000060739	NSA2	-0.3	0.0341	0.668
ENSMUSG00000074785	PLXNC1	-0.2	0.0339	0.669
ENSMUSG00000020075	DDX21	1.1	0.0335	0.669
ENSMUSG00000040728	ESRP1	0.3	0.0334	0.67
ENSMUSG00000032212	SLTM	-0.2	0.0329	0.67
ENSMUSG00000059625	SOHLH1	-0.2	0.0328	0.671
ENSMUSG00000055932	FTO	-0.3	0.0322	0.672
ENSMUSG00000030382	SLC27A5	1.1	0.0319	0.672
ENSMUSG00000054199	GON4L	-0.3	0.0319	0.672
ENSMUSG00000034621	GPATCH8	0.4	0.0318	0.672
ENSMUSG00000059273	ZC3H4	0.4	0.0317	0.672
ENSMUSG00000073043	ATOH1	-0.2	0.0317	0.672
ENSMUSG00000038718	PBX3	0.2	0.0315	0.673
ENSMUSG00000042448	HOXD1	-0.2	0.0313	0.673
ENSMUSG00000012350	EHF	-0.3	0.031	0.674
ENSMUSG00000037279	OVOL2	-0.2	0.0304	0.674
ENSMUSG00000020246	HCFC2	-0.3	0.0302	0.675
ENSMUSG00000045193	CIRBP	-0.2	0.0296	0.676
ENSMUSG00000046058	EID2	0.8	0.0295	0.676
ENSMUSG00000073894	RBMXL2	0.3	0.0287	0.677
ENSMUSG00000028565	NFIA	-0.3	0.0285	0.678
ENSMUSG00000028675	PNRC2	0.3	0.0285	0.678
ENSMUSG00000054648	ZFP869	-0.3	0.0283	0.678
ENSMUSG00000021597	ANKRD32	-0.1	0.0282	0.678
ENSMUSG00000057637	PRDM2	-0.2	0.028	0.679
ENSMUSG00000029267	MTF2	0.5	0.0276	0.679
ENSMUSG00000042167	PAPD4	-0.2	0.0274	0.68
ENSMUSG00000028952	ZBTB48	1	0.0273	0.68
ENSMUSG00000070319	EIF3G	-0.2	0.0271	0.68
ENSMUSG00000038560	SP6	-0.2	0.0268	0.681
ENSMUSG00000031099	SMARCA1	0.3	0.0266	0.681
ENSMUSG00000011837	SNAPC2	0.3	0.0266	0.681
ENSMUSG00000026735	PTF1A	0.4	0.0265	0.681
ENSMUSG00000022760	THAP7	-0.2	0.0254	0.683
ENSMUSG00000036898	ZFP157	-0.2	0.0254	0.683
ENSMUSG00000034777	VAX2	-0.2	0.0253	0.683
ENSMUSG00000043342	HOXD9	-0.6	0.0251	0.684
ENSMUSG00000061143	MAML3	0.3	0.025	0.684
ENSMUSG00000040694	APOBEC2	0.3	0.0245	0.685
ENSMUSG00000002679	MED6	0.2	0.0234	0.687
ENSMUSG00000027428	RBBP9	0.2	0.0234	0.687
ENSMUSG00000031816	MTHFSD	0.2	0.0227	0.688
ENSMUSG00000054169	CEACAM10	0.4	0.0222	0.689
ENSMUSG00000051550	ZFP579	0.4	0.0218	0.69
ENSMUSG00000045336	HSFY2	-1.6	0.0216	0.69
ENSMUSG00000075592	NYNRIN	-0.1	0.0215	0.691
ENSMUSG00000047371	ZFP768	1.8	0.0208	0.692
ENSMUSG00000041298	KATNAL1	-0.2	0.0207	0.692
ENSMUSG00000055210	FOXD2	0.3	0.0199	0.694
ENSMUSG00000026427	EIF2D	0.2	0.0198	0.694
ENSMUSG00000042369	RBM45	-0.1	0.0197	0.694
ENSMUSG00000020335	ZFP354B	-0.2	0.0196	0.695
ENSMUSG00000034640	TIPARP	0.3	0.0196	0.695
ENSMUSG00000068959	ZFP619	-0.1	0.0194	0.695
ENSMUSG00000055239	KCMF1	-0.2	0.0182	0.698
ENSMUSG00000057691	ZFP746	0.4	0.0181	0.698
ENSMUSG00000026439	RBBP5	-0.2	0.0178	0.698
ENSMUSG00000029844	HOXA1	0.2	0.0178	0.698
ENSMUSG00000024803	ANKRD1	-0.1	0.0176	0.699
ENSMUSG00000032661	OAS3	-0.1	0.0172	0.7
ENSMUSG00000021697	DEPDC1B	-0.1	0.0164	0.702
ENSMUSG00000028134	PTBP2	-0.1	0.0163	0.702
ENSMUSG00000031609	SAP30	0.2	0.0157	0.703
ENSMUSG00000047909	ANKRD16	0.2	0.0156	0.704
ENSMUSG00000031487	BRF2	0.3	0.0153	0.704
ENSMUSG00000047473	ZFP30	0.2	0.0149	0.705
ENSMUSG00000028266	LMO4	-0.6	0.0148	0.705
ENSMUSG00000037621	ATOH8	-0.2	0.0148	0.705
ENSMUSG00000016487	PPFIBP1	-0.1	0.0146	0.706
ENSMUSG00000019782	RWDD1	0.3	0.0145	0.706
ENSMUSG00000032526	DEB1	0.3	0.0145	0.706
ENSMUSG00000091854	MIER2	-0.2	0.0144	0.706
ENSMUSG00000019977	HBS1L	-0.2	0.0144	0.706
ENSMUSG00000056895	HIST3H2BA	-0.2	0.0141	0.707
ENSMUSG00000028159	DAPP1	0.1	0.0139	0.708
ENSMUSG00000040128	PNRC1	-0.1	0.0138	0.708
ENSMUSG00000031996	APLP2	0.2	0.0135	0.708
ENSMUSG00000062519	ZFP398	-0.1	0.0127	0.71
ENSMUSG00000033883	D3ERTD254E	-0.1	0.0126	0.711
ENSMUSG00000053111	FANK1	0.2	0.012	0.712
ENSMUSG00000044155	NAA38	-0.2	0.0118	0.713
ENSMUSG00000028587	ORC1	-0.2	0.0118	0.713
ENSMUSG00000022914	BRWD1	-0.1	0.0118	0.713
ENSMUSG00000031578	MAK16	-0.2	0.0118	0.713
ENSMUSG00000028330	NCBP1	-0.2	0.0118	0.713
ENSMUSG00000063334	KRR1	-0.2	0.0118	0.713
ENSMUSG00000020656	GRHL1	0.3	0.0109	0.715
ENSMUSG00000011427	ZFP790	-0.1	0.0106	0.716
ENSMUSG00000056493	FOXK1	-0.1	0.0106	0.716
ENSMUSG00000021500	DDX46	0.3	0.0105	0.716
ENSMUSG00000033849	B3GALT2	-0.2	0.00977	0.718
ENSMUSG00000039531	ZUFSP	0.1	0.00966	0.718
ENSMUSG00000053470	KDM3A	-0.6	0.00961	0.718
ENSMUSG00000029404	ARL6IP4	-0.1	0.00944	0.719
ENSMUSG00000046574	PRR12	0.2	0.00934	0.719
ENSMUSG00000070291	DDX43	-0.1	0.00889	0.72
ENSMUSG00000035355	KCNH4	-0.1	0.00821	0.722
ENSMUSG00000066838	ZFP772	0.6	0.00809	0.723
ENSMUSG00000023165	SSXB2	0.4	0.00779	0.724
ENSMUSG00000024312	WDR46	0.2	0.00759	0.724
ENSMUSG00000032320	RCN2	-0.1	0.00758	0.724
ENSMUSG00000041995	ZBED3	0.7	0.00728	0.725
ENSMUSG00000070003	SSBP4	-0.1	0.00676	0.727
ENSMUSG00000036528	PPFIBP2	-0.1	0.00675	0.727
ENSMUSG00000041992	RAPGEF5	-0.1	0.00662	0.727
ENSMUSG00000023018	SMARCD1	0.2	0.00654	0.727
ENSMUSG00000020366	MAPK9	-0.1	0.00649	0.728
ENSMUSG00000034402	KCNH5	0.1	0.00643	0.728
ENSMUSG00000017478	ZC3H18	-0.1	0.00617	0.729
ENSMUSG00000003970	RPL8	-0.1	0.00612	0.729
ENSMUSG00000051965	NANOS2	-0.1	0.00586	0.73
ENSMUSG00000031621	ISX	-0.1	0.00582	0.73
ENSMUSG00000034732	PABPC5	-0.1	0.00568	0.73
ENSMUSG00000025478	DPYSL4	-0.1	0.00568	0.73
ENSMUSG00000018076	MED13L	0.1	0.00566	0.73
ENSMUSG00000071369	MAP3K5	-0.1	0.00538	0.731
ENSMUSG00000019297	NOP9	0.1	0.00531	0.732
ENSMUSG00000001158	SNRNP27	-0.1	0.00518	0.732
ENSMUSG00000032119	HINFP	0.2	0.00509	0.732
ENSMUSG00000042121	SSH1	-0.1	0.00505	0.732
ENSMUSG00000074406	ZFP628	1	0.00503	0.733
ENSMUSG00000020358	HNRNPAB	-0.1	0.00495	0.733
ENSMUSG00000004393	DDX56	0.2	0.00486	0.733
ENSMUSG00000060586	H2-EB1	0.1	0.00469	0.734
ENSMUSG00000048763	HOXB3	0.1	0.00468	0.734
ENSMUSG00000007946	PHOX2A	0.1	0.00423	0.735
ENSMUSG00000041936	AGRN	0.1	0.00406	0.736
ENSMUSG00000092260	ZFP963	0.2	0.00406	0.736
ENSMUSG00000079681	ZGLP1	-0.1	0.00394	0.736
ENSMUSG00000022641	BBX	-0.1	0.00393	0.736
ENSMUSG00000036158	PRICKLE1	0.1	0.00368	0.737
ENSMUSG00000021506	PITX1	-0.1	0.00355	0.738
ENSMUSG00000079560	HOXA3	0.1	0.00348	0.738
ENSMUSG00000045991	ONECUT2	0.1	0.00325	0.739
ENSMUSG00000028940	HES2	0.1	0.0032	0.739
ENSMUSG00000050919	ZFP366	0.6	0.00308	0.739
ENSMUSG00000054582	PABPC1L	-0.1	0.00301	0.739
ENSMUSG00000028099	POLR3C	0.1	0.00261	0.741
ENSMUSG00000060284	SP7	0.1	0.00247	0.741
ENSMUSG00000066839	ECSIT	-0.1	0.00244	0.741
ENSMUSG00000039810	ZC3H10	-0.1	0.00244	0.741
ENSMUSG00000029754	DLX6	-0.1	0.00218	0.742
ENSMUSG00000041303	GTF3C3	-0.1	0.00209	0.743
ENSMUSG00000051518	RPS19BP1	0.2	0.00185	0.744
ENSMUSG00000032329	HMG20A	0.2	0.00185	0.744
ENSMUSG00000062296	TRANK1	-0.1	0.0018	0.744
ENSMUSG00000027593	RALY	-0.1	0.00176	0.744
ENSMUSG00000074088	SNRNP40	-0.1	0.00174	0.744
ENSMUSG00000040985	SUN3	0.1	0.00167	0.744
ENSMUSG00000049764	ZFP280B	0.1	0.00167	0.744
ENSMUSG00000010505	MYT1	-0.1	0.00166	0.744
ENSMUSG00000020420	ZFP607	0.1	0.0015	0.745
ENSMUSG00000052040	KLF13	0.1	0.00138	0.745
ENSMUSG00000056854	POU3F4	0.1	0.00138	0.745
ENSMUSG00000042002	FOXN4	0.1	0.000773	0.748
ENSMUSG00000091625	LSM5	-0.1	0.000663	0.748
ENSMUSG00000037993	DHX38	0.1	0.0006	0.748
ENSMUSG00000027014	CWC22	-0.1	0.000584	0.748
ENSMUSG00000025612	BACH1	0.1	0.000285	0.75
ENSMUSG00000058886	DEAF1	-0.1	0.000114	0.75
ENSMUSG00000010461	EYA4	0.1	9.86e-05	0.75
ENSMUSG00000061601	PCLO	0	0	0.751
ENSMUSG00000040289	HEY1	0	0	0.751
ENSMUSG00000094626	CECR6	0	0	0.751
ENSMUSG00000058248	KCNH1	0	0	0.751
ENSMUSG00000096795	ZFP433	0	0	0.751
ENSMUSG00000015501	HIVEP2	0	0	0.751
ENSMUSG00000026565	POU2F1	0	0	0.751
ENSMUSG00000035923	MYF6	0	0	0.751
ENSMUSG00000041886	MACC1	0	0	0.751
ENSMUSG00000057101	ZFP180	0	0	0.751
ENSMUSG00000041483	ZFP281	0	0	0.751
ENSMUSG00000017421	ZFP207	0	0	0.751
ENSMUSG00000025959	KLF7	0	0	0.751
ENSMUSG00000029238	CLOCK	0	0	0.751
ENSMUSG00000050954	ZFP169	0	0	0.751
ENSMUSG00000054079	UTP18	0	0	0.751
ENSMUSG00000028389	ZFP37	0	0	0.751
ENSMUSG00000041420	MEIS3	0	0	0.751
ENSMUSG00000041649	KLF8	0	0	0.751
ENSMUSG00000028749	PLA2G2F	0	0	0.751
ENSMUSG00000048921	ZFP689	0	0	0.751
ENSMUSG00000000244	TSPAN32	0	0	0.751
ENSMUSG00000034820	CPSF7	0	0	0.751
ENSMUSG00000017607	TNS4	0	0	0.751
ENSMUSG00000038725	PKHD1L1	0	0	0.751
ENSMUSG00000043639	RBM20	0	0	0.751
ENSMUSG00000029135	FOSL2	0	0	0.751
ENSMUSG00000022176	REM2	0	0	0.751
ENSMUSG00000025265	FGD1	0	0	0.751
ENSMUSG00000032802	SRXN1	0	0	0.751
ENSMUSG00000063455	D630045J12RIK	0	0	0.751
ENSMUSG00000030757	ZKSCAN2	0	0	0.751
ENSMUSG00000013465	NELFB	0	0	0.751
ENSMUSG00000054360	BSX	0	0	0.751
ENSMUSG00000082482	H2AFB2	0	0	0.751
ENSMUSG00000018040	RRP7A	0	0	0.751
ENSMUSG00000034653	YTHDC2	0	0	0.751
ENSMUSG00000020100	SLC29A3	0	0	0.751
ENSMUSG00000064043	TRERF1	0	0	0.751
ENSMUSG00000059208	HNRNPM	0	0	0.751
ENSMUSG00000040712	CAMTA2	0	0	0.751
ENSMUSG00000021494	DDX41	0	0	0.751
ENSMUSG00000074676	FOXS1	0	0	0.751
ENSMUSG00000048138	DMRT2	0	0	0.751
ENSMUSG00000028833	NCDN	0	0	0.751
ENSMUSG00000021569	TRIP13	0	0	0.751
ENSMUSG00000087598	ZFP111	0	0	0.751
ENSMUSG00000033964	ZBTB41	0	0	0.751
ENSMUSG00000049396	GEMIN4	0	0	0.751
ENSMUSG00000049878	RLF	0	0	0.751
ENSMUSG00000044595	DND1	0	0	0.751
ENSMUSG00000066009	GM13051	0	0	0.751
ENSMUSG00000067367	LYAR	0	0	0.751
ENSMUSG00000028318	POLR1E	0	0	0.751
ENSMUSG00000031393	MECP2	0	0	0.751
ENSMUSG00000034681	RNPS1	0	0	0.751
ENSMUSG00000050064	ZFP697	0	0	0.751
ENSMUSG00000034610	ZCCHC11	0	0	0.751
ENSMUSG00000055835	ZFP1	0	0	0.751
ENSMUSG00000002578	IKZF4	0	0	0.751
ENSMUSG00000021118	PLEK2	0	0	0.751
ENSMUSG00000096199	PTRHD1	0	0	0.751
ENSMUSG00000054939	ZFP174	0	0	0.751
ENSMUSG00000037868	EGR2	0	0	0.751
ENSMUSG00000028863	MEAF6	0	0	0.751
ENSMUSG00000034522	ZFP395	0	0	0.751
ENSMUSG00000005043	SGSH	0	0	0.751
ENSMUSG00000043903	GM22	0	0	0.751
ENSMUSG00000068302	NOTO	0	0	0.751
ENSMUSG00000021415	4933417A18RIK	0	0	0.751
ENSMUSG00000008489	ELAVL2	0	0	0.751
ENSMUSG00000002455	PRPF6	0	0	0.751
ENSMUSG00000093668	POU5F2	0	0	0.751
ENSMUSG00000026491	AHCTF1	0	0	0.751
ENSMUSG00000024483	ANKHD1	0	0	0.751
ENSMUSG00000001785	PWP1	0	0	0.751
ENSMUSG00000014704	HOXA2	0	0	0.751
ENSMUSG00000078851	HIST3H2A	0	0	0.751
ENSMUSG00000055027	SMYD1	0	0	0.751
ENSMUSG00000063358	MAPK1	0	0	0.751
ENSMUSG00000010205	RAVER1	0	0	0.751
ENSMUSG00000054160	NKX2-4	0	0	0.751
ENSMUSG00000037513	SAMD4B	0	0	0.751
ENSMUSG00000004864	MAPK13	0	0	0.751
ENSMUSG00000038415	FOXQ1	0	0	0.751
ENSMUSG00000009596	TAF7L	0	0	0.751
ENSMUSG00000049871	NLRC3	0	0	0.751
ENSMUSG00000050240	HIC2	0	0	0.751
ENSMUSG00000008301	PHAX	0	0	0.751
ENSMUSG00000031626	SORBS2	0	0	0.751
ENSMUSG00000033726	EMX1	0	0	0.751
ENSMUSG00000026459	MYOG	0	0	0.751
ENSMUSG00000022488	NCKAP1L	0	0	0.751
ENSMUSG00000055298	CTSJ	0	0	0.751
ENSMUSG00000031433	RBM41	0	0	0.751
ENSMUSG00000025785	EXOSC7	0	0	0.751
ENSMUSG00000048047	ZBTB33	0	0	0.751
ENSMUSG00000021838	SAMD4	0	0	0.751
ENSMUSG00000015882	LCORL	0	0	0.751
ENSMUSG00000024948	MAP4K2	0	0	0.751
ENSMUSG00000024276	ZFP397	0	0	0.751
ENSMUSG00000038797	ZSCAN2	0	0	0.751
ENSMUSG00000066797	ZFP648	0	0	0.751
ENSMUSG00000045896	PAIP2B	0	0	0.751
ENSMUSG00000020397	MED7	0	0	0.751
ENSMUSG00000058186	GM13242	0	0	0.751
ENSMUSG00000030380	MZF1	0	0	0.751
ENSMUSG00000039106	HTR5A	0	0	0.751
ENSMUSG00000002325	IRF9	0	0	0.751
ENSMUSG00000066037	HNRNPR	0	0	0.751
ENSMUSG00000028042	ZBTB7B	0	0	0.751
ENSMUSG00000050199	LGR4	0	0	0.751
ENSMUSG00000020962	GTF2A1	0	0	0.751
ENSMUSG00000053935	ATF7IP	0	0	0.751
ENSMUSG00000047003	ZFP41	0	0	0.751
ENSMUSG00000074500	ZFP558	0	0	0.751
ENSMUSG00000002948	MAP2K7	0	0	0.751
ENSMUSG00000054191	KLF1	0	0	0.751
ENSMUSG00000027569	MRGBP	0	0	0.751
ENSMUSG00000026843	FUBP3	0	0	0.751
ENSMUSG00000060639	HIST1H4I	0	0	0.751
ENSMUSG00000032301	PSMA4	0	0	0.751
ENSMUSG00000037674	RFX7	0	0	0.751
ENSMUSG00000022811	ZFP148	0	0	0.751
ENSMUSG00000031134	RBMX	0	0	0.751
ENSMUSG00000063800	PRPF38A	0	0	0.751
ENSMUSG00000058392	RRP1B	0	0	0.751
ENSMUSG00000039652	CPEB3	0	0	0.751
ENSMUSG00000050272	DSCAM	0	0	0.751
ENSMUSG00000029587	ZFP12	0	0	0.751
ENSMUSG00000060152	POP5	0	0	0.751
ENSMUSG00000093445	LRCH4	0	0	0.751
ENSMUSG00000007216	ZFP775	0	0	0.751
ENSMUSG00000008193	SPIB	0	0	0.751
ENSMUSG00000019564	ARID3A	0	0	0.751
ENSMUSG00000053536	CSTF2T	0	0	0.751
ENSMUSG00000038691	MBD3L1	0	0	0.751
ENSMUSG00000037188	GRHL3	0	0	0.751
ENSMUSG00000022708	ZBTB20	0	0	0.751
ENSMUSG00000021890	EAF1	0	0	0.751
ENSMUSG00000028988	CTNNBIP1	0	0	0.751
ENSMUSG00000047264	ZFP358	0	0	0.751
ENSMUSG00000002881	NAB1	0	0	0.751
ENSMUSG00000075304	SP5	0	0	0.751
ENSMUSG00000035049	RRP12	0	0	0.751
ENSMUSG00000049532	SALL2	0	0	0.751
ENSMUSG00000025213	KAZALD1	0	0	0.751
ENSMUSG00000002057	FOXN1	0	0	0.751
ENSMUSG00000048728	ZFP454	0	0	0.751
ENSMUSG00000030423	POP4	0	0	0.751
ENSMUSG00000034673	PBX2	0	0	0.751
ENSMUSG00000021936	MAPK8	0	0	0.751
ENSMUSG00000031409	TCEAL6	0	0	0.751
ENSMUSG00000040725	HNRNPUL1	0	0	0.751
ENSMUSG00000045763	BASP1	0	0	0.751
ENSMUSG00000002658	GTF2F1	0	0	0.751
ENSMUSG00000043467	ZBTB37	0	0	0.751
ENSMUSG00000055407	MAP6	0	0	0.751
ENSMUSG00000033902	MAPKBP1	0	0	0.751
ENSMUSG00000030148	CLEC4A2	0	0	0.751
ENSMUSG00000042548	ASXL1	0	0	0.751
ENSMUSG00000022377	ASAP1	0	0	0.751
ENSMUSG00000001815	EVX2	0	0	0.751
ENSMUSG00000009941	NXF2	0	0	0.751
ENSMUSG00000020092	PALD1	0	0	0.751
ENSMUSG00000048450	MSX1	0	0	0.751
ENSMUSG00000074899	SPTBN5	0	0	0.751
ENSMUSG00000016253	NELFCD	0	0	0.751
ENSMUSG00000031379	PIR	0	0	0.751
ENSMUSG00000016503	GTF3A	0	0	0.751
ENSMUSG00000075528	AARSD1	0	0	0.751
ENSMUSG00000029345	TFIP11	0	0	0.751
ENSMUSG00000027580	HELZ2	0	0	0.751
ENSMUSG00000034949	ZFR2	0	0	0.751
ENSMUSG00000038766	GABPB2	0	0	0.751
ENSMUSG00000061809	TBPL2	0	0	0.751
ENSMUSG00000059878	ZFP422	0	0	0.751
ENSMUSG00000042487	LEO1	0	0	0.751
ENSMUSG00000026934	LHX3	0	0	0.751
ENSMUSG00000034800	ZFP661	0	0	0.751
ENSMUSG00000017830	DHX58	0	0	0.751
ENSMUSG00000020871	DLX4	0	0	0.751
ENSMUSG00000004540	PSG17	0	0	0.751
ENSMUSG00000029771	IRF5	0	0	0.751
ENSMUSG00000033730	EGR3	0	0	0.751
ENSMUSG00000026058	KHDRBS2	0	0	0.751
ENSMUSG00000044243	BHLHA9	0	0	0.751
ENSMUSG00000021470	ERCC6L2	0	0	0.751
ENSMUSG00000025930	MSC	0	0	0.751
ENSMUSG00000025352	GDF11	0	0	0.751
ENSMUSG00000022160	METTL3	0	0	0.751
ENSMUSG00000026077	NPAS2	0	0	0.751
ENSMUSG00000038418	EGR1	0	0	0.751
ENSMUSG00000020599	RGS9	0	0	0.751
ENSMUSG00000021685	OTP	0	0	0.751
ENSMUSG00000037784	DZIP1L	0	0	0.751
ENSMUSG00000067071	HES6	0	0	0.751
ENSMUSG00000029913	PRDM5	0	0	0.751
ENSMUSG00000051495	IRF2BP2	0	0	0.751
ENSMUSG00000042507	ELMSAN1	0	0	0.751
ENSMUSG00000050996	CETN1	0	0	0.751
ENSMUSG00000031734	IRX3	0	0	0.751
ENSMUSG00000036249	RBM43	0	0	0.751
ENSMUSG00000031848	LSM4	0	0	0.751
ENSMUSG00000078495	GM13157	0	0	0.751
ENSMUSG00000044030	IRF2BP1	0	0	0.751
ENSMUSG00000024081	CEBPZ	0	0	0.751
ENSMUSG00000029423	PIWIL1	0	0	0.751
ENSMUSG00000016921	SRSF6	0	0	0.751
ENSMUSG00000020454	EIF4ENIF1	0	0	0.751
ENSMUSG00000022312	EIF3H	0	0	0.751
ENSMUSG00000037492	ZMAT4	0	0	0.751
ENSMUSG00000071235	VRTN	0	0	0.751
ENSMUSG00000020327	FGF22	0	0	0.751
ENSMUSG00000074817	PAPOLB	0	0	0.751
ENSMUSG00000040720	1110037F02RIK	0	0	0.751
ENSMUSG00000035951	ASCL3	0	0	0.751
ENSMUSG00000021810	ECD	0	0	0.751
ENSMUSG00000049295	ZFP219	0	0	0.751
ENSMUSG00000021010	NPAS3	0	0	0.751
ENSMUSG00000028430	NOL6	0	0	0.751
ENSMUSG00000035215	LSM7	0	0	0.751
ENSMUSG00000060630	ZFP735	0	0	0.751
ENSMUSG00000032652	CREBL2	0	0	0.751
ENSMUSG00000039756	DNTTIP2	0	0	0.751
ENSMUSG00000001911	NFIX	0	0	0.751
ENSMUSG00000055633	ZFP580	0	0	0.751
ENSMUSG00000040433	ZBTB38	0	0	0.751
ENSMUSG00000028949	SMARCD3	0	0	0.751
ENSMUSG00000049606	ZFP644	0	0	0.751
ENSMUSG00000029012	ORC5	0	0	0.751
ENSMUSG00000038500	PRR3	0	0	0.751
ENSMUSG00000023980	TAF8	0	0	0.751
ENSMUSG00000033210	SLC9C1	0	0	0.751
ENSMUSG00000019261	MAP1S	0	0	0.751
ENSMUSG00000060121	GEMIN2	0	0	0.751
ENSMUSG00000045034	ANKRD34B	0	0	0.751
ENSMUSG00000037331	LARP1	0	0	0.751
ENSMUSG00000074971	FIBIN	0	0	0.751
ENSMUSG00000045817	ZFP36L2	0	0	0.751
ENSMUSG00000023025	LARP4	0	0	0.751
ENSMUSG00000052406	REXO4	0	0	0.751
ENSMUSG00000029840	MTPN	0	0	0.751
ENSMUSG00000020076	DDX50	0	0	0.751
ENSMUSG00000075588	HOXB2	0	0	0.751
ENSMUSG00000047907	TSHZ2	0	0	0.751
ENSMUSG00000048897	ZFP710	0	0	0.751
ENSMUSG00000022529	ZFP263	0	0	0.751
ENSMUSG00000040964	ARHGEF10L	0	0	0.751
ENSMUSG00000039356	EXOSC2	0	0	0.751
ENSMUSG00000054034	TCEAL5	0	0	0.751
ENSMUSG00000043456	ZFP536	0	0	0.751
ENSMUSG00000033837	FOXH1	0	0	0.751
ENSMUSG00000021575	AHRR	0	0	0.751
ENSMUSG00000029868	TRPV6	0	0	0.751
ENSMUSG00000092558	MED20	0	0	0.751
ENSMUSG00000021541	TRPC7	0	0	0.751
ENSMUSG00000027230	CREB3L1	0	0	0.751
ENSMUSG00000027018	HAT1	0	0	0.751
ENSMUSG00000049232	TIGD2	0	0	0.751
ENSMUSG00000028772	ZCCHC17	0	0	0.751
ENSMUSG00000037275	GEMIN5	0	0	0.751
ENSMUSG00000060950	TRMT61A	0	0	0.751
ENSMUSG00000041165	SPEM1	0	0	0.751
ENSMUSG00000056209	NPM3	0	0	0.751
ENSMUSG00000053414	HUNK	0	0	0.751
ENSMUSG00000066007	ZFP600	0	0	0.751
ENSMUSG00000048874	PHF3	0	0	0.751
ENSMUSG00000023284	ZFP605	0	0	0.751
ENSMUSG00000058665	EN1	0	0	0.751
ENSMUSG00000032264	ZW10	0	0	0.751
ENSMUSG00000046957	SPZ1	0	0	0.751
ENSMUSG00000028850	GPATCH3	0	0	0.751
ENSMUSG00000000056	NARF	0	0	0.751
ENSMUSG00000027799	NBEA	0	0	0.751
ENSMUSG00000024774	ANKRD22	0	0	0.751
ENSMUSG00000031107	RBMX2	0	0	0.751
ENSMUSG00000005470	ASF1B	0	0	0.751
ENSMUSG00000064220	HIST2H2AA2	0	0	0.751
ENSMUSG00000056413	ADAP1	0	0	0.751
ENSMUSG00000034968	LBX2	0	0	0.751
ENSMUSG00000021962	DCP1A	0	0	0.751
ENSMUSG00000001504	IRX2	0	0	0.751
ENSMUSG00000014603	ALX3	0	0	0.751
ENSMUSG00000026987	BAZ2B	0	0	0.751
ENSMUSG00000028150	RORC	0	0	0.751
ENSMUSG00000035653	LRFN5	0	0	0.751
ENSMUSG00000033669	ZFP7	0	0	0.751
ENSMUSG00000036139	HOXC9	0	0	0.751
ENSMUSG00000035168	TANC1	0	0	0.751
ENSMUSG00000027806	TSC22D2	0	0	0.751
ENSMUSG00000051390	ZBTB22	0	0	0.751
ENSMUSG00000027803	WWTR1	0	0	0.751
ENSMUSG00000024619	CDX1	0	0	0.751
ENSMUSG00000023034	NR4A1	0	0	0.751
ENSMUSG00000022335	ZFAT	0	0	0.751
ENSMUSG00000031667	AKTIP	0	0	0.751
ENSMUSG00000025899	ALKBH8	0	0	0.751
ENSMUSG00000039391	CCDC81	0	0	0.751
ENSMUSG00000041272	TOX	0	0	0.751
ENSMUSG00000037307	BANF2	0	0	0.751
ENSMUSG00000038236	HOXA7	0	0	0.751
ENSMUSG00000063821	DUPD1	0	0	0.751
ENSMUSG00000025207	SEMA4G	0	0	0.751
ENSMUSG00000042063	ZFP386	0	0	0.751
ENSMUSG00000018932	MAP2K3	0	0	0.751
ENSMUSG00000048878	HEXIM1	0	0	0.751
ENSMUSG00000009640	DMAP1	0	0	0.751
ENSMUSG00000020700	MAP3K3	0	0	0.751
ENSMUSG00000045365	RBM15B	0	0	0.751
ENSMUSG00000038292	CCDC155	0	0	0.751
ENSMUSG00000040929	RFX3	0	0	0.751
ENSMUSG00000027204	FBN1	0	0	0.751
ENSMUSG00000000838	FMR1	0	0	0.751
ENSMUSG00000026279	THAP4	0	0	0.751
ENSMUSG00000055762	EEF1D	0	0	0.751
ENSMUSG00000038331	SATB2	0	0	0.751
ENSMUSG00000049421	ZFP260	0	0	0.751
ENSMUSG00000030446	ZFP273	0	0	0.751
ENSMUSG00000004356	UTP20	0	0	0.751
ENSMUSG00000022683	PLA2G10	0	0	0.751
ENSMUSG00000032582	RBM6	0	0	0.751
ENSMUSG00000026254	EIF4E2	0	0	0.751
ENSMUSG00000034032	RPAP1	0	0	0.751
ENSMUSG00000055341	ZFP457	0	0	0.751
ENSMUSG00000042097	ZFP239	0	0	0.751
ENSMUSG00000026305	LRRFIP1	0	0	0.751
ENSMUSG00000022623	SHANK3	0	0	0.751
ENSMUSG00000067942	ZFP160	0	0	0.751
ENSMUSG00000015579	NKX2-5	0	0	0.751
ENSMUSG00000042419	NFKBIL1	0	0	0.751
ENSMUSG00000022515	ANKS3	0	0	0.751
ENSMUSG00000059689	ZFP637	0	0	0.751
ENSMUSG00000029802	ABCG2	0	0	0.751
ENSMUSG00000062518	ZFP534	0	0	0.751
ENSMUSG00000023050	MAP3K12	0	0	0.751
ENSMUSG00000005503	EVX1	0	0	0.751
ENSMUSG00000052135	FOXO6	0	0	0.751
ENSMUSG00000051499	ZFP786	0	0	0.751
ENSMUSG00000072949	ACOT1	0	0	0.751
ENSMUSG00000042377	FAM83G	0	0	0.751
ENSMUSG00000032387	RBPMS2	0	0	0.751
ENSMUSG00000039449	PRPF18	0	0	0.751
ENSMUSG00000068966	ZBTB34	0	0	0.751
ENSMUSG00000053801	GRWD1	0	0	0.751
ENSMUSG00000075327	ZBTB2	0	0	0.751
ENSMUSG00000031157	PQBP1	0	0	0.751
ENSMUSG00000038193	HAND2	0	0	0.751
ENSMUSG00000002107	CELF2	0	0	0.751
ENSMUSG00000043432	LENG9	0	0	0.751
ENSMUSG00000030180	KDM5A	0	0	0.751
ENSMUSG00000034429	ZFP707	0	0	0.751
ENSMUSG00000021113	SNAPC1	0	0	0.751
ENSMUSG00000034321	EXOSC1	0	0	0.751
ENSMUSG00000045314	SOWAHB	0	0	0.751
ENSMUSG00000032998	FOXJ3	0	0	0.751
ENSMUSG00000005883	SPO11	0	0	0.751
ENSMUSG00000028688	TOE1	0	0	0.751
ENSMUSG00000031326	CDX4	0	0	0.751
ENSMUSG00000033430	TERF2IP	0	0	0.751
ENSMUSG00000021540	SMAD5	0	0	0.751
ENSMUSG00000034266	BATF	0	0	0.751
ENSMUSG00000062175	TGIF2	0	0	0.751
ENSMUSG00000040713	CREG1	0	0	0.751
ENSMUSG00000055204	ANKRD17	0	0	0.751
ENSMUSG00000039158	AKNA	0	0	0.751
ENSMUSG00000035934	PKNOX2	0	0	0.751
ENSMUSG00000092094	ZFP804B	0	0	0.751
ENSMUSG00000045252	ZFP574	0	0	0.751
ENSMUSG00000037570	MCRS1	0	0	0.751
ENSMUSG00000049321	ZFP2	0	0	0.751
ENSMUSG00000004364	CUL3	0	0	0.751
ENSMUSG00000003039	FAM32A	0	0	0.751
ENSMUSG00000036672	CENPT	0	0	0.751
ENSMUSG00000040183	ANKRD6	0	0	0.751
ENSMUSG00000041530	AGO1	0	0	0.751
ENSMUSG00000035305	ROR1	0	0	0.751
ENSMUSG00000074158	9830147E19RIK	0	0	0.751
ENSMUSG00000026782	ABI2	0	0	0.751
ENSMUSG00000060257	SCRT2	0	0	0.751
ENSMUSG00000022635	ZCRB1	0	0	0.751
ENSMUSG00000044646	ZBTB7C	0	0	0.751
ENSMUSG00000040302	RBM48	0	0	0.751
ENSMUSG00000050846	ZFP623	0	0	0.751
ENSMUSG00000003452	BICD1	0	0	0.751
ENSMUSG00000096210	H1F0	0	0	0.751
ENSMUSG00000008393	CARHSP1	0	0	0.751
ENSMUSG00000052363	ZDHHC19	0	0	0.751
ENSMUSG00000028358	ZFP618	0	0	0.751
ENSMUSG00000004500	ZFP324	0	0	0.751
ENSMUSG00000046667	RBM12B1	0	0	0.751
ENSMUSG00000021714	CENPK	0	0	0.751
ENSMUSG00000025216	LBX1	0	0	0.751
ENSMUSG00000021510	A530054K11RIK	0	0	0.751
ENSMUSG00000053950	ADNP2	0	0	0.751
ENSMUSG00000048001	HES5	0	0	0.751
ENSMUSG00000028840	ZFP593	0	0	0.751
ENSMUSG00000067919	REX2	0	0	0.751
ENSMUSG00000024154	GTF2A1L	0	0	0.751
ENSMUSG00000039782	CPEB2	0	0	0.751
ENSMUSG00000071064	ZFP827	0	0	0.751
ENSMUSG00000028670	LYPLA2	0	0	0.751
ENSMUSG00000033752	MND1	0	0	0.751
ENSMUSG00000041544	PTCHD2	0	0	0.751
ENSMUSG00000029814	IGF2BP3	0	0	0.751
ENSMUSG00000041935	AW549877	0	0	0.751
ENSMUSG00000029614	RPL6	0	0	0.751
ENSMUSG00000021024	PSMA6	0	0	0.751
ENSMUSG00000042810	KRBA1	0	0	0.751
ENSMUSG00000036572	UPF3B	0	0	0.751
ENSMUSG00000054893	ZFP667	0	0	0.751
ENSMUSG00000019900	RFX6	0	0	0.751
ENSMUSG00000058298	MCM9	0	0	0.751
ENSMUSG00000016018	SKIV2L2	0	0	0.751
ENSMUSG00000046668	CXXC5	0	0	0.751
ENSMUSG00000040148	HMX3	0	0	0.751
ENSMUSG00000042197	ZFP451	0	0	0.751
ENSMUSG00000033882	RBM46	0	0	0.751
ENSMUSG00000065999	GM13154	0	0	0.751
ENSMUSG00000050188	LSM10	0	0	0.751
ENSMUSG00000039205	CIZ1	0	0	0.751
ENSMUSG00000037652	PHC3	0	0	0.751
ENSMUSG00000031931	ANKRD49	0	0	0.751
ENSMUSG00000047819	TIGD4	0	0	0.751
ENSMUSG00000062808	HIST1H3D	0	0	0.751
ENSMUSG00000025872	THOC3	0	0	0.751
ENSMUSG00000048485	ZBTB8B	0	0	0.751
ENSMUSG00000030600	LRFN1	0	0	0.751
ENSMUSG00000029701	RBM28	0	0	0.751
ENSMUSG00000069049	EIF2S3Y	0	0	0.751
ENSMUSG00000021476	HABP4	0	0	0.751
ENSMUSG00000048481	MYPOP	0	0	0.751
ENSMUSG00000026572	TBX19	0	0	0.751
ENSMUSG00000060510	ZFP266	0	0	0.751
ENSMUSG00000046185	ZFP84	0	0	0.751
ENSMUSG00000038398	UPF3A	0	0	0.751
ENSMUSG00000004661	ARID3B	0	0	0.751
ENSMUSG00000021381	BARX1	0	0	0.751
ENSMUSG00000030393	ZIK1	0	0	0.751
ENSMUSG00000039748	EXO1	0	0	0.751
ENSMUSG00000074607	TOX2	0	0	0.751
ENSMUSG00000069045	DDX3Y	0	0	0.751
ENSMUSG00000026466	TOR1AIP1	0	0	0.751
ENSMUSG00000020526	ZNHIT3	0	0	0.751
ENSMUSG00000020902	NTN1	0	0	0.751
ENSMUSG00000001661	HOXC6	0	0	0.751
ENSMUSG00000052763	ZFP212	0	0	0.751
ENSMUSG00000022464	SLC38A4	0	0	0.751
ENSMUSG00000029706	PAX4	0	0	0.751
ENSMUSG00000079466	PRDM12	0	0	0.751
ENSMUSG00000000938	HOXA10	0	0	0.751
ENSMUSG00000030411	NOVA2	0	0	0.751
ENSMUSG00000053436	MAPK14	0	0	0.751
ENSMUSG00000028751	PLA2G2E	0	0	0.751
ENSMUSG00000038533	CBFA2T2	0	0	0.751
ENSMUSG00000048626	KLF17	0	0	0.751
ENSMUSG00000028668	TCEB3	0	0	0.751
ENSMUSG00000043300	B3GALNT1	0	0	0.751
ENSMUSG00000027514	ZBP1	0	0	0.751
ENSMUSG00000025967	EEF1B2	0	0	0.751
ENSMUSG00000028676	SRSF10	0	0	0.751
ENSMUSG00000070803	CITED4	0	0	0.751
ENSMUSG00000067220	CNGA1	0	0	0.751
ENSMUSG00000011158	BRF1	0	0	0.751
ENSMUSG00000033319	FEM1C	0	0	0.751
ENSMUSG00000060093	HIST1H4A	0	0	0.751
ENSMUSG00000036972	ZIC4	0	0	0.751
ENSMUSG00000020300	CPEB4	0	0	0.751
ENSMUSG00000078173	LENEP	0	0	0.751
ENSMUSG00000066760	PSG16	0	0	0.751
ENSMUSG00000022020	NAA16	0	0	0.751
ENSMUSG00000036721	ZSCAN12	0	0	0.751
ENSMUSG00000027133	NOP10	0	0	0.751
ENSMUSG00000083616	H2AFB3	0	0	0.751
ENSMUSG00000021621	ZCCHC9	0	0	0.751
ENSMUSG00000003573	HOMER3	0	0	0.751
ENSMUSG00000063954	HIST2H2AA1	0	0	0.751
ENSMUSG00000078302	FOXD1	0	0	0.751
ENSMUSG00000049658	BDP1	0	0	0.751
ENSMUSG00000021485	MXD3	0	0	0.751
ENSMUSG00000025917	COPS5	0	0	0.751
ENSMUSG00000020547	BZW2	0	0	0.751
ENSMUSG00000072980	OIP5	0	0	0.751
ENSMUSG00000023902	ZSCAN10	0	0	0.751
ENSMUSG00000027246	ELL3	0	0	0.751
ENSMUSG00000028837	PSMB2	0	0	0.751
ENSMUSG00000019230	LHX9	0	0	0.751
ENSMUSG00000007209	CEACAM9	0	0	0.751
ENSMUSG00000095253	ZFP799	0	0	0.751

## Sheet: HSPC_vs_Tcell
#GeneID	Symbol	casTLE Effect	casTLE Score	casTLE p-value
ENSMUSG00000029196	TADA2B	-5.8	38.6	3e-06
ENSMUSG00000038697	TAF5L	-5.8	31.8	5e-06
ENSMUSG00000038279	NOP2	-7.8	24.5	0.000111
ENSMUSG00000006019	DHX34	-7.8	21.5	0.00067
ENSMUSG00000003680	TAF6L	-5.2	19.7	0.0011
ENSMUSG00000053134	SUPT7L	-4.1	12.8	0.00144
ENSMUSG00000039377	HLX	6.6	9.81	0.00263
ENSMUSG00000069310	HIST1H3C	5.7	9.59	0.0027
ENSMUSG00000025470	ZFP511	7.1	8.21	0.00352
ENSMUSG00000005417	MPRIP	-5.5	8.19	0.00354
ENSMUSG00000026497	MIXL1	6.7	7.96	0.00379
ENSMUSG00000074519	ETOHI1	5	7.76	0.00406
ENSMUSG00000047888	TNRC6B	6.3	7.53	0.00443
ENSMUSG00000022330	OSR2	-4	7.4	0.00467
ENSMUSG00000031131	VGLL1	7	7.27	0.00495
ENSMUSG00000037174	ELF2	-4.2	7.14	0.00514
ENSMUSG00000031681	SMAD1	4.8	6.92	0.00554
ENSMUSG00000022191	DROSHA	-5.2	6.65	0.00608
ENSMUSG00000008575	NFIB	4.6	6.62	0.00615
ENSMUSG00000049604	HOXB13	-6	6.56	0.00631
ENSMUSG00000034780	B3GALT1	-3.8	6.22	0.00734
ENSMUSG00000036995	ASAP3	4.8	6.15	0.00761
ENSMUSG00000029644	PDX1	-4.1	5.86	0.0087
ENSMUSG00000057649	BRD9	-5.6	5.8	0.00894
ENSMUSG00000005150	WDR83	-4.3	5.76	0.0091
ENSMUSG00000053007	CREB5	4.8	5.72	0.00927
ENSMUSG00000037029	ZFP146	3.5	5.72	0.00927
ENSMUSG00000033970	RFC3	7.4	5.71	0.00932
ENSMUSG00000030315	VGLL4	-4.8	5.6	0.00982
ENSMUSG00000035285	NAT14	-5.6	5.57	0.00995
ENSMUSG00000022485	HOXC5	7.4	5.44	0.0106
ENSMUSG00000024497	POU4F3	7.4	5.35	0.0111
ENSMUSG00000002280	NARFL	7.3	5.29	0.0115
ENSMUSG00000024240	EPC1	-3.7	5.15	0.0124
ENSMUSG00000020042	BTBD11	4.4	5.07	0.013
ENSMUSG00000040310	ALX4	4.6	5.01	0.0135
ENSMUSG00000042596	TFAP2D	7.1	4.89	0.0143
ENSMUSG00000003233	DVL3	-4.3	4.71	0.0159
ENSMUSG00000022761	LZTR1	-2.1	4.64	0.0166
ENSMUSG00000073176	ZFP449	-3.4	4.62	0.0168
ENSMUSG00000059772	SLX1B	-4.7	4.57	0.0174
ENSMUSG00000006642	TCF23	7.8	4.54	0.0178
ENSMUSG00000037017	ZSCAN21	-4	4.52	0.018
ENSMUSG00000020542	MYOCD	7.8	4.51	0.0181
ENSMUSG00000078796	ZFP541	-4.6	4.4	0.0194
ENSMUSG00000043969	EMX2	5	4.3	0.0207
ENSMUSG00000045969	ING1	4.2	4.3	0.0207
ENSMUSG00000004936	MAP2K1	-3	4.29	0.0208
ENSMUSG00000040478	PRDM13	6.4	4.27	0.0211
ENSMUSG00000030232	AEBP2	3.1	4.27	0.0211
ENSMUSG00000023079	GTF2IRD1	4.3	4.25	0.0213
ENSMUSG00000026398	NR5A2	4.7	4.24	0.0215
ENSMUSG00000047417	REXO1	-3	4.22	0.0217
ENSMUSG00000070495	CTCFL	-4.7	4.21	0.0218
ENSMUSG00000009739	POU6F1	-3.3	4.18	0.0222
ENSMUSG00000015937	H2AFY	-3.8	4.18	0.0222
ENSMUSG00000031403	DKC1	-5.2	4.15	0.0227
ENSMUSG00000033055	ANKRD54	4.2	4.13	0.023
ENSMUSG00000039607	RBMS3	-4.4	4.12	0.0232
ENSMUSG00000039634	ZFP189	7.4	4.09	0.0237
ENSMUSG00000059975	ZFP74	6.2	4.07	0.024
ENSMUSG00000028886	EYA3	3.8	4.05	0.0243
ENSMUSG00000036733	RBM42	5.7	4	0.0251
ENSMUSG00000045493	BHLHE23	3.1	4	0.0251
ENSMUSG00000059325	HOPX	7.2	3.9	0.0268
ENSMUSG00000074397	FOXR1	7.5	3.85	0.0277
ENSMUSG00000059316	SLC27A4	-2.8	3.84	0.0279
ENSMUSG00000035047	KRI1	-3.1	3.75	0.0297
ENSMUSG00000030678	MAZ	5.5	3.74	0.0299
ENSMUSG00000018974	SART3	4.4	3.73	0.0301
ENSMUSG00000038683	PAK1IP1	-4.3	3.72	0.0303
ENSMUSG00000023994	NFYA	6.4	3.71	0.0305
ENSMUSG00000044400	SOWAHD	4.6	3.7	0.0307
ENSMUSG00000034538	ZFP418	5.9	3.61	0.0327
ENSMUSG00000026432	AVPR1B	3.5	3.58	0.0333
ENSMUSG00000041975	METTL8	-3	3.58	0.0333
ENSMUSG00000046201	SCAF8	-2.8	3.47	0.0359
ENSMUSG00000031226	PBDC1	-4.1	3.46	0.0361
ENSMUSG00000038354	ANKRD35	-3.6	3.45	0.0364
ENSMUSG00000024955	ESRRA	-3.7	3.45	0.0364
ENSMUSG00000061024	RRS1	-4.8	3.44	0.0366
ENSMUSG00000024383	MAP3K2	-3.4	3.42	0.0371
ENSMUSG00000026019	WDR12	-5	3.37	0.0384
ENSMUSG00000034765	DUSP5	-3.8	3.36	0.0386
ENSMUSG00000051159	CITED1	-3.2	3.32	0.0397
ENSMUSG00000022738	GSC2	7	3.31	0.04
ENSMUSG00000078897	GM4724	6.9	3.31	0.04
ENSMUSG00000078880	GM14308	6.9	3.31	0.04
ENSMUSG00000078881	GM14434	6.9	3.31	0.04
ENSMUSG00000078886	GM2026	6.9	3.31	0.04
ENSMUSG00000044847	LSM11	6.8	3.28	0.041
ENSMUSG00000040463	MYBBP1A	-3.2	3.26	0.0416
ENSMUSG00000022061	NKX3-1	-3	3.24	0.0422
ENSMUSG00000052676	ZMAT1	7.4	3.22	0.0428
ENSMUSG00000028187	RPF1	4.5	3.19	0.0437
ENSMUSG00000048280	ZFP738	-4.8	3.15	0.0448
ENSMUSG00000009535	RNMT	-3.5	3.14	0.0451
ENSMUSG00000024206	RFX2	5.3	3.14	0.0451
ENSMUSG00000020668	KIF3C	4.9	3.12	0.0457
ENSMUSG00000009628	TEX15	-1.8	3.1	0.0464
ENSMUSG00000017007	RBPJL	-3.4	3.1	0.0464
ENSMUSG00000031060	RBM10	-3.5	3.08	0.047
ENSMUSG00000017707	SERINC3	5.9	3.07	0.0473
ENSMUSG00000032396	DIS3L	-3	3.07	0.0473
ENSMUSG00000054459	VSNL1	7.8	3.05	0.0479
ENSMUSG00000069867	PABPN1L	3.8	3.05	0.0479
ENSMUSG00000040270	BACH2	-3	3.02	0.0489
ENSMUSG00000036181	HIST1H1C	3.5	3.01	0.0492
ENSMUSG00000008658	RBFOX1	-2.2	3.01	0.0492
ENSMUSG00000002968	MED25	-2.7	3	0.0495
ENSMUSG00000034227	FOXJ1	3.9	3	0.0495
ENSMUSG00000024472	DCP2	-3.9	2.98	0.0502
ENSMUSG00000030557	MEF2A	3.6	2.97	0.0505
ENSMUSG00000063888	RPL7L1	5.4	2.94	0.0515
ENSMUSG00000040632	NRL	-2.7	2.94	0.0515
ENSMUSG00000024491	RBM27	-4.7	2.93	0.0519
ENSMUSG00000044876	ZFP444	4.9	2.92	0.0522
ENSMUSG00000040661	RAD54L2	-3.8	2.91	0.0526
ENSMUSG00000018347	ZKSCAN6	4.4	2.9	0.053
ENSMUSG00000022538	LSG1	-4.2	2.88	0.0537
ENSMUSG00000048540	NHLH2	-2.4	2.87	0.0541
ENSMUSG00000035011	ZBTB7A	-5.3	2.86	0.0544
ENSMUSG00000045598	ZFP553	3.7	2.85	0.0549
ENSMUSG00000079509	ZFX	-4.6	2.85	0.0549
ENSMUSG00000047534	MIS18BP1	-5	2.82	0.056
ENSMUSG00000026761	ORC4	-4.3	2.79	0.0571
ENSMUSG00000085111	ASCL4	2.5	2.78	0.0576
ENSMUSG00000074151	NLRC5	5.1	2.78	0.0576
ENSMUSG00000026707	NSUN6	7.2	2.76	0.0584
ENSMUSG00000079215	ZFP664	-2.8	2.76	0.0584
ENSMUSG00000038446	CDC40	-4.2	2.75	0.0587
ENSMUSG00000022983	SCAF4	6.5	2.71	0.0604
ENSMUSG00000025151	MAGED1	-2	2.71	0.0604
ENSMUSG00000044617	ZBTB39	-3.1	2.7	0.0608
ENSMUSG00000038773	KDM3B	2.6	2.69	0.0613
ENSMUSG00000022682	RRN3	7	2.69	0.0613
ENSMUSG00000030084	PLXNA1	-1.8	2.68	0.0617
ENSMUSG00000061104	GM10094	-4	2.64	0.0633
ENSMUSG00000025229	PITX3	-3.8	2.64	0.0633
ENSMUSG00000020831	0610010K14RIK	3.4	2.63	0.0638
ENSMUSG00000018678	SP2	-4.4	2.63	0.0638
ENSMUSG00000040621	GEMIN8	-4.9	2.62	0.0642
ENSMUSG00000069729	ARID1B	-3.8	2.61	0.0647
ENSMUSG00000001910	NACC1	-2.5	2.6	0.0651
ENSMUSG00000027752	EXOSC8	-4.4	2.59	0.0656
ENSMUSG00000001657	HOXC8	-4.3	2.57	0.0666
ENSMUSG00000051034	ZFP11	2.7	2.57	0.0666
ENSMUSG00000027167	ELP4	-3.9	2.55	0.0675
ENSMUSG00000034748	SIRT6	7.1	2.54	0.0679
ENSMUSG00000066415	MSL2	-3.3	2.54	0.0679
ENSMUSG00000037797	ADH4	-3.9	2.54	0.0679
ENSMUSG00000068391	CHRAC1	-3.1	2.54	0.0679
ENSMUSG00000027016	ZFP385B	-3.1	2.53	0.0684
ENSMUSG00000035297	COPS4	-3.3	2.51	0.0695
ENSMUSG00000017299	DNTTIP1	5.8	2.5	0.0699
ENSMUSG00000035456	PRDM8	-2.5	2.5	0.0699
ENSMUSG00000066900	SUDS3	-2.4	2.49	0.0703
ENSMUSG00000020010	VNN3	7	2.49	0.0703
ENSMUSG00000025200	CWF19L1	-2.8	2.48	0.0708
ENSMUSG00000027667	ZFP639	-3	2.46	0.0717
ENSMUSG00000051149	ADNP	-4.1	2.45	0.0722
ENSMUSG00000028029	AIMP1	2.3	2.45	0.0722
ENSMUSG00000046886	ZFP474	7.2	2.44	0.0726
ENSMUSG00000047388	ATMIN	-4.6	2.43	0.0731
ENSMUSG00000037791	PHF12	4.6	2.4	0.0746
ENSMUSG00000036932	AIFM1	-3.7	2.39	0.0751
ENSMUSG00000028890	MTF1	-4.7	2.38	0.0757
ENSMUSG00000091294	GLIS3	3.2	2.32	0.0788
ENSMUSG00000020798	SPNS3	-4.5	2.31	0.0794
ENSMUSG00000045608	DBX2	5.3	2.3	0.08
ENSMUSG00000032089	IL10RA	3.6	2.29	0.0806
ENSMUSG00000038507	PARP12	-2.5	2.29	0.0806
ENSMUSG00000089824	RBM12	3.1	2.25	0.0828
ENSMUSG00000069227	GPRIN1	7.4	2.25	0.0828
ENSMUSG00000026571	DCAF6	5.7	2.22	0.0844
ENSMUSG00000034422	PARP14	5.6	2.21	0.0849
ENSMUSG00000015804	MED28	-4.4	2.21	0.0849
ENSMUSG00000006392	MED8	-2.2	2.21	0.0849
ENSMUSG00000039967	ZFP292	-3.7	2.21	0.0849
ENSMUSG00000037692	AHDC1	2.3	2.2	0.0855
ENSMUSG00000031586	RBPMS	-2	2.19	0.086
ENSMUSG00000031627	IRF2	-3.1	2.19	0.086
ENSMUSG00000030087	KLF15	4.1	2.18	0.0866
ENSMUSG00000025529	ZFP711	-2.8	2.18	0.0866
ENSMUSG00000063506	ARHGAP22	3	2.17	0.0872
ENSMUSG00000033565	RBFOX2	7.1	2.17	0.0872
ENSMUSG00000003382	ETV3	5.5	2.17	0.0872
ENSMUSG00000020091	EIF4EBP2	-3.1	2.11	0.0906
ENSMUSG00000031728	ZFP821	2	2.1	0.0911
ENSMUSG00000041079	RWDD2B	-3.2	2.1	0.0911
ENSMUSG00000022441	EFCAB6	4	2.09	0.0918
ENSMUSG00000063808	GPATCH1	-3.2	2.08	0.0924
ENSMUSG00000069274	HIST1H4F	-3.6	2.08	0.0924
ENSMUSG00000078868	GM14412	3.8	2.07	0.093
ENSMUSG00000012640	ZFP715	-2	2.07	0.093
ENSMUSG00000027439	GZF1	2	2.05	0.0943
ENSMUSG00000062761	ZFP512	-3.3	2.04	0.0951
ENSMUSG00000036959	BCORL1	-2.8	2.03	0.0957
ENSMUSG00000094870	ZFP131	-4.6	2.02	0.0963
ENSMUSG00000033597	CASKIN1	3.8	2.02	0.0963
ENSMUSG00000041777	CIR1	-4.2	2.02	0.0963
ENSMUSG00000023087	CCRN4L	3.7	2.02	0.0963
ENSMUSG00000069308	HIST1H2BP	-4.1	2	0.0977
ENSMUSG00000048307	ANKRD46	-1.8	2	0.0977
ENSMUSG00000096225	LHX8	5.6	2	0.0977
ENSMUSG00000033788	DYSF	4	1.99	0.0983
ENSMUSG00000040356	SKIV2L	-4.3	1.98	0.099
ENSMUSG00000027932	SLC27A3	-3.4	1.98	0.099
ENSMUSG00000030145	ZFP248	2.9	1.98	0.099
ENSMUSG00000044835	ANKRD45	3.3	1.96	0.1
ENSMUSG00000009569	MKL2	-2.7	1.94	0.102
ENSMUSG00000041890	GIT2	7.2	1.91	0.104
ENSMUSG00000027338	PRND	2.6	1.91	0.104
ENSMUSG00000018727	CPSF4L	6.9	1.9	0.104
ENSMUSG00000053985	ZFP14	-2.6	1.9	0.104
ENSMUSG00000029061	MMP23	2	1.9	0.104
ENSMUSG00000037857	NUFIP2	5.8	1.88	0.106
ENSMUSG00000029178	KLF3	5.1	1.88	0.106
ENSMUSG00000028023	PITX2	2.9	1.88	0.106
ENSMUSG00000090264	EIF4EBP3	6.5	1.87	0.107
ENSMUSG00000028633	CTPS	-4.5	1.87	0.107
ENSMUSG00000035623	RSF1	-4.3	1.85	0.108
ENSMUSG00000032717	MDFI	2.3	1.84	0.109
ENSMUSG00000057895	ZFP105	-3.8	1.84	0.109
ENSMUSG00000026240	COPS7B	-3.7	1.82	0.11
ENSMUSG00000021614	VCAN	-2.8	1.81	0.111
ENSMUSG00000047710	CHAMP1	-2.5	1.81	0.111
ENSMUSG00000036442	THAP11	5.4	1.79	0.112
ENSMUSG00000061136	PRPF40A	-3.7	1.79	0.112
ENSMUSG00000038502	PTOV1	-2.6	1.79	0.112
ENSMUSG00000060261	GTF2I	-3.7	1.79	0.112
ENSMUSG00000016181	DIEXF	-3.9	1.78	0.113
ENSMUSG00000046518	FERD3L	3.7	1.76	0.115
ENSMUSG00000037896	RCOR1	7.2	1.76	0.115
ENSMUSG00000074656	EIF2S2	-1.8	1.76	0.115
ENSMUSG00000004846	PLOD3	4.9	1.75	0.116
ENSMUSG00000053914	KDM4D	-4.6	1.74	0.116
ENSMUSG00000045333	ZFP423	4.6	1.74	0.116
ENSMUSG00000074102	RBM15B	4.4	1.74	0.116
ENSMUSG00000022718	DGCR8	3.5	1.74	0.116
ENSMUSG00000020362	CNOT6	7	1.74	0.116
ENSMUSG00000061650	MED9	-4.1	1.73	0.117
ENSMUSG00000027201	MYEF2	3.4	1.72	0.118
ENSMUSG00000051557	PUSL1	1.7	1.72	0.118
ENSMUSG00000037475	THOC2	-4.3	1.71	0.119
ENSMUSG00000039552	RSPH4A	-1.4	1.71	0.119
ENSMUSG00000069305	HIST1H4N	-3.2	1.71	0.119
ENSMUSG00000032374	PLOD2	-3	1.71	0.119
ENSMUSG00000069306	HIST1H4M	-3.2	1.71	0.119
ENSMUSG00000032340	NEO1	-2.2	1.7	0.12
ENSMUSG00000042390	GATAD2B	-4.1	1.7	0.12
ENSMUSG00000006931	LEPREL4	5.1	1.69	0.121
ENSMUSG00000028284	MAP3K7	-3.2	1.68	0.121
ENSMUSG00000059842	ZFP341	-2.1	1.68	0.121
ENSMUSG00000047603	ZFP235	-4.4	1.67	0.122
ENSMUSG00000050199	LGR4	-2.1	1.65	0.124
ENSMUSG00000030188	MAGOHB	6.3	1.65	0.124
ENSMUSG00000099032	TCF24	1.9	1.64	0.125
ENSMUSG00000044149	NKRF	4.5	1.64	0.125
ENSMUSG00000037876	JMJD1C	-1.8	1.63	0.126
ENSMUSG00000026199	ANKZF1	2.4	1.63	0.126
ENSMUSG00000021327	ZKSCAN3	-3.3	1.62	0.127
ENSMUSG00000014039	PRDM15	-1.6	1.62	0.127
ENSMUSG00000055760	GEMIN6	-3	1.61	0.127
ENSMUSG00000056459	ZBTB25	-4.4	1.59	0.129
ENSMUSG00000057093	C030039L03RIK	-2.7	1.58	0.13
ENSMUSG00000067441	GM14920	2.7	1.57	0.131
ENSMUSG00000040167	IKZF5	-2.3	1.56	0.132
ENSMUSG00000059119	NAP1L4	-4.4	1.56	0.132
ENSMUSG00000029127	ZBTB49	3.6	1.55	0.133
ENSMUSG00000032368	ZIC1	-4.1	1.54	0.134
ENSMUSG00000014426	MAP3K4	-2.1	1.54	0.134
ENSMUSG00000041215	YEATS2	-2.4	1.53	0.135
ENSMUSG00000004127	TRMT10A	-4.6	1.52	0.136
ENSMUSG00000062329	CYTL1	-1.7	1.5	0.138
ENSMUSG00000045624	ESF1	-3.8	1.49	0.14
ENSMUSG00000053552	EBF4	-2.5	1.48	0.141
ENSMUSG00000022503	NUBP1	-2.4	1.48	0.141
ENSMUSG00000039789	ZFP597	1.7	1.47	0.142
ENSMUSG00000026174	RQCD1	-2.8	1.45	0.144
ENSMUSG00000033356	PUS7L	-4.1	1.43	0.146
ENSMUSG00000048249	CREBRF	-4.4	1.43	0.146
ENSMUSG00000063047	ZFP780B	-2.1	1.43	0.146
ENSMUSG00000020888	DVL2	4.4	1.43	0.146
ENSMUSG00000075394	HOXC4	6.8	1.42	0.147
ENSMUSG00000055150	ZFP78	-2.2	1.42	0.147
ENSMUSG00000042414	PRDM14	-3	1.41	0.148
ENSMUSG00000038002	CRAMP1L	-3.9	1.41	0.148
ENSMUSG00000039706	LDB2	-3.9	1.4	0.15
ENSMUSG00000037477	TBX10	-4.3	1.4	0.15
ENSMUSG00000038692	HOXB4	-3.2	1.39	0.151
ENSMUSG00000014907	NAF1	3.5	1.38	0.152
ENSMUSG00000036923	STOX1	5.1	1.37	0.153
ENSMUSG00000028946	HES3	2.6	1.36	0.154
ENSMUSG00000022237	ANKRD33B	4.8	1.36	0.154
ENSMUSG00000070034	SP110	-1.8	1.36	0.154
ENSMUSG00000024604	RBM22	-1.9	1.34	0.157
ENSMUSG00000029028	LRRC47	1.9	1.33	0.158
ENSMUSG00000052942	GLIS3	4.6	1.32	0.159
ENSMUSG00000074194	ZFP791	-3	1.32	0.159
ENSMUSG00000046311	ZFP62	4.1	1.31	0.16
ENSMUSG00000020262	ADARB1	6.5	1.31	0.16
ENSMUSG00000039826	TRUB2	-1.2	1.31	0.16
ENSMUSG00000020120	PLEK	-4.3	1.29	0.163
ENSMUSG00000078878	GM14305	6.8	1.29	0.163
ENSMUSG00000033080	VSX1	3.7	1.29	0.163
ENSMUSG00000036120	RFXANK	-1.9	1.29	0.163
ENSMUSG00000039759	THAP3	3.8	1.28	0.164
ENSMUSG00000025813	HOMER2	-2.2	1.27	0.166
ENSMUSG00000027430	DTD1	1.3	1.27	0.166
ENSMUSG00000035150	EIF2S3X	-2.4	1.26	0.167
ENSMUSG00000054452	AES	-1.2	1.26	0.167
ENSMUSG00000055200	SERTAD3	-1.7	1.25	0.168
ENSMUSG00000041560	GLTSCR2	-2.4	1.25	0.168
ENSMUSG00000035027	MAP2K2	4.3	1.24	0.17
ENSMUSG00000008976	GABPA	4.6	1.24	0.17
ENSMUSG00000071645	TUT1	-1.8	1.24	0.17
ENSMUSG00000037447	ARID5A	-2.8	1.24	0.17
ENSMUSG00000093938	EVI2B	-4.4	1.23	0.171
ENSMUSG00000013833	MED16	-1.5	1.23	0.171
ENSMUSG00000075600	ZC3H3	-2.1	1.23	0.171
ENSMUSG00000028683	EIF2B3	-1.9	1.23	0.171
ENSMUSG00000033439	TRMT13	3.6	1.22	0.172
ENSMUSG00000095909	GM10324	-4.2	1.22	0.172
ENSMUSG00000056648	HOXB8	2.4	1.21	0.174
ENSMUSG00000031965	TBX20	-4.2	1.21	0.174
ENSMUSG00000004328	HIF3A	6.1	1.21	0.174
ENSMUSG00000021469	MSX2	7	1.21	0.174
ENSMUSG00000039621	PREX1	-2.5	1.2	0.175
ENSMUSG00000058881	ZFP516	1.8	1.2	0.175
ENSMUSG00000038518	JARID2	2.3	1.19	0.177
ENSMUSG00000005621	ZFP592	-1.4	1.19	0.177
ENSMUSG00000063242	TGIF2LX2	-2.2	1.19	0.177
ENSMUSG00000009585	APOBEC3	2.3	1.19	0.177
ENSMUSG00000014771	PDCD2	-3.3	1.19	0.177
ENSMUSG00000025279	DNASE1L3	-4.3	1.17	0.18
ENSMUSG00000018923	MED11	3.8	1.17	0.18
ENSMUSG00000073423	ZFP414	2.6	1.17	0.18
ENSMUSG00000025782	TAF3	-4.2	1.17	0.18
ENSMUSG00000021997	LRRC63	-1.7	1.16	0.181
ENSMUSG00000032864	RAG2	-2.9	1.16	0.181
ENSMUSG00000028707	DMBX1	2.8	1.15	0.183
ENSMUSG00000029290	ZFP326	-1.8	1.15	0.183
ENSMUSG00000046364	RPL27A	-1.7	1.15	0.183
ENSMUSG00000032386	TRIP4	3.3	1.15	0.183
ENSMUSG00000078502	GM13212	-1.2	1.15	0.183
ENSMUSG00000034154	INO80	-2.7	1.14	0.185
ENSMUSG00000073062	ZXDB	-2.1	1.14	0.185
ENSMUSG00000066042	MED18	2.4	1.14	0.185
ENSMUSG00000039081	ZFP503	5.3	1.14	0.185
ENSMUSG00000023781	HES7	2.8	1.13	0.186
ENSMUSG00000044475	ASCC1	-1.6	1.13	0.186
ENSMUSG00000047141	ZFP654	-1.9	1.13	0.186
ENSMUSG00000040629	MAEL	-2.5	1.13	0.186
ENSMUSG00000034292	TRAF3IP1	-2.1	1.13	0.186
ENSMUSG00000050100	HMX2	7.1	1.13	0.186
ENSMUSG00000000916	NSUN5	2.1	1.13	0.186
ENSMUSG00000045757	ZFP764	2.4	1.12	0.188
ENSMUSG00000047171	HELT	-4.4	1.12	0.188
ENSMUSG00000043342	HOXD9	-1.6	1.12	0.188
ENSMUSG00000053286	TRMT1L	5.4	1.12	0.188
ENSMUSG00000046185	ZFP84	-1.1	1.12	0.188
ENSMUSG00000057561	EIF1A	-4.2	1.12	0.188
ENSMUSG00000022557	BOP1	-3.1	1.11	0.189
ENSMUSG00000066880	ZFP617	-1.5	1.11	0.189
ENSMUSG00000054604	CGGBP1	1.4	1.11	0.189
ENSMUSG00000075704	TXNRD2	2.3	1.11	0.189
ENSMUSG00000043219	HOXA6	-2.2	1.11	0.189
ENSMUSG00000055067	SMYD3	-3.7	1.11	0.189
ENSMUSG00000047123	TICAM1	4.4	1.09	0.193
ENSMUSG00000049641	VGLL2	-3.5	1.08	0.195
ENSMUSG00000034297	MED13	-0.9	1.08	0.195
ENSMUSG00000038630	ZKSCAN16	-4.3	1.08	0.195
ENSMUSG00000005148	KLF5	-1.3	1.07	0.196
ENSMUSG00000033581	IGF2BP2	-2.6	1.07	0.196
ENSMUSG00000057173	RFX8	-3.7	1.06	0.198
ENSMUSG00000026004	KANSL1L	-2	1.06	0.198
ENSMUSG00000039523	CEP104	-2.1	1.06	0.198
ENSMUSG00000022951	RCAN1	-3	1.06	0.198
ENSMUSG00000043760	PKHD1	1.1	1.06	0.198
ENSMUSG00000017843	PPP2R5C	-2	1.06	0.198
ENSMUSG00000024914	DRAP1	-1.9	1.05	0.2
ENSMUSG00000071359	TBPL1	5.1	1.05	0.2
ENSMUSG00000060678	HIST1H4C	-1.1	1.04	0.202
ENSMUSG00000060461	DPPA5A	2.6	1.04	0.202
ENSMUSG00000041229	PHF8	-3.4	1.04	0.202
ENSMUSG00000045826	PTPRCAP	-4.1	1.04	0.202
ENSMUSG00000027236	EIF3J1	-2.3	1.03	0.204
ENSMUSG00000060206	ZFP462	-1.5	1.02	0.206
ENSMUSG00000006673	QRICH1	-2.9	1.02	0.206
ENSMUSG00000027737	SLC7A11	-1.4	1.02	0.206
ENSMUSG00000030942	THUMPD1	-1.4	1.02	0.206
ENSMUSG00000036279	ZBTB20	2.9	1.02	0.206
ENSMUSG00000038116	PHF20	3.2	1.01	0.208
ENSMUSG00000061898	RBAK	1.7	1.01	0.208
ENSMUSG00000058028	ZSCAN5B	-2.5	1.01	0.208
ENSMUSG00000035877	ZHX3	6.4	1.01	0.208
ENSMUSG00000030880	POLR3E	-2.3	1	0.21
ENSMUSG00000049672	ZBTB14	-1.3	1	0.21
ENSMUSG00000039200	ATF7IP2	-2.4	0.997	0.21
ENSMUSG00000006941	EIF1B	2	0.996	0.21
ENSMUSG00000020653	KLF11	-2.3	0.996	0.21
ENSMUSG00000042625	SAFB2	-2.2	0.996	0.21
ENSMUSG00000048562	SP8	-1.6	0.996	0.21
ENSMUSG00000022096	HR	-3.9	0.99	0.211
ENSMUSG00000043668	TOX3	-1.5	0.984	0.213
ENSMUSG00000002833	HDGFRP2	-1.1	0.978	0.214
ENSMUSG00000053646	PLXNB1	-1.3	0.976	0.214
ENSMUSG00000033454	ZBTB1	-2.1	0.976	0.214
ENSMUSG00000024800	RPP30	3.5	0.973	0.215
ENSMUSG00000096334	SH2D1B1	-2.9	0.969	0.216
ENSMUSG00000031312	ITGB1BP2	6	0.967	0.216
ENSMUSG00000069312	HIST1H3H	-1.6	0.965	0.217
ENSMUSG00000049800	SERTAD2	2.1	0.965	0.217
ENSMUSG00000051510	MAFG	-4.2	0.964	0.217
ENSMUSG00000024560	CXXC1	-2.1	0.963	0.217
ENSMUSG00000061482	HIST1H4D	-3.2	0.961	0.217
ENSMUSG00000001225	SLC26A3	-4.1	0.958	0.218
ENSMUSG00000022526	ZFP251	2	0.952	0.219
ENSMUSG00000025255	ZFHX4	-4.2	0.95	0.22
ENSMUSG00000033200	TPSG1	-4.1	0.943	0.221
ENSMUSG00000037214	THAP1	-1.9	0.934	0.223
ENSMUSG00000056476	MED12L	-4.8	0.932	0.224
ENSMUSG00000060032	H2AFJ	1.1	0.928	0.225
ENSMUSG00000035420	FAM170A	-1	0.927	0.225
ENSMUSG00000054716	ZFP771	-2.8	0.922	0.226
ENSMUSG00000034889	CACTIN	1.9	0.921	0.226
ENSMUSG00000043290	ZFP784	-1	0.921	0.226
ENSMUSG00000063785	UTP14A	-3.3	0.913	0.228
ENSMUSG00000026464	ZC3H11A	-2.3	0.912	0.228
ENSMUSG00000007617	HOMER1	-3.2	0.908	0.229
ENSMUSG00000004096	CWC15	-1.3	0.904	0.23
ENSMUSG00000037991	RMI2	-2.5	0.897	0.232
ENSMUSG00000026805	BARHL1	-2.2	0.897	0.232
ENSMUSG00000000942	HOXA4	-1.6	0.895	0.232
ENSMUSG00000072872	RYBP	-1.8	0.893	0.233
ENSMUSG00000034544	RSRC1	-1.3	0.892	0.233
ENSMUSG00000044519	ZFP488	-3.1	0.889	0.233
ENSMUSG00000016554	EIF3D	-2.6	0.889	0.233
ENSMUSG00000078619	SMARCD2	-1.6	0.888	0.234
ENSMUSG00000029826	ZC3HAV1	6.5	0.88	0.236
ENSMUSG00000055835	ZFP1	-1.1	0.874	0.237
ENSMUSG00000078768	ZFP566	3.3	0.867	0.239
ENSMUSG00000038290	SMG6	-1.3	0.863	0.24
ENSMUSG00000003992	SSBP2	-2.2	0.862	0.24
ENSMUSG00000027939	NUP210L	-3.1	0.858	0.241
ENSMUSG00000046101	MCMDC2	-1.1	0.855	0.242
ENSMUSG00000036817	SUN1	-2.4	0.854	0.242
ENSMUSG00000018076	MED13L	1.4	0.852	0.243
ENSMUSG00000079487	MED12	1.4	0.848	0.244
ENSMUSG00000044927	H1FX	-2.8	0.845	0.244
ENSMUSG00000042408	ZMYM6	4.5	0.838	0.246
ENSMUSG00000046865	FBL	-1.5	0.834	0.247
ENSMUSG00000070780	RBM47	-4.1	0.832	0.248
ENSMUSG00000042477	TFAP2E	-3	0.831	0.248
ENSMUSG00000028568	BTF3L4	-1.4	0.831	0.248
ENSMUSG00000033732	SF3B3	2.2	0.829	0.248
ENSMUSG00000002329	MDP1	-2.6	0.827	0.249
ENSMUSG00000027510	RBM38	3.2	0.826	0.249
ENSMUSG00000034968	LBX2	-2.4	0.822	0.25
ENSMUSG00000029736	NOBOX	3.5	0.821	0.25
ENSMUSG00000000730	DNMT3L	2.9	0.821	0.25
ENSMUSG00000027102	HOXD8	3.6	0.81	0.253
ENSMUSG00000036211	HIST1H1T	-1.8	0.809	0.253
ENSMUSG00000029504	DDX51	3.7	0.807	0.254
ENSMUSG00000040158	TAX1BP3	5.5	0.803	0.255
ENSMUSG00000038253	HOXA5	-2.8	0.8	0.256
ENSMUSG00000029627	ZKSCAN14	2.1	0.799	0.256
ENSMUSG00000091736	YY2	1.5	0.798	0.256
ENSMUSG00000028898	TRNAU1AP	-1.3	0.797	0.257
ENSMUSG00000027387	ZC3H8	-1	0.793	0.258
ENSMUSG00000038538	UBN2	3	0.79	0.258
ENSMUSG00000057098	EBF1	-1.8	0.789	0.259
ENSMUSG00000019837	GTF3C6	1.6	0.787	0.259
ENSMUSG00000069114	ZBTB10	-4.4	0.787	0.259
ENSMUSG00000091086	GM5428	1.7	0.785	0.26
ENSMUSG00000038902	POGZ	-4.1	0.785	0.26
ENSMUSG00000058046	4933430I17RIK	-3.6	0.784	0.26
ENSMUSG00000055782	ABCD2	-1.1	0.778	0.262
ENSMUSG00000070031	SP140	3.1	0.778	0.262
ENSMUSG00000034818	CELF5	1.7	0.777	0.262
ENSMUSG00000051251	NHLH1	1.5	0.776	0.262
ENSMUSG00000028799	ZFP362	-2.1	0.775	0.263
ENSMUSG00000073209	KLF14	1.3	0.767	0.265
ENSMUSG00000039449	PRPF18	-1	0.765	0.265
ENSMUSG00000029388	EIF2B1	2.4	0.758	0.267
ENSMUSG00000034057	MYRFL	-1	0.756	0.268
ENSMUSG00000020171	YEATS4	-2.4	0.752	0.269
ENSMUSG00000067194	EIF1AX	-2.2	0.752	0.269
ENSMUSG00000025265	FGD1	4.4	0.745	0.271
ENSMUSG00000038236	HOXA7	-1.4	0.745	0.271
ENSMUSG00000030291	MED21	-1.9	0.738	0.273
ENSMUSG00000057469	E2F6	-3.3	0.738	0.273
ENSMUSG00000010592	DAZL	1.4	0.737	0.273
ENSMUSG00000018862	OTOP3	-1.3	0.737	0.273
ENSMUSG00000024498	TCERG1	4.9	0.73	0.275
ENSMUSG00000028522	MIER1	-1.2	0.726	0.277
ENSMUSG00000049755	ZFP672	-1	0.722	0.278
ENSMUSG00000049037	CLEC4A1	-4	0.72	0.278
ENSMUSG00000095362	GM14325	-4.1	0.714	0.28
ENSMUSG00000026535	IFI202B	-1.1	0.71	0.282
ENSMUSG00000000731	AIRE	1.8	0.708	0.282
ENSMUSG00000022721	TRMT2A	-2.7	0.702	0.284
ENSMUSG00000075595	ZFP652	-1.4	0.698	0.285
ENSMUSG00000066798	ZBTB6	-1	0.697	0.285
ENSMUSG00000096010	HIST4H4	-1.4	0.697	0.285
ENSMUSG00000041815	POLDIP3	1.6	0.696	0.286
ENSMUSG00000038954	SUPT3	-0.9	0.694	0.286
ENSMUSG00000042726	TRAFD1	-1	0.686	0.289
ENSMUSG00000051518	RPS19BP1	2.9	0.682	0.29
ENSMUSG00000037426	DEPDC5	-2.7	0.681	0.29
ENSMUSG00000071256	ZFP213	-4.3	0.679	0.291
ENSMUSG00000062397	ZFP706	4.6	0.679	0.291
ENSMUSG00000035569	ANKRD11	-1	0.675	0.292
ENSMUSG00000055116	ARNTL	-3.2	0.674	0.293
ENSMUSG00000040296	DDX58	-1.4	0.673	0.293
ENSMUSG00000052928	CTIF	-3.7	0.672	0.293
ENSMUSG00000024548	SETBP1	1.2	0.67	0.294
ENSMUSG00000005267	ZFP287	-3.5	0.668	0.294
ENSMUSG00000032526	DEB1	2.3	0.667	0.295
ENSMUSG00000079083	JRKL	6.6	0.662	0.296
ENSMUSG00000020358	HNRNPAB	-1.4	0.661	0.297
ENSMUSG00000078427	SARNP	2.9	0.661	0.297
ENSMUSG00000052102	GNPDA1	1.1	0.658	0.298
ENSMUSG00000028901	GMEB1	-3.1	0.657	0.298
ENSMUSG00000064036	MRO	-4.3	0.656	0.298
ENSMUSG00000000690	HOXB6	1.3	0.655	0.299
ENSMUSG00000030543	MESP2	-1	0.653	0.299
ENSMUSG00000027796	SMAD9	1.3	0.652	0.3
ENSMUSG00000043602	ZFP3	-1.3	0.646	0.302
ENSMUSG00000024135	SRBD1	2.2	0.642	0.303
ENSMUSG00000001016	ILF2	1.8	0.639	0.304
ENSMUSG00000061283	TGIF2LX1	-2.3	0.637	0.305
ENSMUSG00000019826	ZBTB24	1.1	0.636	0.305
ENSMUSG00000037034	PAX1	-1.9	0.636	0.305
ENSMUSG00000027593	RALY	-1.9	0.633	0.306
ENSMUSG00000028644	ERMAP	-1	0.631	0.307
ENSMUSG00000040446	RPRD1A	-2.5	0.629	0.307
ENSMUSG00000059851	SUV420H2	1.2	0.628	0.308
ENSMUSG00000022199	SLC22A17	-1	0.628	0.308
ENSMUSG00000006311	ETV2	-1.5	0.627	0.308
ENSMUSG00000031935	MED17	1.2	0.625	0.309
ENSMUSG00000057156	HOMEZ	-3	0.625	0.309
ENSMUSG00000033047	EIF3L	-1.2	0.624	0.309
ENSMUSG00000007209	CEACAM9	-3.8	0.623	0.31
ENSMUSG00000063382	BCL9L	-1.6	0.619	0.311
ENSMUSG00000070354	GM21975	-1.7	0.617	0.312
ENSMUSG00000034271	JDP2	-0.7	0.617	0.312
ENSMUSG00000006050	SRA1	-2.7	0.617	0.312
ENSMUSG00000044186	NKX2-6	-1.6	0.611	0.314
ENSMUSG00000042372	DMRT3	-3.2	0.611	0.314
ENSMUSG00000038151	PRDM1	4.4	0.609	0.314
ENSMUSG00000062861	ZFP28	-1.7	0.606	0.315
ENSMUSG00000050945	ZFP438	3.7	0.605	0.316
ENSMUSG00000026896	IFIH1	1.6	0.605	0.316
ENSMUSG00000030866	ERN2	4.8	0.605	0.316
ENSMUSG00000035873	PAWR	-2.9	0.603	0.316
ENSMUSG00000047067	DUSP28	-3.3	0.603	0.316
ENSMUSG00000085795	ZFP703	-3.4	0.601	0.317
ENSMUSG00000025586	CPEB1	-2.2	0.6	0.317
ENSMUSG00000021366	HIVEP1	-1.3	0.597	0.318
ENSMUSG00000042446	ZMYM4	-3.9	0.596	0.319
ENSMUSG00000055148	KLF2	1.1	0.593	0.32
ENSMUSG00000021604	IRX4	1.2	0.591	0.32
ENSMUSG00000036819	JMJD4	-2.5	0.586	0.322
ENSMUSG00000027238	FRMD5	-1	0.586	0.322
ENSMUSG00000041124	MSANTD4	0.9	0.586	0.322
ENSMUSG00000038535	ZFP280D	-1.6	0.584	0.323
ENSMUSG00000031134	RBMX	1.2	0.583	0.323
ENSMUSG00000012076	BRMS1L	-2.5	0.583	0.323
ENSMUSG00000026404	DDX59	-0.9	0.582	0.324
ENSMUSG00000043903	GM22	1.8	0.581	0.324
ENSMUSG00000028729	EBNA1BP2	-1.6	0.581	0.324
ENSMUSG00000078903	GM14391	1.2	0.58	0.324
ENSMUSG00000025025	MXI1	1.2	0.58	0.324
ENSMUSG00000032015	POU2F3	-1.4	0.58	0.324
ENSMUSG00000090290	GM17296	1.4	0.58	0.324
ENSMUSG00000078887	GM6710	1.2	0.58	0.324
ENSMUSG00000021375	KIF13A	-0.8	0.576	0.326
ENSMUSG00000024215	SPDEF	-1.3	0.574	0.326
ENSMUSG00000021775	NR1D2	-1.8	0.573	0.327
ENSMUSG00000047036	ZFP445	1.7	0.568	0.329
ENSMUSG00000033726	EMX1	-4.1	0.567	0.329
ENSMUSG00000058589	ANKS1B	-2.4	0.567	0.329
ENSMUSG00000059246	FOXB1	-1.3	0.565	0.33
ENSMUSG00000000317	BCL6B	-4.1	0.564	0.33
ENSMUSG00000026074	MAP4K4	-0.8	0.563	0.33
ENSMUSG00000061911	MYT1L	-1	0.562	0.331
ENSMUSG00000069378	PRDM6	-0.8	0.561	0.331
ENSMUSG00000067261	FOXD3	2	0.56	0.332
ENSMUSG00000033222	TTF2	-1.9	0.559	0.332
ENSMUSG00000025402	NAB2	1.9	0.555	0.333
ENSMUSG00000032735	ABLIM3	-1.5	0.552	0.334
ENSMUSG00000071604	FAM189A2	-0.8	0.548	0.336
ENSMUSG00000030393	ZIK1	1	0.546	0.337
ENSMUSG00000022286	GRHL2	2.9	0.544	0.337
ENSMUSG00000032727	MIER3	1.8	0.543	0.338
ENSMUSG00000072437	NANOS1	-2	0.541	0.339
ENSMUSG00000091405	HIST2H4	-3.1	0.539	0.339
ENSMUSG00000079716	MAP3K4	-2	0.536	0.341
ENSMUSG00000042109	CSDC2	5.7	0.534	0.341
ENSMUSG00000001988	NPAS1	1.2	0.532	0.342
ENSMUSG00000035365	PARPBP	1.2	0.529	0.343
ENSMUSG00000026751	NR5A1	-2.8	0.526	0.344
ENSMUSG00000039485	TSPYL4	0.9	0.525	0.345
ENSMUSG00000041649	KLF8	1.3	0.524	0.345
ENSMUSG00000034998	FOXN2	-1.8	0.524	0.345
ENSMUSG00000027655	DHX35	-0.8	0.522	0.346
ENSMUSG00000042185	NFRKB	1.6	0.521	0.346
ENSMUSG00000069273	HIST1H3E	-0.7	0.521	0.346
ENSMUSG00000040321	ZFP770	-2.1	0.521	0.346
ENSMUSG00000035529	PRDM4	-0.8	0.52	0.347
ENSMUSG00000040728	ESRP1	1.3	0.518	0.347
ENSMUSG00000046351	ZFP322A	-1.7	0.517	0.348
ENSMUSG00000078866	GM14420	6.2	0.515	0.349
ENSMUSG00000029832	NFE2L3	-1.2	0.514	0.349
ENSMUSG00000035356	NFKBIZ	1.2	0.51	0.351
ENSMUSG00000055313	PGBD1	-2.1	0.508	0.351
ENSMUSG00000004996	MRI1	-2.1	0.507	0.352
ENSMUSG00000031433	RBM41	-1.2	0.506	0.352
ENSMUSG00000002578	IKZF4	-1.3	0.505	0.353
ENSMUSG00000025977	BOLL	-0.9	0.505	0.353
ENSMUSG00000070732	RBM44	5.1	0.505	0.353
ENSMUSG00000024266	ADAD2	-3.7	0.503	0.353
ENSMUSG00000031907	ZFP90	-3	0.503	0.353
ENSMUSG00000024841	EIF1AD	2.5	0.502	0.354
ENSMUSG00000038425	POLI	-1.2	0.5	0.355
ENSMUSG00000063972	NR6A1	1.2	0.498	0.355
ENSMUSG00000004268	EMG1	2.4	0.497	0.356
ENSMUSG00000039699	BATF2	-0.9	0.497	0.356
ENSMUSG00000068154	INSM1	1.7	0.489	0.359
ENSMUSG00000031626	SORBS2	-1.6	0.489	0.359
ENSMUSG00000027304	RTF1	4.1	0.489	0.359
ENSMUSG00000031996	APLP2	5.1	0.488	0.359
ENSMUSG00000054309	CPSF3	-1.2	0.485	0.361
ENSMUSG00000028670	LYPLA2	-3.1	0.484	0.361
ENSMUSG00000030446	ZFP273	-0.7	0.48	0.363
ENSMUSG00000047034	ANKRD33	-2.2	0.479	0.363
ENSMUSG00000060397	ZFP128	0.9	0.479	0.363
ENSMUSG00000029765	PLXNA4	-0.8	0.477	0.364
ENSMUSG00000022774	NCBP2	-1.6	0.475	0.365
ENSMUSG00000029038	SSU72	-1.6	0.475	0.365
ENSMUSG00000055817	MTA3	-1.1	0.474	0.365
ENSMUSG00000046667	RBM12B1	-0.8	0.474	0.365
ENSMUSG00000023980	TAF8	-1.2	0.473	0.366
ENSMUSG00000039354	SMARCAL1	-1.3	0.473	0.366
ENSMUSG00000062040	ZFP27	1.4	0.471	0.367
ENSMUSG00000014329	BICC1	-3.7	0.471	0.367
ENSMUSG00000035305	ROR1	-0.8	0.47	0.367
ENSMUSG00000026788	ZBTB43	3.4	0.468	0.368
ENSMUSG00000055210	FOXD2	1.7	0.463	0.37
ENSMUSG00000057967	FGF18	-2.1	0.463	0.37
ENSMUSG00000040694	APOBEC2	1.2	0.462	0.37
ENSMUSG00000043059	ZFP513	4.4	0.462	0.37
ENSMUSG00000074220	ZFP382	0.9	0.461	0.371
ENSMUSG00000041762	GPR155	-1.4	0.461	0.371
ENSMUSG00000026638	IRF6	1.1	0.46	0.371
ENSMUSG00000020982	NEMF	-0.9	0.457	0.372
ENSMUSG00000025494	SIGIRR	1.4	0.457	0.372
ENSMUSG00000024456	DIAP1	-1.5	0.455	0.373
ENSMUSG00000003847	NFAT5	0.6	0.454	0.373
ENSMUSG00000047412	ZBTB44	1.3	0.454	0.373
ENSMUSG00000005846	RSL1D1	1.4	0.452	0.374
ENSMUSG00000031167	RBM3	1	0.452	0.374
ENSMUSG00000046982	TSHZ1	1.2	0.452	0.374
ENSMUSG00000063889	CREM	-2.4	0.451	0.375
ENSMUSG00000017830	DHX58	-0.8	0.449	0.376
ENSMUSG00000062417	HIST1H3G	1.4	0.446	0.377
ENSMUSG00000038000	ACD	-0.8	0.445	0.377
ENSMUSG00000039477	TNRC18	0.9	0.443	0.378
ENSMUSG00000061013	MKX	-2	0.443	0.378
ENSMUSG00000025475	GPR123	1.2	0.443	0.378
ENSMUSG00000054967	ZFP647	-3.2	0.441	0.379
ENSMUSG00000017264	EXOSC10	2.2	0.441	0.379
ENSMUSG00000018698	LHX1	-1.5	0.441	0.379
ENSMUSG00000068551	ZFP467	-1	0.439	0.38
ENSMUSG00000033863	KLF9	1.5	0.438	0.38
ENSMUSG00000025997	IKZF2	-1.4	0.437	0.381
ENSMUSG00000031398	PLXNA3	-1.5	0.432	0.383
ENSMUSG00000028042	ZBTB7B	-1.3	0.431	0.383
ENSMUSG00000071665	FOXR2	-0.8	0.431	0.383
ENSMUSG00000038932	TCFL5	0.9	0.43	0.384
ENSMUSG00000069049	EIF2S3Y	2.3	0.43	0.384
ENSMUSG00000054169	CEACAM10	1.6	0.429	0.384
ENSMUSG00000036572	UPF3B	-2.7	0.429	0.384
ENSMUSG00000046962	ZBTB21	5.4	0.429	0.384
ENSMUSG00000010476	EBF3	1.2	0.424	0.386
ENSMUSG00000040489	SOX30	-0.8	0.423	0.387
ENSMUSG00000052435	CEBPE	-1.3	0.419	0.389
ENSMUSG00000038167	PLEKHG6	5	0.419	0.389
ENSMUSG00000021597	ANKRD32	-1.7	0.418	0.389
ENSMUSG00000048385	SCRT1	-1.5	0.418	0.389
ENSMUSG00000041309	NKX6-2	1	0.418	0.389
ENSMUSG00000030507	DBX1	-0.8	0.415	0.39
ENSMUSG00000050328	HOXC12	-3.5	0.415	0.39
ENSMUSG00000025498	IRF7	-0.8	0.414	0.391
ENSMUSG00000047002	MSGN1	-1.1	0.414	0.391
ENSMUSG00000026610	ESRRG	-0.9	0.414	0.391
ENSMUSG00000097084	FOXL1	-3.3	0.414	0.391
ENSMUSG00000000435	MYF5	-0.8	0.413	0.391
ENSMUSG00000014686	CEACAM16	-0.9	0.413	0.391
ENSMUSG00000028322	EXOSC3	-1.1	0.413	0.391
ENSMUSG00000024268	CELF4	-1.3	0.411	0.392
ENSMUSG00000033210	SLC9C1	-0.9	0.41	0.393
ENSMUSG00000067724	GBX1	-3.1	0.409	0.393
ENSMUSG00000055436	SRSF11	-1	0.409	0.393
ENSMUSG00000040331	NSMCE4A	-1.1	0.408	0.394
ENSMUSG00000042589	CUX2	-2.2	0.406	0.395
ENSMUSG00000019897	CCDC59	-0.9	0.403	0.396
ENSMUSG00000052363	ZDHHC19	-1.3	0.403	0.396
ENSMUSG00000045519	ZFP560	-1.8	0.4	0.397
ENSMUSG00000054160	NKX2-4	-1.1	0.399	0.398
ENSMUSG00000039473	UBN1	-4	0.398	0.398
ENSMUSG00000021051	PPP2R5E	-0.8	0.398	0.398
ENSMUSG00000028233	TGS1	-1.1	0.397	0.399
ENSMUSG00000024968	RCOR2	-2.5	0.397	0.399
ENSMUSG00000056895	HIST3H2BA	-1.6	0.394	0.4
ENSMUSG00000034430	ZXDC	1.4	0.394	0.4
ENSMUSG00000003410	ELAVL3	1.5	0.393	0.401
ENSMUSG00000050213	SNIP1	-1.6	0.393	0.401
ENSMUSG00000078970	WDR92	2.1	0.391	0.402
ENSMUSG00000028777	GNAT3	-2.3	0.389	0.402
ENSMUSG00000035666	GTF3C4	-1.1	0.386	0.404
ENSMUSG00000024175	TEKT4	5.5	0.385	0.404
ENSMUSG00000042448	HOXD1	-3.5	0.384	0.405
ENSMUSG00000030243	RECQL	-0.8	0.381	0.406
ENSMUSG00000020335	ZFP354B	-0.9	0.38	0.407
ENSMUSG00000031347	CETN2	-0.7	0.38	0.407
ENSMUSG00000027881	PRPF38B	-1.5	0.377	0.408
ENSMUSG00000033543	GTF2A2	-1.5	0.377	0.408
ENSMUSG00000035378	SHQ1	-1.5	0.377	0.408
ENSMUSG00000036698	AGO2	-1.1	0.377	0.408
ENSMUSG00000054715	ZSCAN22	1	0.375	0.409
ENSMUSG00000036158	PRICKLE1	2.1	0.375	0.409
ENSMUSG00000029016	CLCN6	1.7	0.374	0.41
ENSMUSG00000027613	EIF6	1.4	0.373	0.41
ENSMUSG00000034673	PBX2	-0.8	0.371	0.411
ENSMUSG00000070345	HSF5	-0.9	0.371	0.411
ENSMUSG00000047003	ZFP41	-0.8	0.369	0.412
ENSMUSG00000037206	ISLR	-1.3	0.369	0.412
ENSMUSG00000007415	GATAD1	-1.1	0.367	0.413
ENSMUSG00000042500	AGO4	-1.9	0.365	0.414
ENSMUSG00000022201	ZFR	-0.8	0.363	0.415
ENSMUSG00000008489	ELAVL2	1.6	0.363	0.415
ENSMUSG00000042320	PROX2	-2.5	0.363	0.415
ENSMUSG00000034758	TLE6	1.8	0.362	0.415
ENSMUSG00000018750	ZBTB4	-0.8	0.362	0.415
ENSMUSG00000066000	2610305D13RIK	-1.9	0.361	0.416
ENSMUSG00000048897	ZFP710	1.1	0.361	0.416
ENSMUSG00000029439	SFSWAP	-1.1	0.36	0.416
ENSMUSG00000036916	ZFP280C	1	0.36	0.416
ENSMUSG00000048686	HMGB4	4.4	0.359	0.417
ENSMUSG00000037617	SPAG1	-1.3	0.359	0.417
ENSMUSG00000027787	NMD3	1.5	0.355	0.419
ENSMUSG00000022419	DEPTOR	-3.4	0.355	0.419
ENSMUSG00000009248	ASCL2	1.6	0.354	0.419
ENSMUSG00000079428	TCEAL7	-2	0.353	0.42
ENSMUSG00000037007	ZFP113	4.8	0.351	0.421
ENSMUSG00000022119	RBM26	1.1	0.35	0.421
ENSMUSG00000050058	PRM3	-2	0.349	0.422
ENSMUSG00000027428	RBBP9	-0.7	0.347	0.423
ENSMUSG00000024483	ANKHD1	-0.8	0.344	0.425
ENSMUSG00000035916	PTPRQ	-1.4	0.343	0.425
ENSMUSG00000021066	ATL1	3.4	0.343	0.425
ENSMUSG00000058794	NFE2	-0.7	0.342	0.426
ENSMUSG00000025019	LCOR	5	0.342	0.426
ENSMUSG00000031881	CDH16	1.8	0.34	0.427
ENSMUSG00000007946	PHOX2A	0.7	0.34	0.427
ENSMUSG00000024695	ZFP91	-1.4	0.34	0.427
ENSMUSG00000033352	MAP2K4	0.8	0.337	0.428
ENSMUSG00000028949	SMARCD3	-0.8	0.336	0.429
ENSMUSG00000026305	LRRFIP1	-2.4	0.336	0.429
ENSMUSG00000022109	MED4	2	0.335	0.429
ENSMUSG00000035597	PRPF39	0.9	0.33	0.432
ENSMUSG00000028099	POLR3C	1.1	0.326	0.434
ENSMUSG00000058402	ZFP420	0.6	0.326	0.434
ENSMUSG00000020623	MAP2K6	-0.7	0.323	0.436
ENSMUSG00000090213	TMEM189	1	0.321	0.437
ENSMUSG00000051977	PRDM9	-3.3	0.319	0.438
ENSMUSG00000038025	PHF2	1.2	0.318	0.438
ENSMUSG00000036109	MBNL3	-0.9	0.314	0.44
ENSMUSG00000028977	CASZ1	-1.2	0.313	0.441
ENSMUSG00000021661	ANKRA2	-1.6	0.313	0.441
ENSMUSG00000023333	GCM1	-2.1	0.312	0.441
ENSMUSG00000035601	TRMT10B	-0.7	0.309	0.443
ENSMUSG00000031568	RWDD4A	0.8	0.309	0.443
ENSMUSG00000017999	DDX27	1.4	0.308	0.444
ENSMUSG00000026135	ZFP142	-0.7	0.305	0.445
ENSMUSG00000016831	TOX4	-0.8	0.305	0.445
ENSMUSG00000051490	FOXD4	-0.7	0.304	0.446
ENSMUSG00000053110	YAP1	-0.7	0.301	0.447
ENSMUSG00000010362	RDM1	0.7	0.301	0.447
ENSMUSG00000036792	MBD5	0.6	0.301	0.447
ENSMUSG00000070420	ZSCAN25	-2.2	0.301	0.447
ENSMUSG00000034442	TRMT5	-1.3	0.3	0.448
ENSMUSG00000020692	NLE1	-1.3	0.3	0.448
ENSMUSG00000021362	GCM2	-0.6	0.299	0.448
ENSMUSG00000072995	CPXCR1	4	0.299	0.448
ENSMUSG00000038299	WDR36	-1	0.299	0.448
ENSMUSG00000051176	ZFP42	-0.7	0.298	0.449
ENSMUSG00000041343	ANKRD42	-0.6	0.297	0.449
ENSMUSG00000034839	LARP6	0.9	0.297	0.449
ENSMUSG00000075588	HOXB2	-3.2	0.297	0.449
ENSMUSG00000050240	HIC2	-2	0.296	0.45
ENSMUSG00000032419	TBX18	-1.5	0.296	0.45
ENSMUSG00000050714	ZBTB26	-0.9	0.294	0.451
ENSMUSG00000027831	VEPH1	2.5	0.293	0.452
ENSMUSG00000005373	MLXIPL	-1.1	0.292	0.452
ENSMUSG00000054079	UTP18	-0.9	0.291	0.453
ENSMUSG00000031609	SAP30	-1.3	0.291	0.453
ENSMUSG00000030386	ZFP606	0.9	0.291	0.453
ENSMUSG00000020273	PAPOLG	-4.2	0.29	0.453
ENSMUSG00000030521	MPHOSPH10	1.6	0.29	0.453
ENSMUSG00000064141	ZFP69	1	0.289	0.454
ENSMUSG00000037197	RBM17	-0.9	0.289	0.454
ENSMUSG00000063146	CLIP2	-0.9	0.287	0.455
ENSMUSG00000039117	TAF4A	-1.3	0.284	0.457
ENSMUSG00000021271	ZFP839	-1.2	0.284	0.457
ENSMUSG00000020228	HELB	1.4	0.284	0.457
ENSMUSG00000050368	HOXD10	-3.2	0.283	0.457
ENSMUSG00000022987	ZFP641	-2.2	0.283	0.457
ENSMUSG00000032119	HINFP	-1.2	0.282	0.458
ENSMUSG00000032940	RBM11	2.5	0.279	0.459
ENSMUSG00000010175	PROX1	-1.1	0.277	0.461
ENSMUSG00000002885	CD97	-1.5	0.277	0.461
ENSMUSG00000048485	ZBTB8B	-4.6	0.276	0.461
ENSMUSG00000021418	RPP40	1.6	0.274	0.462
ENSMUSG00000045248	MED26	-0.7	0.272	0.464
ENSMUSG00000042570	MIER2	-0.7	0.271	0.464
ENSMUSG00000036528	PPFIBP2	-0.5	0.271	0.464
ENSMUSG00000025085	ABLIM1	0.6	0.27	0.465
ENSMUSG00000007817	ZMIZ1	2.5	0.27	0.465
ENSMUSG00000042472	ZFP410	-0.7	0.269	0.465
ENSMUSG00000023104	RFC2	1.5	0.266	0.467
ENSMUSG00000045098	SUV420H1	-0.6	0.264	0.468
ENSMUSG00000052040	KLF13	0.6	0.262	0.469
ENSMUSG00000049600	ZBTB45	2.6	0.262	0.469
ENSMUSG00000079662	NTN3	-0.7	0.261	0.47
ENSMUSG00000029267	MTF2	2	0.26	0.471
ENSMUSG00000018651	TADA2A	-1.2	0.26	0.471
ENSMUSG00000036098	MYRF	-2.3	0.258	0.472
ENSMUSG00000051184	ZFP524	-0.6	0.256	0.473
ENSMUSG00000033249	HSF4	1.2	0.254	0.474
ENSMUSG00000074088	SNRNP40	1.5	0.253	0.475
ENSMUSG00000045591	OLIG3	-1	0.252	0.475
ENSMUSG00000003505	PSG18	-1.9	0.25	0.476
ENSMUSG00000054582	PABPC1L	-2	0.249	0.477
ENSMUSG00000078495	GM13157	-1	0.248	0.478
ENSMUSG00000011267	ZFP296	-0.6	0.248	0.478
ENSMUSG00000031256	CSTF2	-2.7	0.248	0.478
ENSMUSG00000022685	PARN	-1.2	0.247	0.478
ENSMUSG00000022332	KHDRBS3	-0.8	0.246	0.479
ENSMUSG00000020069	HNRNPH3	-0.7	0.244	0.48
ENSMUSG00000037337	MAP4K1	-0.7	0.243	0.481
ENSMUSG00000046709	MAPK10	0.6	0.243	0.481
ENSMUSG00000036036	ZFP57	-0.7	0.242	0.481
ENSMUSG00000042895	ABRA	-0.6	0.24	0.482
ENSMUSG00000032777	GTF3C1	-1.2	0.239	0.483
ENSMUSG00000038718	PBX3	1.1	0.238	0.484
ENSMUSG00000041703	ZIC5	-0.6	0.233	0.487
ENSMUSG00000068284	GM608	-0.5	0.233	0.487
ENSMUSG00000021681	AGGF1	-1.3	0.231	0.488
ENSMUSG00000027544	NFATC2	-0.7	0.231	0.488
ENSMUSG00000028059	ARHGEF2	1.2	0.231	0.488
ENSMUSG00000054893	ZFP667	-1	0.231	0.488
ENSMUSG00000056854	POU3F4	1.5	0.229	0.489
ENSMUSG00000031099	SMARCA1	1.5	0.228	0.49
ENSMUSG00000054074	SKIDA1	0.7	0.224	0.492
ENSMUSG00000064264	ZFP428	-1.6	0.224	0.492
ENSMUSG00000069189	ZDHHC11	-0.5	0.222	0.493
ENSMUSG00000033499	LARP4B	5.4	0.221	0.494
ENSMUSG00000002345	2310045N01RIK	-0.6	0.221	0.494
ENSMUSG00000035051	DHX57	-0.7	0.22	0.495
ENSMUSG00000040721	ZFHX2	6.2	0.22	0.495
ENSMUSG00000041995	ZBED3	0.6	0.219	0.495
ENSMUSG00000029538	SRSF9	0.7	0.218	0.496
ENSMUSG00000041645	DDX24	-0.6	0.217	0.497
ENSMUSG00000071064	ZFP827	-0.6	0.217	0.497
ENSMUSG00000049985	ANKRD55	0.8	0.217	0.497
ENSMUSG00000034071	ZFP551	-0.7	0.216	0.497
ENSMUSG00000034384	BARHL2	-3.5	0.213	0.499
ENSMUSG00000056962	JMJD6	-1.2	0.212	0.5
ENSMUSG00000093661	EIF4E3	2.2	0.211	0.5
ENSMUSG00000037275	GEMIN5	1.3	0.211	0.5
ENSMUSG00000032436	CMTM7	-0.7	0.211	0.5
ENSMUSG00000078851	HIST3H2A	-0.6	0.21	0.501
ENSMUSG00000006705	PKNOX1	-0.5	0.208	0.502
ENSMUSG00000037993	DHX38	-0.8	0.205	0.504
ENSMUSG00000014303	GLIS2	3.8	0.205	0.504
ENSMUSG00000028282	CASP8AP2	-0.7	0.204	0.505
ENSMUSG00000055917	ZFP277	5.4	0.203	0.506
ENSMUSG00000024561	MBD1	0.6	0.203	0.506
ENSMUSG00000040187	ARNTL2	0.9	0.202	0.506
ENSMUSG00000021007	SPATA7	1	0.201	0.507
ENSMUSG00000035580	KCNH8	0.8	0.199	0.508
ENSMUSG00000064043	TRERF1	-0.8	0.198	0.509
ENSMUSG00000034486	GBX2	-3.9	0.198	0.509
ENSMUSG00000003444	MED29	-0.8	0.198	0.509
ENSMUSG00000048878	HEXIM1	-0.7	0.195	0.511
ENSMUSG00000024803	ANKRD1	1.5	0.193	0.512
ENSMUSG00000090258	CHURC1	1	0.193	0.512
ENSMUSG00000069045	DDX3Y	1	0.192	0.513
ENSMUSG00000028540	DPH2	0.9	0.191	0.514
ENSMUSG00000044709	GEMIN7	0.6	0.19	0.514
ENSMUSG00000022361	ZHX1	0.6	0.19	0.514
ENSMUSG00000009941	NXF2	-1.1	0.189	0.515
ENSMUSG00000049327	SETD8	6	0.188	0.516
ENSMUSG00000038622	MED30	-0.8	0.186	0.517
ENSMUSG00000028034	FUBP1	-0.5	0.185	0.518
ENSMUSG00000003234	ABCF3	-0.6	0.185	0.518
ENSMUSG00000025086	TRUB1	1.2	0.184	0.518
ENSMUSG00000053111	FANK1	2.2	0.184	0.518
ENSMUSG00000037579	KCNH3	1.7	0.184	0.518
ENSMUSG00000023106	DENR	-0.8	0.184	0.518
ENSMUSG00000067438	HMX1	0.7	0.183	0.519
ENSMUSG00000033099	NOL12	-0.6	0.181	0.52
ENSMUSG00000048763	HOXB3	0.7	0.181	0.52
ENSMUSG00000068823	CSDE1	-0.8	0.18	0.521
ENSMUSG00000025612	BACH1	0.8	0.18	0.521
ENSMUSG00000061601	PCLO	-0.6	0.179	0.522
ENSMUSG00000021067	SAV1	-0.5	0.178	0.522
ENSMUSG00000033767	D930015E06RIK	5.3	0.177	0.523
ENSMUSG00000071341	EGR4	-0.7	0.175	0.525
ENSMUSG00000026735	PTF1A	0.5	0.175	0.525
ENSMUSG00000004364	CUL3	-0.7	0.174	0.525
ENSMUSG00000021743	FEZF2	-0.5	0.173	0.526
ENSMUSG00000057842	ZFP595	-2.7	0.171	0.527
ENSMUSG00000052707	TNRC6A	0.7	0.171	0.527
ENSMUSG00000048410	ZFP407	-0.6	0.169	0.529
ENSMUSG00000037533	RAPGEF6	-0.5	0.169	0.529
ENSMUSG00000002524	PUF60	-0.7	0.169	0.529
ENSMUSG00000021936	MAPK8	-1.5	0.168	0.53
ENSMUSG00000050600	ZFP831	-0.5	0.167	0.53
ENSMUSG00000049878	RLF	0.6	0.165	0.532
ENSMUSG00000064037	GPN1	-0.6	0.165	0.532
ENSMUSG00000055480	ZFP458	1.6	0.165	0.532
ENSMUSG00000042606	HIRIP3	-2.6	0.163	0.533
ENSMUSG00000057551	ZFP317	-0.5	0.162	0.534
ENSMUSG00000072770	ACRBP	-0.5	0.162	0.534
ENSMUSG00000033237	ARID2	0.6	0.162	0.534
ENSMUSG00000040209	ZFP704	-0.8	0.161	0.535
ENSMUSG00000030123	PLXND1	0.5	0.159	0.536
ENSMUSG00000050966	LIN28A	1.4	0.159	0.536
ENSMUSG00000044452	ZFP507	0.7	0.159	0.536
ENSMUSG00000024518	RAX	-4.3	0.159	0.536
ENSMUSG00000028060	2810403A07RIK	2.3	0.159	0.536
ENSMUSG00000030180	KDM5A	-0.5	0.157	0.538
ENSMUSG00000058665	EN1	-2.3	0.156	0.538
ENSMUSG00000020366	MAPK9	-0.6	0.155	0.539
ENSMUSG00000045252	ZFP574	-0.6	0.154	0.54
ENSMUSG00000095567	NOC2L	-0.6	0.154	0.54
ENSMUSG00000055639	DACH1	-0.5	0.153	0.541
ENSMUSG00000022394	L3MBTL2	0.6	0.153	0.541
ENSMUSG00000058093	AA987161	0.6	0.153	0.541
ENSMUSG00000024837	DMRT1	-0.6	0.152	0.541
ENSMUSG00000020092	PALD1	-0.6	0.152	0.541
ENSMUSG00000019297	NOP9	0.6	0.15	0.543
ENSMUSG00000068302	NOTO	3	0.149	0.544
ENSMUSG00000028137	CELF3	-0.6	0.148	0.544
ENSMUSG00000025821	ZFP282	1	0.148	0.544
ENSMUSG00000043445	PGP	-0.4	0.147	0.545
ENSMUSG00000037730	MYNN	-0.5	0.147	0.545
ENSMUSG00000022312	EIF3H	-0.9	0.146	0.546
ENSMUSG00000022336	EIF3E	-0.9	0.146	0.546
ENSMUSG00000053580	TANC2	0.5	0.145	0.547
ENSMUSG00000050410	TCF19	-0.5	0.145	0.547
ENSMUSG00000069476	ZFP616	1.9	0.144	0.547
ENSMUSG00000069727	GM5595	0.5	0.143	0.548
ENSMUSG00000054737	ZFP182	1.8	0.142	0.549
ENSMUSG00000045268	ZFP691	-2.8	0.141	0.55
ENSMUSG00000042167	PAPD4	-0.7	0.14	0.55
ENSMUSG00000028330	NCBP1	-0.7	0.14	0.55
ENSMUSG00000039737	PRKRIP1	2.2	0.14	0.55
ENSMUSG00000028565	NFIA	-0.5	0.138	0.552
ENSMUSG00000047242	TAF9B	4.1	0.138	0.552
ENSMUSG00000039841	ZFP800	-0.6	0.138	0.552
ENSMUSG00000053536	CSTF2T	-0.6	0.137	0.553
ENSMUSG00000020733	SLC9A3R1	-0.8	0.136	0.554
ENSMUSG00000024220	ZFP523	0.9	0.136	0.554
ENSMUSG00000040964	ARHGEF10L	0.7	0.134	0.555
ENSMUSG00000035125	GCFC2	1.6	0.134	0.555
ENSMUSG00000038533	CBFA2T2	-0.8	0.134	0.555
ENSMUSG00000078862	GM14326	-3.9	0.133	0.556
ENSMUSG00000024312	WDR46	0.6	0.133	0.556
ENSMUSG00000030757	ZKSCAN2	-0.4	0.131	0.558
ENSMUSG00000045336	HSFY2	-2.5	0.131	0.558
ENSMUSG00000033740	ST18	-1.2	0.131	0.558
ENSMUSG00000021500	DDX46	2.9	0.131	0.558
ENSMUSG00000021464	ROR2	-0.5	0.13	0.558
ENSMUSG00000060284	SP7	-0.5	0.129	0.559
ENSMUSG00000034032	RPAP1	1.7	0.128	0.56
ENSMUSG00000047911	NPM2	0.6	0.127	0.561
ENSMUSG00000002881	NAB1	-0.5	0.127	0.561
ENSMUSG00000022194	PABPN1	-0.7	0.126	0.562
ENSMUSG00000027185	NAT10	-0.5	0.126	0.562
ENSMUSG00000022484	HOXC10	0.5	0.125	0.563
ENSMUSG00000017667	ZFP334	-0.8	0.125	0.563
ENSMUSG00000029404	ARL6IP4	-0.5	0.125	0.563
ENSMUSG00000033849	B3GALT2	-0.5	0.125	0.563
ENSMUSG00000030600	LRFN1	0.7	0.125	0.563
ENSMUSG00000015882	LCORL	-0.5	0.124	0.563
ENSMUSG00000021255	ESRRB	0.6	0.124	0.563
ENSMUSG00000028988	CTNNBIP1	-0.6	0.124	0.563
ENSMUSG00000063358	MAPK1	-0.4	0.122	0.565
ENSMUSG00000047371	ZFP768	1.3	0.122	0.565
ENSMUSG00000029033	ACAP3	-0.4	0.121	0.566
ENSMUSG00000030382	SLC27A5	1	0.121	0.566
ENSMUSG00000062808	HIST1H3D	-0.9	0.121	0.566
ENSMUSG00000025223	LDB1	-0.9	0.12	0.567
ENSMUSG00000039756	DNTTIP2	-0.5	0.12	0.567
ENSMUSG00000003051	ELF3	1.4	0.12	0.567
ENSMUSG00000021880	RNASE6	-3	0.12	0.567
ENSMUSG00000026799	MED27	-0.9	0.12	0.567
ENSMUSG00000029068	CCNL2	4.7	0.119	0.568
ENSMUSG00000038766	GABPB2	-4.1	0.119	0.568
ENSMUSG00000031079	ZFP300	0.6	0.119	0.568
ENSMUSG00000034621	GPATCH8	0.8	0.119	0.568
ENSMUSG00000046229	SCAND1	-0.4	0.117	0.569
ENSMUSG00000019947	ARID5B	1.3	0.117	0.569
ENSMUSG00000024274	ZSCAN30	-2.5	0.117	0.569
ENSMUSG00000001542	ELL2	0.9	0.115	0.571
ENSMUSG00000050919	ZFP366	-0.7	0.115	0.571
ENSMUSG00000043372	HEXIM2	-0.4	0.114	0.572
ENSMUSG00000030001	FIGLA	0.5	0.114	0.572
ENSMUSG00000006720	ZFP184	0.6	0.114	0.572
ENSMUSG00000030016	ZFML	0.8	0.113	0.573
ENSMUSG00000018932	MAP2K3	1.3	0.113	0.573
ENSMUSG00000020300	CPEB4	-2.8	0.113	0.573
ENSMUSG00000038691	MBD3L1	0.6	0.112	0.574
ENSMUSG00000029012	ORC5	-0.9	0.112	0.574
ENSMUSG00000000056	NARF	0.7	0.111	0.574
ENSMUSG00000028910	MECR	0.5	0.111	0.574
ENSMUSG00000024097	SRSF7	0.7	0.11	0.575
ENSMUSG00000048728	ZFP454	-0.6	0.11	0.575
ENSMUSG00000034245	HDAC11	1.4	0.109	0.576
ENSMUSG00000028676	SRSF10	0.5	0.109	0.576
ENSMUSG00000020743	MIF4GD	0.5	0.109	0.576
ENSMUSG00000044030	IRF2BP1	-0.6	0.108	0.577
ENSMUSG00000053414	HUNK	-0.6	0.108	0.577
ENSMUSG00000031816	MTHFSD	-0.5	0.107	0.578
ENSMUSG00000021990	SPATA13	-0.6	0.106	0.579
ENSMUSG00000025128	BHLHE22	-0.5	0.106	0.579
ENSMUSG00000020519	SAP30L	1.5	0.105	0.58
ENSMUSG00000028528	DNAJC6	5.1	0.105	0.58
ENSMUSG00000066797	ZFP648	1.2	0.104	0.581
ENSMUSG00000032495	LRRC2	-0.4	0.104	0.581
ENSMUSG00000031157	PQBP1	-0.5	0.103	0.582
ENSMUSG00000030127	COPS7A	1.5	0.102	0.582
ENSMUSG00000030423	POP4	-0.8	0.102	0.582
ENSMUSG00000031848	LSM4	-0.8	0.102	0.582
ENSMUSG00000031590	FRG1	-0.4	0.102	0.582
ENSMUSG00000022811	ZFP148	0.6	0.101	0.583
ENSMUSG00000041886	MACC1	0.5	0.1	0.584
ENSMUSG00000024235	MAP3K8	-0.8	0.0994	0.585
ENSMUSG00000055932	FTO	-0.4	0.0994	0.585
ENSMUSG00000046058	EID2	1	0.0992	0.585
ENSMUSG00000031374	ZFP92	-0.4	0.099	0.585
ENSMUSG00000028587	ORC1	-0.6	0.0986	0.586
ENSMUSG00000061755	BOD1L	-0.4	0.098	0.586
ENSMUSG00000021175	CDCA7L	-0.4	0.0979	0.586
ENSMUSG00000046541	ZFP526	0.4	0.0977	0.586
ENSMUSG00000021506	PITX1	-0.5	0.0966	0.587
ENSMUSG00000026572	TBX19	0.5	0.0959	0.588
ENSMUSG00000028940	HES2	0.7	0.0954	0.589
ENSMUSG00000049577	ZFPM1	-0.4	0.0954	0.589
ENSMUSG00000020706	FTSJ3	-0.8	0.0947	0.589
ENSMUSG00000022515	ANKS3	-0.7	0.0941	0.59
ENSMUSG00000033458	FAN1	0.5	0.0937	0.59
ENSMUSG00000054003	TDRD9	0.4	0.0932	0.591
ENSMUSG00000040148	HMX3	-0.5	0.093	0.591
ENSMUSG00000030515	TARSL2	-0.4	0.0925	0.591
ENSMUSG00000040289	HEY1	0.7	0.0922	0.592
ENSMUSG00000034949	ZFR2	-0.4	0.0919	0.592
ENSMUSG00000055633	ZFP580	-0.5	0.0916	0.592
ENSMUSG00000059625	SOHLH1	1	0.0914	0.592
ENSMUSG00000037001	ZFP39	0.3	0.0912	0.593
ENSMUSG00000051550	ZFP579	0.5	0.0905	0.593
ENSMUSG00000063821	DUPD1	0.4	0.0899	0.594
ENSMUSG00000031660	BRD7	0.5	0.089	0.595
ENSMUSG00000046792	ZFP787	-0.4	0.0887	0.595
ENSMUSG00000041483	ZFP281	-0.5	0.0886	0.595
ENSMUSG00000047143	DMRTA2	-0.3	0.0874	0.596
ENSMUSG00000028546	ELAVL4	-0.5	0.0871	0.597
ENSMUSG00000037235	MXD4	-0.5	0.0868	0.597
ENSMUSG00000044390	TIGD3	0.6	0.0867	0.597
ENSMUSG00000028610	DMRTB1	-0.5	0.0863	0.597
ENSMUSG00000007872	ID3	-0.4	0.0854	0.598
ENSMUSG00000035266	HELQ	-0.4	0.0841	0.6
ENSMUSG00000020962	GTF2A1	-0.6	0.083	0.601
ENSMUSG00000075000	NRBF2	-0.5	0.0822	0.602
ENSMUSG00000007812	ZFP655	-0.4	0.0805	0.603
ENSMUSG00000059273	ZC3H4	-0.5	0.0792	0.605
ENSMUSG00000021012	ZC3H14	-1.4	0.0784	0.606
ENSMUSG00000095253	ZFP799	-0.3	0.0781	0.606
ENSMUSG00000020086	H2AFY2	-0.4	0.0773	0.607
ENSMUSG00000000244	TSPAN32	1.9	0.0771	0.607
ENSMUSG00000041837	PDCD7	-0.5	0.0756	0.609
ENSMUSG00000056493	FOXK1	-0.4	0.0753	0.609
ENSMUSG00000040712	CAMTA2	0.6	0.0752	0.609
ENSMUSG00000028688	TOE1	-0.6	0.0742	0.61
ENSMUSG00000021697	DEPDC1B	-0.5	0.074	0.61
ENSMUSG00000054383	PNMA1	-0.4	0.0736	0.611
ENSMUSG00000029715	POP7	-0.7	0.0735	0.611
ENSMUSG00000054199	GON4L	-0.7	0.0735	0.611
ENSMUSG00000048047	ZBTB33	0.4	0.0733	0.611
ENSMUSG00000033902	MAPKBP1	1.1	0.0729	0.611
ENSMUSG00000024013	FGD2	0.3	0.0727	0.612
ENSMUSG00000059475	ZFP426	0.5	0.0724	0.612
ENSMUSG00000035910	DCDC2A	0.5	0.0724	0.612
ENSMUSG00000022914	BRWD1	-0.4	0.0721	0.612
ENSMUSG00000050272	DSCAM	-0.4	0.0719	0.613
ENSMUSG00000020076	DDX50	0.7	0.0713	0.613
ENSMUSG00000048138	DMRT2	0.5	0.0711	0.613
ENSMUSG00000011349	DMRTC2	-0.3	0.0709	0.614
ENSMUSG00000037855	ZFP365	-0.7	0.0707	0.614
ENSMUSG00000038895	ZFP653	0.4	0.0704	0.614
ENSMUSG00000042851	ZC3H6	-0.3	0.07	0.615
ENSMUSG00000055204	ANKRD17	-0.8	0.0699	0.615
ENSMUSG00000066009	GM13051	-0.7	0.0696	0.615
ENSMUSG00000027173	DEPDC7	0.5	0.0696	0.615
ENSMUSG00000029614	RPL6	-0.7	0.0696	0.615
ENSMUSG00000031326	CDX4	-0.5	0.0695	0.615
ENSMUSG00000043753	DMRTA1	-0.3	0.0694	0.615
ENSMUSG00000048481	MYPOP	1	0.0685	0.616
ENSMUSG00000031667	AKTIP	-0.4	0.068	0.617
ENSMUSG00000091854	MIER2	0.4	0.0673	0.617
ENSMUSG00000036602	ALX1	-0.3	0.0665	0.618
ENSMUSG00000051375	PCDH1	5.7	0.0664	0.618
ENSMUSG00000063954	HIST2H2AA1	-0.4	0.0659	0.619
ENSMUSG00000064220	HIST2H2AA2	-0.4	0.0659	0.619
ENSMUSG00000023050	MAP3K12	0.5	0.0654	0.62
ENSMUSG00000042812	FOXF1	-0.3	0.0647	0.62
ENSMUSG00000057000	NXF3	0.4	0.0638	0.621
ENSMUSG00000031808	SLC27A1	-0.5	0.0635	0.622
ENSMUSG00000045896	PAIP2B	0.3	0.0631	0.622
ENSMUSG00000030204	DDX47	0.5	0.063	0.622
ENSMUSG00000045817	ZFP36L2	-0.7	0.0624	0.623
ENSMUSG00000023411	NFATC4	0.4	0.0622	0.623
ENSMUSG00000028053	ASH1L	-0.5	0.0617	0.624
ENSMUSG00000032582	RBM6	-0.4	0.0615	0.624
ENSMUSG00000020052	ASCL1	-0.3	0.0613	0.624
ENSMUSG00000028840	ZFP593	-0.3	0.0598	0.626
ENSMUSG00000096210	H1F0	1	0.0593	0.627
ENSMUSG00000048874	PHF3	-0.4	0.0579	0.628
ENSMUSG00000055762	EEF1D	-0.3	0.0577	0.629
ENSMUSG00000034007	SCAPER	0.5	0.0569	0.63
ENSMUSG00000047819	TIGD4	0.4	0.0569	0.63
ENSMUSG00000031697	ORC6	-0.6	0.0563	0.63
ENSMUSG00000026890	LHX6	-0.4	0.0558	0.631
ENSMUSG00000019338	ZFP687	-0.3	0.0556	0.631
ENSMUSG00000035275	RAVER2	-0.4	0.0555	0.631
ENSMUSG00000031393	MECP2	-0.5	0.0548	0.632
ENSMUSG00000024891	SLC29A2	-2.7	0.0547	0.632
ENSMUSG00000002602	AXL	0.4	0.0544	0.633
ENSMUSG00000047907	TSHZ2	-0.2	0.0539	0.633
ENSMUSG00000026468	LHX4	-0.3	0.0535	0.634
ENSMUSG00000039834	ZFP335	-0.3	0.0524	0.635
ENSMUSG00000018040	RRP7A	0.8	0.0519	0.636
ENSMUSG00000029697	FEZF1	-0.3	0.0514	0.636
ENSMUSG00000041390	MDFIC	-0.4	0.0514	0.636
ENSMUSG00000031865	DCTN1	0.3	0.0508	0.637
ENSMUSG00000067071	HES6	-0.3	0.0502	0.638
ENSMUSG00000027133	NOP10	0.3	0.0502	0.638
ENSMUSG00000015501	HIVEP2	0.5	0.0498	0.638
ENSMUSG00000040128	PNRC1	-0.2	0.0494	0.639
ENSMUSG00000027547	SALL4	-0.3	0.0492	0.639
ENSMUSG00000035930	CHST4	0.3	0.0492	0.639
ENSMUSG00000004500	ZFP324	0.4	0.0488	0.64
ENSMUSG00000027204	FBN1	0.4	0.0487	0.64
ENSMUSG00000060510	ZFP266	-0.3	0.0485	0.64
ENSMUSG00000025451	PAIP1	-0.3	0.0476	0.641
ENSMUSG00000047264	ZFP358	0.6	0.0474	0.641
ENSMUSG00000007035	MSH5	-0.3	0.0464	0.643
ENSMUSG00000039068	ZZZ3	-0.4	0.0463	0.643
ENSMUSG00000047591	MAFA	-0.4	0.0459	0.643
ENSMUSG00000029402	SNRNP35	-0.5	0.0458	0.644
ENSMUSG00000050619	ZSCAN29	-0.3	0.0448	0.645
ENSMUSG00000019782	RWDD1	1.9	0.0446	0.645
ENSMUSG00000047821	TRIM16	-0.3	0.0446	0.645
ENSMUSG00000071477	ZFP777	-0.2	0.0444	0.645
ENSMUSG00000041272	TOX	0.6	0.0443	0.646
ENSMUSG00000056749	NFIL3	1.7	0.0442	0.646
ENSMUSG00000074899	SPTBN5	-0.3	0.0439	0.646
ENSMUSG00000040043	RBMS2	-0.3	0.0437	0.646
ENSMUSG00000002455	PRPF6	-0.5	0.0434	0.647
ENSMUSG00000041420	MEIS3	-0.4	0.0433	0.647
ENSMUSG00000025105	BNC1	-0.3	0.0429	0.647
ENSMUSG00000053801	GRWD1	-0.5	0.0428	0.648
ENSMUSG00000049764	ZFP280B	-0.3	0.0423	0.648
ENSMUSG00000051499	ZFP786	0.3	0.0417	0.649
ENSMUSG00000028619	TCEANC2	-0.4	0.0412	0.65
ENSMUSG00000025216	LBX1	-0.3	0.0412	0.65
ENSMUSG00000092558	MED20	-0.5	0.0409	0.65
ENSMUSG00000022053	EBF2	0.3	0.0398	0.652
ENSMUSG00000042507	ELMSAN1	-0.3	0.0395	0.652
ENSMUSG00000008496	POU2F2	-0.3	0.0393	0.652
ENSMUSG00000054385	CEACAM2	-0.3	0.0389	0.653
ENSMUSG00000031379	PIR	0.2	0.0383	0.654
ENSMUSG00000046957	SPZ1	0.3	0.0383	0.654
ENSMUSG00000021494	DDX41	-0.5	0.0379	0.655
ENSMUSG00000004263	ATN1	-0.3	0.0378	0.655
ENSMUSG00000039158	AKNA	0.3	0.0377	0.655
ENSMUSG00000091519	SKOR2	0.2	0.0377	0.655
ENSMUSG00000028850	GPATCH3	-0.3	0.0371	0.656
ENSMUSG00000023007	PRPF40B	3.5	0.0365	0.657
ENSMUSG00000005718	TFAP4	-0.8	0.0362	0.657
ENSMUSG00000051390	ZBTB22	0.2	0.0358	0.658
ENSMUSG00000075040	ZFP408	0.3	0.0357	0.658
ENSMUSG00000033326	KDM4A	-0.3	0.0357	0.658
ENSMUSG00000052331	ANKRD44	-0.2	0.0351	0.659
ENSMUSG00000070291	DDX43	-0.3	0.0348	0.659
ENSMUSG00000027359	SLC27A2	-0.2	0.0345	0.66
ENSMUSG00000034259	EXOSC4	0.4	0.0345	0.66
ENSMUSG00000070990	FOXE1	-0.3	0.0344	0.66
ENSMUSG00000054519	ZFP867	0.4	0.0342	0.66
ENSMUSG00000097918	ASCL5	0.4	0.0331	0.662
ENSMUSG00000091243	VGLL3	0.6	0.0328	0.662
ENSMUSG00000045251	ZFP688	0.8	0.0316	0.664
ENSMUSG00000032357	TINAG	-0.5	0.0314	0.665
ENSMUSG00000029686	CUL1	-0.3	0.0312	0.665
ENSMUSG00000035923	MYF6	-0.2	0.031	0.665
ENSMUSG00000006456	RBM14	-0.5	0.031	0.665
ENSMUSG00000027583	ZBTB46	-0.3	0.0308	0.666
ENSMUSG00000031621	ISX	-0.4	0.0303	0.666
ENSMUSG00000054648	ZFP869	-0.2	0.0301	0.667
ENSMUSG00000032264	ZW10	-0.3	0.0296	0.667
ENSMUSG00000061143	MAML3	1.3	0.0296	0.667
ENSMUSG00000029144	GTF3C2	-0.2	0.0282	0.67
ENSMUSG00000028175	DEPDC1A	-0.3	0.0281	0.67
ENSMUSG00000034551	HDX	0.2	0.0272	0.671
ENSMUSG00000030443	ZFP583	-0.2	0.0271	0.672
ENSMUSG00000028749	PLA2G2F	0.3	0.0267	0.672
ENSMUSG00000067220	CNGA1	-0.2	0.0266	0.673
ENSMUSG00000032320	RCN2	-0.3	0.0259	0.674
ENSMUSG00000003154	FOXJ2	-0.2	0.0257	0.674
ENSMUSG00000033430	TERF2IP	-0.2	0.0257	0.674
ENSMUSG00000049823	ZBTB12	0.4	0.0257	0.674
ENSMUSG00000078173	LENEP	-0.3	0.0255	0.675
ENSMUSG00000032446	EOMES	-0.2	0.0251	0.675
ENSMUSG00000023018	SMARCD1	0.3	0.0243	0.677
ENSMUSG00000028487	BNC2	-0.2	0.0236	0.678
ENSMUSG00000020075	DDX21	-0.2	0.0235	0.678
ENSMUSG00000025872	THOC3	0.9	0.0227	0.679
ENSMUSG00000029802	ABCG2	-0.3	0.0224	0.68
ENSMUSG00000020248	NFYB	-0.4	0.0221	0.681
ENSMUSG00000023988	BYSL	-0.4	0.0216	0.681
ENSMUSG00000041992	RAPGEF5	-0.2	0.0211	0.682
ENSMUSG00000026279	THAP4	-0.3	0.0207	0.683
ENSMUSG00000031487	BRF2	0.3	0.0205	0.683
ENSMUSG00000001158	SNRNP27	-0.2	0.0198	0.685
ENSMUSG00000029235	PDCL2	0.6	0.0196	0.685
ENSMUSG00000001823	HOXD12	-0.2	0.0192	0.686
ENSMUSG00000021685	OTP	0.2	0.0191	0.686
ENSMUSG00000010461	EYA4	0.4	0.019	0.686
ENSMUSG00000005883	SPO11	-0.2	0.0189	0.687
ENSMUSG00000040363	BCOR	-0.2	0.0186	0.687
ENSMUSG00000079277	HOXD3	-0.2	0.0186	0.687
ENSMUSG00000029814	IGF2BP3	-0.2	0.0186	0.687
ENSMUSG00000038721	HOXB7	-0.2	0.0172	0.69
ENSMUSG00000060257	SCRT2	0.3	0.0164	0.692
ENSMUSG00000027803	WWTR1	-3	0.0163	0.692
ENSMUSG00000044024	RELL2	-0.2	0.0161	0.692
ENSMUSG00000082482	H2AFB2	0.2	0.016	0.692
ENSMUSG00000033983	COIL	-0.2	0.016	0.692
ENSMUSG00000010205	RAVER1	-0.2	0.0156	0.693
ENSMUSG00000027498	CSTF1	-0.2	0.0156	0.693
ENSMUSG00000073043	ATOH1	0.3	0.0155	0.693
ENSMUSG00000037492	ZMAT4	-0.3	0.0151	0.694
ENSMUSG00000033423	ERI3	0.2	0.0145	0.696
ENSMUSG00000045991	ONECUT2	0.4	0.0145	0.696
ENSMUSG00000028580	PUM1	0.2	0.0143	0.696
ENSMUSG00000060969	IRX1	-0.2	0.0143	0.696
ENSMUSG00000016018	SKIV2L2	0.3	0.0143	0.696
ENSMUSG00000038725	PKHD1L1	-0.2	0.0141	0.696
ENSMUSG00000022009	NUFIP1	0.2	0.0141	0.696
ENSMUSG00000011306	SUGP1	-0.2	0.014	0.696
ENSMUSG00000051495	IRF2BP2	-0.2	0.014	0.696
ENSMUSG00000021540	SMAD5	-0.2	0.014	0.696
ENSMUSG00000036672	CENPT	-0.2	0.014	0.696
ENSMUSG00000031734	IRX3	0.2	0.0139	0.697
ENSMUSG00000023015	RACGAP1	-0.2	0.0136	0.697
ENSMUSG00000030264	THUMPD3	0.2	0.0135	0.698
ENSMUSG00000049536	TCEAL1	-0.2	0.0134	0.698
ENSMUSG00000055341	ZFP457	-0.8	0.0131	0.698
ENSMUSG00000020472	ZKSCAN17	-0.2	0.0131	0.698
ENSMUSG00000063488	ZKSCAN7	-1.6	0.0129	0.699
ENSMUSG00000042279	H1FOO	0.2	0.0126	0.7
ENSMUSG00000030752	KDM8	-0.1	0.012	0.701
ENSMUSG00000037513	SAMD4B	-0.2	0.012	0.701
ENSMUSG00000061887	SSBP3	-0.1	0.0119	0.701
ENSMUSG00000044155	NAA38	-0.2	0.0115	0.702
ENSMUSG00000037921	DDX60	-3.5	0.0114	0.702
ENSMUSG00000022536	GLYR1	0.2	0.0109	0.704
ENSMUSG00000004542	PSG19	-1.5	0.0108	0.704
ENSMUSG00000039748	EXO1	-0.1	0.0105	0.705
ENSMUSG00000031107	RBMX2	0.2	0.0103	0.705
ENSMUSG00000009076	ZMAT5	-0.1	0.0101	0.706
ENSMUSG00000038700	HOXB5	-0.2	0.00994	0.706
ENSMUSG00000022724	MINA	-0.2	0.00936	0.708
ENSMUSG00000030751	PSMA1	-0.3	0.00919	0.708
ENSMUSG00000040782	RFWD2	-0.3	0.00919	0.708
ENSMUSG00000026317	CLN8	0.2	0.00916	0.708
ENSMUSG00000025478	DPYSL4	-0.1	0.00869	0.71
ENSMUSG00000029844	HOXA1	0.8	0.00865	0.71
ENSMUSG00000047909	ANKRD16	0.2	0.00843	0.711
ENSMUSG00000028798	EIF3I	0.2	0.00818	0.711
ENSMUSG00000067455	HIST1H4J	-0.2	0.00788	0.712
ENSMUSG00000036636	CLCN7	0.3	0.00777	0.713
ENSMUSG00000023026	DIP2B	-0.1	0.00742	0.714
ENSMUSG00000022160	METTL3	-0.2	0.00737	0.714
ENSMUSG00000042548	ASXL1	0.2	0.00728	0.714
ENSMUSG00000026427	EIF2D	0.2	0.00722	0.714
ENSMUSG00000037296	LSM1	0.2	0.00708	0.715
ENSMUSG00000028741	MRTO4	-0.1	0.00696	0.715
ENSMUSG00000055239	KCMF1	-0.1	0.0069	0.715
ENSMUSG00000022469	RAPGEF3	-0.1	0.00675	0.716
ENSMUSG00000020656	GRHL1	0.1	0.00661	0.717
ENSMUSG00000029868	TRPV6	-0.1	0.0065	0.717
ENSMUSG00000029517	ANKRD7	-0.1	0.00635	0.717
ENSMUSG00000033964	ZBTB41	0.1	0.00556	0.72
ENSMUSG00000039531	ZUFSP	0.1	0.00537	0.721
ENSMUSG00000015165	HNRNPL	-0.2	0.00533	0.721
ENSMUSG00000035355	KCNH4	-0.1	0.00501	0.722
ENSMUSG00000026946	NMI	-0.1	0.00472	0.723
ENSMUSG00000032212	SLTM	-0.1	0.00471	0.723
ENSMUSG00000032802	SRXN1	-0.1	0.00468	0.723
ENSMUSG00000093445	LRCH4	-0.1	0.00456	0.724
ENSMUSG00000019984	MED23	-0.1	0.00438	0.724
ENSMUSG00000025592	DACH2	0.2	0.00437	0.724
ENSMUSG00000034610	ZCCHC11	-0.1	0.00401	0.726
ENSMUSG00000040620	DHX33	-0.1	0.00392	0.726
ENSMUSG00000024986	HHEX	0.4	0.0036	0.727
ENSMUSG00000050064	ZFP697	0.1	0.00341	0.728
ENSMUSG00000059713	RCAN3	0.2	0.00338	0.728
ENSMUSG00000023025	LARP4	0.1	0.00325	0.729
ENSMUSG00000039623	AP5Z1	0.1	0.00317	0.729
ENSMUSG00000044243	BHLHA9	0.1	0.00315	0.729
ENSMUSG00000075266	CENPW	-0.1	0.00312	0.729
ENSMUSG00000041303	GTF3C3	-0.1	0.00308	0.729
ENSMUSG00000027309	4930402H24RIK	-0.1	0.00296	0.73
ENSMUSG00000060586	H2-EB1	0.1	0.00292	0.73
ENSMUSG00000019373	COPS3	-0.1	0.0029	0.73
ENSMUSG00000020526	ZNHIT3	-0.1	0.00264	0.731
ENSMUSG00000033961	ZFP446	-0.1	0.00258	0.731
ENSMUSG00000045273	CENPH	-0.1	0.00236	0.732
ENSMUSG00000021144	MTA1	0.1	0.00229	0.733
ENSMUSG00000066760	PSG16	-0.1	0.00223	0.733
ENSMUSG00000003970	RPL8	-0.1	0.00219	0.733
ENSMUSG00000034640	TIPARP	-0.1	0.00215	0.733
ENSMUSG00000027018	HAT1	-0.1	0.00214	0.733
ENSMUSG00000074607	TOX2	0.1	0.00203	0.734
ENSMUSG00000032998	FOXJ3	-0.1	0.00161	0.735
ENSMUSG00000022488	NCKAP1L	-0.1	0.00138	0.736
ENSMUSG00000078302	FOXD1	0.1	0.00137	0.736
ENSMUSG00000025213	KAZALD1	0.1	0.00118	0.737
ENSMUSG00000037570	MCRS1	-0.1	0.00096	0.738
ENSMUSG00000045662	HENMT1	-0.1	0.0009	0.738
ENSMUSG00000020037	RFX4	0.1	0.000843	0.739
ENSMUSG00000069744	PSMB3	-0.1	0.000737	0.739
ENSMUSG00000023991	FOXP4	0.1	0.000695	0.739
ENSMUSG00000045193	CIRBP	-0.1	0.000503	0.74
ENSMUSG00000075327	ZBTB2	-0.1	0.000395	0.74
ENSMUSG00000027230	CREB3L1	-0.1	0.000382	0.74
ENSMUSG00000044646	ZBTB7C	-0.1	0.000275	0.741
ENSMUSG00000048100	TAF13	-0.1	0.000248	0.741
ENSMUSG00000027580	HELZ2	0.1	0.000112	0.742
ENSMUSG00000021098	4930447C04RIK	2.4	3.03e-05	0.742
ENSMUSG00000002679	MED6	0	0	0.742
ENSMUSG00000056300	GM13247	0	0	0.742
ENSMUSG00000018565	ELP5	0	0	0.742
ENSMUSG00000094626	CECR6	0	0	0.742
ENSMUSG00000058248	KCNH1	0	0	0.742
ENSMUSG00000096795	ZFP433	0	0	0.742
ENSMUSG00000055053	NFIC	0	0	0.742
ENSMUSG00000031706	RFX1	0	0	0.742
ENSMUSG00000026565	POU2F1	0	0	0.742
ENSMUSG00000051224	TCEANC	0	0	0.742
ENSMUSG00000072623	ZFP9	0	0	0.742
ENSMUSG00000078348	SF3B5	0	0	0.742
ENSMUSG00000074272	CEACAM1	0	0	0.742
ENSMUSG00000057101	ZFP180	0	0	0.742
ENSMUSG00000017421	ZFP207	0	0	0.742
ENSMUSG00000025959	KLF7	0	0	0.742
ENSMUSG00000021095	GSC	0	0	0.742
ENSMUSG00000036611	EEPD1	0	0	0.742
ENSMUSG00000029238	CLOCK	0	0	0.742
ENSMUSG00000050954	ZFP169	0	0	0.742
ENSMUSG00000028389	ZFP37	0	0	0.742
ENSMUSG00000010505	MYT1	0	0	0.742
ENSMUSG00000048921	ZFP689	0	0	0.742
ENSMUSG00000034820	CPSF7	0	0	0.742
ENSMUSG00000017607	TNS4	0	0	0.742
ENSMUSG00000043639	RBM20	0	0	0.742
ENSMUSG00000029135	FOSL2	0	0	0.742
ENSMUSG00000044676	ZFP612	0	0	0.742
ENSMUSG00000031508	ANKRD10	0	0	0.742
ENSMUSG00000022176	REM2	0	0	0.742
ENSMUSG00000004393	DDX56	0	0	0.742
ENSMUSG00000021911	PARG	0	0	0.742
ENSMUSG00000063455	D630045J12RIK	0	0	0.742
ENSMUSG00000016624	PHF21B	0	0	0.742
ENSMUSG00000013465	NELFB	0	0	0.742
ENSMUSG00000051579	TCEAL8	0	0	0.742
ENSMUSG00000054360	BSX	0	0	0.742
ENSMUSG00000006310	ZBTB32	0	0	0.742
ENSMUSG00000034653	YTHDC2	0	0	0.742
ENSMUSG00000042121	SSH1	0	0	0.742
ENSMUSG00000020100	SLC29A3	0	0	0.742
ENSMUSG00000059208	HNRNPM	0	0	0.742
ENSMUSG00000031665	SALL1	0	0	0.742
ENSMUSG00000074676	FOXS1	0	0	0.742
ENSMUSG00000028833	NCDN	0	0	0.742
ENSMUSG00000021569	TRIP13	0	0	0.742
ENSMUSG00000087598	ZFP111	0	0	0.742
ENSMUSG00000049184	PURG	0	0	0.742
ENSMUSG00000036775	DECR2	0	0	0.742
ENSMUSG00000049396	GEMIN4	0	0	0.742
ENSMUSG00000074785	PLXNC1	0	0	0.742
ENSMUSG00000044595	DND1	0	0	0.742
ENSMUSG00000040481	BPTF	0	0	0.742
ENSMUSG00000074771	ANKEF1	0	0	0.742
ENSMUSG00000021431	SNRNP48	0	0	0.742
ENSMUSG00000028318	POLR1E	0	0	0.742
ENSMUSG00000034681	RNPS1	0	0	0.742
ENSMUSG00000021118	PLEK2	0	0	0.742
ENSMUSG00000096199	PTRHD1	0	0	0.742
ENSMUSG00000067916	GM13139	0	0	0.742
ENSMUSG00000054939	ZFP174	0	0	0.742
ENSMUSG00000037868	EGR2	0	0	0.742
ENSMUSG00000020400	TNIP1	0	0	0.742
ENSMUSG00000028863	MEAF6	0	0	0.742
ENSMUSG00000024063	LBH	0	0	0.742
ENSMUSG00000030213	ATF7IP	0	0	0.742
ENSMUSG00000034522	ZFP395	0	0	0.742
ENSMUSG00000005043	SGSH	0	0	0.742
ENSMUSG00000021415	4933417A18RIK	0	0	0.742
ENSMUSG00000026333	GIN1	0	0	0.742
ENSMUSG00000093668	POU5F2	0	0	0.742
ENSMUSG00000022974	PAXBP1	0	0	0.742
ENSMUSG00000013822	ELOF1	0	0	0.742
ENSMUSG00000016487	PPFIBP1	0	0	0.742
ENSMUSG00000026491	AHCTF1	0	0	0.742
ENSMUSG00000001785	PWP1	0	0	0.742
ENSMUSG00000014704	HOXA2	0	0	0.742
ENSMUSG00000035946	GSX2	0	0	0.742
ENSMUSG00000055027	SMYD1	0	0	0.742
ENSMUSG00000028134	PTBP2	0	0	0.742
ENSMUSG00000017478	ZC3H18	0	0	0.742
ENSMUSG00000031738	IRX6	0	0	0.742
ENSMUSG00000038510	RPF2	0	0	0.742
ENSMUSG00000062296	TRANK1	0	0	0.742
ENSMUSG00000048930	TADA3	0	0	0.742
ENSMUSG00000004864	MAPK13	0	0	0.742
ENSMUSG00000038415	FOXQ1	0	0	0.742
ENSMUSG00000049871	NLRC3	0	0	0.742
ENSMUSG00000038418	EGR1	0	0	0.742
ENSMUSG00000008301	PHAX	0	0	0.742
ENSMUSG00000026459	MYOG	0	0	0.742
ENSMUSG00000055298	CTSJ	0	0	0.742
ENSMUSG00000025785	EXOSC7	0	0	0.742
ENSMUSG00000021127	ZFP36L1	0	0	0.742
ENSMUSG00000021838	SAMD4	0	0	0.742
ENSMUSG00000024948	MAP4K2	0	0	0.742
ENSMUSG00000035310	LIN54	0	0	0.742
ENSMUSG00000024276	ZFP397	0	0	0.742
ENSMUSG00000031365	ZFP275	0	0	0.742
ENSMUSG00000038797	ZSCAN2	0	0	0.742
ENSMUSG00000020397	MED7	0	0	0.742
ENSMUSG00000058186	GM13242	0	0	0.742
ENSMUSG00000006342	SUSD2	0	0	0.742
ENSMUSG00000030380	MZF1	0	0	0.742
ENSMUSG00000039106	HTR5A	0	0	0.742
ENSMUSG00000002325	IRF9	0	0	0.742
ENSMUSG00000070330	TMEM235	0	0	0.742
ENSMUSG00000066037	HNRNPR	0	0	0.742
ENSMUSG00000033760	RBM4B	0	0	0.742
ENSMUSG00000053935	ATF7IP	0	0	0.742
ENSMUSG00000024186	RGS11	0	0	0.742
ENSMUSG00000094936	RBM4	0	0	0.742
ENSMUSG00000074500	ZFP558	0	0	0.742
ENSMUSG00000002948	MAP2K7	0	0	0.742
ENSMUSG00000054191	KLF1	0	0	0.742
ENSMUSG00000027569	MRGBP	0	0	0.742
ENSMUSG00000026843	FUBP3	0	0	0.742
ENSMUSG00000029594	RBM19	0	0	0.742
ENSMUSG00000070003	SSBP4	0	0	0.742
ENSMUSG00000029817	TRA2A	0	0	0.742
ENSMUSG00000060639	HIST1H4I	0	0	0.742
ENSMUSG00000032301	PSMA4	0	0	0.742
ENSMUSG00000037674	RFX7	0	0	0.742
ENSMUSG00000073894	RBMXL2	0	0	0.742
ENSMUSG00000063800	PRPF38A	0	0	0.742
ENSMUSG00000058392	RRP1B	0	0	0.742
ENSMUSG00000039652	CPEB3	0	0	0.742
ENSMUSG00000020801	MED31	0	0	0.742
ENSMUSG00000057894	ZFP329	0	0	0.742
ENSMUSG00000019977	HBS1L	0	0	0.742
ENSMUSG00000029587	ZFP12	0	0	0.742
ENSMUSG00000060152	POP5	0	0	0.742
ENSMUSG00000007216	ZFP775	0	0	0.742
ENSMUSG00000034993	VAT1	0	0	0.742
ENSMUSG00000041936	AGRN	0	0	0.742
ENSMUSG00000038705	GMEB2	0	0	0.742
ENSMUSG00000008193	SPIB	0	0	0.742
ENSMUSG00000019564	ARID3A	0	0	0.742
ENSMUSG00000037279	OVOL2	0	0	0.742
ENSMUSG00000045440	INSM2	0	0	0.742
ENSMUSG00000037188	GRHL3	0	0	0.742
ENSMUSG00000029754	DLX6	0	0	0.742
ENSMUSG00000022708	ZBTB20	0	0	0.742
ENSMUSG00000060739	NSA2	0	0	0.742
ENSMUSG00000021890	EAF1	0	0	0.742
ENSMUSG00000075304	SP5	0	0	0.742
ENSMUSG00000028911	SRSF4	0	0	0.742
ENSMUSG00000035049	RRP12	0	0	0.742
ENSMUSG00000049532	SALL2	0	0	0.742
ENSMUSG00000028759	HP1BP3	0	0	0.742
ENSMUSG00000002057	FOXN1	0	0	0.742
ENSMUSG00000038193	HAND2	0	0	0.742
ENSMUSG00000068959	ZFP619	0	0	0.742
ENSMUSG00000020137	THAP2	0	0	0.742
ENSMUSG00000072294	KLF12	0	0	0.742
ENSMUSG00000070605	GM13251	0	0	0.742
ENSMUSG00000046714	FOXC2	0	0	0.742
ENSMUSG00000051220	ERCC6L	0	0	0.742
ENSMUSG00000031409	TCEAL6	0	0	0.742
ENSMUSG00000029427	ZCCHC8	0	0	0.742
ENSMUSG00000040725	HNRNPUL1	0	0	0.742
ENSMUSG00000045763	BASP1	0	0	0.742
ENSMUSG00000002658	GTF2F1	0	0	0.742
ENSMUSG00000043467	ZBTB37	0	0	0.742
ENSMUSG00000055407	MAP6	0	0	0.742
ENSMUSG00000030148	CLEC4A2	0	0	0.742
ENSMUSG00000027763	MBNL1	0	0	0.742
ENSMUSG00000066721	ZFP575	0	0	0.742
ENSMUSG00000041298	KATNAL1	0	0	0.742
ENSMUSG00000022377	ASAP1	0	0	0.742
ENSMUSG00000055991	ZKSCAN5	0	0	0.742
ENSMUSG00000032239	RP9	0	0	0.742
ENSMUSG00000001815	EVX2	0	0	0.742
ENSMUSG00000026439	RBBP5	0	0	0.742
ENSMUSG00000056820	TSNAX	0	0	0.742
ENSMUSG00000048450	MSX1	0	0	0.742
ENSMUSG00000058886	DEAF1	0	0	0.742
ENSMUSG00000016253	NELFCD	0	0	0.742
ENSMUSG00000040985	SUN3	0	0	0.742
ENSMUSG00000016503	GTF3A	0	0	0.742
ENSMUSG00000075528	AARSD1	0	0	0.742
ENSMUSG00000029345	TFIP11	0	0	0.742
ENSMUSG00000011427	ZFP790	0	0	0.742
ENSMUSG00000061809	TBPL2	0	0	0.742
ENSMUSG00000059878	ZFP422	0	0	0.742
ENSMUSG00000042487	LEO1	0	0	0.742
ENSMUSG00000026934	LHX3	0	0	0.742
ENSMUSG00000034800	ZFP661	0	0	0.742
ENSMUSG00000030149	KLRK1	0	0	0.742
ENSMUSG00000051451	CREBZF	0	0	0.742
ENSMUSG00000032745	GPBP1	0	0	0.742
ENSMUSG00000020871	DLX4	0	0	0.742
ENSMUSG00000063065	MAPK3	0	0	0.742
ENSMUSG00000021514	ZFP369	0	0	0.742
ENSMUSG00000036615	RFXAP	0	0	0.742
ENSMUSG00000004540	PSG17	0	0	0.742
ENSMUSG00000029771	IRF5	0	0	0.742
ENSMUSG00000033730	EGR3	0	0	0.742
ENSMUSG00000026058	KHDRBS2	0	0	0.742
ENSMUSG00000021470	ERCC6L2	0	0	0.742
ENSMUSG00000025930	MSC	0	0	0.742
ENSMUSG00000052137	RBM12B2	0	0	0.742
ENSMUSG00000025352	GDF11	0	0	0.742
ENSMUSG00000028089	CHD1L	0	0	0.742
ENSMUSG00000021900	BTD	0	0	0.742
ENSMUSG00000026077	NPAS2	0	0	0.742
ENSMUSG00000037652	PHC3	0	0	0.742
ENSMUSG00000020599	RGS9	0	0	0.742
ENSMUSG00000047473	ZFP30	0	0	0.742
ENSMUSG00000004105	ANGPTL2	0	0	0.742
ENSMUSG00000037784	DZIP1L	0	0	0.742
ENSMUSG00000029913	PRDM5	0	0	0.742
ENSMUSG00000021481	ZFP346	0	0	0.742
ENSMUSG00000050996	CETN1	0	0	0.742
ENSMUSG00000079681	ZGLP1	0	0	0.742
ENSMUSG00000036249	RBM43	0	0	0.742
ENSMUSG00000045555	METTL24	0	0	0.742
ENSMUSG00000024081	CEBPZ	0	0	0.742
ENSMUSG00000029423	PIWIL1	0	0	0.742
ENSMUSG00000034777	VAX2	0	0	0.742
ENSMUSG00000016921	SRSF6	0	0	0.742
ENSMUSG00000020454	EIF4ENIF1	0	0	0.742
ENSMUSG00000059309	HIST1H3F	0	0	0.742
ENSMUSG00000066224	ARID3C	0	0	0.742
ENSMUSG00000038069	CDKN2AIP	0	0	0.742
ENSMUSG00000034402	KCNH5	0	0	0.742
ENSMUSG00000071235	VRTN	0	0	0.742
ENSMUSG00000095139	POU3F2	0	0	0.742
ENSMUSG00000028957	PER3	0	0	0.742
ENSMUSG00000020327	FGF22	0	0	0.742
ENSMUSG00000074817	PAPOLB	0	0	0.742
ENSMUSG00000020246	HCFC2	0	0	0.742
ENSMUSG00000027405	NOP56	0	0	0.742
ENSMUSG00000040720	1110037F02RIK	0	0	0.742
ENSMUSG00000012350	EHF	0	0	0.742
ENSMUSG00000001415	SMG5	0	0	0.742
ENSMUSG00000062519	ZFP398	0	0	0.742
ENSMUSG00000035951	ASCL3	0	0	0.742
ENSMUSG00000021810	ECD	0	0	0.742
ENSMUSG00000062012	ZFP13	0	0	0.742
ENSMUSG00000049295	ZFP219	0	0	0.742
ENSMUSG00000021010	NPAS3	0	0	0.742
ENSMUSG00000028430	NOL6	0	0	0.742
ENSMUSG00000035215	LSM7	0	0	0.742
ENSMUSG00000060630	ZFP735	0	0	0.742
ENSMUSG00000066839	ECSIT	0	0	0.742
ENSMUSG00000000823	ZNF512B	0	0	0.742
ENSMUSG00000032652	CREBL2	0	0	0.742
ENSMUSG00000020721	HELZ	0	0	0.742
ENSMUSG00000001911	NFIX	0	0	0.742
ENSMUSG00000044791	SETD2	0	0	0.742
ENSMUSG00000040433	ZBTB38	0	0	0.742
ENSMUSG00000049606	ZFP644	0	0	0.742
ENSMUSG00000038500	PRR3	0	0	0.742
ENSMUSG00000042156	DZIP1	0	0	0.742
ENSMUSG00000037364	SRRT	0	0	0.742
ENSMUSG00000025626	PHF6	0	0	0.742
ENSMUSG00000038765	LMX1B	0	0	0.742
ENSMUSG00000028266	LMO4	0	0	0.742
ENSMUSG00000070697	UTP3	0	0	0.742
ENSMUSG00000019261	MAP1S	0	0	0.742
ENSMUSG00000060121	GEMIN2	0	0	0.742
ENSMUSG00000045034	ANKRD34B	0	0	0.742
ENSMUSG00000037331	LARP1	0	0	0.742
ENSMUSG00000074971	FIBIN	0	0	0.742
ENSMUSG00000052406	REXO4	0	0	0.742
ENSMUSG00000029840	MTPN	0	0	0.742
ENSMUSG00000035851	YTHDC1	0	0	0.742
ENSMUSG00000019494	COPS6	0	0	0.742
ENSMUSG00000064288	HIST1H4K	0	0	0.742
ENSMUSG00000022529	ZFP263	0	0	0.742
ENSMUSG00000079560	HOXA3	0	0	0.742
ENSMUSG00000039356	EXOSC2	0	0	0.742
ENSMUSG00000054034	TCEAL5	0	0	0.742
ENSMUSG00000021047	NOVA1	0	0	0.742
ENSMUSG00000028952	ZBTB48	0	0	0.742
ENSMUSG00000043456	ZFP536	0	0	0.742
ENSMUSG00000020420	ZFP607	0	0	0.742
ENSMUSG00000023947	NFKBIE	0	0	0.742
ENSMUSG00000034732	PABPC5	0	0	0.742
ENSMUSG00000033837	FOXH1	0	0	0.742
ENSMUSG00000021575	AHRR	0	0	0.742
ENSMUSG00000052751	REPIN1	0	0	0.742
ENSMUSG00000024622	HMGXB3	0	0	0.742
ENSMUSG00000021541	TRPC7	0	0	0.742
ENSMUSG00000036898	ZFP157	0	0	0.742
ENSMUSG00000049232	TIGD2	0	0	0.742
ENSMUSG00000031635	ANXA10	0	0	0.742
ENSMUSG00000028772	ZCCHC17	0	0	0.742
ENSMUSG00000001065	ZFP276	0	0	0.742
ENSMUSG00000060950	TRMT61A	0	0	0.742
ENSMUSG00000043424	EIF3J2	0	0	0.742
ENSMUSG00000041165	SPEM1	0	0	0.742
ENSMUSG00000056209	NPM3	0	0	0.742
ENSMUSG00000098022	ZFP82	0	0	0.742
ENSMUSG00000066007	ZFP600	0	0	0.742
ENSMUSG00000050397	FOXL2	0	0	0.742
ENSMUSG00000070866	ZFP804A	0	0	0.742
ENSMUSG00000023284	ZFP605	0	0	0.742
ENSMUSG00000028675	PNRC2	0	0	0.742
ENSMUSG00000001444	TBX21	0	0	0.742
ENSMUSG00000032358	FAM83B	0	0	0.742
ENSMUSG00000027799	NBEA	0	0	0.742
ENSMUSG00000024774	ANKRD22	0	0	0.742
ENSMUSG00000054321	TAF4B	0	0	0.742
ENSMUSG00000070319	EIF3G	0	0	0.742
ENSMUSG00000005470	ASF1B	0	0	0.742
ENSMUSG00000056413	ADAP1	0	0	0.742
ENSMUSG00000027132	KATNBL1	0	0	0.742
ENSMUSG00000021962	DCP1A	0	0	0.742
ENSMUSG00000001504	IRX2	0	0	0.742
ENSMUSG00000014603	ALX3	0	0	0.742
ENSMUSG00000026987	BAZ2B	0	0	0.742
ENSMUSG00000028150	RORC	0	0	0.742
ENSMUSG00000035653	LRFN5	0	0	0.742
ENSMUSG00000033669	ZFP7	0	0	0.742
ENSMUSG00000036139	HOXC9	0	0	0.742
ENSMUSG00000074886	GRK6	0	0	0.742
ENSMUSG00000035168	TANC1	0	0	0.742
ENSMUSG00000027806	TSC22D2	0	0	0.742
ENSMUSG00000033039	MICALL1	0	0	0.742
ENSMUSG00000015053	GATA2	0	0	0.742
ENSMUSG00000024619	CDX1	0	0	0.742
ENSMUSG00000023034	NR4A1	0	0	0.742
ENSMUSG00000022335	ZFAT	0	0	0.742
ENSMUSG00000025899	ALKBH8	0	0	0.742
ENSMUSG00000030738	EIF3C	0	0	0.742
ENSMUSG00000039391	CCDC81	0	0	0.742
ENSMUSG00000039342	ANKAR	0	0	0.742
ENSMUSG00000037307	BANF2	0	0	0.742
ENSMUSG00000031578	MAK16	0	0	0.742
ENSMUSG00000029389	DDX55	0	0	0.742
ENSMUSG00000025207	SEMA4G	0	0	0.742
ENSMUSG00000042063	ZFP386	0	0	0.742
ENSMUSG00000022641	BBX	0	0	0.742
ENSMUSG00000040054	BAZ2A	0	0	0.742
ENSMUSG00000009640	DMAP1	0	0	0.742
ENSMUSG00000004054	MAP3K11	0	0	0.742
ENSMUSG00000020700	MAP3K3	0	0	0.742
ENSMUSG00000045365	RBM15B	0	0	0.742
ENSMUSG00000045639	ZFP629	0	0	0.742
ENSMUSG00000038292	CCDC155	0	0	0.742
ENSMUSG00000040929	RFX3	0	0	0.742
ENSMUSG00000000838	FMR1	0	0	0.742
ENSMUSG00000015597	ZFP318	0	0	0.742
ENSMUSG00000038331	SATB2	0	0	0.742
ENSMUSG00000049421	ZFP260	0	0	0.742
ENSMUSG00000074406	ZFP628	0	0	0.742
ENSMUSG00000023165	SSXB2	0	0	0.742
ENSMUSG00000058638	ZFP110	0	0	0.742
ENSMUSG00000004356	UTP20	0	0	0.742
ENSMUSG00000042369	RBM45	0	0	0.742
ENSMUSG00000022683	PLA2G10	0	0	0.742
ENSMUSG00000026254	EIF4E2	0	0	0.742
ENSMUSG00000042097	ZFP239	0	0	0.742
ENSMUSG00000022623	SHANK3	0	0	0.742
ENSMUSG00000067942	ZFP160	0	0	0.742
ENSMUSG00000015579	NKX2-5	0	0	0.742
ENSMUSG00000039810	ZC3H10	0	0	0.742
ENSMUSG00000042419	NFKBIL1	0	0	0.742
ENSMUSG00000059689	ZFP637	0	0	0.742
ENSMUSG00000062518	ZFP534	0	0	0.742
ENSMUSG00000048377	FOXI2	0	0	0.742
ENSMUSG00000067367	LYAR	0	0	0.742
ENSMUSG00000027210	MEIS2	0	0	0.742
ENSMUSG00000057691	ZFP746	0	0	0.742
ENSMUSG00000005503	EVX1	0	0	0.742
ENSMUSG00000024136	DNASE1L2	0	0	0.742
ENSMUSG00000052135	FOXO6	0	0	0.742
ENSMUSG00000072949	ACOT1	0	0	0.742
ENSMUSG00000042377	FAM83G	0	0	0.742
ENSMUSG00000021668	POLK	0	0	0.742
ENSMUSG00000032387	RBPMS2	0	0	0.742
ENSMUSG00000044220	NKX2-3	0	0	0.742
ENSMUSG00000068966	ZBTB34	0	0	0.742
ENSMUSG00000034685	FAM171A2	0	0	0.742
ENSMUSG00000027014	CWC22	0	0	0.742
ENSMUSG00000002107	CELF2	0	0	0.742
ENSMUSG00000043432	LENG9	0	0	0.742
ENSMUSG00000034429	ZFP707	0	0	0.742
ENSMUSG00000021113	SNAPC1	0	0	0.742
ENSMUSG00000030677	KIF22	0	0	0.742
ENSMUSG00000034321	EXOSC1	0	0	0.742
ENSMUSG00000024747	ALDH1A7	0	0	0.742
ENSMUSG00000045314	SOWAHB	0	0	0.742
ENSMUSG00000034762	GLIS1	0	0	0.742
ENSMUSG00000094622	GM3055	0	0	0.742
ENSMUSG00000039275	FOXK2	0	0	0.742
ENSMUSG00000034266	BATF	0	0	0.742
ENSMUSG00000055612	CDCA7	0	0	0.742
ENSMUSG00000022760	THAP7	0	0	0.742
ENSMUSG00000062175	TGIF2	0	0	0.742
ENSMUSG00000040713	CREG1	0	0	0.742
ENSMUSG00000035934	PKNOX2	0	0	0.742
ENSMUSG00000092094	ZFP804B	0	0	0.742
ENSMUSG00000049321	ZFP2	0	0	0.742
ENSMUSG00000063334	KRR1	0	0	0.742
ENSMUSG00000063894	ZKSCAN8	0	0	0.742
ENSMUSG00000003039	FAM32A	0	0	0.742
ENSMUSG00000040183	ANKRD6	0	0	0.742
ENSMUSG00000041530	AGO1	0	0	0.742
ENSMUSG00000006378	GCAT	0	0	0.742
ENSMUSG00000074158	9830147E19RIK	0	0	0.742
ENSMUSG00000092260	ZFP963	0	0	0.742
ENSMUSG00000026782	ABI2	0	0	0.742
ENSMUSG00000022635	ZCRB1	0	0	0.742
ENSMUSG00000040302	RBM48	0	0	0.742
ENSMUSG00000057637	PRDM2	0	0	0.742
ENSMUSG00000031688	POU4F2	0	0	0.742
ENSMUSG00000050846	ZFP623	0	0	0.742
ENSMUSG00000024423	IMPACT	0	0	0.742
ENSMUSG00000027714	EXOSC9	0	0	0.742
ENSMUSG00000033883	D3ERTD254E	0	0	0.742
ENSMUSG00000053470	KDM3A	0	0	0.742
ENSMUSG00000003452	BICD1	0	0	0.742
ENSMUSG00000028842	AGO3	0	0	0.742
ENSMUSG00000008393	CARHSP1	0	0	0.742
ENSMUSG00000038560	SP6	0	0	0.742
ENSMUSG00000028358	ZFP618	0	0	0.742
ENSMUSG00000011837	SNAPC2	0	0	0.742
ENSMUSG00000021714	CENPK	0	0	0.742
ENSMUSG00000021510	A530054K11RIK	0	0	0.742
ENSMUSG00000053950	ADNP2	0	0	0.742
ENSMUSG00000048001	HES5	0	0	0.742
ENSMUSG00000071369	MAP3K5	0	0	0.742
ENSMUSG00000058669	NKX2-9	0	0	0.742
ENSMUSG00000067919	REX2	0	0	0.742
ENSMUSG00000024154	GTF2A1L	0	0	0.742
ENSMUSG00000039782	CPEB2	0	0	0.742
ENSMUSG00000033752	MND1	0	0	0.742
ENSMUSG00000041544	PTCHD2	0	0	0.742
ENSMUSG00000041935	AW549877	0	0	0.742
ENSMUSG00000021024	PSMA6	0	0	0.742
ENSMUSG00000042810	KRBA1	0	0	0.742
ENSMUSG00000018425	DHX40	0	0	0.742
ENSMUSG00000039238	ZFP750	0	0	0.742
ENSMUSG00000019900	RFX6	0	0	0.742
ENSMUSG00000021754	MAP3K1	0	0	0.742
ENSMUSG00000058298	MCM9	0	0	0.742
ENSMUSG00000046668	CXXC5	0	0	0.742
ENSMUSG00000042197	ZFP451	0	0	0.742
ENSMUSG00000033882	RBM46	0	0	0.742
ENSMUSG00000029701	RBM28	0	0	0.742
ENSMUSG00000065999	GM13154	0	0	0.742
ENSMUSG00000050188	LSM10	0	0	0.742
ENSMUSG00000000617	GRM6	0	0	0.742
ENSMUSG00000031585	GTF2E2	0	0	0.742
ENSMUSG00000039205	CIZ1	0	0	0.742
ENSMUSG00000051235	GEN1	0	0	0.742
ENSMUSG00000031931	ANKRD49	0	0	0.742
ENSMUSG00000051965	NANOS2	0	0	0.742
ENSMUSG00000078202	NRARP	0	0	0.742
ENSMUSG00000027080	MED19	0	0	0.742
ENSMUSG00000028159	DAPP1	0	0	0.742
ENSMUSG00000021476	HABP4	0	0	0.742
ENSMUSG00000032661	OAS3	0	0	0.742
ENSMUSG00000037621	ATOH8	0	0	0.742
ENSMUSG00000038618	RASSF7	0	0	0.742
ENSMUSG00000063108	ZFP26	0	0	0.742
ENSMUSG00000030544	MESP1	0	0	0.742
ENSMUSG00000091625	LSM5	0	0	0.742
ENSMUSG00000038398	UPF3A	0	0	0.742
ENSMUSG00000042002	FOXN4	0	0	0.742
ENSMUSG00000004661	ARID3B	0	0	0.742
ENSMUSG00000021381	BARX1	0	0	0.742
ENSMUSG00000048373	FGFBP1	0	0	0.742
ENSMUSG00000032329	HMG20A	0	0	0.742
ENSMUSG00000026466	TOR1AIP1	0	0	0.742
ENSMUSG00000053129	GSX1	0	0	0.742
ENSMUSG00000020902	NTN1	0	0	0.742
ENSMUSG00000001661	HOXC6	0	0	0.742
ENSMUSG00000046574	PRR12	0	0	0.742
ENSMUSG00000052763	ZFP212	0	0	0.742
ENSMUSG00000015627	GATA5	0	0	0.742
ENSMUSG00000022464	SLC38A4	0	0	0.742
ENSMUSG00000029706	PAX4	0	0	0.742
ENSMUSG00000079466	PRDM12	0	0	0.742
ENSMUSG00000000938	HOXA10	0	0	0.742
ENSMUSG00000030411	NOVA2	0	0	0.742
ENSMUSG00000037058	PAIP2	0	0	0.742
ENSMUSG00000053436	MAPK14	0	0	0.742
ENSMUSG00000028751	PLA2G2E	0	0	0.742
ENSMUSG00000048626	KLF17	0	0	0.742
ENSMUSG00000028668	TCEB3	0	0	0.742
ENSMUSG00000043300	B3GALNT1	0	0	0.742
ENSMUSG00000027514	ZBP1	0	0	0.742
ENSMUSG00000019792	TRMT11	0	0	0.742
ENSMUSG00000025967	EEF1B2	0	0	0.742
ENSMUSG00000036686	CC2D1A	0	0	0.742
ENSMUSG00000070803	CITED4	0	0	0.742
ENSMUSG00000071350	SETDB2	0	0	0.742
ENSMUSG00000011158	BRF1	0	0	0.742
ENSMUSG00000033319	FEM1C	0	0	0.742
ENSMUSG00000001517	FOXM1	0	0	0.742
ENSMUSG00000060093	HIST1H4A	0	0	0.742
ENSMUSG00000043683	FEM1A	0	0	0.742
ENSMUSG00000055065	DDX17	0	0	0.742
ENSMUSG00000036972	ZIC4	0	0	0.742
ENSMUSG00000022020	NAA16	0	0	0.742
ENSMUSG00000036721	ZSCAN12	0	0	0.742
ENSMUSG00000039037	ST6GALNAC5	0	0	0.742
ENSMUSG00000035575	UTP6	0	0	0.742
ENSMUSG00000035277	ARX	0	0	0.742
ENSMUSG00000083616	H2AFB3	0	0	0.742
ENSMUSG00000021621	ZCCHC9	0	0	0.742
ENSMUSG00000003573	HOMER3	0	0	0.742
ENSMUSG00000009596	TAF7L	0	0	0.742
ENSMUSG00000049658	BDP1	0	0	0.742
ENSMUSG00000021485	MXD3	0	0	0.742
ENSMUSG00000026889	RBM18	0	0	0.742
ENSMUSG00000028483	SNAPC3	0	0	0.742
ENSMUSG00000025917	COPS5	0	0	0.742
ENSMUSG00000066838	ZFP772	0	0	0.742
ENSMUSG00000020547	BZW2	0	0	0.742
ENSMUSG00000072980	OIP5	0	0	0.742
ENSMUSG00000044770	SCML4	0	0	0.742
ENSMUSG00000023902	ZSCAN10	0	0	0.742
ENSMUSG00000008384	SERTAD1	0	0	0.742
ENSMUSG00000027246	ELL3	0	0	0.742
ENSMUSG00000028837	PSMB2	0	0	0.742
ENSMUSG00000019230	LHX9	0	0	0.742
ENSMUSG00000075592	NYNRIN	0	0	0.742

## Sheet: HSPC_vs_All_Lineages
#GeneID	Symbol	casTLE Effect	casTLE Score	casTLE p-value
ENSMUSG00000029196	TADA2B	-6.4	46	1e-06
ENSMUSG00000038697	TAF5L	-5.6	29.9	3e-06
ENSMUSG00000003680	TAF6L	-5.6	25.9	2.1e-05
ENSMUSG00000038279	NOP2	-8.6	23.5	4.5e-05
ENSMUSG00000053134	SUPT7L	-3.8	10.3	0.00252
ENSMUSG00000037174	ELF2	-3.2	9.32	0.00318
ENSMUSG00000006019	DHX34	-5.3	9.04	0.00347
ENSMUSG00000022330	OSR2	-4.1	8.92	0.00362
ENSMUSG00000039377	HLX	4.3	8.6	0.00409
ENSMUSG00000005150	WDR83	-4.6	7.85	0.00508
ENSMUSG00000026019	WDR12	-6.1	7.82	0.0051
ENSMUSG00000061024	RRS1	-6.1	7.51	0.00551
ENSMUSG00000034780	B3GALT1	-2.4	7.36	0.00574
ENSMUSG00000005417	MPRIP	-4	7.32	0.0058
ENSMUSG00000069310	HIST1H3C	3.5	7.31	0.00582
ENSMUSG00000074519	ETOHI1	2.7	7.3	0.00584
ENSMUSG00000069729	ARID1B	-4	7.28	0.00587
ENSMUSG00000047388	ATMIN	-4.4	6.82	0.00684
ENSMUSG00000038683	PAK1IP1	-5.6	6.68	0.00724
ENSMUSG00000003233	DVL3	-4.2	6.59	0.00756
ENSMUSG00000020120	PLEK	-4.3	6.49	0.00794
ENSMUSG00000042390	GATAD2B	-4.3	6.42	0.00821
ENSMUSG00000026761	ORC4	-5.6	6.38	0.00838
ENSMUSG00000094870	ZFP131	-4.8	6.28	0.00884
ENSMUSG00000033080	VSX1	-4.4	6.22	0.00914
ENSMUSG00000027752	EXOSC8	-5.6	6.09	0.0099
ENSMUSG00000036995	ASAP3	3.3	5.91	0.011
ENSMUSG00000037017	ZSCAN21	-3.8	5.82	0.0116
ENSMUSG00000038446	CDC40	-4.6	5.79	0.0119
ENSMUSG00000024240	EPC1	-3.1	5.76	0.0121
ENSMUSG00000070780	RBM47	-4.3	5.73	0.0124
ENSMUSG00000022485	HOXC5	4.5	5.71	0.0125
ENSMUSG00000041777	CIR1	-4.2	5.7	0.0126
ENSMUSG00000001657	HOXC8	-4.4	5.69	0.0127
ENSMUSG00000061650	MED9	-4.2	5.69	0.0127
ENSMUSG00000034765	DUSP5	-4.2	5.68	0.0128
ENSMUSG00000026497	MIXL1	4.4	5.66	0.013
ENSMUSG00000040463	MYBBP1A	-3.5	5.63	0.0133
ENSMUSG00000037475	THOC2	-4.5	5.62	0.0134
ENSMUSG00000025470	ZFP511	4.6	5.56	0.0139
ENSMUSG00000024472	DCP2	-2.8	5.47	0.0149
ENSMUSG00000026398	NR5A2	3	5.45	0.0151
ENSMUSG00000009535	RNMT	-2.9	5.44	0.0152
ENSMUSG00000069114	ZBTB10	-4.5	5.34	0.0163
ENSMUSG00000035623	RSF1	-4.1	5.32	0.0166
ENSMUSG00000051510	MAFG	-4.2	5.3	0.0168
ENSMUSG00000038002	CRAMP1L	-4	5.27	0.0172
ENSMUSG00000022538	LSG1	-4.1	5.15	0.0188
ENSMUSG00000029644	PDX1	-4.3	5.11	0.0193
ENSMUSG00000030315	VGLL4	-4	5.1	0.0194
ENSMUSG00000016181	DIEXF	-3.9	5.08	0.0197
ENSMUSG00000023994	NFYA	4.2	5.01	0.0207
ENSMUSG00000040661	RAD54L2	-4	4.83	0.0233
ENSMUSG00000033726	EMX1	-4.1	4.81	0.0236
ENSMUSG00000038902	POGZ	-3.7	4.79	0.0239
ENSMUSG00000049604	HOXB13	-4.6	4.78	0.024
ENSMUSG00000020273	PAPOLG	-4.4	4.76	0.0243
ENSMUSG00000033970	RFC3	5.5	4.67	0.0256
ENSMUSG00000057173	RFX8	-4.2	4.66	0.0258
ENSMUSG00000053914	KDM4D	-4	4.63	0.0262
ENSMUSG00000022983	SCAF4	3.3	4.5	0.0282
ENSMUSG00000018678	SP2	-2.4	4.48	0.0285
ENSMUSG00000024955	ESRRA	-3	4.42	0.0295
ENSMUSG00000037857	NUFIP2	4.1	4.41	0.0297
ENSMUSG00000049037	CLEC4A1	-4.2	4.39	0.03
ENSMUSG00000055067	SMYD3	-4	4.37	0.0303
ENSMUSG00000028633	CTPS	-2.6	4.36	0.0305
ENSMUSG00000031681	SMAD1	2.7	4.35	0.0306
ENSMUSG00000031131	VGLL1	4.2	4.35	0.0306
ENSMUSG00000033055	ANKRD54	-4	4.31	0.0313
ENSMUSG00000066415	MSL2	-4.5	4.3	0.0314
ENSMUSG00000028886	EYA3	3.6	4.19	0.0332
ENSMUSG00000022191	DROSHA	-3	4.18	0.0334
ENSMUSG00000069274	HIST1H4F	-3.8	4.15	0.0338
ENSMUSG00000001225	SLC26A3	-3.3	3.91	0.0373
ENSMUSG00000070495	CTCFL	-2.6	3.8	0.0389
ENSMUSG00000043683	FEM1A	-4.2	3.79	0.039
ENSMUSG00000024497	POU4F3	4.8	3.77	0.0393
ENSMUSG00000041298	KATNAL1	-4.2	3.75	0.0396
ENSMUSG00000039967	ZFP292	-2.2	3.75	0.0396
ENSMUSG00000096225	LHX8	4.3	3.73	0.0399
ENSMUSG00000060261	GTF2I	-2.9	3.62	0.0415
ENSMUSG00000047888	TNRC6B	3.8	3.6	0.0418
ENSMUSG00000051149	ADNP	-2.8	3.59	0.042
ENSMUSG00000030678	MAZ	3.1	3.59	0.042
ENSMUSG00000063808	GPATCH1	-2.5	3.59	0.042
ENSMUSG00000015937	H2AFY	-2.8	3.56	0.0424
ENSMUSG00000045969	ING1	2.4	3.52	0.0431
ENSMUSG00000053007	CREB5	2.7	3.51	0.0432
ENSMUSG00000022738	GSC2	4.1	3.45	0.0443
ENSMUSG00000071256	ZFP213	-3.5	3.44	0.0444
ENSMUSG00000020542	MYOCD	5.2	3.36	0.0458
ENSMUSG00000037426	DEPDC5	-3.1	3.35	0.046
ENSMUSG00000059975	ZFP74	3.3	3.34	0.0462
ENSMUSG00000031403	DKC1	-3.7	3.31	0.0467
ENSMUSG00000030232	AEBP2	2.5	3.31	0.0467
ENSMUSG00000004996	MRI1	-2.5	3.27	0.0475
ENSMUSG00000026174	RQCD1	-4	3.25	0.0479
ENSMUSG00000045333	ZFP423	-3.5	3.24	0.0481
ENSMUSG00000038354	ANKRD35	-2	3.24	0.0481
ENSMUSG00000014771	PDCD2	-3.5	3.23	0.0483
ENSMUSG00000008575	NFIB	2.7	3.2	0.049
ENSMUSG00000037797	ADH4	-1.9	3.19	0.0492
ENSMUSG00000045493	BHLHE23	2.7	3.18	0.0493
ENSMUSG00000023781	HES7	3.4	3.17	0.0496
ENSMUSG00000047417	REXO1	-3.2	3.14	0.0502
ENSMUSG00000015804	MED28	-3.1	3.06	0.052
ENSMUSG00000033356	PUS7L	-2.3	3.05	0.0522
ENSMUSG00000031627	IRF2	-2.3	3.05	0.0522
ENSMUSG00000039200	ATF7IP2	-2.2	3.04	0.0524
ENSMUSG00000006931	LEPREL4	3.6	3.03	0.0527
ENSMUSG00000040356	SKIV2L	-3.1	2.96	0.0545
ENSMUSG00000022503	NUBP1	-2.8	2.91	0.0559
ENSMUSG00000020042	BTBD11	2.7	2.91	0.0559
ENSMUSG00000095909	GM10324	-3.1	2.9	0.0561
ENSMUSG00000069305	HIST1H4N	-2.4	2.89	0.0564
ENSMUSG00000042596	TFAP2D	4.6	2.89	0.0564
ENSMUSG00000069306	HIST1H4M	-2.4	2.89	0.0564
ENSMUSG00000021327	ZKSCAN3	-2.1	2.88	0.0566
ENSMUSG00000016554	EIF3D	-2.7	2.88	0.0566
ENSMUSG00000002280	NARFL	5	2.86	0.0572
ENSMUSG00000059325	HOPX	4.7	2.85	0.0575
ENSMUSG00000038766	GABPB2	-3.6	2.82	0.0584
ENSMUSG00000067194	EIF1AX	-2.2	2.82	0.0584
ENSMUSG00000027167	ELP4	-2.5	2.79	0.0592
ENSMUSG00000066900	SUDS3	-2.6	2.79	0.0592
ENSMUSG00000024560	CXXC1	-1.4	2.78	0.0595
ENSMUSG00000054459	VSNL1	5.3	2.75	0.0604
ENSMUSG00000042446	ZMYM4	-3.2	2.75	0.0604
ENSMUSG00000020798	SPNS3	-2.5	2.72	0.0613
ENSMUSG00000063785	UTP14A	-2.3	2.72	0.0613
ENSMUSG00000014329	BICC1	-1.9	2.72	0.0613
ENSMUSG00000048249	CREBRF	-2.2	2.72	0.0613
ENSMUSG00000028029	AIMP1	2.3	2.71	0.0616
ENSMUSG00000040478	PRDM13	3.8	2.7	0.0619
ENSMUSG00000079083	JRKL	-3.4	2.68	0.0626
ENSMUSG00000036733	RBM42	3.8	2.64	0.064
ENSMUSG00000032661	OAS3	-3.7	2.63	0.0644
ENSMUSG00000026707	NSUN6	4.6	2.57	0.0665
ENSMUSG00000022096	HR	-2.6	2.53	0.0681
ENSMUSG00000034422	PARP14	3.3	2.53	0.0681
ENSMUSG00000034486	GBX2	-3.1	2.52	0.0684
ENSMUSG00000043969	EMX2	3.1	2.52	0.0684
ENSMUSG00000079509	ZFX	-3.2	2.5	0.0692
ENSMUSG00000044149	NKRF	3.3	2.47	0.0704
ENSMUSG00000059842	ZFP341	-1.8	2.46	0.0708
ENSMUSG00000056459	ZBTB25	-2.2	2.45	0.0712
ENSMUSG00000039706	LDB2	-2.8	2.44	0.0717
ENSMUSG00000003505	PSG18	-2.2	2.43	0.0721
ENSMUSG00000058046	4933430I17RIK	-2.2	2.41	0.073
ENSMUSG00000074397	FOXR1	4.9	2.37	0.0749
ENSMUSG00000022682	RRN3	4.7	2.35	0.0759
ENSMUSG00000052928	CTIF	-2.6	2.34	0.0763
ENSMUSG00000044617	ZBTB39	-2.7	2.34	0.0763
ENSMUSG00000006392	MED8	-3	2.32	0.0773
ENSMUSG00000040310	ALX4	2.2	2.31	0.0777
ENSMUSG00000074151	NLRC5	3.2	2.3	0.0782
ENSMUSG00000027667	ZFP639	-2.1	2.3	0.0782
ENSMUSG00000072623	ZFP9	-3.5	2.28	0.0792
ENSMUSG00000036181	HIST1H1C	2.3	2.27	0.0797
ENSMUSG00000029061	MMP23	2.2	2.27	0.0797
ENSMUSG00000039621	PREX1	-3.1	2.26	0.0803
ENSMUSG00000023079	GTF2IRD1	2.4	2.25	0.0808
ENSMUSG00000034538	ZFP418	3.4	2.25	0.0808
ENSMUSG00000024206	RFX2	2.7	2.25	0.0808
ENSMUSG00000044847	LSM11	4.3	2.24	0.0813
ENSMUSG00000039485	TSPYL4	-3.4	2.24	0.0813
ENSMUSG00000045624	ESF1	-2.6	2.23	0.0819
ENSMUSG00000024266	ADAD2	-2.4	2.22	0.0824
ENSMUSG00000032864	RAG2	-1.5	2.22	0.0824
ENSMUSG00000018974	SART3	2.8	2.2	0.0835
ENSMUSG00000022419	DEPTOR	-1.9	2.2	0.0835
ENSMUSG00000045598	ZFP553	3	2.19	0.084
ENSMUSG00000039607	RBMS3	-2	2.19	0.084
ENSMUSG00000041975	METTL8	-1.7	2.18	0.0845
ENSMUSG00000056476	MED12L	-3.2	2.15	0.086
ENSMUSG00000091405	HIST2H4	-1.9	2.13	0.0871
ENSMUSG00000037896	RCOR1	5	2.11	0.0882
ENSMUSG00000006642	TCF23	5	2.1	0.0888
ENSMUSG00000046201	SCAF8	-2	2.1	0.0888
ENSMUSG00000044400	SOWAHD	2.3	2.08	0.09
ENSMUSG00000020831	0610010K14RIK	-3.4	2.08	0.09
ENSMUSG00000031728	ZFP821	2.1	2.08	0.09
ENSMUSG00000057561	EIF1A	-2.6	2.06	0.0911
ENSMUSG00000026432	AVPR1B	2.6	2.05	0.0917
ENSMUSG00000078897	GM4724	4.5	2.05	0.0917
ENSMUSG00000078880	GM14308	4.5	2.05	0.0917
ENSMUSG00000078881	GM14434	4.5	2.05	0.0917
ENSMUSG00000078886	GM2026	4.5	2.05	0.0917
ENSMUSG00000027593	RALY	-2.7	2.04	0.0922
ENSMUSG00000078796	ZFP541	-1.7	2	0.0945
ENSMUSG00000006673	QRICH1	-2	1.98	0.0957
ENSMUSG00000039634	ZFP189	5.1	1.98	0.0957
ENSMUSG00000021469	MSX2	5	1.98	0.0957
ENSMUSG00000044876	ZFP444	3.8	1.97	0.0962
ENSMUSG00000043219	HOXA6	-2.2	1.95	0.0975
ENSMUSG00000017707	SERINC3	3.3	1.93	0.0989
ENSMUSG00000052676	ZMAT1	4.9	1.91	0.1
ENSMUSG00000028901	GMEB1	-2.5	1.9	0.101
ENSMUSG00000075600	ZC3H3	-1.6	1.88	0.102
ENSMUSG00000032368	ZIC1	-2.4	1.87	0.103
ENSMUSG00000035011	ZBTB7A	-2.7	1.87	0.103
ENSMUSG00000035027	MAP2K2	2.3	1.86	0.104
ENSMUSG00000024695	ZFP91	-1.4	1.85	0.104
ENSMUSG00000046886	ZFP474	4.7	1.85	0.104
ENSMUSG00000038167	PLEKHG6	4.4	1.83	0.106
ENSMUSG00000026240	COPS7B	-2.6	1.82	0.107
ENSMUSG00000053552	EBF4	-2	1.81	0.107
ENSMUSG00000003382	ETV3	2.7	1.78	0.11
ENSMUSG00000018727	CPSF4L	4.4	1.78	0.11
ENSMUSG00000059316	SLC27A4	-1.3	1.77	0.11
ENSMUSG00000055917	ZFP277	4.6	1.75	0.112
ENSMUSG00000039789	ZFP597	1.9	1.75	0.112
ENSMUSG00000028729	EBNA1BP2	-1.4	1.74	0.113
ENSMUSG00000055313	PGBD1	-2.1	1.73	0.113
ENSMUSG00000070354	GM21975	-2.2	1.71	0.115
ENSMUSG00000053536	CSTF2T	-1.7	1.7	0.116
ENSMUSG00000038773	KDM3B	1.7	1.7	0.116
ENSMUSG00000004328	HIF3A	3.5	1.7	0.116
ENSMUSG00000036442	THAP11	3.7	1.69	0.117
ENSMUSG00000012076	BRMS1L	-2.8	1.68	0.117
ENSMUSG00000020300	CPEB4	-1.5	1.66	0.119
ENSMUSG00000078878	GM14305	4	1.65	0.12
ENSMUSG00000042372	DMRT3	-2.4	1.65	0.12
ENSMUSG00000096334	SH2D1B1	-1.8	1.65	0.12
ENSMUSG00000034227	FOXJ1	-2	1.64	0.12
ENSMUSG00000037029	ZFP146	1.5	1.64	0.12
ENSMUSG00000004127	TRMT10A	-1.5	1.62	0.122
ENSMUSG00000067724	GBX1	-2.1	1.6	0.124
ENSMUSG00000038290	SMG6	-1.9	1.6	0.124
ENSMUSG00000059273	ZC3H4	-1.4	1.57	0.127
ENSMUSG00000074102	RBM15B	2.9	1.57	0.127
ENSMUSG00000021127	ZFP36L1	-2.1	1.56	0.127
ENSMUSG00000063889	CREM	-2.2	1.55	0.128
ENSMUSG00000048385	SCRT1	3.7	1.54	0.129
ENSMUSG00000018347	ZKSCAN6	1.9	1.54	0.129
ENSMUSG00000041890	GIT2	5	1.54	0.129
ENSMUSG00000038692	HOXB4	-1.5	1.54	0.129
ENSMUSG00000044030	IRF2BP1	-2.8	1.53	0.13
ENSMUSG00000028540	DPH2	-1.6	1.53	0.13
ENSMUSG00000079215	ZFP664	-1.7	1.51	0.132
ENSMUSG00000057098	EBF1	-1.3	1.5	0.133
ENSMUSG00000040621	GEMIN8	-1.5	1.5	0.133
ENSMUSG00000042320	PROX2	-1.9	1.5	0.133
ENSMUSG00000034154	INO80	-1.5	1.49	0.134
ENSMUSG00000009628	TEX15	-1.4	1.49	0.134
ENSMUSG00000028707	DMBX1	2.3	1.48	0.135
ENSMUSG00000020668	KIF3C	2.2	1.47	0.136
ENSMUSG00000031060	RBM10	-1.7	1.46	0.137
ENSMUSG00000038630	ZKSCAN16	-1.8	1.46	0.137
ENSMUSG00000061104	GM10094	-2.4	1.45	0.137
ENSMUSG00000063506	ARHGAP22	2.4	1.44	0.138
ENSMUSG00000032374	PLOD2	-1.8	1.44	0.138
ENSMUSG00000025019	LCOR	-2.4	1.42	0.14
ENSMUSG00000034522	ZFP395	-2.6	1.41	0.141
ENSMUSG00000048686	HMGB4	2.8	1.4	0.142
ENSMUSG00000040167	IKZF5	-2.3	1.4	0.142
ENSMUSG00000038253	HOXA5	-1.2	1.4	0.142
ENSMUSG00000034748	SIRT6	4.6	1.39	0.143
ENSMUSG00000068284	GM608	-1.8	1.39	0.143
ENSMUSG00000022109	MED4	2.8	1.38	0.144
ENSMUSG00000017299	DNTTIP1	4.4	1.37	0.145
ENSMUSG00000020010	VNN3	4.3	1.37	0.145
ENSMUSG00000071359	TBPL1	4	1.37	0.145
ENSMUSG00000066839	ECSIT	-2.2	1.36	0.146
ENSMUSG00000057967	FGF18	-1.6	1.36	0.146
ENSMUSG00000033565	RBFOX2	4.7	1.35	0.147
ENSMUSG00000035285	NAT14	-1.3	1.35	0.147
ENSMUSG00000026571	DCAF6	2.9	1.35	0.147
ENSMUSG00000031965	TBX20	2.4	1.34	0.148
ENSMUSG00000027405	NOP56	-1.5	1.34	0.148
ENSMUSG00000061898	RBAK	2	1.34	0.148
ENSMUSG00000044927	H1FX	-1.8	1.33	0.149
ENSMUSG00000000690	HOXB6	2	1.33	0.149
ENSMUSG00000039523	CEP104	-1.7	1.32	0.15
ENSMUSG00000027016	ZFP385B	-1.5	1.32	0.15
ENSMUSG00000004846	PLOD3	2.4	1.32	0.15
ENSMUSG00000060032	H2AFJ	1.5	1.32	0.15
ENSMUSG00000047141	ZFP654	-1.4	1.3	0.152
ENSMUSG00000050100	HMX2	4.2	1.3	0.152
ENSMUSG00000066042	MED18	2.2	1.3	0.152
ENSMUSG00000063888	RPL7L1	3	1.29	0.153
ENSMUSG00000078619	SMARCD2	-1.6	1.29	0.153
ENSMUSG00000058665	EN1	-2.3	1.29	0.153
ENSMUSG00000002329	MDP1	-1.4	1.29	0.153
ENSMUSG00000070732	RBM44	3.6	1.29	0.153
ENSMUSG00000046714	FOXC2	2.6	1.28	0.154
ENSMUSG00000025402	NAB2	2.2	1.28	0.154
ENSMUSG00000052926	RNASEH2A	-2.6	1.28	0.154
ENSMUSG00000018698	LHX1	-1.2	1.28	0.154
ENSMUSG00000029388	EIF2B1	2.9	1.27	0.155
ENSMUSG00000050945	ZFP438	1.9	1.27	0.155
ENSMUSG00000085111	ASCL4	3.7	1.27	0.155
ENSMUSG00000053286	TRMT1L	2.8	1.27	0.155
ENSMUSG00000041390	MDFIC	-2	1.27	0.155
ENSMUSG00000029439	SFSWAP	-2.5	1.25	0.157
ENSMUSG00000054604	CGGBP1	1.5	1.24	0.158
ENSMUSG00000040296	DDX58	-1.4	1.23	0.159
ENSMUSG00000022061	NKX3-1	-1.8	1.23	0.159
ENSMUSG00000033581	IGF2BP2	-1.2	1.22	0.16
ENSMUSG00000032727	MIER3	1.9	1.21	0.161
ENSMUSG00000009569	MKL2	-1.2	1.21	0.161
ENSMUSG00000023087	CCRN4L	2.1	1.21	0.161
ENSMUSG00000034071	ZFP551	-1	1.2	0.163
ENSMUSG00000040782	RFWD2	-2.4	1.2	0.163
ENSMUSG00000074656	EIF2S2	-2.1	1.2	0.163
ENSMUSG00000025255	ZFHX4	-1.1	1.19	0.164
ENSMUSG00000026805	BARHL1	-1.5	1.19	0.164
ENSMUSG00000022237	ANKRD33B	2.4	1.18	0.165
ENSMUSG00000026199	ANKZF1	2.4	1.18	0.165
ENSMUSG00000037447	ARID5A	-1.6	1.18	0.165
ENSMUSG00000059851	SUV420H2	1.7	1.17	0.166
ENSMUSG00000002881	NAB1	-1.8	1.16	0.167
ENSMUSG00000030145	ZFP248	2.5	1.16	0.167
ENSMUSG00000009739	POU6F1	-1.5	1.15	0.168
ENSMUSG00000022176	REM2	-1.3	1.15	0.168
ENSMUSG00000059208	HNRNPM	-1.5	1.15	0.168
ENSMUSG00000030087	KLF15	2.3	1.14	0.169
ENSMUSG00000069867	PABPN1L	1.5	1.14	0.169
ENSMUSG00000069227	GPRIN1	4.8	1.14	0.169
ENSMUSG00000090264	EIF4EBP3	4.1	1.13	0.17
ENSMUSG00000022557	BOP1	-1.3	1.13	0.17
ENSMUSG00000078868	GM14412	1.9	1.13	0.17
ENSMUSG00000049641	VGLL2	-1.4	1.13	0.17
ENSMUSG00000037692	AHDC1	2	1.13	0.17
ENSMUSG00000047034	ANKRD33	-1.2	1.12	0.171
ENSMUSG00000078903	GM14391	1.8	1.11	0.172
ENSMUSG00000027932	SLC27A3	1.4	1.11	0.172
ENSMUSG00000031312	ITGB1BP2	3.3	1.11	0.172
ENSMUSG00000097084	FOXL1	-1.6	1.11	0.172
ENSMUSG00000078887	GM6710	1.8	1.11	0.172
ENSMUSG00000028042	ZBTB7B	-1.1	1.1	0.174
ENSMUSG00000044835	ANKRD45	1.6	1.09	0.175
ENSMUSG00000096010	HIST4H4	-1.6	1.08	0.176
ENSMUSG00000069312	HIST1H3H	-2	1.07	0.177
ENSMUSG00000026638	IRF6	1.4	1.07	0.177
ENSMUSG00000060206	ZFP462	-1.1	1.06	0.178
ENSMUSG00000022721	TRMT2A	-2	1.06	0.178
ENSMUSG00000022526	ZFP251	1.7	1.05	0.179
ENSMUSG00000020653	KLF11	-1.4	1.05	0.179
ENSMUSG00000062417	HIST1H3G	2.6	1.04	0.181
ENSMUSG00000027304	RTF1	-1.4	1.04	0.181
ENSMUSG00000046962	ZBTB21	3	1.04	0.181
ENSMUSG00000057649	BRD9	-1.4	1.03	0.182
ENSMUSG00000031734	IRX3	2.8	1.03	0.182
ENSMUSG00000024548	SETBP1	1.4	1.02	0.183
ENSMUSG00000044475	ASCC1	-1.3	1.02	0.183
ENSMUSG00000044186	NKX2-6	-1.3	1.02	0.183
ENSMUSG00000033597	CASKIN1	2.2	1.02	0.183
ENSMUSG00000059772	SLX1B	1.4	1.02	0.183
ENSMUSG00000028187	RPF1	2.4	1.02	0.183
ENSMUSG00000031226	PBDC1	-1.2	1.01	0.185
ENSMUSG00000020700	MAP3K3	-1.4	1	0.186
ENSMUSG00000000317	BCL6B	-1.3	0.998	0.186
ENSMUSG00000024837	DMRT1	-1.1	0.997	0.186
ENSMUSG00000066721	ZFP575	-2.1	0.994	0.186
ENSMUSG00000025917	COPS5	-1.4	0.991	0.187
ENSMUSG00000055210	FOXD2	-2.1	0.987	0.187
ENSMUSG00000048540	NHLH2	-1.3	0.977	0.189
ENSMUSG00000028799	ZFP362	-1.3	0.974	0.189
ENSMUSG00000075394	HOXC4	4.2	0.959	0.191
ENSMUSG00000024491	RBM27	-1.3	0.955	0.192
ENSMUSG00000015165	HNRNPL	-2.4	0.951	0.192
ENSMUSG00000024914	DRAP1	-1.1	0.951	0.192
ENSMUSG00000029826	ZC3HAV1	4.1	0.948	0.193
ENSMUSG00000036923	STOX1	2.5	0.936	0.195
ENSMUSG00000032398	SNAPC5	-2.9	0.934	0.195
ENSMUSG00000046518	FERD3L	1.5	0.93	0.195
ENSMUSG00000073423	ZFP414	2.3	0.926	0.196
ENSMUSG00000054199	GON4L	-2	0.923	0.196
ENSMUSG00000028528	DNAJC6	2.3	0.919	0.197
ENSMUSG00000001569	NOM1	-2.4	0.918	0.197
ENSMUSG00000024498	TCERG1	3	0.916	0.198
ENSMUSG00000035047	KRI1	-2.1	0.915	0.198
ENSMUSG00000070031	SP140	2.6	0.914	0.198
ENSMUSG00000051375	PCDH1	3.7	0.914	0.198
ENSMUSG00000053985	ZFP14	-1.3	0.911	0.198
ENSMUSG00000027510	RBM38	1.5	0.898	0.2
ENSMUSG00000043639	RBM20	-1.1	0.894	0.201
ENSMUSG00000068391	CHRAC1	-1.1	0.89	0.202
ENSMUSG00000057093	C030039L03RIK	-1.3	0.889	0.202
ENSMUSG00000035916	PTPRQ	2.2	0.888	0.202
ENSMUSG00000027439	GZF1	1.3	0.886	0.202
ENSMUSG00000059119	NAP1L4	-1.2	0.885	0.202
ENSMUSG00000018862	OTOP3	-1.1	0.874	0.204
ENSMUSG00000066000	2610305D13RIK	-1.3	0.872	0.204
ENSMUSG00000020362	CNOT6	4.5	0.872	0.204
ENSMUSG00000037921	DDX60	-1.1	0.864	0.206
ENSMUSG00000027173	DEPDC7	-1.8	0.86	0.206
ENSMUSG00000027613	EIF6	2.4	0.86	0.206
ENSMUSG00000041815	POLDIP3	1.9	0.859	0.206
ENSMUSG00000026799	MED27	-1.6	0.857	0.207
ENSMUSG00000028430	NOL6	-2	0.855	0.207
ENSMUSG00000072770	ACRBP	-1	0.842	0.209
ENSMUSG00000039117	TAF4A	-1.1	0.842	0.209
ENSMUSG00000022053	EBF2	-1.8	0.838	0.21
ENSMUSG00000029178	KLF3	2.4	0.836	0.21
ENSMUSG00000068154	INSM1	1.5	0.835	0.21
ENSMUSG00000039081	ZFP503	2.8	0.835	0.21
ENSMUSG00000049327	SETD8	4	0.831	0.211
ENSMUSG00000000730	DNMT3L	1.7	0.827	0.212
ENSMUSG00000038954	SUPT3	-0.9	0.822	0.212
ENSMUSG00000032264	ZW10	-1.3	0.819	0.213
ENSMUSG00000038000	ACD	-1.1	0.815	0.213
ENSMUSG00000030557	MEF2A	1.5	0.814	0.214
ENSMUSG00000028053	ASH1L	-1.4	0.807	0.215
ENSMUSG00000021066	ATL1	2.5	0.805	0.215
ENSMUSG00000024841	EIF1AD	2.4	0.803	0.215
ENSMUSG00000063972	NR6A1	1.6	0.797	0.217
ENSMUSG00000032386	TRIP4	3.1	0.796	0.217
ENSMUSG00000078866	GM14420	4	0.795	0.217
ENSMUSG00000026464	ZC3H11A	-1	0.793	0.217
ENSMUSG00000099032	TCF24	1.4	0.787	0.218
ENSMUSG00000051251	NHLH1	-1.1	0.783	0.219
ENSMUSG00000047067	DUSP28	-1.4	0.782	0.219
ENSMUSG00000020888	DVL2	1.9	0.782	0.219
ENSMUSG00000027014	CWC22	-1	0.781	0.219
ENSMUSG00000093938	EVI2B	-1.3	0.779	0.219
ENSMUSG00000041079	RWDD2B	-1.1	0.779	0.219
ENSMUSG00000022761	LZTR1	-1	0.777	0.22
ENSMUSG00000036932	AIFM1	-2.6	0.77	0.221
ENSMUSG00000020262	ADARB1	3.8	0.77	0.221
ENSMUSG00000039477	TNRC18	1.2	0.759	0.223
ENSMUSG00000060678	HIST1H4C	-1	0.757	0.223
ENSMUSG00000026751	NR5A1	-1.1	0.755	0.224
ENSMUSG00000034245	HDAC11	2.2	0.755	0.224
ENSMUSG00000038425	POLI	-1.1	0.753	0.224
ENSMUSG00000021604	IRX4	1.1	0.752	0.224
ENSMUSG00000089824	RBM12	-1.4	0.752	0.224
ENSMUSG00000022951	RCAN1	1.5	0.746	0.225
ENSMUSG00000040629	MAEL	-1.2	0.74	0.226
ENSMUSG00000042625	SAFB2	-1.3	0.739	0.227
ENSMUSG00000051034	ZFP11	1.4	0.738	0.227
ENSMUSG00000056749	NFIL3	2.1	0.735	0.227
ENSMUSG00000006050	SRA1	-0.9	0.734	0.228
ENSMUSG00000040270	BACH2	-1.4	0.734	0.228
ENSMUSG00000039699	BATF2	3.8	0.732	0.228
ENSMUSG00000033732	SF3B3	2.2	0.731	0.228
ENSMUSG00000032119	HINFP	-1.6	0.728	0.229
ENSMUSG00000029028	LRRC47	1.3	0.726	0.229
ENSMUSG00000073062	ZXDB	-1.3	0.721	0.23
ENSMUSG00000037214	THAP1	-1.2	0.72	0.23
ENSMUSG00000032582	RBM6	-1	0.718	0.231
ENSMUSG00000049800	SERTAD2	1.6	0.718	0.231
ENSMUSG00000046311	ZFP62	3.4	0.716	0.231
ENSMUSG00000070420	ZSCAN25	-0.9	0.707	0.233
ENSMUSG00000036120	RFXANK	-1.3	0.704	0.233
ENSMUSG00000008976	GABPA	2.3	0.701	0.234
ENSMUSG00000067455	HIST1H4J	-1.3	0.695	0.235
ENSMUSG00000027102	HOXD8	2.1	0.691	0.236
ENSMUSG00000019826	ZBTB24	1.3	0.683	0.238
ENSMUSG00000064036	MRO	-1.2	0.682	0.238
ENSMUSG00000039473	UBN1	3.5	0.681	0.238
ENSMUSG00000069273	HIST1H3E	-1	0.679	0.238
ENSMUSG00000019338	ZFP687	-1.2	0.676	0.239
ENSMUSG00000045608	DBX2	2.2	0.675	0.239
ENSMUSG00000033788	DYSF	1.6	0.675	0.239
ENSMUSG00000091294	GLIS3	2.6	0.672	0.24
ENSMUSG00000034758	TLE6	1.2	0.671	0.24
ENSMUSG00000021051	PPP2R5E	-1.5	0.67	0.24
ENSMUSG00000051490	FOXD4	1.9	0.668	0.241
ENSMUSG00000030127	COPS7A	1.7	0.664	0.242
ENSMUSG00000027981	RNPC3	-2.3	0.657	0.243
ENSMUSG00000047534	MIS18BP1	-1.5	0.657	0.243
ENSMUSG00000031881	CDH16	1.9	0.653	0.244
ENSMUSG00000031996	APLP2	3.4	0.653	0.244
ENSMUSG00000004936	MAP2K1	-1.1	0.653	0.244
ENSMUSG00000028060	2810403A07RIK	2.3	0.651	0.244
ENSMUSG00000039759	THAP3	-0.8	0.649	0.245
ENSMUSG00000040721	ZFHX2	3.8	0.648	0.245
ENSMUSG00000045098	SUV420H1	-1	0.647	0.245
ENSMUSG00000027338	PRND	1.3	0.646	0.245
ENSMUSG00000033983	COIL	-1	0.641	0.246
ENSMUSG00000031326	CDX4	-0.9	0.639	0.247
ENSMUSG00000020526	ZNHIT3	-1.5	0.639	0.247
ENSMUSG00000074785	PLXNC1	-1	0.637	0.247
ENSMUSG00000033439	TRMT13	2.2	0.635	0.248
ENSMUSG00000042109	CSDC2	3.2	0.635	0.248
ENSMUSG00000042408	ZMYM6	-1.1	0.633	0.248
ENSMUSG00000068551	ZFP467	-1	0.629	0.249
ENSMUSG00000024986	HHEX	-1.1	0.625	0.25
ENSMUSG00000020171	YEATS4	-1.1	0.623	0.25
ENSMUSG00000073176	ZFP449	-0.9	0.62	0.251
ENSMUSG00000072872	RYBP	-1.5	0.616	0.252
ENSMUSG00000028483	SNAPC3	-1.8	0.616	0.252
ENSMUSG00000033499	LARP4B	2.5	0.615	0.252
ENSMUSG00000022441	EFCAB6	1.5	0.615	0.252
ENSMUSG00000041215	YEATS2	2.3	0.612	0.253
ENSMUSG00000037876	JMJD1C	-1.1	0.608	0.254
ENSMUSG00000025279	DNASE1L3	-0.9	0.606	0.254
ENSMUSG00000043432	LENG9	-0.8	0.606	0.254
ENSMUSG00000034297	MED13	-0.8	0.605	0.254
ENSMUSG00000019494	COPS6	-1.2	0.6	0.256
ENSMUSG00000040158	TAX1BP3	2.8	0.6	0.256
ENSMUSG00000029913	PRDM5	-1	0.599	0.256
ENSMUSG00000001016	ILF2	2	0.599	0.256
ENSMUSG00000033237	ARID2	2.8	0.597	0.256
ENSMUSG00000078768	ZFP566	1.6	0.595	0.257
ENSMUSG00000038151	PRDM1	-1	0.594	0.257
ENSMUSG00000032396	DIS3L	-1.2	0.594	0.257
ENSMUSG00000031935	MED17	-1	0.587	0.259
ENSMUSG00000039756	DNTTIP2	-1.2	0.587	0.259
ENSMUSG00000022718	DGCR8	-1	0.584	0.259
ENSMUSG00000032089	IL10RA	1.6	0.583	0.26
ENSMUSG00000028023	PITX2	1.2	0.582	0.26
ENSMUSG00000079716	MAP3K4	-1.1	0.581	0.26
ENSMUSG00000052102	GNPDA1	1	0.571	0.263
ENSMUSG00000061283	TGIF2LX1	-1	0.571	0.263
ENSMUSG00000078173	LENEP	-0.9	0.569	0.263
ENSMUSG00000026439	RBBP5	-1.3	0.566	0.264
ENSMUSG00000035877	ZHX3	3.7	0.565	0.264
ENSMUSG00000021775	NR1D2	-1	0.562	0.265
ENSMUSG00000027201	MYEF2	1.4	0.557	0.266
ENSMUSG00000061136	PRPF40A	-1.3	0.556	0.267
ENSMUSG00000026279	THAP4	-1	0.553	0.267
ENSMUSG00000063242	TGIF2LX2	-0.9	0.552	0.268
ENSMUSG00000029127	ZBTB49	1.9	0.549	0.268
ENSMUSG00000075304	SP5	-0.9	0.542	0.27
ENSMUSG00000028863	MEAF6	-1	0.538	0.271
ENSMUSG00000093661	EIF4E3	1.8	0.538	0.271
ENSMUSG00000031626	SORBS2	-0.9	0.534	0.272
ENSMUSG00000029517	ANKRD7	3.5	0.533	0.273
ENSMUSG00000021144	MTA1	-1	0.533	0.273
ENSMUSG00000029715	POP7	-2.2	0.527	0.275
ENSMUSG00000033200	TPSG1	-1	0.526	0.275
ENSMUSG00000054715	ZSCAN22	0.9	0.526	0.275
ENSMUSG00000029736	NOBOX	1.2	0.525	0.275
ENSMUSG00000030188	MAGOHB	3.6	0.524	0.275
ENSMUSG00000041560	GLTSCR2	-1.2	0.524	0.275
ENSMUSG00000022536	GLYR1	-0.9	0.521	0.276
ENSMUSG00000028840	ZFP593	-1.1	0.519	0.277
ENSMUSG00000047371	ZFP768	2.2	0.515	0.278
ENSMUSG00000026491	AHCTF1	-1.4	0.513	0.278
ENSMUSG00000047002	MSGN1	-0.9	0.512	0.279
ENSMUSG00000060950	TRMT61A	-1.1	0.508	0.28
ENSMUSG00000003970	RPL8	-1.4	0.507	0.28
ENSMUSG00000025025	MXI1	1.3	0.507	0.28
ENSMUSG00000073209	KLF14	1.5	0.505	0.281
ENSMUSG00000030386	ZFP606	1.2	0.503	0.281
ENSMUSG00000044770	SCML4	-1	0.501	0.282
ENSMUSG00000060461	DPPA5A	1	0.498	0.283
ENSMUSG00000021418	RPP40	-1	0.497	0.283
ENSMUSG00000014907	NAF1	1.2	0.495	0.284
ENSMUSG00000046982	TSHZ1	1.2	0.494	0.284
ENSMUSG00000028322	EXOSC3	-2.5	0.491	0.285
ENSMUSG00000022469	RAPGEF3	-1.2	0.49	0.285
ENSMUSG00000067261	FOXD3	1.4	0.488	0.286
ENSMUSG00000035378	SHQ1	-2.5	0.488	0.286
ENSMUSG00000017478	ZC3H18	-1	0.486	0.286
ENSMUSG00000036959	BCORL1	-1	0.484	0.287
ENSMUSG00000023106	DENR	-1	0.484	0.287
ENSMUSG00000041124	MSANTD4	1	0.481	0.288
ENSMUSG00000069378	PRDM6	-0.9	0.479	0.289
ENSMUSG00000031586	RBPMS	-1	0.479	0.289
ENSMUSG00000023104	RFC2	2.1	0.477	0.289
ENSMUSG00000045662	HENMT1	-0.9	0.476	0.289
ENSMUSG00000027831	VEPH1	1.7	0.474	0.29
ENSMUSG00000041309	NKX6-2	1.1	0.474	0.29
ENSMUSG00000004364	CUL3	-1.2	0.473	0.29
ENSMUSG00000038538	UBN2	1.6	0.472	0.291
ENSMUSG00000051159	CITED1	-0.9	0.471	0.291
ENSMUSG00000054169	CEACAM10	-1.1	0.47	0.291
ENSMUSG00000050966	LIN28A	1.8	0.469	0.291
ENSMUSG00000006941	EIF1B	1.5	0.469	0.291
ENSMUSG00000067916	GM13139	-1.2	0.467	0.292
ENSMUSG00000070605	GM13251	-1.2	0.467	0.292
ENSMUSG00000033767	D930015E06RIK	3.4	0.463	0.293
ENSMUSG00000045252	ZFP574	-1.2	0.463	0.293
ENSMUSG00000038236	HOXA7	-1.6	0.462	0.294
ENSMUSG00000034610	ZCCHC11	-0.8	0.46	0.294
ENSMUSG00000029402	SNRNP35	-1	0.46	0.294
ENSMUSG00000020623	MAP2K6	-0.8	0.457	0.295
ENSMUSG00000025475	GPR123	0.9	0.457	0.295
ENSMUSG00000041303	GTF3C3	-1.1	0.457	0.295
ENSMUSG00000057000	NXF3	0.9	0.456	0.296
ENSMUSG00000037477	TBX10	-1	0.456	0.296
ENSMUSG00000027806	TSC22D2	2.7	0.455	0.296
ENSMUSG00000031508	ANKRD10	-0.7	0.451	0.297
ENSMUSG00000051557	PUSL1	0.9	0.451	0.297
ENSMUSG00000034442	TRMT5	-2.4	0.45	0.298
ENSMUSG00000002968	MED25	-1.9	0.446	0.299
ENSMUSG00000033849	B3GALT2	-0.8	0.443	0.3
ENSMUSG00000027230	CREB3L1	-1	0.442	0.3
ENSMUSG00000031907	ZFP90	-0.8	0.442	0.3
ENSMUSG00000021366	HIVEP1	-1.1	0.441	0.301
ENSMUSG00000070520	NDNL2	-2.4	0.44	0.301
ENSMUSG00000023333	GCM1	-0.7	0.438	0.302
ENSMUSG00000032717	MDFI	1.2	0.434	0.303
ENSMUSG00000063334	KRR1	-1.2	0.431	0.304
ENSMUSG00000057156	HOMEZ	-0.7	0.43	0.304
ENSMUSG00000072995	CPXCR1	3.1	0.424	0.306
ENSMUSG00000025782	TAF3	-1	0.424	0.306
ENSMUSG00000048930	TADA3	-0.9	0.422	0.307
ENSMUSG00000025977	BOLL	-1	0.422	0.307
ENSMUSG00000069308	HIST1H2BP	-1.2	0.421	0.307
ENSMUSG00000030738	EIF3C	-1.2	0.421	0.307
ENSMUSG00000035851	YTHDC1	-1	0.418	0.309
ENSMUSG00000024175	TEKT4	2.2	0.417	0.309
ENSMUSG00000032469	DBR1	-2.4	0.406	0.313
ENSMUSG00000041453	RPL21	-2.4	0.406	0.313
ENSMUSG00000022987	ZFP641	-0.9	0.405	0.313
ENSMUSG00000007817	ZMIZ1	-1	0.401	0.315
ENSMUSG00000022286	GRHL2	1.8	0.4	0.315
ENSMUSG00000052942	GLIS3	1.7	0.399	0.315
ENSMUSG00000090213	TMEM189	1.5	0.397	0.316
ENSMUSG00000048410	ZFP407	-1.6	0.391	0.318
ENSMUSG00000041530	AGO1	-0.7	0.391	0.318
ENSMUSG00000025085	ABLIM1	1	0.39	0.319
ENSMUSG00000048280	ZFP738	-0.8	0.387	0.32
ENSMUSG00000036098	MYRF	-0.8	0.385	0.321
ENSMUSG00000025529	ZFP711	-0.7	0.384	0.321
ENSMUSG00000034998	FOXN2	-0.8	0.379	0.323
ENSMUSG00000025586	CPEB1	-0.7	0.379	0.323
ENSMUSG00000021661	ANKRA2	-0.9	0.375	0.325
ENSMUSG00000044390	TIGD3	1.1	0.374	0.325
ENSMUSG00000038116	PHF20	0.9	0.368	0.327
ENSMUSG00000030866	ERN2	1.4	0.368	0.327
ENSMUSG00000028777	GNAT3	-0.7	0.364	0.329
ENSMUSG00000024747	ALDH1A7	-0.8	0.364	0.329
ENSMUSG00000034818	CELF5	1.2	0.362	0.33
ENSMUSG00000014303	GLIS2	2.1	0.362	0.33
ENSMUSG00000058093	AA987161	1.4	0.361	0.33
ENSMUSG00000037579	KCNH3	1.2	0.36	0.331
ENSMUSG00000035575	UTP6	-1.2	0.36	0.331
ENSMUSG00000042477	TFAP2E	-0.8	0.359	0.331
ENSMUSG00000022685	PARN	-1.8	0.355	0.333
ENSMUSG00000036972	ZIC4	3	0.354	0.333
ENSMUSG00000047911	NPM2	1.6	0.353	0.333
ENSMUSG00000057895	ZFP105	-0.9	0.353	0.333
ENSMUSG00000055148	KLF2	1	0.353	0.333
ENSMUSG00000033543	GTF2A2	-1.8	0.349	0.335
ENSMUSG00000024312	WDR46	-0.9	0.349	0.335
ENSMUSG00000009076	ZMAT5	-0.7	0.345	0.337
ENSMUSG00000017007	RBPJL	-0.7	0.342	0.338
ENSMUSG00000024604	RBM22	-0.8	0.339	0.34
ENSMUSG00000001383	ZMAT2	-2.3	0.338	0.34
ENSMUSG00000027737	SLC7A11	1.1	0.337	0.34
ENSMUSG00000031398	PLXNA3	-0.8	0.335	0.341
ENSMUSG00000038299	WDR36	-1.6	0.332	0.343
ENSMUSG00000003410	ELAVL3	0.9	0.33	0.344
ENSMUSG00000034007	SCAPER	-0.6	0.329	0.344
ENSMUSG00000030543	MESP2	-0.7	0.328	0.344
ENSMUSG00000031433	RBM41	-0.9	0.326	0.345
ENSMUSG00000078427	SARNP	1	0.326	0.345
ENSMUSG00000021880	RNASE6	-0.7	0.325	0.346
ENSMUSG00000021431	SNRNP48	-1.1	0.324	0.346
ENSMUSG00000028233	TGS1	-1	0.321	0.348
ENSMUSG00000056895	HIST3H2BA	-0.9	0.317	0.35
ENSMUSG00000030880	POLR3E	-1.1	0.317	0.35
ENSMUSG00000036817	SUN1	-0.8	0.317	0.35
ENSMUSG00000049672	ZBTB14	-0.7	0.317	0.35
ENSMUSG00000027430	DTD1	0.7	0.316	0.35
ENSMUSG00000003847	NFAT5	0.6	0.315	0.35
ENSMUSG00000035930	CHST4	-0.9	0.315	0.35
ENSMUSG00000045826	PTPRCAP	-0.9	0.312	0.352
ENSMUSG00000045591	OLIG3	-1	0.31	0.353
ENSMUSG00000043059	ZFP513	1.6	0.309	0.353
ENSMUSG00000067220	CNGA1	-0.6	0.309	0.353
ENSMUSG00000040632	NRL	-0.6	0.305	0.355
ENSMUSG00000020246	HCFC2	-0.9	0.305	0.355
ENSMUSG00000035297	COPS4	-1.1	0.304	0.356
ENSMUSG00000030264	THUMPD3	1.1	0.303	0.356
ENSMUSG00000034544	RSRC1	1.7	0.302	0.357
ENSMUSG00000034681	RNPS1	-0.8	0.3	0.358
ENSMUSG00000040043	RBMS2	-0.7	0.299	0.358
ENSMUSG00000002057	FOXN1	4.1	0.298	0.359
ENSMUSG00000025229	PITX3	-1.3	0.297	0.359
ENSMUSG00000020743	MIF4GD	1.5	0.295	0.36
ENSMUSG00000043668	TOX3	-0.8	0.29	0.363
ENSMUSG00000024215	SPDEF	-0.6	0.29	0.363
ENSMUSG00000031688	POU4F2	-0.7	0.289	0.363
ENSMUSG00000058881	ZFP516	0.8	0.287	0.364
ENSMUSG00000079466	PRDM12	-0.8	0.287	0.364
ENSMUSG00000048307	ANKRD46	-0.8	0.285	0.365
ENSMUSG00000056962	JMJD6	-1.4	0.284	0.366
ENSMUSG00000091736	YY2	0.8	0.283	0.366
ENSMUSG00000029802	ABCG2	-0.8	0.282	0.367
ENSMUSG00000024483	ANKHD1	-0.8	0.281	0.367
ENSMUSG00000028890	MTF1	-0.8	0.28	0.368
ENSMUSG00000058589	ANKS1B	-0.8	0.28	0.368
ENSMUSG00000053646	PLXNB1	-0.9	0.279	0.368
ENSMUSG00000031660	BRD7	0.9	0.276	0.37
ENSMUSG00000052707	TNRC6A	1.3	0.275	0.37
ENSMUSG00000009941	NXF2	-0.6	0.274	0.371
ENSMUSG00000043760	PKHD1	0.6	0.273	0.371
ENSMUSG00000046541	ZFP526	0.6	0.273	0.371
ENSMUSG00000044024	RELL2	-0.8	0.272	0.372
ENSMUSG00000031635	ANXA10	-0.8	0.271	0.372
ENSMUSG00000049985	ANKRD55	-0.6	0.271	0.372
ENSMUSG00000023018	SMARCD1	-1.4	0.27	0.373
ENSMUSG00000000435	MYF5	-0.6	0.268	0.374
ENSMUSG00000075595	ZFP652	3	0.268	0.374
ENSMUSG00000024518	RAX	-0.8	0.268	0.374
ENSMUSG00000027132	KATNBL1	2.9	0.267	0.374
ENSMUSG00000027787	NMD3	1.4	0.264	0.376
ENSMUSG00000079428	TCEAL7	-0.7	0.263	0.376
ENSMUSG00000054034	TCEAL5	-0.8	0.262	0.377
ENSMUSG00000002885	CD97	-0.7	0.262	0.377
ENSMUSG00000053111	FANK1	1.2	0.261	0.378
ENSMUSG00000026987	BAZ2B	-0.6	0.261	0.378
ENSMUSG00000025200	CWF19L1	-0.7	0.26	0.378
ENSMUSG00000074899	SPTBN5	-0.9	0.259	0.379
ENSMUSG00000045896	PAIP2B	3.1	0.258	0.379
ENSMUSG00000093445	LRCH4	-0.7	0.258	0.379
ENSMUSG00000062296	TRANK1	-0.7	0.256	0.38
ENSMUSG00000056413	ADAP1	-0.6	0.256	0.38
ENSMUSG00000049396	GEMIN4	-1.1	0.255	0.381
ENSMUSG00000049532	SALL2	-0.8	0.255	0.381
ENSMUSG00000021007	SPATA7	0.7	0.254	0.382
ENSMUSG00000091086	GM5428	0.9	0.253	0.382
ENSMUSG00000029068	CCNL2	1.7	0.253	0.382
ENSMUSG00000039623	AP5Z1	-0.9	0.253	0.382
ENSMUSG00000060969	IRX1	3.4	0.252	0.383
ENSMUSG00000000916	NSUN5	1.1	0.252	0.383
ENSMUSG00000039737	PRKRIP1	1.2	0.252	0.383
ENSMUSG00000034384	BARHL2	-0.6	0.251	0.383
ENSMUSG00000035580	KCNH8	0.9	0.251	0.383
ENSMUSG00000021118	PLEK2	2	0.243	0.388
ENSMUSG00000008496	POU2F2	3.4	0.243	0.388
ENSMUSG00000045639	ZFP629	-0.6	0.241	0.389
ENSMUSG00000020692	NLE1	-2.1	0.24	0.39
ENSMUSG00000058794	NFE2	-0.7	0.239	0.39
ENSMUSG00000030515	TARSL2	-0.7	0.238	0.391
ENSMUSG00000053950	ADNP2	2.8	0.237	0.391
ENSMUSG00000029038	SSU72	-1.5	0.236	0.392
ENSMUSG00000049577	ZFPM1	-0.7	0.236	0.392
ENSMUSG00000036916	ZFP280C	-0.7	0.235	0.392
ENSMUSG00000032015	POU2F3	1.6	0.23	0.396
ENSMUSG00000021697	DEPDC1B	-0.7	0.23	0.396
ENSMUSG00000038932	TCFL5	0.6	0.229	0.396
ENSMUSG00000055116	ARNTL	-0.7	0.229	0.396
ENSMUSG00000025451	PAIP1	-0.9	0.228	0.397
ENSMUSG00000029504	DDX51	1	0.228	0.397
ENSMUSG00000042606	HIRIP3	-0.7	0.227	0.397
ENSMUSG00000038518	JARID2	1	0.225	0.399
ENSMUSG00000018923	MED11	1.4	0.225	0.399
ENSMUSG00000005373	MLXIPL	-0.6	0.225	0.399
ENSMUSG00000055817	MTA3	-0.7	0.224	0.399
ENSMUSG00000035356	NFKBIZ	0.8	0.224	0.399
ENSMUSG00000046351	ZFP322A	-1.1	0.224	0.399
ENSMUSG00000029627	ZKSCAN14	-0.9	0.224	0.399
ENSMUSG00000003992	SSBP2	-0.7	0.222	0.401
ENSMUSG00000025478	DPYSL4	-0.7	0.222	0.401
ENSMUSG00000069045	DDX3Y	1.1	0.221	0.401
ENSMUSG00000010175	PROX1	1.2	0.22	0.402
ENSMUSG00000035653	LRFN5	-0.6	0.22	0.402
ENSMUSG00000034762	GLIS1	-0.7	0.22	0.402
ENSMUSG00000042726	TRAFD1	-1	0.218	0.403
ENSMUSG00000041935	AW549877	-0.8	0.218	0.403
ENSMUSG00000071341	EGR4	-0.5	0.217	0.404
ENSMUSG00000022119	RBM26	0.6	0.215	0.405
ENSMUSG00000075704	TXNRD2	0.6	0.215	0.405
ENSMUSG00000054003	TDRD9	0.8	0.215	0.405
ENSMUSG00000069476	ZFP616	1	0.214	0.406
ENSMUSG00000032329	HMG20A	-0.8	0.214	0.406
ENSMUSG00000075040	ZFP408	0.8	0.213	0.406
ENSMUSG00000032940	RBM11	0.8	0.213	0.406
ENSMUSG00000019837	GTF3C6	0.9	0.211	0.408
ENSMUSG00000022361	ZHX1	0.8	0.211	0.408
ENSMUSG00000032358	FAM83B	-0.5	0.208	0.41
ENSMUSG00000021569	TRIP13	-0.6	0.207	0.41
ENSMUSG00000045314	SOWAHB	-0.6	0.207	0.41
ENSMUSG00000072294	KLF12	-0.8	0.205	0.412
ENSMUSG00000035125	GCFC2	-0.6	0.205	0.412
ENSMUSG00000049823	ZBTB12	0.6	0.205	0.412
ENSMUSG00000024383	MAP3K2	-0.6	0.203	0.413
ENSMUSG00000046709	MAPK10	0.7	0.203	0.413
ENSMUSG00000037058	PAIP2	-0.6	0.203	0.413
ENSMUSG00000026459	MYOG	-0.7	0.202	0.413
ENSMUSG00000059475	ZFP426	0.7	0.201	0.414
ENSMUSG00000049600	ZBTB45	1.1	0.201	0.414
ENSMUSG00000035275	RAVER2	-0.6	0.2	0.415
ENSMUSG00000026004	KANSL1L	-0.7	0.2	0.415
ENSMUSG00000039106	HTR5A	-0.5	0.199	0.415
ENSMUSG00000036615	RFXAP	2.9	0.199	0.415
ENSMUSG00000038691	MBD3L1	-0.6	0.197	0.417
ENSMUSG00000032745	GPBP1	-0.5	0.196	0.418
ENSMUSG00000050368	HOXD10	-0.5	0.195	0.418
ENSMUSG00000070866	ZFP804A	2.8	0.195	0.418
ENSMUSG00000029765	PLXNA4	-0.5	0.194	0.419
ENSMUSG00000047603	ZFP235	-0.8	0.193	0.42
ENSMUSG00000078348	SF3B5	-0.6	0.19	0.422
ENSMUSG00000005267	ZFP287	-0.7	0.19	0.422
ENSMUSG00000051220	ERCC6L	-0.6	0.189	0.422
ENSMUSG00000061482	HIST1H4D	-0.7	0.187	0.424
ENSMUSG00000021997	LRRC63	-0.7	0.186	0.425
ENSMUSG00000025207	SEMA4G	-0.6	0.186	0.425
ENSMUSG00000027583	ZBTB46	2.8	0.186	0.425
ENSMUSG00000021067	SAV1	-0.7	0.185	0.425
ENSMUSG00000047123	TICAM1	1.3	0.183	0.427
ENSMUSG00000064141	ZFP69	0.9	0.18	0.429
ENSMUSG00000021500	DDX46	-0.6	0.18	0.429
ENSMUSG00000033222	TTF2	-0.6	0.179	0.43
ENSMUSG00000046101	MCMDC2	1	0.179	0.43
ENSMUSG00000024135	SRBD1	-0.9	0.179	0.43
ENSMUSG00000030382	SLC27A5	1	0.178	0.43
ENSMUSG00000067441	GM14920	0.6	0.177	0.431
ENSMUSG00000032777	GTF3C1	-1.9	0.177	0.431
ENSMUSG00000024063	LBH	-0.6	0.175	0.433
ENSMUSG00000014039	PRDM15	-0.6	0.175	0.433
ENSMUSG00000019947	ARID5B	-0.5	0.174	0.433
ENSMUSG00000064288	HIST1H4K	-0.9	0.174	0.433
ENSMUSG00000022760	THAP7	-0.6	0.174	0.433
ENSMUSG00000037007	ZFP113	-0.7	0.173	0.434
ENSMUSG00000034271	JDP2	-0.7	0.173	0.434
ENSMUSG00000021541	TRPC7	-0.6	0.173	0.434
ENSMUSG00000054737	ZFP182	0.7	0.172	0.435
ENSMUSG00000033740	ST18	-0.5	0.172	0.435
ENSMUSG00000004540	PSG17	-0.5	0.171	0.435
ENSMUSG00000028949	SMARCD3	-0.6	0.171	0.435
ENSMUSG00000022332	KHDRBS3	-0.5	0.171	0.435
ENSMUSG00000041343	ANKRD42	1.2	0.17	0.436
ENSMUSG00000028159	DAPP1	3.3	0.169	0.437
ENSMUSG00000062040	ZFP27	1.2	0.168	0.438
ENSMUSG00000029587	ZFP12	-0.5	0.167	0.438
ENSMUSG00000010362	RDM1	0.6	0.167	0.438
ENSMUSG00000053580	TANC2	0.5	0.167	0.438
ENSMUSG00000035873	PAWR	-0.5	0.166	0.439
ENSMUSG00000037235	MXD4	-0.5	0.166	0.439
ENSMUSG00000017999	DDX27	0.9	0.165	0.44
ENSMUSG00000040289	HEY1	-0.5	0.164	0.441
ENSMUSG00000010461	EYA4	-0.6	0.163	0.441
ENSMUSG00000028282	CASP8AP2	-0.6	0.163	0.441
ENSMUSG00000007946	PHOX2A	0.9	0.162	0.442
ENSMUSG00000004054	MAP3K11	1	0.162	0.442
ENSMUSG00000026305	LRRFIP1	-0.5	0.162	0.442
ENSMUSG00000051224	TCEANC	0.9	0.161	0.443
ENSMUSG00000055762	EEF1D	-0.7	0.161	0.443
ENSMUSG00000040620	DHX33	-0.7	0.16	0.444
ENSMUSG00000020137	THAP2	1.1	0.16	0.444
ENSMUSG00000024800	RPP30	1	0.16	0.444
ENSMUSG00000011267	ZFP296	-0.8	0.16	0.444
ENSMUSG00000034621	GPATCH8	0.9	0.16	0.444
ENSMUSG00000069189	ZDHHC11	1	0.159	0.444
ENSMUSG00000054967	ZFP647	-0.5	0.159	0.444
ENSMUSG00000030380	MZF1	-0.5	0.158	0.445
ENSMUSG00000054074	SKIDA1	0.6	0.155	0.448
ENSMUSG00000034685	FAM171A2	2.3	0.155	0.448
ENSMUSG00000021681	AGGF1	-0.7	0.154	0.448
ENSMUSG00000056648	HOXB8	0.8	0.154	0.448
ENSMUSG00000025223	LDB1	-1.8	0.154	0.448
ENSMUSG00000039183	NUBP2	-1.8	0.154	0.448
ENSMUSG00000033883	D3ERTD254E	-0.4	0.154	0.448
ENSMUSG00000036698	AGO2	-1.2	0.151	0.451
ENSMUSG00000063488	ZKSCAN7	-0.6	0.151	0.451
ENSMUSG00000060510	ZFP266	-0.6	0.15	0.452
ENSMUSG00000055436	SRSF11	-0.8	0.148	0.453
ENSMUSG00000044709	GEMIN7	0.9	0.147	0.454
ENSMUSG00000066224	ARID3C	-0.7	0.147	0.454
ENSMUSG00000029686	CUL1	-0.8	0.146	0.455
ENSMUSG00000021494	DDX41	-0.6	0.145	0.456
ENSMUSG00000026254	EIF4E2	-0.7	0.14	0.46
ENSMUSG00000061601	PCLO	-0.5	0.139	0.461
ENSMUSG00000021614	VCAN	-0.4	0.139	0.461
ENSMUSG00000030677	KIF22	0.8	0.138	0.461
ENSMUSG00000031865	DCTN1	-0.5	0.137	0.462
ENSMUSG00000035355	KCNH4	-0.5	0.137	0.462
ENSMUSG00000027238	FRMD5	-0.9	0.136	0.463
ENSMUSG00000010476	EBF3	0.9	0.136	0.463
ENSMUSG00000030521	MPHOSPH10	1.1	0.135	0.464
ENSMUSG00000039354	SMARCAL1	-0.6	0.135	0.464
ENSMUSG00000025592	DACH2	0.9	0.133	0.466
ENSMUSG00000049658	BDP1	-0.6	0.133	0.466
ENSMUSG00000067438	HMX1	0.7	0.132	0.467
ENSMUSG00000035946	GSX2	-0.5	0.131	0.467
ENSMUSG00000034949	ZFR2	-0.8	0.131	0.467
ENSMUSG00000028946	HES3	0.7	0.13	0.468
ENSMUSG00000035456	PRDM8	-0.6	0.13	0.468
ENSMUSG00000034889	CACTIN	-0.5	0.13	0.468
ENSMUSG00000029817	TRA2A	-0.5	0.129	0.469
ENSMUSG00000020962	GTF2A1	-0.5	0.128	0.47
ENSMUSG00000024274	ZSCAN30	-0.5	0.128	0.47
ENSMUSG00000045763	BASP1	-0.5	0.128	0.47
ENSMUSG00000030016	ZFML	-0.7	0.128	0.47
ENSMUSG00000079681	ZGLP1	-0.6	0.126	0.472
ENSMUSG00000020076	DDX50	-0.4	0.126	0.472
ENSMUSG00000035910	DCDC2A	0.7	0.126	0.472
ENSMUSG00000020519	SAP30L	0.9	0.125	0.473
ENSMUSG00000071604	FAM189A2	3.2	0.125	0.473
ENSMUSG00000078970	WDR92	1.1	0.125	0.473
ENSMUSG00000022160	METTL3	-0.7	0.124	0.473
ENSMUSG00000026572	TBX19	-0.5	0.124	0.473
ENSMUSG00000069727	GM5595	0.5	0.123	0.474
ENSMUSG00000054716	ZFP771	-1.1	0.123	0.474
ENSMUSG00000045248	MED26	-0.7	0.122	0.475
ENSMUSG00000031167	RBM3	0.6	0.121	0.476
ENSMUSG00000041420	MEIS3	-0.5	0.12	0.477
ENSMUSG00000041229	PHF8	-0.5	0.119	0.478
ENSMUSG00000025086	TRUB1	0.9	0.118	0.479
ENSMUSG00000047412	ZBTB44	0.5	0.117	0.48
ENSMUSG00000020037	RFX4	-0.4	0.117	0.48
ENSMUSG00000041649	KLF8	-0.6	0.116	0.481
ENSMUSG00000060121	GEMIN2	-0.6	0.115	0.482
ENSMUSG00000058669	NKX2-9	-0.6	0.115	0.482
ENSMUSG00000021754	MAP3K1	0.6	0.115	0.482
ENSMUSG00000005846	RSL1D1	0.9	0.114	0.483
ENSMUSG00000021506	PITX1	-0.6	0.113	0.484
ENSMUSG00000064037	GPN1	-0.8	0.113	0.484
ENSMUSG00000037307	BANF2	-0.6	0.111	0.485
ENSMUSG00000008658	RBFOX1	-0.5	0.111	0.485
ENSMUSG00000004268	EMG1	0.9	0.11	0.486
ENSMUSG00000060586	H2-EB1	3.6	0.11	0.486
ENSMUSG00000028089	CHD1L	-0.5	0.109	0.487
ENSMUSG00000029290	ZFP326	-0.5	0.107	0.489
ENSMUSG00000010592	DAZL	0.4	0.107	0.489
ENSMUSG00000042507	ELMSAN1	-0.4	0.106	0.49
ENSMUSG00000020091	EIF4EBP2	-0.5	0.106	0.49
ENSMUSG00000028568	BTF3L4	-0.5	0.105	0.491
ENSMUSG00000034292	TRAF3IP1	0.6	0.105	0.491
ENSMUSG00000052137	RBM12B2	-0.6	0.105	0.491
ENSMUSG00000006720	ZFP184	0.8	0.105	0.491
ENSMUSG00000028668	TCEB3	-0.5	0.104	0.492
ENSMUSG00000004542	PSG19	-0.4	0.103	0.493
ENSMUSG00000026934	LHX3	-0.7	0.0999	0.496
ENSMUSG00000039449	PRPF18	-0.6	0.0997	0.496
ENSMUSG00000047036	ZFP445	0.7	0.099	0.497
ENSMUSG00000035597	PRPF39	0.6	0.0978	0.498
ENSMUSG00000045336	HSFY2	-0.4	0.0977	0.498
ENSMUSG00000035601	TRMT10B	-0.4	0.0975	0.498
ENSMUSG00000058402	ZFP420	0.5	0.0973	0.498
ENSMUSG00000026896	IFIH1	0.5	0.0957	0.5
ENSMUSG00000033249	HSF4	0.8	0.0957	0.5
ENSMUSG00000037034	PAX1	-0.3	0.0946	0.501
ENSMUSG00000026317	CLN8	0.4	0.0945	0.501
ENSMUSG00000054519	ZFP867	0.6	0.094	0.502
ENSMUSG00000037791	PHF12	1.2	0.0936	0.502
ENSMUSG00000033458	FAN1	0.5	0.0923	0.504
ENSMUSG00000047171	HELT	-0.5	0.0918	0.504
ENSMUSG00000007617	HOMER1	-0.5	0.0913	0.504
ENSMUSG00000020335	ZFP354B	-0.5	0.0911	0.505
ENSMUSG00000028059	ARHGEF2	0.6	0.0905	0.505
ENSMUSG00000020982	NEMF	-0.4	0.09	0.506
ENSMUSG00000059878	ZFP422	2.1	0.0898	0.506
ENSMUSG00000078202	NRARP	-0.4	0.0887	0.507
ENSMUSG00000022774	NCBP2	-1.5	0.0875	0.508
ENSMUSG00000020706	FTSJ3	-1.5	0.0875	0.508
ENSMUSG00000017264	EXOSC10	0.9	0.0874	0.508
ENSMUSG00000001910	NACC1	-0.3	0.087	0.509
ENSMUSG00000020075	DDX21	-0.4	0.0857	0.51
ENSMUSG00000018425	DHX40	-0.4	0.0839	0.512
ENSMUSG00000038025	PHF2	0.5	0.0824	0.514
ENSMUSG00000041837	PDCD7	-1	0.0817	0.514
ENSMUSG00000055760	GEMIN6	-1.3	0.081	0.515
ENSMUSG00000054452	AES	-0.4	0.0807	0.515
ENSMUSG00000021012	ZC3H14	-0.4	0.0801	0.516
ENSMUSG00000031917	NIP7	-1.4	0.0799	0.516
ENSMUSG00000030512	SNRPA1	-1.4	0.0799	0.516
ENSMUSG00000010205	RAVER1	-0.4	0.0786	0.518
ENSMUSG00000019897	CCDC59	-0.5	0.0777	0.519
ENSMUSG00000012640	ZFP715	-0.4	0.0774	0.519
ENSMUSG00000070990	FOXE1	-0.4	0.0771	0.519
ENSMUSG00000007872	ID3	-0.4	0.0769	0.52
ENSMUSG00000020420	ZFP607	-0.4	0.0768	0.52
ENSMUSG00000058186	GM13242	-0.5	0.0766	0.52
ENSMUSG00000019782	RWDD1	-0.4	0.0759	0.521
ENSMUSG00000055612	CDCA7	1.2	0.0756	0.521
ENSMUSG00000062808	HIST1H3D	-0.5	0.0756	0.521
ENSMUSG00000001065	ZFP276	-0.4	0.0743	0.523
ENSMUSG00000041886	MACC1	0.5	0.0742	0.523
ENSMUSG00000036281	SNAPC4	-1.4	0.0739	0.523
ENSMUSG00000047591	MAFA	-1.1	0.0734	0.524
ENSMUSG00000046865	FBL	-0.4	0.0729	0.524
ENSMUSG00000007415	GATAD1	1.1	0.0728	0.524
ENSMUSG00000091519	SKOR2	0.3	0.0717	0.525
ENSMUSG00000048485	ZBTB8B	-0.4	0.0716	0.526
ENSMUSG00000032446	EOMES	1.2	0.071	0.526
ENSMUSG00000027881	PRPF38B	-1	0.0708	0.527
ENSMUSG00000062397	ZFP706	-0.4	0.0708	0.527
ENSMUSG00000037296	LSM1	0.7	0.0706	0.527
ENSMUSG00000074220	ZFP382	0.4	0.0705	0.527
ENSMUSG00000007216	ZFP775	0.5	0.0704	0.527
ENSMUSG00000021990	SPATA13	-0.4	0.0696	0.528
ENSMUSG00000038700	HOXB5	-0.3	0.0695	0.528
ENSMUSG00000013833	MED16	-0.4	0.069	0.529
ENSMUSG00000025494	SIGIRR	0.8	0.0689	0.529
ENSMUSG00000064264	ZFP428	0.4	0.0689	0.529
ENSMUSG00000001415	SMG5	-0.4	0.0686	0.529
ENSMUSG00000033047	EIF3L	2.1	0.0685	0.529
ENSMUSG00000059309	HIST1H3F	-0.7	0.0676	0.53
ENSMUSG00000000731	AIRE	0.4	0.0671	0.531
ENSMUSG00000063894	ZKSCAN8	-0.6	0.0661	0.532
ENSMUSG00000033352	MAP2K4	-0.6	0.066	0.532
ENSMUSG00000023971	RRP36	-0.5	0.0657	0.532
ENSMUSG00000035150	EIF2S3X	-0.5	0.0653	0.533
ENSMUSG00000040321	ZFP770	-0.3	0.065	0.533
ENSMUSG00000029538	SRSF9	0.7	0.0643	0.534
ENSMUSG00000036279	ZBTB20	-0.4	0.0636	0.535
ENSMUSG00000027544	NFATC2	-0.4	0.0626	0.536
ENSMUSG00000032357	TINAG	3	0.0625	0.536
ENSMUSG00000028688	TOE1	-1.3	0.0617	0.537
ENSMUSG00000033326	KDM4A	0.5	0.0614	0.538
ENSMUSG00000074406	ZFP628	0.9	0.0613	0.538
ENSMUSG00000042414	PRDM14	-0.4	0.0607	0.539
ENSMUSG00000020092	PALD1	-0.4	0.0603	0.539
ENSMUSG00000045991	ONECUT2	0.6	0.0598	0.54
ENSMUSG00000030757	ZKSCAN2	-0.4	0.0596	0.54
ENSMUSG00000026404	DDX59	-0.5	0.0595	0.54
ENSMUSG00000028284	MAP3K7	-0.9	0.0591	0.541
ENSMUSG00000026788	ZBTB43	0.4	0.0586	0.541
ENSMUSG00000072437	NANOS1	-0.4	0.0585	0.542
ENSMUSG00000035420	FAM170A	-0.4	0.0585	0.542
ENSMUSG00000069049	EIF2S3Y	-0.5	0.0582	0.542
ENSMUSG00000054893	ZFP667	-0.3	0.0575	0.543
ENSMUSG00000001517	FOXM1	0.6	0.0566	0.544
ENSMUSG00000024561	MBD1	0.3	0.0564	0.544
ENSMUSG00000026427	EIF2D	0.4	0.056	0.545
ENSMUSG00000096210	H1F0	-0.4	0.0552	0.546
ENSMUSG00000021476	HABP4	-0.3	0.0552	0.546
ENSMUSG00000037492	ZMAT4	-0.3	0.0544	0.547
ENSMUSG00000051550	ZFP579	-0.4	0.0538	0.548
ENSMUSG00000024097	SRSF7	-0.6	0.0534	0.548
ENSMUSG00000026889	RBM18	-0.3	0.0534	0.548
ENSMUSG00000027387	ZC3H8	-0.3	0.0529	0.549
ENSMUSG00000022683	PLA2G10	0.5	0.0527	0.549
ENSMUSG00000068959	ZFP619	-0.4	0.0524	0.55
ENSMUSG00000060284	SP7	-0.3	0.0522	0.55
ENSMUSG00000039834	ZFP335	-0.3	0.0522	0.55
ENSMUSG00000038398	UPF3A	-0.3	0.0521	0.55
ENSMUSG00000020069	HNRNPH3	-0.3	0.0517	0.551
ENSMUSG00000008489	ELAVL2	0.7	0.0516	0.551
ENSMUSG00000060938	RPL26	-1.1	0.051	0.552
ENSMUSG00000028898	TRNAU1AP	0.4	0.0508	0.552
ENSMUSG00000020656	GRHL1	0.3	0.0499	0.553
ENSMUSG00000040929	RFX3	-0.3	0.0498	0.553
ENSMUSG00000030204	DDX47	0.7	0.0496	0.553
ENSMUSG00000003444	MED29	-0.4	0.0495	0.554
ENSMUSG00000028137	CELF3	0.8	0.0491	0.554
ENSMUSG00000031808	SLC27A1	-0.4	0.048	0.556
ENSMUSG00000033039	MICALL1	0.5	0.048	0.556
ENSMUSG00000014426	MAP3K4	-0.5	0.048	0.556
ENSMUSG00000031157	PQBP1	-0.5	0.0478	0.556
ENSMUSG00000024968	RCOR2	-0.2	0.0478	0.556
ENSMUSG00000066797	ZFP648	-0.4	0.0476	0.556
ENSMUSG00000041762	GPR155	-0.3	0.0476	0.556
ENSMUSG00000062861	ZFP28	0.4	0.0465	0.558
ENSMUSG00000029016	CLCN6	-0.4	0.0464	0.558
ENSMUSG00000029033	ACAP3	-0.4	0.046	0.558
ENSMUSG00000024268	CELF4	-0.3	0.0455	0.559
ENSMUSG00000037570	MCRS1	-0.4	0.0451	0.56
ENSMUSG00000023015	RACGAP1	0.4	0.0449	0.56
ENSMUSG00000068823	CSDE1	-0.3	0.0448	0.56
ENSMUSG00000005718	TFAP4	-0.3	0.044	0.561
ENSMUSG00000040446	RPRD1A	-0.3	0.0437	0.562
ENSMUSG00000031099	SMARCA1	0.4	0.0432	0.563
ENSMUSG00000043903	GM22	-0.3	0.0427	0.563
ENSMUSG00000033863	KLF9	0.4	0.0425	0.564
ENSMUSG00000035365	PARPBP	0.3	0.0424	0.564
ENSMUSG00000027796	SMAD9	0.4	0.0423	0.564
ENSMUSG00000026816	GTF3C5	-1.6	0.0422	0.564
ENSMUSG00000029345	TFIP11	-0.3	0.0417	0.565
ENSMUSG00000027655	DHX35	0.7	0.0412	0.565
ENSMUSG00000097918	ASCL5	0.4	0.0392	0.569
ENSMUSG00000035666	GTF3C4	-0.5	0.039	0.569
ENSMUSG00000007209	CEACAM9	-0.3	0.0377	0.571
ENSMUSG00000037617	SPAG1	-0.3	0.0375	0.571
ENSMUSG00000090290	GM17296	-0.3	0.0375	0.571
ENSMUSG00000062761	ZFP512	-0.3	0.0372	0.572
ENSMUSG00000064043	TRERF1	-0.3	0.0365	0.573
ENSMUSG00000021375	KIF13A	-0.3	0.0364	0.573
ENSMUSG00000034551	HDX	0.3	0.0363	0.573
ENSMUSG00000073894	RBMXL2	0.4	0.0362	0.573
ENSMUSG00000042279	H1FOO	0.4	0.036	0.573
ENSMUSG00000048763	HOXB3	0.2	0.0353	0.575
ENSMUSG00000038622	MED30	-0.4	0.035	0.575
ENSMUSG00000029267	MTF2	0.3	0.0344	0.576
ENSMUSG00000021175	CDCA7L	-0.2	0.0343	0.576
ENSMUSG00000038292	CCDC155	-0.3	0.0339	0.577
ENSMUSG00000028977	CASZ1	-0.3	0.0336	0.577
ENSMUSG00000068302	NOTO	-0.3	0.0335	0.578
ENSMUSG00000049295	ZFP219	-0.3	0.0335	0.578
ENSMUSG00000050846	ZFP623	-0.2	0.0335	0.578
ENSMUSG00000071645	TUT1	-0.4	0.033	0.578
ENSMUSG00000030084	PLXNA1	0.5	0.0328	0.579
ENSMUSG00000032320	RCN2	-0.3	0.0327	0.579
ENSMUSG00000045440	INSM2	0.3	0.0326	0.579
ENSMUSG00000035951	ASCL3	-0.3	0.0326	0.579
ENSMUSG00000078302	FOXD1	-0.2	0.0325	0.579
ENSMUSG00000003573	HOMER3	-0.3	0.0323	0.58
ENSMUSG00000063108	ZFP26	-0.2	0.0321	0.58
ENSMUSG00000078862	GM14326	-0.2	0.0313	0.581
ENSMUSG00000028676	SRSF10	-0.3	0.0309	0.582
ENSMUSG00000034402	KCNH5	0.3	0.0308	0.582
ENSMUSG00000041272	TOX	0.6	0.0308	0.582
ENSMUSG00000001988	NPAS1	0.3	0.0305	0.583
ENSMUSG00000047473	ZFP30	0.4	0.0298	0.584
ENSMUSG00000063047	ZFP780B	-0.3	0.0298	0.584
ENSMUSG00000025821	ZFP282	0.4	0.0298	0.584
ENSMUSG00000037001	ZFP39	0.2	0.0294	0.584
ENSMUSG00000033752	MND1	-0.3	0.0294	0.584
ENSMUSG00000022336	EIF3E	-0.3	0.0292	0.585
ENSMUSG00000060093	HIST1H4A	-0.4	0.0292	0.585
ENSMUSG00000028940	HES2	0.3	0.0288	0.586
ENSMUSG00000029868	TRPV6	-0.2	0.0287	0.586
ENSMUSG00000068966	ZBTB34	-0.2	0.0287	0.586
ENSMUSG00000040712	CAMTA2	0.2	0.0285	0.586
ENSMUSG00000032419	TBX18	-0.3	0.0281	0.587
ENSMUSG00000051495	IRF2BP2	-0.3	0.0279	0.587
ENSMUSG00000021621	ZCCHC9	-0.2	0.0279	0.587
ENSMUSG00000039652	CPEB3	-0.3	0.0277	0.588
ENSMUSG00000039552	RSPH4A	-0.5	0.0274	0.588
ENSMUSG00000058298	MCM9	-0.3	0.027	0.589
ENSMUSG00000028988	CTNNBIP1	-0.3	0.0268	0.589
ENSMUSG00000048377	FOXI2	-0.3	0.0266	0.59
ENSMUSG00000029238	CLOCK	-0.2	0.0251	0.593
ENSMUSG00000041645	DDX24	-0.2	0.0248	0.593
ENSMUSG00000022394	L3MBTL2	0.2	0.0242	0.594
ENSMUSG00000050240	HIC2	-0.2	0.0241	0.594
ENSMUSG00000063382	BCL9L	-0.3	0.0241	0.594
ENSMUSG00000040187	ARNTL2	-0.2	0.0237	0.595
ENSMUSG00000026535	IFI202B	0.4	0.0225	0.598
ENSMUSG00000027428	RBBP9	0.2	0.0223	0.598
ENSMUSG00000032735	ABLIM3	-0.3	0.0223	0.598
ENSMUSG00000024423	IMPACT	-0.2	0.022	0.599
ENSMUSG00000059625	SOHLH1	0.4	0.0218	0.599
ENSMUSG00000022488	NCKAP1L	-0.2	0.0206	0.602
ENSMUSG00000042500	AGO4	-0.2	0.0204	0.602
ENSMUSG00000013822	ELOF1	-0.5	0.0203	0.602
ENSMUSG00000028759	HP1BP3	-0.2	0.0201	0.603
ENSMUSG00000033423	ERI3	-0.2	0.0199	0.603
ENSMUSG00000009585	APOBEC3	0.2	0.0198	0.603
ENSMUSG00000030291	MED21	-0.5	0.0197	0.604
ENSMUSG00000054309	CPSF3	-0.3	0.0195	0.604
ENSMUSG00000021685	OTP	0.2	0.0195	0.604
ENSMUSG00000028134	PTBP2	-0.2	0.0195	0.604
ENSMUSG00000036686	CC2D1A	-0.2	0.0191	0.605
ENSMUSG00000026946	NMI	2.4	0.0187	0.606
ENSMUSG00000003051	ELF3	0.2	0.0187	0.606
ENSMUSG00000026735	PTF1A	0.2	0.0186	0.606
ENSMUSG00000020327	FGF22	0.6	0.0183	0.607
ENSMUSG00000050213	SNIP1	-0.3	0.0183	0.607
ENSMUSG00000025612	BACH1	0.3	0.0183	0.607
ENSMUSG00000045268	ZFP691	-0.2	0.0177	0.608
ENSMUSG00000017607	TNS4	-0.2	0.0175	0.608
ENSMUSG00000022194	PABPN1	-0.3	0.0174	0.609
ENSMUSG00000002345	2310045N01RIK	1.7	0.0171	0.609
ENSMUSG00000054160	NKX2-4	-0.2	0.017	0.609
ENSMUSG00000040209	ZFP704	-0.3	0.0164	0.611
ENSMUSG00000071350	SETDB2	-0.2	0.0162	0.611
ENSMUSG00000017843	PPP2R5C	-0.2	0.0161	0.611
ENSMUSG00000006705	PKNOX1	-0.2	0.016	0.612
ENSMUSG00000022914	BRWD1	-0.2	0.0158	0.612
ENSMUSG00000042448	HOXD1	-0.2	0.0157	0.612
ENSMUSG00000055200	SERTAD3	-0.2	0.0156	0.613
ENSMUSG00000029701	RBM28	-0.2	0.0149	0.614
ENSMUSG00000020397	MED7	-0.2	0.0147	0.615
ENSMUSG00000020228	HELB	0.3	0.0147	0.615
ENSMUSG00000021911	PARG	-0.2	0.0144	0.615
ENSMUSG00000028330	NCBP1	-0.6	0.014	0.616
ENSMUSG00000027236	EIF3J1	-0.2	0.0139	0.617
ENSMUSG00000028683	EIF2B3	-0.4	0.0137	0.617
ENSMUSG00000035569	ANKRD11	-0.2	0.0136	0.617
ENSMUSG00000065999	GM13154	-0.2	0.0132	0.618
ENSMUSG00000054582	PABPC1L	-0.2	0.0128	0.619
ENSMUSG00000073043	ATOH1	0.3	0.0126	0.62
ENSMUSG00000029844	HOXA1	0.2	0.0125	0.62
ENSMUSG00000028910	MECR	-0.2	0.0118	0.622
ENSMUSG00000041483	ZFP281	-0.2	0.0117	0.622
ENSMUSG00000026135	ZFP142	-0.2	0.0117	0.622
ENSMUSG00000048897	ZFP710	0.3	0.0116	0.622
ENSMUSG00000027210	MEIS2	-0.2	0.0114	0.623
ENSMUSG00000016503	GTF3A	0.2	0.0111	0.624
ENSMUSG00000031667	AKTIP	-0.2	0.0111	0.624
ENSMUSG00000019230	LHX9	-0.2	0.0111	0.624
ENSMUSG00000025265	FGD1	0.5	0.0108	0.624
ENSMUSG00000031568	RWDD4A	0.2	0.0106	0.625
ENSMUSG00000033319	FEM1C	-0.2	0.0104	0.626
ENSMUSG00000039158	AKNA	0.2	0.0103	0.626
ENSMUSG00000020871	DLX4	-0.1	0.0101	0.626
ENSMUSG00000036775	DECR2	-0.1	0.01	0.627
ENSMUSG00000035934	PKNOX2	-0.1	0.00979	0.627
ENSMUSG00000030243	RECQL	-0.1	0.00972	0.628
ENSMUSG00000095253	ZFP799	-0.1	0.00952	0.628
ENSMUSG00000051977	PRDM9	0.3	0.00938	0.629
ENSMUSG00000009640	DMAP1	-0.2	0.00918	0.629
ENSMUSG00000036158	PRICKLE1	0.1	0.00912	0.629
ENSMUSG00000030123	PLXND1	0.2	0.00894	0.63
ENSMUSG00000056854	POU3F4	0.1	0.00894	0.63
ENSMUSG00000035266	HELQ	-0.1	0.00885	0.63
ENSMUSG00000006311	ETV2	-0.2	0.00883	0.63
ENSMUSG00000028587	ORC1	-0.4	0.0088	0.63
ENSMUSG00000036792	MBD5	0.1	0.00877	0.63
ENSMUSG00000074607	TOX2	-0.2	0.00864	0.631
ENSMUSG00000071665	FOXR2	0.2	0.00838	0.632
ENSMUSG00000014686	CEACAM16	-0.1	0.00833	0.632
ENSMUSG00000042156	DZIP1	-0.2	0.00824	0.632
ENSMUSG00000038718	PBX3	0.1	0.00817	0.632
ENSMUSG00000039841	ZFP800	-0.1	0.00817	0.632
ENSMUSG00000007035	MSH5	-0.1	0.00814	0.633
ENSMUSG00000034993	VAT1	-0.1	0.00801	0.633
ENSMUSG00000027939	NUP210L	-0.2	0.00795	0.633
ENSMUSG00000033210	SLC9C1	-0.1	0.00791	0.633
ENSMUSG00000075528	AARSD1	-0.2	0.00788	0.634
ENSMUSG00000056300	GM13247	-0.1	0.00785	0.634
ENSMUSG00000033902	MAPKBP1	0.2	0.00785	0.634
ENSMUSG00000025959	KLF7	0.1	0.00745	0.635
ENSMUSG00000066880	ZFP617	-0.1	0.00744	0.635
ENSMUSG00000038069	CDKN2AIP	-0.1	0.00743	0.635
ENSMUSG00000006456	RBM14	-0.3	0.00739	0.635
ENSMUSG00000028580	PUM1	-0.2	0.00723	0.636
ENSMUSG00000032340	NEO1	-0.1	0.00691	0.637
ENSMUSG00000030393	ZIK1	0.1	0.00684	0.637
ENSMUSG00000042185	NFRKB	0.2	0.0068	0.637
ENSMUSG00000029144	GTF3C2	-0.2	0.00676	0.638
ENSMUSG00000039826	TRUB2	-0.1	0.00669	0.638
ENSMUSG00000061013	MKX	0.1	0.00667	0.638
ENSMUSG00000049232	TIGD2	0.2	0.00654	0.638
ENSMUSG00000033961	ZFP446	0.3	0.00604	0.64
ENSMUSG00000002948	MAP2K7	-0.1	0.00599	0.641
ENSMUSG00000024891	SLC29A2	-0.1	0.00594	0.641
ENSMUSG00000079487	MED12	-0.2	0.00569	0.642
ENSMUSG00000055204	ANKRD17	-0.1	0.00566	0.642
ENSMUSG00000010505	MYT1	0.1	0.00562	0.642
ENSMUSG00000045519	ZFP560	-0.1	0.00553	0.643
ENSMUSG00000022811	ZFP148	-0.1	0.00518	0.644
ENSMUSG00000027309	4930402H24RIK	-0.2	0.00518	0.644
ENSMUSG00000039342	ANKAR	-0.1	0.00505	0.645
ENSMUSG00000025997	IKZF2	-0.1	0.00504	0.645
ENSMUSG00000019900	RFX6	0.1	0.00499	0.645
ENSMUSG00000036819	JMJD4	-0.1	0.00498	0.645
ENSMUSG00000032387	RBPMS2	-0.2	0.00471	0.646
ENSMUSG00000051235	GEN1	0.1	0.00458	0.647
ENSMUSG00000036636	CLCN7	0.3	0.00404	0.649
ENSMUSG00000022312	EIF3H	-0.2	0.00392	0.65
ENSMUSG00000031347	CETN2	0.2	0.00386	0.65
ENSMUSG00000018565	ELP5	-1.3	0.0038	0.65
ENSMUSG00000045251	ZFP688	-0.4	0.00364	0.651
ENSMUSG00000059246	FOXB1	-0.1	0.00342	0.652
ENSMUSG00000001542	ELL2	-0.1	0.00337	0.652
ENSMUSG00000019373	COPS3	-0.2	0.00308	0.654
ENSMUSG00000027204	FBN1	-0.1	0.00284	0.655
ENSMUSG00000044519	ZFP488	-0.1	0.00279	0.655
ENSMUSG00000038895	ZFP653	0.1	0.00266	0.656
ENSMUSG00000046185	ZFP84	-0.1	0.00257	0.656
ENSMUSG00000029423	PIWIL1	0.1	0.00243	0.657
ENSMUSG00000090258	CHURC1	0.1	0.00241	0.657
ENSMUSG00000058028	ZSCAN5B	-0.1	0.00233	0.657
ENSMUSG00000028670	LYPLA2	-0.1	0.00215	0.658
ENSMUSG00000002455	PRPF6	-0.1	0.00209	0.659
ENSMUSG00000052040	KLF13	0.1	0.00202	0.659
ENSMUSG00000000244	TSPAN32	0.1	0.00199	0.659
ENSMUSG00000038415	FOXQ1	0.1	0.00171	0.661
ENSMUSG00000079560	HOXA3	-0.1	0.0016	0.661
ENSMUSG00000027714	EXOSC9	-0.1	0.00154	0.661
ENSMUSG00000039068	ZZZ3	-0.1	0.00153	0.662
ENSMUSG00000013465	NELFB	0.1	0.00145	0.662
ENSMUSG00000048878	HEXIM1	-0.1	0.00143	0.662
ENSMUSG00000030001	FIGLA	0.1	0.00137	0.662
ENSMUSG00000040728	ESRP1	-0.1	0.00103	0.664
ENSMUSG00000051518	RPS19BP1	0.1	0.000985	0.664
ENSMUSG00000031585	GTF2E2	-0.1	0.000948	0.665
ENSMUSG00000034057	MYRFL	-0.1	0.000939	0.665
ENSMUSG00000054079	UTP18	-0.1	0.000789	0.665
ENSMUSG00000050619	ZSCAN29	0.1	0.000744	0.666
ENSMUSG00000055239	KCMF1	0.1	0.000529	0.667
ENSMUSG00000031848	LSM4	-0.1	0.000486	0.667
ENSMUSG00000091854	MIER2	-0.1	0.000375	0.667
ENSMUSG00000032802	SRXN1	-0.1	0.000343	0.668
ENSMUSG00000023165	SSXB2	0.1	0.000284	0.668
ENSMUSG00000063358	MAPK1	-0.1	0.0002	0.668
ENSMUSG00000045273	CENPH	-0.1	0.000161	0.669
ENSMUSG00000025813	HOMER2	-0.1	0.000116	0.669
ENSMUSG00000022484	HOXC10	-0.1	3.41e-05	0.669
ENSMUSG00000004864	MAPK13	0.1	1.92e-05	0.669
ENSMUSG00000022724	MINA	0	0	0.669
ENSMUSG00000037993	DHX38	0	0	0.669
ENSMUSG00000094626	CECR6	0	0	0.669
ENSMUSG00000058248	KCNH1	0	0	0.669
ENSMUSG00000096795	ZFP433	0	0	0.669
ENSMUSG00000055053	NFIC	0	0	0.669
ENSMUSG00000028565	NFIA	0	0	0.669
ENSMUSG00000015501	HIVEP2	0	0	0.669
ENSMUSG00000031706	RFX1	0	0	0.669
ENSMUSG00000026565	POU2F1	0	0	0.669
ENSMUSG00000025498	IRF7	0	0	0.669
ENSMUSG00000035923	MYF6	0	0	0.669
ENSMUSG00000047242	TAF9B	0	0	0.669
ENSMUSG00000074272	CEACAM1	0	0	0.669
ENSMUSG00000057101	ZFP180	0	0	0.669
ENSMUSG00000017421	ZFP207	0	0	0.669
ENSMUSG00000021095	GSC	0	0	0.669
ENSMUSG00000023411	NFATC4	0	0	0.669
ENSMUSG00000018076	MED13L	0	0	0.669
ENSMUSG00000036611	EEPD1	0	0	0.669
ENSMUSG00000042895	ABRA	0	0	0.669
ENSMUSG00000050954	ZFP169	0	0	0.669
ENSMUSG00000028389	ZFP37	0	0	0.669
ENSMUSG00000028749	PLA2G2F	0	0	0.669
ENSMUSG00000026890	LHX6	0	0	0.669
ENSMUSG00000057551	ZFP317	0	0	0.669
ENSMUSG00000048921	ZFP689	0	0	0.669
ENSMUSG00000024235	MAP3K8	0	0	0.669
ENSMUSG00000011306	SUGP1	0	0	0.669
ENSMUSG00000034820	CPSF7	0	0	0.669
ENSMUSG00000028034	FUBP1	0	0	0.669
ENSMUSG00000038725	PKHD1L1	0	0	0.669
ENSMUSG00000085795	ZFP703	0	0	0.669
ENSMUSG00000029135	FOSL2	0	0	0.669
ENSMUSG00000044676	ZFP612	0	0	0.669
ENSMUSG00000004393	DDX56	0	0	0.669
ENSMUSG00000063455	D630045J12RIK	0	0	0.669
ENSMUSG00000016624	PHF21B	0	0	0.669
ENSMUSG00000051579	TCEAL8	0	0	0.669
ENSMUSG00000040128	PNRC1	0	0	0.669
ENSMUSG00000054360	BSX	0	0	0.669
ENSMUSG00000082482	H2AFB2	0	0	0.669
ENSMUSG00000044155	NAA38	0	0	0.669
ENSMUSG00000018040	RRP7A	0	0	0.669
ENSMUSG00000006310	ZBTB32	0	0	0.669
ENSMUSG00000034653	YTHDC2	0	0	0.669
ENSMUSG00000042121	SSH1	0	0	0.669
ENSMUSG00000020100	SLC29A3	0	0	0.669
ENSMUSG00000030752	KDM8	0	0	0.669
ENSMUSG00000031665	SALL1	0	0	0.669
ENSMUSG00000074676	FOXS1	0	0	0.669
ENSMUSG00000048138	DMRT2	0	0	0.669
ENSMUSG00000028833	NCDN	0	0	0.669
ENSMUSG00000087598	ZFP111	0	0	0.669
ENSMUSG00000033964	ZBTB41	0	0	0.669
ENSMUSG00000049184	PURG	0	0	0.669
ENSMUSG00000049878	RLF	0	0	0.669
ENSMUSG00000044595	DND1	0	0	0.669
ENSMUSG00000066009	GM13051	0	0	0.669
ENSMUSG00000040481	BPTF	0	0	0.669
ENSMUSG00000074771	ANKEF1	0	0	0.669
ENSMUSG00000028318	POLR1E	0	0	0.669
ENSMUSG00000031393	MECP2	0	0	0.669
ENSMUSG00000050064	ZFP697	0	0	0.669
ENSMUSG00000002602	AXL	0	0	0.669
ENSMUSG00000023988	BYSL	0	0	0.669
ENSMUSG00000055835	ZFP1	0	0	0.669
ENSMUSG00000002578	IKZF4	0	0	0.669
ENSMUSG00000030443	ZFP583	0	0	0.669
ENSMUSG00000096199	PTRHD1	0	0	0.669
ENSMUSG00000054939	ZFP174	0	0	0.669
ENSMUSG00000037868	EGR2	0	0	0.669
ENSMUSG00000020400	TNIP1	0	0	0.669
ENSMUSG00000021098	4930447C04RIK	0	0	0.669
ENSMUSG00000020052	ASCL1	0	0	0.669
ENSMUSG00000027359	SLC27A2	0	0	0.669
ENSMUSG00000021597	ANKRD32	0	0	0.669
ENSMUSG00000030213	ATF7IP	0	0	0.669
ENSMUSG00000005043	SGSH	0	0	0.669
ENSMUSG00000028546	ELAVL4	0	0	0.669
ENSMUSG00000045757	ZFP764	0	0	0.669
ENSMUSG00000040363	BCOR	0	0	0.669
ENSMUSG00000022201	ZFR	0	0	0.669
ENSMUSG00000021415	4933417A18RIK	0	0	0.669
ENSMUSG00000026333	GIN1	0	0	0.669
ENSMUSG00000093668	POU5F2	0	0	0.669
ENSMUSG00000022974	PAXBP1	0	0	0.669
ENSMUSG00000016487	PPFIBP1	0	0	0.669
ENSMUSG00000029832	NFE2L3	0	0	0.669
ENSMUSG00000001785	PWP1	0	0	0.669
ENSMUSG00000014704	HOXA2	0	0	0.669
ENSMUSG00000078851	HIST3H2A	0	0	0.669
ENSMUSG00000055027	SMYD1	0	0	0.669
ENSMUSG00000031738	IRX6	0	0	0.669
ENSMUSG00000038510	RPF2	0	0	0.669
ENSMUSG00000019792	TRMT11	0	0	0.669
ENSMUSG00000030751	PSMA1	0	0	0.669
ENSMUSG00000037513	SAMD4B	0	0	0.669
ENSMUSG00000029235	PDCL2	0	0	0.669
ENSMUSG00000063954	HIST2H2AA1	0	0	0.669
ENSMUSG00000049871	NLRC3	0	0	0.669
ENSMUSG00000008301	PHAX	0	0	0.669
ENSMUSG00000055298	CTSJ	0	0	0.669
ENSMUSG00000046058	EID2	0	0	0.669
ENSMUSG00000025785	EXOSC7	0	0	0.669
ENSMUSG00000048047	ZBTB33	0	0	0.669
ENSMUSG00000032212	SLTM	0	0	0.669
ENSMUSG00000091243	VGLL3	0	0	0.669
ENSMUSG00000062329	CYTL1	0	0	0.669
ENSMUSG00000021838	SAMD4	0	0	0.669
ENSMUSG00000015882	LCORL	0	0	0.669
ENSMUSG00000024948	MAP4K2	0	0	0.669
ENSMUSG00000053110	YAP1	0	0	0.669
ENSMUSG00000035310	LIN54	0	0	0.669
ENSMUSG00000024276	ZFP397	0	0	0.669
ENSMUSG00000079277	HOXD3	0	0	0.669
ENSMUSG00000031365	ZFP275	0	0	0.669
ENSMUSG00000038797	ZSCAN2	0	0	0.669
ENSMUSG00000047909	ANKRD16	0	0	0.669
ENSMUSG00000001158	SNRNP27	0	0	0.669
ENSMUSG00000071477	ZFP777	0	0	0.669
ENSMUSG00000006342	SUSD2	0	0	0.669
ENSMUSG00000002325	IRF9	0	0	0.669
ENSMUSG00000070330	TMEM235	0	0	0.669
ENSMUSG00000066037	HNRNPR	0	0	0.669
ENSMUSG00000033760	RBM4B	0	0	0.669
ENSMUSG00000050199	LGR4	0	0	0.669
ENSMUSG00000005148	KLF5	0	0	0.669
ENSMUSG00000053935	ATF7IP	0	0	0.669
ENSMUSG00000024186	RGS11	0	0	0.669
ENSMUSG00000094936	RBM4	0	0	0.669
ENSMUSG00000047003	ZFP41	0	0	0.669
ENSMUSG00000074500	ZFP558	0	0	0.669
ENSMUSG00000042812	FOXF1	0	0	0.669
ENSMUSG00000004263	ATN1	0	0	0.669
ENSMUSG00000054191	KLF1	0	0	0.669
ENSMUSG00000075000	NRBF2	0	0	0.669
ENSMUSG00000027569	MRGBP	0	0	0.669
ENSMUSG00000046229	SCAND1	0	0	0.669
ENSMUSG00000026843	FUBP3	0	0	0.669
ENSMUSG00000029594	RBM19	0	0	0.669
ENSMUSG00000070003	SSBP4	0	0	0.669
ENSMUSG00000003154	FOXJ2	0	0	0.669
ENSMUSG00000028099	POLR3C	0	0	0.669
ENSMUSG00000057842	ZFP595	0	0	0.669
ENSMUSG00000075266	CENPW	0	0	0.669
ENSMUSG00000060639	HIST1H4I	0	0	0.669
ENSMUSG00000032301	PSMA4	0	0	0.669
ENSMUSG00000043342	HOXD9	0	0	0.669
ENSMUSG00000037674	RFX7	0	0	0.669
ENSMUSG00000055782	ABCD2	0	0	0.669
ENSMUSG00000031134	RBMX	0	0	0.669
ENSMUSG00000043372	HEXIM2	0	0	0.669
ENSMUSG00000063800	PRPF38A	0	0	0.669
ENSMUSG00000058392	RRP1B	0	0	0.669
ENSMUSG00000029697	FEZF1	0	0	0.669
ENSMUSG00000022199	SLC22A17	0	0	0.669
ENSMUSG00000020801	MED31	0	0	0.669
ENSMUSG00000050058	PRM3	0	0	0.669
ENSMUSG00000057894	ZFP329	0	0	0.669
ENSMUSG00000050272	DSCAM	0	0	0.669
ENSMUSG00000019977	HBS1L	0	0	0.669
ENSMUSG00000079662	NTN3	0	0	0.669
ENSMUSG00000060152	POP5	0	0	0.669
ENSMUSG00000046364	RPL27A	0	0	0.669
ENSMUSG00000041936	AGRN	0	0	0.669
ENSMUSG00000021255	ESRRB	0	0	0.669
ENSMUSG00000038705	GMEB2	0	0	0.669
ENSMUSG00000008193	SPIB	0	0	0.669
ENSMUSG00000019564	ARID3A	0	0	0.669
ENSMUSG00000037279	OVOL2	0	0	0.669
ENSMUSG00000031697	ORC6	0	0	0.669
ENSMUSG00000037337	MAP4K1	0	0	0.669
ENSMUSG00000037188	GRHL3	0	0	0.669
ENSMUSG00000029754	DLX6	0	0	0.669
ENSMUSG00000022708	ZBTB20	0	0	0.669
ENSMUSG00000060739	NSA2	0	0	0.669
ENSMUSG00000036109	MBNL3	0	0	0.669
ENSMUSG00000021890	EAF1	0	0	0.669
ENSMUSG00000037991	RMI2	0	0	0.669
ENSMUSG00000040694	APOBEC2	0	0	0.669
ENSMUSG00000031609	SAP30	0	0	0.669
ENSMUSG00000047264	ZFP358	0	0	0.669
ENSMUSG00000028911	SRSF4	0	0	0.669
ENSMUSG00000035049	RRP12	0	0	0.669
ENSMUSG00000025213	KAZALD1	0	0	0.669
ENSMUSG00000028741	MRTO4	0	0	0.669
ENSMUSG00000023007	PRPF40B	0	0	0.669
ENSMUSG00000038193	HAND2	0	0	0.669
ENSMUSG00000048728	ZFP454	0	0	0.669
ENSMUSG00000037197	RBM17	0	0	0.669
ENSMUSG00000030423	POP4	0	0	0.669
ENSMUSG00000034673	PBX2	0	0	0.669
ENSMUSG00000002833	HDGFRP2	0	0	0.669
ENSMUSG00000021936	MAPK8	0	0	0.669
ENSMUSG00000033099	NOL12	0	0	0.669
ENSMUSG00000070345	HSF5	0	0	0.669
ENSMUSG00000031409	TCEAL6	0	0	0.669
ENSMUSG00000029427	ZCCHC8	0	0	0.669
ENSMUSG00000040725	HNRNPUL1	0	0	0.669
ENSMUSG00000005621	ZFP592	0	0	0.669
ENSMUSG00000024803	ANKRD1	0	0	0.669
ENSMUSG00000066798	ZBTB6	0	0	0.669
ENSMUSG00000002658	GTF2F1	0	0	0.669
ENSMUSG00000043467	ZBTB37	0	0	0.669
ENSMUSG00000055407	MAP6	0	0	0.669
ENSMUSG00000031816	MTHFSD	0	0	0.669
ENSMUSG00000037855	ZFP365	0	0	0.669
ENSMUSG00000030148	CLEC4A2	0	0	0.669
ENSMUSG00000027763	MBNL1	0	0	0.669
ENSMUSG00000042548	ASXL1	0	0	0.669
ENSMUSG00000022377	ASAP1	0	0	0.669
ENSMUSG00000055991	ZKSCAN5	0	0	0.669
ENSMUSG00000017667	ZFP334	0	0	0.669
ENSMUSG00000037533	RAPGEF6	0	0	0.669
ENSMUSG00000011349	DMRTC2	0	0	0.669
ENSMUSG00000032239	RP9	0	0	0.669
ENSMUSG00000001815	EVX2	0	0	0.669
ENSMUSG00000038721	HOXB7	0	0	0.669
ENSMUSG00000024013	FGD2	0	0	0.669
ENSMUSG00000056820	TSNAX	0	0	0.669
ENSMUSG00000048450	MSX1	0	0	0.669
ENSMUSG00000058886	DEAF1	0	0	0.669
ENSMUSG00000016253	NELFCD	0	0	0.669
ENSMUSG00000030507	DBX1	0	0	0.669
ENSMUSG00000031379	PIR	0	0	0.669
ENSMUSG00000040985	SUN3	0	0	0.669
ENSMUSG00000042472	ZFP410	0	0	0.669
ENSMUSG00000027580	HELZ2	0	0	0.669
ENSMUSG00000011427	ZFP790	0	0	0.669
ENSMUSG00000061809	TBPL2	0	0	0.669
ENSMUSG00000042487	LEO1	0	0	0.669
ENSMUSG00000034800	ZFP661	0	0	0.669
ENSMUSG00000030149	KLRK1	0	0	0.669
ENSMUSG00000051451	CREBZF	0	0	0.669
ENSMUSG00000059713	RCAN3	0	0	0.669
ENSMUSG00000034839	LARP6	0	0	0.669
ENSMUSG00000017830	DHX58	0	0	0.669
ENSMUSG00000063065	MAPK3	0	0	0.669
ENSMUSG00000021514	ZFP369	0	0	0.669
ENSMUSG00000025151	MAGED1	0	0	0.669
ENSMUSG00000044452	ZFP507	0	0	0.669
ENSMUSG00000029771	IRF5	0	0	0.669
ENSMUSG00000033730	EGR3	0	0	0.669
ENSMUSG00000026058	KHDRBS2	0	0	0.669
ENSMUSG00000044243	BHLHA9	0	0	0.669
ENSMUSG00000021470	ERCC6L2	0	0	0.669
ENSMUSG00000004096	CWC15	0	0	0.669
ENSMUSG00000025930	MSC	0	0	0.669
ENSMUSG00000025352	GDF11	0	0	0.669
ENSMUSG00000021900	BTD	0	0	0.669
ENSMUSG00000026077	NPAS2	0	0	0.669
ENSMUSG00000038418	EGR1	0	0	0.669
ENSMUSG00000020599	RGS9	0	0	0.669
ENSMUSG00000004105	ANGPTL2	0	0	0.669
ENSMUSG00000037784	DZIP1L	0	0	0.669
ENSMUSG00000025105	BNC1	0	0	0.669
ENSMUSG00000067071	HES6	0	0	0.669
ENSMUSG00000021481	ZFP346	0	0	0.669
ENSMUSG00000042167	PAPD4	0	0	0.669
ENSMUSG00000055639	DACH1	0	0	0.669
ENSMUSG00000050996	CETN1	0	0	0.669
ENSMUSG00000036249	RBM43	0	0	0.669
ENSMUSG00000045555	METTL24	0	0	0.669
ENSMUSG00000042589	CUX2	0	0	0.669
ENSMUSG00000021271	ZFP839	0	0	0.669
ENSMUSG00000078495	GM13157	0	0	0.669
ENSMUSG00000024081	CEBPZ	0	0	0.669
ENSMUSG00000034777	VAX2	0	0	0.669
ENSMUSG00000016921	SRSF6	0	0	0.669
ENSMUSG00000020454	EIF4ENIF1	0	0	0.669
ENSMUSG00000049755	ZFP672	0	0	0.669
ENSMUSG00000057469	E2F6	0	0	0.669
ENSMUSG00000071235	VRTN	0	0	0.669
ENSMUSG00000031590	FRG1	0	0	0.669
ENSMUSG00000095139	POU3F2	0	0	0.669
ENSMUSG00000028957	PER3	0	0	0.669
ENSMUSG00000069744	PSMB3	0	0	0.669
ENSMUSG00000074817	PAPOLB	0	0	0.669
ENSMUSG00000020086	H2AFY2	0	0	0.669
ENSMUSG00000021362	GCM2	0	0	0.669
ENSMUSG00000040720	1110037F02RIK	0	0	0.669
ENSMUSG00000029404	ARL6IP4	0	0	0.669
ENSMUSG00000012350	EHF	0	0	0.669
ENSMUSG00000062519	ZFP398	0	0	0.669
ENSMUSG00000002524	PUF60	0	0	0.669
ENSMUSG00000021810	ECD	0	0	0.669
ENSMUSG00000062012	ZFP13	0	0	0.669
ENSMUSG00000021010	NPAS3	0	0	0.669
ENSMUSG00000048100	TAF13	0	0	0.669
ENSMUSG00000035215	LSM7	0	0	0.669
ENSMUSG00000060630	ZFP735	0	0	0.669
ENSMUSG00000000823	ZNF512B	0	0	0.669
ENSMUSG00000032652	CREBL2	0	0	0.669
ENSMUSG00000020721	HELZ	0	0	0.669
ENSMUSG00000036602	ALX1	0	0	0.669
ENSMUSG00000044791	SETD2	0	0	0.669
ENSMUSG00000055633	ZFP580	0	0	0.669
ENSMUSG00000040433	ZBTB38	0	0	0.669
ENSMUSG00000035529	PRDM4	0	0	0.669
ENSMUSG00000023991	FOXP4	0	0	0.669
ENSMUSG00000049606	ZFP644	0	0	0.669
ENSMUSG00000029012	ORC5	0	0	0.669
ENSMUSG00000038500	PRR3	0	0	0.669
ENSMUSG00000037364	SRRT	0	0	0.669
ENSMUSG00000043602	ZFP3	0	0	0.669
ENSMUSG00000025626	PHF6	0	0	0.669
ENSMUSG00000031487	BRF2	0	0	0.669
ENSMUSG00000023980	TAF8	0	0	0.669
ENSMUSG00000038765	LMX1B	0	0	0.669
ENSMUSG00000033454	ZBTB1	0	0	0.669
ENSMUSG00000028266	LMO4	0	0	0.669
ENSMUSG00000070697	UTP3	0	0	0.669
ENSMUSG00000036211	HIST1H1T	0	0	0.669
ENSMUSG00000025128	BHLHE22	0	0	0.669
ENSMUSG00000019261	MAP1S	0	0	0.669
ENSMUSG00000002679	MED6	0	0	0.669
ENSMUSG00000045034	ANKRD34B	0	0	0.669
ENSMUSG00000037331	LARP1	0	0	0.669
ENSMUSG00000074971	FIBIN	0	0	0.669
ENSMUSG00000045817	ZFP36L2	0	0	0.669
ENSMUSG00000023025	LARP4	0	0	0.669
ENSMUSG00000052406	REXO4	0	0	0.669
ENSMUSG00000029840	MTPN	0	0	0.669
ENSMUSG00000075588	HOXB2	0	0	0.669
ENSMUSG00000047907	TSHZ2	0	0	0.669
ENSMUSG00000022529	ZFP263	0	0	0.669
ENSMUSG00000040964	ARHGEF10L	0	0	0.669
ENSMUSG00000039356	EXOSC2	0	0	0.669
ENSMUSG00000056493	FOXK1	0	0	0.669
ENSMUSG00000021047	NOVA1	0	0	0.669
ENSMUSG00000028952	ZBTB48	0	0	0.669
ENSMUSG00000043456	ZFP536	0	0	0.669
ENSMUSG00000020733	SLC9A3R1	0	0	0.669
ENSMUSG00000023947	NFKBIE	0	0	0.669
ENSMUSG00000034732	PABPC5	0	0	0.669
ENSMUSG00000033837	FOXH1	0	0	0.669
ENSMUSG00000021575	AHRR	0	0	0.669
ENSMUSG00000070034	SP110	0	0	0.669
ENSMUSG00000052751	REPIN1	0	0	0.669
ENSMUSG00000024622	HMGXB3	0	0	0.669
ENSMUSG00000092558	MED20	0	0	0.669
ENSMUSG00000036898	ZFP157	0	0	0.669
ENSMUSG00000027018	HAT1	0	0	0.669
ENSMUSG00000038507	PARP12	0	0	0.669
ENSMUSG00000028772	ZCCHC17	0	0	0.669
ENSMUSG00000037275	GEMIN5	0	0	0.669
ENSMUSG00000043424	EIF3J2	0	0	0.669
ENSMUSG00000041165	SPEM1	0	0	0.669
ENSMUSG00000056209	NPM3	0	0	0.669
ENSMUSG00000098022	ZFP82	0	0	0.669
ENSMUSG00000053414	HUNK	0	0	0.669
ENSMUSG00000066007	ZFP600	0	0	0.669
ENSMUSG00000048874	PHF3	0	0	0.669
ENSMUSG00000050397	FOXL2	0	0	0.669
ENSMUSG00000063146	CLIP2	0	0	0.669
ENSMUSG00000023284	ZFP605	0	0	0.669
ENSMUSG00000046957	SPZ1	0	0	0.669
ENSMUSG00000028675	PNRC2	0	0	0.669
ENSMUSG00000061143	MAML3	0	0	0.669
ENSMUSG00000001444	TBX21	0	0	0.669
ENSMUSG00000028850	GPATCH3	0	0	0.669
ENSMUSG00000000056	NARF	0	0	0.669
ENSMUSG00000027799	NBEA	0	0	0.669
ENSMUSG00000024774	ANKRD22	0	0	0.669
ENSMUSG00000028619	TCEANC2	0	0	0.669
ENSMUSG00000054321	TAF4B	0	0	0.669
ENSMUSG00000021743	FEZF2	0	0	0.669
ENSMUSG00000070319	EIF3G	0	0	0.669
ENSMUSG00000031107	RBMX2	0	0	0.669
ENSMUSG00000005470	ASF1B	0	0	0.669
ENSMUSG00000064220	HIST2H2AA2	0	0	0.669
ENSMUSG00000034968	LBX2	0	0	0.669
ENSMUSG00000021962	DCP1A	0	0	0.669
ENSMUSG00000001504	IRX2	0	0	0.669
ENSMUSG00000035051	DHX57	0	0	0.669
ENSMUSG00000014603	ALX3	0	0	0.669
ENSMUSG00000028150	RORC	0	0	0.669
ENSMUSG00000026610	ESRRG	0	0	0.669
ENSMUSG00000028610	DMRTB1	0	0	0.669
ENSMUSG00000033669	ZFP7	0	0	0.669
ENSMUSG00000041703	ZIC5	0	0	0.669
ENSMUSG00000036139	HOXC9	0	0	0.669
ENSMUSG00000074886	GRK6	0	0	0.669
ENSMUSG00000070291	DDX43	0	0	0.669
ENSMUSG00000027547	SALL4	0	0	0.669
ENSMUSG00000035168	TANC1	0	0	0.669
ENSMUSG00000051390	ZBTB22	0	0	0.669
ENSMUSG00000021464	ROR2	0	0	0.669
ENSMUSG00000015053	GATA2	0	0	0.669
ENSMUSG00000027803	WWTR1	0	0	0.669
ENSMUSG00000024619	CDX1	0	0	0.669
ENSMUSG00000023034	NR4A1	0	0	0.669
ENSMUSG00000022335	ZFAT	0	0	0.669
ENSMUSG00000045193	CIRBP	0	0	0.669
ENSMUSG00000025899	ALKBH8	0	0	0.669
ENSMUSG00000039391	CCDC81	0	0	0.669
ENSMUSG00000041992	RAPGEF5	0	0	0.669
ENSMUSG00000038535	ZFP280D	0	0	0.669
ENSMUSG00000031578	MAK16	0	0	0.669
ENSMUSG00000028487	BNC2	0	0	0.669
ENSMUSG00000029389	DDX55	0	0	0.669
ENSMUSG00000063821	DUPD1	0	0	0.669
ENSMUSG00000042063	ZFP386	0	0	0.669
ENSMUSG00000043753	DMRTA1	0	0	0.669
ENSMUSG00000024456	DIAP1	0	0	0.669
ENSMUSG00000022641	BBX	0	0	0.669
ENSMUSG00000018932	MAP2K3	0	0	0.669
ENSMUSG00000034430	ZXDC	0	0	0.669
ENSMUSG00000040054	BAZ2A	0	0	0.669
ENSMUSG00000007812	ZFP655	0	0	0.669
ENSMUSG00000034640	TIPARP	0	0	0.669
ENSMUSG00000045365	RBM15B	0	0	0.669
ENSMUSG00000027185	NAT10	0	0	0.669
ENSMUSG00000000838	FMR1	0	0	0.669
ENSMUSG00000020366	MAPK9	0	0	0.669
ENSMUSG00000032436	CMTM7	0	0	0.669
ENSMUSG00000015597	ZFP318	0	0	0.669
ENSMUSG00000043290	ZFP784	0	0	0.669
ENSMUSG00000042570	MIER2	0	0	0.669
ENSMUSG00000038331	SATB2	0	0	0.669
ENSMUSG00000049421	ZFP260	0	0	0.669
ENSMUSG00000036528	PPFIBP2	0	0	0.669
ENSMUSG00000030446	ZFP273	0	0	0.669
ENSMUSG00000058638	ZFP110	0	0	0.669
ENSMUSG00000004356	UTP20	0	0	0.669
ENSMUSG00000042369	RBM45	0	0	0.669
ENSMUSG00000054383	PNMA1	0	0	0.669
ENSMUSG00000023026	DIP2B	0	0	0.669
ENSMUSG00000043445	PGP	0	0	0.669
ENSMUSG00000034032	RPAP1	0	0	0.669
ENSMUSG00000055341	ZFP457	0	0	0.669
ENSMUSG00000042097	ZFP239	0	0	0.669
ENSMUSG00000022623	SHANK3	0	0	0.669
ENSMUSG00000067942	ZFP160	0	0	0.669
ENSMUSG00000015579	NKX2-5	0	0	0.669
ENSMUSG00000039810	ZC3H10	0	0	0.669
ENSMUSG00000042419	NFKBIL1	0	0	0.669
ENSMUSG00000022515	ANKS3	0	0	0.669
ENSMUSG00000059689	ZFP637	0	0	0.669
ENSMUSG00000062518	ZFP534	0	0	0.669
ENSMUSG00000067367	LYAR	0	0	0.669
ENSMUSG00000023050	MAP3K12	0	0	0.669
ENSMUSG00000057691	ZFP746	0	0	0.669
ENSMUSG00000042851	ZC3H6	0	0	0.669
ENSMUSG00000028175	DEPDC1A	0	0	0.669
ENSMUSG00000005503	EVX1	0	0	0.669
ENSMUSG00000024136	DNASE1L2	0	0	0.669
ENSMUSG00000052135	FOXO6	0	0	0.669
ENSMUSG00000051499	ZFP786	0	0	0.669
ENSMUSG00000072949	ACOT1	0	0	0.669
ENSMUSG00000042377	FAM83G	0	0	0.669
ENSMUSG00000046792	ZFP787	0	0	0.669
ENSMUSG00000021668	POLK	0	0	0.669
ENSMUSG00000030942	THUMPD1	0	0	0.669
ENSMUSG00000074194	ZFP791	0	0	0.669
ENSMUSG00000009248	ASCL2	0	0	0.669
ENSMUSG00000044220	NKX2-3	0	0	0.669
ENSMUSG00000054648	ZFP869	0	0	0.669
ENSMUSG00000053801	GRWD1	0	0	0.669
ENSMUSG00000019984	MED23	0	0	0.669
ENSMUSG00000075327	ZBTB2	0	0	0.669
ENSMUSG00000019297	NOP9	0	0	0.669
ENSMUSG00000026074	MAP4K4	0	0	0.669
ENSMUSG00000002107	CELF2	0	0	0.669
ENSMUSG00000030180	KDM5A	0	0	0.669
ENSMUSG00000034429	ZFP707	0	0	0.669
ENSMUSG00000021113	SNAPC1	0	0	0.669
ENSMUSG00000034259	EXOSC4	0	0	0.669
ENSMUSG00000034321	EXOSC1	0	0	0.669
ENSMUSG00000032998	FOXJ3	0	0	0.669
ENSMUSG00000005883	SPO11	0	0	0.669
ENSMUSG00000094622	GM3055	0	0	0.669
ENSMUSG00000033430	TERF2IP	0	0	0.669
ENSMUSG00000039275	FOXK2	0	0	0.669
ENSMUSG00000031079	ZFP300	0	0	0.669
ENSMUSG00000021540	SMAD5	0	0	0.669
ENSMUSG00000003234	ABCF3	0	0	0.669
ENSMUSG00000034266	BATF	0	0	0.669
ENSMUSG00000050600	ZFP831	0	0	0.669
ENSMUSG00000062175	TGIF2	0	0	0.669
ENSMUSG00000040713	CREG1	0	0	0.669
ENSMUSG00000055932	FTO	0	0	0.669
ENSMUSG00000038502	PTOV1	0	0	0.669
ENSMUSG00000092094	ZFP804B	0	0	0.669
ENSMUSG00000037730	MYNN	0	0	0.669
ENSMUSG00000024220	ZFP523	0	0	0.669
ENSMUSG00000049321	ZFP2	0	0	0.669
ENSMUSG00000027498	CSTF1	0	0	0.669
ENSMUSG00000032495	LRRC2	0	0	0.669
ENSMUSG00000047710	CHAMP1	0	0	0.669
ENSMUSG00000003039	FAM32A	0	0	0.669
ENSMUSG00000000942	HOXA4	0	0	0.669
ENSMUSG00000036672	CENPT	0	0	0.669
ENSMUSG00000040183	ANKRD6	0	0	0.669
ENSMUSG00000006378	GCAT	0	0	0.669
ENSMUSG00000035305	ROR1	0	0	0.669
ENSMUSG00000074158	9830147E19RIK	0	0	0.669
ENSMUSG00000092260	ZFP963	0	0	0.669
ENSMUSG00000026782	ABI2	0	0	0.669
ENSMUSG00000060257	SCRT2	0	0	0.669
ENSMUSG00000022635	ZCRB1	0	0	0.669
ENSMUSG00000031621	ISX	0	0	0.669
ENSMUSG00000044646	ZBTB7C	0	0	0.669
ENSMUSG00000040302	RBM48	0	0	0.669
ENSMUSG00000057637	PRDM2	0	0	0.669
ENSMUSG00000053470	KDM3A	0	0	0.669
ENSMUSG00000003452	BICD1	0	0	0.669
ENSMUSG00000028842	AGO3	0	0	0.669
ENSMUSG00000008393	CARHSP1	0	0	0.669
ENSMUSG00000018750	ZBTB4	0	0	0.669
ENSMUSG00000052363	ZDHHC19	0	0	0.669
ENSMUSG00000038560	SP6	0	0	0.669
ENSMUSG00000028358	ZFP618	0	0	0.669
ENSMUSG00000036036	ZFP57	0	0	0.669
ENSMUSG00000004500	ZFP324	0	0	0.669
ENSMUSG00000040331	NSMCE4A	0	0	0.669
ENSMUSG00000037206	ISLR	0	0	0.669
ENSMUSG00000011837	SNAPC2	0	0	0.669
ENSMUSG00000046667	RBM12B1	0	0	0.669
ENSMUSG00000021714	CENPK	0	0	0.669
ENSMUSG00000025216	LBX1	0	0	0.669
ENSMUSG00000028644	ERMAP	0	0	0.669
ENSMUSG00000021510	A530054K11RIK	0	0	0.669
ENSMUSG00000048001	HES5	0	0	0.669
ENSMUSG00000071369	MAP3K5	0	0	0.669
ENSMUSG00000067919	REX2	0	0	0.669
ENSMUSG00000024154	GTF2A1L	0	0	0.669
ENSMUSG00000039782	CPEB2	0	0	0.669
ENSMUSG00000071064	ZFP827	0	0	0.669
ENSMUSG00000041544	PTCHD2	0	0	0.669
ENSMUSG00000029814	IGF2BP3	0	0	0.669
ENSMUSG00000029614	RPL6	0	0	0.669
ENSMUSG00000021024	PSMA6	0	0	0.669
ENSMUSG00000042810	KRBA1	0	0	0.669
ENSMUSG00000036572	UPF3B	0	0	0.669
ENSMUSG00000049764	ZFP280B	0	0	0.669
ENSMUSG00000001823	HOXD12	0	0	0.669
ENSMUSG00000040489	SOX30	0	0	0.669
ENSMUSG00000061755	BOD1L	0	0	0.669
ENSMUSG00000078502	GM13212	0	0	0.669
ENSMUSG00000052435	CEBPE	0	0	0.669
ENSMUSG00000039238	ZFP750	0	0	0.669
ENSMUSG00000020358	HNRNPAB	0	0	0.669
ENSMUSG00000028522	MIER1	0	0	0.669
ENSMUSG00000095362	GM14325	0	0	0.669
ENSMUSG00000016018	SKIV2L2	0	0	0.669
ENSMUSG00000041995	ZBED3	0	0	0.669
ENSMUSG00000046668	CXXC5	0	0	0.669
ENSMUSG00000040148	HMX3	0	0	0.669
ENSMUSG00000042197	ZFP451	0	0	0.669
ENSMUSG00000020472	ZKSCAN17	0	0	0.669
ENSMUSG00000033882	RBM46	0	0	0.669
ENSMUSG00000074088	SNRNP40	0	0	0.669
ENSMUSG00000032526	DEB1	0	0	0.669
ENSMUSG00000051184	ZFP524	0	0	0.669
ENSMUSG00000050188	LSM10	0	0	0.669
ENSMUSG00000000617	GRM6	0	0	0.669
ENSMUSG00000039205	CIZ1	0	0	0.669
ENSMUSG00000037652	PHC3	0	0	0.669
ENSMUSG00000031931	ANKRD49	0	0	0.669
ENSMUSG00000051965	NANOS2	0	0	0.669
ENSMUSG00000047819	TIGD4	0	0	0.669
ENSMUSG00000047143	DMRTA2	0	0	0.669
ENSMUSG00000060397	ZFP128	0	0	0.669
ENSMUSG00000025872	THOC3	0	0	0.669
ENSMUSG00000039531	ZUFSP	0	0	0.669
ENSMUSG00000027080	MED19	0	0	0.669
ENSMUSG00000030600	LRFN1	0	0	0.669
ENSMUSG00000018651	TADA2A	0	0	0.669
ENSMUSG00000001911	NFIX	0	0	0.669
ENSMUSG00000048481	MYPOP	0	0	0.669
ENSMUSG00000047821	TRIM16	0	0	0.669
ENSMUSG00000037621	ATOH8	0	0	0.669
ENSMUSG00000038618	RASSF7	0	0	0.669
ENSMUSG00000030544	MESP1	0	0	0.669
ENSMUSG00000091625	LSM5	0	0	0.669
ENSMUSG00000042002	FOXN4	0	0	0.669
ENSMUSG00000004661	ARID3B	0	0	0.669
ENSMUSG00000021381	BARX1	0	0	0.669
ENSMUSG00000061887	SSBP3	0	0	0.669
ENSMUSG00000020248	NFYB	0	0	0.669
ENSMUSG00000048373	FGFBP1	0	0	0.669
ENSMUSG00000039748	EXO1	0	0	0.669
ENSMUSG00000026466	TOR1AIP1	0	0	0.669
ENSMUSG00000095567	NOC2L	0	0	0.669
ENSMUSG00000053129	GSX1	0	0	0.669
ENSMUSG00000020902	NTN1	0	0	0.669
ENSMUSG00000050919	ZFP366	0	0	0.669
ENSMUSG00000050410	TCF19	0	0	0.669
ENSMUSG00000001661	HOXC6	0	0	0.669
ENSMUSG00000046574	PRR12	0	0	0.669
ENSMUSG00000052763	ZFP212	0	0	0.669
ENSMUSG00000015627	GATA5	0	0	0.669
ENSMUSG00000022464	SLC38A4	0	0	0.669
ENSMUSG00000029706	PAX4	0	0	0.669
ENSMUSG00000050714	ZBTB26	0	0	0.669
ENSMUSG00000000938	HOXA10	0	0	0.669
ENSMUSG00000030411	NOVA2	0	0	0.669
ENSMUSG00000050328	HOXC12	0	0	0.669
ENSMUSG00000053436	MAPK14	0	0	0.669
ENSMUSG00000028751	PLA2G2E	0	0	0.669
ENSMUSG00000038533	CBFA2T2	0	0	0.669
ENSMUSG00000048626	KLF17	0	0	0.669
ENSMUSG00000043300	B3GALNT1	0	0	0.669
ENSMUSG00000027514	ZBP1	0	0	0.669
ENSMUSG00000025967	EEF1B2	0	0	0.669
ENSMUSG00000070803	CITED4	0	0	0.669
ENSMUSG00000011158	BRF1	0	0	0.669
ENSMUSG00000054385	CEACAM2	0	0	0.669
ENSMUSG00000055065	DDX17	0	0	0.669
ENSMUSG00000066760	PSG16	0	0	0.669
ENSMUSG00000051176	ZFP42	0	0	0.669
ENSMUSG00000031256	CSTF2	0	0	0.669
ENSMUSG00000022020	NAA16	0	0	0.669
ENSMUSG00000049536	TCEAL1	0	0	0.669
ENSMUSG00000036721	ZSCAN12	0	0	0.669
ENSMUSG00000061911	MYT1L	0	0	0.669
ENSMUSG00000039037	ST6GALNAC5	0	0	0.669
ENSMUSG00000027133	NOP10	0	0	0.669
ENSMUSG00000035277	ARX	0	0	0.669
ENSMUSG00000055480	ZFP458	0	0	0.669
ENSMUSG00000083616	H2AFB3	0	0	0.669
ENSMUSG00000022009	NUFIP1	0	0	0.669
ENSMUSG00000009596	TAF7L	0	0	0.669
ENSMUSG00000021485	MXD3	0	0	0.669
ENSMUSG00000066838	ZFP772	0	0	0.669
ENSMUSG00000020547	BZW2	0	0	0.669
ENSMUSG00000072980	OIP5	0	0	0.669
ENSMUSG00000026468	LHX4	0	0	0.669
ENSMUSG00000028798	EIF3I	0	0	0.669
ENSMUSG00000048562	SP8	0	0	0.669
ENSMUSG00000016831	TOX4	0	0	0.669
ENSMUSG00000023902	ZSCAN10	0	0	0.669
ENSMUSG00000031374	ZFP92	0	0	0.669
ENSMUSG00000008384	SERTAD1	0	0	0.669
ENSMUSG00000027246	ELL3	0	0	0.669
ENSMUSG00000028837	PSMB2	0	0	0.669
ENSMUSG00000052331	ANKRD44	0	0	0.669
ENSMUSG00000055150	ZFP78	0	0	0.669
ENSMUSG00000075592	NYNRIN	0	0	0.669
