# Supplementary material for: In vivo CRISPR screening identifies SAGA complex members as key regulators of hematopoiesis
Source: Nat Commun. 2026 Jan 23;17:1756. doi: 10.1038/s41467-026-68465-6 (PMC12914052; doi:10.1038/s41467-026-68465-6)
Supplement: Supplementary file 5 — Supplementary Data 3 [file 41467_2026_68465_MOESM5_ESM.xlsx]

## Sheet: HSC_G1_ControlvTada2b_KO
Gene	avg_log2FC	p_val_adj
Apol9b	3.36445	0
Ddx60	14.6795	0
Gimap1	-13.7736	0
Gimap6	2.04871	0
Ifi27l2a	-156.698	0
Ifi44	18.0211	0
Irf7	35.5559	0
Lcn2	224.639	0
Plac8	-6.36354	0
Zbp1	9.87132	0
Isg15	25.3234	5.89e-307
mt-Nd3	-106.049	9.25e-294
mt-Nd6	-19.9305	2.62e-285
Ms4a4b	-10.1865	1.81e-282
Oasl2	16.4978	8.72e-282
Oas2	5.38265	3.88e-271
Lgals3bp	36.6476	3.36e-269
Gimap5	-29.296	4.3e-269
Nov	-69.8527	1.22e-265
Gngt2	11.21	5.24e-255
Irak3	8.75935	7.43e-253
Ifi204	19.479	5.81e-250
Xaf1	8.884	9.21e-250
Nupr1	20.2258	5.6e-249
Oasl1	25.2078	1.47e-246
Cd63	-22.2282	3.91e-240
Apol9a	9.75372	2.18e-238
Plxdc2	-12.8902	3.67e-237
Ifit1	195.146	2.05e-236
Cox7b	12.9277	3.32e-230
Nadk	19.8829	2.48e-224
Ets2	16.4494	5.27e-223
Stxbp6	-12.8591	9.54e-222
Mrgpra2b	-3.04836	1.37e-220
Slfn5	11.9891	3.3e-219
Parp12	3.26871	5.1e-217
Selp	14.8398	5.02e-215
Rnf213	10.5338	1.23e-214
Ighm	-41.3	6.18e-212
Ddx58	18.0719	6.47e-210
Rtp4	5.28559	3.61e-208
Zeb2	26.4136	1.65e-205
Trim30a	27.7086	5.92e-205
Txnip	-22.7429	1.55e-202
Iigp1	29.5863	3.76e-201
Flnb	12.098	3.78e-200
mt-Nd1	-124.241	8.04e-198
Gbp3	2.17711	1.95e-197
Itgam	22.0891	9.77e-195
C3	43.2059	2.13e-193
Dram1	1.83099	2.06e-192
Helz2	5.56674	4.93e-187
Fas	3.12531	1.42e-186
Ifitm3	-13.7088	1.15e-184
Gng11	-3.70024	3.99e-183
Ms4a4c	-19.1554	9.82e-183
Ifitm1	-321.074	2.47e-181
Pabpc1	127.999	4.5e-179
Aim2	3.85395	5.23e-179
Gm4951	8.66598	2.37e-178
Herc6	17.7104	2.58e-178
Add3	14.3282	1.57e-176
Rbm25	33.0374	4.02e-176
Ifit2	70.7115	2.8e-173
Cox6a1	23.1601	2.91e-172
Hcar2	9.29834	2.03e-170
Eif2ak2	19.1638	2.94e-170
Plek	92.4923	1.4e-169
Oas1a	3.99133	3.19e-169
Gpr84	9.71278	6.04e-169
Mndal	14.6514	4.45e-168
Mrgpra2a	-3.69487	8.61e-168
Dusp3	14.0314	3.04e-166
Hnrnpk	39.8196	8.96e-166
Car2	-110.597	7.77e-165
Hmgn2	23.2706	8.43e-165
Tapbp	15.0967	2.59e-164
Susd6	6.35282	5.87e-164
Oas3	9.61339	1.2e-163
Socs2	-80.8417	4.38e-163
Oas1g	1.1155	5.69e-161
Myl10	-1.03526	3.07e-160
Ccar1	22.6291	6.84e-160
Cyfip1	9.42265	8.45e-160
Eef2	67.0987	3.51e-159
Slc15a3	19.9495	5.86e-159
1110008P14Rik	1.47055	6.46e-158
Gbp7	28.4798	1.14e-156
Usp18	8.40221	1.52e-156
Parp9	-1.13754	1.54e-156
G6pdx	2.24722	2.08e-155
Sipa1l1	13.8374	1.3e-154
Cd33	25.4479	2.44e-153
Rsad2	342.412	3.56e-153
Samsn1	35.44	1.13e-152
Fam96a	9.56281	1.04e-151
Ifih1	9.69041	1.28e-151
Ifit3	50.4768	1.92e-150
Isg20	21.6068	2.54e-150
Slc2a1	0.983414	8.2e-150
Gas2l3	-48.6715	4.58e-149
Myc	44.7716	2.11e-148
H2-T22	4.35316	4.6e-147
Tox	-10.1437	5.46e-147
Arid5b	5.65502	1.72e-146
Caprin1	33.0681	2.62e-145
Trim12c	10.1624	3.16e-145
Tpm3	15.7429	2.04e-144
Calm1	20.6388	1.26e-143
Gm5111	-10.6204	1.21e-142
Akr1c12	-30.6522	1.02e-141
Lipg	5.28154	7.75e-141
Hnrnpm	77.9458	1.91e-140
Mx1	14.6	2.21e-140
Ifi213	2.2436	5.88e-140
Rgcc	-12.9307	4.56e-139
Itgb7	6.61655	9.72e-139
Samd9l	53.5345	1.21e-138
1500009L16Rik	-1.07813	1.31e-138
Stat2	10.5454	1.71e-137
Timp3	-31.2721	2.44e-137
Adam17	7.89019	1.1e-136
Etnk1	20.4643	4.56e-136
Slfn8	13.7685	7.42e-136
Ifi47	7.09123	1.51e-135
Ptprz1	-5.75457	1.89e-135
Rps6ka3	22.4643	4.46e-135
Mitd1	7.04383	7.53e-135
Rpl10	-49.8383	1.36e-134
Abhd5	3.68056	7.05e-133
Tgfbi	1.79821	8.34e-133
B2m	186.549	1.07e-132
Sltm	29.7419	2.97e-132
Hmga2	3.63479	6.43e-132
Hck	3.61762	1.15e-131
Phf11b	4.38949	1.52e-131
Emb	15.5062	8.12e-131
Cd68	-9.8282	3.73e-130
Gch1	3.47958	3.85e-129
Pde4d	-7.65176	1.45e-128
Bst2	-23.9927	3.43e-128
Stat1	10.9237	1.34e-127
Bcl3	3.88702	1.39e-127
Csde1	20.7104	6.99e-127
Met	2.00959	1.25e-126
Irgm1	2.59573	2.11e-125
Dhx58	4.66064	2.54e-125
Sp100	6.73788	6.91e-125
Trim30b	1.07471	7.86e-125
Atp5o.1	14.094	1.18e-124
Snrpd3	14.585	2.47e-124
Tulp4	1.10437	3.92e-124
Fam84b	14.4139	4.4e-124
Ms4a6c	10.4891	5.84e-124
Ywhaz	31.1984	9.79e-124
Ndufs6	4.50166	1.8e-123
Adar	5.36322	2e-122
Mrpl52	23.3035	2.33e-122
Atf4	34.5225	5.83e-122
Rbm39	35.6033	1.05e-121
Chchd2	33.236	7.32e-120
Mpped2	-0.702907	1.43e-119
Phf20l1	23.6298	5.49e-119
Clec5a	8.66766	5.69e-119
Pfn1	11.9405	1.67e-118
Igsf6	5.28391	1.77e-117
BC005537	9.67523	2.26e-117
Ly6a	-75.1004	4.08e-117
Nrk	-3.1947	5.58e-117
Vamp5	-20.8055	2.57e-116
Hexim1	2.96046	3.45e-116
Fndc3b	3.32755	9.18e-116
Slc14a1	-1.29076	9.51e-116
Aftph	10.1457	1.23e-115
F830016B08Rik	1.64433	4.21e-115
Hist2h2ac	3.27023	6.91e-115
Ifi206	4.50003	7.37e-115
Hist1h4d	-6.31505	1.76e-114
Epsti1	6.66554	2e-114
Cwc15	10.2803	7.51e-114
Pdcd1lg2	13.4995	1.07e-113
Cfl1	23.8573	7.12e-113
Ifit3b	17.9415	6.78e-112
Mras	7.03304	7.66e-112
Rpl27	19.9576	8.96e-112
Rftn1	5.61177	5.16e-111
Gbp2	69.2762	1.28e-110
Thy1	2.97363	1.46e-110
Ppfibp2	-4.37778	3.19e-110
mt-Nd2	-83.479	5.58e-110
Ywhab	11.9534	7.4e-110
Psme1	12.7906	8.31e-110
Mif	-19.1956	1.72e-109
Psme2	13.7476	1.99e-109
Nt5c	10.652	2.44e-109
Cd302	1.24815	5.24e-109
4930519L02Rik	-5.33469	5.71e-109
Hnrnpa2b1	45.518	4.93e-108
Stat3	6.84789	1.17e-107
Blvrb	-2.38531	3.7e-107
Tmem71	27.1381	4.63e-107
Tor1aip1	6.17881	6.38e-107
Rpl23a	70.9153	6.92e-107
Ddx5	89.6778	7.77e-107
Rabgap1l	-5.66104	8.14e-107
Ccr1	13.9117	1.29e-106
Sdc3	2.14274	1.46e-106
Ddx21	67.0186	5.33e-106
Hist1h1e	-6.53224	7.69e-106
Hsp90aa1	111.966	8.73e-106
Gabarapl2	5.80676	3.94e-105
Znfx1	5.2989	4.31e-105
B4galt5	2.50881	1.4e-104
Parp14	29.4147	1.5e-104
Dtx3l	10.2732	2.16e-104
Nfe2l1	16.9286	2.59e-104
Tpr	29.0611	1.11e-103
Dnaja1	86.6341	2.12e-103
Ube2l6	3.20755	4.6e-103
Cebpd	51.5786	5.79e-103
Dbi	-9.96999	5.85e-103
Hif1a	14.3783	8.18e-103
Mpl	-1.10998	1.15e-102
Adgrg1	-19.0839	1.54e-102
Mycn	-4.23756	1.55e-102
Bzw1	27.57	3.58e-102
Gm4070	17.6442	4.28e-102
Aig1	1.57428	2.65e-101
Tmem258	1.17844	5.18e-101
Ifi35	2.21918	1.14e-100
Slc6a13	1.80836	1.43e-100
Actr2	19.719	2.25e-100
Nmi	4.49611	7.27e-100
AB124611	0.327886	9.39e-100
Stap1	40.9105	1.19e-99
Mmp19	1.71542	1.6e-99
Ptgir	15.7862	1.97e-99
Prtn3	-168.775	2e-99
Ctla2a	15.1968	3.9e-99
Crebbp	7.37388	4.84e-99
B930036N10Rik	21.9139	1e-98
Rpl31	50.5675	1.72e-98
Tmem106a	0.334096	3.45e-98
Xbp1	-40.6721	8.67e-98
9930111J21Rik2	11.9936	9.89e-98
Skil	7.7685	1.03e-97
Nub1	8.77577	1.78e-97
U2af2	4.58694	3.02e-96
Itgb2	6.67102	3.16e-96
Prkar1a	26.4937	4.42e-96
Gnptab	1.86498	4.77e-96
Lgals8	4.21631	1.68e-95
Ms4a6b	4.46844	1.7e-95
Cct2	26.3299	1.72e-95
Ep300	7.40818	3.27e-95
Cd47	56.0056	4.8e-95
Psmc1	13.4845	8.7e-95
Itgal	4.3667	8.95e-95
Psen2	5.35395	2.85e-94
Fosl2	13.5381	6.15e-94
Hnrnpu	75.068	8.42e-94
Afp	-15.5711	1.01e-93
Chd3	8.27254	1.34e-93
Enpp4	2.20248	1.94e-93
Rps26	86.6757	3.4e-93
Acin1	17.2673	3.64e-93
Ubl5	11.5655	4.74e-93
Tnfrsf1b	2.88241	5.44e-93
Daxx	4.89867	5.56e-93
Zfp760	-69.6065	5.65e-93
Nox1	0.803139	9.38e-93
Rap1b	20.7354	1e-92
Atp6v1b2	4.46416	1.12e-92
Mapkapk2	2.80453	1.43e-92
Hp	83.0253	5.23e-92
Ist1	4.05103	8.99e-92
Hnrnpa1	27.8418	9.15e-92
Hnrnpab	45.5922	9.31e-92
Pole4	3.25598	1.05e-91
Fth1	#VALUE!	3.57e-90
Emc1	0.624014	4.43e-90
Mapk6	14.3563	7.85e-90
Rbbp8	2.52836	1.07e-89
Ceacam16	1.53019	1.09e-89
Rpgrip1	-0.595034	1.84e-89
Ssh2	3.30781	2.09e-89
Ddx24	20.6398	3.44e-89
Osm	38.0647	1.15e-88
Nfe2l2	24.292	1.28e-88
Trim34a	3.28266	1.38e-88
Tma7	20.3252	1.53e-88
Aamp	7.14456	1.91e-88
Bccip	2.71802	2.53e-88
Ap3s1	-1.80525	3.85e-88
N4bp1	6.158	6.79e-88
Itgb3	1.9693	8.83e-88
Uqcrq	8.34214	1.29e-87
Spred1	8.19711	1.37e-87
Cpeb4	4.11038	1.56e-87
Hk2	48.293	2.04e-87
Hsp90ab1	123.173	3.04e-87
Rsrc2	14.1698	9.37e-87
Egfl7	-20.9716	1.31e-86
Tiparp	9.54695	1.43e-86
Ppia	-34.8287	1.61e-86
Naa15	13.746	1.63e-86
Pim2	-64.9493	1.82e-86
Camk2d	4.54601	3.37e-86
Enah	-20.09	5.1e-86
Dock2	8.10381	1.18e-85
Usmg5	9.04482	1.4e-85
Apobec1	0.469245	2.02e-85
Chmp5	6.1595	3.69e-85
Eif4g3	10.07	4.58e-85
Etfb	4.47821	6.89e-85
Rbm8a	12.0442	8.17e-85
Marcks	-14.1637	1.31e-84
Zbtb7a	12.5943	1.35e-84
Dhx15	14.5689	1.85e-84
Phlda2	-0.466942	1.89e-84
Tmbim6	19.1802	7.91e-84
Mob1a	5.61778	1.04e-83
Cebpb	41.9516	1.46e-83
H2-D1	159.269	1.59e-83
Cd53	7.23592	1.7e-83
Dhx9	22.1	2.46e-83
Cct8	13.4447	2.79e-83
Tmod3	4.8564	4.24e-83
Lyn	26.8519	5.46e-83
Elob	21.4469	5.77e-83
Puf60	1.53835	7.75e-83
Samhd1	8.14126	1.22e-82
Ogfr	3.0398	1.24e-82
Phf11d	12.1879	1.43e-82
Nsf	5.51069	1.61e-82
Aqp9	1.88173	2.45e-82
Osbpl9	3.26757	2.74e-82
Ncf2	20.2371	3.51e-82
Cpne3	8.40244	4.08e-82
Zc3hav1	2.31084	5.4e-82
Chpt1	-6.74726	6.34e-82
Ppt1	10.8516	9.09e-82
Mxd1	23.5681	2.02e-81
Arpc2	28.5554	2.89e-81
Zfp24	3.82247	3.34e-81
Igtp	-4.05464	5.24e-81
Raph1	11.1226	5.37e-81
Cd200r4	8.70247	5.95e-81
Dusp11	9.57045	6.31e-81
Cst7	-37.3541	1.37e-80
Ctnna1	4.30049	1.37e-80
Leo1	1.72999	1.99e-80
Clint1	25.1353	2.04e-80
Ube3a	8.59419	2.81e-80
Myof	-0.774961	4.32e-80
Arhgdib	38.3447	6.69e-80
Zfp318	6.96789	8.5e-80
Rasa4	-6.68665	9.71e-80
Ldha	58.2944	1.14e-79
P2ry14	1.22465	1.36e-79
Pla2g4a	3.47537	1.48e-79
Ifi27	25.6313	1.48e-79
Fxr1	14.8669	1.96e-79
Gm13822	0.85224	2.03e-79
Trim30d	6.15221	2.42e-79
Rb1cc1	6.26324	4.19e-79
Pmaip1	16.8844	4.67e-79
Atp5l	16.9884	7.5e-79
Cd28	26.8611	1.24e-78
Mier1	7.34676	1.4e-78
Baz1a	9.48912	1.48e-78
Cnot6	3.27472	1.92e-78
H2-T23	9.71521	1.99e-78
Asap1	4.62379	2.46e-78
Hcls1	8.26243	4.83e-78
Cdk6	-1.92728	4.99e-78
Ascc3	6.79606	8.6e-78
Serinc1	4.80174	9.13e-78
Nab1	4.84252	1.07e-77
Hnrnpd	28.2834	1.31e-77
Ywhah	32.7581	1.5e-77
Rab27b	-26.6673	1.9e-77
Psma2	17.3564	2.44e-77
St3gal5	0.689111	2.54e-77
Uhrf1bp1l	3.52267	4.59e-77
Rbx1	1.90117	4.74e-77
Ddx39b	6.2311	4.86e-77
Nme1	0.799187	4.92e-77
Ndufa12	6.87754	6.42e-77
Tor1aip2	2.85556	8.47e-77
Fam13b	1.90398	1.09e-76
Eif1a	7.77748	3.53e-76
Trp53	8.89804	4.9e-76
Ube2r2	3.23211	5.38e-76
Arpc1b	3.5509	5.7e-76
Ghitm	14.3511	8.18e-76
Snrnp70	15.6325	8.82e-76
Ddx46	6.68648	9.01e-76
Trim12a	5.35062	1.35e-75
Eif4g1	17.5215	1.36e-75
Sarnp	9.79691	1.84e-75
Mthfd2	13.3467	2.76e-75
Dhrs7	4.11258	2.85e-75
Pde4b	4.4846	3.39e-75
Kansl1l	2.60722	3.95e-75
Cast	21.6785	5.21e-75
Cct3	7.38895	5.46e-75
Nmt1	7.61768	8.17e-75
Trim25	12.6209	1.07e-74
Capn2	6.03114	1.27e-74
Cnppd1	1.18624	1.84e-74
Galnt3	0.860517	3e-74
Arhgef7	9.90107	3.34e-74
Etf1	17.1043	3.73e-74
Usp45	1.03925	3.99e-74
Sem1	12.9339	4.47e-74
Frrs1	13.2796	7.07e-74
Cltc	12.2135	1e-73
Stx11	0.607977	1.28e-73
Tor3a	3.65921	1.38e-73
H3f3a	-11.532	1.51e-73
H2-K1	204.852	1.57e-73
Tmsb4x	303.958	1.89e-73
Dync1i2	56.2713	2.63e-73
Zcchc10	2.65565	2.66e-73
Ikzf2	12.9551	3.27e-73
Cybb	66.068	3.59e-73
Hspbp1	0.813149	4.58e-73
Ikzf5	2.9757	4.96e-73
Arl4a	-6.84116	5.15e-73
Chd7	1.83266	6.08e-73
Alox5ap	12.3657	7.96e-73
Gm15261	1.65322	8.18e-73
Ndufa11	3.68816	8.37e-73
Psmb8	7.28505	1.22e-72
Ppp2ca	9.08645	1.3e-72
Batf	6.43198	1.76e-72
Spty2d1	2.74855	1.87e-72
Cdk12	12.4222	1.96e-72
Clec4e	167.584	2.46e-72
Uba1	4.57779	6.93e-72
Txnrd1	16.0104	8.15e-72
Ifngr2	3.6372	9.05e-72
Bdp1	2.50235	1.15e-71
Nrip1	4.92992	1.51e-71
Acadl	11.3647	1.58e-71
Pbdc1	5.6564	1.62e-71
E2f2	6.17954	1.66e-71
Clic4	7.39877	1.93e-71
Hnrnpa3	64.5671	2.57e-71
Smarca5	26.688	2.89e-71
Ank	-2.57657	3.27e-71
Pi16	1.74229	5.65e-71
Cd164	7.09114	6.31e-71
Slco3a1	4.20894	6.6e-71
Chsy1	2.48532	7.4e-71
Psmc3	6.26781	7.57e-71
Mylk	2.79675	8.28e-71
Slc25a24	5.34436	1.12e-70
Hspd1	35.9472	1.27e-70
Trps1	8.05659	1.53e-70
Hspa8	40.786	1.81e-70
Map2k2	10.0802	1.86e-70
Hist1h4h	-2.19263	3.42e-70
Psmc4	4.04316	5.06e-70
Sfpq	22.7484	5.56e-70
Uqcc2	11.5143	5.57e-70
Pip5k1a	8.35592	8.5e-70
Ccdc73	-0.487358	9.37e-70
Rc3h2	4.35073	1.45e-69
Ube2q1	3.54086	1.75e-69
Safb	4.01539	1.89e-69
Pld4	4.68865	2.32e-69
Rplp0	6.24128	3.79e-69
Mrpl21	1.9444	3.89e-69
Sbno2	10.6098	5.94e-69
Nampt	6.89079	1.1e-68
Eif5a	21.3283	1.16e-68
Prrc2c	73.3158	1.46e-68
Tmem189	1.54869	1.66e-68
Fam53c	1.48305	1.79e-68
Cycs	5.6055	2.07e-68
Tax1bp1	50.6498	2.1e-68
Tlnrd1	0.772331	2.15e-68
Rybp	2.87335	2.43e-68
Lyar	-2.61521	2.62e-68
Heatr1	5.54521	3.64e-68
Pafah1b1	13.0582	5.16e-68
Gm42418	-956.145	5.67e-68
Eif5	16.2016	9.66e-68
Ywhae	36.5835	1.51e-67
Zfp281	2.68107	1.66e-67
Trim26	1.12138	2.42e-67
Tcf7	-15.8241	2.53e-67
Ftl1	#VALUE!	2.65e-67
Irf9	2.98708	2.9e-67
Rnf114	2.12597	3.66e-67
Irgm2	1.50642	3.89e-67
Tuba1a	22.3215	4.56e-67
Snapc1	1.72281	5.08e-67
Azin1	3.54467	5.36e-67
Rpl41	57.8783	6.53e-67
Nedd8	13.4056	8.23e-67
Sppl2a	15.9884	8.73e-67
Clip1	8.8095	1.03e-66
S100a6	141.107	1.24e-66
Trim56	5.21828	1.38e-66
S100a4	83.4572	1.71e-66
Wdr26	7.27267	1.95e-66
Tacc1	1.42872	3.57e-66
Gla	0.833681	4.12e-66
Denr	29.9672	4.59e-66
Gm26735	6.76288	6.62e-66
Hnrnph2	2.24267	7.09e-66
Trem1	0.583584	7.51e-66
Brd2	8.88326	1.01e-65
Map4	2.76416	1.12e-65
Cdc40	4.8914	1.15e-65
Nipa2	4.01626	1.87e-65
Ppard	1.06512	1.96e-65
Ptgr1	0.973128	2.44e-65
Hnrnpdl	10.3388	2.48e-65
Angpt1	6.06943	2.69e-65
Cdkn2d	3.88179	3.35e-65
Brd4	10.1805	3.81e-65
Chmp1b	1.77267	5.57e-65
4930503L19Rik	0.429362	5.97e-65
Utp20	1.00605	7.59e-65
Brox	2.65966	9.59e-65
Rbbp4	11.7941	1.45e-64
H3f3b	298.988	1.6e-64
Tdg	-0.317812	1.61e-64
Hnrnpa0	25.4754	1.86e-64
Pak1ip1	5.576	2.58e-64
Plin2	31.2474	2.9e-64
Ece1	1.12751	3.53e-64
Actb	341.72	3.61e-64
Wbp4	10.156	3.71e-64
Cep350	5.24208	3.8e-64
Csnk1g3	3.42627	4.44e-64
Ifi203	18.5221	4.49e-64
Rasgrp2	2.2891	5.24e-64
Lacc1	1.22807	6.17e-64
Calcrl	5.74593	6.28e-64
Kif5b	9.54889	6.74e-64
Psph	3.07421	7.53e-64
Ankfy1	1.84574	8.74e-64
Lipa	-11.299	9.78e-64
Tes	8.54731	1.01e-63
Bola3	1.30055	1.21e-63
Pbrm1	5.99214	1.32e-63
Eif3a	55.8466	1.48e-63
Vezf1	2.94018	1.93e-63
Arpc5	21.6659	1.95e-63
Tgtp2	2.06678	1.97e-63
Arhgap6	-7.05817	2.16e-63
Kdm2a	11.2514	2.45e-63
Srsf6	11.1537	2.64e-63
Eif4a1	10.9601	2.75e-63
9530068E07Rik	2.86592	2.85e-63
Gm26797	0.41144	3.16e-63
Reep3	15.5078	3.58e-63
Tmed5	6.84314	3.71e-63
Ifi208	1.81612	4.09e-63
Bnip2	6.42267	5.16e-63
Gm16754	-0.731519	5.45e-63
Hypk	1.50061	5.49e-63
Usp25	4.4384	6.92e-63
Lgals9	-0.417069	7.03e-63
Icosl	1.43786	7.18e-63
Tgfbr2	2.82543	7.27e-63
Adam9	1.1301	7.71e-63
Sertad1	1.11799	8.22e-63
Eif4e2	4.37459	1.08e-62
Papola	4.59794	1.15e-62
Iqgap1	14.4886	1.19e-62
Chmp4b	9.25445	1.35e-62
Kctd1	-0.560263	1.52e-62
Acsl5	12.1259	1.61e-62
Tfe3	-0.482696	1.89e-62
Med13	8.9901	2.42e-62
Taok1	14.0909	2.45e-62
Cystm1	2.05497	2.45e-62
Cdc42se1	-6.64242	3.41e-62
Sla	1.3708	3.47e-62
Atp10a	2.80317	3.76e-62
Mthfd1	-0.422782	4.11e-62
Aff4	5.76111	4.98e-62
Hnrnph1	25.4738	7.41e-62
Rgs10	-3.01643	8.14e-62
Rasa2	3.30896	8.7e-62
Fabp5	-8.55046	8.71e-62
Plag1	-0.810752	9.17e-62
Atf6	4.54759	1.08e-61
Abcf1	25.9289	1.12e-61
Gatad2a	5.5563	1.39e-61
Hjurp	-5.59595	1.66e-61
Flna	19.8277	2.29e-61
Il18rap	10.5246	2.37e-61
Zfp207	8.55756	2.57e-61
P2rx4	15.2484	2.69e-61
Slpi	39.9571	2.69e-61
P2ry10b	0.283641	3.11e-61
Atp6v0b	17.8107	4.09e-61
1700123O20Rik	1.45764	7e-61
Trafd1	2.82167	8.75e-61
Slc25a3	13.2545	1.2e-60
Cltb	0.984962	1.24e-60
Rab1a	8.69627	1.54e-60
Csf2rb2	0.643907	2.15e-60
Cstf2	3.61067	2.78e-60
Galnt7	1.37119	2.91e-60
Ap2b1	10.7467	3.13e-60
Ppp4r2	7.65806	3.66e-60
Pcbp2	26.2303	3.74e-60
Larp7	4.3117	6.69e-60
Daam1	-0.792924	1.23e-59
Mkrn1	1.93207	1.24e-59
Nipbl	11.3028	1.26e-59
Ranbp1	-7.66178	1.52e-59
Soat1	16.1064	1.78e-59
Sdcbp	19.8839	2.03e-59
Sh3glb1	19.3007	2.45e-59
Naip2	0.733221	2.46e-59
Nfkbib	0.62814	2.59e-59
Magoh	7.96301	3.64e-59
Ptges3	9.85079	4.31e-59
Atp7a	1.05063	4.55e-59
Lamp2	15.893	7.11e-59
Tdrd7	0.850541	7.11e-59
Lbp	1.75982	7.29e-59
Mboat2	-4.9274	8.13e-59
Agfg1	1.92665	9.08e-59
Emp3	5.12109	1.24e-58
Ublcp1	0.353853	1.36e-58
Dhrs4	1.20245	1.86e-58
Cntrl	7.72383	1.9e-58
Ddx39	1.70088	2.02e-58
Clec2d	0.846942	2.19e-58
Hipk1	7.08603	2.29e-58
Fam212a	-1.75389	2.48e-58
Prpf40a	22.6242	3.1e-58
Treml2	9.89887	3.26e-58
Dot1l	2.86323	3.6e-58
Fam208a	2.88609	4.59e-58
Cxcr2	3.04506	5.51e-58
Parp11	1.48771	6.06e-58
Fam133b	-2.2259	6.11e-58
Dap	-3.36113	6.64e-58
Myd88	0.905521	7.68e-58
Kat6a	4.37298	8.08e-58
Pum1	7.05851	8.61e-58
Tmem30a	5.79019	1.14e-57
Lsm3	-3.50476	1.24e-57
Itpr1	1.67425	1.27e-57
Luc7l	3.60435	1.37e-57
Flt1	-1.17929	2.12e-57
Basp1	50.4912	2.66e-57
Hnrnpl	8.62306	3.02e-57
Rab5c	3.81978	3.13e-57
Atp5b	75.3792	3.36e-57
Csnk1a1	11.7369	3.72e-57
Selenot	6.70779	4.65e-57
Ndufs5	12.2635	5.76e-57
Pign	1.76856	6.44e-57
Lrrc58	6.91779	7.18e-57
Zc3h18	6.63771	1.15e-56
Crnkl1	3.70515	1.4e-56
Wdfy3	1.59721	1.64e-56
Eef1a1	25.6303	2.02e-56
5430427O19Rik	2.39149	2.24e-56
Ints13	2.54298	2.52e-56
Arf2	7.69997	2.67e-56
Tmed3	3.55736	2.72e-56
Mea1	0.998588	2.86e-56
Zcchc6	9.96542	3.37e-56
Mfsd1	0.805856	3.46e-56
Endod1	0.654383	3.56e-56
Ppp1cc	4.58134	4.26e-56
Lpin2	2.33561	4.96e-56
Stk40	2.77771	7.07e-56
Atp1a1	9.0495	7.58e-56
Erap1	2.4797	8.49e-56
Hist1h1c	-29.7616	9.1e-56
Atp6ap1	3.58396	1.2e-55
Med11	1.218	1.24e-55
Cmtm7	-12.0646	1.27e-55
Snhg9	3.01018	1.4e-55
Sla2	-1.89012	2.15e-55
Dhx38	2.29663	2.65e-55
Slc38a2	41.8681	2.8e-55
Kdm6b	3.75193	2.8e-55
Parvg	3.65793	3.51e-55
Kctd10	1.23488	3.52e-55
Scaf11	13.2773	5.44e-55
Sumf1	0.326818	5.86e-55
Hist3h2ba	-3.79042	5.94e-55
Med1	15.0017	7.07e-55
Prdx5	15.5516	7.41e-55
Josd2	1.01482	8.1e-55
Bmi1	1.00571	8.64e-55
Trip12	11.3455	8.72e-55
Mak16	7.80528	1.04e-54
Ripk3	3.84563	1.1e-54
Rars	14.4611	1.24e-54
Sf3b1	26.7609	1.34e-54
Cd300c	-1.79561	1.41e-54
Slc15a4	2.86036	1.7e-54
Degs1	3.57548	2.52e-54
Ubr4	2.70902	3.86e-54
Grn	25.0636	4.57e-54
Ddi2	2.01876	4.87e-54
Dynll1	44.8612	5.42e-54
Syne3	1.30949	5.79e-54
Smad5	1.70238	5.96e-54
Trf	1.57781	6.1e-54
Pigt	1.25254	6.84e-54
Klrd1	-25.4664	7.17e-54
Lgals1	49.8752	8.14e-54
Gpi1	-6.59541	8.44e-54
Pum2	4.66255	1.09e-53
Adipor2	5.88691	1.53e-53
Pik3cb	0.72507	1.64e-53
Marcksl1	9.47732	1.7e-53
Acsl4	6.12165	1.91e-53
Snrpb	11.5727	2.06e-53
Srrt	8.37002	2.07e-53
Fkrp	1.0649	2.47e-53
Ndufa1	8.2924	2.69e-53
Xrn2	10.942	3.23e-53
Lsm12	3.79512	3.3e-53
Chic2	8.77251	4.37e-53
Slc26a11	-0.557422	4.38e-53
H2-Q6	6.91121	5.12e-53
Flot2	0.732881	6.61e-53
Lcp1	27.1428	6.73e-53
Rab5a	4.07291	7.07e-53
Pik3ip1	-1.85093	8.39e-53
Cdc42	23.1626	1.06e-52
Isg20l2	1.34648	1.07e-52
Knop1	21.177	1.36e-52
Etv5	0.484634	1.89e-52
Vps37b	5.33049	2.17e-52
Nifk	14.1443	2.25e-52
H2-Ob	-1.23178	2.31e-52
Lpxn	0.711704	2.32e-52
Bmpr2	1.25325	2.39e-52
Lpp	2.34075	2.6e-52
Ccdc71l	4.44607	2.75e-52
Kpnb1	2.59316	3.05e-52
Atox1	34.1649	3.81e-52
Clasp1	2.04205	5.74e-52
Ly96	0.344556	6.13e-52
Lactb2	1.24073	6.14e-52
Laptm4a	16.7781	8.68e-52
Akt2	1.61793	9.28e-52
Slc25a46	0.719357	1.38e-51
Tpm4	18.554	1.39e-51
Pik3ca	1.58931	1.45e-51
Mia2	5.49267	1.72e-51
Crk	3.85477	1.77e-51
Cdc5l	3.10302	1.78e-51
Ramp1	-3.19825	2.8e-51
Ltb	21.2844	3.43e-51
Dhx40	2.7708	3.74e-51
Tnfaip2	53.7377	3.86e-51
Cd72	-8.0544	4.02e-51
Fam69b	-0.898174	4.05e-51
Bptf	14.7666	4.71e-51
Prelid1	15.1307	4.73e-51
Ndufs8	5.45468	5.15e-51
Fam49b	1.21374	5.18e-51
Cbx3	21.7603	5.83e-51
Snx18	2.29617	6.55e-51
Mdh2	2.60467	7.15e-51
Top1	45.8064	7.21e-51
Pcyt1a	10.0249	7.27e-51
Slc25a5	4.86488	8.08e-51
Tgm2	0.328545	8.91e-51
Eif2b4	1.31209	1.07e-50
Metap2	11.8412	1.25e-50
Rc3h1	11.7292	1.52e-50
Csnk1d	4.98975	1.53e-50
Ash1l	14.6318	1.7e-50
Tdrkh	-0.500813	1.81e-50
Smndc1	2.78386	1.91e-50
Tm9sf3	14.1193	2.33e-50
Rps6kb1	4.96209	2.66e-50
Jmjd1c	4.5018	2.67e-50
Uqcrh	-9.40554	2.83e-50
Slc7a1	5.80742	3.1e-50
Eif4g2	17.9269	3.13e-50
Arf3	7.85132	3.52e-50
Plagl2	1.32606	3.55e-50
Taf1d	10.3464	3.85e-50
Tle1	0.987506	4.41e-50
Rnf144a	2.41207	4.64e-50
Tmem38b	0.820663	4.67e-50
Trp53inp2	0.29518	4.77e-50
Gimap4	-8.11466	5.14e-50
Psmc5	6.79635	5.31e-50
Mdm2	5.30452	5.89e-50
Ralgps2	-2.34197	6.18e-50
Gvin1	1.86473	7.2e-50
D730003I15Rik	-0.701733	7.3e-50
Tbca	8.09384	7.37e-50
Rhbdf2	0.884203	7.51e-50
Msn	10.6539	8.47e-50
Eea1	9.40214	9.29e-50
Man1a2	1.07594	9.73e-50
Psmd1	7.22628	1.01e-49
Phf11c	0.631815	1.02e-49
Sub1	13.6499	1.11e-49
Psmb5	1.16901	1.36e-49
Psma4	11.8085	1.43e-49
Akap13	11.5995	1.64e-49
Ubl3	4.65328	1.82e-49
Tagln2	9.99611	1.85e-49
Cetn3	7.07471	2.35e-49
Lat2	-6.25219	2.38e-49
Il18bp	0.378168	2.42e-49
Oat	-2.30868	2.46e-49
4833439L19Rik	1.6742	2.54e-49
Cpt1a	0.99362	2.9e-49
Snrpf	-3.55554	3.03e-49
Rcc2	8.76256	3.48e-49
Glud1	5.06928	3.5e-49
Chordc1	2.68224	3.57e-49
Runx1	5.17465	3.7e-49
Psrc1	2.03378	4.06e-49
Hdgf	23.7692	4.1e-49
Acly	11.5187	4.13e-49
Ap2m1	10.5652	4.65e-49
Pon2	1.53478	4.86e-49
Psmd11	5.35453	4.87e-49
Sh2b3	2.35824	4.94e-49
Mfsd6	2.89312	4.95e-49
Hectd1	5.12506	5.11e-49
Zmat2	7.68583	5.39e-49
Tuba1c	22.6991	5.5e-49
Cdc37	5.01835	6.02e-49
Vmp1	39.4523	6.04e-49
Rap2c	4.26984	6.26e-49
Selenon	1.423	6.81e-49
Rnf4	2.42842	7.65e-49
Aff1	2.09556	8.61e-49
Atp5j	0.960557	8.7e-49
Dlk1	-16.6143	9.93e-49
Epc2	10.7629	1.02e-48
Eif2s3x	3.51901	1.04e-48
Vdac3	3.72063	1.06e-48
Csnk2a1	7.66667	1.11e-48
Helz	1.99827	1.15e-48
Mylip	0.663759	1.21e-48
Il2rg	16.4827	1.29e-48
Phactr4	2.19244	1.46e-48
Synpo	0.617836	1.59e-48
Rela	2.24645	1.83e-48
Psmd2	19.4422	2.03e-48
Dnajc11	1.27159	2.09e-48
Ddb1	7.76788	2.15e-48
Fgd3	0.838241	2.24e-48
Rpl30	-84.2654	2.64e-48
Col4a2	20.3783	2.85e-48
Fam32a	6.3536	3.06e-48
Son	23.907	3.6e-48
Eloc	3.30776	3.87e-48
Mtpn	11.3684	4.16e-48
Rabggtb	2.64892	4.32e-48
Aida	2.12112	5.6e-48
Ptpn1	5.83371	5.68e-48
Neat1	187.35	6.19e-48
Rbfox2	2.1124	6.46e-48
Dync1h1	16.2559	6.59e-48
Nfkbiz	6.81741	6.7e-48
Hsdl2	1.05137	8.48e-48
Sema4a	0.800869	9.11e-48
Casc3	1.74899	9.49e-48
Tob2	1.83533	9.64e-48
Gm5914	-2.0074	1.03e-47
Hspa4	37.5632	1.04e-47
Ptprj	1.27968	1.1e-47
Ptgs1	1.52848	1.11e-47
Csnk1e	2.76729	1.76e-47
Klf7	0.72383	1.93e-47
Ppp4c	2.69123	2.02e-47
Pds5a	0.918673	2.63e-47
Celf1	6.08236	2.69e-47
Fis1	5.89995	3.15e-47
Nbr1	2.40033	3.29e-47
Mbtps1	1.20443	3.38e-47
Selenow	7.68448	3.48e-47
Npm1	40.3687	3.73e-47
Ywhag	2.98268	4.39e-47
Trip11	4.49931	5.05e-47
Bora	-0.972447	5.59e-47
Sfr1	7.43686	7.14e-47
Ms4a3	6.23176	7.16e-47
Plod2	11.3345	7.16e-47
Apobec3	-11.3174	7.48e-47
Sp110	3.47183	7.55e-47
mt-Co3	#NAME?	7.99e-47
Cdk2ap1	1.66735	8.17e-47
Hcst	2.22335	8.33e-47
Bcap31	6.77632	9.32e-47
Bod1l	7.91375	9.81e-47
Eif2s2	73.0803	1.03e-46
Ndel1	7.58494	1.19e-46
Ppp2r5c	5.34377	1.55e-46
Prr5l	0.822003	1.98e-46
Chuk	1.57884	1.99e-46
Ociad2	-0.527016	2e-46
Itsn2	4.87664	2.32e-46
Lsm4	8.01712	2.51e-46
Mapkap1	1.7622	2.58e-46
Cfp	-0.975967	2.69e-46
Ddx3x	23.4812	2.8e-46
Hs6st2	0.625901	2.96e-46
Arhgdia	11.1404	3.05e-46
Impad1	2.26493	3.33e-46
Ptpn11	3.4515	3.36e-46
Ctnnd1	1.79526	3.61e-46
Psmg1	2.37361	3.94e-46
Iars2	2.59746	4.03e-46
Cytip	-1.34325	4.2e-46
Fbxo33	1.05959	4.37e-46
Mybbp1a	16.1086	5.09e-46
Mark2	1.93785	5.92e-46
Prpf38b	13.9574	6.68e-46
Por	16.1952	6.69e-46
Atrnl1	0.293332	6.76e-46
Zfp91	7.4621	7.01e-46
Gcnt1	-1.01737	7.6e-46
N4bp2l2	4.68277	7.84e-46
Cs	5.0308	7.9e-46
Bud31	5.44883	8.17e-46
Bcl6	2.24867	9.2e-46
AL590144.2	-1.71689	9.25e-46
Ube2f	2.71297	9.82e-46
Washc2	2.22025	1e-45
Fcf1	3.32173	1.02e-45
Rnpep	1.52754	1.13e-45
Srebf2	7.57518	1.13e-45
Yy1	10.9636	1.18e-45
Mcts1	6.45624	1.24e-45
Kat2b	0.943421	1.59e-45
Map7d1	5.70774	1.74e-45
Opa3	0.881001	1.78e-45
Ubr5	10.1231	1.86e-45
Ing3	0.880058	1.89e-45
Zbtb7b	0.473527	2.13e-45
Trak2	0.645613	2.14e-45
Smcr8	0.710185	2.19e-45
Amfr	1.15706	2.21e-45
Cct5	25.8322	2.59e-45
Tbxa2r	-1.63622	2.72e-45
Npepps	5.09763	3.02e-45
Psmb10	2.78455	3.51e-45
Il3ra	1.00978	3.58e-45
Pbxip1	1.90733	3.73e-45
Crim1	1.28674	4.03e-45
Gsap	0.74171	4.39e-45
Psmd14	6.29486	5.41e-45
Zc3h12a	1.42462	5.57e-45
Ndufb7	5.18031	6.06e-45
Phpt1	1.42938	6.71e-45
Nemf	7.19304	6.76e-45
Faf2	3.52979	7.14e-45
H2afy	-13.717	7.66e-45
Efr3a	1.04977	8.96e-45
Spag9	28.5468	9.51e-45
Fem1b	1.26045	1.02e-44
Sox5	0.79064	1.08e-44
Parp10	1.12343	1.22e-44
Dtd1	1.64052	1.47e-44
Tlk2	3.77548	1.52e-44
Polr1a	3.39332	1.64e-44
Ankrd17	15.0921	2.04e-44
Glg1	3.35915	2.39e-44
Shisa5	6.44553	2.71e-44
Tiam1	1.67036	2.75e-44
Ppp1r12a	6.04411	2.94e-44
Cyb5b	2.57593	3.7e-44
Dusp16	1.14718	4.03e-44
Secisbp2	1.52888	4.21e-44
Aven	0.71543	5.42e-44
Tgtp1	2.16643	5.65e-44
Ppp4r3b	3.7263	5.69e-44
B4galt1	3.01989	5.77e-44
2021-03-07	6.69946	6.33e-44
Ap3d1	3.06053	7.11e-44
mt-Co2	93.0854	7.82e-44
Slk	7.45866	8.29e-44
Rraga	1.41622	9.2e-44
Rora	3.84456	9.28e-44
Plec	42.4706	9.83e-44
Akr1a1	7.82676	1.04e-43
Mrto4	1.32318	1.04e-43
Anxa4	0.824203	1.13e-43
Cul5	2.71074	1.13e-43
Atg12	10.7902	1.14e-43
Atp6v0e	15.1167	1.26e-43
Oaz1	16.4624	1.29e-43
Lsm7	-4.23396	1.31e-43
Gimap8	-2.05872	1.37e-43
Ripk2	0.97118	1.49e-43
Cebpg	2.71686	1.56e-43
Irf2bpl	3.45404	1.61e-43
Rpf1	1.97939	1.89e-43
Sav1	1.59355	1.9e-43
Ankrd28	-12.2891	1.95e-43
Mrfap1	9.75897	2.07e-43
Ncstn	1.5246	2.47e-43
Syncrip	14.4769	3.16e-43
Setd2	10.6984	3.17e-43
Tmem183a	1.18844	3.92e-43
Vamp3	1.9234	3.96e-43
Pgap2	3.78949	4.37e-43
Srp19	5.49355	4.74e-43
Cnrip1	2.28676	4.85e-43
Syce2	-2.93523	4.98e-43
Trappc6b	3.13212	4.99e-43
Fam129b	4.72874	5.19e-43
Rnf10	7.49541	5.38e-43
Psmb2	9.54186	5.54e-43
Hivep2	1.7217	5.62e-43
Ipmk	3.90324	5.91e-43
Ripk1	5.93823	6.11e-43
Tmem184b	0.453076	7.04e-43
Hpgds	3.28976	8.13e-43
Extl3	0.588033	8.52e-43
Osgin2	2.44339	8.75e-43
Dazap2	4.75377	1.06e-42
Mov10	1.49431	1.1e-42
Sestd1	0.497372	1.11e-42
Fcgr2b	13.3989	1.11e-42
Mrpl33	6.24393	1.14e-42
Adipor1	10.4876	1.24e-42
Mob4	2.92345	1.25e-42
Mtf1	0.850955	1.31e-42
Chn2	0.518229	1.33e-42
Dnajc7	6.22393	1.41e-42
Me2	1.32442	1.51e-42
Sf3b2	-2.73456	1.64e-42
H1f0	-12.7222	1.79e-42
Mettl16	2.85777	1.87e-42
Sbds	4.60203	1.89e-42
Lat	-3.8033	1.91e-42
Tmem2	0.686002	1.96e-42
Capza2	15.1248	2.07e-42
Wac	8.49393	2.12e-42
Nr4a1	34.8098	2.22e-42
Senp1	4.97863	2.27e-42
Ctbp1	7.27523	2.33e-42
Map2k1	2.01942	2.45e-42
Ubald2	10.0999	2.46e-42
Alyref	1.21864	2.46e-42
Atg101	2.65692	2.49e-42
Park7	15.2944	2.57e-42
Upp1	85.0094	2.61e-42
Hivep1	3.1298	3.11e-42
Bscl2	1.00526	3.56e-42
Btbd10	0.606675	4.12e-42
2021-09-11	8.56423	4.17e-42
Thoc1	1.31507	4.59e-42
3110082I17Rik	0.296859	4.72e-42
Tnik	1.70486	5.24e-42
Mob1b	1.56962	5.33e-42
Vav3	3.14134	5.47e-42
Relb	1.86764	5.82e-42
Pnpt1	1.53497	6.05e-42
Psma3	7.01476	6.4e-42
Dgat1	0.493725	6.43e-42
Rab7	7.79735	6.68e-42
Ier3	97.0228	7.64e-42
AU020206	-1.25795	8.17e-42
Zc3h15	15.5738	8.61e-42
Tcerg1	9.10378	9.78e-42
Ncl	118.589	1.08e-41
Nup88	2.64005	1.12e-41
Irf2	5.22884	1.14e-41
Gucy1a1	-1.39012	1.15e-41
Myl12a	6.79618	1.23e-41
Ppp1r8	0.847377	1.31e-41
Cox17	3.65095	1.34e-41
Vcpip1	-0.96185	1.4e-41
Ensa	3.02304	1.67e-41
Plekho2	6.81523	1.7e-41
Aars	10.8346	1.77e-41
Rap1gds1	2.0411	1.8e-41
Slu7	2.74491	1.84e-41
Tsc22d4	20.2294	2.12e-41
Pik3cd	0.555307	2.22e-41
Edem1	4.05556	2.29e-41
Morc3	3.15854	2.37e-41
Cmtm3	0.425906	2.73e-41
Abhd17b	11.1189	3.08e-41
Sp3os	-0.986518	3.38e-41
Wasf2	6.79827	3.49e-41
Scd1	17.076	3.86e-41
Camk1	7.52197	4.28e-41
Arih1	2.00499	4.47e-41
Atad2b	1.44321	4.59e-41
Fus	12.9975	4.68e-41
Rcn2	1.89976	5.4e-41
Ppp1r15b	1.31401	5.84e-41
Tnrc6a	5.08125	6.16e-41
Mef2a	7.02841	6.48e-41
Hmbs	0.697925	6.77e-41
Ilk	1.93843	7.32e-41
Eif4h	5.55235	7.64e-41
Sh3bgrl	5.64052	8e-41
Gnptg	0.257592	8.29e-41
Il17ra	10.261	8.71e-41
Arpp19	6.92429	9.11e-41
Ncln	0.855136	9.19e-41
Cul4b	1.32122	9.61e-41
Fbl	1.03545	1.03e-40
Ccl9	15.0889	1.05e-40
Bet1	-9.29401	1.06e-40
Upf3a	1.99861	1.23e-40
Ncf4	0.944363	1.26e-40
Fam169a	-0.267222	1.32e-40
Slc20a1	2.0206	1.32e-40
Rnf20	3.02391	1.4e-40
Sumo1	21.1143	1.63e-40
Pgd	15.8964	1.65e-40
Pdap1	12.8695	1.67e-40
H2-DMa	-6.1704	1.79e-40
Fbxw17	0.438841	2e-40
Hars	1.13261	2.12e-40
Slc4a2	0.458806	2.34e-40
Cpq	3.51142	2.56e-40
Rbm22	18.4598	2.67e-40
Anapc5	8.47405	2.77e-40
Tnpo1	2.96403	2.96e-40
Azi2	2.63575	3.01e-40
Gtf2f1	3.89221	3.08e-40
Sf3a1	4.64206	3.58e-40
Rpsa	-199.504	3.83e-40
Zfhx3	-0.98611	4.06e-40
Gk	6.56577	4.17e-40
Srsf9	6.56561	4.2e-40
Abcb7	-11.6762	4.3e-40
St3gal6	0.928511	4.45e-40
Cyb5r4	0.857598	4.75e-40
Skap2	20.4298	4.83e-40
Luc7l3	13.107	4.85e-40
Iah1	1.0339	5.2e-40
Zc3h12c	0.81925	5.75e-40
Csf3r	1.64152	6.01e-40
Max	1.6269	6.68e-40
Cox5b	2.79049	6.84e-40
Milr1	0.844721	7.5e-40
Spred2	0.844246	7.56e-40
Ireb2	1.40124	7.6e-40
Ccz1	3.91933	7.96e-40
Usp16	2.58282	9.14e-40
Ptbp3	-0.379171	9.98e-40
Akr1c13	-63.9983	1.01e-39
Pak2	5.52865	1.02e-39
Slc35a4	1.14406	1.16e-39
Nom1	2.22754	1.17e-39
Grina	4.45011	1.22e-39
Usp32	0.998227	1.29e-39
Dkkl1	-11.3737	1.54e-39
Aoah	0.907479	1.68e-39
Slc25a39	1.76367	1.8e-39
Wdr61	8.81354	1.84e-39
Tet3	4.36118	1.84e-39
Ran	18.1695	2.03e-39
Nufip2	9.59308	2.23e-39
Lypla1	1.39024	2.31e-39
Atp6v1e1	19.6722	2.59e-39
Rpl22l1	20.958	2.7e-39
Ptpn6	5.55746	2.94e-39
Oxsr1	0.968602	2.97e-39
Rel	-3.95645	3.03e-39
Dr1	1.16795	3.05e-39
Naa20	3.43354	3.52e-39
Hax1	7.03568	3.7e-39
Fgf11	-0.273558	3.77e-39
Ankrd11	42.0081	4.1e-39
Hnrnpul2	9.95273	4.13e-39
Ivns1abp	-1.64251	4.41e-39
Ifrd2	0.276877	4.54e-39
Cxcr4	0.35907	4.62e-39
Atg4d	0.421427	4.84e-39
Rps27rt	2.2621	5.57e-39
Gm12185	0.844949	6.29e-39
Pik3ap1	2.55067	6.45e-39
Samd8	0.598041	6.67e-39
Gusb	4.24539	7.17e-39
Tpd52l2	3.81465	7.31e-39
Socs1	7.71074	7.35e-39
Larp4b	6.16871	7.56e-39
Zmynd8	10.9515	7.71e-39
Gas2l1	0.458448	7.77e-39
Cln5	1.74403	8.03e-39
Tmed7	1.75626	8.7e-39
Uba3	1.12264	8.8e-39
Cr1l	3.6653	8.83e-39
Clic1	1.91428	8.89e-39
Ppig	12.512	9.65e-39
Vps33a	0.426432	9.8e-39
Prmt5	1.73729	9.83e-39
Cul3	16.6633	1.08e-38
Anxa2	38.7901	1.1e-38
Szrd1	1.73777	1.13e-38
Mfsd5	2.41118	1.22e-38
Prdx4	-5.10057	1.28e-38
Lats2	0.519721	1.38e-38
Acsl1	14.6576	1.46e-38
Nbn	5.73507	1.46e-38
H2-T24	0.493939	1.51e-38
Tmx1	1.22218	1.58e-38
Lpcat3	1.92081	1.91e-38
C030034L19Rik	-0.839288	1.96e-38
Banf1	5.22676	1.99e-38
Akt1	4.39028	2.14e-38
Zdhhc5	0.856986	2.21e-38
Vcp	18.9875	2.52e-38
Gmip	1.43091	2.56e-38
Sh3bgrl3	-41.461	2.63e-38
Plod3	0.805294	2.65e-38
Kmt5a	14.3672	2.9e-38
Slc7a8	0.309811	3.87e-38
Psme3	1.16482	3.95e-38
Nras	7.86128	4.11e-38
Zdhhc15	0.708909	4.12e-38
Gimap7	-1.93992	4.2e-38
Ppib	9.74521	4.3e-38
Atf7	2.32634	4.61e-38
Srsf11	13.1199	4.86e-38
Carhsp1	0.447603	4.9e-38
Sqstm1	127.917	5.05e-38
Uqcr10	-7.71094	5.28e-38
Tmx3	3.85211	6.12e-38
H2-Q4	9.02741	6.26e-38
Syk	2.73133	6.53e-38
Polr1c	0.886862	6.9e-38
Ddx54	2.92088	7.23e-38
Rnf115	1.60764	7.3e-38
Itpripl2	0.492256	7.52e-38
Rac1	19.2568	7.99e-38
Slain2	6.08807	8.39e-38
Anxa6	6.26316	8.46e-38
Cotl1	2.25079	9.16e-38
Cbl	4.1778	9.34e-38
Zfp217	0.912162	9.35e-38
Psmb6	7.69788	9.38e-38
Arl4c	-0.308111	9.62e-38
Taf1	9.39277	1.06e-37
Gapdh	43.1567	1.09e-37
Nfic	3.66432	1.22e-37
Otud7b	1.6397	1.28e-37
Psmd8	22.1833	1.37e-37
Cbx1	12.1844	1.41e-37
Tbc1d20	5.51312	1.44e-37
Ubash3b	1.50192	1.45e-37
Atp5j2	6.87661	1.49e-37
Tnf	12.3631	1.53e-37
Plekha3	1.15123	1.62e-37
Cep83	2.28808	1.69e-37
Scyl2	0.905164	1.78e-37
Ltbr	0.666692	1.85e-37
Ino80e	1.27817	1.94e-37
Fam214b	0.520154	1.95e-37
Tardbp	26.0241	2.07e-37
Katna1	4.63299	2.34e-37
Atp1a3	2.21096	2.49e-37
Hsd17b11	0.886458	2.72e-37
Gapvd1	4.58977	2.72e-37
B3gnt8	0.900869	2.75e-37
Agps	1.08271	2.83e-37
Iws1	0.488698	2.85e-37
Rps15	28.2833	3.13e-37
Trim41	2.48274	3.42e-37
Alas1	39.4465	3.55e-37
Tmem37	-0.263233	3.79e-37
Nsd3	3.15723	3.79e-37
Zdhhc21	1.56642	5.44e-37
Hsd17b12	0.574225	5.46e-37
Atp6v1a	7.51322	5.53e-37
Nsd1	3.48639	6.37e-37
Map3k5	1.3164	6.55e-37
Psap	-76.3172	6.74e-37
Rnps1	-1.16498	6.98e-37
Rrad	-26.3021	7.04e-37
Pom121	2.44778	7.53e-37
Gata2	-2.38414	7.7e-37
Ing5	1.32304	8.4e-37
Snx10	2.98577	8.69e-37
2900060B14Rik	0.850824	8.82e-37
Ap1m1	1.39866	8.85e-37
Esco1	1.72658	9.03e-37
Rcor1	2.40146	9.25e-37
Gm12840	7.43993	9.47e-37
Triobp	4.25158	1.04e-36
Hadha	4.01315	1.04e-36
Fam120a	6.32249	1.05e-36
Tbc1d4	-16.0961	1.11e-36
Lmbrd2	0.55203	1.13e-36
Zfx	1.61288	1.41e-36
Rab22a	1.7582	1.46e-36
Pop7	0.877712	1.54e-36
Actr1a	1.15196	1.63e-36
Slc7a5	3.45618	1.69e-36
Acbd5	-0.983806	1.72e-36
Pdhb	3.12052	1.72e-36
Cd2ap	2.96851	1.78e-36
Icam2	0.800335	1.83e-36
Cited2	9.31718	1.91e-36
Atp6v1g1	6.64193	2.05e-36
Lpgat1	1.64379	2.07e-36
Lilr4b	34.069	2.07e-36
Fbxw11	2.10117	2.09e-36
Wipf2	0.899795	2.11e-36
Ubxn8	0.738081	2.12e-36
Angptl4	0.620265	2.3e-36
Bag1	5.71548	2.55e-36
Farsb	1.98722	2.8e-36
Plgrkt	7.59389	2.83e-36
Jdp2	1.3474	2.84e-36
Spn	11.3515	2.96e-36
Stim1	1.41932	3.07e-36
Taf13	0.33819	3.44e-36
mt-Cytb	178.862	3.46e-36
Prmt1	6.54868	3.5e-36
Ulk1	1.43193	3.58e-36
Traf6	0.348365	3.77e-36
Dhx36	5.34123	3.85e-36
Stk38	10.7504	4.1e-36
Ptprk	-0.428004	4.12e-36
Thap12	1.18196	4.33e-36
Fbrs	1.1818	4.83e-36
Dnttip2	7.96756	5.01e-36
Atf1	1.60164	5.39e-36
Myo1e	-0.822287	5.88e-36
Kcnk5	-0.924853	6.1e-36
Bclaf1	21.6892	6.16e-36
Nsa2	18.5283	6.21e-36
Fndc3a	7.76465	6.78e-36
Gp9	0.408182	6.78e-36
Trim21	0.654889	6.82e-36
Bsdc1	1.16427	7.13e-36
Ptpn7	9.60047	7.25e-36
Spin1	1.29492	7.32e-36
Stam2	1.20565	7.77e-36
Nup50	2.43697	8.02e-36
Epb41l4b	-0.749588	8.06e-36
Rtn3	7.50301	8.11e-36
Swi5	12.2667	8.13e-36
Sec61b	9.96064	8.43e-36
Casp4	3.06263	8.63e-36
Hmgn1	10.8981	9.06e-36
Flii	1.69764	9.18e-36
1600014C10Rik	0.532287	9.27e-36
Tcp1	14.8821	9.3e-36
Baz2a	2.08191	9.43e-36
D8Ertd738e	10.7359	1.04e-35
Eloa	1.9988	1.15e-35
Larp4	14.7705	1.16e-35
Kdm1a	5.26248	1.16e-35
Rras2	-0.408956	1.17e-35
Ttc32	0.868373	1.21e-35
Mfsd4a	-0.601365	1.36e-35
Mfsd14a	1.48818	1.37e-35
Atxn7	1.33397	1.39e-35
Ppp1r2	1.26207	1.41e-35
Ptma	-14.381	1.47e-35
Csf2rb	31.8815	1.65e-35
Hipk3	1.17782	1.66e-35
Rnf34	1.3794	1.86e-35
Atp2a2	8.24524	1.95e-35
Nsmce1	4.60866	2e-35
Pgk1	-29.0962	2.02e-35
Fbxo28	1.11742	2.09e-35
Gjb3	-0.448322	2.18e-35
Nt5c3	2.59805	2.18e-35
Ebna1bp2	1.63295	2.27e-35
Tmem123	1.6034	2.28e-35
Ythdf1	1.42027	2.3e-35
Nars	24.0366	2.34e-35
Fut8	26.8085	2.35e-35
Cd52	-128.578	2.36e-35
Nck1	3.21906	2.54e-35
Elavl1	2.59659	2.67e-35
Ogt	-4.25884	2.99e-35
Topors	12.0647	3.02e-35
Ppp1cb	6.25533	3.05e-35
Atp5a1	14.1165	3.26e-35
Emc10	1.36113	3.41e-35
Pafah1b2	1.95273	3.84e-35
Tnfrsf26	1.7524	3.98e-35
Nucb2	-6.11807	4.02e-35
Rffl	0.777551	4.72e-35
Glyr1	3.39966	4.77e-35
Lims1	0.436972	5.31e-35
Ctnnb1	7.25789	5.39e-35
Rexo1	1.19212	5.51e-35
Epc1	1.1518	5.83e-35
Phf8	0.918408	6e-35
Zc3h7b	5.73239	6.21e-35
Wee1	-1.09609	6.88e-35
Trim16	1.2702	7.3e-35
Gsk3a	2.21034	7.37e-35
Btbd7	2.45167	7.88e-35
Rad23a	1.18678	8.13e-35
Tnfrsf1a	2.14598	8.39e-35
Fkbp1a	6.22801	8.67e-35
Synj1	1.41487	8.8e-35
Tpst1	0.495043	8.82e-35
Sqor	0.832087	1.06e-34
Ncbp1	2.05202	1.08e-34
Naa25	1.51656	1.17e-34
Smim27	-1.26765	1.19e-34
Fnbp4	10.0724	1.27e-34
Smarca4	6.3136	1.34e-34
Zfp106	13.8608	1.43e-34
Actr3	18.2425	1.44e-34
Cln3	1.49389	1.47e-34
Fam111a	-5.88647	1.51e-34
Wbp2	4.06759	1.53e-34
Smad4	1.81756	1.53e-34
Msantd4	2.26406	1.53e-34
Lin7c	1.73925	1.54e-34
Pias4	1.47929	1.62e-34
Smarcb1	1.61917	1.64e-34
Mycbp2	20.0906	1.8e-34
Ppa1	1.38081	1.91e-34
Prkrip1	1.31178	2.2e-34
Cyb5r1	-4.26278	2.21e-34
Ppp2r3c	2.8433	2.22e-34
Socs3	16.0431	2.33e-34
Cyth2	0.646766	2.34e-34
Ganab	2.17599	2.35e-34
Ccdc12	10.9602	2.39e-34
Acot1	0.873619	2.5e-34
Atf2	1.0721	2.73e-34
Spen	13.2029	2.85e-34
Vps36	4.54246	2.85e-34
Zfp292	22.7808	2.86e-34
Emsy	2.31258	2.9e-34
Mfsd10	0.913299	3.04e-34
Ddx3y	4.36783	3.27e-34
Sptlc2	2.76262	3.27e-34
Gm28875	1.56696	3.29e-34
Prdm2	2.77562	3.46e-34
Adprh	1.79458	3.51e-34
Arid4b	10.387	3.78e-34
Cep120	0.459253	3.98e-34
Mylpf	-0.354985	4.58e-34
Rsl1d1	27.9875	5.39e-34
Toe1	0.381287	5.42e-34
Gclm	-74.8864	5.62e-34
Wipf1	4.44061	6.15e-34
Apobr	2.27935	6.65e-34
Bcl9	1.2484	6.66e-34
Hmgb1	37.1156	6.73e-34
Sorl1	0.420881	7.1e-34
Ubc	152.295	7.36e-34
Ino80d	2.3462	7.67e-34
Fam193a	1.92103	8.05e-34
Bloc1s1	1.05833	8.12e-34
Tomm70a	16.2506	8.28e-34
Snrpd2	6.01277	8.88e-34
Cdipt	2.81988	8.93e-34
Asns	6.56578	9.02e-34
Gsr	-2.34944	9.26e-34
Snrpb2	5.77132	9.6e-34
Hoxa7	1.9966	1.03e-33
Nf1	1.38904	1.08e-33
Baz1b	12.3896	1.22e-33
Supt5	4.02209	1.31e-33
Cd27	-0.971771	1.36e-33
Map2k4	2.32785	1.38e-33
Aip	1.00661	1.39e-33
Fbxo9	0.932042	1.83e-33
Shoc2	1.44623	1.9e-33
Zfp36l2	9.24083	1.92e-33
Smchd1	11.1005	2e-33
Uhmk1	0.88183	2.12e-33
Tnrc6b	4.96526	2.24e-33
Xrn1	4.6474	2.26e-33
Nol4l	8.73317	2.27e-33
Itgb1	-2.1344	2.28e-33
Fkbp11	-1.10494	2.3e-33
Prelid3b	0.938444	2.33e-33
Ppp1ca	21.5426	2.46e-33
Plekhb2	0.651085	2.62e-33
Sumo3	2.63214	2.65e-33
Arhgap17	2.07412	2.8e-33
Pa2g4	8.20894	2.86e-33
Usp22	5.19793	2.91e-33
Senp6	17.654	3.05e-33
Nup98	3.11782	3.06e-33
Ammecr1l	1.0406	3.07e-33
Hcfc1	1.45105	3.11e-33
Tor2a	1.06604	3.15e-33
Rpl39	55.2082	3.15e-33
Rbms1	6.91128	3.47e-33
Cyc1	-1.78447	3.7e-33
Ggps1	1.65541	3.83e-33
Psma7	8.94216	4.11e-33
Arhgap31	3.3812	4.15e-33
mt-Atp8	51.5864	4.16e-33
Clp1	0.637578	4.22e-33
Wipi2	1.83779	4.31e-33
Igfbp7	23.7248	4.81e-33
Brwd3	3.898	4.9e-33
Kars	3.40169	4.99e-33
Psmb7	3.02966	5.15e-33
Pkn2	11.0832	5.21e-33
Gm15657	-1.52101	5.23e-33
Sesn1	-1.4415	5.73e-33
Epb41l3	5.03058	5.74e-33
Ythdc1	15.0569	5.79e-33
Trappc6a	-9.46045	5.95e-33
2021-03-05	1.44944	6.32e-33
Mindy2	2.83209	6.93e-33
Il6ra	1.30812	7.27e-33
Strap	4.11839	7.33e-33
Timm8a1	0.649819	7.41e-33
Gtf2b	-3.90952	7.64e-33
Cpsf2	2.89181	8.4e-33
Mfsd14b	0.695499	8.46e-33
Acy1	0.409364	8.61e-33
Tmem127	0.542317	8.96e-33
Mcrs1	0.788712	9.05e-33
Gm49336	1.7308	1.09e-32
Plaa	1.49822	1.14e-32
2021-09-07	5.54826	1.18e-32
Sec23ip	1.38242	1.23e-32
Med27	0.433035	1.24e-32
Rps21	-124.562	1.29e-32
Rapgef2	1.26248	1.32e-32
Glul	-6.33861	1.33e-32
Lmbrd1	0.924761	1.35e-32
Anxa5	31.3066	1.39e-32
Itch	4.15005	1.43e-32
Mindy3	0.583604	1.52e-32
Smyd2	0.884807	1.57e-32
Scamp3	1.12844	1.63e-32
Tmem132a	0.31486	1.72e-32
Mmp14	1.22716	1.75e-32
D17Wsu92e	1.97397	1.79e-32
Stard9	0.665482	1.79e-32
Rlim	12.2704	1.88e-32
Cab39	2.45994	1.96e-32
Sbno1	10.0098	2.34e-32
Abcf2	1.90388	2.43e-32
Brd3	-1.23751	2.65e-32
Bicd2	0.457079	2.76e-32
Pbx3	0.696681	2.88e-32
Bola2	-9.54321	2.89e-32
Bcl2l11	8.46178	2.9e-32
Ptpre	3.43869	3.16e-32
Anapc16	1.148	3.23e-32
Mdn1	-0.455663	3.33e-32
Arhgap30	16.2013	3.66e-32
Stk3	1.00391	3.66e-32
Zfp639	1.03003	3.97e-32
Socs4	1.37761	4.18e-32
Atp5g1	24.9435	4.23e-32
Ddx47	2.93695	4.3e-32
Fbxo6	1.62003	4.33e-32
Rock1	14.0668	4.46e-32
Pvr	0.54083	4.95e-32
Strn3	2.70485	5.08e-32
Clcn3	1.206	5.2e-32
Pdcd10	8.9415	5.28e-32
Slfn2	-35.382	5.37e-32
Eaf1	0.422068	5.51e-32
Psmd6	1.93923	5.57e-32
Cmc1	-1.50929	6.22e-32
Tpd52	8.95711	6.76e-32
Coa5	2.21381	6.83e-32
Ilf3	2.25358	7.21e-32
Pfdn6	2.51726	7.28e-32
Ap2s1	2.73501	7.34e-32
Irak2	0.515696	7.63e-32
Arhgap1	0.883725	7.92e-32
Rpl37a	-40.6498	8.18e-32
Pelp1	0.901542	8.95e-32
Fkbp8	7.31967	9.12e-32
Golga2	2.10651	9.75e-32
Tars	4.32545	9.79e-32
Ube2s	-8.38024	1e-31
Fam76a	1.11399	1.02e-31
Ago2	5.6359	1.02e-31
Vkorc1	1.12724	1.03e-31
Exoc5	2.39395	1.08e-31
Ubap2l	15.0572	1.19e-31
Arih2	1.79343	1.23e-31
Mt1	-37.0366	1.36e-31
Ptafr	6.739	1.53e-31
Mrpl54	9.4072	1.59e-31
Ptbp1	3.83443	1.65e-31
Vps26a	2.04382	1.69e-31
Pno1	1.35299	1.83e-31
Mtmr6	0.872361	1.85e-31
Sirt3	-0.457857	2.21e-31
Ube2m	10.5859	2.23e-31
Tatdn2	1.58884	2.24e-31
Gnai2	10.3479	2.31e-31
Hccs	0.563925	2.43e-31
Myl12b	-2.21456	2.45e-31
Gnl3l	4.91842	2.53e-31
Uck2	-1.20941	2.74e-31
Zfp131	2.33493	2.84e-31
Nubp1	1.08713	2.88e-31
Smarcc1	19.6866	2.91e-31
Pdzd8	2.70789	2.92e-31
Prkx	2.35331	2.95e-31
Tram1	8.50274	3e-31
Chd4	22.1989	3.03e-31
Ppm1a	3.53381	3.13e-31
Sart1	2.42151	3.32e-31
Cisd3	0.555144	3.39e-31
Hnrnpll	3.13493	3.43e-31
Pi4ka	0.73379	3.44e-31
Dock7	0.992185	3.55e-31
Gnas	44.371	3.56e-31
Smim14	-8.56308	3.66e-31
Paf1	1.17878	3.73e-31
Mier3	1.52207	3.73e-31
Polb	0.871299	3.84e-31
Coa7	0.430912	3.97e-31
Abi1	2.65674	4.33e-31
Surf6	1.34636	4.42e-31
Alkbh5	5.74361	4.55e-31
Shmt1	-0.322969	4.65e-31
Ascc2	0.723163	5.16e-31
Zfp407	2.67536	5.2e-31
Ssb	28.1455	5.47e-31
Lmo4	0.645665	5.56e-31
Gls	6.55831	6.17e-31
Rps27	-59.725	6.21e-31
Trim13	4.28696	6.32e-31
Mgat4a	0.844961	6.59e-31
Mettl3	0.47339	6.75e-31
Mapkapk3	1.90961	6.88e-31
Slc25a44	0.470574	6.98e-31
Ndst1	0.547992	7.31e-31
Arel1	0.483876	7.39e-31
Gars	8.96362	8.44e-31
Dlat	0.998575	8.9e-31
Spop	3.9309	9.11e-31
Dkc1	3.92021	9.23e-31
Rragc	8.42759	9.67e-31
Slc37a3	0.255098	1.02e-30
Prpf18	-10.3891	1.06e-30
Babam1	0.855634	1.08e-30
Dhrs1	1.74296	1.13e-30
Rlf	2.13844	1.19e-30
Mgarp	2.77198	1.25e-30
Tm7sf2	0.486868	1.25e-30
Phykpl	-0.661001	1.27e-30
Sos1	1.01669	1.32e-30
Mpnd	0.921764	1.53e-30
Arf6	5.33642	1.53e-30
Ccnk	1.32897	1.55e-30
Actr3b	-1.63078	1.64e-30
mt-Atp6	#NAME?	1.68e-30
Ccdc50	2.8119	1.77e-30
Birc3	2.26626	1.8e-30
Asah1	3.43662	1.81e-30
Rabgap1	2.60249	1.84e-30
Hip1r	0.604615	1.85e-30
Trp53bp2	0.570243	1.92e-30
Pea15a	0.407383	1.93e-30
Pde4dip	0.384262	1.97e-30
Adgrl4	10.5273	2e-30
Rab29	1.0031	2.04e-30
Lats1	1.05509	2.06e-30
Zfp638	5.00128	2.07e-30
Pfdn4	1.00608	2.08e-30
Stag1	3.50398	2.1e-30
Dpm3	-3.26286	2.16e-30
Elf2	10.9442	2.3e-30
Eif6	0.541217	2.35e-30
Ano10	1.0763	2.48e-30
Eif3c	2.95212	2.52e-30
Usp34	9.19136	2.56e-30
Zdhhc6	2.57318	2.64e-30
Dnajb6	5.90296	2.73e-30
Ap1ar	0.756591	2.83e-30
Hspa9	17.1541	2.96e-30
Ubap2	2.60047	3.02e-30
Nol11	2.91615	3.06e-30
Cacul1	1.5965	3.17e-30
S1pr1	3.56288	3.18e-30
Ebp	0.94646	3.19e-30
Ik	1.56987	3.23e-30
Ube4a	1.08946	3.27e-30
Bop1	0.928058	3.28e-30
Arl6ip4	2.35846	3.29e-30
Pcm1	6.7522	3.29e-30
Dnaja2	16.9142	3.33e-30
Klhl28	0.720456	3.37e-30
Sik3	0.660362	3.38e-30
Srebf1	1.29396	3.41e-30
Fam20b	0.594242	3.59e-30
Ccny	1.30444	3.83e-30
Ikbke	0.839207	3.84e-30
Tada1	0.942063	3.86e-30
Rbm26	2.32617	4.02e-30
Ip6k2	0.5372	4.18e-30
Capn1	0.495095	4.23e-30
Myl4	1.01294	5.02e-30
Ccnt1	1.17618	5.12e-30
Ift22	0.848342	5.18e-30
Ugdh	0.457166	5.2e-30
Bcl10	-0.407409	5.3e-30
Cops9	5.54101	5.45e-30
Arf1	5.73322	5.5e-30
Ifi209	1.58547	5.62e-30
Parp3	0.79556	6.04e-30
Ndufa10	2.82117	6.22e-30
Ccdc43	0.439433	6.45e-30
Hmgn5	5.80338	6.5e-30
Rnf2	2.20863	6.64e-30
Nptn	3.52452	6.89e-30
Rchy1	0.938537	6.97e-30
Fxr2	0.75116	6.98e-30
9030624J02Rik	0.716308	7.05e-30
Stk17b	4.21963	7.44e-30
Myo6	-0.587957	7.52e-30
Celf2	0.429526	8e-30
Pttg1	1.68253	8.23e-30
Tubb5	12.6273	8.48e-30
Mgea5	15.187	8.62e-30
G3bp2	7.48629	8.88e-30
Sdr39u1	1.01501	8.96e-30
Hmgxb3	0.671996	9.62e-30
Rnaset2a	0.765151	9.65e-30
Vcl	3.44631	1.04e-29
Phf23	2.11154	1.06e-29
Tor1b	0.873257	1.11e-29
Pisd	0.850377	1.12e-29
Tjp2	0.495811	1.14e-29
Clec12a	-5.69989	1.17e-29
Kat2a	0.760423	1.22e-29
Ldlrad3	0.487646	1.25e-29
Set	15.5788	1.27e-29
Sec14l1	0.444602	1.27e-29
Tln1	5.66359	1.28e-29
Nus1	1.41308	1.31e-29
Nle1	1.13446	1.38e-29
Rnf111	2.96289	1.42e-29
Ccdc137	2.84571	1.54e-29
Mdfi	-1.12676	1.57e-29
Ube2z	1.06272	1.68e-29
Rnf130	5.35879	1.68e-29
Rgs19	1.88559	1.72e-29
Cmpk1	6.75721	1.87e-29
Spsb2	0.429248	1.89e-29
Rab31	1.23822	1.97e-29
Ahi1	0.476788	2.03e-29
Senp5	2.50009	2.03e-29
Utp14a	3.72039	2.11e-29
Gna13	7.99589	2.3e-29
Atp6v1h	1.73915	2.51e-29
Bsg	14.6189	2.66e-29
Nol12	0.980236	2.7e-29
Gns	8.20589	2.72e-29
Rara	0.86406	2.85e-29
Creb5	15.0926	2.91e-29
Rcn3	-2.62376	3.02e-29
Rbm3	15.6867	3.03e-29
Hmga1	-1.90818	3.1e-29
Psma5	8.476	3.47e-29
CAAA01118383.1	0.635018	3.48e-29
Znhit1	4.16433	3.5e-29
Tmem185b	0.565252	3.8e-29
Rab10	3.07471	3.85e-29
Matr3	5.45013	3.95e-29
Usb1	0.400762	4.01e-29
Zswim4	0.372995	4.06e-29
Atp5k	1.43404	4.32e-29
Riok3	6.31757	4.41e-29
Erc1	1.08742	4.48e-29
Abcg2	-1.03056	4.79e-29
Ermp1	0.729736	4.82e-29
Mrpl3	1.36789	4.86e-29
Usp4	1.01877	4.9e-29
BC005561	4.22619	5.1e-29
Dap3	1.42272	5.23e-29
Angel2	1.83439	5.57e-29
Dctn4	4.77236	5.9e-29
Tnpo3	2.10297	6.24e-29
Metrnl	7.17214	6.34e-29
Sytl1	-0.996013	6.47e-29
Ndufv3	4.51904	6.68e-29
Med7	0.683832	6.7e-29
Cox6b1	11.6722	6.81e-29
Kcmf1	2.28752	6.84e-29
Ddx41	2.00159	7.21e-29
Ubr2	1.98354	8.03e-29
Irak1	18.4444	8.19e-29
Armc5	0.477326	8.77e-29
Klf9	-0.416217	8.79e-29
Pcsk7	0.577653	8.84e-29
Atp6v1c1	2.55999	8.89e-29
Rpl13a	9.55963	9.23e-29
Zfp518a	0.888324	9.5e-29
Bmyc	-5.34853	9.68e-29
Psmd12	4.43775	9.78e-29
Spi1	20.6745	1.02e-28
Itgb5	-0.913668	1.02e-28
Coq10b	0.687677	1.02e-28
Atrx	32.7385	1.06e-28
Sdhb	8.13453	1.1e-28
Creld2	0.923124	1.13e-28
Ppp2r1a	2.78794	1.14e-28
Ahsa1	0.874958	1.19e-28
Tcp11l2	1.1073	1.21e-28
Qrich1	1.28455	1.32e-28
Slfn9	3.14739	1.42e-28
Fdps	44.3006	1.43e-28
Pde12	0.790683	1.62e-28
Nop16	4.49649	1.85e-28
Id1	11.3501	1.95e-28
Cactin	0.32273	2.07e-28
Prr5	-0.502534	2.09e-28
Ndrg2	-0.819288	2.32e-28
Fcho2	2.94626	2.35e-28
Gm42047	-8.9406	2.37e-28
Kmt2a	17.4522	2.53e-28
Hdac1	5.34007	2.6e-28
Atp8b4	-0.766617	2.69e-28
Lrif1	1.74289	2.73e-28
Ppp1r11	0.988239	2.83e-28
Pdlim7	2.02193	3.07e-28
Trak1	0.509393	3.08e-28
Nfkbia	45.3159	3.21e-28
Slc25a15	0.266991	3.38e-28
Smurf2	0.554554	3.48e-28
Nsdhl	1.20079	3.59e-28
Eef1e1	1.23297	3.88e-28
Tlr7	0.530536	4.01e-28
Rnf14	1.2193	4.11e-28
Wapl	27.5536	4.26e-28
Ppp2r2a	2.65395	4.55e-28
Abt1	0.672289	4.56e-28
Lrrc8c	4.06754	4.71e-28
Kdm4a	0.864316	4.72e-28
Gnb1	7.76238	4.8e-28
Sufu	0.5578	4.82e-28
Uqcrc1	1.83839	4.82e-28
Phrf1	3.39065	4.87e-28
Tufm	1.05	4.89e-28
Cnot4	-0.990278	4.93e-28
Ube2j1	2.14141	4.98e-28
Supt16	2.87435	5.44e-28
Wbp1l	0.865165	5.51e-28
1110004F10Rik	13.3695	5.66e-28
Fam222b	0.670852	6.05e-28
Itga5	5.10642	6.06e-28
Ppp3ca	9.38875	6.32e-28
Slirp	7.83304	6.46e-28
Phf3	8.4404	6.58e-28
Tmem243	0.99027	6.9e-28
Dda1	0.925389	7.47e-28
Sdccag3	0.517559	7.93e-28
Twf1	1.16542	8.16e-28
Keap1	1.91564	8.93e-28
Shmt2	2.69073	9e-28
Tnfrsf12a	0.327921	9.11e-28
Casd1	1.46677	9.18e-28
Nop58	10.6885	9.51e-28
Nxf1	3.63988	9.91e-28
Atxn2l	3.40049	1.01e-27
Gosr1	0.617311	1.05e-27
Col4a3bp	1.20649	1.05e-27
Ube4b	2.60385	1.06e-27
Ddx52	1.38243	1.06e-27
Ankrd13c	0.426993	1.06e-27
Morf4l1	37.0805	1.08e-27
Pou2f2	-8.21476	1.09e-27
Bcl2l13	0.492708	1.11e-27
Eif5b	23.2013	1.12e-27
Tpp2	6.70905	1.13e-27
Rabif	0.360842	1.17e-27
Galk2	3.83684	1.24e-27
Anks1	1.16875	1.25e-27
Dync1li1	2.54796	1.25e-27
Ebag9	0.839664	1.28e-27
Spats2	0.488526	1.3e-27
Arpc1a	22.4514	1.33e-27
Mlxip	1.12148	1.35e-27
Huwe1	-7.46931	1.47e-27
Camsap2	0.340602	1.48e-27
Ilf2	5.52437	1.5e-27
St3gal2	1.58103	1.61e-27
Lrch3	1.29016	1.69e-27
Tbl3	0.461377	1.87e-27
Mrps22	0.575751	1.87e-27
Cyth1	1.58612	1.93e-27
Cmip	4.89948	2.11e-27
Immp2l	-0.469908	2.19e-27
Usp10	0.834893	2.27e-27
Tsc1	0.758093	2.32e-27
Rpl35	-49.5223	2.33e-27
Pmpca	1.40844	2.33e-27
Bysl	0.679192	2.39e-27
Cwc22	0.832074	2.75e-27
Ap1s3	0.677206	3.05e-27
Gcnt2	-7.88971	3.05e-27
Jpt2	0.516368	3.09e-27
Senp3	0.609343	3.1e-27
Polr2i	0.32683	3.11e-27
Abl2	3.4269	3.12e-27
Trrap	3.40124	3.48e-27
Msrb3	0.839103	3.54e-27
Psmd4	17.9261	3.61e-27
Ankrd49	3.67477	3.65e-27
Elf1	14.7585	3.75e-27
Letm1	1.02774	4.24e-27
Chac1	0.265303	4.34e-27
Ppp4r1	0.549324	4.69e-27
Gadd45b	6.00761	4.69e-27
Rhbdd2	0.580555	4.81e-27
Bach1	3.55834	4.81e-27
Tex261	1.28667	4.85e-27
Rhoc	0.512398	5.02e-27
Fbxl3	1.62149	5.08e-27
Ift74	0.631614	5.18e-27
Wdr3	0.629551	5.28e-27
Acap2	3.51385	5.32e-27
Arhgap27	1.02937	5.37e-27
Adk	1.01428	5.5e-27
Cd34	6.14865	5.55e-27
Ubqln1	1.16678	5.6e-27
Nop10	-9.34161	5.95e-27
Ube2d3	23.7252	6.04e-27
Stat5b	0.867705	6.08e-27
Lysmd3	0.598796	6.1e-27
Tmem199	0.747535	6.27e-27
Serpina3f	14.4606	6.34e-27
Slc35b4	0.55477	6.36e-27
Rhog	3.7809	6.43e-27
Nin	5.14598	6.76e-27
Ptms	14.4713	6.99e-27
Fbxo4	0.378052	7.65e-27
Mbd6	0.355274	7.94e-27
Dynlrb1	-2.80328	8.04e-27
Zfp236	0.471085	8.89e-27
Rest	14.6653	9.22e-27
Tm9sf4	3.50555	1.06e-26
Zkscan1	4.8932	1.09e-26
Cnot7	1.96229	1.14e-26
Plekhm1	0.389959	1.16e-26
Csnk2a2	9.75776	1.16e-26
Gnai3	8.71411	1.21e-26
Rab6a	1.47464	1.26e-26
Smg5	0.793608	1.3e-26
Mark3	0.982483	1.32e-26
Ralgapa1	1.18898	1.36e-26
Nucks1	30.6495	1.37e-26
Atad1	0.980468	1.48e-26
Lrrc25	0.318544	1.53e-26
Vps13c	2.09053	1.55e-26
Ankhd1	2.26221	1.59e-26
Esf1	5.42725	1.6e-26
Pdia3	20.867	1.6e-26
Cd48	-4.14388	1.66e-26
Sp3	2.43727	1.72e-26
Etfa	3.21381	1.75e-26
Thap1	2.37991	1.75e-26
Zzz3	2.39647	1.78e-26
Naa35	1.62647	1.78e-26
Farsa	2.79662	1.87e-26
Setx	3.38647	2.03e-26
Sys1	2.90512	2.06e-26
Nr1h2	0.947841	2.14e-26
Dse	-0.384999	2.16e-26
Cdc73	1.09623	2.18e-26
Nphs1	0.449043	2.24e-26
Ptrhd1	0.732514	2.3e-26
Lima1	-1.65109	2.4e-26
Kbtbd2	0.793833	2.42e-26
Cenpt	0.276439	2.43e-26
Dazap1	2.84358	2.46e-26
Gtf2h5	3.82612	2.53e-26
Taf3	1.45705	2.55e-26
Mlf2	2.33234	2.6e-26
Gbe1	0.614663	2.7e-26
Nap1l1	8.15538	2.72e-26
Fcho1	-0.909644	2.83e-26
Ttc13	0.378171	2.86e-26
Pold4	-1.10295	3.07e-26
Atic	1.87381	3.27e-26
Gsk3b	2.13701	3.36e-26
Rhoa	12.014	3.48e-26
Rrn3	1.34311	3.68e-26
Prpf4b	14.4091	3.71e-26
Tbl1x	4.85962	3.79e-26
[truncated: 4,667 more rows]

## Sheet: CMPGMP_ControlvTada2b_KO
Gene	avg_log2FC	p_val_adj
Akr1c13	-4.48861	0
Aldoa	60.2042	0
C3	64.2507	0
Calm2	13.5391	0
Car2	-35.0079	0
Cmtm7	9.5399	0
Eef1a1	194.091	0
Egln3	-1.55043	0
Eno1	11.9795	0
Fam107b	2.75283	0
Ftl1	598.993	0
Gimap1	-6.60552	0
Gimap5	-1.51054	0
Gimap6	-12.1464	0
Gpi1	-8.074	0
H2afy	-14.1246	0
H3f3a	6.84851	0
Hmgb1	8.52148	0
Hp	37.1531	0
Ifi44	4.56359	0
Ifitm1	-264.004	0
Ighm	-9.18428	0
Irf7	10.9792	0
Itgam	11.136	0
Jund	212.369	0
Lcn2	212.163	0
Lgals3bp	81.1585	0
Nedd4	-6.70951	0
Oas2	2.3058	0
Oasl2	25.1343	0
Pdcd4	1.8785	0
Pgk1	40.491	0
Pim2	-9.01023	0
Rabgap1l	-9.23715	0
Rack1	37.9455	0
Ramp1	-4.18942	0
Rnf213	2.26971	0
Rpl10	-47.7677	0
Rpl11	22.4388	0
Rpl13	24.167	0
Rpl14	17.7015	0
Rpl17	43.0553	0
Rpl30	19.7838	0
Rpl35a	33.6881	0
Rpl8	58.782	0
Rpl9	33.3205	0
Rplp0	118.329	0
Rps19	84.2959	0
Rps2	82.5379	0
Rps21	117.674	0
Rps27	67.4747	0
Rps27a	126.688	0
Rpsa	62.1744	0
Rsad2	139.555	0
Scin	-10.4433	0
Sell	23.5035	0
Serpinb1a	31.4014	0
Socs2	-8.93499	0
Sox4	-26.8098	0
Tmsb10	14.5664	0
Tubb5	54.9232	0
Txnip	-11.2183	0
Ubb	76.9772	0
Zfp36l2	-20.9866	0
Zfp422	-0.293495	0
Rps18	37.5546	0
Akr1c12	-0.842068	6.86e-304
Hist1h1c	35.121	1.25e-303
Gimap9	-0.944152	9.69e-303
mt-Nd3	150.641	1.24e-302
Rps3	20.0454	1.46e-298
Rps10	9.73555	1.09e-290
Rpl5	-27.5866	7.95e-290
Nfe2	4.7292	9.98e-289
Rpl3	39.6919	8.82e-288
Slc15a3	15.2877	6.92e-287
Stxbp6	-1.20917	1.07e-286
Lars2	109.724	2.98e-286
Gm4951	10.1692	5.42e-282
Idh2	-1.29276	5.52e-282
Adgrg1	-19.895	4.16e-278
Cbx3	7.52752	2.49e-277
Rps3a1	9.68156	6.07e-277
Ddx60	-6.36683	2.38e-270
Srsf3	0.768126	1.66e-269
Tpt1	98.3696	1.88e-267
Dpm3	11.6943	5.14e-267
Zfp760	-65.6635	3.04e-264
Rpl4	34.9195	4.37e-260
Gnai2	42.7833	5.26e-260
Eef1g	30.8792	1.24e-258
Mrgpra2b	-11.0236	1.14e-256
Glul	-3.50801	7.78e-256
Rpl36a	47.8389	1.88e-255
Gabarapl1	2.14605	3.14e-255
Arl4a	1.60371	3.43e-255
Clec2d	-5.96561	3.49e-253
Rpl7	16.2473	1.24e-252
Rps6	26.312	6.22e-245
Ncoa4	-0.932076	6.04e-244
Ifitm3	49.8433	1.33e-243
Hp1bp3	10.9732	3.67e-243
Gimap4	-0.932001	4.03e-243
Ccl3	293.162	1.88e-242
Adss	1.73853	2.79e-242
Zbp1	0.887028	2.35e-241
Morf4l2	5.12144	2.32e-239
Eef1b2	31.01	2.77e-239
Rp9	1.24566	1.45e-236
Cd52	4.02934	3.27e-236
Morf4l1	3.37554	1.73e-234
Xaf1	2.33231	1.41e-231
Ifi204	34.1004	2.75e-231
Rpl7a	80.938	2.99e-231
Itgb7	4.34884	6.5e-229
Tpi1	11.6557	3.28e-228
Lst1	31.6865	1.45e-227
Pnrc1	21.6628	1.92e-224
Xbp1	-9.6638	6.79e-223
Plxdc2	4.07509	3.9e-222
Gclm	4.17152	6.86e-222
Ivns1abp	-10.6062	6.7e-221
Klf2	140.942	5.9e-220
Arf1	5.78812	1.09e-218
Hnrnpc	7.34657	2.26e-217
Luc7l2	56.4374	2.06e-216
Apobec3	-14.9153	8.93e-215
mt-Nd1	Inf	2.51e-213
H1f0	-0.914964	4.67e-213
Ccnd2	45.7129	2.67e-212
2310001H17Rik	-1.15752	1.31e-211
Xpc	-0.702731	2.27e-211
Prkar2b	18.2982	2.49e-211
Taldo1	17.748	3.31e-211
Pde4d	-2.84884	4.82e-210
Ms4a4b	0.604442	6.1e-210
Rps24	48.6828	1.06e-208
Prdx6	-22.1768	4.24e-205
Aldh2	5.40425	2.29e-204
Rps7	19.6821	1.55e-203
Rpl27a	44.8351	4.46e-201
Vamp5	-0.273178	5.48e-201
Rplp2	20.6127	1.52e-200
Rpl19	63.7057	2.84e-199
Timp3	150.373	2.37e-198
Gm26735	-2.62164	1.32e-197
Ccl2	159.782	2.18e-197
Mrgpra2a	1.88734	2.77e-197
Rpl34	66.4574	8.82e-197
Tox	-4.89702	1.99e-196
Hhex	-0.633207	4.42e-196
Rbbp7	0.382585	1.07e-195
Ralgps2	-1.44199	1.71e-194
Paics	10.8127	9.43e-193
Iigp1	26.8419	9.91e-192
Rpl23	109.885	1.52e-190
Serbp1	28.0038	1.87e-190
Bet1	-0.296927	1.04e-189
Serpina3g	-2.43361	1.21e-188
Rpl32	23.7632	3.94e-188
Jpt1	25.7925	4.59e-188
Pim1	-2.14763	8.99e-186
Ptp4a2	5.23878	9.25e-186
Gpx4	9.97253	9.96e-184
Gpr84	0.686651	3.09e-183
Rpl10a	75.6913	4.74e-183
Gapdh	71.6428	5.48e-183
Mpp6	-0.623374	1.08e-182
Rpl18a	95.0797	1.53e-182
Rpl24	114.479	1.82e-182
Rpl28	74.9648	8.7e-182
Mx1	28.3973	2.16e-181
Rps23	118.427	2.53e-180
Rplp1	37.5435	7.14e-180
Dusp2	-1.57594	6.79e-179
Tapbp	64.7917	1.52e-178
Selp	142.202	2.14e-178
Pkm	28.5153	3e-178
Rps20	116.244	7.23e-178
Rps14	59.883	1.2e-176
Nsa2	31.4943	2.12e-176
Rps4x	16.5109	5.45e-176
Rps28	93.9915	3.76e-175
Rpl35	13.9607	8.02e-175
Ankrd28	-6.64496	1.83e-172
Cd63	93.7169	4.87e-172
Irf2bp2	-2.93229	6.82e-172
Egfl7	-15.0152	1.02e-171
Rps8	313.612	1.16e-171
Parp14	8.581	2.42e-171
Sec61b	8.21193	4.98e-171
Gm26870	-28.0702	1.69e-170
Gm15657	-0.605257	2.21e-170
Kit	-0.728592	5.07e-170
Satb1	-5.40544	1.13e-169
Cdkn1b	-2.15293	1.7e-169
Flnb	6.03253	3.29e-169
Ptgs2	-125.15	7.28e-169
Ccr1	5.7419	2.41e-168
Ybx3	3.93913	2.67e-168
Esd	36.3052	8.68e-168
Rps5	36.5142	7.67e-167
Cst7	-6.95443	1.99e-166
Vapa	4.43922	8.26e-166
Nop53	4.88033	5.62e-165
Mtdh	-41.1936	5.86e-165
Ssrp1	-0.540086	2.91e-163
Sumo2	2.30976	3.74e-163
Rpl37a	23.0535	3.93e-162
Rps16	56.7183	4.41e-162
Emb	15.3407	1.29e-161
Fau	153.986	1.25e-160
Thoc7	4.00523	2.42e-160
Cat	2.38786	1.12e-158
Eif1	49.0714	1.36e-158
Trim30a	20.4814	5.34e-158
Rpl15	46.4966	6.24e-157
Parp12	0.298787	1.17e-156
Tmem167	3.07838	8.91e-156
Rasa4	-15.343	9.85e-156
Trappc6a	0.487911	1.23e-155
Tfrc	18.1176	1.28e-155
Fas	2.27657	1.45e-155
Plag1	-0.814228	2.64e-155
Zyx	4.6731	1.27e-154
Hsd17b10	1.54572	1.33e-154
Lmo2	-1.31655	2.31e-154
Eif3f	7.22856	1.15e-153
Ccl4	497.169	1.4e-153
Hist1h1e	-4.55676	1.64e-153
Smim14	3.81158	5.47e-153
Prtn3	54.6829	1.09e-152
Msi2	-6.76235	2.25e-152
Slfn5	28.6997	6.73e-152
Sin3b	0.311457	8.56e-152
Enah	-4.75626	2.92e-151
Ssu72	4.40709	1.93e-149
Il12a	-3.76452	2.81e-149
Anp32e	0.336208	3.34e-149
St13	7.34222	4.84e-149
Cebpb	70.6401	2.34e-148
Nov	-118.712	4.63e-148
Mycn	-1.622	5.86e-148
Bnip3l	-6.0359	1.36e-147
1810022K09Rik	-0.284162	2.13e-147
Hmgb2	-8.63267	1.95e-146
Tspan13	-4.20232	1.21e-145
Raly	0.445443	2.11e-145
Cd200r4	8.30602	3.7e-145
Nupr1	51.0521	5.96e-145
Smarcc1	-3.45293	9.3e-144
Hbb-bt	-131.602	2.4e-143
Pik3cd	-2.13077	3.56e-143
Limd2	1.26171	5.29e-143
A630072M18Rik	-11.0688	6.37e-142
Fgfr1op2	4.04836	2.93e-140
Helz2	-1.65813	3.12e-139
Itgb2	87.9578	2.21e-138
Sesn1	-0.902374	2.42e-138
Ogt	3.31632	3.91e-137
Ctla2a	Inf	4.92e-137
Rac2	4.13148	8.27e-137
Gnas	54.8322	3.64e-136
Grn	14.1286	8.31e-136
Cybb	-127.798	6.65e-135
Rad21	21.5166	1.65e-134
Krtcap2	-3.65604	2.23e-134
Phgdh	3.28635	7.03e-134
Cd33	18.7234	1.05e-133
Dram1	0.277207	2.69e-133
Npm1	50.4058	1.11e-132
Klhl24	-0.803567	1.95e-132
Trp53inp1	-0.435988	4.7e-132
Rab2a	8.01783	6.41e-132
Mettl27	-0.408763	7.39e-132
Eif4g2	18.7055	1.01e-131
Pet100	-0.273721	1.38e-130
Oat	0.353028	1.43e-130
Vdac1	0.889011	2.31e-130
Hnrnpa1	51.5068	2.52e-130
Rps12	157.365	3.82e-130
Frrs1	36.2404	3.99e-130
Serp1	38.8535	6.43e-130
Lipg	0.770354	1.42e-129
H2-Ob	-1.81504	1.61e-129
1810058I24Rik	2.19359	3.63e-129
Eif3e	9.72491	4.82e-129
Hnrnpa0	8.49179	4.95e-129
Ube2s	23.7442	4.93e-128
Rtp4	1.6379	9.45e-128
Fbxo3	-0.316583	2.57e-127
Hist1h4d	2.06395	2.42e-126
Cox7a2l	5.52068	2.74e-126
2021-09-06	-0.586955	2.92e-126
Mcm7	4.59516	3.58e-125
Arpc2	26.7827	4.02e-125
Usp18	13.3208	4.46e-125
Ypel3	1.5975	5.96e-125
Ceacam16	1.03466	2.63e-124
Paip2	1.71639	3.11e-123
Osm	76.1975	1.19e-122
Rpl39	129.111	2.42e-122
Pebp1	6.9116	2.54e-122
Ifit1	64.0302	3.92e-122
Ywhaz	38.2327	1.47e-121
Set	38.8192	1.83e-121
Cdv3	11.5421	4.57e-121
Oas3	4.44742	5.58e-121
Herc6	7.07971	1.19e-120
Cdca7l	-0.464416	1.61e-120
Myct1	-1.12614	1.67e-120
Adam17	3.12637	9.87e-120
Mpo	-100.598	2.23e-119
Cyp51	66.0788	1.19e-118
Mcm6	-0.729486	1.2e-118
Fam117a	-0.570677	1.34e-118
Rpl37	98.0054	2.28e-118
Psrc1	-1.18687	3.91e-118
B4galt5	0.776523	6.48e-118
Cenpa	6.26831	9.21e-118
Actg1	59.8943	1.37e-116
Idi1	43.5831	1.55e-116
Grk2	3.4257	1.61e-116
Tnfaip8	30.6806	2.06e-116
Trim28	2.99421	2.83e-116
Slc26a11	-0.537449	4.84e-116
Actr3	19.9735	6.01e-116
Mpl	27.9018	1.49e-115
Sirt3	-1.81516	9.15e-115
Itgal	1.72555	1.68e-114
F830016B08Rik	5.62179	3.56e-114
Klhl6	-0.488972	5.61e-114
Ldha	63.4274	6.69e-114
Rgs18	2.71831	6.77e-114
Srsf2	12.5485	3.12e-113
Plec	69.4673	3.85e-113
Foxo3	-0.406905	3.98e-113
Mtpn	3.61072	2.67e-112
Cct4	1.73419	5.01e-112
Aldoc	4.24872	1.16e-111
Col4a2	-2.76244	1.34e-111
Pcbp2	31.7871	2.16e-111
Cyfip2	1.02579	3.02e-111
Mirt1	-1.61094	6.58e-111
Gm42047	-12.3105	7.47e-111
Cdk5rap3	-0.298876	7.53e-111
Ptma	64.0342	1.32e-110
Slc2a1	3.71755	1.46e-110
Atp5a1	5.24636	2.4e-110
Neat1	Inf	2.45e-110
Slc14a1	38.5673	3.16e-110
Naca	9.11478	3.54e-110
Psmc6	2.851	1.13e-109
Cfp	13.0393	2.21e-109
Lztfl1	-24.4207	5.02e-109
Nono	3.46128	5.2e-109
Ndufa6	4.28372	3.27e-108
Sh2d5	-0.820352	2.2e-107
Btf3	18.5181	2.69e-107
Atxn7l3b	-0.448265	3.16e-107
Rpl21	58.2983	3.16e-107
Ly6a	-6.81247	3.23e-107
Pik3ip1	-1.38013	8.76e-107
Pfdn5	9.61827	1.24e-106
Frg1	3.36915	1.89e-106
Dusp3	34.1908	2.89e-106
Txnl1	0.822601	5.1e-106
Stat1	33.9176	1.43e-105
Drap1	5.77896	3.19e-105
Slc16a3	14.447	6.73e-104
Metap2	13.2741	8.7e-104
Vdac2	5.88901	1.01e-103
Maml3	-1.59952	1.43e-103
Rasgrp2	5.72444	1.57e-103
Blvrb	-0.716898	1.61e-103
Ucp2	0.802964	5.97e-103
Cd28	11.8445	1.2e-102
Rpl26	66.3151	1.36e-102
Lta4h	-0.300752	3.66e-102
Fam60a	-0.70384	5.81e-102
Arf5	1.88864	6.21e-102
Srp9	0.345061	8.22e-102
Rps15a	52.7127	1.45e-101
S100a4	53.3601	1.68e-101
S100a6	49.982	2.19e-101
C030034L19Rik	-0.718591	1.49e-100
Nfix	-0.732539	1.57e-100
Bbc3	-0.306384	2.86e-100
Hlf	-13.8572	5.23e-100
Top2b	-6.0735	5.79e-100
Irak3	1.24782	6.32e-100
Ptgs1	54.6348	7.21e-100
Ets2	12.8672	1.87e-99
H2-T23	81.0367	2.47e-99
Srpk1	-9.05785	8.87e-99
Atp1a1	0.949497	1.27e-97
Clta	13.0489	2.24e-97
Rhoa	9.85661	2.79e-97
Selenop	8.4512	6.76e-97
Scd1	19.5245	1.82e-96
Fth1	Inf	2e-96
Pirb	-22.066	6.95e-96
Pbdc1	0.591101	1.26e-95
Emd	0.698199	2.23e-95
Gimap8	-0.420247	2.85e-95
Igfbp7	23.6363	2.96e-95
Eif4b	1.99941	1.88e-94
Rac1	4.20054	2.05e-94
Ak2	4.11485	2.91e-94
Ifitm2	34.7811	8.55e-94
Cir1	-0.270069	9.61e-94
Znrf1	-2.06313	1.12e-93
Rpl18	40.6001	1.37e-93
Stat2	16.0009	1.82e-93
Ninj1	8.29733	1.94e-93
Flt3	-9.34177	4.31e-93
Nucks1	15.0896	2.88e-92
Slc25a36	0.968284	2.89e-92
Trp53cor1	-0.419609	3.76e-92
Zfand5	77.9143	3.85e-92
Pold4	5.49598	6.21e-92
Ssb	5.18022	8.16e-92
Gnb1	7.54978	1.31e-91
Lims1	1.25819	1.85e-91
Crlf2	24.5298	1.92e-91
Cct7	3.08714	2.43e-91
Rpl36	73.5984	7.12e-91
Ncl	49.9131	7.13e-91
Casp3	-1.56603	1.27e-90
Capns1	5.09882	2.07e-90
Tax1bp1	33.7476	2.37e-90
Ppp1cc	1.46979	3.5e-90
Eif2ak2	14.1214	4.27e-90
Tsn	-0.35491	9.33e-90
Igtp	4.99258	9.41e-90
Btg2	138.361	1.17e-89
Aes	8.95848	3.58e-89
Nadk	2.26918	4.15e-89
Ddx58	2.58167	5.32e-89
Wdr6	-0.280403	1.6e-88
Ndufb11	3.24213	2.4e-88
Dapp1	29.9383	5.73e-88
Eif4ebp2	0.769583	1.23e-87
Twistnb	-0.31924	1.44e-87
Eif3j1	0.709193	2.2e-87
Nars	5.64249	2.48e-87
Sbno2	9.35163	4.75e-87
Il10ra	-0.651286	5.04e-87
Cox4i2	2.46332	6.09e-87
Nox1	0.31784	6.19e-87
Cyfip1	-3.13578	7.2e-87
Gas2l3	-6.64758	1.57e-86
Atp8b4	0.400144	1.68e-86
Rps15	19.6532	3.65e-86
Trappc5	-0.332926	3.82e-86
L1cam	6.88617	5.6e-86
Lat2	9.89689	8.13e-86
AY036118	47.3912	2.26e-85
H2afj	1.29893	2.45e-85
Psmb1	1.97842	3.56e-85
Per3	-0.580528	6.03e-85
Eef2k	-0.548655	4.1e-84
Ms4a6b	-4.9015	5.65e-84
Myh9	30.4783	7.03e-84
Mbnl1	-13.3881	8.31e-84
Plaur	12.7398	1.23e-83
Pygl	7.6582	2.1e-83
Susd6	19.9917	3.13e-83
Runx2	-1.34131	2.29e-82
Cd27	-0.706183	2.33e-82
Mfsd10	1.52578	2.42e-82
Sars	24.0716	6.97e-82
Dnajb6	4.13391	1.04e-81
Susd1	-4.60827	1.18e-81
St3gal1	3.96769	1.7e-81
Hsp90ab1	162.193	2.01e-81
Rps11	38.1731	2.73e-81
Itm2b	67.7327	3.63e-81
Cope	0.251906	8.24e-81
Hnrnpul2	3.91496	9.44e-81
Fryl	-0.752893	1.33e-80
Eif3c	-2.01259	1.57e-80
Ripor1	-0.33144	1.94e-80
Ddx6	5.84871	2.34e-80
Skil	4.53662	3.49e-80
AI480526	-0.879003	6.62e-80
Eif3b	2.32686	2.78e-79
Gng12	6.91001	3.24e-79
Mtf2	-6.4411	5.16e-79
Pts	-0.842786	2.24e-78
Clec5a	1.17922	4.48e-78
Hnrnpr	3.18022	6.85e-78
Fbxl20	-0.608783	1.44e-77
Zc3h15	8.91663	1.69e-77
Ly6e	29.3783	1.77e-77
Met	-8.03723	2.21e-77
Ptbp3	14.5594	2.26e-77
Cebpa	3.33578	6.55e-77
Psma5	0.282142	1.43e-76
Bbx	-1.25181	1.86e-76
Dek	9.55655	1.96e-76
Erap1	1.61499	2.99e-76
Atp2a2	7.27775	4.83e-76
Cnot6l	-1.56879	4.98e-76
Trim30b	0.284224	7.34e-76
Zfp207	-2.09613	8.97e-76
Hcar2	3.61828	1.31e-75
Tulp4	-0.964647	1.35e-75
Arpc3	15.4269	1.54e-75
Fcho1	-0.547765	1.54e-75
Mitd1	1.40601	2.11e-75
Pabpc1	65.4192	2.47e-75
Lamp1	10.1324	2.79e-75
Ankrd13a	-0.287353	1.34e-74
Cops4	-0.259783	3.94e-74
Pld4	-1.06257	4.15e-74
G3bp1	2.13695	5.73e-74
Ube2b	28.1665	9.93e-74
Alox5ap	22.7889	1.64e-73
E2f2	2.85349	2.27e-73
Rpl22	3.83097	2.59e-73
Tfdp2	-0.446083	3.19e-73
Gdi2	5.40727	5.77e-73
Dcun1d1	-3.03652	5.89e-73
Rpl36al	17.1913	6.58e-73
Mprip	-1.08393	9.39e-73
Lat	10.3934	1.45e-72
Degs1	5.72455	2.79e-72
Hk2	4.696	5.58e-72
1700020I14Rik	4.39951	5.96e-72
Ptprk	-0.301023	1.48e-71
Mff	-0.446769	2.18e-71
Khdrbs1	0.362371	2.41e-71
Psen2	93.7108	2.9e-71
Bcl3	0.63625	3.61e-71
Uba52	6.15251	5.17e-71
Nkg7	12.5573	5.69e-71
Ccni	1.25077	5.83e-71
Cdkn1a	33.6204	6.04e-71
Adar	0.414858	7.35e-71
Ppt1	33.8491	1.31e-70
Bcap31	35.0861	2.07e-70
Phka2	-0.30907	2.08e-70
Gm26532	-1.83781	2.83e-70
Mapre1	11.2228	3.46e-70
Fosl2	13.2128	9.12e-70
Ppp1r18	1.0406	9.17e-70
Ttc3	-1.77689	1.14e-69
Cdk4	0.522441	1.9e-69
Trf	1.99323	2.63e-69
Lockd	-6.491	3.23e-69
Gadd45b	86.2749	3.5e-69
Ptgir	11.0945	4.84e-69
Ift20	0.357415	7.36e-69
Pnp	0.687212	9.91e-69
Flt1	0.548891	1.03e-68
Meis1	33.6224	1.11e-68
Ldb1	-0.336286	1.29e-68
Hnrnpf	8.8888	2.13e-68
Pcmtd2	-0.338917	2.4e-68
Trim27	2.28052	2.73e-68
Bst2	16.3156	2.83e-68
Bclaf3	-1.32987	3.86e-68
Glipr1	92.8248	5.9e-68
Nudcd2	-0.290607	6.18e-68
Ing4	-1.34803	1.48e-67
Trim30d	1.12488	1.9e-67
Ms4a6c	3.85212	1.95e-67
Parp1	-10.0922	4.89e-67
Tor1aip1	11.6273	6.23e-67
Hnrnpu	9.29652	2.55e-66
Upp1	11.7794	4.86e-66
Samd9l	21.9984	5.55e-66
Afap1l1	-0.346279	6.24e-66
Ece1	0.337197	7.36e-66
Lcp1	17.7191	1.4e-65
Aimp1	3.43445	2.21e-65
Dhrs7	2.11555	2.34e-65
Srsf1	-3.54716	2.75e-65
Adgre5	31.2143	3.4e-65
9930111J21Rik2	18.6689	4.74e-65
Samd12	-0.418484	6.57e-65
Rnasel	-0.887883	7.45e-65
Hmgcs1	409.084	8.36e-65
Dguok	-0.25881	1.2e-64
Lpcat3	33.0121	1.39e-64
Cnpy2	-0.734328	3.61e-64
Cmas	0.726849	3.65e-64
Slfn8	4.08	3.71e-64
Gsdme	-1.03136	5.45e-64
Ndrg1	26.5489	6.23e-64
Msh2	-0.295324	6.25e-64
Chd7	0.730311	8.12e-64
Sorl1	2.83764	8.72e-64
Ubxn1	2.8143	1.46e-63
Ppfibp2	-1.00188	1.68e-63
Ppp2r5c	0.372365	2.11e-63
Cd14	62.303	2.76e-63
Insig1	29.3784	3.19e-63
Tbxa2r	-0.392248	4.19e-63
Dcaf8	1.92065	4.98e-63
Gnptab	0.555033	6.67e-63
Jak1	0.853265	8.23e-63
Gm4070	6.05602	8.88e-63
Tor3a	5.04374	9.86e-63
Fam69b	-0.48238	1.35e-62
Ccdc59	-0.262315	4.54e-62
Tubb4b	3.38674	5.71e-62
Ifih1	33.6506	8.3e-62
Hnrnpa3	-5.55394	1.33e-61
Gm7967	-14.0673	1.6e-61
Lbp	0.729383	1.65e-61
Mcm3	0.78205	2.77e-61
Lrrc25	0.417785	4.3e-61
Oaz1	27.0059	4.47e-61
Etnk1	24.6001	7.36e-61
Rab8a	0.912149	8.67e-61
Gramd1a	-1.7951	1.42e-60
Wsb1	-6.04641	1.64e-60
Fli1	-0.662748	1.71e-60
Ankrd37	-0.407222	2.21e-60
Aoah	-2.23928	2.66e-60
Col4a1	-1.56527	4.31e-60
Bicd1	0.658715	4.92e-60
Itgb1	81.7343	1.07e-59
Ptp4a3	7.85633	1.08e-59
Kdm5b	0.337933	1.1e-59
Wasf2	9.17373	1.42e-59
Arglu1	-1.84785	2.41e-59
Mlec	1.45217	2.77e-59
H2-T22	0.513803	2.83e-59
Tomm20	5.15491	3.92e-59
Vcp	5.57132	1.39e-58
Tcf4	-30.4921	2.51e-58
Gbp7	9.15943	3.09e-58
Cep164	-0.266063	3.11e-58
Prkar1a	3.11808	5.77e-58
Zeb2	-19.9563	8.8e-58
Hibadh	-0.425855	9.44e-58
Dnmt3b	-0.352132	1.1e-57
Asah1	3.66965	1.13e-57
Wee1	-0.548737	1.66e-57
Cebpd	25.6724	1.72e-57
Gstm1	17.0995	1.81e-57
Cpq	12.0672	1.91e-57
Ptprcap	43.5287	2.28e-57
Ccng1	1.5755	2.71e-57
Jun	117.519	3.27e-57
Camk2a	-0.499879	3.29e-57
Eid1	4.04062	3.42e-57
Ssbp2	-2.78039	3.7e-57
Slc48a1	0.583738	7.51e-57
Hsd17b12	11.281	8.82e-57
Hpgds	1.4894	1.11e-56
Rpl27	18.7859	2.88e-56
Jakmip1	-0.367589	2.94e-56
Atp6ap1	15.9801	3.6e-56
Cct5	7.53501	5.08e-56
Lamp2	46.2256	6.92e-56
Arf4	3.75163	8.15e-56
Elf1	1.03749	1.44e-55
Zc3hav1	1.30297	1.47e-55
Klf10	9.30119	1.82e-55
Mplkip	-0.283692	2.2e-55
Srebf1	4.68232	4.36e-55
Ift57	-0.266397	7.95e-55
Dnajc2	2.72155	1.21e-54
Zfp608	-1.17723	1.82e-54
Ebp	4.47221	1.86e-54
Srgn	69.5581	3.93e-54
Sec11c	21.7291	4.6e-54
Scd2	161.949	1.42e-53
Sptlc2	1.53927	1.6e-53
Lpar6	-1.01651	2.02e-53
Atf6	1.37046	3.53e-53
Sppl2a	13.9246	4.52e-53
G3bp2	2.85229	5.91e-53
Rfx7	-1.82867	6.23e-53
Kif2a	-0.517313	7.42e-53
Enpp4	1.76474	1.1e-52
Capn2	1.62249	1.28e-52
Sp100	6.52661	1.83e-52
Ctsz	-22.5338	2.29e-52
Tmbim6	107.903	2.82e-52
Dkkl1	-0.335105	3.16e-52
Nipa2	0.80742	5.32e-52
Golgb1	14.1054	5.58e-52
Amn1	-7.96951	7.71e-52
Cnn2	4.00113	9.86e-52
Tor2a	0.308769	1.49e-51
Socs3	1.45934	1.92e-51
Gm19590	-0.275774	2.25e-51
Ddx5	17.5442	2.58e-51
Cggbp1	2.92726	3.33e-51
Srsf10	-1.56618	3.9e-51
Cd96	-3.6108	1.05e-50
Phkb	-0.337581	1.54e-50
Zmym3	-0.260559	1.7e-50
Ascc3	14.7004	1.9e-50
Hmga2	7.4798	2.26e-50
Ubald2	13.7379	4.42e-50
Smc4	2.7203	7.35e-50
Myb	1.33097	8.82e-50
Zmat3	-0.253126	9.92e-50
Coro2a	-0.577414	1.3e-49
Pnisr	13.1596	1.45e-49
Zfand6	-0.430069	1.65e-49
Armcx1	-1.08097	1.68e-49
Procr	1.7109	1.78e-49
Prkch	-0.25111	1.96e-49
Cct2	11.7962	2.05e-49
Stard9	0.495877	2.18e-49
Tia1	0.40545	2.66e-49
Pgm2l1	-0.269203	3.9e-49
Nmt2	-0.34892	4.5e-49
Clic1	29.9499	5.28e-49
Chmp4b	6.92972	9.46e-49
Klhl5	-0.279655	1.22e-48
Crebzf	-0.707389	1.79e-48
Pag1	-1.89746	2.55e-48
Parp9	1.57676	2.86e-48
Prpf4b	-0.909134	3.53e-48
Pitpnc1	-0.348218	3.53e-48
Hdlbp	6.32661	5.09e-48
Znfx1	0.961929	5.39e-48
Thap3	-0.410207	5.92e-48
Cd164	3.35031	6.16e-48
Nrros	-1.00552	6.2e-48
Plcg1	-0.272914	8.32e-48
Galnt3	0.251467	8.56e-48
Lmbrd1	0.677347	9.19e-48
Fchsd2	-24.7542	1.26e-47
Rsrp1	3.93115	1.39e-47
Zcchc11	-1.04696	1.81e-47
Rbm22	0.566135	2.08e-47
Prdx2	2.66186	2.22e-47
Ncor1	24.0673	2.3e-47
Tbc1d15	2.15975	3.74e-47
Celf2	-0.642374	3.83e-47
Por	8.54109	3.99e-47
Nfe2l1	26.5975	4.11e-47
Coro1b	0.602435	6.83e-47
Cbx1	0.670135	9.98e-47
Sft2d2	-0.54857	1.01e-46
Slc7a1	3.20308	1.35e-46
Ier3	35.9394	1.4e-46
Lsm12	0.493856	1.42e-46
Fam196b	0.88973	1.47e-46
Uqcrc2	2.80824	3.02e-46
Idh1	1.43222	3.69e-46
Sat1	128.543	7.1e-46
Srrm2	-11.3815	9.61e-46
Rps6ka5	-0.47604	1.25e-45
Aim2	0.527551	1.56e-45
Irf9	2.01753	1.6e-45
Cdk1	6.89874	2.11e-45
Clk1	27.192	3.27e-45
Sf3b2	10.5139	3.63e-45
Eif3d	1.30905	5.41e-45
Stag2	-0.793034	6.85e-45
Ip6k1	-0.385107	8.02e-45
Kmt2e	13.1507	1.1e-44
Cited2	4.02285	1.22e-44
Sf3b1	-11.8685	1.25e-44
Atp6ap2	0.600581	1.66e-44
Primpol	-0.303576	2.18e-44
Coro1a	10.9701	2.53e-44
Ik	10.132	2.61e-44
Ostf1	-1.66831	4.63e-44
Fubp1	7.10698	4.68e-44
Cpd	9.48677	5.38e-44
Tcp1	12.1712	1.28e-43
Hspa4	6.81633	1.29e-43
Itpr1	0.938681	1.69e-43
Mef2c	43.4961	2e-43
Cux1	-1.81406	2.18e-43
2021-09-07	3.05196	2.42e-43
Bzw1	13.0025	2.93e-43
Atp5f1	7.7643	3.14e-43
Lyst	-1.53523	3.91e-43
Capza2	2.92387	3.94e-43
Bcl10	3.28263	4.37e-43
Rsu1	15.7194	5.07e-43
Tap1	9.87079	5.12e-43
Fkbp1a	8.64638	5.98e-43
Ggt5	-0.366167	8.62e-43
Tbc1d10c	-0.37343	1.47e-42
Plcg2	-0.337779	1.73e-42
Tm9sf4	19.6326	2.01e-42
Zfp704	27.928	2.59e-42
Csf2rb2	139.47	3.78e-42
Dync1h1	10.4379	4.54e-42
Ebi3	4.66179	8.77e-42
Ezr	16.4491	1.09e-41
Mboat2	-0.79829	1.22e-41
Clec4d	22.6527	1.56e-41
Plod3	0.295489	1.64e-41
Atp2b4	-3.62261	1.76e-41
Cd74	-221.719	1.81e-41
Rpl13a	15.0344	2.35e-41
Gm15261	4.98709	2.45e-41
Gstt2	-1.20784	4.31e-41
Rps6ka3	6.71461	6.14e-41
Ncf1	8.15568	7.44e-41
Snx29	-0.305643	9.04e-41
Eif4g3	8.77197	9.05e-41
mt-Cytb	Inf	1.18e-40
4833420G17Rik	-2.57198	1.35e-40
Trim24	-1.67843	1.5e-40
Ubc	129.288	1.56e-40
Ccnb2	-0.275772	1.65e-40
Reps1	-0.330386	2.38e-40
Cbx6	-0.584925	2.47e-40
Ufsp2	2.39784	2.56e-40
Rnf220	-1.94496	2.77e-40
2900097C17Rik	0.650377	3.09e-40
Heatr5a	-0.424702	3.57e-40
Luc7l3	-3.77727	4.17e-40
Smc3	2.32834	4.51e-40
H2-D1	145.324	9.41e-40
Dnajc15	6.14525	1.07e-39
Pfkl	0.317222	1.13e-39
B930036N10Rik	-18.649	1.28e-39
Gm20342	-11.3593	1.36e-39
Tnfrsf1b	7.98433	1.6e-39
Eml4	-0.598864	1.83e-39
Kif23	-6.844	2.86e-39
Cnbp	1.35467	3.49e-39
Trim12a	8.77281	5.03e-39
Ube2r2	1.01286	6.47e-39
Sqstm1	83.1086	6.72e-39
Kcnk5	-0.274305	6.94e-39
Emp1	5.61164	9.55e-39
Tcn2	3.9972	9.93e-39
Cog5	-0.291149	1.12e-38
Pgrmc1	28.0375	1.47e-38
Cdk19	-0.289572	1.73e-38
BC005561	16.0876	2.03e-38
Strbp	-0.324261	2.6e-38
Tor1aip2	2.63318	3.05e-38
Atp6v0b	56.9153	4.43e-38
Mfsd5	0.704102	5.35e-38
Exoc4	-0.65878	5.69e-38
Tspan3	3.23122	5.73e-38
Csf1r	-3.24224	5.9e-38
Add3	18.728	7.15e-38
E130102H24Rik	-0.455759	1.17e-37
Ptafr	11.1683	1.33e-37
Rbbp4	7.59914	1.79e-37
Pdk1	-8.84312	1.79e-37
Gnb2	4.96286	2.26e-37
Epm2aip1	-0.470891	3.48e-37
Card19	14.4634	5.03e-37
Gpbp1l1	-0.389862	7.54e-37
Wdr43	5.86532	8.62e-37
Rcn3	-0.578602	9.67e-37
Slc20a1	83.4176	1.29e-36
Ncstn	12.3177	1.41e-36
Lcp2	2.30436	1.52e-36
Tsc22d4	30.0952	1.77e-36
Mogs	1.29508	2.61e-36
Nusap1	0.317798	2.96e-36
Mink1	-0.310248	3.38e-36
Galnt7	0.480675	3.84e-36
Etv6	-1.99711	4.4e-36
E230032D23Rik	0.611261	6.67e-36
Cd300lb	0.354477	6.75e-36
Pdgfrb	-1.66695	8.59e-36
Uhrf2	3.26116	1.28e-35
Ncln	0.431588	1.81e-35
Gla	4.84708	1.81e-35
Kpna3	0.462447	1.9e-35
Taf15	-1.54832	2.02e-35
Mill2	-0.344676	2.19e-35
Coro7	-3.55902	2.54e-35
Vgll4	-0.802311	3.61e-35
Tmx3	9.98239	3.66e-35
Cx3cr1	4.99752	4.03e-35
Map3k20	-0.337561	5.19e-35
Snx5	0.289511	5.75e-35
Sorcs1	-1.25068	6.34e-35
Naip2	0.25842	6.38e-35
Dnaja2	4.17657	6.99e-35
Lima1	0.408413	7.09e-35
Amer1	-0.267444	7.22e-35
St8sia4	-3.6809	7.88e-35
Hist1h1d	6.46738	9.01e-35
Itga5	0.468435	9.54e-35
2700016F22Rik	0.258123	9.87e-35
Crlf3	8.1357	1.09e-34
Il6ra	0.67724	1.22e-34
Ugcg	-13.9993	1.35e-34
Spi1	13.9016	1.5e-34
Vars	1.14234	1.72e-34
Nsf	1.32138	2.34e-34
Creg1	-72.8528	2.54e-34
Notch2	1.76837	2.81e-34
Sh3glb1	13.5594	3.2e-34
Snhg6	2.94684	4.99e-34
Taf1d	-8.70807	6.11e-34
Rnh1	33.6399	7.95e-34
Hbp1	3.60667	1.01e-33
Usp3	-0.252804	1.11e-33
Uchl4	0.555007	1.13e-33
Cln3	0.660052	1.15e-33
Adgrg3	13.5505	1.17e-33
Eif4e	0.251057	1.22e-33
Narf	-0.3122	1.46e-33
Hoxa9	-0.458635	1.95e-33
Stxbp5	5.11905	1.98e-33
Ermp1	0.461561	2.02e-33
mt-Nd2	Inf	2.61e-33
Nsrp1	0.306728	3.37e-33
Csnk1a1	28.6472	3.38e-33
Trim26	0.31438	3.4e-33
Fam32a	0.352854	3.46e-33
Ptprj	16.1595	3.99e-33
Mgat1	7.46552	4.29e-33
Rbmx	-0.967565	4.47e-33
Rasa3	-0.278993	4.88e-33
AC149090.1	4.93811	5.2e-33
Rnf217	-0.33623	5.26e-33
Echs1	1.39712	5.27e-33
Zfp318	4.73172	5.31e-33
Dock2	3.71494	5.6e-33
Vcl	44.2383	5.74e-33
Bax	3.22153	5.91e-33
Bcl2	-3.65464	9.42e-33
Psip1	-0.500464	1.05e-32
Rab6a	9.14803	1.05e-32
Glg1	1.91353	1.07e-32
Cep57l1	-0.375045	1.48e-32
Tnf	19.6541	1.8e-32
Pnn	-16.0406	1.8e-32
Gusb	4.92378	1.82e-32
Acap1	0.326479	2e-32
Ganab	3.33987	2.15e-32
Wbp11	3.35194	2.34e-32
Pik3cg	-0.356941	2.72e-32
Dnmt1	-1.90327	2.78e-32
Fam104a	0.531022	2.79e-32
Agpat4	1.49754	3.19e-32
Pvr	0.30087	3.27e-32
Ptpre	6.97913	3.41e-32
Zbtb38	-0.69888	3.88e-32
Tnrc18	-2.41874	4e-32
Cwf19l2	-0.266902	4.79e-32
Copb2	0.56395	4.92e-32
Zmiz2	1.80869	4.96e-32
Ralbp1	3.99861	6.24e-32
Stox2	-1.69785	7.16e-32
Syne1	26.9204	8.64e-32
Nmt1	3.53873	9.59e-32
Il3ra	0.271366	1.02e-31
Pcmtd1	-0.992555	1.05e-31
Tyms	0.969396	1.07e-31
AU020206	-0.476046	1.52e-31
Gm16141	-0.404308	1.52e-31
Ctsb	-268.733	1.64e-31
Akr1b10	-0.294384	1.7e-31
Zranb2	-1.38107	1.74e-31
Kif21b	0.761476	2.5e-31
Laptm4b	-0.483472	2.62e-31
Zwint	14.0863	3.44e-31
Tmem38b	0.814141	4.55e-31
Bsg	47.758	5.47e-31
Slc28a2	-0.411131	6.71e-31
Raph1	9.01875	6.81e-31
Scpep1	3.09225	6.88e-31
Tab2	2.23675	1.12e-30
Rpn2	22.2156	1.21e-30
Ccl9	76.5971	1.37e-30
2021-09-09	-1.25427	2.1e-30
Serinc1	16.3965	3.02e-30
Rab8b	9.75004	4.68e-30
Emc7	2.63733	7.03e-30
Ube2m	0.428392	7.64e-30
Slc43a2	-0.77505	7.69e-30
Hspa9	8.16898	8.05e-30
Cr1l	14.9331	9.23e-30
Tespa1	3.9646	9.29e-30
Abcg1	5.72926	1.51e-29
Azin1	3.7449	1.7e-29
A430106G13Rik	-5.15109	2.15e-29
Acsl5	35.1955	2.56e-29
Phb2	1.86502	2.69e-29
Cyba	65.1595	3.11e-29
Ddx24	9.4476	3.18e-29
Clptm1	3.64307	3.41e-29
Srrm1	-2.40742	3.7e-29
Scai	-0.425704	7.66e-29
Rilpl2	3.97629	9.28e-29
Msn	33.8853	9.71e-29
Slc38a2	228.857	1.21e-28
Med12l	0.751441	1.26e-28
Eef2	55.7414	1.45e-28
Daxx	3.16735	1.92e-28
Il1r1	-0.592487	2.13e-28
Stard4	31.0932	2.61e-28
Rhbdf2	0.378583	2.86e-28
Ctsc	17.6818	2.98e-28
Xpo7	-2.36309	3.2e-28
Trim56	1.98018	4.02e-28
Icam2	3.34435	5.47e-28
Prkacb	0.82782	5.95e-28
Kmt5a	0.9281	6.19e-28
Hnrnpd	3.25869	6.39e-28
D10Wsu102e	42.6422	7.62e-28
Tspan32	22.5143	8.91e-28
Cd244	2.15362	8.94e-28
Atf7ip	-2.03783	1.01e-27
Ap3m1	24.0784	1.66e-27
Ocrl	7.49519	1.8e-27
Zbtb18	-0.39695	1.97e-27
Lyn	1.23187	2.16e-27
Haus3	-0.479889	2.31e-27
Lpp	0.62287	2.38e-27
Tshz1	-0.533292	2.61e-27
Slc3a2	26.196	2.83e-27
Tnip1	1.94889	3.01e-27
Gdf15	140.323	3.02e-27
Grb2	1.955	3.37e-27
Tmem87a	0.321909	3.56e-27
Pbx3	2.19666	5.95e-27
Mfsd1	2.5825	7.12e-27
Cp	2.29576	7.14e-27
Timm44	0.510031	8.17e-27
Hdac1	0.71075	8.74e-27
Rsbn1l	12.9794	1.09e-26
Hivep2	0.486583	2.06e-26
Hnrnpk	20.4091	2.61e-26
Spns1	0.259573	3.82e-26
Gm26882	0.3059	3.83e-26
Cdc42se2	-0.467368	3.96e-26
Ncoa2	2.84984	4.02e-26
Gns	3.41844	4.33e-26
Slpi	369.768	4.64e-26
Smarca5	2.31956	4.65e-26
Lmbrd2	0.26981	4.75e-26
Cyp20a1	0.583545	4.82e-26
Ctc1	-0.30129	4.97e-26
Anapc11	0.899403	7.55e-26
Plin2	8.73232	8.29e-26
Arhgef7	-1.45747	8.9e-26
Fndc3b	7.26224	8.94e-26
Dot1l	-6.58649	1.07e-25
Flna	18.2136	1.29e-25
Rbpms	-3.18136	1.78e-25
Cdc20	-0.430564	2.03e-25
Ndufb9	0.895716	2.32e-25
Heca	-0.378433	2.35e-25
Ncaph2	0.972908	2.56e-25
Prrc2c	0.361368	4.14e-25
Ddx3x	10.5722	4.22e-25
Itgb3	80.2003	4.48e-25
CAAA01118383.1	0.280231	4.9e-25
Selenon	0.680601	5.04e-25
Dubr	-0.843795	5.33e-25
Zfp950	2.53934	5.34e-25
Mat2a	-1.48898	6.05e-25
Srp72	0.887162	6.62e-25
Tbcel	-3.31532	6.91e-25
H2-K1	504.603	7.15e-25
Ncf4	3.31197	8.35e-25
Rabggtb	0.295658	9.68e-25
Eif5b	4.32435	9.78e-25
Pstpip1	0.289782	1.14e-24
Rpl22l1	83.7466	1.27e-24
Npc2	-30.3012	1.32e-24
St7	1.90147	1.37e-24
Mri1	-0.265172	1.38e-24
Tmem14c	16.6359	1.88e-24
Ssbp1	-0.62376	1.97e-24
Pdia3	85.2945	2.32e-24
Knstrn	3.72865	2.32e-24
Lgals8	0.831822	2.38e-24
Hist1h1b	41.6704	2.94e-24
Snap23	0.64407	3.15e-24
Plxnb2	0.807489	3.43e-24
Nptn	2.1441	3.77e-24
Gba	0.638449	3.9e-24
Cln5	0.712563	3.9e-24
Lmo4	1.06077	4.1e-24
Hnrnpul1	2.53489	4.27e-24
Rab5b	-0.301086	4.71e-24
Mmp19	-57.2791	5.91e-24
Atp7a	-8.76205	5.92e-24
Rap1a	6.24427	6.06e-24
Snhg20	-0.254116	6.56e-24
Tet1	-0.276176	6.85e-24
Trim59	-0.58497	7.21e-24
Senp7	-0.267427	1.2e-23
Slfn9	0.712458	1.26e-23
Eif1a	10.5506	1.27e-23
Pdha1	0.562558	1.32e-23
Csf2rb	185.173	1.48e-23
Lgals1	69.5785	1.83e-23
Yae1d1	-22.9506	2.37e-23
Numa1	-0.571838	3.27e-23
Sdcbp	22.0165	3.37e-23
Dnaja1	-26.8293	3.81e-23
Selenok	12.559	4.45e-23
Ncf2	11.718	5.78e-23
Cd72	-10.8155	5.81e-23
Ddb1	0.431791	6.14e-23
Cdk18	0.70365	6.49e-23
Ywhag	4.13994	6.67e-23
Iqgap1	14.9487	6.92e-23
Oxct1	6.56632	7.36e-23
1700025G04Rik	-0.688028	8.74e-23
Dido1	-5.79273	1.15e-22
Tmed5	28.7705	1.23e-22
Stat5b	-0.261585	1.25e-22
Hspa8	57.9771	1.83e-22
Pgs1	0.285627	1.92e-22
Arhgap18	0.881352	2.3e-22
Ulbp1	-11.0366	2.43e-22
Tpm3	23.0118	2.57e-22
Nol4l	-11.8903	2.61e-22
Rbm39	53.4251	2.71e-22
Nomo1	13.81	3.25e-22
Cdc37	4.18165	3.25e-22
Nfkbia	44.719	3.31e-22
Atp6v1d	7.53933	3.42e-22
Sf1	0.84746	3.52e-22
Srgap2	-0.600921	3.63e-22
Sirpa	-23.8284	3.73e-22
Arid4a	-0.285881	4.35e-22
Senp6	2.77435	4.56e-22
Tpp1	39.7796	4.82e-22
Gm42031	-0.336486	4.86e-22
Slc15a4	0.620988	4.88e-22
Map4	4.30746	5.17e-22
Pcsk7	0.275633	5.76e-22
Cd82	0.703873	6.93e-22
Ube2d2a	0.830146	6.97e-22
Arhgap45	29.065	7.67e-22
Smc5	-3.44694	7.71e-22
Cbx5	-4.14037	7.92e-22
Lipa	-34.2319	8.37e-22
Fibp	0.26316	8.73e-22
Dtx3	-0.316356	9.11e-22
Crim1	9.39279	9.59e-22
Syt11	15.5623	9.63e-22
Mknk2	0.275942	1.17e-21
Slc7a5	2.33406	1.36e-21
Fam49b	7.47191	1.43e-21
Pitpna	0.931894	2.21e-21
Arid5b	1.51295	2.22e-21
Ric8a	-0.429043	2.28e-21
Nsd2	-9.31075	2.48e-21
Muc13	-4.30081	2.5e-21
Fnbp1	11.4554	2.55e-21
Gsap	0.764693	2.6e-21
Gclc	-8.12534	3.03e-21
Fgfr1op	-0.329261	3.19e-21
Nrip1	32.1633	3.42e-21
Slc29a3	-0.693553	3.65e-21
Ccnd3	14.403	3.96e-21
Rrp1	2.91436	4.45e-21
Polr1a	0.434498	4.97e-21
Kcnn4	12.6121	5.07e-21
Ankrd12	7.93357	5.66e-21
Spcs3	3.14209	6.41e-21
Lsp1	19.8598	6.42e-21
Cdk14	0.571597	7.22e-21
Ppp3cb	-0.323268	7.35e-21
Emc10	3.11058	8.05e-21
Krr1	-5.743	8.39e-21
Mapk3	4.12798	8.4e-21
Mbtd1	-1.11915	9.15e-21
Eif5	25.4478	9.97e-21
Mir142hg	0.391043	1.1e-20
Ppid	-0.367002	1.16e-20
Peli1	3.05317	1.2e-20
Dtx3l	3.47723	1.21e-20
Zcchc6	26.6125	1.25e-20
Edem1	1.24492	2.16e-20
Cast	14.4373	2.16e-20
Ctnna1	1.02747	2.19e-20
Tnik	17.0344	2.27e-20
Gm26518	0.887973	2.28e-20
Gm48855	0.259582	2.37e-20
Gm17590	-8.70283	2.39e-20
Dtl	-3.74157	2.5e-20
Elovl1	5.12082	2.67e-20
mt-Nd6	20.9947	2.82e-20
Wdfy3	0.398156	2.94e-20
Psma1	2.9077	2.97e-20
Eri1	-0.435293	3e-20
4930503L19Rik	2.16127	4.3e-20
Slc35b1	0.728561	4.37e-20
Itga2b	497.624	4.93e-20
Plbd2	0.282165	4.94e-20
Tmx1	7.48014	5.34e-20
Trim12c	1.27606	7.45e-20
B3galt2	0.425722	7.87e-20
Plin3	0.886067	9.76e-20
Ppib	26.6462	1.05e-19
Gm7480	0.284972	1.23e-19
Mfsd4a	0.378265	1.49e-19
Tmem156	0.377118	2.79e-19
Cish	-0.410859	2.88e-19
Zfp62	-0.371604	2.98e-19
Luc7l	-0.47576	3.38e-19
Slc7a11	86.7356	3.5e-19
Ptbp2	-0.704853	4.02e-19
Tcerg1	2.4202	4.24e-19
Ier2	0.250883	4.75e-19
F2r	234.752	4.76e-19
Cpsf6	31.8019	5.26e-19
Slfn2	20.8747	5.79e-19
Tmc6	0.693153	6.02e-19
Mast3	-0.25628	6.07e-19
Hspa5	2.44669	6.95e-19
Eif3a	24.2965	7.68e-19
H2-DMa	-1.05397	8.28e-19
Cd300a	45.1996	8.6e-19
Hnrnpm	18.5312	8.62e-19
Aqp9	1.38637	9.13e-19
Tecr	44.5919	9.76e-19
Xpo1	0.511737	1.01e-18
Gch1	1.49937	1.06e-18
Tmtc3	0.2536	1.07e-18
Eprs	-2.69188	1.17e-18
Ctsa	-16.1665	1.17e-18
5031425E22Rik	2.20038	1.18e-18
Arhgap15	-3.60221	1.33e-18
Upf3b	-0.818655	1.36e-18
Swap70	-2.89754	1.47e-18
Phf14	-0.563662	2.02e-18
Polk	-0.408269	2.05e-18
Zbtb1	-0.801231	2.13e-18
Samsn1	-11.6866	2.13e-18
Csf2ra	2.62164	2.34e-18
Tial1	-0.438098	2.69e-18
Brd1	1.27836	3.07e-18
Trim34a	0.358517	3.08e-18
Apbb1ip	-4.91236	3.23e-18
Stap1	31.2101	3.31e-18
Psma3	1.05241	3.66e-18
Abcb1b	1.33799	4.17e-18
Trpv2	0.755577	4.33e-18
Rbpj	14.6827	4.68e-18
Dennd4a	4.86681	4.72e-18
Gm48342	-0.353934	4.9e-18
Ablim1	8.56257	5.67e-18
Prnp	-0.2834	6.13e-18
Aspm	-1.60193	6.46e-18
Hmmr	19.9982	7.26e-18
Hnrnpa2b1	-2.34088	8.95e-18
Pon2	0.301847	9.4e-18
Ezh1	-0.318733	1.1e-17
Apobr	1.21527	1.17e-17
N4bp2	-0.39197	1.25e-17
Pola1	0.548184	1.28e-17
Ap2m1	3.33549	1.42e-17
Il17ra	0.769354	1.58e-17
Glmp	2.58462	1.65e-17
Grk3	-0.490459	1.89e-17
Map4k4	-29.9368	1.96e-17
Napa	0.561296	2.06e-17
Acadl	7.40126	2.92e-17
Basp1	118.268	2.95e-17
Sfpq	4.06016	3.23e-17
Rufy2	2.21584	3.34e-17
Mpzl1	-1.91773	3.41e-17
Gm28875	18.6669	3.49e-17
Gnaq	5.47138	3.54e-17
Pura	5.62909	3.98e-17
Stk38l	-0.412957	4.31e-17
Tra2b	18.4835	4.51e-17
Baz1a	24.1623	5.74e-17
Ociad1	2.08391	6.44e-17
Tm9sf2	1.20266	7.51e-17
Ccdc127	-0.361389	8.39e-17
Slc2a6	0.286622	8.7e-17
Tmpo	6.81808	9.95e-17
Soat1	8.7332	1.05e-16
Trp53	1.02792	1.12e-16
Arhgef6	0.341236	1.16e-16
Pde3b	16.1793	1.21e-16
Prkcsh	3.31906	1.47e-16
Abcc1	7.62515	1.5e-16
Tiparp	16.3645	1.64e-16
Mcpt8	52.7579	1.66e-16
Arpc1b	27.2626	2.09e-16
Rab11b	0.339494	2.23e-16
Ube2k	0.818464	2.26e-16
Il2rg	52.2731	2.31e-16
Gigyf2	0.365139	2.33e-16
Ccnb1	-0.84507	2.74e-16
Ggnbp2	4.30955	2.84e-16
Tmem33	0.294092	2.97e-16
Asph	12.291	3.03e-16
Spn	62.0207	3.11e-16
Dzip3	-0.343323	3.55e-16
Pign	6.88692	3.66e-16
Arid1a	1.77848	3.68e-16
Mydgf	0.40937	3.72e-16
Cul3	6.13472	4.28e-16
Tmem2	0.258922	4.65e-16
Slc25a24	1.59753	4.65e-16
Pmaip1	25.6072	4.97e-16
Ube2i	-0.57712	5.3e-16
Cpsf2	0.311459	5.59e-16
Hexb	1.09738	6.17e-16
Rbms1	-8.42281	6.24e-16
Camk1	14.7541	6.64e-16
Acat2	1.42753	7.91e-16
Tmed3	21.5444	8.09e-16
Hspd1	5.98967	8.36e-16
Kif11	-1.63831	8.63e-16
Dnajc10	1.97122	9.36e-16
Cdk6	-6.00097	9.91e-16
Tcf25	12.4954	1.02e-15
Usp1	5.35451	1.12e-15
Serinc3	108.933	1.17e-15
Znrf2	-1.84839	1.26e-15
Canx	59.6044	1.41e-15
Cenpf	-33.385	1.48e-15
Slc39a4	25.7673	1.63e-15
Foxp1	-7.2192	2e-15
Fam129b	1.68331	2.51e-15
Slc38a9	-0.534598	2.52e-15
Vps37a	-5.06476	2.94e-15
6720427I07Rik	-0.772935	2.99e-15
Tgoln1	-0.815485	3.16e-15
Sgce	6.05186	3.2e-15
Osbpl8	-7.07836	3.24e-15
Add1	0.949306	3.48e-15
B3galnt2	-0.383654	3.58e-15
Med13l	2.99165	3.73e-15
Ddx17	-3.91207	3.89e-15
Tbrg1	0.898828	3.99e-15
Tbc1d23	-0.327941	4.56e-15
Snx20	2.24583	5.11e-15
Alas1	-20.0131	5.19e-15
Nfkbiz	42.219	5.48e-15
Hmg20a	-0.292581	6.24e-15
Plxnc1	27.3941	6.27e-15
Coq10b	0.269299	6.47e-15
Rsl1d1	8.28065	6.74e-15
Rcsd1	-4.72405	6.86e-15
Jarid2	5.44742	6.99e-15
Ncapd2	-0.833606	6.99e-15
Ubxn4	14.6059	8.19e-15
Uvrag	-0.297773	8.22e-15
Tmem243	0.423216	8.48e-15
Psap	-236.26	8.82e-15
Mbnl2	11.7074	8.9e-15
Pcgf5	-2.18577	9.33e-15
Cd47	19.5381	9.44e-15
Zmpste24	0.764693	1.01e-14
Hdgfl3	-0.250057	1.02e-14
Dnajb11	9.44883	1.04e-14
Terf1	-0.695551	1.14e-14
Oser1	0.736987	1.15e-14
Aurkb	-0.361422	1.63e-14
Crk	4.0107	1.64e-14
Icam1	11.0206	1.71e-14
Atp1b3	-14.9919	1.74e-14
Mpp1	-0.276269	2.1e-14
Mettl7a1	-0.346702	2.14e-14
Wdr1	0.660411	2.28e-14
Dlst	0.330959	2.65e-14
Uggt1	0.475643	2.97e-14
Birc2	-3.76035	3.03e-14
Zfpm1	5.67983	3.16e-14
Atad1	0.330531	3.18e-14
Zfc3h1	-0.382258	3.51e-14
Naa15	2.33127	3.53e-14
Mir17hg	-0.464365	3.54e-14
B230219D22Rik	-0.420447	3.65e-14
Tmem50a	3.31824	3.69e-14
Atf4	21.9594	3.78e-14
Fnbp1l	-0.769864	3.92e-14
Ddx39b	2.17714	3.94e-14
Rc3h2	3.1064	4.19e-14
Tgfb1	40.9166	4.33e-14
Wbp2	4.08878	4.54e-14
Camkk2	14.4786	4.78e-14
Lilr4b	196.205	5.07e-14
Hyou1	0.715725	5.27e-14
Vps13a	22.2059	5.32e-14
Ssh2	1.16667	5.68e-14
Mgea5	7.69052	6.33e-14
Capg	19.2235	7.5e-14
Laptm4a	16.9967	8.03e-14
Tpd52	2.86596	8.09e-14
Ankrd10	-0.448391	9.26e-14
Mdfic	-0.302176	9.44e-14
Lamtor3	0.889014	1.01e-13
Esyt1	4.35689	1.1e-13
Cdk12	5.16234	1.14e-13
Psmd8	29.1436	1.26e-13
Stk40	0.785724	1.3e-13
Qk	1.26976	1.44e-13
Aff1	0.715291	1.47e-13
Fcgr2b	-2.98376	1.48e-13
Chd1	0.92086	1.74e-13
Utp20	0.411813	1.97e-13
Setd5	3.96155	2.24e-13
Runx3	3.97249	2.42e-13
Tpm1	2.33364	2.6e-13
Osgin2	-6.03424	2.87e-13
Spred1	4.47063	2.9e-13
Sypl	8.86521	3.57e-13
Dpysl2	3.61867	3.78e-13
Ndc1	0.414962	4.09e-13
Ubxn2a	1.75007	4.39e-13
Samhd1	-21.2422	5.32e-13
Gaa	0.468928	5.45e-13
Copb1	1.56767	5.56e-13
Crybg3	0.266209	6.43e-13
Abraxas2	0.275533	6.57e-13
Stxbp2	0.321899	6.84e-13
H2-Q6	3.0642	7.53e-13
Clec4e	150.429	7.6e-13
Mfsd14a	0.446221	8.08e-13
Traf3ip3	-0.393743	8.46e-13
Cklf	1.18655	8.74e-13
Slc44a2	0.741824	9.25e-13
Gnai3	2.53054	9.91e-13
Cep350	-0.388849	1.01e-12
Epsti1	3.2427	1.14e-12
Ino80b	0.477596	1.25e-12
Lpin1	0.355339	1.31e-12
Ap3b1	7.15442	1.37e-12
Zdhhc6	2.34864	1.44e-12
Mgat5	0.40074	1.6e-12
Zbtb7a	13.5138	1.6e-12
Ccdc71l	0.942199	1.88e-12
Ahnak	31.9898	1.93e-12
Rab14	10.9242	2.13e-12
Usp16	0.836619	2.22e-12
Atg12	1.24385	2.23e-12
Id1	1.24203	2.48e-12
Pdcd6	0.334612	2.51e-12
Rcn2	0.526485	2.51e-12
Gsr	5.29796	2.59e-12
Prr13	3.25238	2.67e-12
Hsp90aa1	288.81	2.76e-12
mt-Nd4	618.425	2.92e-12
Alg8	0.513822	2.98e-12
Kdm3a	-0.599848	3.99e-12
Ralgapa2	1.50526	4.1e-12
Fbxw17	0.498297	4.19e-12
Ube2h	1.15722	4.64e-12
Bace1	-0.255051	4.78e-12
Zfp800	-0.433296	5.25e-12
Tcirg1	-0.969479	5.63e-12
Ggh	0.800679	5.68e-12
Zdhhc15	2.29119	6.04e-12
Mctp1	13.1948	6.54e-12
Atrx	-6.07877	6.65e-12
Incenp	-1.19692	6.81e-12
Thoc2	2.32618	6.83e-12
Hltf	-0.353291	7.49e-12
Erbin	3.52384	8.12e-12
Plod2	-16.2618	8.16e-12
Vat1	1.56204	8.29e-12
Git2	3.86368	8.58e-12
Cd93	-7.74256	9.64e-12
Tns1	21.5445	9.76e-12
Iqgap2	-6.53407	1.03e-11
Abhd16a	2.02226	1.26e-11
Trps1	5.98322	1.28e-11
Pld3	5.71615	1.33e-11
Pdlim7	0.499937	1.52e-11
Eif4a1	32.1572	1.58e-11
Baz2b	6.47322	1.62e-11
Myc	10.591	1.75e-11
Nek6	3.44557	1.8e-11
Crebrf	5.28539	1.81e-11
Lrrcc1	-0.293313	1.89e-11
Tacc1	14.4346	1.92e-11
Parp11	0.287921	2.03e-11
Aaed1	31.9252	2.05e-11
Nfe2l2	21.3421	2.23e-11
Armcx3	0.857993	2.36e-11
Metrnl	3.37894	2.55e-11
Ccdc12	0.860307	2.63e-11
G2e3	-1.78261	2.72e-11
Phf3	6.07219	2.91e-11
Hjurp	23.0057	3.01e-11
Rest	13.3089	3.04e-11
Timm9	-0.333337	3.97e-11
Dlg4	0.590746	4.27e-11
Atp8a1	14.79	4.55e-11
Vps13c	0.890094	4.62e-11
Cd34	12.9658	4.63e-11
Pdia6	48.09	4.63e-11
Impact	16.4828	4.72e-11
Ckap2	-1.8177	4.75e-11
Hspa13	0.280852	4.82e-11
Tjp1	-0.25085	5.55e-11
Adam10	7.07465	5.63e-11
Bora	0.259025	5.87e-11
Itsn1	-3.2603	6.32e-11
Syne2	0.255334	6.47e-11
Scarb1	6.04073	6.49e-11
Cpeb4	11.3757	6.81e-11
Tuba1a	16.9342	7.13e-11
Cyth4	3.47769	7.42e-11
Slc39a6	1.91882	7.65e-11
Mia2	4.40833	7.79e-11
Kctd12	46.5085	8.48e-11
Aebp2	-0.452129	8.56e-11
Piezo1	4.40664	8.85e-11
Anxa2	17.5292	9.01e-11
Atr	-2.23137	9.32e-11
Stk24	2.195	9.76e-11
Igfbp4	1.16345	1.02e-10
Myadm	19.0626	1.27e-10
Cap1	2.36211	1.35e-10
Tie1	32.8088	1.46e-10
Rbm15	-0.682363	1.48e-10
Arl4c	2.34735	1.71e-10
Acsl4	15.3582	1.78e-10
Tnip3	-12.7091	1.91e-10
Plp2	0.788064	1.95e-10
Vps4b	0.715462	1.98e-10
Mef2a	40.3682	2.04e-10
Snx4	1.175	2.12e-10
Akap13	-96.8606	2.14e-10
Wfdc17	202.388	2.27e-10
Tmed9	37.0494	2.7e-10
L3mbtl3	-0.437295	2.89e-10
Neil3	-1.91917	2.92e-10
D5Ertd579e	0.636076	2.97e-10
Csnk1e	0.41519	3.24e-10
Atp13a3	0.886294	3.36e-10
Unc93b1	-3.40311	3.4e-10
Ogfr	1.12442	3.67e-10
Abcd3	-0.460758	4.22e-10
H2-Q7	159.781	4.4e-10
Phip	4.05517	4.4e-10
Rdh11	14.1856	4.52e-10
Fip1l1	4.2213	4.54e-10
Arpc4	1.29359	4.55e-10
Tra2a	3.61849	5.16e-10
Cd37	35.7156	5.53e-10
Ikbke	-5.46935	5.64e-10
Sp110	3.14314	5.78e-10
Tln1	47.9527	5.97e-10
Tmem140	0.720771	6.5e-10
Mob1b	5.92646	6.84e-10
Specc1	3.68256	7.16e-10
Nup50	0.30427	7.36e-10
Ndel1	10.5754	7.39e-10
Zfp407	3.63909	7.39e-10
Atp2a3	79.6648	7.62e-10
Clint1	7.37111	7.74e-10
Ccdc18	-0.259483	7.83e-10
Myo1g	0.716877	8.01e-10
Rbm33	-0.271654	8.41e-10
Bcl2l11	33.5827	8.93e-10
Pcmt1	-0.458482	9.81e-10
Neurl3	43.4621	9.83e-10
Mboat7	22.8591	9.95e-10
Anxa6	2.56277	1.04e-09
Tmem63a	0.40295	1.04e-09
Swt1	-18.3293	1.1e-09
Ttc5	-2.45454	1.11e-09
Trim25	1.77139	1.38e-09
Pds5b	-2.44964	1.54e-09
Paxbp1	-0.620667	1.62e-09
Rasa2	-0.437823	1.66e-09
Plek	50.8815	1.78e-09
Bscl2	1.07667	1.86e-09
Tmem128	6.66258	1.9e-09
Rai14	-0.611109	2e-09
Ldlr	95.4476	2.13e-09
R3hdm1	7.27343	2.15e-09
Pafah1b2	0.357266	2.24e-09
Stx5a	-0.73047	2.27e-09
Pglyrp2	-0.376056	2.35e-09
Wac	4.78009	2.37e-09
Sdf2l1	0.861405	2.5e-09
Dync1li1	0.403653	2.58e-09
Clcn4	0.296345	2.85e-09
Ccdc88c	2.09318	2.91e-09
Syne3	0.948611	3.05e-09
Cpne2	-0.250684	3.09e-09
Cnih4	1.82601	3.11e-09
Birc5	8.83751	3.2e-09
Gm26541	-0.304584	3.23e-09
Sugt1	-1.40362	3.45e-09
Phb	0.272251	3.54e-09
Vav3	0.597389	3.69e-09
Gspt1	7.63453	4.01e-09
Agpat5	5.73495	4.3e-09
Arpc5	16.5279	5.24e-09
Scaf11	8.70138	5.47e-09
Fermt3	25.2729	5.47e-09
Bcl11a	14.1716	5.64e-09
Sfxn1	0.47551	6.28e-09
Bdp1	2.70978	7.18e-09
Tpr	18.4648	7.44e-09
Selenos	-1.32484	7.44e-09
Ptprs	11.5505	8e-09
Cspp1	0.939543	8.54e-09
Fkbp15	0.562441	1.04e-08
Kras	7.57123	1.05e-08
Ikzf2	-6.80626	1.08e-08
Slco3a1	-0.543374	1.12e-08
Rassf5	0.562727	1.18e-08
Sbds	2.465	1.18e-08
Gatad2a	0.972305	1.25e-08
Kdm5a	11.7029	1.39e-08
Fxyd5	113.306	1.45e-08
Rin3	1.08567	1.67e-08
Ripor2	2.75041	1.71e-08
Washc2	0.557498	1.9e-08
Rnf130	5.54739	1.92e-08
Cep192	-0.560237	1.96e-08
Cers4	-8.83441	2.09e-08
Lasp1	6.41494	2.1e-08
Map2k3	0.691098	2.2e-08
Rragc	6.08998	2.21e-08
Fdft1	4.4671	2.24e-08
mt-Nd5	73.0227	2.37e-08
Vim	75.1136	2.43e-08
Pck2	-0.254294	2.59e-08
Kdm7a	-0.278052	2.61e-08
U2af2	1.50034	2.62e-08
Fam84b	1.04925	2.75e-08
Kmt2c	9.77104	3.12e-08
Amfr	0.852644	3.29e-08
Cpne3	0.25696	3.43e-08
Ddx50	0.962026	3.57e-08
Acss2	70.3144	3.85e-08
Tm9sf3	25.3263	4.22e-08
Tmem30a	13.5257	4.53e-08
Pigk	5.76362	4.76e-08
Kansl1l	-1.15394	4.79e-08
H3f3b	235.014	4.81e-08
Yy1	24.1029	5.79e-08
Thrap3	8.5288	5.86e-08
Vwa5a	1.39261	5.94e-08
Sh2b3	3.70374	5.96e-08
Fam160b1	-0.438146	6.46e-08
Cdca8	-2.41885	6.55e-08
Tbc1d31	-0.947089	6.59e-08
Selenof	20.9091	7.29e-08
Zeb1	-0.25701	7.32e-08
Cs	1.03744	8.03e-08
Atp5b	26.7354	8.03e-08
Ep300	11.7704	9.25e-08
Rpn1	88.9661	9.54e-08
Luzp1	3.13177	1.04e-07
Tspo	33.9057	1.05e-07
Fbxw2	2.92894	1.06e-07
Tmem41b	0.565885	1.14e-07
Cd44	1.63553	1.26e-07
Tet3	4.49864	1.27e-07
Taok3	38.3442	1.3e-07
Ahnak2	4.55448	1.32e-07
Slc25a3	5.74356	1.37e-07
Map3k12	0.286308	1.4e-07
Emilin2	43.6834	1.46e-07
Cers2	0.706447	1.48e-07
Rtn3	9.63795	1.53e-07
Atp10a	0.527354	1.58e-07
Rnf19b	8.82712	1.58e-07
Tpm4	12.0486	1.66e-07
Peak1	2.75614	1.72e-07
Ube2d3	-13.7285	1.84e-07
Dnajc7	1.3336	1.88e-07
Mdm4	-5.15595	1.91e-07
Prdx4	-1.01791	1.97e-07
Tardbp	-1.14164	2.1e-07
Phykpl	0.9757	2.13e-07
Mthfd2	3.92217	2.14e-07
Ccdc47	4.56522	2.33e-07
Hist1h2ab	-1.18086	2.35e-07
Yif1b	0.28272	2.42e-07
Chd9	-0.543569	2.42e-07
Stx16	-0.49484	2.55e-07
Arhgdia	6.79912	2.61e-07
Srebf2	54.6111	2.84e-07
Safb	0.49728	3.45e-07
Furin	-50.8758	3.59e-07
Aftph	0.80175	3.61e-07
Hirip3	0.560388	3.69e-07
Capza1	2.44713	3.75e-07
Ccdc88a	-18.1612	3.79e-07
Naa35	0.266201	3.82e-07
Faf2	3.03336	3.87e-07
Cep250	0.269701	3.9e-07
Cd84	4.04791	3.94e-07
Dgkd	4.67517	4.18e-07
Gcnt2	0.625515	4.25e-07
Tnfaip2	5.97341	4.31e-07
Gcnt1	15.4641	4.42e-07
Creb1	-0.313877	4.87e-07
Ptpn6	0.925902	4.92e-07
Ppig	6.12647	5.86e-07
B2m	404.89	6.09e-07
Arhgap30	8.11213	6.48e-07
Fasn	0.830414	6.7e-07
Arl6ip1	58.0972	6.7e-07
Cbfa2t3	17.5926	7.04e-07
Ddx1	0.736216	7.24e-07
Hist1h4i	16.1698	7.52e-07
Cd79b	-0.25428	7.73e-07
Nrd1	2.07546	8.89e-07
Ddx21	14.4431	9.68e-07
Epc2	0.25869	9.88e-07
Smc1a	-1.96615	9.92e-07
Plekho2	5.46675	9.98e-07
P2ry14	3.38114	9.98e-07
Eif2s2	31.2096	1.02e-06
Otud7b	1.30907	1.02e-06
Fnip2	0.834926	1.06e-06
Gtpbp4	2.64883	1.1e-06
Phf23	1.14279	1.13e-06
Hist1h2ap	28.8206	1.18e-06
Cdc42	24.8127	1.22e-06
Pcnt	1.64237	1.36e-06
Cct8	7.24785	1.5e-06
Prdm2	0.262338	1.57e-06
Tmem131	1.1409	1.62e-06
Top1	19.4384	1.76e-06
Pan3	-1.81624	1.95e-06
Tmbim1	14.3206	2.01e-06
Hexa	-11.2108	2.1e-06
Dync1i2	9.04307	2.13e-06
Bub1b	-0.275725	2.53e-06
Chd4	15.8311	2.53e-06
Vegfa	15.6315	2.6e-06
Prkx	0.806542	2.7e-06
Cd48	-0.467027	2.82e-06
Nub1	10.2171	3.13e-06
F630028O10Rik	66.4303	3.19e-06
Hmgcr	146.095	3.24e-06
2021-03-07	4.68208	3.37e-06
Csf3r	-0.869348	3.55e-06
Dennd5a	0.417968	3.62e-06
Aamp	4.98053	4.15e-06
Atrn	0.262701	4.24e-06
Abhd17b	0.780375	4.53e-06
Tkt	7.13947	4.56e-06
Dag1	3.63044	4.57e-06
Ppp1cb	1.52939	4.65e-06
Eea1	8.44613	5.33e-06
Malt1	-51.5097	5.67e-06
Zkscan3	3.14589	5.67e-06
Esco1	0.299387	6.1e-06
Gm15987	-3.95924	6.2e-06
Plaa	0.77237	6.26e-06
Srsf5	2.65311	6.35e-06
Rnf141	-0.262761	6.65e-06
Ubr4	0.618521	6.81e-06
Pcna	0.536301	6.86e-06
Nktr	53.7064	6.89e-06
Os9	24.1183	6.93e-06
Tiam1	5.81246	6.96e-06
Pbxip1	6.36715	7.02e-06
Suz12	6.67304	7.16e-06
Gsn	6.28696	7.17e-06
Abhd18	-0.32933	7.55e-06
Gpcpd1	-0.873224	7.77e-06
Pom121	0.645325	7.78e-06
Odc1	3.83755	8.36e-06
Neu1	0.694321	8.62e-06
Bcor	1.1101	8.87e-06
I830077J02Rik	0.475881	9.1e-06
Casp8	0.61694	9.54e-06
Rock1	5.69239	9.65e-06
Itga4	-9.83751	1.04e-05
Taok1	22.3535	1.06e-05
Larp1	4.57715	1.08e-05
Evi2a	-7.41286	1.1e-05
Zfp148	0.475465	1.16e-05
Pycr2	2.80237	1.18e-05
Snrnp70	9.39007	1.24e-05
Il4ra	0.869821	1.27e-05
Micu1	8.1413	1.35e-05
Slc43a3	1.26409	1.45e-05
Lrpap1	-41.6125	1.7e-05
Sh3bp1	0.950219	1.76e-05
Madd	2.76504	1.81e-05
Sun1	3.85591	1.85e-05
Rock2	-3.22802	1.88e-05
Psmd12	0.674175	1.9e-05
Mecp2	-0.273779	1.92e-05
1110008F13Rik	4.41994	1.96e-05
AI314180	-0.769208	1.97e-05
Tmcc1	-2.89833	2.08e-05
Nop56	-8.34873	2.13e-05
Arap2	3.96687	2.31e-05
Smchd1	0.81581	2.32e-05
Rer1	1.55667	2.32e-05
Fmnl1	1.9278	2.49e-05
Morc3	0.405193	2.61e-05
Zc3h18	0.978804	2.72e-05
Ccnl2	2.45074	2.79e-05
Rapgef2	-1.67279	2.8e-05
Chd3	-3.50563	2.8e-05
Ltb4r1	1.06223	2.9e-05
Pea15a	10.6449	2.96e-05
Ppp1r2	1.0722	3.03e-05
mt-Atp8	48.4648	3.09e-05
Rps6kb1	0.39365	3.11e-05
Arhgef2	-0.858793	3.28e-05
Pdcd6ip	4.20397	3.31e-05
Med13	0.740439	3.86e-05
Chd2	7.07665	3.91e-05
Havcr2	15.0211	3.91e-05
Brd3	-0.295775	4.3e-05
Gm16286	0.945119	4.42e-05
Ppp1r12a	4.45145	4.64e-05
Mcoln2	0.411094	5.15e-05
Tex9	-0.964572	5.17e-05
Vapb	0.331889	5.18e-05
Gatad1	1.57902	5.19e-05
Ubash3b	24.3475	5.81e-05
Adipor1	10.0264	5.84e-05
Ythdc1	0.727825	5.93e-05
Sgk3	-1.25772	5.95e-05
Gm37494	-1.47265	6.04e-05
Ube2w	-0.824593	6.48e-05
Ilk	0.764807	6.78e-05
BC003331	-0.265255	7.22e-05
9530068E07Rik	0.820818	7.23e-05
Galnt6	2.99468	7.38e-05
N4bp1	1.75032	7.55e-05
Emsy	0.882231	7.68e-05
Ckap5	-1.58205	7.89e-05
Tnfrsf1a	3.14467	8.02e-05
Litaf	18.4228	8.1e-05
Fam120a	0.737161	8.35e-05
Gk	0.301123	8.7e-05
Net1	-10.3344	8.85e-05
Kif22	-0.348502	9.17e-05
Fkbp2	11.2285	9.55e-05
Ddhd1	-4.32136	9.57e-05
Myef2	1.81261	0.00010855
Ccar1	5.76087	0.0001087
Abcf1	4.06918	0.00011433
Tcf12	-0.449628	0.00011697
Herc2	0.261635	0.00012063
Gripap1	0.292593	0.00012099
Hgf	-3.48119	0.00012283
Pou2f2	15.1688	0.0001278
Nfx1	-0.466436	0.00012813
Ppp1r15b	1.3366	0.00014693
Stom	-1.83112	0.00014829
Prc1	-3.15058	0.00015337
Fkbp11	-0.747796	0.00017014
Ifi27	14.8863	0.00018241
Vps35	3.66269	0.00020113
Man1a2	0.513545	0.00020283
Supt6	0.672982	0.00020693
Actn4	0.791907	0.00020907
Btd	2.69716	0.00022424
Spop	0.267649	0.0002243
Ptk2b	11.0313	0.00022902
Lrrfip1	8.6222	0.00024784
Emilin1	12.2841	0.00025037
Tfe3	0.456456	0.00026288
Taf1	1.97881	0.00026479
Plscr1	2.79685	0.00027442
Aga	0.280231	0.00028188
Csde1	10.5791	0.00028906
Tpx2	-1.44504	0.00029065
Ctr9	0.413022	0.00032444
Pla2g4a	2.66894	0.00034898
Prkcd	-30.5689	0.00035357
Tmem71	14.7638	0.00035834
Krit1	29.3689	0.0003686
Pds5a	-1.7199	0.00037176
Sdf2	0.525414	0.00037689
Srek1	1.26416	0.00037974
Hsd17b11	7.12342	0.00040933
Ssr4	42.811	0.00041139
Arl6ip5	9.93008	0.00041477
Dnajc1	4.90484	0.00043117
Nt5c3	2.94689	0.00045239
Tma16	6.45145	0.00046107
Cnot1	-1.16498	0.00046135
Erg28	-1.33814	0.00049237
Rbm26	-0.381113	0.00049729
Hivep3	4.96514	0.00050827
Tmem245	3.76146	0.00053792
Mcl1	51.0444	0.00054122
Inf2	18.1495	0.00057036
C1galt1	-0.732854	0.00061917
Zmynd8	6.86244	0.00063935
Pcyt2	13.3964	0.00063969
Stat4	-15.4936	0.00066622
Senp2	-0.369559	0.00066683
Tmem55b	0.71606	0.00067303
Rnf11	0.849818	0.00067606
Atp6v1a	8.35583	0.00070337
Atxn7l1	-0.25887	0.0007051
Crebbp	3.8966	0.00073148
Abhd2	0.809812	0.0007402
Pcm1	0.919079	0.00074055
Dhcr24	5.36047	0.00075353
BC005537	-6.97562	0.00077196
Snapc3	-0.322317	0.00077792
Hcls1	8.06858	0.00079328
Lss	37.5846	0.00085799
Ifngr2	0.658969	0.00085869
Il18rap	1.09972	0.00086015
Exoc5	1.59788	0.00086855
Gars	11.126	0.00087972
Gm26724	-0.638742	0.00089161
Lilrb4a	73.593	0.00094967
Man1a	5.31593	0.00095906
Gm26772	19.9571	0.00108767
Dnajb9	-0.728566	0.00109548
Setd2	4.31702	0.00113285
Son	16.8808	0.00114623
Cnot3	3.70432	0.00139676
Snx18	6.65007	0.00146996
Nisch	18.2316	0.00153186
2810403A07Rik	0.264104	0.00153655
Spp1	#NAME?	0.0015725
Rap2b	0.381618	0.0015784
Mapkapk2	1.37127	0.0016193
Leprotl1	0.766412	0.00167878
Syngr2	-3.33856	0.00173695
Esyt2	0.946743	0.00178277
Slc38a10	11.1785	0.00178726
Sptbn1	43.6997	0.0019329
Rad23b	2.40912	0.0019875
Brd2	6.40468	0.00216235
Atp6v1b2	-3.67575	0.00221677
Rexo2	0.329631	0.00223626
Usp9x	2.12727	0.00229815
Tbc1d1	0.738955	0.00231144
Clptm1l	7.02769	0.00234795
Ankrd17	6.4706	0.00245491
Gpsm3	1.20098	0.00249687
Mfsd6	2.39507	0.00260529
Alcam	3.75082	0.00260707
Ktn1	-1.09729	0.00261652
Chd6	-0.693757	0.00276468
Zmynd11	3.7982	0.00276956
Grina	2.17109	0.00278611
Lysmd3	0.383374	0.00310167
Dhrs3	19.2615	0.00319056
Cox4i1	18.149	0.00321669
Zc3h13	-0.285031	0.003244
Lpin2	-5.97569	0.00340767
B4galt1	2.04954	0.00345885
Actr2	13.2767	0.00349921
H2-Q10	3.43679	0.00357066
Clcn3	9.21377	0.00366042
Tnrc6b	8.98806	0.00369213
Rab22a	6.45969	0.00379443
Arfgef1	1.20828	0.00381425
Asap1	5.38498	0.00395413
Psmc1	2.54175	0.00402073
Fbxw11	0.259714	0.00407244
Slc2a3	50.8347	0.00439122
Usp12	2.41606	0.0045204
Klf13	49.8203	0.00475427
Gpd2	1.7501	0.00475757
Dopey1	0.528607	0.00484974
Srpr	5.75751	0.00495701
Itch	0.930651	0.00497593
Kcnq1ot1	73.1592	0.00532882
Ptpra	-0.871037	0.00541159
Cd53	-3.7972	0.0054222
Pank3	3.79555	0.0058454
Fbxo9	0.332307	0.00587417
Cdc42se1	6.28461	0.00620941
Akap11	-0.428683	0.00640802
2021-03-06	3.12231	0.00641551
Ash1l	7.05158	0.00652636
Pak1ip1	3.89588	0.00672254
Irf2	-0.295342	0.00682612
Galnt11	0.473208	0.00683928
Htt	5.91079	0.00684369
Celf1	6.17692	0.0068615
Fam213a	-0.487512	0.00701009
Shisa5	42.9278	0.00762054
Zdhhc21	2.50567	0.00808228
Sc5d	14.2325	0.0081417
Jak2	6.79629	0.00948772
Ubr2	-1.09115	0.00951697
Rfc1	-0.959407	0.00955936
Ddrgk1	1.50447	0.00979162
Rpf1	0.262045	0.00990178
Lrrc8c	1.9299	0.0102812
Milr1	2.47037	0.0106198
Usp19	-0.296673	0.010745
Ccnt1	1.18951	0.0111967
St7l	0.286437	0.0113277
Cct3	1.86722	0.0113769
Ptprc	46.2872	0.0117058
Clk4	2.05462	0.0119263
Sdc4	0.630209	0.0126072
Ap2a2	26.2091	0.0129322
[truncated: 895 more rows]

## Sheet: MyeloidProgenitor_ControlvTada2
Gene	avg_log2FC	p_val_adj
Car2	-1.53585	0
Ccl3	4.90716	0
Gimap1	-2.44809	0
Gimap6	-1.04341	0
H2afy	-1.87998	0
Ifi27l2a	5.58625	0
Ifitm1	-14.1935	0
Ifitm3	2.90051	0
Lcn2	6.86389	0
Pf4	14.5896	0
Plac8	1.99101	0
Rps29	-11.2036	0
S100a6	2.83784	0
Rps19	-23.6931	3.64219e-308
Wfdc17	2.24778	8.84279e-305
Mtdh	-4.11243	2.83712e-265
Rpl37a	34.9532	7.24711e-258
Lyz2	20.5449	6.47772e-254
Aldoa	-9.97089	2.22655e-252
Rpl38	-16.5438	2.01715e-250
Rps21	-26.6441	6.1552e-246
Txnip	-3.6069	1.58057e-245
Rpl36	-18.6828	2.08758e-238
Isg15	16.1786	1.01754e-227
Rpl39	-23.6606	8.62668e-220
Rabgap1l	-1.24977	4.07597e-219
Rpl35	-13.9883	1.43288e-218
Rps27	-30.4391	1.64521e-215
Pgk1	-3.44835	1.46007e-209
Ftl1	-30.0284	4.5129e-200
Tmsb10	-3.11888	1.6852e-199
Gpi1	-14.5446	8.28497e-198
Irf7	0.598464	5.59728e-196
Rpsa	-15.6715	4.03617e-192
Rpl10	-7.72626	1.25431e-191
Sox4	-5.1715	1.68935e-186
Ccl2	0.315131	2.57782e-184
Rpl13	-14.2069	4.87454e-184
Luc7l2	-8.49533	8.31641e-184
Ltb	-1.04999	8.63367e-182
Hsp90b1	-0.513133	1.26593e-178
Rps18	-19.6971	2.39029e-174
Adgrg1	-0.774954	3.76205e-174
Ighm	-0.783454	4.44811e-174
Hp	0.62261	6.20148e-174
Rpl26	-28.71	1.14259e-169
Rpl17	-29.8348	2.65491e-166
Ccl4	32.733	3.1874e-162
Gimap5	-0.281409	4.58444e-162
Malat1	-188.985	1.3235e-160
Rpl32	-33.022	5.03426e-158
Rps12	-0.653332	1.42184e-154
Rpl35a	-14.7688	3.86775e-149
Cmtm7	-1.47105	1.57546e-145
Rps5	-14.8058	6.03782e-143
Socs2	-0.30728	4.74157e-142
Pim1	-3.66729	4.29347e-138
Gclm	-0.632775	3.93835e-137
Cxcl2	-2.75138	3.83557e-136
Mrpl52	0.585353	3.03062e-135
Rps24	6.53255	6.9865e-135
H3f3a	-2.17	1.13862e-134
Zfp36l2	-14.2932	1.44462e-134
Rps16	-11.942	3.17593e-134
Rps3	-3.61495	1.78796e-132
Cebpb	3.8305	3.238e-132
Ranbp1	0.589073	7.12644e-130
Lgals3bp	8.46745	1.3046e-129
Stfa1	2.00751	5.83143e-129
Taf15	-2.16926	4.81597e-128
Mbnl1	-1.47791	3.21192e-125
Il12a	-3.10144	4.16628e-125
Rps2	-10.2901	1.99097e-123
Nedd4	-1.29043	4.83264e-122
Ctla2a	-2.2112	3.31969e-116
Rpl3	-3.05257	5.11144e-114
Apobec3	-0.790509	6.54635e-114
Clec2d	-0.796696	2.13092e-112
Mef2c	-0.522681	2.97016e-112
Jund	2.98383	5.47719e-112
Pnisr	-2.39665	2.52208e-111
Uba52	-7.42805	3.32704e-111
St8sia4	-5.63168	3.56034e-111
Bcl11a	-5.20591	5.57306e-110
Nsa2	-1.60693	1.52696e-109
Srrm2	-2.39545	5.44853e-109
Rpl22	-10.4156	5.5021e-108
Sell	8.22676	6.4659e-108
Eno1	-1.75032	8.52309e-108
Ralgps2	-0.583006	3.42474e-107
Rpl27a	-19.4873	5.71562e-107
Ivns1abp	-2.41498	6.72319e-107
Snrpd3	0.476341	1.86679e-106
S100a4	1.9461	1.95896e-106
Rpl9	-14.1347	2.71057e-106
Rbm5	-1.00919	1.07001e-105
Irf2bp2	-1.58069	1.54568e-105
Mpo	-7.27654	5.82048e-105
Neat1	-11.4761	9.3332e-105
Lockd	-0.589425	2.06196e-103
mt-Nd4l	-5.16667	7.87752e-103
Fau	8.79802	2.59837e-101
Rpl30	-5.75248	1.35483e-100
Ogt	-2.1929	8.1634e-100
Hsp90aa1	103.01	3.53874e-99
Ly6a	4.09722	3.44761e-98
Ccnd2	-0.631378	2.77142e-97
Cdkn1b	-0.59621	3.75672e-97
Nme1	0.322738	5.26117e-96
Hbb-bt	-13.8622	5.15388e-95
Xbp1	-0.563683	5.61624e-95
Sec61b	-1.74986	2.0373e-94
Eef1a1	-9.57473	6.68923e-93
Ifi27	0.69932	3.70179e-92
Rpl10a	-6.13608	1.46057e-91
Rpl11	-19.3813	2.82374e-91
Ankrd28	-0.567941	3.74379e-91
Rpl34	4.03041	3.09152e-90
Mt1	-13.7482	1.17281e-88
Rpl37	-9.52038	1.2497e-88
Kit	-5.0086	8.79951e-88
Dapp1	-0.523342	1.90945e-86
Lztfl1	-5.22548	3.44074e-86
Rps10	-7.13335	4.29605e-86
Gm10076	-6.29524	5.74267e-85
Gramd1a	-0.774573	9.69008e-84
Dcaf8	-0.305689	1.32078e-83
Rpl36a	-6.42235	1.61549e-83
Grn	4.91847	2.92407e-82
Satb1	-0.401866	7.85653e-81
Calm1	0.769775	8.65244e-81
Rpl14	-19.2592	3.24502e-79
Pim2	-0.434041	7.25228e-79
Hist1h4d	-1.01722	1.22437e-78
H2afv	-0.654567	1.65305e-78
Golgb1	-1.89633	2.21528e-78
Glipr1	-2.06669	2.38988e-78
Rplp1	-12.0106	6.5607e-78
Emb	-0.465539	7.4103e-78
Nop10	0.359863	5.04126e-76
Rps4x	-9.05209	2.33911e-75
Pfn1	0.935986	2.40657e-75
Epb41l4aos	-0.335787	3.04246e-75
Rps8	-103.608	4.49553e-75
Oasl2	0.372695	4.15593e-74
Cxcl10	30.6307	8.3711e-74
Rpl24	-12.9827	1.34557e-73
Atp11b	-1.95342	1.79184e-72
Ramp1	-0.327116	1.88688e-72
Srpk1	-1.82649	3.76423e-72
Tcf4	-8.19198	3.80058e-72
Gm42047	-39.4925	4.10493e-72
Sf3b1	-1.30535	6.57861e-72
Meis1	-7.67489	1.1532e-71
Celf2	-0.394259	1.48963e-71
Cstb	0.582502	1.50275e-71
Rsad2	10.6946	3.5355e-71
mt-Co3	-72.5844	5.45621e-71
Psrc1	-0.840316	1.46616e-70
Rps11	-20.4654	2.36253e-69
Srsf5	-1.8323	3.61069e-69
Lman1	-0.42375	1.85881e-67
Rsrp1	-10.5332	1.87138e-67
Ptma	-4.49807	2.19296e-67
Msi2	-1.27511	3.03743e-67
Dap	-0.300055	5.12608e-67
Nktr	-1.7752	6.50497e-67
Mbnl2	-0.501024	1.18419e-66
mt-Nd4	79.4873	1.99252e-66
Dbi	0.628517	3.31381e-66
Prrc2c	-2.26309	1.31442e-65
Prpf4b	-3.3136	1.70046e-65
Tubb5	-14.3186	2.61268e-65
Slc2a3	-1.0692	2.88057e-65
Lmo2	-2.73637	3.62635e-65
Ppia	-0.707612	4.66076e-65
Rpl12	-3.95239	1.51295e-64
Rack1	-6.50267	3.03402e-64
Rps15	-10.449	1.38127e-63
Fchsd2	-0.700117	4.6223e-63
Rpl4	-1.24394	7.08422e-63
mt-Co1	175.317	1.09934e-62
Tia1	-0.467568	5.31207e-62
Hjurp	-4.70072	7.43713e-62
Ncor1	-1.40714	4.93403e-61
Tra2a	-0.964474	5.16549e-61
Cenpa	-2.2362	1.43769e-60
Abcc1	-0.528975	1.44264e-60
Pten	-0.413379	1.81525e-60
Scin	-0.346331	4.08299e-60
Atp5g1	0.326716	1.11667e-59
Rgs18	-0.298706	1.14222e-59
Coro7	-0.374774	1.89876e-59
Rps23	-15.5104	3.24498e-59
Gm15657	-0.279025	8.23832e-59
Krit1	-1.53703	2.64992e-58
Med13l	-0.299564	1.37877e-57
Rbm25	1.78997	1.60615e-57
Gigyf2	-0.281866	1.71645e-57
Uqcrq	0.726432	1.7184e-56
Slc38a2	4.918	4.10509e-56
Bet1	-0.317776	9.09665e-56
Atp5l	0.826351	1.32279e-55
Fyb	-11.1873	5.18687e-55
Nedd8	0.460012	1.35144e-54
Fryl	-0.278063	1.78538e-54
mt-Nd2	67.614	1.83663e-54
Pik3cd	-0.336743	3.96348e-54
Ddx6	-0.319509	4.05358e-54
Lgals3	-5.81461	6.55543e-53
Atrx	-2.9989	2.1494e-52
Dusp2	-1.16556	3.7405e-52
Srrm1	-2.13735	7.68266e-52
Ttc14	-1.07293	1.31198e-51
Mirt1	-0.301539	1.82934e-51
Pdk1	-0.60805	1.4583e-50
Lcp1	-1.40324	5.94771e-50
Rbm39	-7.38141	9.77317e-50
Prdx6	-1.48071	1.25193e-49
Cd52	-0.69124	1.32905e-49
Eif4a1	0.912946	1.68971e-49
Kmt2e	-0.831294	1.86003e-49
B2m	29.4285	6.52578e-49
Hnrnpab	0.275289	1.34272e-48
Mdm4	-1.55373	2.28991e-48
Tial1	-0.26935	3.36798e-48
Ptpre	-1.55179	1.30182e-47
Flt3	-0.298452	4.66571e-47
Phip	-0.502522	6.10091e-47
Rasa4	-0.272059	6.26341e-47
Smc5	-0.486056	6.75538e-47
H1f0	-1.40088	5.5262e-46
Bcap31	0.572989	7.07625e-46
Rpl28	1.61854	1.42367e-45
Rpl29	-3.72918	1.46423e-45
Maml3	-0.369152	1.47341e-45
Rplp2	-3.72378	1.66345e-45
Usmg5	0.354827	3.40798e-45
Ypel3	-0.634461	3.6552e-45
Ip6k1	-0.387737	3.71889e-45
Thoc2	-1.63717	5.75927e-45
Znrf1	-0.311207	6.72562e-45
R3hdm1	-0.400193	7.02008e-45
Naca	1.02898	9.20064e-45
Rnf213	2.97961	1.26198e-44
Ptbp2	-0.362112	1.30618e-44
Ero1l	-10.0023	1.89587e-44
Lyst	21.0178	2.40394e-44
Dock10	-0.670761	6.67153e-44
Ugcg	-1.61689	6.8521e-44
Fdps	0.444693	1.20361e-43
Eif5a	0.523918	2.20263e-43
Fubp1	-6.83924	2.97434e-43
Cit	-1.14248	3.23488e-43
Cyba	-1.60108	4.45822e-43
Msn	-0.956891	7.81541e-43
Exoc4	-0.302992	9.10977e-43
Clk1	-1.54528	1.48376e-42
Rpl8	-6.96966	1.67484e-42
Ptpn18	-1.13795	2.10752e-42
Ppp1r12a	-0.313931	2.26323e-42
Mki67	4.41636	2.57125e-42
Ran	0.524534	2.69993e-42
Hdlbp	-0.445441	2.76471e-42
Setd5	-0.440768	2.95367e-42
Zcchc11	-0.606617	4.88809e-42
Hist1h1e	8.94364	5.15505e-42
Slc25a5	0.433677	5.71689e-42
Tnrc6b	-0.577456	7.78718e-42
Gm26735	-0.461059	8.23157e-42
Ing4	-0.379191	2.19603e-41
mt-Atp6	-100.165	2.81439e-41
Psma7	1.56905	2.89882e-41
Rpl18a	-21.2036	4.46042e-41
Pnrc1	-0.610049	5.01011e-41
Calm2	-0.493507	5.19724e-41
Alox5ap	0.43567	5.52329e-41
Hist1h4h	-0.32423	6.66723e-41
mt-Nd5	8.68661	1.4921e-40
P4ha1	-0.256445	2.17507e-40
Ranbp2	-4.76998	4.34549e-40
Dpm3	-0.312547	6.38269e-40
Zranb2	-0.759744	1.30226e-39
Slc25a36	-0.302705	1.34935e-39
Trim24	-0.364197	1.62589e-39
Kif23	-0.403262	2.72512e-39
Vars	-0.413049	4.11638e-39
Mycbp2	-1.23043	4.33206e-39
Smc4	-4.12108	4.56401e-39
Top2b	-0.260568	4.71969e-39
Klhl24	-0.335285	6.00136e-39
Akap13	-1.16996	7.83155e-39
Tbc1d31	-0.327181	7.87833e-39
Rpl6	5.31458	1.57671e-38
Btg2	-9.19763	1.96139e-38
Rps26	-23.0467	2.02685e-38
Rps14	-6.93737	2.06478e-38
Slc4a7	-0.31364	2.84101e-38
Zbtb20	-0.286	3.00549e-38
Ubn2	-0.450886	3.60476e-38
Nap1l1	-0.296453	3.65802e-38
Morf4l1	-0.300198	6.38513e-38
1810058I24Rik	-0.361442	9.23438e-38
Ddx17	-0.537783	9.57371e-38
Gpatch8	-0.25507	9.95393e-38
Tespa1	-0.433861	1.50254e-37
Ufl1	-0.292658	2.41481e-37
Kmt2a	-1.62159	3.19105e-37
Psme1	0.336611	3.88781e-37
Rps6	-5.61405	4.17361e-37
Lims1	-0.269331	5.17997e-37
Hspd1	0.993325	5.34834e-37
Pou2f2	-0.296336	8.69321e-37
Rpl7a	-9.61607	1.88968e-36
Huwe1	-0.293094	2.36619e-36
Cnot1	-0.271791	3.20437e-36
Hist1h2ac	-0.492469	3.32718e-36
Zfp608	-0.477404	5.35122e-36
Nusap1	-0.293634	6.53855e-36
Blvrb	-0.48575	8.00732e-36
Arhgap15	-0.508659	9.64793e-36
Zfp704	-0.334632	9.71847e-36
Fam193b	-0.540358	9.81268e-36
Serpinb1a	-0.31129	1.20122e-35
U2surp	-0.361377	1.72942e-35
Mllt10	-0.312002	3.18571e-35
mt-Atp8	20.7515	4.53679e-35
Phf3	-0.68176	8.76934e-35
Ankrd37	-0.257666	8.8077e-35
H2afj	-3.4978	9.05329e-35
Rps20	-53.067	3.18864e-34
Rps3a1	-22.6237	3.62343e-34
Foxp1	-0.728138	5.44585e-34
Swap70	-0.256214	8.47632e-34
Zfand5	-0.949645	9.51772e-34
Git2	-1.39217	2.2351e-33
Hmmr	-0.258699	2.46986e-33
Ndufa12	0.352623	2.65189e-33
Clk4	-0.314499	3.02646e-33
Hmgn2	0.265711	4.08821e-33
Tuba1b	3.05868	4.48324e-33
Eif3e	-0.352667	7.47503e-33
Fgfr1op2	-0.299395	1.22447e-32
Cfl1	0.390469	1.84119e-32
Ttc3	-0.576179	2.26193e-32
Lgals1	1.86361	2.71571e-32
Arhgap17	-0.308008	3.2208e-32
Abca7	-0.48738	3.39341e-32
Pkm	-0.88113	3.84819e-32
Kdm3a	-0.293988	5.00693e-32
Bclaf3	-0.390111	5.75207e-32
Purb	-0.996216	6.48433e-32
Hk2	-0.676789	6.7336e-32
Cope	-0.353893	8.14544e-32
Wsb1	-0.512141	9.82847e-32
Oas2	0.255624	1.4045e-31
Ptbp3	-0.408345	1.42865e-31
Luc7l3	-1.24486	1.62708e-31
Macf1	-2.86344	3.77356e-31
Zc3h7a	-0.60943	3.97626e-31
Rpl21	-16.2127	4.68466e-31
Nucb1	-0.362053	8.83447e-31
AC149090.1	-2.94501	1.0822e-30
Sec61g	-1.00102	1.30412e-30
Cited2	-6.3563	1.55199e-30
Snrnp48	-0.457965	1.72575e-30
Kmt2c	-0.705458	2.06228e-30
Trappc6a	-0.290132	3.71894e-30
Erbin	-0.373506	4.95227e-30
Zmiz2	-0.357058	6.32218e-30
H2-K1	20.1208	6.74214e-30
Adgrg3	-0.287794	6.80794e-30
Baz2b	-0.70244	1.10081e-29
Rbx1	0.453426	1.14268e-29
Rps15a	2.98984	1.58102e-29
Klf10	-1.33714	3.15604e-29
Rps13	-0.781935	3.67226e-29
Bst2	8.18321	3.76459e-29
Utrn	-0.535532	6.30748e-29
Lnpep	-0.456063	8.69851e-29
Ccdc88a	-1.24576	9.88475e-29
Ncl	0.990528	1.11618e-28
Esd	-0.608126	1.1353e-28
Gadd45b	-0.805064	1.41757e-28
Nop53	-0.446478	1.52906e-28
Nisch	-0.456626	2.12382e-28
Cd69	-7.41919	2.99039e-28
Dst	-0.725599	3.11816e-28
Kif11	-1.26987	3.52853e-28
Krtcap2	-0.673312	6.69742e-28
Phf20l1	-0.507459	2.36901e-27
2810454H06Rik	-0.271485	2.38817e-27
Chd6	-0.342158	2.77422e-27
Tet2	-0.36301	3.09017e-27
Ube2c	-0.309376	3.28574e-27
Rbm26	-0.435579	4.22207e-27
Tpp2	-0.262951	8.04794e-27
Fut8	-0.926254	1.06139e-26
Scd2	-0.353799	1.7148e-26
Vps13a	-0.587115	2.70685e-26
Senp6	-0.469452	3.1354e-26
Ccnl2	-0.385085	3.34955e-26
Hsp90ab1	23.7301	4.28392e-26
Sptbn1	-0.589273	4.63452e-26
Prtn3	-0.389603	4.70896e-26
Rpl7	-6.4729	5.35479e-26
Rsbn1l	-0.747971	5.49674e-26
Cpsf6	-0.322356	6.95937e-26
Eef1g	-0.743434	7.09474e-26
Sec11c	-0.451238	1.01795e-25
Bola2	-0.507978	1.01962e-25
Calcrl	-0.254134	1.20455e-25
Lpar6	-0.346267	1.35846e-25
Hmgcr	-11.6011	1.5343e-25
Tnrc6a	-0.463667	2.21352e-25
Cox7a2l	-0.285314	2.76143e-25
Son	8.00763	4.28039e-25
Eprs	-0.399342	5.20802e-25
Sat1	4.93675	1.12369e-24
Prdx1	1.46529	1.186e-24
Tpm3	0.86013	1.23755e-24
Csnk1a1	-0.372264	1.63793e-24
Nipbl	-0.741923	1.88682e-24
Lilrb4a	-18.5974	2.04803e-24
Ube2e3	-0.679294	2.1537e-24
Phf14	-0.261983	2.32533e-24
Vegfa	-3.06875	2.88946e-24
Ubb	-6.51794	3.25514e-24
Samsn1	1.2996	3.56009e-24
Acap1	-0.365782	4.41878e-24
Birc6	0.363199	6.83938e-24
Zcchc7	-0.720689	8.29043e-24
Eef1b2	-2.39344	9.04497e-24
Man1a	-0.377588	1.11601e-23
Bbc3	-0.375478	1.33463e-23
Cir1	-0.363612	2.20018e-23
Chd4	0.814901	2.52039e-23
Atxn7l3b	-0.282532	2.80194e-23
Dennd4a	0.357645	3.06187e-23
Lilr4b	-10.2545	3.70706e-23
Tpi1	-6.36546	3.93021e-23
Tmem71	-0.262005	5.63704e-23
Uhrf2	-0.264711	5.90144e-23
Rpl19	2.72731	6.31231e-23
Cenpf	-0.567035	7.70802e-23
Fam162a	-0.282971	8.76454e-23
Chchd2	0.944197	1.19846e-22
Sec62	0.451745	5.8412e-22
Elmo1	-1.28092	8.43121e-22
Stag2	-0.286655	8.83294e-22
Ppp1r10	-0.417089	9.01263e-22
Eif3f	-0.29835	9.61444e-22
Srek1	-0.275261	1.39315e-21
Uqcrh	-1.22743	1.44199e-21
Chd2	-0.739592	1.61202e-21
Gpx4	-0.729045	2.73298e-21
Fcho2	-0.509319	4.72682e-21
Cdkn1a	-0.528748	4.77248e-21
Rdx	-0.742979	4.96804e-21
Snrpf	0.501712	6.05141e-21
Srp9	-0.337328	6.06524e-21
Paxbp1	-0.339435	6.24606e-21
Prc1	-0.281464	8.892e-21
Slc7a11	-1.27261	1.24939e-20
2810474O19Rik	-2.29195	1.42237e-20
Tnip3	-0.469596	1.42933e-20
Ufsp2	-0.423863	1.49057e-20
1700020I14Rik	-0.254975	1.65679e-20
Cdc42	0.556232	2.40195e-20
Pkn2	-0.343296	6.5165e-20
Snu13	0.321932	6.66392e-20
Mlec	1.38701	6.68106e-20
Arid4b	-0.46508	1.31892e-19
AI314180	-0.257148	1.52273e-19
Top1	-0.251262	1.69703e-19
Smc1a	0.658033	2.46278e-19
Topbp1	-0.522512	3.07259e-19
Actb	1.88761	4.72555e-19
Lst1	-0.336895	7.43803e-19
Nsd2	-0.953842	8.15883e-19
Zfp292	-0.319198	1.01919e-18
Pet100	-0.274798	1.40666e-18
Akap9	-0.531895	2.04227e-18
Rps27a	-18.7306	2.27457e-18
Arglu1	-0.691892	2.86375e-18
Knl1	-0.361597	3.30406e-18
Ebi3	-0.373146	3.8548e-18
Top2a	-5.51784	4.26313e-18
Bnip3l	-0.304489	4.36276e-18
Snrpd1	0.300416	4.41429e-18
Rb1cc1	-0.325747	4.55723e-18
Smc2	-0.581725	5.21644e-18
Cyp51	12.8843	6.39744e-18
Ralgapa2	5.51066	9.06446e-18
Rock2	-0.278334	9.1298e-18
Ncapd3	-0.268028	1.10853e-17
Ccl5	-55.7787	1.37764e-17
Gapdh	-3.00359	1.5437e-17
Atp2b1	-0.69543	1.65708e-17
Pfdn5	-0.698432	1.78076e-17
Hist1h1c	-1.39541	3.03629e-17
Usp34	-0.644852	3.38441e-17
Hist1h2bc	-0.992328	3.61749e-17
Eif1	-15.0576	6.60208e-17
Hectd1	-0.251334	7.16502e-17
Fndc3a	-0.294912	7.30273e-17
Ndufs5	0.412238	7.72322e-17
Cd37	-0.373624	1.27805e-16
Prpf39	-0.261415	1.4812e-16
Rpl23	-7.55234	1.70196e-16
Hist1h1d	-0.42322	2.01387e-16
Fus	0.57327	2.25864e-16
mt-Co2	6.39411	3.3269e-16
Lars2	-23.9668	3.61837e-16
Nufip2	-0.3385	4.04665e-16
mt-Cytb	18.2054	5.86168e-16
Zfp280d	-0.26927	1.00338e-15
Ly6e	2.9356	1.53766e-15
Hspa5	12.0973	1.70175e-15
Runx3	-1.46538	6.49649e-15
Ubl5	0.269357	7.31574e-15
Pabpn1	-0.251942	9.62608e-15
Ube2d3	-9.96699	1.19476e-14
Srsf11	-0.286319	1.46729e-14
Ckap5	-0.880544	1.67991e-14
Fcgr2b	-0.432847	3.33423e-14
Srsf2	-0.978005	3.49362e-14
Hnrnpdl	-0.435895	5.12561e-14
Tra2b	-0.326409	6.73507e-14
Trpc4ap	-0.331157	6.85329e-14
Arl6ip1	3.66103	7.28448e-14
Rps7	2.25139	8.29249e-14
Chd3	-0.627973	8.44001e-14
mt-Nd1	-63.5488	1.2163e-13
Tomm7	-0.365056	1.50988e-13
Bclaf1	-0.353244	1.54508e-13
Rpl18	-17.2218	1.81162e-13
4932438A13Rik	-0.489156	3.24062e-13
Hmgb2	12.8759	4.37938e-13
Scand1	-0.280144	1.28613e-12
Denr	0.252346	1.50144e-12
Tecpr1	-0.692374	2.08829e-12
Traf1	-0.355972	2.14183e-12
Bsg	0.832276	2.86009e-12
Chd9	-0.291129	3.41707e-12
Serbp1	-1.58415	4.80767e-12
Srsf10	-0.287315	5.05863e-12
Srsf3	-0.356873	5.53743e-12
Tmem176a	-1.60026	5.66006e-12
Tnfaip2	-0.674091	7.50248e-12
Uqcr10	0.262621	8.78565e-12
Plgrkt	-2.23574	1.12189e-11
Tcf25	-0.459864	1.15039e-11
Uqcrb	0.274515	1.43408e-11
Sub1	2.12596	1.87651e-11
Fabp5	-21.6228	2.05991e-11
Nfkbia	-8.19857	2.29848e-11
H2afz	0.451124	2.36332e-11
Fnip1	-0.362737	2.59111e-11
Rps25	-7.62757	2.81929e-11
Sfpq	-0.36003	2.92852e-11
Rps9	0.810168	2.97954e-11
Hnrnpm	0.432283	4.3342e-11
Ier3	-7.49865	5.30704e-11
Oaz1	0.41791	6.80217e-11
Eif3a	0.340553	9.58959e-11
Cox4i1	0.681068	1.3141e-10
Gtpbp2	-0.262901	1.34925e-10
Ier5	-2.90571	1.4636e-10
Mga	-0.503097	1.57849e-10
Gm26870	-40.8104	1.90896e-10
Tmem258	-0.335665	1.91285e-10
Cenpe	-0.310301	2.19335e-10
Clic1	-0.692526	2.43612e-10
Gm26917	Inf	5.48935e-10
Plek	10.2823	7.52488e-10
Elob	0.389736	7.65462e-10
Ankrd11	0.743325	8.87879e-10
Ccar1	-0.400747	9.12005e-10
Nfkb1	-0.424377	1.18708e-09
Calr	23.4341	1.2376e-09
Ewsr1	-0.359338	1.54392e-09
Hint1	0.500364	2.99403e-09
Eef1d	-0.262309	3.03404e-09
Ythdc1	-0.288391	5.1851e-09
Tmem167	-0.292238	5.26034e-09
Iqgap1	-1.07199	6.43967e-09
Tpt1	3.55279	7.53945e-09
Adgrl4	6.1133	8.38023e-09
Kif20b	-0.251698	1.34092e-08
Hnrnpa1	-0.463738	1.41797e-08
Id2	-0.359815	1.88657e-08
Msmo1	-1.08705	2.63241e-08
Jmjd1c	-0.269154	4.20391e-08
Ywhah	0.269257	4.54292e-08
Hnrnph1	-0.602529	6.80935e-08
Gng5	-0.783155	8.06089e-08
Sh3glb1	-0.275498	1.32205e-07
Sarnp	0.25496	1.46813e-07
Fam133b	-0.692604	2.29355e-07
H2-Q6	-0.258472	2.84837e-07
Zeb2	0.864703	3.15759e-07
Jak1	-0.91162	3.72471e-07
Rpl31	-9.89638	5.02989e-07
Psap	3.84639	5.62686e-07
Cd63	-1.18216	5.95063e-07
Klf6	-3.30649	6.01942e-07
Samd9l	-20.6101	6.32097e-07
Taf1d	-1.79832	7.01193e-07
Gcc2	-1.0771	7.62714e-07
Hmgb1	-1.23071	9.88287e-07
Cox7c	-1.38147	1.2499e-06
Tmem176b	-0.299864	1.25491e-06
Ndufa3	0.275355	1.62395e-06
Fkbp3	0.277296	2.03045e-06
Cox17	0.286472	2.05859e-06
Rgs1	-2.90071	2.68863e-06
Cox6b1	0.330264	3.13e-06
Etv6	-0.601188	3.59145e-06
Hnrnpc	-0.466203	4.10812e-06
Cox6c	1.83194	4.84316e-06
H2-Q7	1.63067	5.31845e-06
Atp13a2	-0.431364	5.72263e-06
Elf1	-0.279875	6.58631e-06
Fcer1g	1.76171	8.5053e-06
Ptprcap	-0.766018	9.76784e-06
Hnrnpk	0.821775	1.18103e-05
Polr2l	-2.44834	1.49437e-05
Cks2	-0.322501	1.54021e-05
Atox1	0.439727	2.74885e-05
Serf2	-0.672301	3.76482e-05
Rpl41	-13.7075	7.46015e-05
Il2rg	-0.809926	9.76667e-05
Ndufa6	-0.398231	0.000102928
Ubc	-6.66942	0.000103196
Nsd3	-0.449158	0.00013622
Dnaja1	2.95681	0.000175382
Cox7b	0.512773	0.000184669
Gm47283	9.35802	0.00019389
Rplp0	-1.08649	0.000224066
Spn	0.302529	0.000267891
Gm10800	2.0514	0.00035715
H2-Q4	-0.334645	0.000426931
Ldha	-0.706703	0.000474879
Rpl36al	-0.803601	0.000519143
Serinc3	2.62496	0.000540253
Ifi203	-5.51793	0.00061181
Napsa	2.23486	0.000755286
S100a10	-0.529246	0.00118386
Ybx1	-1.27863	0.00143304
Btg1	-0.573044	0.00171739
Set	0.553191	0.00173145
Gmnn	0.681065	0.00234805
Hnrnpa2b1	-9.67209	0.00269948
Hist1h2ab	-0.417834	0.00288019
Plec	10.5803	0.00331878
Pabpc1	-8.46628	0.00367802
Crebrf	-0.636412	0.00412667
1810022K09Rik	-0.482128	0.00520117
Xrn2	-0.366869	0.00603945
Sqstm1	-1.86824	0.00760178
Sem1	0.708014	0.0125922
Hspa8	6.10209	0.023583
H3f3b	0.837899	0.0383089
Stmn1	0.362382	0.0457915
Tmsb4x	68.5318	0.0468855
Eef2	3.94823	0.0506382
Atf4	0.404422	0.0523665
Ccl9	-0.307179	0.0623636
Junb	-14.05	0.0628666
Sltm	1.09129	0.0695602
Eea1	-0.889095	0.0723446
Vmp1	-3.31593	0.0915241
Atp5g2	-0.267827	0.0931179
Eif3k	-0.259736	0.118613
Ghitm	-0.313163	0.161443
Basp1	1.21698	0.175545
Hist1h2ap	-51.9826	0.274287
Mndal	-5.28024	0.278565
Hist1h2ae	-0.926855	0.319174
Vps13b	0.582603	0.323613
Actg1	-16.9132	0.354997
Tpr	-0.853025	0.387696
Rgs2	-0.491079	0.396549
Hnrnpa3	-0.570481	0.505486
Ankrd12	-1.30666	0.677935
Ahnak	25.8058	0.897087
Ddx5	-29.9922	0.939685
Ube2s	-2.52806	1
Rsrc2	-3.79198	1
Rpl23a	3.12749	1
Fxyd5	-2.41767	1
Ifitm2	-0.50181	1
AY036118	7.08937	1
Gnas	-0.804046	1
Rela	0.279157	1
Mrps33	0.936224	1
Pdcd5	0.290105	1
Ctsg	0.366548	1
Canx	4.80668	1
Tram1	0.338542	1
Emp3	0.638201	1
Csnk2a2	-0.27686	1
Paip2	0.741527	1
Hmgcs1	-6.87874	1
Ndufa2	0.534649	1
Nars	-0.289318	1
Ddx24	0.373947	1
Tmed9	0.266031	1
Slfn2	-0.724035	1
Emilin2	0.267441	1
Pcbp2	-0.61674	1
Stap1	0.359954	1
Arpc3	-0.357977	1
Por	0.873744	1
Slpi	-0.403822	1
Etnk1	0.352472	1
Fth1	547.983	1
Ptms	5.60193	1
Gpx1	-0.524445	1
Spp1	-1.85984	1
Rtf1	0.315654	1
Itm2b	0.362422	1
Atp5e	0.326872	1
Cbfa2t3	-0.567456	1
Clec4d	-1.62763	1
Eif4g2	-4.0931	1
Atp6v0b	-0.726132	1
Srebf2	-0.658505	1
Rpl22l1	-4.15594	1
Hnrnpu	0.430933	1
Npc2	-0.492113	1
Ascc3	0.300174	1
Llph	0.503192	1
Eif2s2	-1.59168	1
Mif	-2.60948	1
Sipa1l1	-0.688793	1
Tln1	1.05913	1
Pdia6	4.66428	1
Hspe1	8.24046	1
Tmed10	0.832717	1
Pdia3	2.08011	1
Anp32b	-0.377183	1
Shisa5	0.339238	1
Spcs2	1.12178	1
Rps17	-17.4798	1
Snrpg	-0.273624	1
Hist1h1b	-15.2692	1
Rpl5	0.847428	1
Npm1	-5.05872	1
H2-D1	5.2482	1
Tgfb1	0.337479	1
Rpl15	3.23996	1
Esf1	0.323511	1
Ctsd	18.7263	1
Itgb1	3.29614	1
Rpn2	0.413733	1
Rtn3	0.300654	1
Slco3a1	7.78677	1
Jun	-15.7969	1
Rps28	-21.7082	6.58855003392511e-311

## Sheet: MkP_ControlvTada2_KO_DEG
Gene	avg_log2FC	p_val_adj
Car2	-2.4874	0
Gm42418	-198.355	0
Lcn2	18.2317	0
Pf4	Inf	0
Ccl3	30.3118	7.33e-304
Ifi27l2a	125.884	1.22e-272
Plac8	37.9921	9.04e-250
Mpo	-50.0364	9.35e-221
Hsp90b1	-27.3383	5.9e-199
Ccl4	36.0984	6.54e-182
S100a6	-1.45263	5.87e-179
mt-Atp8	-0.382895	3.1e-161
Gimap1	-2.71863	2.34e-155
mt-Nd4l	-20.5628	2.36e-148
mt-Nd1	-202.322	4.56e-142
mt-Nd5	-27.2393	2.47e-136
mt-Nd2	-154.392	3.57e-134
Ifitm1	-477.077	3.54e-132
Cxcl2	2.27763	2.54e-130
mt-Nd3	-199.261	2.61e-130
mt-Co1	-436.885	1.24e-120
H2afy	-50.2726	3.1e-120
Il1b	31.7683	2e-118
Rps28	-35.5731	5.32e-117
Gimap6	-20.9692	2.27e-115
Wfdc17	-17.9396	3.33e-114
mt-Co2	-403.749	1.07e-112
Kit	-3.56151	2.1e-112
Gimap5	-0.342351	1.39e-111
Ifi27	8.13095	1.85e-111
mt-Co3	-585.852	1e-107
Adgrg1	-12.4689	3.43e-107
Isg15	44.075	6.77e-103
mt-Atp6	-508.42	7.6e-102
Irf7	0.86589	1.56e-101
mt-Cytb	-232.845	4.39e-100
mt-Nd4	-113.845	1.64e-99
Rpl39	-159.127	4.99e-98
Rps21	-129.903	6.72e-93
Rpsa	-274.598	9.65e-93
Lyz2	24.2255	4.66e-92
Ifitm3	103.547	6.67e-87
Txnip	-46.4273	2.23e-86
Myh9	-41.4742	5.6e-86
Rps29	-59.5939	1.46e-84
Ltb	-14.7372	1.25e-83
Rabgap1l	1.73985	6.86e-81
Hp	6.0315	1.2e-80
Mt1	187.294	3.97e-79
Mef2c	15.3337	1.18e-78
Mtdh	-22.8936	9.59e-78
Ptprc	-13.9216	8.23e-74
Rpl10	-121.236	2.44e-73
Sox4	-3.88817	2.11e-72
Ly6a	-2.6253	2.83e-72
Cxcl10	19.0475	7.1e-72
Aldoa	-69.2551	1.27e-70
Rpl37a	-78.071	3.68e-69
Pgk1	-150.035	1.07e-68
Zbp1	0.309354	2.16e-68
Stfa1	96.3385	2.52e-67
Rpl38	-113.186	1.69e-66
Ctla2a	14.5509	8.1e-66
Ccl2	2.0897	1.62e-64
Rps19	-224.49	4.16e-64
Hspa5	-35.6938	5.26e-63
Macf1	-11.7124	4.48e-62
Hbb-bt	-15.931	5.83e-62
S100a4	30.0953	6.28e-62
Cebpb	-2.25527	1.14e-61
Rps3	-95.7392	7.36e-61
Rps27	-119.519	1.97e-58
Cmtm7	-33.291	2.4e-57
H3f3a	-65.7012	5.62e-57
Rpl35	-86.0368	3.15e-55
Rps18	-87.4024	9.37e-55
Hist1h2ap	8.63554	2.36e-54
Lars2	-8.0255	3.76e-53
Ktn1	-8.44468	1.79e-52
Rpl32	-213.31	2.51e-52
Mt2	72.8049	1.52e-51
Clec2d	-0.449003	4.93e-51
Rrbp1	-10.6338	2.12e-49
Rpl36	-228.691	1.16e-48
Gpi1	-52.4954	5.93e-47
Rpl30	-101.07	1.21e-46
Fcer1g	13.517	1.57e-46
Serinc3	-16.3207	4.23e-46
Rpl35a	-88.192	7.06e-46
Rpl3	-156.536	3.78e-45
Rpl36a	-24.9757	4.93e-45
Sec62	-2.81013	2.52e-44
Gm26870	-11.9106	2.59e-44
Lgals3bp	4.26062	3.98e-44
Hmgcr	-31.5916	2.34e-43
Flt3	-1.36691	2.84e-43
Rps5	-115.949	1.5e-42
mt-Nd6	-22.8542	1.67e-42
Rps24	-279.744	3.1e-42
Nedd4	-39.8745	2.59e-41
Psap	-2.15673	1.35e-40
Xbp1	-15.9574	3.78e-40
Ramp1	-4.4841	8.18e-40
Rps10	-56.8212	3.24e-38
Calr	-42.1587	9.08e-38
Ccl5	-339.021	2.41e-37
Dusp2	-30.9605	4.09e-37
Tmsb10	-390.205	4.66e-37
Rps2	-73.5684	4.2e-36
Rps16	-148.615	4.37e-36
Ftl1	#NAME?	7.95e-36
AY036118	-0.268776	8.56e-36
Hist1h4d	-3.44956	2.3e-35
Xaf1	0.40442	6.33e-35
Rpl27a	-145.773	6.41e-35
Rpl10a	-72.8777	6.71e-35
Mlec	-16.2284	1.28e-34
Rpn1	-8.48492	1.57e-34
Zfp36l2	-45.9714	2.66e-34
Lbr	-0.892664	1.05e-33
Mmp12	1.17006	1.11e-33
Jund	-50.016	1.5e-33
Srrm2	-26.7115	1.92e-33
Rpl17	-172.185	2.44e-33
Rpl37	-104.53	3.8e-33
Pnisr	-8.07874	5.47e-33
Sptbn1	-3.99316	6.43e-33
Mbnl1	-16.5681	8.8e-33
Rbm39	-11.0185	1.16e-32
Lman1	-13.0203	2.41e-32
Rpl11	-66.9709	2.9e-32
Rpl34	-81.0016	3.54e-32
Rpl9	-136.83	3.65e-32
Ranbp1	8.3544	4.85e-32
Rpl22	-44.3431	6.34e-32
Ivns1abp	-0.775613	1.01e-31
Gm26917	-2.90037	1.13e-31
Rpl13	-151.906	2.02e-31
Ptma	-8.38673	2.64e-31
Prrc2c	-19.6462	2.81e-31
Rpl12	-111.472	3.9e-31
Lockd	-0.398958	3.66e-30
Lmo2	-4.06706	6.23e-30
Gngt2	1.99463	6.72e-30
Rpl14	-15.5333	2.39e-29
Egfl7	-1.75446	4.64e-29
Rps4x	-142.234	4.89e-29
Ms4a6c	0.456949	7.44e-29
Mrpl52	13.5832	8.95e-29
Dbi	39.7106	9.15e-29
Cd52	-34.3498	9.42e-29
Akr1c13	-0.546771	9.6e-29
Pdcd4	-0.44369	1.43e-28
Dap	-2.40805	2.35e-28
Atp5l	31.6104	2.41e-28
Ddx6	-4.97564	1.31e-27
Ppia	50.2175	1.89e-27
AC149090.1	-2.51319	2.01e-27
Rps14	-177.711	8.04e-27
Plek	-7.41757	9.52e-27
Cyba	-117.397	2.03e-26
Rpl26	-117.638	2.65e-26
Fam117a	-0.911473	3.02e-26
Hnrnpa2b1	-6.3996	3.07e-26
Lilr4b	-34.2127	3.9e-26
Rtp4	0.392138	5.22e-26
Hsp90aa1	46.6513	7.25e-26
Ccnd2	3.98237	9.03e-26
Tspan13	-0.992167	2.55e-25
Serpinb1a	-14.0787	4.48e-25
H2afv	-1.93333	5.03e-25
Psme1	15.1395	7.25e-25
Snrpd3	-1.24624	2.41e-24
Canx	-21.0234	2.86e-24
Gclm	-57.4121	5.74e-24
Rpl24	-114.196	7.09e-24
Scin	-0.740362	7.34e-24
Mycbp2	-0.69527	9.61e-24
Rack1	-87.5622	1.08e-23
Prtn3	15.3138	1.17e-23
Rps12	-185.073	1.43e-23
Sec61b	-8.61391	4.78e-23
Atrx	-19.1524	6.9e-23
Ier3	-3.61464	1.85e-22
Tmem176b	-14.0267	2.28e-22
Apobec3	-6.81738	9.91e-22
Cebpd	-19.7941	1.15e-21
Ankrd11	-14.3734	2.06e-21
Naca	-27.4203	2.51e-21
Adgrl4	-0.588119	2.73e-21
Elane	47.7372	3.32e-21
P4hb	-20.6449	4.09e-21
Rbm25	-2.4207	6.43e-21
Spcs3	-2.68675	6.96e-21
Cd74	26.7238	1.75e-20
Snd1	-0.714028	3.42e-20
Ttc3	-8.24748	3.51e-20
Rps27a	-39.128	3.7e-20
Calm1	15.908	4.53e-20
Eef1a1	-232.005	6.32e-20
Cd81	-17.6605	6.77e-20
Clic1	-2.91001	8.59e-20
Atox1	-1.77691	1.01e-19
Ctsg	28.2834	1.02e-19
Magt1	-3.26503	1.95e-19
Rps3a1	-47.5831	2.42e-19
Nme1	11.1236	5.39e-19
Vmp1	-13.837	6.46e-19
Nucb1	-7.11282	6.56e-19
Rnf213	-1.29592	1.03e-18
Anp32b	19.6049	1.22e-18
Rplp1	-177.614	1.4e-18
Eef1b2	-50.6929	1.77e-18
Slc38a2	-1.19891	1.85e-18
Pim2	-14.0913	2.09e-18
Gm26735	-0.252074	2.57e-18
Atp6v1g1	-51.5217	3.14e-18
Hhex	-0.563879	3.81e-18
Nt5c	1.11643	3.99e-18
Ugcg	-40.3822	4.2e-18
Rps23	-135.225	4.37e-18
Hist1h2ae	3.72254	1.52e-17
Uba52	-53.029	1.56e-17
Stap1	-35.5288	1.63e-17
Tardbp	-5.29492	2e-17
Rplp2	-34.9594	2.11e-17
Tcf4	-3.77413	3.09e-17
Mbnl2	-5.08779	3.46e-17
Eef1g	-36.1285	3.81e-17
Chd4	-20.2114	4.68e-17
Rpl8	-22.7495	8.1e-17
Msn	-33.6914	9.71e-17
Nsa2	-30.9344	1.03e-16
Lgals1	-14.518	1.26e-16
Eno1	-28.6802	1.67e-16
Tmem176a	-8.92884	2.05e-16
Sec61g	12.0842	3.31e-16
Gdi2	-9.67791	5.29e-16
Egln3	-5.17706	6.94e-16
Fam107b	-3.04365	7.02e-16
Cd44	-5.51429	7.87e-16
Hnrnpu	-5.427	8.92e-16
Napsa	-3.18505	1.11e-15
Cfl1	48.1835	1.23e-15
Glipr1	-42.5608	1.45e-15
Ifi35	0.543401	1.58e-15
Setd5	-5.28755	1.76e-15
Nisch	-0.398691	1.82e-15
Ptpn18	-1.10777	1.97e-15
Slc6a6	-3.91566	2.45e-15
Foxp1	-3.96845	3.29e-15
Ube2e3	-0.374386	4.74e-15
Acsl3	-2.01846	5.83e-15
Cenpa	-0.653311	7.78e-15
Erp44	-1.27252	1.1e-14
Ran	0.537129	1.64e-14
Eif5	-3.19738	1.69e-14
Cd34	-7.08718	1.72e-14
Irf2bp2	-3.65208	1.78e-14
2021-09-01	-1.18413	1.91e-14
Cd63	-72.054	1.93e-14
Akap13	-5.38338	2.38e-14
Psme2	-0.595582	2.93e-14
H2-K1	-119.831	2.93e-14
Cat	-36.9856	3.12e-14
Mprip	-0.615969	3.17e-14
Myl6	41.6611	3.26e-14
Spint2	-0.270736	3.57e-14
Fdps	31.0514	4.44e-14
Clk1	-3.74549	6.03e-14
Iqgap1	-13.2619	6.84e-14
Scd2	-28.7078	7.16e-14
Rpl18a	-111.745	2.27e-13
Cstb	10.2449	2.41e-13
B9d2	-0.456067	2.42e-13
Zyx	-15.3591	2.6e-13
Rps11	14.1341	2.84e-13
Pfn1	95.9801	3.06e-13
Klhl24	-1.12687	3.67e-13
Pdia6	-14.1032	4.65e-13
Dynll1	0.895375	5.37e-13
Nop10	-5.44293	5.57e-13
Chchd2	25.6265	5.66e-13
Ncoa4	-7.88785	9.14e-13
Prpf4b	-0.376105	9.19e-13
Uqcrh	-18.2975	2.63e-12
Ssr3	-13.2819	4e-12
Ccni	-2.91758	4.47e-12
Pten	-10.4844	6e-12
Ypel3	-13.1392	6.18e-12
Atp5c1	-6.82393	6.2e-12
Laptm5	-27.1105	6.34e-12
Hmgn2	0.412532	6.55e-12
Xpc	-6.08149	8.49e-12
Prdx1	28.494	8.58e-12
Gimap9	-0.672446	1.13e-11
Dcun1d1	-0.312088	1.16e-11
Hist1h1c	-11.9029	1.49e-11
Ebi3	-3.37348	1.87e-11
Fgfr1op2	-4.66083	2.19e-11
Eif2a	-2.29894	2.71e-11
Blvrb	-1.08959	4.33e-11
Rps15a	-91.8548	4.4e-11
Eif3f	-20.0481	4.53e-11
Oaz1	22.851	5.89e-11
H1f0	-4.99887	6.49e-11
Gabarapl1	-2.95375	7.63e-11
Sec11c	-16.7472	8.34e-11
Tubb5	-81.3475	8.9e-11
Top2a	-0.631521	1.21e-10
Eif4b	-0.751292	1.24e-10
Idh2	-4.2422	1.25e-10
Bet1	-11.822	1.28e-10
Cyb5a	-13.4461	1.31e-10
Hnrnpd	3.09559	1.45e-10
Tmem258	-2.37336	1.62e-10
Cycs	8.67192	1.72e-10
Trim30a	-3.69378	1.92e-10
Pim1	-9.56448	1.94e-10
Taf15	-6.90599	1.99e-10
Elob	-7.82172	2.47e-10
Fau	-246.743	2.89e-10
Serp1	-42.9535	3.41e-10
Arl6ip1	-3.73424	3.45e-10
Aldh2	2.11092	3.56e-10
Rpl4	-46.8066	3.99e-10
Ndufa11	2.44753	3.99e-10
Atp6v0e	-12.0814	4.32e-10
Pdia3	-23.337	4.36e-10
Kmt2e	-11.7957	5.07e-10
Tmed9	-9.202	5.55e-10
Huwe1	-0.576336	6.71e-10
H13	-3.51969	7.01e-10
Bst2	-41.8931	7.67e-10
Rap1b	69.7866	9.15e-10
Eml4	-0.466215	9.23e-10
Rps7	-75.8222	9.92e-10
Celf2	-4.9338	9.92e-10
Kmt2a	-8.53677	1.21e-09
Tuba1b	14.644	1.34e-09
Nusap1	-3.37622	1.39e-09
Anxa2	1.6931	1.62e-09
Pold4	-5.70481	1.83e-09
Mndal	-4.80199	2.31e-09
Znrf1	-1.43746	2.33e-09
Tnfaip8	-2.35099	2.72e-09
Rad23b	-1.67004	3.13e-09
Rbx1	4.15757	3.15e-09
Ptprcap	2.71094	3.16e-09
Hnrnpc	-16.9998	3.92e-09
Slc25a5	22.4162	4.41e-09
Hnrnpab	1.56486	4.61e-09
Dpm3	6.82895	4.64e-09
Msi2	-3.43365	4.89e-09
Srsf5	-28.6081	7.79e-09
Serf2	-0.631023	9.05e-09
Rpl7	-38.167	9.92e-09
Itm2b	-20.4975	1.05e-08
Hectd1	-5.05793	1.41e-08
Hist1h1e	-0.353597	1.56e-08
Ndufs5	18.0787	1.63e-08
Dstn	2.46615	1.68e-08
Ptp4a3	-3.02518	2.31e-08
Epb41l4aos	-0.319354	2.4e-08
H2afx	-0.309358	2.88e-08
Ddx39	0.355204	2.94e-08
Ly6e	-71.2916	3.17e-08
Rps20	-104.993	3.23e-08
Tpt1	-272.998	3.7e-08
Srrm1	6.22048	3.85e-08
Esd	-62.5022	4.34e-08
Prdx6	-39.2272	4.96e-08
Tuba1a	-2.43224	5.08e-08
Cox6a1	4.07104	5.57e-08
Hnrnpm	0.33055	5.95e-08
Rdx	-8.96234	6.48e-08
Eif4a1	13.7251	6.56e-08
Cdk6	-19.9773	6.56e-08
Uqcrq	-8.81765	6.57e-08
Srpk2	-1.84807	7.71e-08
Trappc6a	-16.2056	8.88e-08
Copz1	-0.299662	9.31e-08
Cd47	-17.0922	9.67e-08
Nub1	-0.69439	1.07e-07
Ubb	-116.079	1.1e-07
Tab2	-1.87032	1.14e-07
Sri	-0.621408	1.2e-07
Lcp1	-40.8492	1.21e-07
Samsn1	-25.1469	1.23e-07
Igfbp4	-0.866672	1.35e-07
Srpk1	-12.2695	1.35e-07
Atp6v0b	-19.7082	1.37e-07
Samd9l	-6.36628	1.42e-07
Smim14	-8.36455	1.43e-07
Hmox1	6.07797	1.57e-07
Nfe2	-3.05837	1.61e-07
Zranb2	-17.3445	1.77e-07
Tapbp	0.331886	1.83e-07
Ndufa12	0.39771	1.87e-07
Eif3e	5.31443	1.97e-07
Hnrnph1	-1.1629	2e-07
Ldha	63.4096	2e-07
Plec	-27.8694	2.06e-07
Sh3bgrl3	-23.737	2.35e-07
Basp1	-88.9046	2.49e-07
Eef1d	-3.98617	3.19e-07
H2afj	3.65906	3.48e-07
Tra2b	-1.45725	3.86e-07
Chchd7	-0.636281	3.96e-07
Krtcap2	-6.65154	4.44e-07
B2m	-96.0145	4.74e-07
Atf4	-6.60973	4.76e-07
Cst7	-6.33225	4.79e-07
Sbno1	-0.409058	6.24e-07
Atp5k	26.8809	6.73e-07
Hnrnpk	-1.02782	8.36e-07
Hdlbp	-17.2937	9.22e-07
Snrnp70	-0.409728	9.23e-07
2900097C17Rik	-0.490119	1.02e-06
Arl6ip5	-2.49625	1.07e-06
Mrto4	-0.325769	1.21e-06
Slirp	2.99365	1.29e-06
Snx5	-1.01683	1.46e-06
Itgb1	-1.16548	1.53e-06
Tma7	19.5915	2.08e-06
Zfp330	-0.497457	2.09e-06
Rpn2	1.95168	2.12e-06
Top2b	-10.0322	2.44e-06
Plcg2	-5.81293	2.49e-06
Zfand6	-1.12554	2.66e-06
Srp9	-3.80775	2.72e-06
Atp5j	20.1069	3.14e-06
Pts	-1.14702	3.31e-06
Ssr1	-5.81622	3.36e-06
Pnrc1	-25.1016	3.96e-06
Gm10076	-47.3885	4.08e-06
Pkm	-46.1301	4.72e-06
Eprs	-21.2178	4.77e-06
Zfp422	-1.1609	4.97e-06
Psma7	2.74898	5.54e-06
Ero1l	-62.4196	5.78e-06
Snrpb	2.64035	6.24e-06
Kdelr1	-0.626354	6.33e-06
Mxd4	-2.32101	7.96e-06
Tmem167	4.95001	8.52e-06
Rps13	-8.42574	9.26e-06
Srsf2	10.617	9.53e-06
Cox7a2l	-19.2012	9.63e-06
Eif5a	28.2313	9.8e-06
Fxyd5	-19.2645	9.89e-06
Sqstm1	-57.1257	1.02e-05
Ncl	-38.8769	1.04e-05
Rock1	-16.3405	1.06e-05
Etv6	-0.606427	1.24e-05
Sipa1l1	-3.33726	1.37e-05
Tmem14c	30.5271	1.44e-05
Polr2l	-0.348575	1.51e-05
Usmg5	-5.62866	1.61e-05
Cdk4	-0.752673	1.73e-05
Atp1a1	-0.369968	1.74e-05
M6pr	-1.91234	1.8e-05
Romo1	3.67495	1.96e-05
Rps6	-62.423	1.98e-05
Fyb	-70.0978	2.02e-05
Snrpf	12.4845	2.19e-05
Pgam1	-5.68442	2.19e-05
Gm10073	-0.597875	2.49e-05
Ssu72	-6.14142	2.53e-05
Klhl6	-0.263424	2.59e-05
Vcp	-18.8928	2.94e-05
Ddost	-1.78598	3.06e-05
Rnh1	-9.3326	3.25e-05
Taldo1	-21.6835	3.88e-05
Sptssa	-1.40983	4.37e-05
Pfkl	-0.970225	4.57e-05
Ctsz	0.492607	4.71e-05
Uqcc2	0.260146	4.83e-05
Sub1	19.5294	4.9e-05
Rpl29	-26.7768	5.43e-05
Lims1	-4.1409	6.02e-05
Polr2f	0.263197	6.26e-05
Cnot1	-1.24339	6.28e-05
Rbm8a	8.4732	6.37e-05
Fcgr2b	-3.96144	6.54e-05
Matr3	-1.14163	7e-05
Atp5g1	27.8564	7.28e-05
Kdelr2	-3.48576	7.58e-05
Ubxn4	-13.2355	9.1e-05
Creg1	-17.4656	9.32e-05
Tpm3	-3.99948	9.57e-05
Sf1	-1.22904	9.75e-05
Bola2	-2.06228	0.00010146
Atp5o.1	0.794948	0.00011914
Eif3a	-21.729	0.00012207
Sfpq	-17.3418	0.00012536
Selenow	35.8546	0.00012902
Rpl23	-102.649	0.00013128
Atp5b	15.8682	0.00013132
Gpx1	19.389	0.00013556
Tgfb1	-0.309975	0.0001358
Bsg	-12.6879	0.00014275
Surf4	-2.17749	0.00014503
Ifitm2	-41.508	0.00016431
Cd53	-14.4975	0.00017089
Eloc	1.49936	0.00017509
Ifnar2	-4.66703	0.00017818
Jak1	-5.00726	0.00020081
Bin2	-6.01454	0.00024546
Nfkbia	-23.3613	0.00028415
Fus	-7.81306	0.00030411
Hnrnpul1	-1.11202	0.00030926
Ddt	0.566615	0.00033015
AL590144.2	-0.290134	0.00033041
Mrpl21	0.264492	0.00034396
Ptbp3	-22.1194	0.00034487
Serbp1	2.45934	0.00035912
Psmb8	12.6261	0.00038161
Rgs18	2.49538	0.00038928
Cdca8	-0.346915	0.00038932
Gapdh	-35.9246	0.00039499
Atp6v1e1	-2.19764	0.00046997
Hint1	1.00012	0.00049225
Ywhab	0.645412	0.00052365
Hmgcs1	-31.0309	0.00055798
Senp6	-5.95369	0.00057564
Selenos	1.00231	0.00058097
Psmc5	1.19326	0.0006078
Rpl18	-56.3642	0.00062156
Rpl7a	-46.7312	0.00063384
Cdkn2d	4.63049	0.00064824
Anxa5	-24.2058	0.00069581
Cdv3	-3.16439	0.00069676
Psmb5	6.00065	0.00071361
Ifi203	-8.16525	0.00083433
Spp1	-16.5245	0.00094509
Il2rg	-1.13127	0.00106056
Cdc20	-2.33653	0.00108118
Limd2	-2.56301	0.00108964
Kdm5a	-5.54272	0.00110172
Mrpl15	-0.36698	0.00113361
Btg1	-0.426948	0.00115204
Tmem160	0.718599	0.00115462
Hnrnpf	-2.64278	0.00120796
Smc3	-1.42453	0.00122162
Ppp3ca	-0.435026	0.00129539
Ptp4a2	-24.4538	0.00137564
Eif4ebp1	-9.48	0.00140146
Atxn7l3b	-3.16596	0.00153251
Bcl7c	-0.28504	0.001569
Thoc2	-2.16765	0.00182402
Ppp1r11	1.15015	0.00187371
Rpl28	-20.4532	0.0022972
Csnk1a1	-2.50194	0.00279377
Rpl6	-15.432	0.00297916
Nop53	-0.931831	0.0031592
Phgdh	-6.16894	0.00324345
1810058I24Rik	-11.6382	0.00335234
Ddx3x	-6.07344	0.0035038
Denr	-28.1352	0.00373324
Srsf3	-6.99784	0.00397414
Cox14	-2.10893	0.00407425
Vps29	0.402017	0.00432074
Calm2	44.5971	0.0043853
Fnbp1	-5.33197	0.0046165
Ndufs6	2.62523	0.00519289
Cd37	-6.82927	0.00532641
Acap1	-0.386018	0.00539755
Anapc13	0.265631	0.0054196
Rpl19	-22.7357	0.00551492
Ptpre	-1.08565	0.00576825
Snu13	-3.93102	0.00593961
Sin3b	1.34801	0.00629592
Chd3	-1.9771	0.00659079
Srsf11	-1.08536	0.00662014
Srpr	-1.20009	0.00686219
Nap1l1	-10.9966	0.00723762
Zfp106	-15.4802	0.00738019
Pkn2	-1.29198	0.00771545
Ankrd13a	-2.72728	0.00784122
Pygl	-1.01393	0.00801926
Hmgb2	-11.0226	0.0080366
Spcs2	-5.01741	0.00838078
Cox4i1	-2.57355	0.00851372
Rsrp1	-39.952	0.00942588
Ufc1	-1.62119	0.0103502
Selenof	3.11151	0.0110802
Gpx4	-3.51493	0.0111052
Ddx17	-18.5583	0.0114812
Atp5h	25.2303	0.0115947
Sltm	-0.773238	0.0116092
Rnf130	-4.75662	0.0117144
Cox17	13.755	0.0120897
Gnai2	-13.5763	0.0123101
Nono	-9.23728	0.0123836
Banf1	0.392088	0.0125744
Smc4	5.221	0.0130503
Rps27l	-14.031	0.0139527
Thrap3	-14.8573	0.0139527
Hp1bp3	7.33409	0.0140629
Tmbim6	-4.77884	0.0143057
Eif1	-70.4424	0.0148056
Ddx5	-25.9334	0.0153453
Lrrfip1	-10.1061	0.0157226
Cox6b1	14.5273	0.0158678
Atp11b	-1.02521	0.0160064
Rpl23a	-84.1418	0.0161873
Osbpl8	-15.9683	0.0166506
Mvb12a	-0.31383	0.017482
Tmed10	-16.8097	0.0175467
Srebf2	-1.7599	0.019279
Kif2a	-4.39391	0.0215537
Brd1	-6.82631	0.0224873
Ahnak	6.68071	0.0225525
Trir	6.08906	0.0229782
Adipor2	-0.2586	0.0234609
Manf	8.22038	0.0237153
Gtpbp4	1.25231	0.0241159
Uqcrfs1	-0.458051	0.0244855
Psma4	23.3597	0.0251134
Srp72	-7.98202	0.0256719
Ddx50	-0.588106	0.0258059
H2-D1	-31.0801	0.0266794
Mif	-22.9855	0.0301609
1700020I14Rik	-1.14932	0.0305594
Chmp4b	-1.88085	0.030595
Sec11a	-4.1965	0.030657
Stag2	-0.718682	0.031422
Rnaseh2c	4.23413	0.0322986
Rpl22l1	-11.7846	0.0325354
Tmco1	0.417903	0.0325364
Rps25	-64.336	0.0329114
Mff	-0.634375	0.03344
Rac2	-28.1162	0.035205
Mrpl14	4.91619	0.0376529
Lamp2	-3.35211	0.0390194
Eif3m	-4.78605	0.0400949
H3f3b	-58.0138	0.0420255
Ncf1	-40.5589	0.0443655
Khdrbs1	-9.79073	0.0451313
Serpina3g	25.1168	0.0455498
Gstm1	-2.4668	0.0458608
Eef2	-51.8874	0.0459885
Snx6	-0.305325	0.0464791
Ndufc1	6.87432	0.0468108
Erbin	-1.94511	0.0485952
Arpc5	-14.8741	0.0488962
Cdc26	-0.450609	0.0491193
Selplg	-11.7289	0.0495684
Pum2	-0.760875	0.0501677
Rilpl2	-4.99271	0.0523178
Erp29	-0.912503	0.0543005
Ppp1r12a	-8.8869	0.057928
Gnai3	-1.07683	0.0606452
Purb	-11.3702	0.0609533
Copb1	-4.695	0.0617742
Taf1d	-0.520562	0.0624246
Cope	-4.62789	0.0650507
Dnaja1	-1.30457	0.0660461
Idi1	29.781	0.0693818
Rsrc2	-0.462209	0.0720485
Zfp706	-1.69048	0.0744752
Rfc2	-0.329823	0.0756434
Litaf	-1.74937	0.0758098
Caprin1	-1.21386	0.0818061
Aimp1	-4.64822	0.0843218
Ppa1	3.88467	0.086888
Ewsr1	-0.7487	0.0887491
Psmb3	2.02585	0.0895569
Pomp	15.3082	0.0909042
Ndufa13	1.44992	0.0937355
Snhg12	-15.838	0.0961694
Vdac1	-0.88138	0.0990915
Sf3b1	1.87435	0.102739
Acin1	-8.06152	0.10633
Ptms	-1.62601	0.106453
Sarnp	0.849106	0.106861
Actg1	31.7502	0.11686
Cox7b	5.23536	0.117632
Tkt	-8.55584	0.126882
Wnk1	-8.527	0.12955
Ssr2	-13.3055	0.133503
Id1	-8.8545	0.134252
Pdap1	9.48826	0.134345
Emb	-5.11638	0.13823
Ptges3	-2.98179	0.140113
Pebp1	-4.19075	0.149343
Ndufa5	2.28701	0.150423
Klf6	-2.78981	0.160498
Pfdn5	-46.4679	0.162185
Eif3k	-1.68063	0.169718
Son	4.52119	0.173069
Myl12a	2.99604	0.176389
Atp1b3	-0.536348	0.178971
Acadl	6.04739	0.202135
Ncor1	-28.2435	0.203864
Tnfaip2	1.46191	0.206553
Uqcr11	3.90527	0.221713
Morf4l1	-14.1028	0.226055
Rbm3	7.30474	0.227716
Cox6c	12.8953	0.236759
Cct8	1.13778	0.246219
Rtn3	-2.10135	0.252665
Mrpl20	8.63332	0.255123
Gmfg	-0.449259	0.258814
Tram1	-6.57451	0.276469
Ucp2	0.655329	0.289466
Fundc2	-1.52958	0.292346
Rpl15	-40.3543	0.294388
Cbx1	-0.339454	0.302755
Copb2	-0.419823	0.336298
Clec4d	-19.7421	0.345395
Aldoc	-12.5204	0.380108
Fam162a	-9.01612	0.38159
Rp9	-0.443094	0.396122
Tmed2	-17.8574	0.409482
Mrpl33	22.7076	0.423108
Myc	-3.16866	0.42397
Hspa8	27.7249	0.441443
Commd3	-3.71759	0.453523
Hspd1	-8.55336	0.475653
Prdx2	-8.56727	0.478492
Arpc1b	18.7429	0.488067
Lgals3	-24.9855	0.504733
Arf1	-1.93661	0.5069
Rtn4	-6.18384	0.50765
Cops5	-0.918212	0.508713
Eif1ax	-1.73827	0.509355
Wapl	-2.00183	0.513697
Ak2	-7.70481	0.528884
Ufsp2	-0.523026	0.545407
Ctsd	-60.3737	0.548793
Ndufb7	13.3681	0.556266
Kpna4	-0.81701	0.559034
Rab11a	0.914016	0.577887
Rps9	-73.5195	0.615342
Capza1	-1.03182	0.644406
Igfbp7	-2.08343	0.653614
Rpl5	-45.7185	0.714745
Tpi1	9.32362	0.726977
Rsbn1l	-4.84303	0.78084
Ddx24	-3.56343	0.784889
Cox5b	20.5997	0.810548
Hnrnpdl	-0.469824	0.880095
Mdh2	4.16358	0.882277
Vbp1	-0.329501	0.884317
Hdgf	2.02272	0.89511
Rabac1	-8.15148	0.895173
Fbl	-0.379055	0.898385
Slc25a3	6.14148	1
Anxa1	6.38477	1
Gabarapl2	-5.50193	1
Laptm4a	-0.314641	1
G3bp2	0.422515	1
Emilin2	-9.66034	1
Lst1	-2.55018	1
Capns1	-15.6614	1
Scaf11	-3.82693	1
Chmp5	-9.71249	1
Eif3i	2.93461	1
Sh3bgrl	-1.03091	1
Anp32a	-5.17447	1
Supt4a	-7.06762	1
Srsf7	6.59336	1
Bri3bp	-0.680708	1
Cltc	-37.661	1
H2-T23	3.76058	1
Vim	-178.775	1
Psma2	3.61846	1
Ybx3	-2.89616	1
Sfr1	-0.510919	1
Ndufa6	14.1365	1
Psmd8	-25.9801	1
Casp4	-1.96333	1
Kdm1a	-1.04629	1
Utp11	2.21558	1
Hspa9	-19.073	1
Junb	-18.4051	1
Rab2a	-0.453758	1
Phf20l1	-18.3989	1
Atp13a2	-1.74462	1
Insig1	-4.63418	1
Ostc	-14.6061	1
Ndufv3	9.18984	1
Lman2	-7.27417	1
Ndufa4	8.73602	1
Ift20	-1.57198	1
Hpf1	3.26832	1
Sdcbp	-13.3459	1
Bclaf1	-20.8738	1
Cct5	-0.581103	1
Mpc2	0.27965	1
Minos1	25.8884	1
Btf3	-60.8446	1
2021-03-02	1.2642	1
Slpi	-77.4689	1
Hspe1	-19.0153	1
Srsf9	0.309929	1
Bzw1	-0.531227	1
Ap3s1	-3.10572	1
Atp5j2	19.0853	1
Shisa5	-8.70282	1
Gnb1	-5.65275	1
Glrx3	0.402343	1
Uqcr10	10.9278	1
Cwc15	-0.636035	1
Rac1	-1.0417	1
Pabpc1	-24.0402	1
Wasf2	-0.46344	1
Selenom	2.89186	1
Vamp8	-0.315994	1
Rps8	156.87	1
Smc1a	-0.590303	1
Set	-7.18807	1
Ccl9	-77.7996	1
Ywhaz	-20.6725	1
Ghitm	-5.00826	1
Arf4	-1.77754	1
Wdr26	-14.0651	1
Msmo1	2.65165	1
Spi1	-2.55048	1
Bnip3	-2.72788	1
Txnl1	-5.69161	1
Arpp19	-1.55563	1
Tsc22d4	4.04934	1
Tln1	5.97589	1
Edf1	-3.15535	1
Tm9sf3	-1.74923	1
Sem1	0.498371	1
Vps4b	-1.60503	1
Rpl21	43.2738	1
Cir1	-0.324432	1
Snrpd1	8.28859	1
Lyn	-14.1843	1
Gnas	-39.882	1
Milr1	-8.61029	1
Tmem208	0.385184	1
Erh	-4.15129	1
Tagln2	16.7063	1
Gng12	-3.20226	1
Cenpx	5.98508	1
Tecr	7.10399	1
Snrpd2	2.53526	1
Rpl41	99.2422	1
C1d	1.72971	1
Ssrp1	-5.15023	1
Srp14	-7.44053	1
Saraf	-0.829725	1
Uchl3	0.464846	1
Sf3b5	1.32893	1
Ndufa1	3.2097	1
Ubl5	-2.4906	1
Msrb1	-0.303336	1
Pcbp1	7.54179	1
Clec4e	-16.9816	1
Serpina3f	-0.26796	1
Fmc1	5.54157	1
Morf4l2	-17.0385	1
Capg	-28.4421	1
U2af1	0.38807	1
Tcea1	-3.87724	1
Txndc9	-0.5236	1
Rab8b	-0.32649	1
Ninj1	-17.3961	1
Gtf2b	-1.04413	1
Ndufab1	6.73542	1
U2surp	2.35569	1
Psmd12	1.861	1
Ube2d3	-6.37985	1
Pcbp2	7.04536	1
Tspo	10.6675	1
Stat3	-0.996598	1
Nop56	-1.34742	1
Eif4g2	-10.7303	1
Alyref	0.260656	1
Ube2l3	1.13971	1
Cnn2	-0.912039	1
Zcrb1	1.33352	1
Ndufa3	38.2722	1
Gtf2h5	1.01715	1
Wsb1	-6.3784	1
Raly	-0.318556	1
St13	-15.0933	1
Tmsb4x	771.374	1
Yy1	-0.402578	1
Etfb	0.268005	1
Cnpy2	3.37867	1
Dek	3.60193	1
Srsf6	-0.309451	1
Ctnnb1	-0.853962	1
Emd	-3.65488	1
Hnrnpa3	-51.495	1
Snx20	-3.3005	1
Tomm7	-7.59421	1
Nfe2l2	-7.10442	1
Eif3h	-3.59489	1
Rsl1d1	0.335423	1
Cox8a	26.0914	1
Atp5a1	-8.81796	1
Actr3	-5.88209	1
Cnbp	-1.35089	1
Gabarap	-34.9531	1
Gsr	-1.80411	1
Tuba1c	2.81829	1
Irf2	-3.00852	1
Imp3	-0.431215	1
Cdk1	-2.06918	1
Cggbp1	-5.06803	1
Sf3b2	-3.04837	1
Mtpn	-10.7824	1
Nedd8	4.85199	1
Paip2	-10.7203	1
Ppp2ca	-2.69273	1
Naa50	-2.45023	1
Hmgb1	29.1681	1
Sh3glb1	-10.8761	1
Spag9	-4.28498	1
Timm10b	5.27911	1
H2-Q7	-1.05438	1
Ndufa2	13.2325	1
Txnrd1	-19.7363	1
BC005537	-6.98745	1
Anp32e	-2.46006	1
Ythdc1	-5.86159	1
Hnrnpa1	-14.5708	1
Ebna1bp2	0.381261	1
Pcmt1	-1.70306	1
Flot1	-0.505972	1
Rcc2	4.30577	1
Snrpg	11.0292	1
Lcp2	-0.959844	1
Tmem59	-1.11066	1
Api5	-1.39719	1
Dnajb6	-1.77029	1
Actr2	-4.43573	1
Alox5ap	0.417827	1
2810474O19Rik	-3.2082	1
Selenok	-27.3917	1
Coro1a	4.48785	1
Ddah2	-1.85828	1
Cacybp	6.73379	1
Hspa4	-2.95472	1
Usf2	-0.610241	1
Fis1	-0.735232	1
Tomm70a	-0.280201	1
Ccnd3	8.47709	1
Cox7c	-12.6886	1
Dync1i2	-2.65116	1
Card19	-23.9021	1
Npc2	-9.74568	1
Cdk2ap2	-2.92279	1
Polr2e	-0.289047	1
Bax	-6.42475	1
Pak2	-0.660999	1
Mrpl57	6.2095	1
Eif3d	-0.32763	1
Rplp0	-36.3039	1
Cript	0.305766	1
Dph3	5.1621	1
Cd9	-33.4627	1
G3bp1	-1.01006	1
Ndufb8	3.69538	1
Vapa	-4.10876	1
Tpr	-10.7113	1
Rps26	4.54735	1
Eif4g1	-7.55339	1
Slk	-5.32239	1
Psmb4	-0.830573	1
Cisd2	-0.906173	1
Srgn	49.2747	1
Ncf2	-6.28921	1
Atp5e	48.3152	1
Ostf1	-0.304358	1
Gsn	2.76031	1
Prr13	-25.9086	1
Cyp51	-20.7528	1
Gnb2	-1.9345	1
Aprt	-2.84259	1
Sars	-11.8964	1
Brd2	-1.09512	1
Ssbp1	-0.581918	1
Samhd1	-3.21323	1
Snhg6	-15.8418	1
Ube2d2a	-2.79244	1
Mpp6	2.31498	1
Zmiz1	-0.405765	1
BC031181	-0.316285	1
Myl12b	1.90887	1
Ubald2	-6.62544	1
Txn1	-29.2964	1
Vasp	-0.423126	1
Rbbp6	-3.74308	1
Sf3b6	1.5958	1
Emp3	-5.72641	1
Ube3a	-4.16825	1
Zc3h15	-0.253804	1
Zfand5	-3.21147	1
Lars	6.04461	1
Smim4	2.14949	1
Cst3	-7.7064	1
Eif3c	-6.43647	1
1110008F13Rik	-6.79296	1
S100a10	-21.3492	1
Polr1d	5.24839	1
Ywhaq	-0.544657	1
Uqcrb	27.8419	1
Snx3	7.10745	1
Ppib	-15.5104	1
Crlf2	-2.9509	1
Lamtor4	8.80423	1
Ubc	2.34623	1
Papola	-0.519314	1
Nfe2l1	-0.974425	1
Mpc1	-2.76448	1
Mrpl30	0.794872	1
Arf5	4.77522	1
Ndufa8	1.72721	1
Map1lc3b	-1.93447	1
Bcap31	0.726617	1
Lamtor2	5.23481	1
Psmb2	17.2599	1
Zfp207	-6.16755	1
Emc6	0.372225	1
Kras	-0.48107	1
Cbfa2t3	-18.3772	1
Ppp4r2	-0.291166	1
Eif3j1	0.822131	1
Nfu1	1.33936	1
Phb2	5.56442	1
Atp6v1f	1.00784	1
Park7	-11.8374	1
Nudcd2	0.600527	1
Eif4e	3.70582	1
Psmb1	-5.09765	1
Ube2m	11.9215	1
Ndufb4	4.91095	1
Skap2	-8.94938	1
Cks2	9.36445	1
Dnaja2	-2.95678	1
Tmem234	0.411108	1
Npm1	-45.0538	1
Ppp1r18	-0.270305	1
Timm17a	0.574642	1
Rhoa	-13.2876	1
Capza2	-3.64684	1
Ywhah	-0.769973	1
Vdac3	1.23187	1
Ubap2l	-7.57733	1
Clic4	-1.81188	1
Dad1	7.06527	1
Atp5f1	52.0189	1
Arpc2	-5.92971	1
2021-09-11	-0.406618	1
Tnip3	-8.11077	1
Prkar1a	-0.452356	1
Cdkn1a	-13.5938	1
Srsf1	-2.73943	1
Smdt1	29.6753	1
Lsp1	-4.10121	1
Ccl6	9.61042	1
Psmd11	-0.7473	1
Bnip2	-0.747312	1
Rps15	-74.422	1
Psmb7	2.12295	1
Hprt	-1.37435	1
Psenen	-2.15044	1
Rbbp7	-1.24092	1
Cast	-13.0767	1
Slc25a1	-1.38199	1
Rab8a	-0.724798	1
Ndufs4	1.16031	1
Smarce1	-0.345337	1
Mydgf	-2.96079	1
Akirin2	-2.17969	1
Mapre1	1.05548	1
Arhgdia	-3.64529	1
Lrrfip2	-2.41825	1
Cox7a2	16.7487	1
Ubxn1	-1.43736	1
1110004F10Rik	2.30663	1
Stip1	-0.392532	1
Ap2s1	12.398	1
Metap2	13.2357	1
Snw1	-8.79802	1
Vps28	-3.77562	1
Hist1h2bc	0.258248	1
Ssr4	21.8328	1
Mcm7	2.60989	1
Gnl3	-7.08733	1
Sdf2	-0.30404	1
Ybx1	46.7062	1
Suz12	-0.640581	1
Cul3	-1.21846	1
Reep5	-25.0836	1
H2afz	228.099	1
Tmem71	-1.39654	1
Cited2	6.54085	1
Rtraf	-1.12892	1
Tomm20	-2.5441	1
Ywhae	-3.50154	1
Rpl27	-20.802	1
Akr1a1	-11.5414	1
Ccdc12	2.04428	1
Pgls	5.25302	1
Pin4	0.593837	1
Tbrg1	1.66156	1
Rps19bp1	-0.27145	1
Bcas2	0.400564	1
Clta	3.983	1
Trappc4	3.45711	1
Cdc42	5.06609	1
Znhit1	1.8859	1
C1qbp	-0.652613	1
Mrps18c	1.09528	1
Rpl31	-5.71993	1
Fam111a	0.768315	1
Tcf25	-8.5338	1
S100a13	-0.391135	1
Tsn	-0.626392	1
Mrpl54	3.19142	1
Tomm5	-2.28882	1
Otulin	-7.9325	1
Psma5	-3.04336	1
Sod1	-5.65478	1
Nars	-8.50195	1
Supt16	0.667039	1
Tmem256	-24.346	1
Ddx21	14.1968	1
Sumo2	15.2893	1
Rpl13a	-15.0556	1
Arpc3	-6.3595	1
Psmd4	2.09867	1
Tyrobp	-27.0412	1
Tpm4	-0.466193	1
Lamtor1	1.18228	1
Cetn2	1.88467	1
Ube2k	-1.44035	1
Psma3	2.83197	1
D8Ertd738e	-6.48641	1
Zfp91	-3.7285	1
Brk1	-0.32192	1
Bnip3l	-12.1178	1
Fabp5	-18.7968	1
Csnk2a1	-0.80663	1
Tmbim4	18.0951	1
Ube2i	-4.28885	1
Tubb4b	11.4358	1
Ik	-4.07201	1
Rheb	1.56549	1
Top1	9.62248	1
Rwdd1	-9.02826	1
Ndufc2	10.3415	1
Timm13	0.473332	1
Ccar1	-8.314	1
Pa2g4	-2.41204	1
Snrnp27	14.7657	1
Zwint	-0.473693	1
Cmas	-1.29589	1
Mrps14	4.1877	1
Impdh2	-0.477431	1
2021-09-07	4.32724	1
Tes	-3.11009	1
Rsu1	9.84773	1
Pafah1b1	-5.14139	1
Hsp90ab1	-9.93616	1
Gng5	-42.0209	1
Arhgdib	-8.53676	1
Vps35	-0.66693	1
Bri3	-5.99668	1
Timm8b	-2.72789	1
Ndufb9	13.1211	1
Orai1	-1.57933	1
Ppp1r14b	1.48547	1
Nucks1	9.09806	1
Ppm1g	4.47208	1
Pdcd5	6.0639	1
Cct2	-5.20994	1
Syf2	-0.355028	1
Cks1b	7.32782	1
Ssbp4	0.484765	1
Atp5d	2.35572	1
Lsm4	1.58264	1
Pcnp	-0.565406	1
Mrps24	1.8519	1
Fkbp8	0.853819	1
Hsbp1	0.319374	1
Mrpl42	0.741393	1
Swi5	5.01842	1
Nhp2	3.33195	1
Atpif1	48.7244	1
Eif2s2	-9.619	1
Actb	235.322	1
Ndufv2	1.66824	1
Atp6v1d	0.510131	1
Mrpl18	3.2765	1
Psma1	-0.369052	1
Ndufb2	0.333916	1
Cebpz	-0.867808	1
Tax1bp1	-20.2851	1
Mrps16	0.865319	1
Eif1b	0.57813	1
Fam133b	-0.658119	1
Ube2b	-21.293	1
Plp2	-0.321785	1
Sumo1	-2.50619	1
Thoc7	2.61731	1
Mob1a	-1.22416	1
2410015M20Rik	1.69146	1
Psmc6	-0.577	1
Dnajc7	-0.540228	1
Clint1	-6.4237	1
Plgrkt	-10.3443	1
Ier5	-2.86907	1
Glrx5	2.51065	1
Tmem50a	-0.665383	1
Ndufb10	4.07308	1
Pam16	3.0251	1
Arl1	-0.95963	1
Ppp1ca	41.6542	1
Ndufb3	11.5671	1
1810037I17Rik	10.883	1
Ier3ip1	-0.517617	1
Eif2s1	0.709412	1
Vdac2	10.5685	1
Cct7	2.74169	1
Ppig	4.65302	1
Txndc17	-2.04183	1
Srp19	0.956046	1
Atp5g3	2.16572	1
Mrpl12	3.99071	1
Ndufs2	2.03274	1
Psmb9	6.9233	1
Aes	14.2721	1
Rbpj	-7.8527	1
Ndufa7	-9.8117	1
Csde1	-10.4069	1
Llph	-1.94851	1
Srsf10	1.03241	1
Rab14	1.60458	1
Leprotl1	-23.1939	1
Pycard	-5.24355	1
Hnrnpa0	2.43976	1
Csnk2b	-2.55168	1
Ube2s	5.67479	1
Rtf1	-0.604149	1
Grb2	-0.919883	1
Mrps33	0.829826	1
Cetn3	0.800688	1
Calm3	11.9431	1
Ndufb5	2.26431	1
Mrps36	0.253199	1
Dkc1	-0.280722	1
Kif5b	3.27316	1
Tmod3	-0.455519	1
Strap	0.885288	1
Mcpt8	-8.53132	1
Mrpl11	-0.423389	1
Snrpe	6.42983	1
Churc1	0.503584	1
Grpel1	6.53627	1
Prdx5	19.4881	1
Fkbp3	-1.37756	1
1810022K09Rik	7.22787	1
Ssb	-1.61904	1
Kcmf1	-0.29615	1
S100a11	-9.05386	1
Psma6	-0.920003	1
Scp2	0.418877	1
Mrfap1	3.85104	1
Polr2k	3.87151	1
Fam103a1	-0.256541	1
Cox5a	25.336	1
2010107E04Rik	3.59846	1
Gspt1	2.74203	1
Wdr61	-0.70016	1
Eny2	1.6823	1
Tbca	15.5599	1
Mrpl23	-2.55056	1
Tuba4a	15.8444	1
Rpl36al	19.5767	1
Higd1a	-1.97864	1
Prelid1	-9.98362	1
Capzb	3.72494	1
Gars	-0.713804	1
Arpc5l	-1.19415	1
Dnajc2	2.82328	1
Dctn3	2.87811	1
Rap1a	9.13121	1
Chmp2a	-1.02131	1
Wbp11	0.519505	1
Psmb6	-34.0118	1
Fermt3	35.5281	1
Arglu1	-4.50514	1
Fkbp4	-0.263516	1
Ifrd1	-1.01076	1
Mrpl43	-0.61356	1
Bag1	1.38454	1
Samm50	0.817128	1
Ralbp1	-5.58289	1
Jpt1	11.5716	1
Sec61a1	-0.517513	1
Fkbp2	0.511068	1
Wdr89	-0.268369	1
Gatad1	2.79541	1
Mrpl32	1.48446	1
Emg1	-0.73945	1
Eif1a	-1.54197	1
Rps17	-9.49756	1
Nol7	-8.63259	1
Rer1	5.7813	1
Fam104a	-0.916224	1
Abracl	17.5725	1
Rab1a	0.273601	1
Gtf2a2	5.52704	1
Sugt1	-11.4491	1
Pdcd10	1.71055	1
Taf10	24.5207	1
Tbc1d15	-2.95483	1
Scand1	6.0909	1
Chchd1	1.30758	1
Dctpp1	9.46786	1
Eif5b	1.99454	1
Tceal9	-9.22193	1
Ost4	1.94852	1
