# Supplementary material for: In vivo CRISPR screening identifies SAGA complex members as key regulators of hematopoiesis
Source: Nat Commun. 2026 Jan 23;17:1756. doi: 10.1038/s41467-026-68465-6 (PMC12914052; doi:10.1038/s41467-026-68465-6)
Supplement: Supplementary file 6 — Supplementary Data 4 [file 41467_2026_68465_MOESM6_ESM.xlsx]

## Sheet: HSC_G1_ControlvTaf5l_KO
Gene	avg_log2FC	p_val_adj
B930036N10Rik	59.8832	0
Cd63	-43.4661	0
Ddx60	43.2725	0
Gimap1	-12.6303	0
Ifi27l2a	-110.1	0
Irf7	16.0128	0
Lcn2	194.32	0
Plac8	113.168	0
Rpl10	-109.707	0
Zbp1	7.52539	0
Isg15	92.1922	1.26e-305
Nadk	19.2165	6.62e-305
Gimap6	-25.9913	1.34e-296
Lgals3bp	14.3446	4.37e-295
Ifi44	27.7854	9.16e-293
Cmpk2	109.025	6.05e-284
Sell	12.8424	3.43e-282
Txnip	-52.9345	1.14e-281
Hnrnpm	32.6358	1.18e-262
Plek	67.4342	1.41e-261
Ifit1	182.638	6.37e-259
Cox7b	21.1911	1.96e-257
Oas2	4.65066	1.91e-254
Oasl2	17.6731	6.48e-252
Ets2	29.0641	1.91e-249
Ms4a4b	-7.00888	2.74e-248
mt-Nd6	-35.4375	5.35e-248
Ifi204	18.1648	9.23e-247
Mif	14.3214	7.01e-246
Slc15a3	32.041	3.69e-245
Apol9b	3.83007	3.66e-242
Hmgn2	28.1249	1.74e-240
Ms4a4c	0.424799	3.22e-236
Nupr1	7.091	3.53e-234
Uba52	-70.8328	8.43e-234
Nov	55.4011	2.43e-231
Cox6a1	9.44494	1.04e-227
Zeb2	45.3323	1.77e-223
Xaf1	9.78389	2.61e-223
Rbm8a	11.5044	1.07e-221
Fas	3.09143	1.06e-220
Irak3	12.5395	2.94e-218
Gbp3	11.0076	1.63e-216
Oasl1	36.2744	1.78e-216
Parp12	4.50168	4.48e-216
Snrpd3	16.8094	1.35e-208
Gimap5	-29.3962	1.11e-207
B2m	18.6066	1.85e-207
Fam96a	13.2175	1.08e-206
Dram1	2.15111	2.17e-204
Iigp1	95.4764	1.78e-200
Pabpc1	83.8657	5.5e-199
Ifit3	35.2281	1.92e-198
Nmt1	8.62053	1.04e-197
Ifitm1	-18.6256	4.55e-197
Usp18	19.8532	5.25e-195
Pde4d	-10.5888	1.01e-193
Rsad2	388.074	1.98e-191
Slfn5	20.9873	1.06e-188
Ddx21	41.6807	1.05e-185
H3f3a	-54.7599	3.49e-180
Rtp4	4.43513	3.5e-180
Mrgpra2b	-9.17609	1e-179
4930519L02Rik	-5.60116	5.53e-179
Ndufs6	6.52687	2.04e-178
Hk2	28.426	2.24e-177
Rpl30	-135.915	3.65e-177
Trim30a	11.1575	1.16e-176
Apol9a	1.57731	7.96e-176
Psmc1	11.8596	9.88e-176
Gpr84	6.91552	3.41e-175
Samsn1	41.773	5.21e-174
C3	41.9024	8.72e-174
Stxbp6	-13.871	2.04e-173
Rpl9	-68.9419	2.25e-173
Gngt2	7.55724	1.57e-171
Tox	-9.02859	2.4e-171
Ifit2	68.2577	2.35e-168
Lipg	16.2779	4.66e-168
Ikzf5	2.82578	4.67e-167
Ddx58	10.2094	7.74e-167
mt-Nd1	-182.996	4.67e-164
Rps24	-181.807	6.75e-164
Rps19	-172.803	7.4e-164
Snhg9	6.26763	1.3e-163
Selp	3.2968	1.71e-163
Gbp7	29.8123	2.22e-163
Rnf213	18.9373	9.62e-162
Rgcc	-20.7133	1.06e-161
Atp5k	8.60246	2.59e-160
Ifi47	10.7994	5.07e-160
Tmem258	1.4577	2.9e-159
Dusp3	8.68113	3.66e-159
Mitd1	7.44889	3.69e-159
Atf4	34.4919	5.71e-159
Car2	-102.654	1.64e-158
Myl10	-1.03526	3.52e-158
Bzw1	24.6087	4.48e-158
Ctla2a	19.4627	1.22e-157
Plxdc2	-12.8195	9.65e-157
Gm4951	24.8156	4.06e-156
1110008P14Rik	1.20834	1.68e-153
Ms4a6c	-1.19939	5.93e-153
Uqcrh	-11.7043	2.43e-150
Eif2s2	35.5904	4.47e-150
Hist1h4d	-7.54348	1.16e-149
Mt1	66.3011	7.27e-149
Oas3	4.71591	1.09e-148
Cetn3	12.119	1.82e-147
Cebpd	45.1414	1.61e-146
Isg20	20.6686	2.31e-146
Mx1	56.2854	7.95e-145
Rabgap1l	-2.58245	3.98e-144
Slc38a2	23.3215	5.19e-144
Tapbp	9.34333	1.4e-143
Larp7	9.03218	2.73e-143
Hcar2	8.36977	3.14e-143
Rps6ka3	23.1862	5.43e-143
Cd33	14.8297	2.02e-142
Myc	22.2083	3.71e-141
Stat1	20.3307	6.4e-141
Hck	7.64335	1.32e-140
Vamp5	-21.7294	3.01e-140
Rpl32	-216.266	1.06e-139
Tbca	6.69117	3.49e-138
Dync1i2	2.53729	4.05e-138
Rps7	-186.006	4.7e-138
Naca	-89.6351	2.3e-137
Rpl11	-82.7173	5.27e-137
Flnb	6.95801	3.83e-136
Helz2	3.18041	3.2e-135
Rpl17	-132.277	6.07e-135
Ptprz1	-5.75457	1.07e-133
Clic1	-8.23833	1.47e-133
Gng11	-3.80104	1.22e-132
Rps3	-136.686	2.82e-132
Adgrg1	-18.4681	3.38e-132
Oas1g	0.991634	1.21e-131
Socs2	-77.4607	4.02e-131
Egfl7	-27.925	8.24e-131
Mt2	107.104	1.83e-130
Add3	7.21938	3.79e-130
Mrgpra2a	-5.63561	5.09e-130
Susd6	11.4616	7.3e-130
Rps5	-96.9285	7.67e-130
Naa15	9.1773	1.78e-129
Ifih1	29.8584	1.79e-129
G6pdx	1.55677	3.67e-129
Cwc15	5.95721	5.94e-129
Mpped2	-0.712566	9.16e-129
Rps10	-163.739	1.96e-128
Ap3s1	5.61322	5.58e-128
Ifitm3	12.0266	9.38e-128
Ap2b1	3.74413	3.45e-127
Ist1	4.03876	7.11e-127
Mthfd2	9.49578	8.98e-126
Rps11	-50.0212	4.24e-125
Nrk	-3.20465	4.44e-125
Cyfip1	7.21649	1.1e-124
Rps18	-186.917	7.48e-124
Fcf1	4.59978	1.42e-122
Ndufa12	5.10062	1.91e-122
Arid5b	8.3451	1.47e-121
Rpl26	-109.338	8.08e-121
Ramp1	-11.9153	6.55e-120
Rpl3	-167.902	8.75e-120
Zfp760	-90.323	3.3e-119
Dtx3l	11.1615	5.96e-119
Bola3	1.59928	1.58e-118
Gm5111	-10.7521	1.84e-118
Herc6	7.53439	2.03e-118
Sub1	44.9655	2.75e-118
Sdc3	0.903615	3.14e-118
Safb	5.01448	5.77e-118
Tuba1c	4.47067	7.07e-118
Uqcrq	11.6838	2.95e-117
Dbi	-24.2245	1.77e-115
Rps16	-123.51	1.96e-115
Rpsa	-215.051	8e-115
Rpl27a	-167.191	1.52e-114
Mras	2.89449	1.63e-114
Stap1	26.1298	3.9e-114
Ptgir	8.99103	1.1e-113
Xbp1	-51.1282	1.49e-113
Ifi206	6.09927	1.81e-113
Enah	-19.813	2.29e-112
Slc2a1	0.680286	1.06e-111
Mrpl52	21.8958	1.16e-111
Mndal	23.565	2.32e-111
B4galt5	10.3863	2.87e-111
Nifk	19.7013	5.19e-111
U2af2	5.15098	3.4e-110
1500009L16Rik	-1.04653	3.54e-110
Dhx58	5.15477	1.23e-109
Itgb2	1.2796	1.23e-109
Lyar	-0.797677	2.19e-109
mt-Nd3	-105.765	3.49e-109
Ifit3b	29.4472	6.48e-109
Cmtm7	-20.0473	7.64e-109
Aim2	3.14681	1.2e-108
Mpl	-2.63425	1.93e-108
Tnfrsf1b	5.87584	3.48e-108
Epb41l4aos	-2.86957	1.38e-107
Prdx1	91.8031	2.73e-107
Atp5o.1	7.12129	1.64e-106
Samd9l	13.2889	2.63e-106
Parp9	4.84029	2.99e-106
Hnrnpk	31.1288	3.1e-106
Ighm	-24.6123	9.2e-106
Itgam	7.01642	1.18e-105
Rpl10a	-89.6037	1.55e-105
Oas1a	2.49929	1.88e-105
Dap	-3.71288	9.11e-105
Rbm25	11.3621	1e-104
Ddx39b	11.9017	1.36e-104
Ldha	17.9932	5.05e-104
Rpl35a	-133.365	5.34e-104
mt-Atp8	31.7051	1.34e-103
Slfn8	19.4414	2.53e-103
Rps3a1	-132.428	6.24e-103
Sqstm1	46.1742	6.7e-103
Ppia	-37.0561	6.93e-103
Phf11b	14.1312	2.1e-102
Hmga2	-2.15234	2.54e-102
Adam17	11.8052	3.84e-102
Gpi1	-10.907	1.3e-101
Fosl2	8.48269	1.99e-101
Uba1	8.33264	4.31e-101
Hp	68.1685	4.87e-101
Psme1	8.03921	1.82e-100
Trim12c	9.70172	2.19e-100
Eif2ak2	16.0845	3.13e-100
Fxr1	9.26816	3.73e-100
Sltm	14.344	5.6e-100
Calm1	19.1885	7.13e-100
Psme2	14.1441	2.16e-99
Nfe2l1	12.9767	2.3e-99
Nmi	3.40038	2.83e-99
Stat2	7.1349	3.17e-99
Rps12	-132.256	3.18e-99
Sipa1l1	7.54184	5.27e-99
Trim34a	3.78082	7.01e-99
Skil	8.55739	1.09e-98
Hsp90aa1	41.6049	1.15e-98
mt-Nd2	-153.023	2.33e-98
Emb	27.5186	3.9e-98
Snrpb2	16.1482	5.86e-98
Mapk6	15.4009	1.74e-97
Bcl3	2.14491	2.16e-97
Gch1	8.42771	7.91e-97
Igsf6	5.45085	9.92e-97
Rps2	-211.856	1.04e-96
Ogt	-9.65945	2.29e-96
Pdap1	5.63095	2.84e-96
Abhd5	1.94756	5.75e-96
Parvg	13.8861	2.08e-95
Parp14	25.4214	2.57e-95
Cd68	-9.39681	2.9e-95
Pik3ip1	-2.04434	1.3e-94
Lgals8	7.8505	1.62e-94
Blvrb	-2.30621	1.72e-94
Rasa4	-6.13842	2.5e-94
Clec4e	55.4856	4.21e-94
Ifi213	7.06466	9.92e-94
Fam84b	17.0794	2.15e-93
Tnfaip2	35.2293	3.49e-93
Ppt1	9.42056	3.67e-93
Tulp4	1.28619	3.25e-92
Tgfbi	5.04547	1.47e-91
Wdr61	6.26878	1.69e-91
Pole4	3.37953	5e-91
Ccar1	6.84349	5.07e-91
Fam69b	-2.2152	2.61e-90
Rcn3	-3.71397	3.02e-90
Gm26699	-0.742404	4.56e-90
Emp3	-6.86925	4.85e-90
Gas2l3	-48.5275	9.84e-90
Sec61b	-19.7142	1.19e-89
Por	12.2043	1.8e-89
Plekho2	6.02491	2.01e-89
Cd53	2.33599	2.03e-89
Enpp4	3.02093	2.26e-89
Mycn	15.3415	7.36e-89
Daxx	5.68838	1.34e-88
Rpl22	-99.4408	1.95e-88
Rsrc2	7.2623	3.45e-88
Dkkl1	-12.1067	5.22e-88
Phlda2	-0.467031	6.15e-88
Ms4a6b	4.46871	1.26e-87
Rpl12	-121.772	2.85e-87
Rpl35	-104.939	5.6e-87
Aamp	5.20902	3.22e-86
Nfe2l2	46.1228	4.36e-86
Sirt3	-2.14526	1.08e-85
Gnptab	2.07296	1.24e-85
Adar	2.68551	1.44e-85
Sarnp	15.059	1.72e-85
Ddx39	-1.27931	1.98e-85
Rps13	-46.702	2.12e-85
Hnrnpa1	21.2653	6.09e-85
Ghitm	2.23858	1.63e-84
Zfp24	3.4596	6.32e-84
Trim30d	8.64031	6.4e-84
Gbp2	53.1535	1.07e-83
Ralgps2	-3.47164	1.1e-83
Fam32a	6.49907	4.36e-83
Rpl34	-98.4602	4.65e-83
Irgm1	1.52522	6.31e-83
Hist1h1e	-6.3317	8.65e-83
Tma7	5.7923	1.97e-82
Mapkapk2	3.21887	2.74e-82
Slpi	-161.199	2.75e-82
Smim14	-10.4902	7.94e-82
Rbm22	3.92811	3.39e-81
Etnk1	6.38584	3.77e-81
Ywhab	8.37837	6.47e-81
Ccr1	15.1928	8.5e-81
Pold4	-6.21161	2.34e-80
Ptprk	-0.474379	7.25e-80
Akr1c12	-17.5675	1e-79
Tmem106a	0.485122	1.08e-79
Hnrnpa2b1	46.0963	1.2e-79
Trappc6a	-15.9756	2.09e-79
Pglyrp1	19.8316	6.09e-79
Spred1	8.1206	2.36e-78
Ywhaz	11.7838	2.59e-78
Nub1	11.4604	2.92e-78
Cst7	-33.4555	3.14e-78
Bccip	3.1024	3.22e-78
Met	0.889483	1.67e-77
Dhx9	13.3847	2.6e-77
H2-DMa	-10.6653	8.49e-77
Ly6a	-58.4318	1.32e-76
Aqp9	2.14704	1.46e-76
Ifi27	-5.90853	2.92e-76
Knop1	11.2337	8.64e-76
Slc15a4	1.66733	1.27e-75
H2-Ob	-1.9684	1.64e-75
Zfp36l2	27.1137	2.57e-75
Apobec3	-9.69699	2.61e-75
Apobec1	0.289498	4.53e-75
Rps4x	-142.004	5.66e-75
Zcchc10	2.20552	6.28e-75
Tiparp	2.35197	1.54e-74
Aftph	11.6723	2.62e-74
Tor3a	10.2221	3.02e-74
Fau	-59.7015	3.22e-74
Nampt	4.55676	3.68e-74
Hax1	6.10933	6.27e-74
Nme1	0.8718	6.32e-74
Pfdn5	-10.8559	6.32e-74
Srp19	6.95779	8.11e-74
Usmg5	6.89633	9.81e-74
Degs1	2.76203	1.93e-73
Sesn1	-4.85913	3.68e-73
Tor1aip1	13.6283	4.19e-73
Lmo4	18.8697	6.16e-73
Trim30b	0.802256	6.46e-73
Rars	6.95035	8.25e-73
Anapc15	0.683942	8.41e-73
Flna	8.17336	1.61e-72
Serpinb1a	-11.9023	1.91e-72
Clec5a	1.5209	3.18e-72
Hnrnpab	46.4103	3.81e-72
Znfx1	12.69	5.47e-72
Ociad2	-0.649087	5.72e-72
Asns	9.39767	6.39e-72
Timp3	-16.8811	7.94e-72
Acsl5	10.5536	8.05e-72
Map4	2.57261	9.46e-72
Caprin1	23.7866	1.16e-71
Ranbp1	0.798797	1.81e-71
Nkg7	-14.2565	2e-71
Clic4	48.6078	2.72e-71
Azin1	3.77817	3.09e-71
Cd300c	-1.79992	4.45e-71
H2afy	-21.2552	4.67e-71
A630072M18Rik	-9.52255	5.61e-71
Glul	-7.15027	8.89e-71
H2-T22	-1.06913	8.9e-71
Slc7a1	6.60176	9.82e-71
Lat2	-8.39653	4.27e-70
Atp5l	3.71807	4.73e-70
Pmaip1	6.90158	9.83e-70
Gm26532	-3.55119	1.06e-69
Ppfibp2	-4.32215	1.12e-69
Fndc3b	1.71097	1.51e-69
Rpl36a	-47.8365	2.47e-69
Zdhhc21	2.06326	5.64e-69
Ddx5	35.8011	6.55e-69
Gm42418	-956.275	8.56e-69
Fcgr2b	7.06812	9.9e-69
Tpt1	-113.976	1.23e-68
Cycs	4.7594	1.72e-68
Ceacam16	1.12369	2.98e-68
Sla2	-2.21224	3.39e-68
Tmem71	16.5208	4.09e-68
Abcf1	10.8916	4.56e-68
Rftn1	5.6495	4.68e-68
Rasgrp2	-4.32959	5.04e-68
Gabarapl2	3.53083	5.78e-68
mt-Co3	-88.77	5.9e-68
Prdx5	1.14735	5.97e-68
Plin2	29.1059	1.5e-67
Rpl37a	-87.783	1.53e-67
Ypel3	-7.14431	1.65e-67
BC005537	8.82046	2.36e-67
Eef1b2	-49.123	3.52e-67
F830016B08Rik	3.78293	3.7e-67
Rplp1	-167.084	1.39e-66
Asap1	3.62575	1.63e-66
Frrs1	6.66393	1.66e-66
Ankrd28	-11.8127	1.73e-66
Msantd4	2.56705	2.89e-66
Luc7l2	-14.2434	3.12e-66
Rpl15	-98.915	3.27e-66
Rps15a	-71.1519	3.64e-66
Aldh2	-9.83127	4.04e-66
Fxyd5	-23.3991	4.53e-66
Fkbp11	-6.20111	5.17e-66
Arpp19	6.30085	5.56e-66
Raph1	4.91288	6.37e-66
Slc14a1	-1.19478	7.04e-66
Stx11	0.712818	7.52e-66
Ctnna1	1.68958	1.12e-65
mt-Cytb	-122.715	1.59e-65
Col4a2	-2.17004	2.27e-65
Dlk1	-16.5944	2.39e-65
Gm13822	0.509427	4.08e-65
Rps9	-11.9923	4.24e-65
Cybb	45.6906	4.78e-65
Itgb3	0.693399	4.9e-65
Pfdn4	1.4768	5.12e-65
Nfkbib	0.997611	5.24e-65
Batf	2.48828	6.75e-65
Nox1	0.764335	7.25e-65
Chmp1b	1.76301	8.29e-65
Slc26a11	-0.579202	9.28e-65
2900060B14Rik	1.3051	1.03e-64
Dgat2	0.954241	1.16e-64
Hexim1	1.9804	1.63e-64
Gm4070	7.92097	1.77e-64
Edem1	5.99735	1.94e-64
Fam53c	1.40798	4.38e-64
Nfkbiz	58.1757	6.64e-64
Denr	111.543	9.77e-64
Itgb7	4.49063	1.16e-63
Ndufs8	4.24759	2.28e-63
Rbbp8	1.04083	2.74e-63
Phf20l1	15.5443	2.84e-63
Marcks	-8.2745	4.54e-63
Csnk1d	2.43459	4.61e-63
Ubl5	8.27151	8.68e-63
Tgm2	0.635212	8.88e-63
Sod1	5.19662	9.67e-63
mt-Atp6	-231.01	1.06e-62
Icosl	0.845093	1.47e-62
Nedd8	4.43685	1.57e-62
Thy1	2.47813	1.79e-62
Gucy1a1	-1.49735	2.01e-62
mt-Co2	-154.802	4.71e-62
Arhgef7	6.38049	5.34e-62
Gpx4	-17.5389	5.4e-62
Tmed3	-5.02381	6.43e-62
Atp6v1b2	1.85289	7.07e-62
Myd88	1.28314	9.11e-62
Ctnnd1	2.22997	1.03e-61
Flt1	0.509511	1.49e-61
Puf60	0.809742	1.72e-61
Aars	10.362	1.73e-61
Sp100	5.71105	2.24e-61
Hspd1	20.0998	2.29e-61
Pdcd1lg2	6.19409	2.34e-61
Chsy1	1.62142	3.45e-61
Pim2	-28.8731	3.51e-61
M6pr	4.38177	3.64e-61
4930503L19Rik	0.310757	3.92e-61
Mboat2	-4.7189	4.19e-61
Lyn	13.714	5.68e-61
Sh3bgrl3	-37.7952	5.95e-61
Mdfi	-1.19761	1.4e-60
Usp45	1.8433	1.51e-60
Tor1aip2	3.44205	1.88e-60
Dpm3	-3.90133	2.06e-60
Ppp1cc	4.09689	2.13e-60
Fam212a	-2.41404	2.3e-60
Ftl1	#VALUE!	3.64e-60
Phykpl	-0.927384	7.71e-60
Arf6	3.85681	9.57e-60
Stat3	-2.78517	1.12e-59
Itgal	3.42539	1.38e-59
Hnrnpdl	11.1163	1.46e-59
Pld4	-3.46838	1.75e-59
Pgd	6.13287	2.25e-59
Lsm3	-6.69922	2.55e-59
Atp6v1e1	15.1774	2.97e-59
Ccl3	504.061	3.11e-59
Ifi208	4.7398	4.3e-59
Cbx3	26.1566	4.58e-59
Pde4b	4.32179	4.79e-59
Nphs1	0.502554	5.62e-59
Tyrobp	-86.1399	5.84e-59
Crebbp	7.25334	6.17e-59
Pdhb	4.79889	7.88e-59
Lat	2.02686	9.48e-59
Psmd14	5.50877	1.02e-58
Arl4a	-7.16929	1.02e-58
0610012G03Rik	-3.24406	1.03e-58
Rpl36	-138.127	1.29e-58
Lpxn	0.415755	1.62e-58
Cdk6	-6.05254	2.12e-58
H2-DMb1	0.263343	2.19e-58
Il10ra	-4.37574	2.33e-58
Nars	25.4102	2.79e-58
Romo1	-2.7078	2.96e-58
Ppard	0.799508	3.12e-58
N4bp1	5.63057	3.6e-58
Wdr89	1.90775	5.03e-58
Tfe3	-1.04106	9.08e-58
Cox7a2l	-3.92596	1.06e-57
Nr4a1	23.5403	1.13e-57
Casp4	1.11987	1.33e-57
Rack1	-56.7575	1.9e-57
Psen2	2.2955	1.96e-57
Phf11d	14.9955	1.99e-57
Shmt2	6.34612	4.44e-57
Clec2d	-3.38948	6.67e-57
Emc1	0.409368	7.69e-57
Selenom	-2.16933	7.85e-57
Mrpl21	2.84048	9.89e-57
Igtp	1.08881	1.03e-56
Hsp90ab1	55.4496	1.22e-56
Cd52	-47.8872	1.67e-56
Ndrg2	-1.01629	1.8e-56
Hif1a	9.19072	4.42e-56
Chmp5	2.90278	5.22e-56
Fam133b	8.57558	6.48e-56
Gm16754	-0.789995	8.25e-56
Lgals9	-1.96024	9.56e-56
Ivns1abp	-1.76517	2.13e-55
Atp5b	8.59384	2.25e-55
Dhx15	8.1068	2.29e-55
Rap1b	18.8826	2.45e-55
Ifi35	2.03409	2.48e-55
Arf2	1.25558	2.5e-55
Fabp5	20.2897	2.64e-55
Rpl24	-88.5224	3.33e-55
Arhgdib	30.1413	4.53e-55
Rpl18	-43.5878	4.97e-55
Angpt1	8.08417	5.33e-55
Eif5a	13.4952	6.03e-55
Pbdc1	4.45022	7.17e-55
Eif4e2	4.6787	7.49e-55
Rplp2	-81.4887	8.54e-55
Tmem243	0.681758	1.27e-54
Skiv2l2	3.1321	1.38e-54
Vmp1	1.06428	3.76e-54
Syce2	0.977476	4.47e-54
Hmga1	-1.12513	5.14e-54
Hspbp1	2.87319	5.17e-54
Akt2	1.19748	5.9e-54
Btg2	7.16287	5.97e-54
Spty2d1	5.47654	6.15e-54
Prkar1a	4.81846	6.86e-54
Ndufa1	3.45494	7.11e-54
C030034L19Rik	-0.950941	1.04e-53
Slirp	1.9786	1.15e-53
Polr1a	1.14357	1.29e-53
Epsti1	6.14521	1.38e-53
Gimap8	-2.20324	1.42e-53
Golga2	1.18417	1.49e-53
Ccl9	-77.6639	1.55e-53
Hist2h2ac	-0.681835	1.59e-53
Ap3d1	2.60575	1.61e-53
Jakmip1	-0.813728	1.7e-53
Ino80b	2.92234	2.03e-53
Csde1	12.2441	2.04e-53
Zc3h15	10.039	2.2e-53
Tmem189	0.601448	2.83e-53
Sdr39u1	1.14186	3.47e-53
Rps26	16.5273	3.8e-53
Stk40	7.98099	4.38e-53
Rpl39	-113.359	4.41e-53
Rpl7a	-48.898	4.43e-53
Epb41l4b	-1.26967	4.61e-53
Banf1	6.31123	4.78e-53
Bin2	-13.7176	5.3e-53
Arf5	-4.36411	5.7e-53
Serpina3f	-17.0229	7.71e-53
Rpl29	-56.9123	8.08e-53
Hcls1	12.2083	8.7e-53
Aig1	0.833481	1.15e-52
Etv5	0.685199	1.29e-52
Trim25	3.95694	1.97e-52
Kxd1	-2.82296	2.03e-52
Trps1	7.45135	2.13e-52
Arl6ip5	-2.1183	2.18e-52
Cox5a	-37.81	2.29e-52
Psmc3	4.51761	2.29e-52
Rela	2.89861	2.88e-52
Slc25a24	5.75207	3.38e-52
Thoc1	2.56905	3.6e-52
Itm2b	-12.1774	4.76e-52
Nsf	1.65144	5.06e-52
Cpeb4	1.25407	5.26e-52
Clec12a	-3.67706	6.52e-52
Adam9	0.752426	6.73e-52
Ltb	72.8247	7.16e-52
Rbbp4	6.19629	1.02e-51
Trim12a	1.81219	1.3e-51
Psma2	3.21977	1.41e-51
Kctd1	-0.551736	2.07e-51
Mthfd1	-0.587118	2.38e-51
P2ry10b	0.343521	2.43e-51
Lacc1	1.33521	2.87e-51
Mylpf	-0.39502	2.91e-51
Smim8	1.39272	3.59e-51
Pag1	-5.16628	3.68e-51
Prmt5	1.67499	6.1e-51
Osm	17.5986	6.26e-51
Fam43a	-9.47246	7.63e-51
Utp20	1.67457	9.46e-51
Mxd1	7.39039	9.49e-51
Acsl4	2.96281	1.13e-50
Cx3cr1	2.42922	1.63e-50
Uqcc2	1.03543	1.66e-50
Rpl41	-61.7724	2.05e-50
Myct1	-4.6232	3.13e-50
Eif2s3x	2.04284	3.71e-50
Metap2	17.134	4.66e-50
Ublcp1	0.308215	4.88e-50
Creld2	1.20324	5.11e-50
Ncf2	7.33631	5.56e-50
Runx2	-4.74016	8.03e-50
Znhit1	1.91497	1.14e-49
Hdgf	5.23647	1.18e-49
Bmyc	-5.91775	1.24e-49
Rpl14	-109.772	1.67e-49
Psmc4	-0.414016	1.84e-49
Scpep1	10.9172	1.87e-49
Dock2	5.40332	1.93e-49
Kcnk5	-0.892768	1.99e-49
Afp	-15.4744	2.9e-49
Cd93	-3.52922	2.95e-49
H2afv	-4.97199	3.6e-49
Nop10	-3.51105	4.4e-49
Gm26526	0.630293	4.49e-49
Fbxo6	0.728624	5.92e-49
Scd1	8.06959	6.47e-49
Tmbim6	8.18606	7.79e-49
Ttc32	1.2663	8.29e-49
Pstpip1	-1.01466	9.4e-49
Mob1a	2.28628	1.07e-48
Ttll7	-0.341631	1.11e-48
Gla	1.0677	1.17e-48
3110082I17Rik	1.26583	1.17e-48
Hnrnpl	8.18566	1.27e-48
Dtnbp1	-3.82484	1.49e-48
Psap	-160.354	1.78e-48
Prtn3	-163.212	2.1e-48
Rasgef1b	-5.58335	2.42e-48
Galnt3	0.647804	2.72e-48
Fam129b	8.35221	3.24e-48
Hmgn5	3.79465	3.31e-48
Tlnrd1	0.714982	3.52e-48
Ran	-7.61348	4.1e-48
Eif2b4	1.45443	4.73e-48
Ankfy1	1.10702	5.14e-48
Gm42047	-42.8605	5.68e-48
Cstf2	1.26226	6.33e-48
Cox17	4.00858	7.1e-48
Mrto4	1.57485	7.87e-48
Ptafr	10.8664	9.64e-48
Rel	0.847878	1.02e-47
Ube2l6	2.47436	1.29e-47
Erap1	2.09152	1.33e-47
Napsa	-19.0459	1.37e-47
Chchd2	25.2102	1.38e-47
Sytl1	-1.15949	1.39e-47
Mier1	4.44858	1.98e-47
Senp5	2.05225	2.93e-47
Slfn2	-7.31943	3.18e-47
Psph	5.51062	4.82e-47
Cd72	-6.70418	5.36e-47
Jund	-106.278	5.76e-47
Cops9	5.02053	6.65e-47
Klrd1	-30.2588	1.13e-46
Ccdc85b	-0.891961	1.14e-46
Ncoa5	1.08	1.16e-46
1810058I24Rik	-1.48578	1.18e-46
Sbno2	3.95997	1.57e-46
Nbn	12.1046	1.67e-46
Slc35a4	1.48975	1.68e-46
Psmb10	2.17216	2.19e-46
Mcm7	45.5394	2.28e-46
Cd28	7.59023	3.14e-46
Ppp2r1a	5.17601	3.53e-46
Chd7	5.03936	5.89e-46
Cfp	3.70211	7.56e-46
Kpnb1	3.66838	7.73e-46
Irf2bp2	-9.50194	7.91e-46
Gars	15.9368	8.46e-46
Ino80e	2.49826	8.52e-46
Hnrnpd	17.9073	9.08e-46
Cd164	2.17373	9.98e-46
Pik3cd	-3.31217	1.07e-45
Plekho1	-5.98736	1.07e-45
Dynlt1f	-1.11386	1.33e-45
Nbr1	6.13451	1.42e-45
Sp3os	-1.46464	1.73e-45
Il18bp	0.357415	1.93e-45
Cct8	6.34621	2.04e-45
Ank	-1.1382	2.18e-45
Med27	0.533244	2.54e-45
Rps21	-180.722	2.58e-45
Actr3b	-1.68406	2.81e-45
Uhrf1bp1l	2.19336	2.94e-45
Zc3h4	0.871559	3.37e-45
Rpl36al	-9.29432	7.28e-45
Vps33a	0.348272	7.78e-45
Milr1	-2.34935	8.44e-45
Gimap7	-2.23412	1.38e-44
Atp6ap1	3.31894	1.47e-44
Rpl5	-2.37349	1.61e-44
Ptgr1	1.76936	1.91e-44
Slc7a8	0.276823	1.95e-44
Nt5c	2.10421	2.03e-44
Atp5g1	57.664	2.39e-44
Taf5l	0.307173	2.59e-44
9930111J21Rik2	1.69534	2.66e-44
Atf6	9.02707	2.75e-44
Fis1	4.00735	2.8e-44
Fhl3	0.31972	2.94e-44
Vps37b	13.2665	3.32e-44
Myo6	-0.704772	3.56e-44
Myof	-0.681834	3.56e-44
Gm26797	0.252274	3.68e-44
Tars	15.4846	4.83e-44
E2f2	2.19466	5.36e-44
Rpl8	-98.2251	7.91e-44
Tspan32	-2.88128	8.2e-44
Slc25a3	16.9954	1.12e-43
Rps14	-46.4433	1.24e-43
Il2rg	19.2321	1.28e-43
Tubb4b	30.8293	1.49e-43
H2afj	-7.46326	1.54e-43
Cnot6	2.63016	2e-43
Anapc13	1.81489	2.08e-43
Hist1h2bc	23.2701	2.21e-43
Gm12185	0.638834	2.37e-43
Otud6b	2.0691	2.55e-43
Txnrd1	5.18345	3.12e-43
Tuba1a	18.8474	3.38e-43
Cdkn2d	2.39986	3.39e-43
Ankrd49	4.00235	3.48e-43
Psma7	4.57885	3.7e-43
Iars	9.46862	3.94e-43
Pfas	0.544536	8.06e-43
H3f3b	94.5436	8.29e-43
Kctd10	1.07082	8.39e-43
Nfe2	-15.7036	8.47e-43
Rnaseh2b	0.510927	8.61e-43
Irgm2	2.91282	8.89e-43
H2-K1	87.5265	1.18e-42
Gltp	-2.06319	1.29e-42
Taf1d	52.4913	1.43e-42
Cfl1	20.0889	1.47e-42
Chac1	3.67593	1.61e-42
Nedd4	10.1091	1.79e-42
Cox14	-4.68059	2.11e-42
Cct3	2.24532	2.45e-42
Dnaja1	22.9642	2.55e-42
Dhrs7	4.01844	3.33e-42
Chpt1	3.14516	3.56e-42
Fgf11	-0.264089	3.87e-42
Cltb	0.659601	4.18e-42
Rlim	2.6796	4.33e-42
Srebf2	3.72315	4.5e-42
Ndufa5	3.74077	4.83e-42
Ywhae	18.3094	4.86e-42
Tuba1b	5.89705	5.53e-42
Rpl21	-65.5878	5.53e-42
Ptprcap	-5.32235	5.85e-42
Hnrnph1	11.3345	6.17e-42
Med11	0.767703	6.67e-42
Sumf1	0.277764	7.17e-42
Trim56	2.5619	7.74e-42
Cnppd1	0.796415	8.15e-42
Cebpb	-3.06302	8.23e-42
Dapp1	-3.7766	8.52e-42
Immp2l	-0.535769	9.6e-42
Evl	-0.897012	1.03e-41
Cpne3	5.0047	1.06e-41
Ube2v1	0.578186	1.13e-41
Heatr1	2.50822	1.21e-41
Rab29	0.976341	1.35e-41
Rab1a	3.48535	1.35e-41
Acly	11.6153	1.39e-41
Ino80d	3.36766	1.61e-41
Irf9	1.60235	2.11e-41
Rpf1	2.17569	2.21e-41
Mcm4	8.3017	2.47e-41
Foxj2	0.320338	2.7e-41
Tgtp2	4.9318	2.7e-41
mt-Nd4	-56.0091	2.84e-41
P2rx4	54.11	3.26e-41
Ascc3	3.40879	4.56e-41
Gimap9	-4.17335	4.88e-41
Mcts1	2.77076	5.57e-41
Srsf6	8.28867	5.66e-41
Sh3bgrl	5.80403	5.78e-41
Pcyt1a	4.55194	6.82e-41
Brox	1.92393	6.92e-41
Camk2d	6.66657	6.98e-41
Gclm	-63.5003	8.11e-41
Aldoc	-7.29245	9.1e-41
Tmem55b	-1.21935	9.74e-41
Gm12195	0.329484	9.77e-41
Uck2	4.48069	1.31e-40
Izumo4	-0.57628	1.4e-40
Myh10	-0.912758	1.41e-40
Tnf	14.0601	1.45e-40
Leo1	0.859808	1.9e-40
Brd2	4.20233	1.96e-40
Tmem37	-0.282997	1.99e-40
Lyst	-3.80523	2.04e-40
Dynll1	-0.725833	2.08e-40
Rpl7	-98.1555	2.36e-40
Zfp219	-0.53189	2.44e-40
Slc25a44	0.541188	2.6e-40
Cp	-2.69743	3.14e-40
Magoh	4.02961	3.64e-40
Elob	14.0707	4.31e-40
Csf2rb2	0.484662	5.58e-40
Ggt5	-0.721859	5.68e-40
Eif1a	3.64711	7.86e-40
Uqcrc1	3.2844	1.19e-39
Ube2j1	1.32673	1.38e-39
Ccdc71l	1.12362	1.66e-39
Mdh2	4.05241	1.76e-39
Polr2k	0.820577	1.85e-39
Trem1	0.427988	1.92e-39
Ncstn	1.33113	2.27e-39
D730003I15Rik	-0.659387	2.35e-39
Snrpf	3.37104	2.39e-39
Zfp318	2.92352	2.69e-39
Atg12	18.3092	2.78e-39
Lrrc58	4.37924	2.84e-39
Josd2	0.916155	3.75e-39
1110004F10Rik	5.57502	3.84e-39
Serinc1	9.64606	3.95e-39
Nrxn1	-0.352876	4.84e-39
Tbxa2r	-1.45628	5.48e-39
Phf11c	0.303816	6.43e-39
Slc2a6	1.94907	6.68e-39
Rpl23	-67.3989	6.83e-39
Sox5	0.584463	6.95e-39
Atp2a2	3.49133	7.02e-39
Srp9	-4.72828	7.2e-39
Atrnl1	0.366354	8.02e-39
Dot1l	6.02019	9.05e-39
Ppp2r3c	2.96053	9.08e-39
Ogfr	1.661	1.07e-38
AL590144.2	-1.84843	1.08e-38
Rps20	-80.013	1.24e-38
Tsc22d3	-1.0808	1.34e-38
Marcksl1	11.9463	1.56e-38
Trafd1	1.63985	1.57e-38
Rsu1	3.78875	1.63e-38
Gnptg	0.29577	1.65e-38
Kars	3.86689	2.17e-38
Tcf7	-7.55323	2.68e-38
Rps27a	-205.164	2.68e-38
Gnl3l	2.90865	2.83e-38
Ier3	35.8132	3.03e-38
Gm1673	-1.29378	3.19e-38
Slc7a5	2.50185	3.36e-38
Samhd1	9.57376	3.54e-38
Klf7	0.573215	3.71e-38
Mea1	0.791662	3.8e-38
Eea1	16.3095	5.14e-38
Naip2	0.512565	5.21e-38
Galnt7	0.478489	5.29e-38
Psmd2	2.57237	5.37e-38
Cad	0.824557	5.98e-38
Pla2g4a	-2.04118	6.16e-38
Rps27	-112.602	6.86e-38
Spns1	0.311311	8.62e-38
Satb1	-12.5492	8.83e-38
Qdpr	1.08693	9.04e-38
Ptgs1	0.513559	9.34e-38
Tm7sf2	0.67877	9.69e-38
Acy1	0.294901	9.84e-38
Med13	4.3899	1.23e-37
Ndufa3	0.937426	1.49e-37
Rnf144a	3.52622	1.54e-37
Serpina3g	36.0223	1.65e-37
Ddx24	9.79009	1.8e-37
Mkrn1	1.27749	1.87e-37
Zfand1	-0.55725	1.91e-37
Nab1	2.97125	2.2e-37
Ccdc137	1.88497	2.6e-37
Daam1	-1.18761	2.63e-37
Slc25a5	8.545	3.64e-37
Rabac1	-3.10805	3.87e-37
Naa20	3.89355	3.89e-37
Tgtp1	3.49466	5.01e-37
Mfsd5	1.33992	5.05e-37
mt-Nd4l	-20.4861	5.54e-37
Zfpm1	-2.81981	7.37e-37
Per3	-1.34244	7.86e-37
Pglyrp2	-2.49013	9.6e-37
Ppa1	1.28126	9.69e-37
Ube2e2	-0.262201	1e-36
Usb1	0.657419	1.08e-36
Creb5	0.457445	1.26e-36
Slco3a1	-11.0607	1.26e-36
Hnrnpu	15.5358	1.43e-36
Pigyl	-1.85273	1.7e-36
Bbip1	3.09933	1.72e-36
Spred2	1.42174	1.82e-36
Hid1	-0.287602	1.84e-36
Ap1m1	0.901456	1.9e-36
Bcl2l11	5.54971	2.56e-36
Zbtb7a	7.98941	2.75e-36
Cd44	-18.1501	3.22e-36
Slc24a5	-0.764776	4.19e-36
Gjb3	-0.446791	5.09e-36
Ctbp1	2.47009	5.43e-36
Pygm	-0.396741	5.57e-36
Rhbdf2	0.63681	6.43e-36
Pop7	0.947238	6.52e-36
Crnkl1	2.44	6.77e-36
4833403J16Rik	-0.406179	6.96e-36
Bet1	-10.7191	7.98e-36
Cox6c	22.9072	8.84e-36
Sf3a2	1.25436	9.36e-36
Trp53	7.04109	1.07e-35
Armc5	0.496119	1.08e-35
Rhog	3.91359	1.1e-35
Eef2	29.634	1.12e-35
Trim26	0.605743	1.27e-35
Farsb	1.12742	1.37e-35
Osgin2	1.70057	1.63e-35
Bin1	-1.4999	1.74e-35
Map2k1	0.960423	1.76e-35
Pak1ip1	5.00196	1.83e-35
Baz1a	11.1544	1.84e-35
Snapc1	1.25572	1.86e-35
Rpl23a	18.879	2.03e-35
Pi16	0.62491	2.1e-35
Ltv1	0.929416	2.22e-35
Aida	1.59258	2.25e-35
Nsa2	6.54192	2.26e-35
Babam1	1.12873	2.54e-35
Ppp1r8	1.34678	2.76e-35
Ywhag	1.27234	2.88e-35
Mplkip	-2.09848	3.02e-35
Eri1	-1.10543	3.39e-35
Il18rap	5.8092	3.42e-35
Ulbp1	-4.83111	3.51e-35
Bcl6	8.93322	3.98e-35
Cnot3	2.70625	4.13e-35
Fcho1	-1.03528	4.26e-35
Rc3h2	4.99119	4.57e-35
Sh3bp4	0.264828	4.82e-35
Mmadhc	0.941129	4.96e-35
Zfr2	-0.331305	5.15e-35
Tbc1d10c	1.0304	5.55e-35
Mgat1	-1.39289	5.84e-35
Lsm7	-3.99463	5.9e-35
Gm17590	0.408598	6.04e-35
Mcm3	2.71279	6.15e-35
Nsmce1	1.69973	6.22e-35
Tmem127	0.69417	6.54e-35
Mpst	-0.965442	6.62e-35
Nfkbia	55.9833	6.65e-35
H2-Q6	9.1037	7e-35
Pno1	3.65813	7.05e-35
Id1	3.82413	7.11e-35
Ctsb	-59.6989	8.04e-35
Sf3b4	2.40481	8.1e-35
Eif3f	-27.2936	8.45e-35
Tfdp1	5.64322	9.77e-35
Socs3	6.54385	1.01e-34
Hs6st2	0.897195	1.04e-34
Bst2	-28.5595	1.08e-34
Rps23	-57.5548	1.12e-34
Kdelr1	-1.21639	1.2e-34
Ncln	0.634842	1.51e-34
2810004N23Rik	2.84444	1.75e-34
Pcbp2	10.1141	1.77e-34
Col4a1	-3.4809	1.78e-34
Alyref	0.82386	2.38e-34
Ctsl	0.295894	2.45e-34
Snx14	-1.98807	2.58e-34
Pirb	3.80346	2.59e-34
Itgb5	-0.846927	2.71e-34
Gm26735	16.1316	2.74e-34
Zfp422	-1.79627	2.89e-34
Spn	5.13494	3.35e-34
Fam111a	18.7762	3.94e-34
Apobr	2.57559	4.61e-34
Bud31	2.80124	4.8e-34
Sfpq	30.5833	5.4e-34
Mfsd1	2.64417	6.36e-34
Srebf1	1.54882	7.06e-34
Psrc1	-1.1737	7.2e-34
Ifngr2	2.3066	7.55e-34
Prelid1	14.688	7.84e-34
Rrp15	4.06308	8.46e-34
Ikzf2	7.85303	8.51e-34
Supt5	4.01392	8.81e-34
Timm8a1	-1.50315	8.97e-34
Lsm4	2.50845	9.87e-34
Tfdp2	-1.30759	9.9e-34
Zswim4	0.468618	1.05e-33
Rbm39	25.525	1.16e-33
Dnajc11	1.59394	1.17e-33
Surf6	1.57822	1.2e-33
Ndufa6	-8.05067	1.24e-33
Prr5l	0.537728	1.31e-33
Zfp281	1.09908	1.39e-33
Lamp2	21.5951	1.45e-33
Irf2	2.88661	1.53e-33
Adssl1	-3.21364	1.56e-33
Bora	-0.78507	1.58e-33
Bbc3	-3.27767	1.86e-33
Prkra	-0.645314	1.88e-33
Tmem123	-0.480931	1.9e-33
Map2k2	3.00271	1.96e-33
Gimap4	-9.51946	2.12e-33
Rpl19	-80.9064	2.55e-33
Oat	-2.49224	2.76e-33
Pttg1	1.79079	3.1e-33
Casc3	1.55513	3.2e-33
Pip5k1a	4.99684	3.33e-33
Mon1b	0.311125	3.62e-33
Eif4g3	3.49887	3.63e-33
Susd3	-0.872765	3.65e-33
Ube2q1	3.36366	3.74e-33
Cox5b	-3.44951	4.17e-33
Dusp2	0.250628	4.48e-33
Rab5c	4.13867	4.56e-33
Samd12	-1.26765	4.97e-33
Gm15856	0.261441	5.02e-33
Dazap2	4.82455	5.08e-33
Lag3	-2.36431	5.28e-33
Rpl28	-140.408	5.37e-33
Rnf114	3.90623	5.48e-33
Cd302	1.40172	5.53e-33
Tmed5	-4.14459	5.66e-33
Endod1	0.325848	6.57e-33
Gm49336	0.746133	6.74e-33
Etfb	1.88645	6.87e-33
Tdg	-0.601328	7.05e-33
Atp10a	2.59912	7.42e-33
Mmp14	2.54491	8.35e-33
Naa38	2.10895	9.25e-33
Impa2	-1.76535	9.32e-33
Cep164	-2.16637	1.02e-32
Zdhhc15	0.60653	1.07e-32
Dnmt3b	-1.93962	1.09e-32
Krtcap2	-4.46784	1.11e-32
Tpst1	0.604782	1.3e-32
Bmi1	0.89552	1.4e-32
Prpf18	-10.4806	1.44e-32
Hivep2	1.09931	1.58e-32
Aplp2	-12.4692	1.74e-32
Ablim1	-7.42199	2.11e-32
Hmgn1	6.17726	2.18e-32
Pnpt1	1.81468	2.23e-32
Reep3	3.32959	2.68e-32
Cltc	15.391	2.71e-32
Iars2	1.35032	2.84e-32
Cast	15.7117	3.01e-32
Tma16	8.42207	3.06e-32
4833439L19Rik	0.813027	3.12e-32
Igbp1	-2.27255	3.45e-32
Sox4	33.4883	3.74e-32
Relb	3.32588	4.02e-32
Treml2	5.97547	4.15e-32
Psmg1	0.77571	4.28e-32
Nasp	-2.32983	4.43e-32
Zcchc9	13.1532	4.83e-32
Ncl	85.386	5.13e-32
Dusp16	2.10272	5.24e-32
Slc20a1	12.2707	5.29e-32
Fam169a	-0.253178	5.55e-32
Ctsd	-46.3815	6.1e-32
Cct2	9.87589	6.36e-32
Sfmbt1	0.788173	6.43e-32
Uqcr10	-10.9254	6.65e-32
Nap1l1	16.5197	6.87e-32
Ndufs5	2.24625	7.08e-32
Csf2rb	13.2866	7.37e-32
Samd8	0.510174	7.47e-32
Gm15987	7.87512	8.22e-32
Prr5	-0.555436	8.23e-32
Scin	-2.34697	8.34e-32
Ctnnb1	4.7934	9.27e-32
Cdc42se1	-6.47453	1.08e-31
Mcm6	-6.40314	1.11e-31
Lsm8	0.77853	1.14e-31
Sdhb	2.25907	1.16e-31
Msh6	-0.932654	1.37e-31
mt-Co1	#VALUE!	1.46e-31
Grn	23.4991	1.81e-31
Bms1	2.12341	1.84e-31
Birc3	22.3568	2.04e-31
Hars	0.860933	2.14e-31
Psmb8	0.914297	2.24e-31
Gm16141	-0.952933	2.26e-31
St3gal5	0.560172	2.3e-31
Pard6g	-0.413051	2.44e-31
Tpd52l2	2.64501	2.68e-31
Mov10	0.672276	2.72e-31
Ddx18	3.70849	3.3e-31
Trp53inp1	4.70286	3.52e-31
Sertad1	1.13215	3.92e-31
Rps6	-28.3244	4e-31
Cs	6.62253	4.26e-31
Dhrs4	0.722757	4.28e-31
St13	9.62618	4.69e-31
Lcp1	3.47722	4.69e-31
Vezf1	2.0341	4.78e-31
Ssr4	1.38856	4.94e-31
Selenon	1.15877	5.13e-31
Atp6v1a	8.13389	5.25e-31
Bop1	0.369885	7.36e-31
Sap18	-1.34883	8.5e-31
Cpq	3.40037	9.08e-31
Eif4g1	15.1499	9.17e-31
Tes	4.81312	9.82e-31
Lax1	-0.745052	1.04e-30
Hpgds	1.32137	1.05e-30
Pea15a	11.8008	1.06e-30
Mybbp1a	15.1502	1.18e-30
Frat2	-0.454921	1.23e-30
Gmnn	-6.03858	1.27e-30
Gpr65	1.88279	1.38e-30
Ifitm2	-89.0633	1.57e-30
Lamb3	-0.269379	1.61e-30
Upp1	19.7791	1.77e-30
Btg1	97.4903	1.82e-30
Bdp1	7.76318	1.89e-30
Synpo	0.352366	1.97e-30
Lactb2	2.16798	2.01e-30
Parp10	0.602064	2.04e-30
Hotairm1	-3.1328	2.17e-30
Fem1b	0.644596	2.29e-30
Abcg2	-1.06702	2.44e-30
Szrd1	0.990782	2.66e-30
Zyx	-17.5128	2.69e-30
Rapgef2	5.83144	2.74e-30
Tmem176a	-0.256324	2.86e-30
Fbxw11	3.78235	3.17e-30
Dhx16	0.63789	3.29e-30
Icam2	0.778297	3.4e-30
Sec13	1.92976	3.58e-30
Ddt	26.9637	3.6e-30
Sla	0.459211	3.75e-30
Srrt	1.60085	3.8e-30
Ifrd2	0.496249	4.1e-30
Ndufa10	2.2099	4.15e-30
Crebzf	-1.26536	4.19e-30
Rab27b	-26.7022	4.41e-30
Gp9	0.383032	4.49e-30
Tmsb10	701.122	4.51e-30
Ap2m1	7.43538	4.59e-30
Etfa	2.0851	4.69e-30
Fam214b	0.493057	4.79e-30
Rras2	-0.394212	4.87e-30
Rbfox2	0.911216	6.18e-30
Dhx40	3.30164	6.28e-30
Parp11	1.37629	6.68e-30
Cdkn1b	-1.75459	6.82e-30
Prelid3b	2.02663	7.23e-30
Bcl2	6.25145	7.48e-30
Capn2	3.34224	7.55e-30
Clk1	13.4627	7.56e-30
Etf1	8.84682	7.59e-30
Ilk	1.74282	7.72e-30
Usp25	3.69522	8.93e-30
Tdrd7	0.657021	9.22e-30
Gna13	3.11084	9.62e-30
Psmc5	2.83376	1.02e-29
Atp5j2	-1.27992	1.02e-29
Psat1	3.09109	1.08e-29
Casc4	-0.383857	1.16e-29
Aven	0.428933	1.35e-29
Aoah	2.55651	1.63e-29
Mdn1	0.364706	1.76e-29
Tmc6	0.641944	1.93e-29
Myl12a	3.53561	1.94e-29
Actb	210.107	2.1e-29
Zfp467	-1.71095	2.15e-29
Ece1	0.772235	2.16e-29
H2-Oa	-0.833654	2.37e-29
Med7	0.637319	2.45e-29
Cdipt	1.36229	2.53e-29
Dcp1b	0.428572	2.59e-29
Acads	-1.39378	2.6e-29
Acadl	5.89958	2.67e-29
Lman1	-7.14145	2.79e-29
Rabggtb	4.14049	2.84e-29
Ube2s	-15.3306	2.95e-29
Ptpn18	-4.60176	2.99e-29
Adprh	1.63225	3.06e-29
Eif4a1	11.2874	3.25e-29
Lrif1	1.68882	3.49e-29
Pop4	0.796287	3.54e-29
Dph3	0.450509	4.06e-29
Pola1	11.8965	4.06e-29
Smad5	1.21386	4.18e-29
Pbrm1	7.51086	4.61e-29
Eif3c	11.7823	5.57e-29
Kctd14	-1.25838	5.65e-29
Cpd	0.962965	5.66e-29
Nsdhl	1.21956	5.7e-29
E230032D23Rik	-1.43036	5.94e-29
Mrpl37	0.473288	5.95e-29
Actr1a	1.02198	6.11e-29
Abhd17b	6.17566	6.24e-29
Ing5	1.07428	6.24e-29
Mettl27	-0.96872	7.33e-29
Ccdc122	0.740608	8.57e-29
Thap3	-0.713183	8.81e-29
Coa5	1.64702	9.07e-29
Abi1	3.22475	1.05e-28
Pom121	0.809307	1.07e-28
Ppp2r5c	2.92405	1.26e-28
Pafah1b1	5.94166	1.27e-28
Ninj1	-3.99013	1.43e-28
Abcb1b	1.0044	1.53e-28
Rpl31	-0.710676	1.54e-28
Pnisr	-4.3236	1.63e-28
Mtch2	2.02732	1.72e-28
Eef1d	-22.0088	1.81e-28
Slc22a3	-0.408304	1.82e-28
Fam13b	0.8804	1.89e-28
Cd7	-34.8495	1.94e-28
Nbdy	-0.957575	1.96e-28
AC160336.1	2.00943	2.08e-28
Tst	-0.583292	2.21e-28
Fam46a	37.2184	2.37e-28
Nudt2	-1.27154	2.56e-28
Spg7	0.607429	2.64e-28
Acap1	-2.39793	2.82e-28
Trim41	0.59105	2.99e-28
Chn2	0.547377	3e-28
Emc10	0.830263	3.04e-28
Litaf	7.15768	3.05e-28
Ssh2	1.42489	3.25e-28
Osbpl9	5.6406	3.39e-28
Rpl13	-106.41	3.45e-28
B4galt1	2.58745	3.91e-28
Eef2k	-2.54431	4.25e-28
Ift22	0.755793	4.4e-28
Psmb7	2.82636	4.55e-28
Adipor1	5.10641	4.67e-28
Eif5	21.8198	5.07e-28
Fam120a	3.14677	5.07e-28
Cxcr4	-0.420625	5.11e-28
Flot2	0.464749	6.15e-28
Pdcd11	6.76329	6.39e-28
Noc3l	2.03937	6.54e-28
Rbx1	0.39465	6.82e-28
Bcl2l13	0.712811	6.93e-28
Idh1	1.61967	7.53e-28
Tmsb4x	41.7367	8.42e-28
Prkch	-0.698869	8.68e-28
Cd69	55.509	8.72e-28
Nup205	1.03035	8.85e-28
Amd2	0.342367	9.57e-28
Camk2b	-0.613136	1e-27
Plagl2	1.02867	1.03e-27
Dcun1d1	-3.50414	1.03e-27
Tob2	1.05586	1.06e-27
Gk	8.23903	1.1e-27
Gm42031	-1.11265	1.41e-27
Ripk2	11.0192	1.5e-27
Flt3	-6.22809	1.61e-27
Mtf1	0.707295	1.65e-27
Atl2	0.525582	1.69e-27
Cntrl	3.86154	1.72e-27
Ccz1	5.00193	1.77e-27
Slc25a39	9.55196	1.8e-27
Mfsd14b	0.530116	2e-27
Eif3m	-6.28131	2.15e-27
Mrpl14	-4.37998	2.28e-27
Tex10	2.20841	2.28e-27
Ccdc91	-0.946154	2.72e-27
Sumo1	8.32556	2.85e-27
Tnpo3	2.91006	2.96e-27
Hrh2	0.376931	3.25e-27
Uimc1	1.73244	3.57e-27
Ing3	2.86549	3.88e-27
Irf2bpl	1.52123	4.27e-27
Dkc1	4.66888	4.38e-27
Zc3h12a	1.29759	4.77e-27
Calcrl	5.35473	4.93e-27
Zmat2	2.39357	5e-27
Ddb1	4.65049	5.22e-27
Mbd6	0.377795	5.33e-27
Dctn4	12.3056	5.38e-27
G430095P16Rik	-0.784306	5.51e-27
Gmpr	-0.489616	5.59e-27
Cxxc5	-1.87638	5.74e-27
Plod2	0.929841	5.97e-27
Lilr4b	5.38198	6.06e-27
Ep300	2.79469	6.33e-27
Kat6a	5.76783	6.4e-27
Bsdc1	0.923947	6.56e-27
Anxa6	6.44026	7.46e-27
Gm10076	-28.532	7.46e-27
Aff1	3.74193	7.97e-27
Smpdl3a	-0.410226	8.28e-27
Nptn	2.90753	8.39e-27
Ubxn8	0.632237	8.44e-27
Itpripl2	0.621137	8.7e-27
Mylip	0.675202	8.92e-27
Rab38	-4.05285	9.45e-27
Pfn1	20.6007	9.94e-27
Rybp	2.17374	1.01e-26
Commd3	-2.44776	1.18e-26
Ptbp1	4.24338	1.19e-26
Itpr1	-0.592833	1.21e-26
Selenok	-4.81266	1.43e-26
Ak6	0.788578	1.44e-26
Sppl2a	6.21933	1.54e-26
Tpm3	9.55072	1.6e-26
Ypel2	-0.255798	1.68e-26
Acot13	-0.541221	1.69e-26
Rc3h1	5.12585	1.7e-26
Ctnnbl1	1.01947	1.7e-26
Ccnk	1.37044	1.89e-26
Ldlrad4	-1.02714	1.93e-26
Hsd17b12	1.49947	2.16e-26
Acin1	11.6207	2.43e-26
Slc28a2	-0.845648	2.44e-26
Cd48	-6.90709	2.67e-26
Ap1b1	0.771759	2.69e-26
Cmtm3	0.467174	2.71e-26
Alkbh5	1.85264	2.78e-26
Mrps22	0.615487	2.79e-26
Osbpl1a	-1.60181	2.97e-26
Plod3	0.516334	3.21e-26
Lmo2	-7.61831	3.44e-26
Gsap	0.277935	3.89e-26
St3gal6	0.280727	3.9e-26
Cyb5b	2.66212	4.02e-26
Gsk3a	2.53221	4.03e-26
Basp1	24.6724	4.04e-26
Arih2	1.75066	4.34e-26
Fus	31.9431	5.04e-26
Meis1	-15.2651	6.94e-26
Lars	-2.14994	7.06e-26
Arpc5	8.29886	7.15e-26
Gtf2f1	2.14984	7.35e-26
Eapp	2.245	7.83e-26
Med24	0.90385	8.39e-26
Gns	1.22176	8.43e-26
Spcs2	-6.62573	8.77e-26
Plag1	-0.589479	9.09e-26
Akr1c13	-22.0946	9.46e-26
Rpgrip1	-0.458161	9.61e-26
Nup88	0.92265	1.01e-25
Rpl18a	-43.4447	1.18e-25
Slc4a2	0.318554	1.21e-25
Tiam1	1.31133	1.29e-25
Muc13	-12.5257	1.31e-25
Ppdpf	-1.78241	1.33e-25
Camk2a	2.66644	1.42e-25
Rpl37	-160.136	1.47e-25
Rgs10	-2.96528	1.53e-25
Mipol1	-0.485689	1.79e-25
Il17re	-0.704162	1.83e-25
Cd79b	-1.43512	1.89e-25
Zbtb12	-0.626087	1.93e-25
Ikbke	1.65605	1.94e-25
Mtpn	11.5146	2.22e-25
Txlna	1.36691	2.32e-25
Tmem150b	-0.345005	2.36e-25
Matk	-0.454766	2.48e-25
Nsrp1	0.903901	2.54e-25
Cox20	-0.971424	2.8e-25
Tmem161b	0.612463	2.81e-25
Mrpl1	1.09581	2.85e-25
Rrad	-27.7246	3.02e-25
Mtmr14	1.56512	3.2e-25
Ldhb	-0.420723	3.58e-25
Tpr	55.1525	3.75e-25
Hivep1	3.90755	3.97e-25
Bicd1	-4.64751	4.22e-25
Arid5a	0.321187	4.26e-25
Gar1	2.47908	4.28e-25
Cndp2	18.4562	4.73e-25
Ppp4c	3.24016	5.23e-25
Ddit3	49.5599	6.34e-25
Slc25a46	0.513316	6.43e-25
Esf1	11.3949	6.43e-25
Gm28875	1.70237	7.04e-25
Nipa2	1.91308	7.22e-25
Cd81	16.9142	7.55e-25
Nagk	1.22503	7.76e-25
Eftud2	1.66937	7.93e-25
Strn4	1.03721	8.73e-25
Wdr41	0.381454	9.2e-25
Atp7a	0.8973	1.06e-24
Me2	0.523849	1.06e-24
Il3ra	0.522203	1.07e-24
Tmem167	-5.34664	1.07e-24
Hnrnpa0	23.2561	1.09e-24
Eif3k	2.8301	1.12e-24
Mtdh	-31.384	1.14e-24
Jun	23.778	1.39e-24
Coq7	0.345868	1.44e-24
Ccdc73	-0.413513	1.48e-24
Spryd7	2.28914	1.66e-24
Erg	-1.32387	1.67e-24
Actr2	14.7776	1.8e-24
Nucks1	23.0644	1.81e-24
Hmgcs1	-16.2526	1.84e-24
Chchd7	-1.48217	1.84e-24
Mcoln1	0.264428	1.92e-24
Stom	0.701443	2.02e-24
Uhmk1	1.00412	2.03e-24
Iah1	1.00856	2.11e-24
Ggps1	1.05515	2.12e-24
Ndufa2	1.01729	2.16e-24
Snu13	2.10702	2.16e-24
Ccr10	0.295672	2.23e-24
Rpl13a	-10.9672	2.24e-24
Wdr70	0.913876	2.24e-24
Mri1	-1.33444	2.39e-24
Sars	3.22652	2.41e-24
Vamp3	1.07607	2.54e-24
Wipf2	0.625796	2.59e-24
Psme3	1.60147	2.6e-24
Chmp3	1.29622	2.75e-24
Gtpbp1	0.481661	2.76e-24
Irak2	0.438629	2.97e-24
Isoc2b	-0.292385	3.22e-24
Zfp384	0.480523	3.26e-24
Ptpn23	0.556036	3.97e-24
Cd9	-25.2522	4.03e-24
Nsun4	0.40795	4.42e-24
Ssu72	-3.07872	4.43e-24
Ipmk	0.793277	4.52e-24
Fbxo28	0.582636	4.8e-24
Ndel1	4.89437	4.94e-24
Wipf1	1.99551	5.04e-24
Psma4	3.16506	5.36e-24
Irf8	-22.611	5.74e-24
Cbx2	-0.355856	5.94e-24
Lgals1	90.0071	6.04e-24
Zcchc6	8.82763	6.12e-24
Paics	22.9593	6.85e-24
Mxd4	-1.63947	7.01e-24
Bmpr2	0.48887	7.78e-24
Paqr5	-0.546364	7.82e-24
Pum1	9.05931	8e-24
Pik3cb	0.474532	8.12e-24
Serinc3	3.02529	8.3e-24
Selenot	1.64679	8.82e-24
Ywhah	9.25339	9.24e-24
Plxnc1	-1.2673	9.46e-24
Smcr8	0.315801	1e-23
Cd27	-0.667562	1.04e-23
Cyb5a	-3.65279	1.05e-23
Terf1	-0.725283	1.05e-23
Cnpy2	-5.33362	1.09e-23
Mrpl3	1.19512	1.1e-23
Pim1	16.3838	1.13e-23
Vac14	0.40589	1.14e-23
Tsc1	0.750114	1.16e-23
Cmc1	-1.86393	1.19e-23
Tle1	0.643255	1.19e-23
9330160F10Rik	-0.286845	1.22e-23
Mrpl50	1.7785	1.28e-23
Ralgapa1	1.07091	1.31e-23
Zbtb7b	0.59123	1.37e-23
Rasa2	2.85333	1.38e-23
Fdps	15.707	1.42e-23
D5Ertd605e	-0.771883	1.47e-23
Ubash3b	2.56167	1.47e-23
Synj1	0.973895	1.6e-23
Ebpl	13.0929	1.64e-23
Chd3	5.90586	1.72e-23
Ltbp3	-0.390109	1.73e-23
Srsf1	3.50704	1.89e-23
Anxa5	18.0919	2.02e-23
Mcrs1	0.786427	2.13e-23
Cmss1	-0.549424	2.15e-23
Sestd1	0.309554	2.18e-23
Cep135	0.25821	2.2e-23
Snx18	1.68251	2.29e-23
Polr2a	6.82361	2.34e-23
Sec11a	-1.31743	2.45e-23
Prpf40a	6.56514	2.46e-23
Adk	1.02709	2.47e-23
Max	2.54689	2.54e-23
Klf9	-0.37832	2.81e-23
Smarca5	15.8976	2.84e-23
Tmem59	-1.99075	2.85e-23
Rrp12	0.252688	2.9e-23
Nedd9	0.519597	2.98e-23
Gm8186	-0.933274	2.99e-23
Gtf2h5	1.51799	3.05e-23
Mtmr9	0.324777	3.09e-23
Psmd6	2.6058	3.26e-23
Zfp950	-1.78902	3.29e-23
Csf1r	-2.29897	3.49e-23
Slc43a2	-0.790075	3.63e-23
A430078G23Rik	-0.554625	4e-23
Wdfy3	0.645395	4.58e-23
Ubr4	3.25044	4.64e-23
Usp16	1.81091	4.67e-23
Sec23ip	1.16654	4.7e-23
Ddx52	1.98951	4.76e-23
Dnph1	0.366394	4.82e-23
Snrpc	2.64938	4.89e-23
Pmpca	1.45204	5.01e-23
Park7	-4.53149	5.12e-23
Tk2	0.634734	5.9e-23
Socs1	22.0462	6.07e-23
Mfsd6	1.24882	6.26e-23
Mdm2	2.63475	6.39e-23
Dstn	18.8801	6.59e-23
Zc3h18	3.7484	6.64e-23
Bscl2	0.947223	7.07e-23
Usp36	1.46671	7.28e-23
Clip1	4.02725	7.39e-23
Ubc	39.8474	8.21e-23
Junb	26.5717	8.33e-23
Cnep1r1	0.617604	8.37e-23
Phlda3	0.793213	8.53e-23
Rcc2	5.66266	8.77e-23
Ndufb6	0.324089	8.87e-23
Ptprs	-1.37686	8.97e-23
Naa25	3.26453	9.29e-23
Lyl1	-3.66968	9.55e-23
Tnrc6a	1.3726	9.71e-23
Dguok	-1.07067	9.85e-23
Hmbs	0.627223	1e-22
Letm1	0.769721	1.03e-22
Mylk	1.685	1.05e-22
Cdc40	3.24661	1.07e-22
mt-Nd5	-31.3912	1.09e-22
Cdk12	0.525078	1.18e-22
Hnrnph2	2.54819	1.19e-22
Usp4	0.896004	1.31e-22
Fbxw17	0.257043	1.37e-22
Ptges3	0.392588	1.38e-22
Mpp6	-1.50442	1.41e-22
Cd300lb	-8.14019	1.43e-22
Babam2	1.16613	1.43e-22
Fam78a	-0.441119	1.55e-22
Kdm2a	7.20832	1.59e-22
Irs2	0.324647	1.59e-22
Celf1	4.19063	1.6e-22
2021-09-11	5.19031	1.65e-22
Trim16	1.57002	1.73e-22
Ifi203	27.8054	1.84e-22
Tarbp2	0.440224	1.93e-22
Tmem184b	0.355545	1.95e-22
Ptpn6	1.87054	2.02e-22
Rnf145	0.878264	2.02e-22
Rpa1	0.689623	2.09e-22
Sp2	0.258956	2.1e-22
Ndufb7	4.20346	2.12e-22
Syne2	-1.03528	2.26e-22
Secisbp2	1.00364	2.42e-22
Bnip2	2.45129	2.56e-22
Bace1	-0.419285	2.59e-22
Smim24	-0.744936	2.76e-22
Smn1	1.20539	2.83e-22
Washc2	0.82269	3.05e-22
Wbp11	2.13094	3.37e-22
Dhx38	1.57103	3.43e-22
Pign	1.07853	3.44e-22
Dusp11	4.34259	3.67e-22
Kdm4a	0.802883	4.25e-22
Sh2b3	1.21584	4.32e-22
Rbpj	27.6872	4.42e-22
Gm9856	-0.444162	4.6e-22
Wbp2	3.39237	4.83e-22
Fbxo4	0.396728	5.13e-22
Nup107	0.556931	5.19e-22
Arhgap1	0.84127	5.96e-22
Ulk1	0.660793	6.06e-22
Impad1	1.78977	6.09e-22
Hipk3	0.619868	6.21e-22
Wdr26	4.07197	6.33e-22
Cdca4	0.96706	6.35e-22
Dnm1l	2.25792	6.6e-22
Slc6a13	0.499546	6.74e-22
Atic	0.992874	7.12e-22
Dck	0.359522	7.5e-22
Snrnp27	3.53043	7.67e-22
Ugdh	0.393241	8.15e-22
Extl3	0.415768	8.91e-22
Insig1	5.39953	9.25e-22
Ptma	38.747	9.68e-22
Pde12	1.71624	1.03e-21
Pelp1	1.13878	1.09e-21
Cpt1a	5.45495	1.13e-21
Tnpo1	3.08331	1.19e-21
Nup93	0.26035	1.27e-21
Slc25a36	-5.46899	1.29e-21
Pomgnt2	-0.268839	1.3e-21
Snrpb	-2.37402	1.34e-21
Slc3a2	4.45842	1.35e-21
Sh2d5	-0.990889	1.4e-21
1700123O20Rik	0.93388	1.48e-21
Spin1	1.16282	1.5e-21
Tmem9b	0.460531	1.52e-21
Mgea5	5.5432	1.53e-21
Wfdc17	#VALUE!	1.56e-21
Rbl1	0.34964	1.59e-21
Gas2l1	0.272925	1.63e-21
Eva1b	-1.5768	1.65e-21
Nomo1	0.983853	1.69e-21
Rbm3	11.064	1.7e-21
Top1	4.30719	1.73e-21
Crim1	1.07334	1.83e-21
Csnk1a1	10.0456	1.99e-21
Nras	5.13029	2.02e-21
Psmd1	6.07578	2.03e-21
Arhgap31	1.22647	2.1e-21
Paf1	1.09303	2.14e-21
Tbl3	0.447407	2.35e-21
Pisd	0.625753	2.49e-21
Ccdc9	1.77694	2.49e-21
Arrb2	0.816639	2.76e-21
Nle1	0.581152	2.86e-21
Naa60	0.519144	2.88e-21
Fkbp1a	1.97257	2.92e-21
Tspan4	-1.05406	2.98e-21
Sptssa	-2.72437	3.44e-21
Pi4ka	0.769056	3.53e-21
Hirip3	0.253824	3.68e-21
Mettl3	0.542749	3.85e-21
Rps6ka5	-0.695399	3.91e-21
Ino80c	0.360667	4.15e-21
1190005I06Rik	-0.273183	4.22e-21
Slfn9	3.82532	4.22e-21
Slc30a1	0.376566	4.35e-21
Sema4a	0.78126	4.48e-21
Brd4	1.19485	4.55e-21
Ric8a	-2.47403	4.59e-21
Uqcr11	-10.0466	4.86e-21
Phf23	1.21384	5.69e-21
Cenpq	-0.361011	5.95e-21
Esd	-12.0628	6.69e-21
Taf1	3.26679	6.88e-21
Lrrc25	0.306302	6.91e-21
Pvr	0.646995	6.93e-21
Afg3l1	0.576742	7.44e-21
Ppp4r1	0.771983	7.86e-21
Dcaf12	1.2173	8.17e-21
Gm15261	-0.463307	8.39e-21
Rap1gds1	1.13203	8.51e-21
Fbxl14	1.26751	9.03e-21
Zdhhc6	1.77177	9.1e-21
Clasp1	2.18384	9.35e-21
Eif6	-1.85811	9.37e-21
Nop58	17.8582	1.06e-20
Kdm6b	3.66511	1.11e-20
Trim28	5.3443	1.21e-20
Katna1	1.32845	1.26e-20
Smndc1	2.31561	1.37e-20
Rpl38	-83.7617	1.38e-20
Camsap2	0.28827	1.4e-20
Gdi1	2.47338	1.54e-20
Pdia6	-10.249	1.65e-20
Plaa	1.3383	1.66e-20
Jak2	20.2846	1.74e-20
Gabbr1	-0.68798	1.78e-20
Ankrd37	-10.0529	1.85e-20
Hcst	12.3779	2.22e-20
Ascc2	0.632492	2.35e-20
Ftl1-ps1	0.501037	2.36e-20
Sec24d	-0.596406	2.41e-20
Hmgn3	-33.6639	2.43e-20
Rnps1	-1.49638	2.68e-20
Dcaf15	0.340439	2.68e-20
Zcchc18	-5.17395	2.72e-20
Prpf38a	0.668658	2.76e-20
Trappc5	-1.81002	2.79e-20
Hjurp	-2.85968	2.82e-20
Rbm15b	0.82166	2.85e-20
Usp32	0.561591	3e-20
Ssb	12.0793	3.05e-20
Unc119	-4.12711	3.14e-20
Mettl16	1.58897	3.24e-20
Eipr1	0.331534	3.25e-20
Clcn6	0.281408	3.33e-20
Tspan13	-3.65078	3.48e-20
Dnajc7	2.84616	3.52e-20
Papola	2.90853	3.55e-20
Xrn1	2.51608	3.84e-20
Eif3h	1.07036	3.87e-20
Trit1	-0.348378	3.9e-20
Oxld1	-0.331512	4.19e-20
Snrpd2	4.86855	4.51e-20
Lpcat3	2.72713	4.65e-20
Ano10	0.584533	4.68e-20
Nfkb2	3.67464	4.69e-20
Pa2g4	11.8222	4.72e-20
Rap2c	1.96277	4.72e-20
Ddx3x	8.39541	4.78e-20
Stag1	1.79739	4.78e-20
Trp53cor1	-0.373608	4.92e-20
Grb10	1.4894	5.15e-20
Mgmt	-0.598687	5.27e-20
Zc3h12c	1.63233	5.45e-20
Gosr2	1.14304	5.51e-20
Gbe1	0.499927	5.61e-20
Srpk1	-0.671363	6.09e-20
Rbms1	5.5382	6.16e-20
Hcfc1	2.24041	6.18e-20
Ergic1	1.30362	6.37e-20
4833420G17Rik	-1.43968	6.42e-20
Cln3	1.04069	6.51e-20
Wars	0.685412	6.51e-20
Emp1	15.9524	6.56e-20
AW549877	0.50807	6.73e-20
Psmc6	10.5796	7e-20
Rpl9-ps6	0.288288	7.13e-20
Rab3gap2	0.967313	7.21e-20
Pop1	0.682281	7.39e-20
Uhrf2	-2.56535	7.54e-20
Phactr4	0.749934	7.67e-20
Mob1b	0.929285	7.83e-20
Rabif	0.278276	8.35e-20
Atp5e	7.3177	8.52e-20
Trim7	-0.708864	8.58e-20
Ppp2ca	5.54816	8.92e-20
Myo1c	32.6525	9.17e-20
Smarcb1	0.887726	9.22e-20
Ebna1bp2	2.4288	9.25e-20
Zfand6	17.7745	9.28e-20
Dennd5b	2.30013	9.44e-20
Rb1cc1	9.30955	1.06e-19
Crtap	1.39779	1.18e-19
Mprip	-1.39546	1.23e-19
Sri	-1.59535	1.29e-19
Epc2	1.50032	1.29e-19
Pik3ap1	1.49925	1.37e-19
Chuk	0.704921	1.43e-19
Atp1a3	0.5647	1.45e-19
Rnf19b	3.76533	1.46e-19
Entpd6	0.900557	1.52e-19
Slc16a3	3.38987	1.54e-19
Rexo4	0.91249	1.63e-19
Nemf	2.28047	1.68e-19
Lpp	5.08112	1.72e-19
Rbm14	0.430777	1.76e-19
Apba3	0.343581	1.82e-19
Eif5b	8.23448	1.85e-19
Trim35	1.47155	1.92e-19
Zfp931	-0.276724	2.02e-19
Polr2i	0.527685	2.04e-19
Rangap1	0.381447	2.07e-19
Smyd2	0.421742	2.13e-19
Ddx1	1.71644	2.19e-19
Cr1l	0.768565	2.25e-19
Taok1	4.89519	2.32e-19
Chordc1	2.45017	2.5e-19
Arl14ep	0.979136	2.6e-19
Chmp4b	4.84118	2.69e-19
Prdx4	-5.04739	2.72e-19
Gstm5	-0.771737	2.74e-19
Atp5a1	11.548	2.77e-19
Gsr	-4.06228	2.8e-19
Cers4	-1.72543	2.84e-19
Lzts2	-0.500539	2.98e-19
Nup188	0.567436	3e-19
Tbc1d4	-25.6145	3.02e-19
Pigt	0.711021	3.09e-19
Spry2	0.260214	3.22e-19
Ergic3	1.60713	3.23e-19
Psmb4	9.6102	3.31e-19
Cars	3.06377	3.37e-19
Med28	1.27943	3.57e-19
Ntan1	-0.868973	3.61e-19
Xrcc5	2.72875	4.08e-19
Tmem30a	3.3916	4.17e-19
Pes1	1.5574	4.24e-19
Exosc9	1.07578	4.32e-19
Slc29a3	-0.66451	4.33e-19
Nsun2	3.50837	4.42e-19
Cd47	22.1976	4.66e-19
AC113595.1	-0.297894	4.71e-19
Noct	0.343715	4.85e-19
Rac1	6.97927	4.98e-19
N4bp2l2	3.69094	5.47e-19
Gca	0.410285	5.52e-19
Dph6	1.58571	5.66e-19
Cln5	1.0596	5.97e-19
Hist1h1c	-29.6745	6.04e-19
Pfdn6	-1.78585	6.14e-19
Eef1g	-14.6042	6.84e-19
Nck1	1.62361	7e-19
Kbtbd11	-0.631014	7.06e-19
Sem1	23.7822	7.34e-19
Dync1li1	1.2664	7.63e-19
Rnf4	4.008	8.86e-19
Gapdh	22.4772	8.96e-19
Anxa2	17.7503	9.58e-19
Wbp4	2.56711	9.62e-19
Lmbrd2	0.365875	9.68e-19
Ddx41	0.996169	9.86e-19
Tcp1	2.81758	1.04e-18
Pigp	-1.54815	1.05e-18
AI480526	-1.54224	1.15e-18
Btbd10	0.456502	1.18e-18
Pum2	4.30096	1.25e-18
Atf1	1.34391	1.29e-18
Smim7	1.11037	1.32e-18
Atf5	7.05145	1.34e-18
Atxn2l	3.14396	1.38e-18
Miip	-0.256608	1.39e-18
Klf10	-1.90298	1.4e-18
Samm50	0.795702	1.43e-18
Ptpn7	3.5453	1.48e-18
Phf8	1.00387	1.58e-18
Ythdf1	1.43339	1.61e-18
Pcyt2	-0.983352	1.63e-18
Bod1l	0.916807	1.69e-18
Gm10138	-0.466047	1.74e-18
Ercc3	0.44969	1.89e-18
Timm50	0.415959	1.95e-18
Eif4e	2.4447	1.95e-18
Rraga	0.887256	1.98e-18
Tmx3	2.8298	2.04e-18
Vps26a	2.02846	2.33e-18
Sp110	2.43959	2.37e-18
Hnrnpa3	49.2187	2.4e-18
Pik3ca	2.42457	2.62e-18
S100a6	135.558	2.67e-18
Ube2q2	-0.888775	2.76e-18
Papss1	-0.464489	2.85e-18
Cep162	7.05987	2.93e-18
Ube3a	5.74146	2.99e-18
Prdm2	0.75295	3.1e-18
Tmem185b	0.317511	3.12e-18
Lsm12	2.32655	3.22e-18
Pts	-2.86868	3.22e-18
Carhsp1	0.350435	3.24e-18
Gcnt1	2.53072	3.66e-18
Hgf	4.54246	3.71e-18
Slc16a1	1.10502	3.8e-18
Atp8b4	-4.28081	4.06e-18
Polr1c	0.47016	4.61e-18
Klrb1f	-8.91056	4.7e-18
Rhobtb3	-0.54278	4.77e-18
Tmc8	0.338833	5.02e-18
Xpo1	0.257668	5.45e-18
Pdcd2l	0.368929	5.53e-18
Sbds	2.25427	5.99e-18
C1qbp	0.64996	6.21e-18
Smarca4	3.20041	6.23e-18
Ttc27	0.582338	6.33e-18
Spata2	0.429845	6.46e-18
Utp11	0.971776	6.75e-18
Fbxo33	0.612598	6.75e-18
Ptbp3	5.63987	6.78e-18
Rassf4	5.65072	6.93e-18
Rad21	8.26911	7.14e-18
Tspan2	-1.16651	7.15e-18
Ensa	1.89877	7.21e-18
Akr1a1	-1.05075	7.31e-18
Trak2	0.344241	7.37e-18
Abcb7	-12.3022	7.39e-18
Cd82	20.4725	7.41e-18
Necap1	0.909216	7.53e-18
Mindy3	0.493916	8.08e-18
Washc5	0.605448	8.43e-18
Rnf14	0.812792	8.76e-18
Dpm1	-1.22481	8.85e-18
Ripk3	0.85869	8.89e-18
Fam76a	7.7576	9.07e-18
Pdcd5	1.86981	9.39e-18
Snx29	-0.784178	9.48e-18
Ube2z	0.713359	9.49e-18
Rab7	4.1619	9.65e-18
Shisa5	3.01868	9.91e-18
Susd1	-2.25249	9.95e-18
Afap1l1	-0.488932	1e-17
Ubald2	17.9326	1.14e-17
Rragc	4.06167	1.14e-17
Ncf4	-1.61677	1.17e-17
Kat2b	0.568008	1.22e-17
Vdac3	3.78223	1.24e-17
Zfp180	0.39947	1.3e-17
Smim26	0.633104	1.31e-17
Rpl27	-1.94958	1.33e-17
Ppp1r15b	0.840894	1.34e-17
Nom1	2.08986	1.37e-17
Sh3glb1	8.69557	1.39e-17
Akap13	4.08476	1.4e-17
Gm7967	-10.1623	1.47e-17
Il17ra	2.13582	1.48e-17
Eng	-0.725029	1.55e-17
Hccs	0.492478	1.61e-17
Clp1	0.757011	1.63e-17
Rps28	-180.156	1.65e-17
Metap1	0.910507	1.69e-17
Sec11c	-5.17509	1.79e-17
Gusb	1.73817	1.82e-17
Rnf44	1.03337	1.89e-17
Prpf38b	3.943	1.9e-17
Ruvbl2	0.965051	1.97e-17
Sec24b	0.665702	1.98e-17
Qrsl1	0.305181	2.01e-17
Trim21	0.586897	2.05e-17
Mlx	0.747249	2.09e-17
Ss18	1.28954	2.15e-17
Zfp217	1.17312	2.18e-17
Trnt1	1.26883	2.21e-17
Mrpl47	0.290787	2.3e-17
Becn1	0.939595	2.32e-17
Hsd17b11	0.374726	2.33e-17
Tfec	-2.62086	2.33e-17
Rab5a	2.94205	2.41e-17
Ubb	-10.722	2.46e-17
3110040N11Rik	-0.587809	2.52e-17
Rfx7	-1.6895	2.55e-17
Flii	2.48572	2.83e-17
Med1	0.844059	2.92e-17
Nrip1	3.74532	3.04e-17
Tmem199	0.593207	3.05e-17
Polr2f	3.53476	3.13e-17
Ndufb4	0.932244	3.29e-17
Dok2	-3.30054	3.46e-17
Lfng	-0.793639	3.54e-17
Pyroxd1	0.362396	3.79e-17
Flcn	0.387908	3.89e-17
Cct5	7.34869	4.32e-17
Ube2f	1.85344	4.39e-17
H1f0	-6.9032	5.34e-17
Lats2	0.534814	5.57e-17
Coa7	0.384522	5.6e-17
Tbc1d16	-0.258768	5.65e-17
I830077J02Rik	0.575107	5.7e-17
Get4	0.591654	5.77e-17
Polr3gl	-0.832081	5.8e-17
Ucp2	-12.207	5.92e-17
Mrpl36	0.837264	6.16e-17
Mlec	-1.73863	6.17e-17
Srsf7	-0.918238	6.42e-17
Msto1	0.551371	7.01e-17
Slc50a1	0.448708	7.15e-17
Sumo3	6.17701	7.78e-17
Pdgfa	13.7588	7.81e-17
Cdk5rap3	-0.872311	7.92e-17
Pogk	0.610413	8.24e-17
Kctd12	32.2608	8.32e-17
Pgm2	3.03647	8.32e-17
Hspa8	19.8926	8.38e-17
Fam49b	11.9011	8.47e-17
Prep	0.53514	9.07e-17
Mak16	5.89237	9.1e-17
Gstp1	-2.21745	9.78e-17
Vcl	6.48878	9.93e-17
Il1rl2	0.265982	1.03e-16
Serpinf1	-1.697	1.03e-16
Ydjc	2.12848	1.03e-16
Eloc	6.51732	1.11e-16
BC035044	-2.843	1.24e-16
Dnttip2	1.90197	1.24e-16
Lztfl1	-10.5426	1.27e-16
Tmx1	0.845235	1.29e-16
Ndufv3	-0.502453	1.38e-16
Clptm1	0.569725	1.38e-16
Dync1h1	5.49747	1.4e-16
Oxsm	0.311009	1.4e-16
Opa3	0.58519	1.46e-16
Alg1	0.3458	1.51e-16
Tigd2	-0.558701	1.51e-16
Msi2	-5.8769	1.52e-16
Ap1s3	0.508503	1.53e-16
CAAA01118383.1	0.533337	1.56e-16
Zdhhc5	0.44906	1.62e-16
Bicdl1	-0.553858	1.62e-16
Tmem2	0.573497	1.64e-16
Ttc13	0.413022	1.75e-16
Nynrin	-0.50823	1.8e-16
Sin3b	-5.54405	1.8e-16
Wdr45b	2.50163	1.81e-16
Rora	5.95077	1.82e-16
Rab6b	-0.275861	1.83e-16
Mgat4a	0.556828	1.84e-16
Plrg1	0.583201	1.96e-16
Ift27	0.25374	2.03e-16
Zfp932	-0.490229	2.1e-16
[truncated: 3,955 more rows]

## Sheet: CMPGMP_ControlvTaf5l_KO
Gene	avg_log2FC	p_val_adj
B930036N10Rik	27.143	0
C3	37.9081	0
Car2	-40.5173	0
Ccl2	69.6424	0
Ccl3	77.5445	0
Cmtm7	-9.06265	0
Ddx60	-3.70784	0
Dusp2	44.4361	0
Gimap1	-6.93985	0
Gimap5	-1.50015	0
Gimap6	-13.0842	0
Gimap9	-0.874687	0
Gpi1	9.61897	0
H2afy	-18.5299	0
Hp	29.8996	0
Ifi27l2a	69.4112	0
Ifi44	12.8853	0
Ifitm1	-260.977	0
Ifitm3	784.603	0
Irf7	10.8097	0
Jund	-8.31182	0
Lcn2	144.075	0
Lgals3bp	179.518	0
Luc7l2	56.8226	0
Ms4a4c	-2.43752	0
Mt1	209.941	0
Mt2	74.787	0
Nadk	2.80476	0
Nfe2	4.50594	0
Oas2	8.12532	0
Oasl2	15.0338	0
Pabpc1	234.502	0
Pde4d	-0.527278	0
Pf4	Inf	0
Rabgap1l	9.30825	0
Ramp1	-4.51698	0
Rnf213	14.5744	0
Rsad2	563.482	0
Scin	-10.8978	0
Sell	17.7378	0
Serpinb1a	62.5816	0
Slc15a3	25.1132	0
Socs2	-8.82612	0
Sox4	-40.3622	0
Stxbp6	-1.19681	0
Tuba1b	120.132	0
Txnip	-3.3029	0
Xpc	-0.902098	0
Zfp36l2	-24.7224	0
Zfp760	-59.9655	0
mt-Atp8	877.157	0
Adgrg1	-5.40166	3.39079229003431e-318
Zbp1	5.35897	1.32328065278474e-311
Ighm	-9.1743	1.62e-307
Lmo2	12.2434	3.1e-306
Isg15	24.5264	3.01e-303
2021-09-01	-0.55428	9.44e-303
Ivns1abp	-10.8638	7.17e-301
H3f3a	14.2164	7.35e-295
Rpl9	-27.7522	1.33e-294
Rps2	29.837	7.08e-292
Nedd4	102.414	1.58e-290
Cxcl10	260.097	7.19e-290
Iigp1	31.0388	8.05e-290
Tapbp	76.6571	4.83e-284
Pgk1	101.732	6.45e-284
Irf2bp2	1.52889	7.39e-281
Ralgps2	6.39902	1.79e-280
Ccl4	507.036	6.57e-280
Xaf1	3.47519	4.33e-279
Itgam	4.39557	3.4e-278
Rpl10	-57.4303	1.27e-275
Ltb	-14.7882	7.03e-270
Mitd1	1.33929	2.08e-268
Rpsa	-5.94354	5.63e-266
Ctss	190.743	2.18e-263
Usp18	10.6423	1.4e-261
Ifi204	12.28	2.63e-259
Gimap4	-0.877772	3.66e-258
Glul	-3.56277	4.22e-255
Nupr1	19.9373	5.02e-254
Tox	-4.92515	6.21e-254
Egln3	-1.49532	5.11e-252
Cebpd	32.1581	1.26e-251
Slc38a2	103.687	2.29e-251
Sdc3	-5.00638	2.02e-249
Akr1c12	-0.821936	4.33e-246
Pim2	-0.661802	5.39e-245
Gm4951	5.14824	1.1e-243
Tmsb4x	Inf	2.05e-240
Mx1	11.8145	1.31e-239
Parp12	1.32759	8.89e-236
mt-Nd1	Inf	3.39e-235
Ankrd28	0.608	3.48e-235
Xbp1	23.0228	4.15e-235
Zfp422	-0.277958	1.24e-232
Cybb	-34.1011	7.76e-232
Ndufa12	4.02299	7.78e-232
B4galt5	1.65368	2.52e-230
Ppia	412.157	1.22e-229
Grn	21.5747	7.87e-229
Stat1	68.4646	5.76e-228
Hk2	37.0077	7.91e-228
Plxdc2	7.5059	2.07e-224
Mtdh	116.212	7.63e-223
Dkkl1	-0.4083	1.33e-222
Trim30a	27.4492	5.49e-222
Vamp5	-0.266919	7.58e-222
Apobec3	-13.0165	3.71e-221
Satb1	-5.44265	3.06e-220
Arl4a	-0.610108	1.48e-219
Rps18	-10.445	9.43e-218
Tfrc	124.373	1.15e-217
Ptgs2	-15.4781	2.18e-217
Adss	0.672197	6.72e-216
Ifit1	29.2558	2.42e-215
Eno1	89.5572	1.93e-214
Rps21	100.414	1.32e-212
Sesn1	-0.994375	8.74e-212
B2m	Inf	1.25e-209
Rps19	3.93841	2.29e-209
Isg20	18.8313	7.45e-209
Ly6a	3.33869	7.81e-209
Slc25a5	26.1663	1.35e-208
Ms4a4b	0.52126	4.95e-208
A630072M18Rik	-9.30101	1.48e-205
Cd52	-51.5185	7.41e-205
Slfn5	31.7679	6.2e-204
Cdkn1b	-2.08712	1.49e-202
Ogt	37.9746	1.62e-202
Srpk1	-8.57644	4.99e-202
Rpl3	-4.73715	1.85e-200
Itgb2	38.9773	1.18e-199
Emb	-4.59789	1.04e-196
Gpr84	0.797205	1.82e-196
Rp9	1.94279	2.88e-196
Ncoa4	6.51755	6.65e-194
Rpl17	-39.2556	1.08e-193
Fas	0.7856	3.05e-192
Rps3	-35.3607	3.76e-192
Cd63	8.19257	4.06e-192
Gm15657	-0.585562	1.02e-191
Akr1c13	-4.39319	1.5e-190
Clec2d	-7.79521	1.4e-189
Sirt3	-2.46521	4.79e-189
Dusp3	12.0506	7.11e-189
Ctsb	-192.431	2.12e-186
Top2b	10.4652	7.57e-186
Mrpl52	32.9043	1.41e-185
Tax1bp1	91.2406	8.4e-185
Bin2	13.7126	1.37e-184
Gm42047	-89.2277	1.67e-184
Hhex	-0.700651	3.24e-184
S100a6	32.134	3.34e-184
Rpl29	-20.7701	4.82e-183
Rap1b	127.16	6.71e-183
Prdx6	36.2046	1.86e-182
Eef1g	9.02017	2.96e-182
2021-09-06	-0.706017	7.92e-182
Mpp6	-0.546417	4.41e-181
Smim14	13.5878	8.36e-181
Rasa4	-15.7264	1.27e-180
Gm26735	-3.46194	1.48e-179
Cxcl2	Inf	3.43e-179
Nkg7	0.257337	5.89e-179
Helz2	-1.46622	9.47e-179
Naa15	33.2559	2.54e-178
Dram1	2.05557	8.09e-176
Mprip	1.53187	1.76e-175
Slc7a1	86.3965	2.72e-175
Cfp	-1.99927	2.93e-174
Aldh2	8.48394	3.47e-174
Selp	146.344	4.53e-174
Btg2	39.287	6.73e-174
Hcst	8.7136	1.8e-172
Runx2	-1.51936	2.38e-172
Cox6c	7.25558	2.96e-172
Lipg	11.259	3.96e-172
Pim1	30.5465	1.33e-171
Nmt1	19.0028	5.59e-171
Klf2	63.208	6.03e-171
Cdca7l	-0.512837	5.33e-170
Rpl11	-11.6534	1.02e-169
Mbnl1	42.1495	1.55e-169
Mrgpra2b	-13.0443	3.4e-169
Ndufa1	1.91992	3.97e-168
Gclm	21.8239	1.03e-167
Myh9	200.471	1.07e-167
Slirp	0.312267	4.56e-167
Zfp608	-2.35391	3.17e-166
Ssrp1	1.64755	7.1e-166
Enah	8.501	1.66e-165
Rpl13	12.6277	1.78e-163
Msi2	-3.41921	1.17e-162
Scd1	115.236	2.89e-162
Scpep1	4.15282	3.82e-162
Safb	3.25273	8.72e-162
Pten	2.60798	2.6e-161
Gdi2	9.98696	4.45e-161
Itgb7	3.1201	7.46e-161
Fam117a	-0.685939	2.93e-160
Maml3	-1.61894	4.49e-160
Nono	-1.67221	5.38e-160
Ak2	15.307	6.17e-159
St8sia4	-23.3497	8.25e-159
Pnrc1	12.4439	1.69e-158
Psrc1	0.258393	1.81e-158
Por	49.2498	4.11e-158
Slc25a36	9.98866	4.66e-158
Idh2	-1.24303	1.33e-157
Parp14	15.2988	2.5e-157
Eif5a	61.1248	3.21e-156
Ccr1	13.9231	3.73e-156
Luc7l3	-2.31201	2.46e-153
Pnisr	16.7429	1.98e-152
Psmb3	1.37926	1.03e-151
Ceacam16	6.48643	5.32e-151
Aldoa	209.848	2.14e-150
Klhl24	6.1407	2.3e-150
Rpl30	3.48447	3.99e-150
Pirb	-19.0058	1.52e-149
Lamp1	30.9256	1.98e-148
Cox6a1	69.1485	1.8e-147
Ndufa3	52.6358	2.91e-147
H2-Ob	-1.51093	5.35e-147
C030034L19Rik	-0.797259	1.66e-145
Mxd4	4.43059	4.82e-145
Fgfr1op2	12.4096	2.17e-144
Srebf1	38.734	5.43e-144
Myct1	3.07756	1.89e-143
Cdv3	32.3599	3.78e-143
Pfn1	160.096	1.46e-142
Rbm8a	5.29224	3.91e-142
Ifi47	1.40436	4.51e-142
Hdgf	63.5898	9.21e-142
Slc16a3	130.493	2.22e-141
Rtp4	2.68043	1.24e-140
Oas3	24.5484	1.35e-140
Gabarapl1	0.944937	3.04e-140
Ptpre	47.623	3.92e-140
Cebpb	58.8641	1.01e-139
Atp5l	8.12092	8.25e-137
E230032D23Rik	-0.376462	5.14e-136
Klhl6	7.67387	5.54e-136
Il10ra	-0.831682	3.24e-135
Cyba	148.143	4.09e-135
Hmgcs1	207.939	2.72e-134
Pik3ip1	-1.6203	5.67e-134
Acod1	162.064	1.18e-133
Sat1	207.857	2.97e-133
Gimap8	-0.443456	5.63e-133
Mrgpra2a	12.6668	5.23e-131
Pnn	10.8183	8.72e-131
Ms4a6c	-3.99594	3.41e-130
Slc26a11	-0.531401	9.93e-130
Cst7	38.6986	3.29e-129
Pik3cd	21.705	8.17e-129
Hist1h1e	-3.57442	1.45e-128
Osm	176.357	2.38e-127
Ubb	88.1957	3.64e-127
Gm4070	10.6484	1.1e-126
Morf4l1	23.5543	2.19e-126
Gbp7	19.5581	2.63e-126
Pld4	-7.60996	5.79e-126
2310001H17Rik	-1.11483	1.8e-125
Pag1	-2.62123	2e-125
Wsb1	-10.8552	7.94e-125
Ptgir	15.9466	8.71e-125
Ddx21	15.9686	9.17e-125
Khdrbs1	4.21962	4.24e-124
Flnb	5.46755	5.22e-124
Adam17	-0.46771	6.61e-124
Calm1	68.1682	9.24e-124
Gm10076	85.4693	9.69e-124
Lyst	15.9267	1.34e-123
Nfe2l1	23.7941	2.48e-123
Gm26532	-2.49987	4.97e-123
Rpl35a	9.71887	6.02e-123
Ptafr	4.16665	1.51e-122
Rpl7a	15.5781	2.39e-122
Srsf10	-1.208	4.11e-122
Srsf2	36.3953	1.07e-121
AY036118	-28.0951	1.23e-121
Rpl14	-20.5742	1.48e-121
Cd33	33.2191	7.6e-121
Lims1	5.86472	1.79e-120
Jakmip1	-0.428523	4.61e-120
Arhgap45	23.5402	5.88e-120
Gm26882	0.465071	6.31e-120
Cggbp1	4.21807	1.04e-119
Hck	0.431682	1.22e-119
Lztfl1	-18.3288	1.29e-119
Dapp1	47.6897	1.37e-119
Wfdc17	164.199	1.2e-118
Lgals8	4.15044	2.5e-118
Hbb-bt	-68.2455	2.57e-118
Cat	4.98254	2.89e-118
Gnptab	0.605531	3.94e-118
Trim30d	9.628	7.38e-118
Tspan13	34.9958	2.54e-117
Frrs1	102.44	3.25e-117
Cpq	7.74124	3.78e-117
Mettl27	13.7143	4.34e-117
4833420G17Rik	-1.78688	4.65e-117
Srsf3	19.2495	9.35e-117
Ing4	-1.08299	1.31e-116
Ctla2a	698.369	2.51e-115
Ptgs1	107.524	3.17e-115
Arf5	23.7351	4.62e-115
Insig1	15.7684	7.06e-115
Gnai2	177.571	1.02e-114
Zyx	74.4856	1.38e-114
Zranb2	-0.50935	1.4e-114
Erap1	4.28937	2.08e-114
Dcun1d1	-2.3778	1.97e-113
Rps7	-52.9788	2.13e-113
Ift57	-0.3221	3.92e-113
Zcchc11	5.86139	4.03e-113
Zfand5	85.2304	9.06e-113
Znrf1	-1.54272	9.58e-113
Plek	224.489	9.76e-113
Egfl7	-15.051	1.57e-112
Nfix	-0.761467	8.99e-112
Mrpl33	0.608924	2.73e-111
Igtp	7.48949	6.02e-111
Srrm2	41.7942	8.86e-111
Dcaf8	1.60245	8.96e-111
Crebzf	-0.879158	1.22e-110
Nbn	0.995142	1.81e-110
1700020I14Rik	10.4551	3.23e-110
Rpl8	21.9606	7.68e-110
Cd200r4	11.9861	8.73e-110
Brd1	8.82895	6.44e-109
Skil	7.69987	1.74e-108
Tmsb10	156.842	8.65e-108
Lamp2	58.4113	1.15e-107
Atp1a1	56.8412	2.07e-107
Ctsz	-17.1823	4.27e-107
Hspd1	15.2132	1.16e-106
Tgif1	-0.297673	1.2e-106
Rpl41	120.791	1.31e-106
Cebpa	0.518376	2.61e-106
Cfl1	105.049	2.44e-105
Neat1	Inf	5.27e-105
Mpo	-155.3	1.1e-104
Gm26870	-16.7604	2.74e-103
Rps10	-20.2372	3.08e-103
Tmem243	1.31973	4.41e-103
Nov	-88.2046	5.05e-103
Per3	-0.574362	8.62e-103
Rpl27	-9.60884	1.09e-102
Cops4	2.86515	1.25e-102
Eml4	-0.890488	1.49e-102
Ets2	26.4558	1.93e-102
Pgs1	1.31799	2.38e-102
Ifi27	78.3029	9.22e-102
Hmgb1	86.3793	1.08e-101
Rgs18	65.8774	5.4e-101
Slc2a1	28.8899	5.94e-101
Ptbp3	42.7499	6.07e-101
Olfr1124	0.347529	9.73e-101
Eif2s2	148.127	1.1e-100
Cd300lb	-0.616939	1.48e-100
Bbx	4.93166	2.15e-100
Selenop	-0.362637	3.01e-100
Ppt1	13.7199	3.25e-100
Slc15a4	0.637411	3.91e-100
Hnrnpm	20.1882	4.21e-100
Trim34a	1.67077	4.44e-100
Afap1l1	0.493653	2.39e-99
Yy1	8.89636	8.44e-99
Kit	-6.1658	1.28e-98
Rfx7	0.514908	3.09e-98
Cox17	13.2321	4.63e-98
Pold4	0.663852	6.52e-98
Wdr6	-0.271667	7.44e-98
Ddx58	6.14781	1.81e-97
Samd12	-0.479509	1.35e-96
Ptprk	-0.308763	1.83e-96
Rpl5	-43.5161	4.66e-96
Sub1	45.2696	5.19e-96
Tm9sf2	28.6468	5.58e-96
Meis1	94.7493	7.25e-96
Hlf	-9.71545	1.91e-95
Mfsd5	34.9625	3.24e-95
Rps6	-34.3161	8.93e-95
Nop53	3.32805	1.15e-94
Rps27a	55.5763	1.2e-94
Msh2	-0.325718	1.4e-94
Sf3b1	25.9124	1.75e-94
Met	-6.40645	3.48e-94
Tnfaip2	83.0396	9.92e-94
Wdr61	2.59773	1.28e-93
Herc6	11.9264	2.83e-93
Rack1	-5.149	3.08e-93
Sf3b2	44.2551	6.05e-93
Mrto4	0.451614	1.86e-92
Dars	4.93061	4.07e-92
Senp6	25.0147	4.59e-92
Smarcc1	11.4565	1.46e-91
Itgal	2.12393	1.67e-91
Cenpa	5.86476	2.79e-91
Rps3a1	-62.2703	2.97e-91
Hsd17b12	52.1098	1.45e-90
Col4a2	0.279429	1.56e-90
Tmc6	8.65712	2.59e-90
Kdm5b	8.21788	3.34e-90
Eef2k	-0.514671	5.63e-90
Tor1aip1	21.2278	6.91e-90
Cetn3	14.437	7.58e-90
Mirt1	-1.51321	8.65e-90
Plag1	-0.41387	1.02e-89
Fubp1	42.7082	1.15e-89
Prdx1	40.3436	1.82e-89
Atp2a2	85.5613	2.18e-89
Elf1	11.5701	3.41e-89
Adar	0.963785	3.51e-89
Sec61b	3.88382	8.79e-89
Degs1	11.9388	1.33e-88
Flt1	0.867699	1.46e-88
Slc7a5	46.1549	4.01e-88
Golgb1	35.2265	4.07e-88
Lpcat3	84.096	8.68e-88
Fam69b	-0.515463	1.44e-87
Bicd1	4.62282	2.5e-87
Rpl36a	19.0573	8.2e-87
F830016B08Rik	0.3536	1.57e-86
Snx14	8.53677	1.86e-86
Alox5ap	80.2893	6.64e-86
Ifih1	16.9489	6.97e-86
Cpd	8.17693	9.85e-86
Clec4e	262.856	1.4e-85
Hmga2	-4.16413	1.53e-85
Ttc3	0.77707	1.84e-85
Sh2d5	-0.709033	1.86e-85
Gm19590	-0.298695	1.89e-85
Rpl27a	49.3998	2.68e-85
Cd74	-423.603	2.73e-85
Uhrf2	-1.11113	3.05e-85
Nomo1	70.6577	4.39e-85
Ms4a6b	-5.64726	5.39e-85
Bclaf3	-0.951123	2.57e-84
Atf4	24.1655	2.96e-84
Cbx1	-0.846394	4e-84
Susd6	28.8812	4e-84
Dhx58	0.318075	5.88e-84
Csf2rb2	146.382	7.5e-84
Rbm39	88.8075	8.88e-84
Cyfip1	4.14925	1.75e-83
Rnf166	0.877755	1.76e-83
Fbxl20	7.18408	3.03e-83
Gm7967	-13.928	3.14e-83
Rps6ka3	2.17152	4.09e-83
Atp1a3	0.475499	4.37e-83
Arhgap15	-1.35194	4.63e-83
Clec5a	1.30924	6.28e-83
Wasf2	4.22079	6.51e-83
Arid4a	1.20111	9.98e-83
Larp7	18.032	1.13e-82
Pts	-1.06189	1.14e-82
Cnot6l	6.495	1.61e-82
Thap3	-0.410549	2.66e-82
Ppfibp2	-1.08176	2.95e-82
Uvrag	-0.480196	4.18e-82
Mpl	98.0744	8.88e-82
Zfp704	7.47789	1.1e-81
Rps24	8.1245	1.3e-81
Bcl3	0.345506	2.17e-81
Vdac1	5.68772	6.89e-81
Tuba1c	108.109	8.21e-81
Ncln	1.76645	8.91e-81
Hnrnpa0	54.3853	1.12e-80
Tulp4	-2.42897	1.15e-80
Rplp2	-19.4552	1.94e-80
H1f0	47.7265	7.17e-80
Trim24	-1.78191	8.83e-80
Hnrnpr	16.1222	9.72e-80
Fam60a	-0.693789	9.84e-80
Cp	2.19359	1.03e-79
Cstb	65.9705	1.06e-79
Enpp4	14.7272	1.63e-79
Tfdp2	-0.466754	2e-79
Zfp207	21.6256	6.95e-79
Supt16	-0.76862	7.01e-79
Rpl32	-2.64517	1.22e-78
Rfc2	11.3674	1.63e-78
Rsbn1l	7.3334	2.03e-78
Prkch	-0.265952	2.24e-78
Tbc1d15	1.42544	4.63e-78
Cep164	-0.279664	1.33e-77
Mtf2	-4.32175	1.73e-77
Pitpnc1	-0.412826	1.94e-77
Nox1	0.285454	2.91e-77
Bst2	52.3667	8.15e-77
Pcmtd2	3.22461	1.55e-76
Irak3	1.76862	1.97e-76
Stat2	8.06897	2.04e-76
Aldoc	2.32077	2.73e-76
Fchsd2	-25.2713	2.77e-76
Crlf3	9.84529	3.11e-76
Ftl1	355.919	4.45e-76
Prkar2b	76.9747	2.05e-75
Uba1	42.2055	2.55e-75
Gas2l3	33.6228	2.77e-75
Itm2b	98.1949	3e-75
Igsf8	0.358273	4.05e-75
Ssu72	1.10305	4.1e-75
Atrx	24.5506	5.15e-75
Fosl2	54.8312	5.29e-75
Eif2ak2	14.3418	7.48e-75
Ptp4a2	26.7733	7.85e-75
Rcsd1	-5.3548	2.03e-74
Flt3	-8.5442	2.73e-74
Fryl	7.91065	2.75e-74
Zfp950	5.01001	3.63e-74
Phgdh	-0.512457	3.93e-74
Tnfrsf1b	1.90027	5.14e-74
Gm16141	-0.577818	6.01e-74
Atp6ap1	10.5966	8.44e-74
Rpl4	-10.751	1.28e-73
Eif4g2	53.9104	3.3e-73
Wee1	-0.576679	3.36e-73
Ing1	2.29273	3.94e-73
Kmt5a	9.80707	4.17e-73
Taf15	-3.07299	4.49e-73
Smc3	27.6124	7.4e-73
Map4k1	3.6925	7.44e-73
Mdh2	33.5201	2.83e-72
Rps5	75.9625	4.4e-72
Trp53inp1	27.7531	4.94e-72
Eef1b2	10.2427	1.4e-71
Cmas	44.1872	1.5e-71
Clec12a	-12.2463	1.71e-71
Prpf4b	9.50273	3.61e-71
Lat2	3.01189	3.81e-71
Fcho1	-0.540534	4.83e-71
Hnrnpu	49.7594	6.66e-71
Dpm3	13.6726	6.86e-71
Parp1	-1.96519	8.16e-71
Flna	189.162	8.49e-71
Ptma	14.8397	1.14e-70
Col4a1	-1.64178	1.95e-70
Hnrnpa3	-7.89043	1.99e-70
Grk2	21.7294	2.18e-70
Rasgrp2	4.68325	2.84e-70
AC113595.1	-0.338585	3.18e-70
Ywhab	49.1367	3.53e-70
Trp53cor1	0.487669	4.05e-70
Nudcd2	4.67696	4.27e-70
Socs3	21.104	4.83e-70
Pdcl	0.290566	1.24e-69
Myadm	3.06432	3.61e-69
Pygl	3.25413	4.39e-69
Plod3	5.82211	4.54e-69
Add3	9.11045	1.6e-68
Amn1	-3.69124	2.1e-68
Jun	43.9233	2.12e-68
G3bp2	22.7574	2.85e-68
Ripor1	17.6735	3.26e-68
Ddx39	5.88169	3.54e-68
Hbp1	5.3893	4.11e-68
Rpl10a	43.5368	4.44e-68
Rps16	14.4711	4.88e-68
Tbca	9.35114	5.01e-68
Usp3	1.03314	6.64e-68
Uba52	15.0125	7.1e-68
Ssbp2	-2.9744	2.9e-67
Tespa1	-1.46375	3.94e-67
Hnrnpc	22.1896	4.41e-67
Trappc6a	1.02815	5.54e-67
Hist1h1c	77.6298	1.34e-66
Csf1r	-8.81034	2.24e-66
Sbno2	55.5145	3.17e-66
Psip1	1.47264	4.02e-66
Bnip3l	8.35728	4.61e-66
Pdgfrb	-1.79307	4.99e-66
Pisd	2.49689	5.5e-66
Tor3a	1.13988	5.65e-66
Lcp1	104.936	8.28e-66
Pbdc1	4.44347	9.44e-66
Denr	26.8168	1.34e-65
Slc25a3	39.3263	1.79e-65
Ninj1	16.7846	4.9e-65
Slc3a2	61.9927	5.72e-65
Ankrd37	-0.346103	5.81e-65
Park7	10.9558	6.18e-65
Tmem167	24.5239	7.53e-65
Gm20342	-2.63244	2.07e-64
Mef2c	93.0379	2.37e-64
Mogs	8.48316	3.01e-64
Ndufa4	77.9911	4.86e-64
Ncor1	58.278	6.05e-64
Man2a1	1.8419	6.21e-64
Hdlbp	43.3285	8.27e-64
Rps4x	19.4221	1.02e-63
Selenon	1.27217	1.05e-63
Serbp1	118.147	1.12e-63
Ncstn	7.62979	1.13e-63
Slfn8	3.78536	1.18e-63
Smarca5	65.4851	1.26e-63
Ddx6	33.1624	1.35e-63
Lrrc25	0.365204	2.17e-63
Mfsd10	10.3606	2.37e-63
Snhg9	0.502852	2.43e-63
Commd7	3.15749	2.97e-63
Dtx3l	5.02715	3.81e-63
Cd27	-0.733789	4.46e-63
Pkm	190.435	5.57e-63
Ascc2	0.324006	6.72e-63
B4galt1	39.4719	8.36e-63
Rela	2.6977	9.81e-63
Myb	4.68512	1.63e-62
Srrm1	24.1777	1.73e-62
Susd1	4.19869	3.16e-62
Slc7a11	24.1812	5.83e-62
Tpm1	69.098	8.4e-62
Polr1a	1.18241	8.88e-62
Paxbp1	-0.752216	9.24e-62
D10Wsu102e	2.93214	1.28e-61
Lig1	1.69051	1.34e-61
Purb	47.2864	1.73e-61
Gm26772	0.553291	1.94e-61
Tsc22d1	2.13242	2.39e-61
Zbtb38	7.52592	2.55e-61
Hp1bp3	32.7629	2.91e-61
Gpbp1l1	-0.292494	3.62e-61
Phf3	14.7041	4.2e-61
Ldha	376.31	8.62e-61
Icosl	0.361579	2e-60
Atf7ip	7.93213	2.55e-60
Klhl5	-0.268621	2.69e-60
E2f2	9.4066	4.09e-60
Snrpf	6.64439	6.43e-60
Rap1a	12.2114	1.02e-59
Ergic3	39.5676	1.27e-59
Rufy2	0.744388	1.28e-59
Kcnk5	-0.320052	1.5e-59
Trappc5	0.295975	1.55e-59
Hsp90ab1	459.032	1.55e-59
Cul3	0.725411	1.77e-59
Mycbp2	15.8274	1.92e-59
Stx7	10.1056	2e-59
Gabarapl2	0.74658	2.64e-59
Eif4b	0.603147	5.5e-59
Anp32e	0.6193	5.93e-59
Swap70	-3.54442	6.42e-59
Cx3cr1	19.8383	6.74e-59
Hsp90aa1	105.882	9.75e-59
Cyp51	162.771	1.05e-58
Rbpms	-3.372	2.17e-58
Ube2k	2.72904	2.89e-58
Azin1	4.62391	3.49e-58
1700025G04Rik	-0.731866	3.87e-58
Dnmt3b	-0.32389	3.91e-58
Ehmt1	-0.357938	4.41e-58
Plaur	6.68228	5.69e-58
Slc28a2	-0.452857	6.02e-58
Cln3	0.661885	6.15e-58
Prrc2c	105.176	6.59e-58
Tcf25	17.6578	6.99e-58
Slc14a1	205.291	8.84e-58
Camk2a	-0.465796	9.19e-58
Brox	0.504329	1.1e-57
Hist1h1b	68.7632	1.18e-57
Sfpq	51.6087	1.5e-57
Kif2a	15.2437	1.61e-57
Cd164	55.0892	1.69e-57
Map4k4	-29.9877	1.71e-57
Tcf4	-34.1195	1.78e-57
Tm7sf2	5.81685	1.95e-57
Chd2	9.68445	2.32e-57
Ablim1	5.38092	2.82e-57
Cd72	-3.55135	3.27e-57
Srebf2	138.273	3.28e-57
Clic4	41.3181	3.56e-57
Mif	102.77	3.62e-57
Cd96	-3.73873	3.7e-57
Tbxa2r	-0.373943	3.75e-57
Icam2	12.0596	4.33e-57
Cd28	-0.970313	5.15e-57
Atp5b	127.161	8.18e-57
Sec61g	33.1399	8.31e-57
Mettl7a1	-0.41707	1.01e-56
Tyms	0.292022	1.18e-56
Acsl5	81.4239	1.35e-56
Mgat1	-0.837461	1.4e-56
Naip2	1.06339	1.45e-56
Trim12c	9.77709	1.93e-56
Rbbp7	-0.321154	2.94e-56
Snx30	0.322917	2.96e-56
Arid4b	1.54142	3.95e-56
Actb	Inf	4.39e-56
Ptprcap	21.516	5.67e-56
Gns	-3.55452	6.51e-56
Tmbim6	200.111	8.87e-56
Preb	-0.334832	9.66e-56
Rpl6	145.651	1.07e-55
Gstm1	9.18171	1.15e-55
Cox7a2	15.1252	1.51e-55
Vgll4	1.75395	2.58e-55
Cog5	-0.300662	2.69e-55
Rsu1	123.636	3.51e-55
Srsf1	9.46187	4.22e-55
Atp8b4	-6.54021	4.34e-55
Aqp9	1.50564	4.37e-55
Ywhah	9.65453	6.21e-55
Upf3b	-0.878718	7.02e-55
Trim56	6.66855	7.97e-55
Fam129b	1.51115	8.33e-55
Skiv2l2	3.6914	9e-55
Prtn3	-7.76491	1.08e-54
Zfc3h1	1.2227	1.16e-54
Zeb2	50.7893	1.54e-54
Vbp1	0.309603	2.14e-54
Lyn	15.2672	3.93e-54
Il1r1	-0.696758	6.05e-54
Armcx1	-1.05167	6.64e-54
Rnf217	-0.355819	6.78e-54
Las1l	-0.255353	7.2e-54
Dnajb6	9.43638	9.41e-54
Ndc1	19.2211	1.41e-53
Rpl13a	17.5459	1.48e-53
Irf2bpl	0.30606	1.58e-53
Edem1	13.7062	1.65e-53
Krit1	11.7167	1.71e-53
Mctp1	20.3253	1.88e-53
Celf2	102.163	2.74e-53
Hspa4	10.1326	3.01e-53
Uchl4	0.777153	3.34e-53
Psmc3	12.2119	3.81e-53
Atxn7l3b	26.064	4.02e-53
Krtcap2	78.7514	4.94e-53
Slc2a6	0.89814	5.86e-53
Psen2	125.55	6.62e-53
Slc20a1	27.9438	7.42e-53
Morf4l2	16.7374	8.04e-53
2021-09-07	19.8153	8.3e-53
Ndrg1	20.5355	8.86e-53
Pdcd6ip	21.5736	9.24e-53
Fgfr1op	-0.798133	1.13e-52
Suz12	14.6143	1.25e-52
Gm48342	-0.627981	1.3e-52
Clptm1	27.5217	1.46e-52
Il15	0.381027	1.63e-52
Ier3	124.137	1.71e-52
Gm28875	0.45794	2.14e-52
Hist1h2ap	189.599	6.82e-52
Fnbp1l	-0.607447	8.38e-52
Mbtd1	1.5636	8.75e-52
Tmem14c	142.635	9.04e-52
Terf1	-1.14211	1.19e-51
Mettl9	8.2712	2.92e-51
Id1	0.833563	2.98e-51
Upp1	21.6937	5.56e-51
Ifi35	0.372838	5.59e-51
Acsl4	8.93013	8.68e-51
Ggt5	-0.439184	1.16e-50
Ip6k1	-0.32286	1.19e-50
Sec61a1	83.6267	2.19e-50
Slc25a11	1.47784	2.44e-50
Tor2a	5.6427	3.86e-50
Emp1	0.333753	4.17e-50
Hist1h4d	-2.4739	4.92e-50
Sorl1	1.52373	7.72e-50
Ppp1r12a	36.735	1.63e-49
Hoxa9	-0.479384	2.01e-49
Anxa2	14.6114	2.07e-49
Rpl24	70.1051	2.19e-49
Sfmbt1	0.264072	2.96e-49
Snx5	1.07685	3.06e-49
Scamp3	16.6031	4.03e-49
E130102H24Rik	-0.536486	4.49e-49
Acap1	1.51146	4.83e-49
Coro7	-3.60357	5.58e-49
Sppl2a	5.6561	7.3e-49
Gabarap	49.9131	8.12e-49
Hmgb2	-59.9677	8.59e-49
A430106G13Rik	-5.1321	9.59e-49
Stxbp5	23.6603	1.1e-48
H2-K1	700.607	1.21e-48
Swt1	-11.9606	1.47e-48
Znfx1	0.314117	1.54e-48
Adgre5	20.4916	1.55e-48
Ankrd13a	0.488276	1.57e-48
Gm26518	0.999297	2.72e-48
Sord	14.4594	2.82e-48
Sumo2	1.25549	3.44e-48
Tnrc18	-2.4372	4.59e-48
2021-09-09	-0.874052	4.7e-48
Rps6ka5	-0.577913	7.28e-48
Gm42031	-0.405737	1.02e-47
Ralbp1	8.735	1.3e-47
Klf10	5.04298	1.48e-47
Itga2b	630.279	1.55e-47
Cbx3	5.05049	1.87e-47
Gclc	-3.32916	1.97e-47
Oas1a	1.78603	2.09e-47
Tjp1	-0.510413	2.93e-47
Serf2	47.7995	3.21e-47
Snx29	-0.288608	3.37e-47
Ttll4	0.449515	4.62e-47
Mlec	120.383	4.92e-47
Trf	0.333505	5e-47
Copz1	17.0633	5.28e-47
Slc4a2	3.08945	7.81e-47
Mff	1.70402	8.69e-47
Mcpt8	50.8338	1.03e-46
Avl9	-0.345911	1.07e-46
Actr3	47.9953	1.12e-46
Ncf2	12.8411	1.16e-46
Zfp652	-0.383261	1.46e-46
Itga5	4.1515	1.55e-46
Blvrb	4.82381	2.2e-46
Emc1	2.76022	3.11e-46
Idi1	57.0067	3.3e-46
Gm17477	0.411124	3.42e-46
Rplp1	-33.1804	4.01e-46
Parp9	1.96423	4.85e-46
Sh2b3	0.77516	6.29e-46
Rab21	0.325154	7.03e-46
Mecom	5.12453	7.86e-46
Shmt2	28.6269	1.12e-45
Nsd2	-6.05693	1.18e-45
Sarnp	0.563305	1.51e-45
Mboat2	-0.767827	1.57e-45
Tec	2.72977	1.66e-45
Phf14	0.441542	1.77e-45
Zdhhc21	5.79888	2.4e-45
Clic1	128.995	2.45e-45
Rbmx	-0.546002	2.6e-45
Syne2	-0.496458	2.63e-45
Galnt7	20.9938	2.89e-45
Aim2	0.340107	2.92e-45
Cct4	4.96698	3.96e-45
Rnf130	0.882288	4.77e-45
Creg1	5.35357	5.43e-45
Top2a	71.9228	5.95e-45
Emc7	40.8322	7.05e-45
Stat5b	-0.324028	7.11e-45
Stox2	-1.57102	1.02e-44
Chd1	8.72023	1.37e-44
Ptp4a3	107.879	1.6e-44
Itpr1	17.7352	1.69e-44
Srgap2	-0.577873	1.72e-44
Tm9sf4	21.5018	1.81e-44
Smc4	46.4945	1.86e-44
Tial1	4.05283	2.14e-44
Hmgcr	104.083	2.16e-44
Zbtb1	-0.689477	2.33e-44
Vcl	120.253	2.81e-44
Dhrs7	3.08859	3.34e-44
Rars	1.04768	4.21e-44
Eif3a	123.638	4.59e-44
Baz2b	4.69893	5.25e-44
Atp6v1e1	11.0018	5.78e-44
Crlf2	21.6139	7.06e-44
Rab2a	16.8792	7.07e-44
Tmem50a	51.2216	7.83e-44
Rab14	61.0391	8.29e-44
Rock1	12.0476	8.5e-44
Rps14	46.569	1.02e-43
Sirpa	-31.6251	1.05e-43
Atf6	18.7736	1.13e-43
Tagln2	113.044	1.78e-43
Acat1	0.927709	1.8e-43
Pak2	14.2813	2.29e-43
Bcap31	104.32	2.83e-43
Zc3hav1	7.16827	3.81e-43
Dtx3	-0.465563	4.08e-43
Ccni	7.35174	4.19e-43
Ggnbp2	10.1797	4.23e-43
Irgm1	7.00815	5.14e-43
H2-DMa	-5.75169	5.67e-43
Arhgef6	11.3175	6.7e-43
Zfp62	1.6529	7.23e-43
Hcar2	7.70154	7.88e-43
Npm1	2.55502	8.89e-43
Wdr89	1.82917	1.11e-42
Lrrfip1	2.3489	1.67e-42
Ulbp1	-12.8958	1.7e-42
Smap2	0.647435	1.83e-42
Rsbn1	-0.351097	1.97e-42
Hist1h2ae	-0.651642	2.03e-42
Ube2h	10.3364	2.27e-42
Mfsd1	1.08952	2.29e-42
Sin3b	4.13615	2.37e-42
Ikzf5	2.44752	2.74e-42
2700016F22Rik	0.293404	3.36e-42
Mthfd2	21.0172	5.89e-42
Tmc8	0.306348	5.97e-42
Spn	45.1614	9.23e-42
Atp6v1g1	13.12	1.06e-41
Itgb1	132.13	1.11e-41
Psme1	9.02009	1.17e-41
Osbpl1a	-0.287454	1.47e-41
Tap1	61.3245	1.5e-41
Spns1	2.54811	1.77e-41
Ubxn4	65.0493	2.01e-41
Acss2	12.0652	2.12e-41
Txnl1	0.473169	2.41e-41
Snx20	3.04274	2.82e-41
Heatr5a	19.3738	2.99e-41
Aars	9.75853	3e-41
Xpo7	-2.35422	3.7e-41
Phip	16.3478	4.09e-41
Etv6	1.55589	4.68e-41
P2rx4	2.18635	5.52e-41
Emc10	5.21063	5.55e-41
Map4	1.36118	5.93e-41
Vps37b	142.692	6.09e-41
Cr1l	31.7182	6.12e-41
Chd7	0.969224	6.37e-41
Zfpm1	62.2149	6.75e-41
Ptbp2	-0.740913	6.82e-41
R3hdm1	40.7143	7.76e-41
Serp1	19.0086	8e-41
Slfn2	24.1089	8.42e-41
Kpna4	5.1685	8.48e-41
Ndufb2	0.624375	1.1e-40
Srsf5	12.9815	1.29e-40
Lpar6	7.88764	1.31e-40
Srp72	12.272	1.41e-40
Pvr	0.282531	1.44e-40
Csf2rb	183.518	1.47e-40
Cnot3	17.6016	1.53e-40
Tet1	-0.300854	1.78e-40
Tnfaip8	59.1221	1.95e-40
mt-Nd2	Inf	2.24e-40
Rpn2	174.006	2.26e-40
Naca	-14.4949	2.28e-40
Stx16	2.16581	2.33e-40
Tspan3	-0.484439	2.38e-40
Dubr	-0.79814	2.38e-40
Serinc1	27.349	3.07e-40
Rad21	54.5236	3.07e-40
Plin2	10.9799	3.22e-40
Rps29	92.3415	3.27e-40
Eif4h	2.16262	3.39e-40
Exoc4	11.9008	3.74e-40
Fzr1	5.27977	4.25e-40
Gpr171	1.50787	5.01e-40
Arl1	1.10131	5.42e-40
Spi1	-2.1203	9.62e-40
Bsg	310.582	1.03e-39
Atp2b4	3.17524	1.24e-39
Pigt	7.42523	1.44e-39
Ino80e	0.642085	1.58e-39
Sms	9.4087	2.41e-39
Lcp2	28.1549	2.92e-39
Kif23	-3.47485	3e-39
Apbb1ip	-1.09756	3.43e-39
Parp8	-0.926228	4.79e-39
Smg6	8.89339	5.03e-39
Bace1	-0.331985	6.38e-39
Daxx	0.694143	7.64e-39
H2-T22	0.437435	8.86e-39
Gmps	1.84467	9.82e-39
Mapre1	33.2037	1.04e-38
mt-Nd3	Inf	1.16e-38
Eri1	-0.391247	1.25e-38
Phka2	4.0296	1.29e-38
Ccnl2	10.2836	1.34e-38
Pura	4.42445	1.5e-38
Tmx3	10.0581	1.58e-38
Ppib	151.727	1.75e-38
Gadd45b	120.692	1.84e-38
Cd93	-10.9335	1.97e-38
Pcnp	0.801667	2.03e-38
Osbpl8	-21.6835	2.1e-38
Rsl1d1	10.4043	2.13e-38
Mink1	5.62996	2.18e-38
Ndufab1	0.619616	2.57e-38
Crebrf	15.7716	2.76e-38
G6pdx	8.95366	2.81e-38
Tcea1	0.403701	3.13e-38
Eef1a1	62.1089	4.45e-38
Fnbp4	2.04513	4.66e-38
Nr2c2ap	-0.304413	5.54e-38
Heca	-0.309468	5.79e-38
Cd44	21.6328	5.99e-38
Ppif	8.65706	6.08e-38
Gaa	0.554925	6.52e-38
Birc2	-3.76531	7.21e-38
Rhoa	8.95986	8.67e-38
Sp100	9.02136	9.49e-38
4930503L19Rik	0.622744	1.01e-37
Srgn	237.938	1.09e-37
Ppp1r10	2.1988	1.17e-37
Hpgds	6.56604	1.31e-37
Gm26699	-0.635726	1.42e-37
Sorcs1	-0.533181	1.42e-37
Pcyt2	16.0646	1.49e-37
Primpol	-0.264727	1.56e-37
Ugcg	-13.3304	1.63e-37
Ikbke	-5.23791	1.64e-37
Vapa	0.758189	1.89e-37
Ppp1r9b	7.46585	2.13e-37
Cd34	-4.15403	2.82e-37
Copb2	2.01026	3.73e-37
Hspa13	11.6037	4.12e-37
Dot1l	-7.39037	6.4e-37
Mfsd14a	1.155	7.12e-37
Tpp1	40.1092	1.05e-36
Apobr	3.24305	1.06e-36
Pom121	44.2228	1.18e-36
Trabd	0.285161	1.36e-36
Usp8	4.16786	1.43e-36
Pola1	1.4943	1.55e-36
Stk24	4.27933	1.66e-36
Abcb1b	1.67407	2.27e-36
Cep68	-0.273758	2.27e-36
Kmt2e	19.9457	2.39e-36
Arpc2	50.4174	2.41e-36
Dhx36	12.7694	3.2e-36
Gnb1	8.70668	3.51e-36
Eid1	0.362606	4.64e-36
Hnrnpul2	7.86527	5.09e-36
Rest	-0.309982	5.2e-36
Samd9l	13.3562	5.52e-36
Stk4	8.49768	5.54e-36
Utp20	0.274001	5.67e-36
Ppp2r1a	15.4806	6.35e-36
Gsdme	-0.903578	6.57e-36
Dgkg	0.540595	6.57e-36
Exosc7	2.51866	6.79e-36
Zmat3	0.276476	6.92e-36
Clint1	55.0178	7.66e-36
Rps23	43.819	7.66e-36
Arhgap18	5.87934	8.15e-36
Tbc1d23	1.59055	9.15e-36
Hnrnpa2b1	35.9339	1.36e-35
H2-D1	187.541	1.41e-35
Gnai3	0.308951	1.51e-35
Mcm7	39.6785	1.61e-35
Smc2	13.9674	1.75e-35
2900060B14Rik	19.5059	1.86e-35
AC160336.1	2.98191	2.01e-35
Kdm1a	0.568633	2.19e-35
Ell	0.266873	2.27e-35
Tsc22d4	53.0988	2.31e-35
Shprh	0.763941	2.56e-35
Bzw2	6.03905	3.13e-35
Pfkl	46.6925	3.72e-35
Rbm26	-0.994171	3.81e-35
Ermp1	0.369787	4.21e-35
Sgk3	-1.69241	4.52e-35
Agfg2	3.11534	4.54e-35
Kif21b	5.26874	5.29e-35
N4bp2	8.61419	5.41e-35
Stx5a	-0.878664	5.48e-35
Lst1	35.1608	9.27e-35
Hyou1	9.76791	1.11e-34
Hectd1	42.8929	1.2e-34
Ddx3x	21.7495	1.23e-34
Chd9	1.63166	1.26e-34
Jak1	6.35724	1.42e-34
Paip2	-1.14765	1.44e-34
Taf1d	94.135	1.55e-34
Cd244	11.4748	1.62e-34
Lpin1	0.829603	1.85e-34
Stk16	1.21297	2.26e-34
Lonp2	0.333325	2.32e-34
Zmpste24	38.8142	2.39e-34
Pgam1	125.568	2.74e-34
Calm2	165.677	2.82e-34
Xrn2	7.56298	2.97e-34
Etnk1	42.5275	3.06e-34
Mpzl1	-1.98488	3.45e-34
Snrpb	18.4208	3.99e-34
Vps37a	-4.92407	4.41e-34
Gm26767	-0.290275	4.64e-34
Ssb	25.3165	6.84e-34
Haus3	-0.519868	6.89e-34
Sqstm1	137.169	7.01e-34
Nlrc5	0.739309	8.12e-34
Med13l	21.584	8.29e-34
Tor1aip2	2.95875	9.75e-34
Ubxn7	-0.270714	1.08e-33
Syncrip	11.4017	1.08e-33
Trim44	-0.403515	1.29e-33
Ssbp1	-0.825858	1.29e-33
Ppp1ca	132.352	1.57e-33
Ccng1	19.0854	1.76e-33
Rpl7	56.7915	1.92e-33
Neurl3	224.417	2.47e-33
Stard4	23.1178	2.78e-33
Lmbrd1	5.16433	2.87e-33
Ppig	23.2929	3.03e-33
Wapl	29.7504	3.41e-33
Asah1	15.4312	3.59e-33
Cd37	79.4135	3.81e-33
Arf1	81.6992	3.82e-33
Slc16a1	0.326348	3.98e-33
Gstt2	-1.17153	4.8e-33
H3f3b	91.5865	5.42e-33
Capn2	8.46565	8.55e-33
Cxxc5	6.8976	8.91e-33
Atp6v0d1	4.33082	1.29e-32
Arglu1	1.46797	1.45e-32
Gm26764	0.250669	1.84e-32
St3gal1	2.67136	1.86e-32
Plcg2	30.4903	1.87e-32
Nfkbiz	34.1956	1.9e-32
Cpsf6	54.9651	2.04e-32
Arhgap26	-0.250461	2.35e-32
Rhbdf2	0.495895	2.46e-32
Ybx1	90.5993	2.53e-32
Pafah1b2	5.42257	2.72e-32
Ddah2	0.614178	3.04e-32
Ppp6r1	2.10263	3.48e-32
Dnaja1	-18.2306	5e-32
Erbin	25.6124	5.18e-32
Psmb8	3.31229	5.52e-32
Lacc1	1.89244	6.2e-32
Tecr	158.455	6.6e-32
Tmem127	0.447714	6.61e-32
Slc43a2	-0.73659	7.27e-32
Psmd14	7.08971	8.48e-32
Vps4b	1.18367	9.44e-32
Abhd16a	17.5884	1.01e-31
Tns1	16.5363	1.23e-31
Alg8	17.7315	1.68e-31
Stag2	10.7376	1.8e-31
Sod2	9.32971	2.03e-31
Tpm3	36.6505	2.34e-31
Cd82	0.444149	2.6e-31
Hdgfl3	-0.336807	2.72e-31
Zc3h14	0.51707	2.79e-31
Sh3kbp1	12.2044	2.9e-31
Ebpl	68.8058	2.96e-31
A430078G23Rik	-0.302842	3.32e-31
Nsd3	11.345	3.35e-31
9930111J21Rik2	10.1895	3.68e-31
Trio	3.72113	4.2e-31
Tbrg1	30.1634	4.34e-31
Lars2	319.216	4.38e-31
Trpc4ap	2.24212	4.95e-31
Traf3ip3	-0.723691	4.98e-31
Wbp2	36.1107	5.17e-31
Git2	-0.459175	6.1e-31
Gch1	2.05645	6.11e-31
Trp53	0.500763	6.63e-31
Dido1	10.7699	7.11e-31
Eprs	93.1426	7.14e-31
Sptbn1	201.917	7.42e-31
Eif3f	6.80886	8.64e-31
Ube2d3	5.16408	8.66e-31
Gm17590	-8.48578	8.76e-31
Polk	-0.281066	1.17e-30
Cope	30.8739	1.33e-30
Asns	15.1268	1.39e-30
Cbx6	-0.468981	1.4e-30
Znrf2	-1.72532	1.51e-30
Camkk2	10.4241	1.61e-30
Prdx2	0.57128	1.62e-30
Hivep2	0.639477	1.8e-30
Gspt1	20.4148	1.88e-30
Tbc1d10c	-0.330711	1.9e-30
Notch2	0.536372	2.14e-30
Clec4d	29.6246	2.26e-30
M6pr	38.9118	2.52e-30
Tmem189	0.487354	2.77e-30
Ik	22.7518	3.26e-30
Nptn	14.9478	3.34e-30
Rpl34	38.506	3.59e-30
Tie1	47.9485	5.53e-30
Rilpl2	0.313472	6.2e-30
Dnajc21	0.309336	6.87e-30
Dync1h1	43.8412	8.03e-30
Uhrf1	0.822787	8.64e-30
Prmt5	2.83017	9.8e-30
Hirip3	0.284188	1.38e-29
Ostf1	2.60914	1.39e-29
Psma2	12.5821	1.54e-29
Capns1	25.1767	1.66e-29
Mknk2	0.927456	1.86e-29
Flii	0.951255	1.94e-29
Nubp1	0.968306	2.19e-29
Chmp3	3.70196	2.3e-29
Nufip2	12.9883	2.37e-29
Ndufb11	18.1319	2.84e-29
Hspa5	264.551	3.05e-29
Qk	1.7078	4.04e-29
Sec31a	5.84144	4.34e-29
Junb	79.7541	4.64e-29
Ppp2r5c	23.3374	5.47e-29
Gigyf2	8.11125	5.65e-29
Ctsa	-1.86846	6.59e-29
Macf1	54.7499	6.6e-29
Arhgef7	18.7182	7.03e-29
Myc	12.184	7.96e-29
Samm50	0.497904	8.33e-29
Coro2a	-0.530421	8.8e-29
Cenpf	-20.6434	9.44e-29
Kif11	-1.26334	9.96e-29
Ncoa7	-0.316319	1.01e-28
Rnf141	-0.402151	1.2e-28
Nub1	10.4252	1.3e-28
Rsrp1	61.1366	1.37e-28
Actr1a	1.13099	1.57e-28
Trim12a	17.7281	1.6e-28
Scd2	678.21	1.64e-28
Cnot4	0.675452	1.66e-28
Setd5	21.4934	1.67e-28
Trim26	5.17966	1.85e-28
Ctc1	-0.274803	2.02e-28
Ezr	13.1609	2.66e-28
Mbnl2	26.0788	2.8e-28
Dag1	34.023	3.72e-28
Ybx3	20.6016	3.79e-28
Rabggtb	0.301316	4.22e-28
Tmem55b	-0.273132	4.95e-28
Camk2d	2.31687	5.13e-28
Plcb2	1.00109	5.29e-28
Nsf	29.3693	5.44e-28
Trim59	-0.680132	5.59e-28
Gm26724	-0.819026	5.63e-28
Nup155	0.455362	5.63e-28
Slco3a1	6.57988	6.1e-28
Kmt2c	19.6101	6.19e-28
Rps27	40.5063	6.97e-28
Nol4l	50.8099	8.29e-28
Prkacb	35.5201	9.67e-28
Stk40	0.889317	1.05e-27
G3bp1	35.928	1.13e-27
Ddx46	12.7739	1.18e-27
Vps36	9.23562	1.28e-27
Ptov1	0.945507	1.38e-27
Zeb1	-0.4858	1.42e-27
Napa	0.455974	1.44e-27
Rnf220	-1.68901	1.66e-27
Arhgap4	-0.294047	1.7e-27
Ebp	39.3443	1.75e-27
Tspan32	129.862	1.82e-27
Pdcd11	11.5446	2.33e-27
Card19	10.4547	2.62e-27
Nsa2	4.34942	2.67e-27
Pip4k2a	5.19388	2.92e-27
Zfp91	20.1456	4.2e-27
Ctnna1	2.68243	4.41e-27
Cux1	4.43897	4.87e-27
Dok2	11.9721	5.69e-27
Muc13	3.78383	6.06e-27
Pcmt1	22.6755	9.89e-27
Pde7a	-0.461275	1.24e-26
Zfp266	-0.341679	1.25e-26
Arf4	11.2244	1.42e-26
Uqcrc1	27.5431	1.75e-26
Utp14b	-0.458175	1.98e-26
Ifitm2	109.361	2.69e-26
Psmb2	8.00321	2.73e-26
Letm1	15.5729	2.74e-26
Akap13	-99.8959	2.87e-26
Ly6e	72.0037	3.38e-26
Raly	9.09931	3.72e-26
Med12l	12.6753	3.78e-26
Mb21d1	0.570448	4e-26
Fcgr2b	-4.10055	4.36e-26
Lrrfip2	12.0223	4.37e-26
Il2rg	48.4223	4.64e-26
Ascc3	20.8335	5.02e-26
Lockd	-6.33204	5.26e-26
Fau	109.476	5.66e-26
Supt6	7.37274	6.23e-26
Ppp2ca	3.72083	6.42e-26
Ddx50	20.9791	6.75e-26
Cdc42se2	-0.388944	7.82e-26
CAAA01118383.1	9.83194	9.47e-26
Procr	-14.4081	9.69e-26
Rtn3	105.255	1.05e-25
Pglyrp2	-0.453071	1.13e-25
Psmc1	17.4462	1.17e-25
Cnpy2	5.69891	1.19e-25
Rbm33	0.44709	1.32e-25
Ube2b	9.81693	1.53e-25
Rnasel	13.3256	1.58e-25
Tcn2	1.17734	1.69e-25
Lasp1	15.2663	1.69e-25
Thrap3	33.8308	1.7e-25
Snx32	0.340654	1.75e-25
Pcmtd1	7.84954	2.19e-25
Mkrn1	5.62457	2.21e-25
Acat2	3.08824	2.21e-25
Cnih4	21.4965	2.23e-25
Heatr6	-0.253611	2.26e-25
Pdcd10	21.7259	2.3e-25
Itsn1	16.507	2.36e-25
Srsf11	40.6196	2.68e-25
Trappc9	0.490378	2.79e-25
Plec	111.389	3.04e-25
Taldo1	17.6313	3.06e-25
Rpn1	242.204	3.55e-25
Tpr	123.086	4.16e-25
Slc31a1	1.5806	4.4e-25
St13	25.3978	4.51e-25
Gsap	0.79882	4.69e-25
Vcp	121.443	5.01e-25
Gba	5.2066	5.2e-25
Arl6ip5	2.90637	5.27e-25
Sri	14.5994	6.14e-25
Psmd6	4.41836	6.16e-25
Pnp	3.35704	6.57e-25
Tmco1	134.273	6.64e-25
Mfsd12	7.89242	6.68e-25
Kpna3	0.331923	7.28e-25
Hnrnpf	10.0718	7.32e-25
Lilr4b	332.611	7.61e-25
Fli1	18.9277	7.87e-25
Ppid	-0.387399	7.99e-25
Lmbrd2	8.76632	8.94e-25
Slc39a4	8.35775	9.23e-25
Tnrc6c	-0.405817	1.02e-24
Lsp1	12.7626	1.06e-24
Irf9	0.391737	1.09e-24
Tra2b	6.0933	1.13e-24
Rplp0	123.826	1.26e-24
Brd2	10.4466	1.66e-24
Npc2	-32.7007	1.86e-24
Tbl1x	7.04411	1.97e-24
Ap3b1	33.0461	2.36e-24
Glrp1	0.898458	2.78e-24
Slc29a3	-0.635625	3.16e-24
Rbl2	1.34639	3.67e-24
Med15	0.253991	3.67e-24
Relb	0.431036	3.72e-24
Prpf39	7.5633	4.96e-24
Hspa8	113.881	5.07e-24
Tnip1	0.281234	5.64e-24
Peli1	0.574274	6.31e-24
Zmiz2	7.70271	8.2e-24
Pik3r1	1.36251	8.32e-24
Ube2d2a	3.90577	8.34e-24
Lrrcc1	-0.285421	8.53e-24
Dtl	-4.04307	8.54e-24
Acbd3	1.80147	9.27e-24
Csnk1e	0.346086	9.51e-24
Gars	35.8168	1.05e-23
Pfdn5	3.30839	1.1e-23
Tmem59	37.6118	1.32e-23
Rps20	34.9748	1.35e-23
Rps12	21.3576	1.46e-23
Ccdc18	-0.349952	1.49e-23
U2af2	9.43789	1.83e-23
Ankfy1	1.5081	1.86e-23
Csk	16.3743	1.87e-23
Dnajc11	28.9701	1.98e-23
Ier2	0.659832	1.98e-23
4930523C07Rik	-0.353596	2e-23
Setd1b	2.55638	2.26e-23
Cdca8	-2.7633	2.36e-23
Mapkapk2	-0.611739	2.45e-23
Timp3	424.691	2.48e-23
Emp3	103.097	2.7e-23
Tbl1xr1	1.58987	3.04e-23
Cirbp	0.483535	3.12e-23
Cpsf2	25.2678	3.18e-23
Grk3	-0.49992	3.25e-23
Stard9	0.296774	3.52e-23
Rpl36al	5.50128	4.5e-23
Ncoa2	18.367	4.67e-23
Il17ra	6.06318	6.62e-23
Sptlc2	25.8447	7.79e-23
Uba5	4.15665	8.85e-23
Eif3c	88.87	8.88e-23
Psmc6	2.07456	8.91e-23
Cdk4	0.254282	9.12e-23
Ctnnd1	2.62152	9.68e-23
Cstf3	5.71529	1.04e-22
Ctcf	33.7561	1.09e-22
Zdhhc15	1.10128	1.16e-22
Tbcel	-3.08091	1.18e-22
Rab6a	12.0704	1.18e-22
Rasa3	2.37599	1.2e-22
Atp13a1	8.32173	1.2e-22
Rbm15	-0.950093	1.2e-22
Snap23	3.25685	1.23e-22
Ccnb2	18.9613	1.25e-22
Fcer1g	290.43	1.28e-22
Ndufb9	30.7235	1.58e-22
1810022K09Rik	0.434955	1.59e-22
S100a4	23.3599	1.71e-22
Tmem39b	0.358323	1.89e-22
Casp4	18.0755	1.94e-22
Fcho2	1.39093	1.98e-22
Rnf114	0.36598	2e-22
Ptpn1	9.91838	2.01e-22
Pdia3	98.1207	2.22e-22
Fbxw7	0.38036	2.5e-22
BC005561	13.9377	2.6e-22
Itgb3	151.898	2.84e-22
Fasn	49.5371	2.96e-22
Srek1	22.9935	3.04e-22
Cnbp	7.6429	3.45e-22
Cbx5	13.1849	3.67e-22
Ctsc	25.7307	3.72e-22
Pnpt1	4.96604	3.76e-22
Nfu1	2.42902	3.82e-22
Map3k20	7.07723	3.9e-22
Plxnc1	70.295	4.06e-22
Ddx17	28.0559	4.34e-22
Abcg1	-1.68831	4.39e-22
Tpt1	34.2045	4.65e-22
Smad7	-1.22521	5.43e-22
Pcgf5	-1.76987	5.78e-22
Pear1	4.89409	6.09e-22
Fnbp1	1.54118	7.3e-22
Icam1	8.3368	7.78e-22
Dnajc2	5.53693	8.64e-22
Timm50	1.6325	9.54e-22
Nusap1	-10.7101	9.63e-22
Cebpz	3.973	1.04e-21
Cnn2	18.3084	1.07e-21
Tubb4b	160.675	1.1e-21
Fam213a	10.5565	1.16e-21
Cox7c	15.9484	1.21e-21
Gng12	6.68669	1.37e-21
Eif3e	0.882054	1.51e-21
Cyp20a1	0.311812	1.57e-21
Osgin2	-5.19574	1.65e-21
Tmed5	62.1805	1.7e-21
Tmem176a	3.66795	1.73e-21
Esyt1	3.09066	1.73e-21
Ganab	44.1079	2.04e-21
Uggt1	13.9183	2.28e-21
Aes	15.8845	2.42e-21
Dctn2	5.20621	2.56e-21
Ilk	28.5531	2.6e-21
Ap2b1	21.0983	2.67e-21
Tmem147	4.72252	2.74e-21
Cdc25a	0.651011	2.87e-21
Nipa2	20.3931	3.06e-21
Gdf15	85.295	3.2e-21
Ogfr	0.29119	3.49e-21
Tpi1	95.5362	3.53e-21
Mtpn	5.11693	4.83e-21
Ctdsp2	3.5009	5.67e-21
Pan3	1.05653	5.84e-21
Cited2	68.2141	6.07e-21
Cct7	55.0352	6.87e-21
Dync1i2	82.9224	7.2e-21
Zwint	21.1024	8.33e-21
Ap3m1	9.8791	8.7e-21
Fut8	5.82763	1.04e-20
Cish	-0.352835	1.07e-20
Btg1	244.808	1.16e-20
Fibp	0.979748	1.21e-20
Cdc5l	0.388879	1.37e-20
Mfsd14b	0.318439	1.47e-20
Il6ra	0.476551	1.57e-20
Bora	8.79357	1.65e-20
Knstrn	0.388292	1.68e-20
Pdk1	-7.07124	1.73e-20
Slc24a5	10.7833	1.8e-20
Ythdc1	17.6668	2.11e-20
Tkt	82.7342	2.51e-20
Cd53	2.41425	2.69e-20
Cyld	11.714	3.32e-20
Cers5	0.797667	3.59e-20
Appl1	4.69805	3.67e-20
Spag9	17.437	3.92e-20
Eif5	31.1733	4.12e-20
Cox7a2l	11.2981	4.53e-20
H2-T23	14.3097	4.85e-20
Ino80b	0.39926	4.96e-20
Aspm	3.54297	5.16e-20
Akap9	8.03907	5.46e-20
Gcc2	2.45339	5.46e-20
Mllt10	0.758115	5.79e-20
Stap1	31.405	6.29e-20
Rps15a	21.9983	6.29e-20
Cd69	67.3844	6.48e-20
Hmmr	34.865	7.15e-20
Litaf	23.4264	7.43e-20
Thoc2	4.02898	7.78e-20
Ndufa10	0.995939	8.24e-20
Pitpnb	0.438114	8.7e-20
Sdcbp	30.4991	8.78e-20
Chtop	0.258638	8.98e-20
Rpl37a	50.0755	9.32e-20
Thoc1	0.339923	9.93e-20
Chd4	169.571	1.09e-19
Ewsr1	13.6704	1.15e-19
Phf20	2.78506	1.21e-19
Senp5	0.744242	1.23e-19
Heatr1	0.273065	1.23e-19
Plgrkt	52.7223	1.24e-19
Mrpl24	1.78156	1.27e-19
Taz	0.907629	1.5e-19
Svil	87.1377	1.83e-19
Rb1	2.11781	1.86e-19
Akt2	1.58804	1.98e-19
4933434E20Rik	-1.28439	2.09e-19
Ezh1	-0.286881	2.35e-19
Dnajc10	20.0208	2.63e-19
Abi1	10.2203	2.77e-19
Nagk	0.466409	2.92e-19
L3mbtl3	-0.451555	2.97e-19
Tmem237	1.50668	3.75e-19
Sh3glb1	22.4274	3.78e-19
Psmd7	9.74155	3.96e-19
Neil3	-2.08509	4.21e-19
Zfp329	-0.281632	4.41e-19
Cox4i1	36.7408	4.44e-19
Selenof	36.4443	4.49e-19
Ttc14	41.9448	4.55e-19
Mir142hg	10.4668	4.99e-19
Slc35b1	32.9471	5.19e-19
Rps11	2.78023	5.43e-19
Fer	1.51016	5.46e-19
Rasgrp4	0.507278	5.87e-19
Hist1h4i	0.55221	6.48e-19
Adgrg3	30.7574	6.73e-19
Atp11b	39.1147	6.75e-19
Ppip5k2	-0.308141	7.14e-19
Spaca6	-3.7444	7.47e-19
Ppp3cb	18.2672	9.71e-19
Ppp1cb	3.1079	1.06e-18
Rps15	-15.1344	1.07e-18
Rnh1	14.0069	1.08e-18
Map3k1	-0.49862	1.15e-18
Mill2	2.98027	1.32e-18
Mta3	2.50052	1.59e-18
Bclaf1	38.237	1.63e-18
Arap2	2.45187	2.13e-18
Lat	121.717	2.13e-18
Serpina3f	37.3606	2.2e-18
Ocrl	4.42767	2.29e-18
Lmf2	0.966526	2.49e-18
Fads1	63.9179	2.52e-18
Agpat5	68.638	2.53e-18
Eif1	110.92	2.65e-18
Cpne2	-1.67392	2.87e-18
Ralgapa2	17.8709	3.18e-18
Anxa5	20.5865	3.88e-18
Map2k2	8.32891	4.04e-18
Ahdc1	1.06384	4.2e-18
P4hb	134.22	5.57e-18
Rpl22	4.86189	5.59e-18
Capza2	1.78352	6.15e-18
Clta	14.5004	6.62e-18
Tmtc3	0.283698	6.76e-18
Dhx15	2.6618	7.23e-18
Tal1	2.72822	8.43e-18
Cct5	15.8169	8.48e-18
Slfn9	4.81712	9.05e-18
Dock11	-0.73036	9.49e-18
Syt11	23.8537	1.14e-17
Leng8	14.6706	1.26e-17
Ripor2	6.52442	1.32e-17
Prc1	-5.00003	1.43e-17
Adprh	45.2303	1.51e-17
Pum3	5.75778	1.57e-17
Prkcsh	22.6715	1.62e-17
Atp6v0e	16.7014	1.66e-17
H2-Q7	395.496	1.73e-17
Rheb	1.0782	1.79e-17
Ubap2l	62.993	1.82e-17
Csnk1a1	65.1802	1.99e-17
D17Wsu92e	0.896206	2.1e-17
Ppp4r2	8.73504	2.15e-17
Peak1	-0.251914	2.63e-17
Usp47	5.99738	2.67e-17
Xpo1	7.54679	2.68e-17
Spg7	11.3885	2.71e-17
Asph	11.3176	2.77e-17
Eif2a	0.629768	2.79e-17
Luc7l	3.34691	3.33e-17
Fndc3b	0.300255	3.5e-17
Mdfic	-0.355289	3.61e-17
Saraf	29.4712	3.71e-17
Rpl19	28.0052	3.97e-17
Cers4	7.85493	4e-17
Dzip3	7.95209	4.64e-17
Hist1h2ac	-3.38769	4.69e-17
Ncaph2	6.44723	4.99e-17
Ap1b1	0.36151	5.06e-17
Zfp644	15.1341	5.37e-17
Ptprs	0.527529	5.62e-17
Rnf20	0.607527	5.62e-17
Cd48	-2.2467	6.3e-17
Tln1	256.034	7.61e-17
Jpt1	72.2198	8.71e-17
Rad23b	7.59442	8.82e-17
Cd84	6.50843	9.27e-17
Glg1	8.55372	9.71e-17
Zbtb18	-0.446708	1.14e-16
Nfe2l2	39.598	1.18e-16
Tnf	68.8664	1.21e-16
Gnas	156.675	1.21e-16
Tmed2	19.6683	1.24e-16
Cdipt	14.9595	1.33e-16
Tmx1	29.8697	1.55e-16
6720427I07Rik	-0.757023	1.78e-16
AI504432	-0.252217	1.86e-16
Hltf	-0.369919	1.97e-16
Hist1h2ab	-1.24844	2.05e-16
Spop	6.33571	2.1e-16
Prr13	7.19838	2.29e-16
Rpl23	23.9436	2.45e-16
Nup205	0.678445	2.46e-16
Eif4g3	13.1493	2.54e-16
Tomm20	31.5368	2.58e-16
Ttc5	-2.22145	2.58e-16
Rsrc2	11.4419	2.66e-16
9930021J03Rik	0.280355	3.04e-16
Magt1	87.5095	3.05e-16
Nup210	0.266682	3.09e-16
Rbm25	83.4049	3.37e-16
Serinc3	302.017	3.37e-16
Appl2	17.6338	3.54e-16
Lactb2	0.803891	3.77e-16
Slc39a6	2.48171	3.91e-16
Slc25a24	1.70859	4.4e-16
Crim1	0.603626	4.41e-16
Ywhaq	0.255813	5.08e-16
Rpl18	33.3036	5.53e-16
Runx3	100.571	5.91e-16
Pcm1	23.3083	5.98e-16
Wipf1	6.17361	6.2e-16
Lncpint	0.268637	6.68e-16
Pea15a	2.27279	6.89e-16
Ube2j1	0.591922	7.1e-16
Rnmt	-0.266943	7.16e-16
Vim	43.72	7.45e-16
Cct2	51.5893	8.08e-16
Srpk2	-0.367522	1.03e-15
Cdc123	0.958768	1.06e-15
Numa1	13.5232	1.12e-15
Mki67	85.4124	1.14e-15
Phf21a	0.495476	1.4e-15
Dennd4a	93.2237	1.42e-15
Puf60	0.268061	1.42e-15
Plekho2	2.17867	1.5e-15
Myo9b	0.287668	1.52e-15
Gtf2i	18.5041	1.55e-15
Scaf11	29.9765	1.62e-15
2610037D02Rik	5.66374	1.69e-15
Add1	2.82628	1.84e-15
Nrd1	16.065	1.87e-15
Zfp397	0.317428	1.97e-15
Cdk1	-0.473724	2.17e-15
Tmem140	0.597188	2.24e-15
Tpm4	14.0852	2.25e-15
Bfar	17.4376	2.28e-15
Ctsg	9.15216	2.28e-15
Api5	17.1409	2.32e-15
Gpbp1	1.66568	2.39e-15
Crtap	25.7605	2.44e-15
Ahnak	-6.47186	2.69e-15
Uchl5	0.320009	2.91e-15
Ikzf1	1.85804	2.92e-15
Gm37494	-1.28066	2.96e-15
Sec62	117.726	3.11e-15
Rac1	46.249	3.37e-15
Slc38a9	1.69014	4.16e-15
Hcls1	11.4557	4.24e-15
Slc25a4	0.8791	4.25e-15
Zdhhc6	0.412309	4.39e-15
Prkcd	-32.4546	4.59e-15
Zbtb20	9.57028	4.82e-15
Acin1	32.1954	5.84e-15
Srsf7	0.455205	5.98e-15
Prmt1	9.50532	6.02e-15
Tra2a	27.7905	6.13e-15
Fip1l1	22.1884	6.29e-15
Brcc3	0.553485	6.84e-15
Ndufa6	19.5649	7.02e-15
Usp9x	14.792	7.06e-15
Ucp2	16.1977	7.29e-15
Rpl28	28.8011	7.6e-15
Nudcd3	13.9585	8.42e-15
Rac2	27.819	9.13e-15
Vps29	2.14983	9.24e-15
Sf1	13.8478	1.06e-14
Hspa9	3.01783	1.07e-14
Zfp318	13.642	1.1e-14
Cir1	0.330436	1.17e-14
Nktr	64.234	1.27e-14
Cerk	0.620422	1.32e-14
Milr1	-0.816101	1.35e-14
Fmnl1	0.406512	1.62e-14
Itpripl2	3.02372	1.63e-14
Cln5	0.255155	1.8e-14
AI314180	8.6323	1.81e-14
Iars	39.9166	1.99e-14
Kras	8.1535	2.05e-14
Rrp1	3.67614	2.06e-14
Zfp24	1.5641	2.26e-14
Cep83	-0.273331	2.27e-14
Eif4e2	3.59667	2.41e-14
Tmem128	11.0338	2.48e-14
Gpsm3	0.900439	2.64e-14
Btf3	11.6133	2.65e-14
Samsn1	15.517	2.7e-14
Trim8	0.964289	2.72e-14
Impact	1.38809	2.73e-14
Usp16	5.70209	3.01e-14
Atp2a3	155.513	3.02e-14
Ube2r2	0.83161	3.17e-14
Snrpa	7.21274	3.68e-14
Zmynd11	5.14546	3.96e-14
Gatad1	2.12799	4.3e-14
Gins2	-0.316546	4.38e-14
Papola	11.1357	4.96e-14
Rpl35	-22.2961	5.05e-14
Fam76b	-0.251291	5.11e-14
Dnajb11	40.2197	5.12e-14
Sgms1	6.41753	5.28e-14
Vars	52.7016	5.84e-14
Nfx1	-0.306343	6.08e-14
mt-Nd6	8.82881	6.13e-14
Ankrd10	1.56797	6.38e-14
Pgd	21.867	6.52e-14
Tgoln1	3.37961	6.62e-14
Pign	39.5244	6.72e-14
Rbm5	17.4639	6.74e-14
AU020206	4.34663	6.88e-14
Kdm3a	5.05559	6.94e-14
Kdm7a	-0.52858	6.97e-14
Napsa	-31.2676	7.24e-14
Wdfy3	9.61135	7.26e-14
Pak1ip1	5.25164	7.43e-14
Arpc1a	1.14076	8.1e-14
Ncapd3	-1.02465	8.22e-14
Hivep3	29.1591	8.43e-14
Tmem161b	0.410835	8.46e-14
Slc35a3	0.451056	8.5e-14
Sil1	19.3076	8.62e-14
Topbp1	-1.23967	8.65e-14
Rps8	51.3779	8.82e-14
Naa20	2.52474	1.02e-13
Lypla2	0.679296	1.02e-13
Ctbp1	6.73409	1.05e-13
Mical1	5.81099	1.1e-13
Laptm5	310.8	1.2e-13
Eif5b	95.4982	1.37e-13
D16Ertd472e	6.53125	1.38e-13
Aamp	12.3659	1.5e-13
Mapk6	17.2366	1.53e-13
Ywhag	2.5984	1.73e-13
Selplg	4.34788	1.8e-13
Pi4ka	3.72881	1.85e-13
Taok3	95.4458	1.87e-13
Chd6	5.93379	2.11e-13
Atp8a1	53.2791	2.21e-13
Kcmf1	0.333412	2.24e-13
Gusb	5.57271	2.36e-13
Tnfrsf21	0.940121	2.39e-13
Fbxw11	0.303788	2.54e-13
Cdc26	0.367321	2.67e-13
Phf20l1	1.26233	2.68e-13
Cops3	7.30695	2.7e-13
Ubald2	24.8992	2.83e-13
Rpl15	20.3312	3.02e-13
Tmf1	0.449864	3.08e-13
Fh1	0.770638	3.3e-13
Eif1a	6.90907	3.34e-13
Cyth4	5.56021	3.39e-13
Trim25	9.44648	3.57e-13
Scarb1	66.0601	3.83e-13
Net1	-10.1123	3.92e-13
Mndal	-13.2249	4.14e-13
Sfi1	0.315193	4.17e-13
Aplp2	-7.91726	4.22e-13
Cnot1	20.5354	5.37e-13
Ubxn2a	11.2625	5.49e-13
Smpdl3a	6.74031	5.73e-13
Fam160b1	0.66936	5.73e-13
Nup50	5.48017	5.79e-13
Gls	18.7731	6.69e-13
Malt1	-83.1877	7.22e-13
Cast	5.87929	8.24e-13
Ccdc50	11.2482	8.39e-13
Elk4	0.382841	8.47e-13
Rpl26	28.4368	9.08e-13
Rnf111	0.254068	9.15e-13
Ppp3ca	35.5402	9.2e-13
Slc31a2	5.13771	9.44e-13
Ifrd1	58.6915	9.9e-13
Cd47	163.625	1.03e-12
Mbd2	0.256559	1.09e-12
Gapdh	146.692	1.1e-12
Ints6	0.32504	1.15e-12
Tmem2	0.564415	1.19e-12
Ero1l	-30.8263	1.3e-12
Fkbp2	68.0042	1.31e-12
Polg	1.19892	1.32e-12
Gcnt1	22.8519	1.33e-12
3110062M04Rik	1.27754	1.34e-12
Rassf5	0.295015	1.4e-12
Ccdc127	11.6252	1.44e-12
Rsf1	13.4033	1.5e-12
Lpp	0.488664	1.5e-12
Dbf4	4.57205	1.57e-12
Nucks1	111.405	1.62e-12
Pde3b	48.5527	1.62e-12
Colgalt1	4.48195	1.79e-12
Glmp	36.5836	1.89e-12
Eml2	4.46881	2.18e-12
Rragc	3.73744	2.23e-12
Grb2	18.3374	2.55e-12
Zfp148	0.54944	2.57e-12
Zmynd8	21.1658	2.61e-12
Mta2	0.282913	2.64e-12
Raph1	4.60845	2.68e-12
Plekhb2	0.279114	2.73e-12
Fdft1	37.9283	2.93e-12
Anks1	2.31266	2.98e-12
Scamp2	38.8346	3.64e-12
Itm2a	-6.88307	3.84e-12
Prkar1a	52.511	4e-12
Tmem41b	46.1057	4.08e-12
Gnaq	2.36025	4.19e-12
Gpcpd1	-0.768932	4.23e-12
I830077J02Rik	3.63861	4.34e-12
Pcnt	28.3556	4.49e-12
Cwf19l2	1.02888	4.83e-12
Kif5b	65.1829	5.32e-12
Sdf4	73.422	5.56e-12
Tab2	17.9187	5.58e-12
Tnrc6b	48.6828	5.66e-12
Mindy3	1.13031	6.03e-12
Bin1	11.0629	6.06e-12
Mydgf	34.4486	7.05e-12
Fbxw17	0.63907	7.16e-12
Pank3	2.88619	7.17e-12
Lrpprc	6.59976	7.33e-12
Ckap5	68.478	7.76e-12
Aida	0.430037	8.13e-12
Kcnq1ot1	227.919	8.41e-12
Set	57.3099	8.42e-12
Snhg12	0.300352	8.7e-12
Ppp1r18	0.50486	9.4e-12
Cdk17	0.299536	9.76e-12
Ifnar2	-0.306357	9.97e-12
Pigu	2.4341	1.07e-11
Canx	87.0529	1.19e-11
H2afj	42.0054	1.27e-11
Arid5b	1.67799	1.33e-11
Susd3	7.47435	1.34e-11
Cct8	1.73729	1.36e-11
Arid1a	14.157	1.57e-11
Ddb1	15.1834	1.61e-11
Pon2	5.06883	1.76e-11
Jmy	5.29714	1.79e-11
Atp6v1a	3.64302	1.93e-11
Naa50	8.65847	1.97e-11
Ist1	2.15455	2.06e-11
Fam193b	0.463343	2.08e-11
Setx	13.0626	2.09e-11
mt-Nd4	Inf	2.09e-11
Amfr	20.0165	2.11e-11
Pcbp2	78.7545	2.28e-11
Psme4	3.32338	2.42e-11
Basp1	75.8064	2.42e-11
Mboat7	25.3426	2.45e-11
Tmem40	20.4092	2.58e-11
Rin3	7.86241	2.86e-11
2021-03-02	58.4628	2.94e-11
Msn	41.4163	3.13e-11
Fam69a	0.394257	3.42e-11
Calr	169.161	3.61e-11
Dlgap5	-0.768677	3.77e-11
Ubc	108.899	3.82e-11
Top1	97.6599	3.95e-11
Mkln1	9.72078	4.01e-11
Brd7	0.942672	4.07e-11
Ubn1	14.9399	4.24e-11
Kif22	-0.437854	4.3e-11
Nsdhl	57.231	4.46e-11
Lmo4	17.7656	4.9e-11
Pabpn1	35.975	5.02e-11
Pbrm1	82.9638	5.21e-11
Ap1s1	6.70734	5.54e-11
Ptpn6	8.64574	5.58e-11
Apc	0.738477	5.82e-11
Ppt2	1.26125	5.95e-11
Unc93b1	-8.31875	5.98e-11
Krr1	5.54436	6.41e-11
Zcchc9	0.739031	6.43e-11
Arrb2	3.86434	6.49e-11
Lars	24.7934	6.91e-11
Mpp1	0.289001	7.23e-11
U2af1	0.802214	7.8e-11
Ccdc88a	1.40137	8.37e-11
Gm15987	6.06917	8.56e-11
BC005537	-5.7081	9.21e-11
Atp7a	-8.94304	9.7e-11
Mat2a	75.6211	1.02e-10
Zbtb44	0.501996	1.06e-10
Ptpn11	19.6974	1.12e-10
Abraxas2	5.78887	1.21e-10
Ankrd11	40.8047	1.33e-10
Vldlr	90.8787	1.34e-10
Tmem234	46.9811	1.34e-10
Dennd1c	8.99559	1.39e-10
Plscr4	4.24975	1.51e-10
Ddx52	0.251895	1.61e-10
Tbc1d31	-0.385662	1.74e-10
Fyb	33.8076	1.85e-10
Mapk1	10.968	1.9e-10
Tmem131l	2.98638	1.9e-10
Ghitm	11.4098	2.02e-10
Nup188	4.24775	2.07e-10
Pigk	2.62149	2.1e-10
Nbr1	5.64077	2.12e-10
Atp6ap2	-5.45539	2.22e-10
Jarid2	51.253	2.33e-10
G6pc3	38.5409	2.37e-10
Spns2	0.507612	2.4e-10
Zfp638	13.2233	2.4e-10
Ctr9	20.979	2.47e-10
Ube2m	10.5477	2.7e-10
Csf2ra	-0.772934	2.71e-10
Trpv2	0.497467	2.81e-10
Sipa1l1	12.3546	2.89e-10
Adcy7	16.9211	2.91e-10
Lrrc8d	4.00872	2.94e-10
Fbxo11	10.3047	3e-10
Baz2a	3.47575	3.03e-10
Was	0.997222	3.37e-10
Sdf2l1	8.98178	3.66e-10
Map2k3	1.45239	3.67e-10
Adam15	20.3904	3.81e-10
Ccnd3	51.4442	3.98e-10
Madd	12.5458	4e-10
Padi4	2.20471	4.09e-10
Lgals1	46.819	4.1e-10
Nucb1	157.655	4.11e-10
Zmym4	12.1419	4.13e-10
Itm2c	0.770975	4.31e-10
Faf2	1.91112	4.6e-10
Emilin1	38.2787	4.91e-10
Cd9	54.5985	5.35e-10
Rab1a	23.439	5.57e-10
Cenpe	-10.7367	5.67e-10
Fxr1	10.0824	5.68e-10
Msantd4	0.887783	5.7e-10
Ap2m1	30.7205	6.07e-10
Sem1	6.66489	6.51e-10
Tmpo	-0.73596	6.62e-10
Orai1	27.5404	6.88e-10
Vps35	9.06682	7.26e-10
Spred1	11.2706	7.74e-10
Exoc6	2.84065	7.92e-10
Tex9	-1.00533	8.36e-10
Tmem30a	27.0283	8.78e-10
Slco4a1	13.3358	8.88e-10
Psmd12	15.1879	9.24e-10
Nudt3	15.1498	9.42e-10
Dync1li1	0.417281	9.58e-10
Fnip2	-1.86253	9.59e-10
Yae1d1	30.8687	1.1e-09
Aff1	1.44198	1.2e-09
Chmp4b	24.0549	1.22e-09
Atp1b3	43.7143	1.23e-09
Matr3	30.4512	1.25e-09
Marf1	-1.93927	1.36e-09
Arhgap5	0.557994	1.36e-09
Cpne3	11.1822	1.39e-09
Eif4ebp2	11.622	1.47e-09
Tcf12	1.79516	1.53e-09
Gpd2	22.5461	1.58e-09
Pkd1	1.44135	1.64e-09
Adam10	50.3526	1.65e-09
Mdm4	124.318	1.69e-09
Emc2	2.75762	1.71e-09
Senp7	1.09156	1.77e-09
Fth1	Inf	1.83e-09
1810058I24Rik	2.28886	1.92e-09
Inf2	34.6437	2.06e-09
Cap1	5.06772	2.13e-09
Ckap4	0.414284	2.14e-09
Prnp	0.300761	2.3e-09
Tmem80	2.60929	2.3e-09
Dock2	2.39138	2.32e-09
Atxn1	8.08674	2.41e-09
Wdr20	1.14875	2.48e-09
Zfp871	20.6174	2.61e-09
Selenok	73.4103	3.06e-09
Hpf1	3.21171	3.17e-09
Arl8a	1.95197	3.17e-09
Mga	3.74228	3.26e-09
Ampd2	0.967112	3.26e-09
Pgrmc1	12.2912	3.27e-09
Slk	7.38687	3.36e-09
Maz	0.647325	3.43e-09
Gcnt2	2.1222	3.55e-09
Riok3	2.55717	3.58e-09
Tcp1	17.7376	3.75e-09
Tmem87a	1.11825	4.28e-09
Ube3a	32.2732	4.7e-09
Mcl1	8.18102	4.71e-09
Ppp1r13b	5.73456	4.9e-09
2021-03-06	14.725	5.19e-09
Ppm1b	0.839139	5.33e-09
Larp4	32.3767	5.44e-09
Sec11c	103.639	5.7e-09
Lipa	-11.5425	6.05e-09
[truncated: 1,661 more rows]

## Sheet: MyeloidProgenitor_ControlvTaf5l
Gen	avg_log2FC	p_val_adj
Car2	-1.53113	0
Ccl3	39.9295	0
Gimap1	-2.44876	0
Gimap6	-1.01418	0
Ifi27l2a	3.70129	0
Ifitm1	-14.5196	0
Ifitm3	8.93563	0
Lcn2	4.21643	0
Pf4	59.4724	0
Plac8	1.6752	0
Rps19	-20.9129	0
Wfdc17	1.60259	0
Isg15	14.7455	2.79849622790509e-314
Lyz2	3.12389	4.92749426968942e-312
S100a6	5.79251	9.67762e-306
Mt1	30.9794	1.18019e-301
Rpl10	-10.3129	8.43244e-296
Rps18	-19.5945	9.22618e-287
Cxcl2	0.597685	1.31675e-283
Mt2	4.51052	3.07367e-275
Rpl17	-20.7622	2.49497e-271
H2afy	-1.62731	4.33071e-264
Rps12	-26.7879	2.34595e-256
Tmsb10	-28.6332	2.36897e-247
Uba52	-7.31041	2.90631e-238
Ccl4	144.813	7.94589e-236
Lgals3bp	5.5637	4.19759e-232
Rpl13	-38.0703	1.57357e-228
Malat1	Inf	2.19357e-226
Sox4	-6.31248	7.92808e-224
Hsp90b1	0.374022	3.25175e-223
B930036N10Rik	1.21018	1.30059e-221
Ccl2	3.34244	4.96289e-216
Luc7l2	-8.64364	1.12346e-214
Rpl35	-19.478	3.30577e-213
Mtdh	-5.07958	8.21404e-213
Adgrg1	-0.852345	3.10719e-212
Mpo	21.9998	3.6973e-211
Rpl26	-28.6818	6.22076e-207
Rpl36	-19.9175	2.10318e-205
Irf7	1.86102	5.73014e-205
Rpl32	-33.4452	4.12655e-203
Mrpl52	0.690654	2.48514e-200
Rps2	-13.2023	4.47766e-200
Rabgap1l	-1.19512	5.90837e-193
Rpl9	-15.2333	1.36323e-192
Hp	0.356932	1.77216e-192
Il1b	0.705081	1.21634e-191
Rps24	-9.33305	5.27671e-190
Rpl3	-6.78626	9.38483e-181
Rps3	-4.93393	2.29699e-179
Rpl37a	31.006	1.07823e-176
Hsp90aa1	-0.844588	5.20406e-176
Gpi1	-14.1667	2.0392e-174
Rps5	-13.3989	7.12486e-174
Cxcl10	49.2061	9.44753e-174
Snrpd3	0.613015	1.8163e-171
Gimap5	-0.280523	5.00976e-171
B2m	15.6647	1.01834e-168
Pnisr	-2.31844	8.657e-162
Rps16	-15.8482	1.8818e-160
Nme1	0.406415	5.46458e-160
Ltb	-0.935239	5.68623e-156
Ddx21	1.25679	6.01652e-154
Cmtm7	-1.48158	4.65284e-152
Rpl35a	-11.6307	3.94265e-151
Txnip	-3.60286	1.1564e-149
St8sia4	-8.38999	2.40559e-149
Apobec3	-0.783602	4.75155e-149
H3f3a	-2.61564	8.07454e-149
Srrm2	-8.15997	1.45897e-148
Mmp12	3.10193	4.05182e-148
Tuba1b	4.37362	1.55722e-147
Ighm	-0.770983	5.79787e-147
Ivns1abp	-2.4337	4.00665e-145
Nedd4	-1.34812	4.18737e-142
Fau	3.68032	7.65995e-142
Rsad2	20.4414	2.88998e-136
Taf15	-2.10649	1.60106e-135
Rpl27a	-13.8828	1.53121e-134
Uqcrq	1.14352	2.89574e-134
Irf2bp2	-1.57971	4.15883e-134
Hsp90ab1	56.779	1.99045e-131
Sec61a1	1.24404	3.4204e-129
Rplp1	-16.4965	5.86092e-128
Ranbp1	0.496439	4.50824e-127
Rpl11	-20.1088	3.09115e-126
Hbb-bt	-13.8377	1.38684e-123
Rps21	-10.2374	4.08976e-123
Tmsb4x	21.472	1.29215e-122
mt-Atp8	66.8249	1.56235e-122
Kit	-4.45872	3.03035e-122
Ralgps2	-0.587826	1.72014e-121
Ly6a	0.59626	6.75308e-121
Pgk1	-1.93449	2.99046e-120
Rpl10a	-6.085	3.09952e-120
Cd74	9.81325	4.74712e-120
Romo1	0.602981	7.16686e-120
Sell	0.803906	4.29256e-119
Stfa1	0.278322	1.10733e-118
Rps11	-25.1294	1.48591e-117
Ppia	1.05018	1.98311e-116
Clec12a	-0.26093	5.85121e-116
Il12a	-2.86879	1.24764e-115
Rps4x	-8.72565	4.80739e-115
Dapp1	-0.536387	1.66507e-114
Ftl1	28.9395	3.00216e-114
Rpl22	-16.8755	4.22586e-114
Dbi	0.832313	9.14142e-114
Rpl30	-10.739	1.00936e-113
mt-Nd4l	-13.7545	1.45532e-113
Acod1	11.1942	6.29136e-113
Atp5g1	0.474228	6.59501e-113
Zfp36l2	-14.0491	2.00686e-111
Gramd1a	-0.890852	2.96034e-111
Grn	5.1535	4.78515e-111
Mbnl1	-1.11675	5.22439e-109
Cebpb	0.658898	1.94078e-108
Gm42047	-39.1597	2.0375e-108
Lmo2	-2.85512	9.4235e-105
Ctss	0.793851	5.23376e-104
Clec2d	-0.750557	1.77851e-102
Scin	-0.435194	2.79107e-101
Socs2	-0.292005	5.74338e-101
Rpl24	-13.3749	2.38364e-99
Rbm5	-1.01455	2.41531e-99
Rpl12	-9.52631	2.83819e-99
Rpsa	232.34	6.64552e-99
Plek	1.52855	3.22154e-98
Tespa1	-0.489895	3.32532e-98
Hnrnpab	0.589959	4.14283e-98
Ptprc	-0.401172	4.99615e-98
Sf3b1	-1.60556	1.07551e-97
Jund	2.18959	1.95092e-97
Sec61b	-1.98459	8.48457e-97
Eno1	-1.64515	8.97348e-97
Mef2c	-1.66556	2.05331e-96
Rpl14	-17.6849	1.14117e-95
Usmg5	0.647225	1.84121e-95
Nedd8	0.6121	2.10421e-94
Naca	-3.67642	1.1799e-92
Ankrd28	-0.565099	2.37538e-92
Atp11b	-1.94023	4.93311e-92
Ifit1	-23.6759	5.8046e-92
Ifi27	1.0183	2.71119e-91
Ramp1	-0.333232	7.55773e-91
Golgb1	0.311141	1.35372e-90
Prrc2c	10.2282	2.59066e-90
Pabpc1	4.97232	6.79287e-89
Rpl38	29.589	8.43443e-89
Gclm	-0.426177	2.05558e-88
Zfp608	-0.615017	2.76099e-87
Calm1	0.900868	2.76192e-87
Rsrp1	-8.33386	1.88529e-86
Nktr	-0.835856	5.94894e-86
Rplp2	-15.4431	2.74057e-85
Hdgf	0.312455	5.48147e-85
Cdkn1b	-0.555547	1.4111e-84
Pim1	-3.32428	2.00381e-84
Actb	5.36782	3.73057e-84
Atp5k	1.06424	5.74389e-84
Cstb	0.464143	9.549e-84
Eif5a	1.27594	2.01721e-83
Rack1	-5.97726	2.24664e-83
Lockd	-0.552856	2.60879e-83
Rps10	-7.36851	5.0353e-83
Rap1b	0.444781	9.03776e-83
Tapbp	0.299136	9.56032e-83
Rpl29	-4.61452	4.75863e-82
Ptpre	-2.12893	6.54337e-82
Lztfl1	-5.12949	7.00281e-82
mt-Nd5	59.3609	1.4542e-80
Fubp1	-6.82985	3.02103e-79
Rps7	-3.19264	3.80321e-79
Ogt	-1.51943	5.89688e-79
Ywhab	0.297128	1.03624e-78
Ktn1	-2.04082	1.26781e-78
Rps8	-102.138	1.48949e-78
Pfn1	0.747994	5.16238e-78
Satb1	-0.380128	6.00483e-78
Hspd1	1.08002	2.54069e-77
Lgals3	-4.66593	5.25328e-77
Nsa2	-1.44756	1.01564e-76
Parp8	-0.270428	1.59251e-76
Srpk1	-1.78117	1.67376e-76
Cebpd	0.269902	5.87323e-76
Neat1	-9.65685	4.38659e-75
Srrm1	-2.18696	1.59024e-74
Slc25a5	0.676177	1.6393e-74
Nop10	0.346305	1.82596e-74
Psrc1	-0.837286	4.66763e-74
Bcl11a	-6.15176	4.84556e-74
Fchsd2	-0.681881	5.00856e-74
Smc1a	-0.491761	1.0009e-73
Rpl7a	-10.6508	1.15854e-73
Dap	-0.30404	1.40492e-73
Rbm25	-2.23025	2.33265e-73
H2afv	-0.587702	2.56806e-73
Cd52	-1.25941	2.66778e-73
Atp5l	1.08002	2.75101e-73
Serpinb1a	-0.381655	4.69726e-72
Epb41l4aos	-0.342464	1.32897e-71
Ndufa12	0.479479	5.1712e-71
Hmgn2	0.419079	8.46798e-71
Rps23	-22.6059	1.73794e-70
Cenpa	-2.23148	1.76197e-70
Dusp2	-0.666998	2.64843e-69
Prpf4b	-4.12246	1.10563e-68
Tia1	-0.443333	1.23e-68
Rpl34	-6.1225	1.72033e-68
Fcho1	-0.253773	6.03817e-67
Rps28	-9.63484	1.35395e-66
Dcaf8	-0.290187	4.39671e-66
Arhgap15	-0.560918	1.44548e-65
Rpl36a	-8.09175	2.18757e-65
Sub1	0.980413	4.97215e-65
Rps27	-32.7735	8.03615e-65
Rps20	-59.7331	8.54173e-65
Msi2	-1.24304	2.19796e-64
Ptma	-4.55291	3.01665e-64
Meis1	-7.65948	4.60931e-64
Fyb	-13.8525	1.16382e-63
Rps15	-6.2286	2.69467e-63
Pura	-0.257621	3.13698e-62
Tra2a	-0.947499	3.74525e-62
Ttc14	-0.369567	3.99801e-62
Rbm39	-9.79096	1.67927e-61
Mdm4	-1.59958	1.53793e-60
Ctla2a	-4.31047	2.51993e-60
Pten	-0.391645	2.55089e-60
Atf4	39.2922	3.27349e-60
Slirp	0.311354	4.23203e-60
Psma7	0.532246	9.37169e-60
Gm10062	0.261497	1.40471e-59
Pdap1	0.729657	1.5605e-59
Clk4	-0.420383	1.59233e-59
Rbx1	0.488399	1.62691e-59
Psme1	0.411967	4.45512e-59
Egfl7	-0.331553	8.08909e-59
Tcf4	-8.28598	9.35363e-59
Xbp1	-0.485748	1.57495e-58
H2afj	-2.12998	3.29055e-58
Tial1	-0.25308	4.60385e-58
Rbbp4	0.273623	6.50782e-58
Zcchc11	-0.70686	9.27305e-58
U2surp	-0.554584	1.81702e-57
Trim24	-0.398834	2.14022e-57
Zfand6	-0.275278	3.66888e-57
Gm15657	-0.254267	3.81703e-57
R3hdm1	-0.399179	5.11031e-57
Ran	0.569473	5.6127e-57
Fryl	-0.270342	9.10768e-57
Coro7	-0.370209	1.15032e-56
Atp5b	0.776851	1.42797e-56
Slc2a3	-1.02337	1.86052e-56
Ndufa3	0.635135	1.92028e-56
Macf1	-0.782847	3.54556e-56
Prdx6	-1.41835	1.00051e-55
Ncor1	-1.09796	3.62548e-55
Kif23	-0.442485	4.86977e-55
Rps6	-4.97862	6.97589e-55
Gm20594	0.504128	1.12298e-53
Pdk1	-0.62492	1.1721e-52
Maml3	-0.358717	2.68879e-52
Cyba	-1.89448	2.82654e-52
Gpatch8	-0.288769	3.11146e-52
Ddx60	4.28627	3.70528e-52
Zranb2	-0.837388	3.89053e-52
Luc7l3	-1.34567	1.02317e-51
Rpl39	-11.1353	1.39483e-51
Cd34	-0.319586	1.62682e-51
Rsbn1l	-1.03468	2.39132e-51
Cox6c	1.29357	2.79679e-51
Slc25a36	-0.307819	4.00808e-51
Cfl1	0.664825	4.74546e-51
Mirt1	-0.272696	4.82508e-51
Tnfaip8	-0.402723	6.29606e-51
Ppp1r12a	-0.315094	1.06135e-50
Nadk	0.29639	1.55254e-50
Rps14	-9.54408	5.13461e-50
Rps3a1	-21.964	6.32078e-50
Ncl	1.68082	1.10651e-49
Arhgap45	-0.600375	1.1342e-49
Pik3cd	-0.323315	1.95506e-49
Flt3	-0.261652	2.08903e-49
Paxbp1	-0.417435	2.50323e-49
Ctsz	0.308149	2.64711e-49
Smc5	-0.477726	5.80758e-49
Rpl4	-2.73567	7.56771e-49
Krit1	-1.52232	1.0364e-48
Hjurp	-4.50979	1.2155e-48
Mbnl2	-0.275784	1.93652e-48
Nop53	-0.551576	2.08515e-48
Ptgs2	13.3041	2.31062e-48
Rasa4	-0.272257	2.46839e-48
Fam193b	-0.5143	3.20536e-48
Bclaf3	-0.409886	4.02374e-48
Med13l	-0.278519	5.84846e-48
Srsf5	-0.821111	6.22648e-48
Mycbp2	1.21856	6.51454e-48
Ypel3	-0.544727	2.87183e-47
Gigyf2	-0.252829	3.39903e-47
Fcer1g	0.370227	3.68434e-47
Rps26	-19.2688	1.22799e-46
Ip6k1	-0.388074	1.26917e-46
Exoc4	-0.302398	2.63131e-46
Lcp1	-1.43891	5.31374e-46
Rpl28	3.61948	5.86325e-46
Brd8	-0.285214	6.934e-46
Znrf1	-0.295586	9.71283e-46
Cd47	0.426257	2.69013e-45
Rpl21	-13.0499	3.24924e-45
Rps29	-2.23452	3.94641e-45
Lman1	-0.534868	8.84483e-45
Bzw1	0.284145	1.3181e-44
Ndufc1	0.288456	1.7246e-44
Foxp1	-0.762987	2.24851e-44
Rbm26	-0.473924	4.86438e-44
Lyst	-1.6937	5.20487e-44
Ndufa4	0.344781	6.58789e-44
Bst2	0.463976	2.78968e-43
Son	2.79473	3.75436e-43
Ptpn18	-1.07713	7.98562e-43
Alox5ap	0.38177	1.00688e-42
Preb	-0.254671	1.33182e-42
Tuba1c	0.507507	1.52454e-42
Uqcr10	0.499806	1.81364e-42
Myh9	0.746403	2.51757e-42
Btg2	-8.69635	3.15243e-42
Kif11	-1.30583	4.25053e-42
Eef1g	-0.731514	6.964e-42
Ankrd11	9.47517	7.01181e-42
Aldoa	18.3695	7.31337e-42
Sptbn1	-0.675761	8.13926e-42
Eif2s3y	-0.303043	8.73062e-42
Hist1h1e	-1.87678	9.3311e-42
Tnfaip2	-3.18044	9.56166e-42
Pim2	-0.370951	1.05019e-41
Blvrb	-0.487376	2.16783e-41
Atp6v0e	0.339237	2.54684e-41
Snu13	0.372016	2.86188e-41
Kmt2e	-0.670372	3.80124e-41
Gm26735	-0.473537	8.14921e-41
Cox5b	0.275374	8.6296e-41
Klf10	-1.00231	9.23881e-41
Calcrl	-0.280177	1.00921e-40
Zfp704	-0.325279	1.21882e-40
Hmmr	-0.275452	1.51351e-40
Zcchc7	-0.455285	1.69037e-40
Eif4a1	0.50355	1.69446e-40
Cit	-1.13316	1.78841e-40
Fgfr1op2	-0.323849	2.44449e-40
Emb	-0.366097	3.57231e-40
Pomp	0.366917	5.29743e-40
Ppp1ca	0.419444	1.05521e-39
Top2b	-0.264098	1.11836e-39
Mcm7	0.414764	1.14822e-39
Pnrc1	-0.546722	1.34073e-39
Chd9	-0.384557	1.66455e-39
Arglu1	-1.04272	2.26946e-39
Fdps	0.371247	3.20908e-39
Hnrnpm	0.534003	3.2413e-39
Chd3	-0.830218	5.23267e-39
Phf3	-0.648094	5.894e-39
Setd5	-0.397163	6.01065e-39
Tmem71	-0.940361	6.85151e-39
Ranbp2	-4.60241	8.1478e-39
Phip	-0.43798	1.08896e-38
Cetn3	0.281205	1.10851e-38
Akap13	-1.53555	1.62883e-38
Cpsf6	-0.324848	3.08277e-38
Bet1	-0.270288	3.91628e-38
Ubl5	0.318386	1.10042e-37
Hist1h4d	-0.856512	1.48123e-37
Ptbp2	-0.303355	1.58626e-37
Phf20l1	-1.13226	1.61122e-37
Thoc2	-1.53006	1.6813e-37
Abcc1	-0.465403	5.07467e-37
Akap9	-0.919328	5.28291e-37
Vars	-0.301304	5.48103e-37
Fut8	-1.05299	5.51169e-37
Smc4	-3.71608	8.78695e-37
Hist1h2ac	-0.474846	1.69655e-36
Ugcg	-1.5296	1.79685e-36
Arid4b	-0.632453	4.17129e-36
Gm47283	-1.40586	4.77937e-36
Spag9	-0.717775	5.56024e-36
Bsg	0.369331	6.71326e-36
Zbtb20	-0.337981	7.78617e-36
mt-Co3	-79.3677	1.15226e-35
Cct8	0.278971	2.74082e-35
mt-Nd2	-15.3965	3.10628e-35
Naa15	0.324671	3.79421e-35
Atox1	0.295714	3.89305e-35
Fkbp1a	0.360881	5.10588e-35
Rbm8a	0.399856	5.21037e-35
Rpl19	-0.527071	6.23973e-35
Trappc6a	-0.321892	6.98995e-35
Kmt2a	-1.88528	9.6587e-35
Bcap31	0.432449	3.18171e-34
Purb	-0.816938	3.39035e-34
Wsb1	-0.501809	5.16942e-34
Uhrf2	-0.289889	7.21436e-34
Rapgef6	-0.343033	8.73556e-34
Abca7	-0.495994	1.05718e-33
2810474O19Rik	-2.2274	1.33419e-33
Rpl27	-1.3076	1.35765e-33
Cd37	-0.400464	1.46776e-33
Hmgcr	-11.7746	1.65438e-33
Pdia6	7.14093	3.81885e-33
Mki67	-1.88266	4.59903e-33
Ldha	12.8674	7.28918e-33
Pkn2	-0.373993	1.21655e-32
Ccl6	0.255413	1.4914e-32
Clk1	2.62492	2.0103e-32
Kmt2c	-0.623191	2.35473e-32
Lims1	-0.259853	2.35818e-32
Huwe1	-0.421483	2.39711e-32
H1f0	-1.54661	2.65664e-32
Rpl8	-8.04371	4.28742e-32
Snrnp48	-0.452724	7.2312e-32
Cox17	0.56555	1.67024e-31
Rnf213	0.467711	2.24198e-31
Baz2b	-0.708776	2.65514e-31
Ing4	-0.334589	4.31658e-31
Plin2	10.1205	4.65938e-31
Eif2s2	-3.06147	5.48722e-31
Lpar6	0.552211	6.24869e-31
Erbin	-0.359965	8.34146e-31
H3f3b	1.67037	1.06781e-30
Zfp292	-0.317303	1.70701e-30
Cox6a1	0.310623	1.81704e-30
Fcho2	-0.519955	2.32886e-30
Ccnl2	-0.384651	3.89198e-30
Tcf25	-0.787994	4.55188e-30
Oas2	2.46675	4.57462e-30
Eef1b2	-2.47196	4.64757e-30
Prdx1	-4.51567	4.71251e-30
Elmo1	-1.25244	5.21733e-30
Kdm3a	-0.284447	1.04991e-29
Glipr1	-1.63942	1.10441e-29
Arhgap17	-0.279875	1.42944e-29
Rps6ka3	0.304184	1.68674e-29
Cox6b1	0.700088	2.80524e-29
Srsf10	-0.352347	2.82442e-29
Tpt1	-2.19666	3.7994e-29
Fis1	0.253371	6.16138e-29
Cenpf	-0.594789	6.60013e-29
mt-Co1	-15.0289	7.38467e-29
mt-Nd4	36.8322	1.0632e-28
Chd6	-0.349869	1.17502e-28
Uqcrh	-1.15916	1.67502e-28
Anxa2	0.519089	2.13425e-28
Tbc1d31	-0.297979	3.45528e-28
H2-Q6	-0.345614	3.74598e-28
Dock10	0.29577	3.8577e-28
Osbpl8	-0.267768	4.78532e-28
Ddx6	-0.283225	6.38276e-28
Zfc3h1	-0.316567	7.15764e-28
Arid4a	-0.331655	7.57885e-28
AY036118	-20.6843	1.17643e-27
Hdlbp	-0.355585	1.44154e-27
Eif2ak2	0.399453	1.96274e-27
Zfp280d	-0.293511	2.03507e-27
Rpl18a	-17.7589	2.40235e-27
Rps9	-7.91336	2.44501e-27
Tec	-0.268923	2.57014e-27
Krtcap2	-0.639428	4.34014e-27
Cntrl	-0.276422	6.1735e-27
Lnpep	-0.440577	6.94754e-27
Senp6	-0.426481	7.16771e-27
S100a4	1.06797	8.18696e-27
Ubn2	-0.380727	1.03441e-26
1810058I24Rik	-0.317372	1.33735e-26
Chchd2	0.512604	2.16225e-26
Chd2	-0.822205	2.30682e-26
Ndufs5	0.434547	2.67046e-26
Atp5e	0.971881	5.90589e-26
Acap1	-0.258381	6.00908e-26
Vps13a	-0.541892	8.12776e-26
Prpf39	-0.267376	1.08526e-25
Snrpf	1.31967	1.84636e-25
Atxn7l3b	-0.300508	2.38887e-25
Ubc	-5.51142	2.81596e-25
Ddx17	-0.32373	3.1849e-25
Pfdn5	-0.755681	3.34254e-25
Srek1	-0.253918	4.57236e-25
Hist1h1b	-13.3398	8.23229e-25
Ythdc1	-0.406652	1.19624e-24
Celf2	-0.407361	2.45849e-24
Ccnl1	-0.349549	2.50049e-24
Scd2	-3.32359	3.31127e-24
2010107E04Rik	0.382902	4.33809e-24
Dst	-0.672367	4.38704e-24
Rps13	-3.93739	5.36882e-24
Nmt1	0.626222	6.01653e-24
Park7	0.44064	7.87617e-24
Mif	-0.849282	1.35559e-23
Nipbl	-0.985385	2.17464e-23
Chd4	4.61162	2.47574e-23
Srsf3	-0.418046	3.18368e-23
Tnrc6b	-0.477316	3.58537e-23
Arap2	-0.280047	3.78407e-23
Syne2	-0.272612	4.78438e-23
Mllt10	-0.268181	6.79375e-23
Git2	-1.36494	7.18274e-23
Nsd2	-0.952986	9.22554e-23
Cited2	-4.72882	1.16465e-22
Tmem176a	-1.79675	1.21243e-22
Sat1	31.2197	1.42289e-22
Utrn	-0.373568	1.43827e-22
Cwc15	0.481079	1.65356e-22
Tbca	0.506953	2.41685e-22
Uqcrb	0.63127	3.93194e-22
Hectd1	-0.281692	5.7555e-22
Prtn3	-0.368922	6.84425e-22
Nisch	-0.396998	7.30348e-22
Rb1cc1	-0.423001	9.38409e-22
Cdc42	0.350411	1.31082e-21
Ccdc88a	-0.954794	1.37765e-21
Rpl13a	-0.992162	2.17162e-21
Ttc3	-0.56114	2.36861e-21
Phf14	-0.253083	2.42006e-21
Top1	-0.37036	2.47918e-21
Srp9	-0.266711	2.50462e-21
Rpl23	-12.2377	2.75148e-21
Plgrkt	-2.17528	2.92995e-21
Sqstm1	46.9535	4.16749e-21
Atp2b1	-0.637789	5.2966e-21
Sfpq	-0.56436	7.16243e-21
Cox7b	1.1472	1.32489e-20
Ifih1	-4.92521	2.617e-20
Slc25a3	0.725065	3.08015e-20
Cir1	-0.362534	3.12842e-20
2810454H06Rik	-0.277834	3.34707e-20
Atp13a2	-0.48235	3.40534e-20
Tsc22d4	-0.506328	3.88528e-20
Arpc5	1.15377	4.04696e-20
Cox4i1	1.24204	4.50554e-20
Rbm3	0.267159	5.36568e-20
Ptbp3	-0.281199	6.52636e-20
Uqcr11	0.294285	8.01781e-20
Cwf19l2	0.805925	1.03758e-19
Eif4a2	0.374835	1.14245e-19
Vegfa	-1.85827	1.56508e-19
Gadd45b	-0.751703	2.66551e-19
Rrbp1	21.1339	3.25521e-19
Ccnd3	0.360014	5.62144e-19
Gm26870	-88.5055	5.90291e-19
Ewsr1	-0.386778	7.00232e-19
Clic1	-0.835767	8.97546e-19
Nsd3	-0.537463	1.29098e-18
Eef1d	-0.32906	1.32531e-18
Eprs	-0.259882	1.40298e-18
Tnrc6a	-0.405067	1.53929e-18
Prc1	-0.332973	1.81903e-18
Sarnp	0.37565	2.49777e-18
Ptprcap	-0.815845	3.60639e-18
Actg1	-12.5861	4.06837e-18
Fcgr2b	-0.442714	6.9596e-18
Cox7a2	0.405068	9.22614e-18
Zc3h7a	-0.376405	1.4048e-17
Fkbp3	0.761345	1.65338e-17
Psmb8	0.264053	1.90348e-17
Rpl7	-8.06011	1.94002e-17
Gcc2	-1.13167	2.8597e-17
Rdx	-0.819699	4.62677e-17
Birc6	-0.454673	5.4018e-17
Xrn2	-0.404349	5.89577e-17
Man1a	-0.292367	6.38128e-17
Zfand5	-0.710379	6.39216e-17
Sec11c	-0.319323	6.42231e-17
Hist1h2ae	-0.497415	6.55432e-17
Atp5j	0.288379	7.99184e-17
Ube2e3	-0.650866	9.4605e-17
Cenpe	-0.42033	9.50307e-17
Snhg9	0.351477	1.39396e-16
H2-K1	12.7904	1.70898e-16
Jmjd1c	-0.258856	1.92772e-16
Pou2f2	5.20257	2.36856e-16
Dennd4a	-2.42596	2.6024e-16
Selenow	0.435621	3.5853e-16
Rpl18	-16.9785	5.43946e-16
Ier3	-6.77329	6.41978e-16
Slc38a2	-8.6904	8.22653e-16
Smc2	-0.547379	9.26931e-16
Ckap5	-0.854961	9.77909e-16
Hspa8	24.8839	1.82382e-15
Hint1	0.58817	3.45825e-15
AC149090.1	-0.58668	3.66118e-15
Gm15564	0.684296	3.69554e-15
Cox7a2l	-0.258857	4.40448e-15
Pdcd5	0.383788	8.26642e-15
Sem1	0.783413	8.36142e-15
Usp34	-0.359173	8.88294e-15
Rif1	-0.291657	1.20082e-14
Itsn2	0.355892	1.25786e-14
Cd63	-0.82566	1.66851e-14
Sh3bgrl3	-0.401747	2.74776e-14
Atp5j2	0.310627	4.36802e-14
Pkm	1.66754	5.7807e-14
Topbp1	-0.480456	6.55387e-14
Ifi203	-6.05298	7.33453e-14
Snrpd2	0.28099	1.34136e-13
Hnrnpdl	-0.371152	1.68654e-13
Atp5h	0.350118	1.70039e-13
Psma2	0.315761	1.91669e-13
Bbc3	-0.256134	1.95195e-13
Runx3	-1.46279	3.01151e-13
Srsf11	-0.266548	4.01806e-13
Samsn1	-0.691333	4.23346e-13
Ier5	-2.4097	1.3721e-12
Scand1	-0.271982	1.68254e-12
Ubb	-5.98081	1.94385e-12
Mndal	-5.53403	2.19368e-12
Mapkapk2	0.296446	2.26778e-12
Lilr4b	61.1972	2.371e-12
Eif1	-15.1352	2.48929e-12
Atp6v1g1	0.284175	3.01187e-12
Hspa5	9.46319	3.1553e-12
Srsf2	-0.775566	3.34521e-12
Rpl36al	-2.31533	3.52715e-12
Por	0.426704	4.07803e-12
Ppp1r10	7.15757	5.34048e-12
Elob	0.690803	5.38998e-12
Canx	3.15949	5.73699e-12
Msn	-0.347402	7.96896e-12
Rela	1.11263	8.4823e-12
Hist1h2ab	-0.470848	9.81588e-12
Abcf1	0.276822	1.15232e-11
Smchd1	-0.250187	1.48312e-11
Lars2	107.274	1.89502e-11
Ufsp2	-0.314702	2.06833e-11
Ero1l	-7.90327	2.63938e-11
mt-Atp6	-155.634	6.78365e-11
Sec62	1.12466	7.44838e-11
Etv6	-0.623575	1.1119e-10
Knl1	-0.263024	1.24955e-10
Esd	-0.398389	1.26168e-10
Polr2k	0.344619	1.49851e-10
Denr	0.358585	3.10648e-10
Ankrd12	-0.958683	3.68137e-10
Ly6e	-1.20267	5.18499e-10
Lilrb4a	29.1661	7.15168e-10
Set	0.413542	7.17659e-10
Mga	-0.477839	9.20096e-10
mt-Nd1	-13.9927	9.51837e-10
4932438A13Rik	-0.320537	1.09854e-09
Nucb1	-0.278493	1.40851e-09
Stmn1	0.5943	1.63245e-09
Arhgdia	1.6105	1.77296e-09
H2afz	1.14657	2.09085e-09
Acin1	1.19377	3.68297e-09
Gmfg	-0.292155	5.47317e-09
Emilin2	-0.641319	5.87001e-09
Hnrnph1	-0.559011	6.0441e-09
Cyp51	-0.356136	6.69484e-09
Rps27a	-15.99	7.01979e-09
Tmem176b	-0.903984	8.16688e-09
Id2	-0.28846	8.35137e-09
Rpl37	-4.49926	1.01777e-08
Cks2	-0.351599	2.02119e-08
Safb	0.362482	2.35853e-08
Iqgap1	-1.02731	2.71318e-08
Tnip3	4.38347	3.42982e-08
Trpc4ap	-0.308755	5.00182e-08
Hnrnpa3	-1.15494	5.76528e-08
Atpif1	0.825136	8.503e-08
Cd69	-4.034	9.49905e-08
Tagln2	0.273696	1.06691e-07
Samd9l	-21.0537	2.24115e-07
Rpl41	-12.3202	3.45192e-07
Atp5d	-0.346001	1.34716e-06
Ankrd17	-0.253082	1.41659e-06
Btg1	1.95313	1.68028e-06
Gapdh	-1.86998	3.51062e-06
Npm1	-7.07913	4.11653e-06
Tubb5	-14.7146	7.12998e-06
Tecpr1	-0.677566	1.0403e-05
Prpf40a	0.719592	1.10406e-05
Taf1d	-0.588242	1.47862e-05
Hist1h2ap	-41.0007	1.8563e-05
Hmgb1	-1.27613	2.01143e-05
Fam133b	-0.63741	3.21099e-05
Gm26917	Inf	6.7998e-05
Eif3c	2.30693	7.33671e-05
Flna	0.37938	9.83105e-05
Cdk6	-0.294733	0.000105189
Gpx4	-0.634303	0.000105562
Klf6	0.461519	0.000124315
Tmem167	-0.312539	0.000127124
Ralgapa2	-0.415983	0.00013265
Fabp5	-1.27734	0.000143204
Rpl5	0.28412	0.000185405
Cox7c	0.573825	0.000196834
Vim	10.5687	0.000270064
Tpi1	-3.09053	0.000382341
Polr2l	-2.42658	0.000399227
Gnl3	0.881994	0.000827953
Ebi3	-0.273931	0.000886113
Eif3a	12.8572	0.00131202
Gmnn	1.33682	0.00159022
Nfkbia	-8.2251	0.00215314
Ndufa6	-0.332827	0.00262503
Snrnp70	-0.477294	0.0034925
Crebrf	-0.594622	0.00428811
Jak1	-1.67684	0.00572302
Ccl5	54.9413	0.00734187
U2af2	0.396164	0.0124254
Hmgcs1	-6.95566	0.015731
mt-Co2	19.1674	0.0185856
Tmem258	-0.2577	0.0286618
Pcbp2	-0.256368	0.0551931
Scaf11	-0.940646	0.0575474
Hk2	12.7444	0.0704556
Nfkb1	-0.346075	0.076119
Hmgb2	-15.4098	0.114365
Rpl6	-13.9362	0.127019
Rgs2	7.73808	0.141216
Emp3	-0.61589	0.27529
Sipa1l1	-0.694025	0.28363
Calr	13.821	0.348105
Fus	-0.472929	0.88652
Cd81	-0.523182	0.888254
mt-Cytb	82.1397	0.948629
Fth1	128.236	1
Basp1	3.26635	1
Fxyd5	-2.79322	1
Hnrnpa2b1	-8.37426	1
Itgb1	1.30894	1
Msmo1	-1.18933	1
Brd2	2.56877	1
Atp6v0b	-0.872887	1
Top2a	-0.690023	1
Gm10076	-2.33668	1
Elf1	-0.251122	1
Coro1a	2.98264	1
Ube2d3	-9.17031	1
Gm10800	-4.23589	1
P4hb	1.41544	1
Txn1	0.384649	1
Slc7a11	0.870381	1
Rps17	-17.8989	1
Ctsg	0.928194	1
Mdm2	1.78028	1
Srgn	-0.41419	1
Stap1	-1.3468	1
Plec	11.6916	1
Rpl31	-10.1688	1
Gpx1	-0.483403	1
Npc2	-0.329724	1
Btf3	-0.586409	1
Serinc3	2.8934	1
Iars	-1.74849	1
Rplp0	2.63828	1
Ybx1	-1.05035	1
Rpl15	-5.1926	1
Srebf2	-0.606785	1
Insig1	0.27068	1
Gng5	-0.434706	1
Dync1i2	0.515476	1
Hist1h1c	6.21322	1
Ifitm2	-0.332173	1
Junb	-10.4273	1
Rgs1	7.55515	1
Gnai2	0.956323	1
S100a10	-0.347628	1
Arpc3	-0.38038	1
Ccnd2	-0.297967	1
Il2rg	-0.710315	1
Serf2	-0.652744	1
Psap	0.568182	1
Pdia3	-0.855566	1
Clec4d	-1.61672	1
Cbfa2t3	-0.533408	1
H2-D1	3.95031	1
Laptm5	-3.43627	1
Hnrnpu	1.06619	1
Rps25	-6.66858	1
Selplg	1.19998	1
Slpi	-0.888442	1
Lmo4	0.946953	1
Zeb2	3.60788	1
Slco3a1	-0.347618	1
Gnas	31.0924	1
Eif4g2	-3.90276	1
Slfn2	-0.64652	1
Ddx5	-28.4557	1
Tgfb1	2.01474	1
Eef2	18.39	1
Oaz1	0.251418	1
Tln1	-1.12099	1
Rsrc2	-3.72041	1
Sars	4.81976	1
Eef1a1	10.7743	1
St13	0.335988	1
Ubap2l	1.54035	1
Ctsd	1.8574	1
Txnrd1	0.287518	1
Arhgdib	1.30248	1
Vmp1	-0.574859	1
Ube2s	-2.4608	1
Hspe1	3.39888	1
Jun	22.5099	1
Spp1	-1.70277	1
Tm9sf3	0.519738	1
Sdcbp	0.503555	1
Rpl23a	-3.82987	1
Hspa9	1.23356	1
Serbp1	-1.11988	1
Rpl22l1	-2.45967	1
Ahnak	11.5236	1

## Sheet: MkP_controlvTaf5l_KO
Gene	avg_log2FC	p_val_adj
Car2	-2.9072	0
Ccl3	121.22	0
Hsp90b1	-65.6561	0
Ifi27l2a	29.7843	0
Lcn2	111.701	0
Mpo	-50.665	0
Mt1	97.3414	0
Pf4	84.1791	0
mt-Nd1	-207.884	0
mt-Nd3	-183.153	0
mt-Atp8	16.701	1.47722e-292
mt-Atp6	-280.917	1.62493e-283
Adgrg1	-12.4915	1.67588e-282
mt-Cytb	-78.7113	7.07199e-282
mt-Co2	-247.427	8.48593e-282
mt-Nd2	-128.975	1.81963e-274
Gimap1	-2.73714	2.31595e-261
mt-Nd4l	-5.04001	3.64615e-256
Plac8	-5.15566	5.752e-253
mt-Co3	-332.338	7.00869e-251
mt-Co1	-483.089	1.30965e-242
mt-Nd4	-137.54	8.40124e-240
mt-Nd5	-27.5082	1.28887e-234
Ccl4	49.6572	3.97571e-231
Sox4	-3.98645	1.56398e-223
Mt2	44.5917	2.1272e-211
Cxcl2	135.305	7.22756e-203
Il1b	58.5329	1.89489e-190
Isg15	0.973997	1.26226e-183
Rpl10	-134.808	7.87751e-172
Ifitm3	-26.5612	1.00249e-168
Kit	-3.57148	2.87308e-166
Ifitm1	-400.261	1.63682e-165
mt-Nd6	-23.8087	2.85822e-156
Wfdc17	34.8347	1.14001e-155
Gimap6	-20.9434	2.64011e-154
Ifi27	7.65481	3.55162e-154
Rps18	-66.1747	1.46841e-152
Saa3	705.785	1.04949e-143
Ptprc	-11.4855	3.279e-142
Rpsa	-264.102	2.02209e-137
S100a6	81.7393	7.8718e-135
B930036N10Rik	1.07031	3.86712e-133
Lyz2	-5.03012	1.23077e-127
Rps19	-186.905	2.16649e-125
Rps3	-97.7541	1.08252e-122
Cxcl10	39.5757	8.62634e-122
Atp5k	2.90558	1.00334e-118
Rps24	-208.614	3.16311e-117
Hist1h2ap	6.6904	5.35985e-117
Plek	11.4429	2.07318e-116
Ktn1	-8.47107	5.52999e-114
Irf7	9.95972	1.48609e-112
Ltb	-14.7363	1.53278e-112
Rps2	-93.6323	4.4729e-109
Rpl32	-148.346	3.97145e-107
Rpl3	-127.305	2.80341e-102
Pnisr	-8.12075	1.08924e-101
Ppbp	0.887936	2.24937e-99
Hbb-bt	10.14	2.90321e-96
Rpl9	-140.635	6.3057e-96
Rpl17	-119.527	4.43747e-95
Ccl2	4.66516	2.28765e-94
Hp	5.21792	2.46787e-94
Uba52	-64.3563	6.71053e-92
Macf1	-10.715	6.4489e-91
Txnip	-46.389	4.10475e-90
Zbp1	1.33311	6.50779e-89
Rps10	-61.2191	1.57279e-88
Rps12	-154.035	1.35918e-87
Cmtm7	-39.2817	3.08884e-87
Hsp90aa1	17.1629	7.56406e-87
H3f3a	-118.078	9.64141e-86
Rps16	-134.551	2.58242e-85
Lgals3bp	8.16782	3.79757e-83
Gimap5	-0.325109	3.69922e-82
Rpl27a	-77.0926	1.08311e-81
Ramp1	-4.56819	1.00943e-80
Rps5	-111.941	8.81716e-80
Rps4x	-131.85	2.31679e-77
Fcer1g	68.6046	2.3704e-77
Rplp1	-103.098	5.83148e-77
Rpl10a	-85.9537	2.52292e-76
Rpl12	-129.114	9.35728e-76
Gm42418	-63.0653	1.30463e-75
Rpl35a	-89.991	9.59258e-75
Lman1	-13.5426	1.05846e-74
H2afy	-44.9913	5.5314e-74
Rpl30	-59.8022	1.7465e-73
Ly6a	-2.75251	2.61302e-73
Rpl11	-108.921	3.34565e-73
Rrbp1	-13.7262	1.06688e-72
Tuba1b	9.93339	1.53023e-72
Cyba	-92.7796	1.98909e-71
Sptbn1	-4.05191	6.44667e-71
Tmsb10	-375.811	4.2544e-70
Mrpl52	50.0685	4.47063e-70
Ctss	49.554	1.12348e-69
Flt3	-1.37952	1.25258e-69
Mmp12	19.2841	3.76151e-69
Canx	-18.4545	2.62741e-67
Rpl13	-126.626	1.4832e-65
Rps21	-94.4873	1.72753e-65
Sec61a1	6.47584	8.57587e-65
Rpl26	-71.3645	9.1017e-65
AY036118	9.19056	3.88332e-63
Snap47	0.452991	1.05944e-62
Rap1b	0.774687	6.15387e-62
Acod1	20.874	7.11593e-62
Ppia	76.8002	1.4851e-61
Rps11	-36.0747	5.31559e-61
Hnrnpm	2.87219	1.49022e-60
Jund	-50.7511	3.78274e-60
Atp5l	1.63147	1.18745e-58
Hspa5	-65.8425	1.23221e-58
Rplp2	-38.7901	1.78621e-58
Pdia6	-20.3995	1.26133e-57
Dusp2	-30.9635	2.36206e-57
Cd74	56.241	2.90282e-57
Dbi	0.815437	3.90006e-57
Rps14	-101.842	5.01749e-57
Rps7	-47.8062	7.33602e-57
Adgrl4	-0.642153	1.48496e-55
Cebpb	-4.66257	1.90417e-55
B2m	-14.54	2.08192e-55
Rpl22	5.22696	2.58813e-55
Ifit1	0.586187	5.23159e-55
Serpinb1a	-19.6729	8.19495e-55
Ivns1abp	-0.782249	2.15614e-54
Lbr	-0.920558	2.29737e-54
Rpl35	-86.408	2.54602e-54
Rpl24	-104.141	9.75291e-54
Naca	-39.7942	9.89394e-54
Lilr4b	-25.7818	1.24312e-53
Rpl14	-56.6487	4.27295e-53
Tmsb4x	301.536	8.90593e-53
Gpi1	-54.7065	7.88908e-52
Rpl39	-128.828	6.22203e-51
Zfp36l2	-45.796	8.1428e-51
Uqcrq	1.96905	8.62428e-51
Rbm39	-9.10153	4.09854e-50
Mtdh	-19.3428	1.16502e-49
Pgk1	-164.557	5.23918e-49
Dap	-2.42631	1.65389e-48
Nedd4	-37.5365	4.43491e-48
Ifi44	0.479429	5.37429e-48
Nupr1	0.278208	9.57812e-48
Rpl36a	-12.9174	9.89284e-48
Prtn3	-23.9598	1.09165e-47
Cebpd	-19.0387	2.15544e-47
Nme1	0.424374	3.30123e-47
Rgs10	0.483427	1.80085e-46
Sec61b	-24.1657	3.28719e-46
Cd52	-13.4419	6.01819e-46
Timp3	0.412439	1.72332e-45
Xaf1	0.315451	4.33372e-45
Ctsg	-11.0157	4.52001e-45
Ldha	33.5348	8.69706e-45
Stat1	2.27853	2.18463e-44
Slfn5	0.327077	4.30155e-44
Cfl1	12.7259	4.33604e-44
Scin	-0.773213	4.45596e-44
Snrpd3	-1.02612	6.93086e-44
Slc6a6	1.40819	8.40814e-44
Srrm2	-5.45965	1.12017e-43
H2afv	-4.14356	2.58705e-43
Atrx	-19.19	4.22704e-42
Romo1	1.03305	4.64555e-42
Rpl27	-28.7336	5.25088e-42
Atp5b	4.54511	8.46162e-42
Rpl34	-51.5005	7.04652e-41
Rpl36	-172.464	4.3078e-40
Lmo2	-3.03208	1.73931e-39
Ms4a6c	5.74646	6.27109e-39
Rack1	-87.7641	1.23895e-38
Calr	-51.9785	2.5181e-38
Psme1	19.3402	1.36956e-37
Ptma	-69.0425	3.78146e-37
Rab27b	0.322511	3.87119e-37
2021-09-01	-1.20913	4.29803e-37
Fau	-211.574	1.73065e-36
Tpt1	-250.499	1.84821e-36
Dusp3	0.323852	2.4705e-36
Apobec3	-6.80053	4.0684e-36
Eef1b2	-50.7387	5.07036e-36
Sqstm1	-43.4795	1.04828e-35
Atox1	5.03535	1.52807e-35
Rpl41	-58.6688	3.92202e-35
Rps20	-110.18	5.2116e-35
Rpl37a	-21.4354	5.78029e-35
Sat1	1.02492	7.02855e-35
Ddx21	8.9974	8.54734e-35
Nkg7	-0.315047	1.49861e-34
Rps15a	-49.2146	3.79004e-34
Cox6c	5.78417	8.22879e-34
Hmgn2	0.497772	3.27749e-33
Rps23	-78.4494	5.89649e-33
Pdap1	1.10347	1.27407e-32
Tspan13	-0.982919	1.53243e-32
Rpl29	-51.0347	1.94058e-32
Rpn1	-11.8136	2.15902e-32
Calm1	4.05077	2.75728e-32
Lockd	-0.387013	6.20595e-32
Rnf213	-1.21775	8.06939e-32
Hmgcr	-31.9101	1.17095e-31
Tmem176a	-2.79112	1.44398e-31
Egfl7	-1.73128	2.49949e-31
Eef1g	-35.9994	3.61267e-31
Ran	-24.2807	9.31224e-31
Snd1	-0.703219	1.06009e-30
Pclaf	0.27557	1.06469e-30
Fam107b	-3.08114	1.62659e-30
Rps27a	-68.0004	3.08461e-30
Rpl7a	-47.7183	3.24985e-30
Irf2bp2	-3.68851	3.79179e-30
Rps3a1	-77.3202	4.22486e-30
Nucb1	-7.52772	8.0786e-30
Tnfaip2	18.5122	1.21692e-29
Slc25a5	-1.58018	1.60758e-29
Ftl1	#NAME?	1.69017e-29
Tuba1c	0.43269	1.89103e-29
Uba1	0.365317	3.65239e-29
Prrc2c	-19.4927	3.69656e-29
Usmg5	-4.98622	5.459e-29
Eif2s2	-24.8889	1.81754e-28
Sub1	18.6189	4.34737e-28
Ddx6	-5.40078	8.1799e-28
Taf15	-6.97063	1.05957e-27
Fam117a	-0.899459	1.23556e-27
Cd81	-15.368	3.15369e-27
Atf4	-6.40065	4.49687e-27
Elane	-39.6759	8.40418e-27
Clic1	-11.5884	9.54925e-27
Tmem176b	6.85672	2.12283e-26
Gm10062	0.911148	9.72127e-26
Itgb1	-2.31573	1.45909e-25
Erp44	-1.27794	2.79976e-25
Trim30a	-3.43387	2.92923e-25
Uqcrh	-19.4232	4.15129e-25
Rps13	-33.5875	4.19259e-25
Ctsb	22.1037	5.26226e-25
Atp5g1	-0.438806	5.39666e-25
Napsa	7.47818	7.54153e-25
Xbp1	-15.8405	9.19658e-25
Hnrnpa2b1	-4.14948	1.08329e-24
Ddx58	-0.323512	1.18495e-24
Rtp4	-0.76027	1.37993e-24
Ccl5	387.769	2.11615e-24
Btg1	48.3713	3.65044e-24
AC149090.1	-2.18049	4.58677e-24
Slirp	0.351415	5.33661e-24
Ncl	-52.4342	6.32918e-24
Arl6ip5	-2.53983	6.53181e-24
Rps27	-60.9877	7.06089e-24
Rbm25	18.3286	8.4303e-24
Akr1c13	-0.496524	2.11819e-23
Gclm	-57.5236	2.28339e-23
Grn	10.6793	2.87107e-23
Ndufc1	1.19542	2.88884e-23
Rbx1	-10.2041	3.27096e-23
Hist1h1b	-4.46122	5.08839e-23
Ssr3	-17.6042	1.22521e-22
Hsp90ab1	6.70983	1.39841e-22
Eno1	-19.7089	1.42484e-22
Cox17	-11.4769	1.6545e-22
Pdia3	-11.5882	1.9647e-22
H3f3b	-85.2412	2.98616e-22
Rpl23	-70.0395	3.8072e-22
Mif	42.4616	6.49218e-22
Pfn1	3.43926	6.75784e-22
Rbm8a	2.76215	7.85841e-22
Ier3	8.5038	9.29538e-22
Samsn1	-12.5472	9.31711e-22
Anapc13	0.327394	1.01021e-21
Isg20	-0.371327	1.10098e-21
Uqcr11	-1.91635	1.2982e-21
Eif5a	3.13996	1.56899e-21
Acsl3	-2.01954	1.71033e-21
Atp6v0e	-11.4643	2.32737e-21
Rabgap1l	-4.06045	2.33435e-21
Eif5	19.2547	2.79653e-21
Ndufa12	0.461157	3.06856e-21
Cd33	0.446989	3.17756e-21
Mcm7	0.272871	3.29926e-21
Ywhab	0.361134	3.50731e-21
Hist1h4d	-3.31101	4.73989e-21
Atp6v1e1	1.17612	6.36066e-21
Rps6	-80.5729	7.32996e-21
Gimap9	-0.683751	7.83037e-21
Dynll1	6.17339	8.03001e-21
Nfkbia	-32.1045	8.75651e-21
Gngt2	8.42551	9.31566e-21
Cox7b	1.58009	9.63368e-21
Stap1	6.61178	1.02897e-20
Atp5e	15.3756	1.2723e-20
Tma7	9.51746	1.31779e-20
Cd34	-7.08359	2.55525e-20
Eml4	-0.487068	2.78813e-20
Cox6a1	12.696	4.04635e-20
Elob	-29.3688	7.11298e-20
Pabpc1	11.8789	8.32484e-20
Ankrd11	0.688075	1.13861e-19
Mlec	-16.3527	1.66841e-19
Eif4b	-0.769585	2.48988e-19
Mprip	-0.613693	2.87216e-19
Gm26870	-8.33057	3.09588e-19
Nop10	-5.80307	4.04307e-19
Atp11b	-1.11635	4.35906e-19
Ifnar2	-4.70739	5.17844e-19
Ypel3	-13.1371	5.42201e-19
Epb41l4aos	-0.343271	5.46976e-19
Ndufa1	0.530591	5.54002e-19
Srpk1	-12.3189	6.03397e-19
Rps9	-48.9325	9.00609e-19
Rps28	48.2388	1.0833e-18
Idh2	-4.23695	1.26057e-18
Mycbp2	5.31702	1.30865e-18
Xpc	-6.10993	1.39348e-18
Ptpn18	-1.99633	1.55923e-18
Dync1i2	3.01408	1.62438e-18
Cstb	29.446	1.98549e-18
Rpl4	-39.7166	3.17643e-18
Msn	-31.2924	3.3499e-18
Hhex	-0.538828	4.37329e-18
Serpina3f	-0.631843	4.66355e-18
Actb	41.6339	4.76154e-18
Aldoa	-56.0646	4.86267e-18
Arl6ip1	-15.9203	4.97855e-18
Ccnd3	-0.911917	6.89038e-18
Hcst	0.250756	7.01401e-18
Smc1a	-0.980896	1.237e-17
Rpl18a	-84.7819	1.23808e-17
Sec62	-3.27601	1.52573e-17
Atp6v1g1	-55.1366	2.02235e-17
Fus	-6.83418	2.36568e-17
Atp5j2	1.63213	2.78283e-17
Hspd1	-3.54876	5.71978e-17
Magt1	-3.28533	8.1024e-17
Serf2	6.16904	1.05997e-16
Prdx1	-6.02152	1.18667e-16
Eif4a1	-8.67359	1.34848e-16
Hnrnpab	2.04455	1.55858e-16
Hnrnpu	-2.14533	1.85311e-16
Mybbp1a	0.486295	1.87955e-16
Tapbp	1.43447	2.33744e-16
Rsrc2	-0.432187	2.5682e-16
Ptprcap	-1.05885	3.13227e-16
Snrpf	-13.7178	3.35578e-16
H13	-3.50448	3.87182e-16
Hnrnpd	-2.47595	4.95232e-16
Fermt3	-1.82392	6.73196e-16
Lgals3	-48.8419	8.20482e-16
Kdelr1	-0.652218	8.6239e-16
Psme2	-0.585588	1.28123e-15
Srpr	-1.275	1.38878e-15
Iqgap1	-2.39296	1.50246e-15
Sod2	0.475367	1.5212e-15
Tubb4b	0.562854	1.98542e-15
Zfp330	-0.523594	2.01549e-15
Atp1a1	-0.406618	2.24913e-15
Rpl28	-36.4438	2.29434e-15
Samd9l	-6.45224	2.45286e-15
Nub1	-0.622891	2.65324e-15
Pomp	0.371166	2.70246e-15
Fdps	-1.78856	2.74429e-15
P4hb	-20.4687	2.93479e-15
Kmt2a	-8.55188	3.00995e-15
Chd4	-21.9382	3.46018e-15
Spcs2	-19.2693	5.64914e-15
B9d2	-0.508152	6.14799e-15
Cd63	-43.5244	6.51569e-15
Hk2	0.983437	7.3041e-15
Plekho2	-0.34344	7.32142e-15
Mitd1	0.267959	8.13433e-15
Ddx5	-7.66497	8.41966e-15
Sh3bgrl3	-17.4053	1.08359e-14
Ncoa4	-7.86715	1.19083e-14
Zfand6	-1.15483	1.55246e-14
Oat	-0.348316	2.19703e-14
Mef2c	-1.52279	2.24766e-14
Ube2e3	-0.353484	2.54579e-14
Mbnl1	-10.5443	2.90161e-14
Uqcr10	1.14587	4.80302e-14
Egln3	-5.12121	4.8687e-14
Ubc	-6.86668	5.73486e-14
Hnrnpk	6.25076	5.96673e-14
Lgals1	-4.80068	6.31211e-14
Cd37	-6.48842	6.86941e-14
Atp5j	3.99941	6.93858e-14
Vcp	-20.435	7.53914e-14
Slc25a3	-0.876606	7.77788e-14
Blvrb	-1.091	7.91486e-14
Ndufa5	0.313589	8.6995e-14
Lcp1	-28.1892	1.07072e-13
Znrf1	-1.43846	1.38703e-13
Ubl5	-1.87621	1.41935e-13
Cd47	1.66441	1.47736e-13
Top2b	-10.0628	1.96085e-13
Rpl8	-20.5621	2.54157e-13
Smim14	-8.39943	2.61092e-13
Huwe1	-0.283893	3.94095e-13
Nedd8	0.712113	4.86882e-13
Ndufv3	-3.25407	5.09306e-13
Ssr1	-6.79527	5.51756e-13
Dcun1d1	-0.305453	6.04657e-13
Srpk2	-1.83072	6.36202e-13
Hspa8	-14.1172	6.46254e-13
Eif3f	-15.1688	8.35521e-13
Mrpl57	0.374707	9.2122e-13
Nfe2	-3.06259	9.83802e-13
Plec	-26.6377	1.10959e-12
Eef1d	-4.10931	1.16012e-12
Rpl19	-4.98453	1.46644e-12
Atpif1	-12.2456	1.63584e-12
Krtcap2	-30.8988	2.05041e-12
Prdx6	-39.2447	2.64593e-12
Nsa2	-7.67602	3.75886e-12
Rpn2	-2.16709	3.7982e-12
Msi2	-3.43729	3.8361e-12
Cyb5a	-13.7678	4.01233e-12
Fgfr1op2	-4.68237	4.01277e-12
Rpl18	-62.8244	4.01751e-12
Sec11a	-4.24615	4.35825e-12
Bsg	-13.1208	4.53754e-12
Gdi2	-9.62278	4.67879e-12
Ptpre	2.74228	5.38774e-12
Rdx	-9.24173	5.63289e-12
Fis1	1.07703	5.97589e-12
Cct4	-0.641959	7.61649e-12
Rpl7	-48.2126	8.38229e-12
Ndufa4	-2.21788	8.8863e-12
Larp7	0.347035	9.52229e-12
Gm10076	-84.4355	9.53405e-12
Psma7	-7.95968	1.01386e-11
Bet1	-11.8225	1.04022e-11
Rnf130	-4.3065	1.05856e-11
Srrm1	-4.84813	1.39163e-11
Emb	-5.76239	1.58388e-11
Tecr	-3.0401	2.4684e-11
Tmed9	-11.0526	2.64975e-11
Clk1	-3.70032	2.85345e-11
Hmox1	13.5902	2.88004e-11
Gapdh	-30.7195	2.97802e-11
Lims1	-4.13834	3.98033e-11
Pold4	-5.88812	4.03089e-11
Itm2b	-38.4906	4.21037e-11
Set	-3.5424	5.92154e-11
Smdt1	-0.962084	6.24228e-11
AL590144.2	-0.398147	7.35421e-11
Srsf2	-3.95368	7.85184e-11
Anxa1	-0.750158	7.96781e-11
Myh9	-40.4172	8.11928e-11
Srsf5	-27.7122	9.64819e-11
Cox5b	1.92447	1.0741e-10
Sltm	-0.640568	1.25212e-10
Clic4	-1.65428	1.52073e-10
Nars	-11.9463	1.64513e-10
Ndufs6	1.44531	2.02168e-10
Selenow	12.2968	2.0701e-10
Cox7c	-23.8528	2.17168e-10
Tln1	-15.2886	2.21424e-10
Cct8	0.263813	2.3716e-10
Ccl6	26.158	2.39866e-10
Ubb	-159.397	2.65397e-10
Idi1	-0.496089	2.69578e-10
Psmb8	9.97581	2.7271e-10
Igfbp4	-0.858171	2.82735e-10
Minos1	4.36727	2.97191e-10
Pten	-10.4402	3.31473e-10
Rpl5	-46.7278	5.29925e-10
Eif5b	1.16831	6.14966e-10
Cops9	0.361156	6.77503e-10
Cat	-36.947	7.27225e-10
Msmo1	-11.7453	7.57695e-10
Ddx17	-18.3266	7.59572e-10
Tmem59	-1.14034	8.94458e-10
Rpl38	-75.1436	8.99869e-10
Klhl24	-1.09909	9.49523e-10
Mrto4	-0.32378	9.65908e-10
Cox6b1	6.21416	1.04474e-09
Eef1a1	-143.476	1.25892e-09
Arpc5	-9.35397	1.30045e-09
Ctsz	26.9712	1.37101e-09
Setd5	-5.26887	1.46391e-09
Atp5h	-0.40133	1.7714e-09
Zfp422	-1.16258	1.89419e-09
Rpl15	-83.4182	2.00144e-09
Arf6	0.271236	2.10295e-09
Rpl13a	-9.92454	2.21956e-09
Spcs3	-2.58492	2.43464e-09
Ugcg	-40.3301	2.72682e-09
Srp9	-10.2767	2.81717e-09
Atp6v0b	-9.58116	3.55755e-09
Pkm	-38.5962	3.56568e-09
H2afz	-7.53772	3.99859e-09
Cenpa	-0.596605	4.33429e-09
Sarnp	0.289033	4.66052e-09
Cetn3	0.289606	4.85341e-09
Sipa1l1	-3.43718	4.92154e-09
Myl6	-19.0263	5.52633e-09
Smc4	-1.74628	5.53955e-09
Gpnmb	-0.808733	6.76536e-09
Lamp1	28.1081	7.11626e-09
Zranb2	-17.4073	9.60585e-09
Pdcd4	-0.341374	9.64572e-09
Pnrc1	-24.431	9.99223e-09
Csf2rb	21.7413	1.17054e-08
Ak2	-9.52179	1.23877e-08
Cox8a	9.75254	1.2883e-08
Brd1	-7.12848	1.56504e-08
Ttc3	-8.21639	1.57439e-08
Ppp1ca	-2.52862	1.81602e-08
F630028O10Rik	-5.44049	1.94545e-08
Cd44	-5.47358	2.11255e-08
Rps27l	-51.35	2.28617e-08
Nop53	-0.996555	2.59913e-08
Ddost	-1.76221	2.63221e-08
Ndufa2	8.73959	2.68469e-08
Lyn	-14.1317	3.1351e-08
Fyb	-29.4213	3.21304e-08
Snu13	-4.52404	3.7728e-08
Ly6e	-66.9625	3.78441e-08
Aldh2	-2.74146	4.26501e-08
Chmp4b	-2.54278	4.27548e-08
Cd69	28.9462	4.42704e-08
Mvb12a	-0.337006	4.57601e-08
Tnfaip8	-2.45661	5.06619e-08
Adipor2	-0.284815	5.17625e-08
Snx6	-0.352746	5.49264e-08
Tcf4	-3.56285	5.99267e-08
Hnrnph1	-0.968124	6.09818e-08
Lrrfip1	-12.8519	6.18498e-08
Denr	-22.3599	6.64966e-08
Nrd1	-2.80614	7.22363e-08
Arpp19	-1.52927	7.81748e-08
Khdrbs1	-9.25309	8.84307e-08
Ybx1	16.1371	9.82574e-08
Gpx1	-15.0046	1.13646e-07
Junb	-18.1692	1.23444e-07
Etv6	-0.598813	1.47041e-07
Acap1	-0.390978	1.49774e-07
Rsrp1	-39.9521	1.57347e-07
Mrpl33	-1.00539	1.75433e-07
Vmp1	-6.92699	1.87507e-07
Esd	-60.9297	2.04538e-07
Rad23b	-1.64228	2.11391e-07
Pim2	-14.0285	2.27005e-07
Prpf4b	-0.389907	2.45694e-07
Ubxn4	-14.3806	2.65392e-07
Serp1	-42.966	3.03724e-07
Rbm3	-14.1835	3.04766e-07
H1f0	-6.29319	5.26789e-07
Bcl7c	-0.307436	5.28983e-07
Prdx2	-8.75593	5.41103e-07
Nono	-9.35541	6.42533e-07
Rpl21	-52.2731	7.76981e-07
Srsf11	-2.4878	8.1833e-07
Trappc6a	-16.8855	8.88518e-07
Psmc3	0.73551	9.16397e-07
Eprs	-27.4488	9.23362e-07
Nisch	-0.339262	1.09605e-06
Osbpl8	-15.9775	1.12907e-06
Scd2	-49.2051	1.14024e-06
S100a1	4.97494	1.24584e-06
Wapl	-2.03891	1.38124e-06
Eef2	-53.9792	1.38747e-06
Clec4e	90.8013	1.40574e-06
Ppp1r12a	-8.92705	1.52375e-06
Cdc37	0.822189	1.9134e-06
Ppp1r11	-0.586711	2.09689e-06
Sptssa	-1.43459	2.41829e-06
Pdcd5	0.426829	2.68554e-06
Ywhaz	-13.6528	2.79378e-06
Celf2	-4.85185	2.8489e-06
Dpm3	-2.10981	3.09784e-06
Kdelr2	-4.61765	3.09825e-06
Emilin2	-2.29064	3.11337e-06
Anxa2	-2.41528	3.31223e-06
Tbca	-0.512892	3.34314e-06
Serpina3g	-1.98094	3.36595e-06
Gmfg	4.08483	3.37367e-06
Klhl6	-0.255288	3.45131e-06
Tmbim6	-3.34794	3.58573e-06
Hmgb1	-16.7811	3.73365e-06
Polr2l	-0.362331	3.85e-06
Oaz1	-14.5956	3.94838e-06
Sfpq	-17.4243	4.49857e-06
Lars2	4.38538	4.54947e-06
Naa15	0.352693	4.6094e-06
Basp1	-46.674	4.65592e-06
Anxa5	-14.8441	4.84073e-06
Caprin1	4.22505	4.88003e-06
Slc38a2	22.5344	5.05509e-06
Rock1	-13.9886	5.13468e-06
Fcgr2b	-3.90264	5.83487e-06
Sec11c	-26.6477	6.34611e-06
Wnk1	-8.52328	6.50818e-06
Ifi203	-8.21373	6.94582e-06
Chchd2	-19.9868	7.13026e-06
Manf	-28.2605	7.81834e-06
Klf6	-1.13043	7.93385e-06
Snrnp27	-1.47228	8.60507e-06
Hnrnpc	-17.3397	8.73407e-06
Nampt	-1.23573	9.99919e-06
Psma4	-2.29268	1.05291e-05
Trir	0.885968	1.07156e-05
Cdk6	-19.8252	1.07981e-05
Mapkapk2	0.7051	1.08612e-05
Abcf1	0.941726	1.23444e-05
Laptm4a	-0.423275	1.47172e-05
Arhgdia	-3.06075	1.52711e-05
Gstm1	11.1236	1.5812e-05
Myc	-4.15137	1.6404e-05
Plcg2	-5.80238	1.6407e-05
Hectd1	-5.03008	1.92857e-05
Btf3	-97.5348	1.93562e-05
Hint1	-11.7036	2.04804e-05
Cd53	-14.3206	2.08021e-05
Lamtor4	-0.341315	2.26211e-05
Mbnl2	-5.04248	2.42677e-05
Gm10073	-0.582048	2.45716e-05
Tpr	-10.5874	2.53281e-05
Cox14	-2.11241	2.57847e-05
Phf20l1	-18.23	2.61103e-05
Pgam1	-42.5258	2.63019e-05
Taldo1	-21.259	2.77589e-05
Arf5	-4.21638	3.57046e-05
Pcmt1	-4.42477	3.827e-05
Metap2	5.3537	3.90949e-05
Bst2	-31.3674	3.95944e-05
Supt4a	-7.10365	4.30121e-05
Tm9sf3	-3.61148	4.33041e-05
Pet100	0.4475	4.45508e-05
Cdc26	-0.464641	4.70602e-05
Litaf	-1.63138	4.72749e-05
Cdkn1a	-13.6053	5.07588e-05
Paip2	-10.8607	5.12704e-05
Cst7	-7.87307	5.48981e-05
Gnas	-27.1686	5.54956e-05
Npm1	-68.9242	5.81687e-05
Uqcrb	2.10784	5.92699e-05
Cdk4	-0.710722	5.96456e-05
Mndal	10.4302	6.18154e-05
Psmb4	-1.72086	6.57513e-05
Tspo	-3.18762	6.8597e-05
Erp29	-0.884385	6.9167e-05
Eif2a	-2.23797	7.0034e-05
Cox4i1	-11.5112	7.38792e-05
Pcbp2	-5.86398	7.44853e-05
Sf3b1	-1.29794	8.47948e-05
Bzw1	0.385112	9.1319e-05
Serinc3	-8.95443	0.000100977
Nfe2l2	-1.92088	0.000104218
Son	-13.4636	0.000111504
Thrap3	-14.8039	0.000113153
Kif2a	-4.41096	0.000120941
H2-D1	-29.0753	0.000122383
Ewsr1	-0.923738	0.000130174
Rilpl2	-4.98855	0.000139383
Hnrnpf	-17.2605	0.000149819
Ctla2a	-11.7137	0.000169258
Rbbp6	-3.48372	0.00018683
Dnaja1	-7.51515	0.000186986
Tor1aip1	0.255762	0.000194492
Pts	-1.11297	0.000202039
Ebi3	-1.3457	0.000208688
Hmgcs1	-31.7682	0.000209866
Pfkl	-0.978547	0.000226093
Bri3bp	-0.695176	0.000227308
Cyp51	-21.2433	0.000302487
H2-Q7	-30.0491	0.000308993
U2surp	-1.1445	0.000310889
Hp1bp3	-0.271683	0.000354165
Fnbp1	-5.2831	0.000401453
Flna	-0.476499	0.000436469
Park7	-12.9534	0.000461036
Chmp5	-9.77387	0.000491273
Ero1l	-62.5232	0.000495876
Brd2	-1.09063	0.000511737
Rsl1d1	-0.448452	0.000570994
Cox7a2l	-19.0134	0.000592584
Psmb5	-4.50151	0.00059639
Pin4	0.414879	0.000612973
Sf1	-1.16979	0.000642348
Pfdn5	-39.8831	0.000676214
Glipr1	-25.0991	0.00069702
Ssr2	-16.5711	0.000718938
Rps8	-5.44937	0.000737484
Sbno1	3.85305	0.000759518
Rac1	-3.16948	0.000791388
Zfp706	-2.01809	0.000822759
Rexo2	0.441231	0.0009954
Cwc15	-0.732845	0.00102849
H2afj	-10.48	0.00105887
Tmed10	-7.98122	0.00112955
Snx5	-0.97504	0.00113218
Ddx50	-0.604624	0.00114434
Srp72	-8.62558	0.00124314
Senp6	-5.98369	0.00144133
Tagln2	-2.27516	0.00147186
Chchd7	-0.588597	0.00147657
H2-K1	-18.9575	0.00157697
Selenos	-8.92966	0.00181495
Insig1	-5.62426	0.00181595
Kmt2e	-11.6935	0.0018666
Mapk6	-0.68047	0.00189749
Mrpl14	-0.551415	0.00199159
Hnrnpdl	-0.388966	0.00199372
Hspe1	-18.9526	0.00214814
Tmed2	-22.0534	0.00218342
Ptbp3	-18.528	0.00221078
Arid4b	-0.257502	0.00233464
S100a4	34.3481	0.00240649
Aldoc	-12.5433	0.00300446
Snhg9	0.268476	0.00323695
Sdcbp	-13.0322	0.00332826
Tubb5	-101.085	0.00334688
Rsbn1l	-4.82678	0.00337391
Mcl1	-0.440129	0.00337501
Gnai3	-1.05919	0.0034264
Ppp2r1a	-0.476391	0.00358152
Morf4l1	2.61354	0.0037918
Snrpd2	-0.341103	0.0039698
Psap	39.5011	0.00409329
Vdac1	-1.25606	0.00414045
Acin1	-8.19943	0.004142
Fkbp1a	2.67359	0.00417644
Gabarap	-21.5149	0.00423285
Matr3	-0.952324	0.00437746
Gabarapl1	-1.8752	0.00446127
Erbin	-1.93769	0.00527801
Clec4d	-23.3237	0.00602875
Kdm1a	-0.933544	0.00642677
Polr2e	-0.321897	0.00716352
Por	2.78792	0.00721928
Rps29	19.4297	0.00730877
Capzb	0.853802	0.00761297
Laptm5	-22.3017	0.00790581
Ghitm	5.48034	0.00813503
Atp5g3	4.2055	0.00815544
Tkt	-10.3552	0.00833291
Copa	-1.5386	0.00871834
Ddx24	-7.18957	0.00874929
Pygl	-1.01817	0.0087986
Spi1	-9.36568	0.0088785
Ap3s1	-5.59594	0.00905022
Mxd4	-2.26535	0.00916283
Capns1	-15.7021	0.00930364
Adipor1	-0.656588	0.00944223
Lamp2	-3.3947	0.00964144
2010107E04Rik	-1.51062	0.0101659
Capg	-15.0227	0.010694
Chd3	-1.94159	0.0108972
Vim	-149.916	0.0123934
Mrpl15	-0.382815	0.0127694
Myl12b	-2.7665	0.0134297
Tmem71	-1.42296	0.0136759
Zfp106	-15.4462	0.0137333
Spag9	-4.2982	0.0139272
Psma2	2.96633	0.0143628
Tuba1a	-2.33935	0.0146418
Txnl1	-5.84322	0.0151174
Taf1d	-0.747737	0.0154014
Ankrd13a	-2.69807	0.0163523
Ankrd17	-0.638252	0.0164313
Ostc	-18.2341	0.017097
Gnb1	-8.20019	0.0173244
Stmn1	0.70279	0.0175565
Yy1	-0.374375	0.0187542
Top1	-6.29475	0.019563
Fabp5	-9.31283	0.0205444
H2-T23	-0.381355	0.0215827
Psmb1	-12.0408	0.0225525
Wsb1	-6.43412	0.0245196
Slpi	-77.4991	0.0252973
Gars	-0.567126	0.0253695
Uqcrfs1	-0.483936	0.0256722
Nusap1	-3.19209	0.0270707
Cyb5b	-0.374325	0.0272461
Ctsd	-61.8026	0.0292909
Syce2	0.806298	0.0332641
Rps15	-56.8124	0.0338591
Bax	-9.79879	0.0343838
Msrb1	-0.348662	0.0343998
Ccl9	-77.1681	0.034491
Npc2	8.79186	0.0346573
Emd	-3.67762	0.0354057
Irf2	-3.60344	0.0359488
H2afx	-0.265357	0.0368391
Hist1h1e	-0.255163	0.0372581
Hdlbp	-18.4918	0.0375778
Milr1	-6.93109	0.0378437
Cdca8	-0.316607	0.0383
Sh3bgrl	18.7811	0.0405937
Sri	0.844387	0.0410373
Tgfb1	-4.22516	0.0424052
Zwint	1.69663	0.0447581
Sf3b5	0.258859	0.0472656
2021-09-11	-0.385793	0.0486029
Eif3k	0.813497	0.048736
Wdr26	-14.1948	0.0501914
Anp32a	-4.67878	0.0512185
Edf1	-2.8615	0.0556308
Acadl	-7.71344	0.0609169
Tcea1	-5.1323	0.0631753
Smc3	-1.38672	0.0637374
Srp19	-3.73128	0.0653935
Prkar1a	-2.47999	0.0719201
Ctsl	-0.282153	0.0728333
Vbp1	-0.310958	0.0754491
Nop56	-5.64869	0.0829622
Cnpy2	-0.359947	0.0831949
Ndufa13	0.589474	0.0853868
Cbx1	-0.347097	0.0867034
Stip1	-0.357455	0.0919369
Tomm7	-13.5083	0.0997772
Birc5	-0.305866	0.0999193
Nfe2l1	2.42313	0.1001
Llph	-0.539796	0.108327
St13	-7.05082	0.108457
Ube2d3	-7.28104	0.109726
Srgn	-14.3565	0.111987
Hspa9	-19.0116	0.114247
Eif3i	-1.15098	0.114995
Pim1	20.3682	0.116601
Ncor1	-32.1466	0.118698
Cope	-4.61911	0.124049
Cd9	-53.4038	0.130398
Gabarapl2	-5.53078	0.13782
Bptf	-2.02532	0.137947
Tmem258	-2.27819	0.141208
Vps4b	-1.63489	0.149571
Ptp4a2	-20.555	0.149576
Spp1	-16.1473	0.150461
Gnai2	9.69811	0.158947
Snrpd1	-1.07491	0.161543
Ssrp1	-5.09566	0.172334
Snhg12	-15.8118	0.174374
Jak1	-3.18463	0.177043
Cdv3	-3.11825	0.185884
Phgdh	-6.21705	0.189985
Bex3	-0.302213	0.195321
Nap1l1	-12.7923	0.19603
Chmp2a	-0.954229	0.200546
Snx20	-3.24597	0.211189
Rpl36al	-15.6767	0.218708
Zmynd8	1.37217	0.222807
Atp5a1	-5.26852	0.237849
Id1	-8.87495	0.245179
Sdf2	-0.419855	0.265195
Rpl37	-93.5408	0.267677
2810474O19Rik	-2.8101	0.269554
Atp13a2	-1.40723	0.280286
Stat3	-0.923956	0.290811
Ywhah	-3.65118	0.293712
Shisa5	-6.22293	0.298209
Rpl31	27.2091	0.309845
Cisd2	-0.932031	0.31102
Copb1	-4.64487	0.321351
Rnh1	-8.89627	0.322197
Ythdc1	-5.8536	0.326309
Fxyd5	-23.5426	0.327694
Vps29	0.615577	0.342623
Cacybp	-1.39705	0.363764
Txn1	-36.2546	0.365155
Hadha	-0.653213	0.373459
Gtf2b	-1.07155	0.381359
Api5	-1.40149	0.385022
Cnbp	-1.57853	0.40776
Gm26917	0.258178	0.427355
Cggbp1	-4.8874	0.434864
Calm2	-4.70051	0.437746
Papola	-0.573974	0.44771
Cbx3	-0.558257	0.456512
Sdf4	1.69248	0.469566
Thoc2	-2.11484	0.486881
Atp1b3	-0.508124	0.495285
Ppp2ca	-2.71399	0.498601
Cbfa2t3	-22.3994	0.52917
Selplg	-11.648	0.530969
Ndufb11	-0.262676	0.535042
Psma5	-3.29076	0.556202
Samhd1	-3.17784	0.576198
Lcp2	-3.74698	0.593653
Tax1bp1	0.575773	0.610894
Sh3glb1	-24.0455	0.62575
Gng12	-3.21349	0.626805
Ssr4	-19.5899	0.632748
Plp2	-0.365354	0.639126
Eif4g2	-2.61606	0.671803
Imp3	-0.498465	0.679703
Serbp1	-17.6117	0.705166
Tra2b	-1.16958	0.765418
Zyx	-15.7874	0.788632
Copz1	-0.277675	0.817436
Mrpl30	-2.24478	0.82761
Snrpb2	0.441784	0.853698
Ptges3	8.33467	0.872362
Ywhae	-10.051	0.908676
Eif4g1	-7.23916	0.92079
Wasf2	-0.30541	0.921166
Psmd11	-0.708953	0.926921
Ddx3x	-3.31855	0.933425
Eif3c	-10.8137	0.95247
Ube2b	-21.5398	0.979241
Il2rg	9.39802	1
Dnaja2	-3.05473	1
Bclaf1	-15.8526	1
Rbbp7	-1.28463	1
Atp5c1	-8.22892	1
BC031181	-0.456959	1
Tab2	-1.81369	1
Ifitm2	-62.4397	1
Rplp0	-71.2976	1
Rps26	-32.0011	1
Cast	-13.0577	1
Ufc1	-1.66211	1
Kpna4	-0.7283	1
Rac2	-26.4781	1
Ppp1r14b	-4.38915	1
Lman2	-7.31036	1
Pgd	-6.26796	1
Ncf2	-6.23469	1
Kdm5a	-5.48577	1
Ssb	-7.08266	1
Selenok	-26.2397	1
Ap2m1	0.570024	1
Anapc11	-0.441399	1
Cltc	-36.975	1
Txndc9	-0.608691	1
Ddah2	-1.8911	1
Selenof	-1.519	1
Higd1a	-2.403	1
Cnot1	-1.21651	1
Nras	-2.46988	1
Cdc42	-2.84245	1
Rps25	-27.4946	1
Actr3	-6.49339	1
Ncf1	-33.4653	1
Atp5f1	-7.34917	1
Tomm20	-13.1328	1
Ubap2l	-5.18616	1
Tram1	-6.67568	1
Smarca5	9.1827	1
Ccni	-3.55757	1
Coro1b	1.15917	1
BC005537	-6.88543	1
Nudcd2	-0.427566	1
Zbtb7a	2.51474	1
Erh	-4.44776	1
Clta	-7.06882	1
Csnk1a1	3.14071	1
M6pr	-1.77714	1
1810037I17Rik	0.872029	1
Pak2	9.4017	1
Spn	-1.03942	1
Actr2	-4.60336	1
Hnrnpa3	-46.9542	1
Pgls	5.53942	1
Rabac1	-4.43519	1
Tmem234	-2.73986	1
Fam32a	-0.29146	1
Psenen	0.352261	1
Hnrnpa1	-14.5022	1
Atp6v1d	-2.16033	1
Tmem50a	-0.383247	1
Arpc2	-7.87107	1
Rab2a	-2.10197	1
Sec13	-1.09623	1
1810058I24Rik	-11.571	1
Fam162a	-8.80558	1
Hax1	-0.464815	1
Asns	-4.03909	1
Sec61g	-42.7545	1
1700020I14Rik	-1.1335	1
Tmem167	-4.22742	1
Cops5	-0.83313	1
Arf4	-1.85844	1
Pebp1	-4.58314	1
Tpm4	-4.66075	1
Wdr61	-0.465412	1
Sf3b2	-2.99685	1
Sfr1	-0.714568	1
Capza1	-1.01871	1
Coro1a	-2.22499	1
Ube3a	-4.13638	1
Arhgdib	-11.9664	1
Rp9	-0.42749	1
Snhg6	-15.7912	1
Ndufb8	-3.55033	1
Slc25a1	-1.26369	1
Cks2	-3.52223	1
Rtn4	-6.00383	1
Vasp	-0.943393	1
Zfand5	-11.5831	1
Rtn3	-2.06701	1
Morf4l2	-16.8876	1
Akap13	6.6924	1
Fbl	-0.426573	1
Psmd8	-24.8571	1
Zcchc9	0.485561	1
Abi1	-0.312618	1
Ssu72	-3.71511	1
Eif4ebp1	-9.71154	1
Tomm5	-2.72921	1
S100a11	-5.47795	1
Prpf40a	23.4175	1
Pum2	-0.721351	1
Cul1	-0.894855	1
Rpl23a	-57.0653	1
Rab8a	-0.759989	1
Card19	-24.0078	1
Eif3h	-0.638114	1
Akirin2	-2.18653	1
Eif1	-61.6648	1
Snrpg	-2.43403	1
Gnb2	-4.66441	1
Srsf3	-16.4738	1
Rpl6	-102.018	1
Rtraf	-1.25136	1
Akr1a1	-6.07527	1
Anxa6	5.36927	1
Bnip3	-2.6109	1
Gnl3	-7.09339	1
Pa2g4	-2.37712	1
Limd2	2.51005	1
Tmem256	-17.624	1
Gsr	-1.81532	1
Prelid1	-8.16691	1
Capza2	-3.47617	1
Mtpn	-7.22901	1
Txnrd1	-19.6261	1
Gpx4	-46.6536	1
Rhoa	-13.2178	1
Arpc3	-10.4077	1
Srsf1	-2.70913	1
Fundc2	-2.72794	1
Ccar1	-8.40186	1
Bin2	-7.2888	1
2021-09-07	-4.05682	1
Rpl22l1	-38.9467	1
G3bp1	-1.44435	1
Casp8	-0.733312	1
Plgrkt	-10.2277	1
Purb	-11.6177	1
Ndufa6	-5.96456	1
Srp14	-7.35701	1
Hspa4	-2.89313	1
Rbpj	-0.692716	1
Ccnd2	-6.34092	1
Unc50	-0.345069	1
G3bp2	0.365914	1
Nfkb1	-0.484017	1
Tpm3	-0.32752	1
Tsn	-0.644936	1
Ndufc2	-0.489819	1
Ndufb9	-8.40329	1
Ubald2	-6.35104	1
Dad1	-2.4317	1
Surf4	-4.32129	1
Emp3	-12.1209	1
Otulin	-1.17841	1
Fam103a1	-0.272746	1
Tpi1	-5.21907	1
Snap23	-1.10216	1
Rsu1	-1.67006	1
Glrx3	-0.305968	1
Pafah1b1	-5.21002	1
Dnajc8	-0.38722	1
Atp6v1f	27.1551	1
Scaf11	-3.78404	1
Dnajc7	-0.532408	1
Cyth4	-0.288871	1
Vat1	-0.267306	1
Ufsp2	-0.432718	1
Ninj1	-17.6102	1
Skap2	-4.34456	1
Snw1	-8.78755	1
Psma3	-0.538827	1
Slk	-5.37621	1
Wbp4	0.339906	1
Tcp1	-1.06299	1
Stag2	-0.68242	1
Eif1ax	-2.01042	1
2900097C17Rik	-0.339065	1
Rtf1	-0.984465	1
Naa50	-2.41464	1
Gng5	-51.9129	1
Ube2d2a	-2.80379	1
Commd3	-3.68042	1
Tbrg1	-0.932163	1
Brk1	-0.940521	1
Psmc6	-0.830983	1
Cdc20	-2.27693	1
Crlf2	-3.20588	1
Arf1	-4.37923	1
Casp4	-1.624	1
Zcchc6	-0.844415	1
Tsc22d4	-2.25758	1
Ralbp1	-5.58037	1
Sars	-13.9577	1
Ppib	-22.4978	1
Arpc5l	-1.25368	1
Sin3b	-4.80897	1
1110008F13Rik	-8.64932	1
Reep5	-25.1221	1
Hnrnpul1	-1.04805	1
Nfu1	-0.272108	1
Atxn7l3b	-3.06569	1
Ppp3ca	-0.359498	1
Tnip3	-1.91545	1
Eif3a	-6.60499	1
Rwdd1	-9.07456	1
Ift20	-1.56138	1
Zfp91	-3.80368	1
Map1lc3b	-2.1902	1
Mrps14	-0.935504	1
Selenot	-0.566865	1
Swi5	-1.62562	1
Lsp1	-5.22983	1
Atp5d	-5.66065	1
Mcpt8	-8.81211	1
Cebpz	-0.537961	1
Pnp	0.29765	1
Ctnnb1	-0.763471	1
Copb2	-0.37328	1
Creg1	-3.40402	1
Cuedc2	0.265036	1
Aprt	-7.93201	1
C1qbp	-0.616846	1
Dctn3	-2.85042	1
Sumo2	-0.554881	1
Kras	-0.474775	1
Sumo1	-2.41181	1
Ptms	6.34146	1
S100a13	-0.456074	1
Cdk1	-2.02534	1
Foxp1	-3.78147	1
Cst3	23.8761	1
Psma1	-0.608107	1
Casp3	-3.12507	1
Ndufa7	-9.2204	1
Vps28	-3.79509	1
Bnip2	-0.819832	1
Ube2i	-4.31009	1
Nudt5	-2.50335	1
Ubxn1	-8.55234	1
Prdx5	-4.653	1
Vapa	-4.38528	1
Ube2k	-1.45374	1
Diaph1	-3.42246	1
Dstn	-0.809417	1
Cox5a	-12.5281	1
Ucp2	-1.39637	1
Psmb9	-0.455269	1
Ssbp1	3.76745	1
Snrpe	-3.6059	1
Polr1d	-2.05918	1
Tes	-2.47609	1
Mpc1	-2.75118	1
Cct5	-0.505531	1
Mrpl43	-0.754	1
Csde1	-3.56119	1
Ndufb10	-0.297907	1
Rab14	-1.74918	1
Dctn4	-3.12472	1
Cnn2	-1.35923	1
Clint1	-6.72349	1
Rps19bp1	-0.283291	1
Ptp4a3	-2.91643	1
Rheb	-1.42274	1
Cdk2ap2	-3.16539	1
D8Ertd738e	-7.46657	1
Sp110	0.893481	1
Anp32e	-2.46507	1
Tbc1d15	-2.98013	1
Cct2	-7.07552	1
Ost4	8.16546	1
Cetn2	-0.333084	1
Fxr1	0.846384	1
Nucks1	-0.399005	1
Tcf25	-7.83641	1
Cul3	-1.20849	1
Kif5b	-0.771623	1
Fkbp3	-3.30908	1
Timm8b	-2.8315	1
Utp3	0.536427	1
Vdac2	-6.7535	1
Eif1a	-2.45317	1
Psmb6	-34.1122	1
Pycard	-5.49912	1
Cap1	-1.82954	1
Suz12	-0.638229	1
Mob1a	-1.1702	1
Raly	-0.255833	1
Eif3m	-4.54023	1
Leprotl1	-22.8629	1
Tmem30a	-0.328775	1
Ybx3	-4.35327	1
Derl1	-1.3616	1
Pcbp1	-4.0203	1
Dnajb11	-0.520971	1
Anp32b	-4.95931	1
Vps35	-0.61319	1
Tyrobp	36.6515	1
Anxa7	-1.40325	1
Arglu1	-4.58047	1
Rfc2	-0.401863	1
Abracl	-1.96186	1
S100a10	-22.4408	1
Eif3g	-0.295432	1
Rgs18	-2.08558	1
Saraf	-0.712408	1
Tuba4a	-2.78744	1
Kmt5a	0.437895	1
Arl1	-1.10239	1
Mrpl23	-2.59348	1
Hprt	-1.24935	1
Lrrfip2	-2.54327	1
Csnk2a1	-0.64278	1
Csnk2b	-2.36388	1
Actg1	-64.7775	1
Txndc17	-2.10706	1
Sod1	-5.427	1
Ifrd1	0.467338	1
Cmas	-2.11079	1
Nol7	-8.93763	1
Top2a	1.30697	1
Srebf2	-1.45864	1
Pcnp	-0.55603	1
Ube2s	-7.88779	1
Psmd7	-0.840452	1
Slfn2	6.12294	1
Tceal9	-9.9091	1
Bri3	-5.57307	1
Ik	1.69909	1
Pum1	-0.379963	1
Atp5g2	-7.58754	1
Tmod3	-0.472481	1
Aes	-1.47954	1
Zmiz1	-0.346784	1
Lst1	18.6997	1
Fkbp2	-0.761649	1
Rps17	-41.0631	1
Kcmf1	-0.299032	1
Prr13	-25.7578	1
Grb2	-0.889951	1
Flot1	-0.469917	1
Mrpl11	-0.39488	1
Igfbp7	17.1285	1
Mydgf	-3.01681	1
Atp6v1a	-1.92099	1
Syf2	-0.283039	1
Ier3ip1	-1.00412	1
Bnip3l	-12.8289	1
Usf2	-0.591362	1
Impdh2	-0.388707	1
Hnrnpa0	-5.8932	1
Psma6	-0.947666	1
Ier5	-2.8498	1
Orai1	-1.55703	1
Smap2	0.741879	1
Hist1h1c	-12.1632	1
Eif3d	-0.403983	1
Hmgb2	-11.274	1
Ahnak	5.52234	1
Crip1	6.69744	1
Aimp1	-3.10786	1
Vamp8	-0.306017	1
Tmbim4	-1.88762	1
Ndufb5	-2.04139	1
Xrn2	-0.33897	1
Sugt1	-11.469	1
Fam104a	-0.862167	1
Mff	-0.53215	1
Srp68	-0.329655	1
Bola2	-3.20861	1
Fkbp4	-0.254157	1
Scand1	-0.529935	1
Dnttip2	3.29008	1
Emg1	-0.709692	1
Taf10	-0.699799	1
