# Supplementary material for: In vivo CRISPR screening identifies SAGA complex members as key regulators of hematopoiesis
Source: Nat Commun. 2026 Jan 23;17:1756. doi: 10.1038/s41467-026-68465-6 (PMC12914052; doi:10.1038/s41467-026-68465-6)
Supplement: Supplementary file 7 — Supplementary Data 5 [file 41467_2026_68465_MOESM7_ESM.xlsx]

## Sheet: Tada2b_KO_vs_Ctl_DESeq2
Gene	baseMean	log2FoldChange	lfcSE	stat	pvalue	padj
Socs2	54.42	5.11284	0.565722	9.03773	1.6e-19	1.46e-15
Npdc1	52.6589	4.74053	0.534525	8.86867	7.4e-19	3.37e-15
Cryab	7.50964	15.6132	1.88206	8.2958	1.08e-16	3.27e-13
Cyp26b1	21.5538	5.62463	0.718323	7.83022	4.87e-15	1.11e-11
Cavin2	106.84	4.3286	0.583255	7.42145	1.16e-13	2.11e-10
Slc6a15	52.1487	4.0975	0.562267	7.28747	3.16e-13	4.79e-10
Sdc2	63.0553	3.77016	0.52214	7.2206	5.18e-13	6.73e-10
Bdh2	29.4818	4.18649	0.588563	7.11307	1.13e-12	1.29e-09
Evc2	11.6715	9.16471	1.31298	6.98008	2.95e-12	2.99e-09
Cpxm1	41.4068	3.94284	0.582504	6.76878	1.3e-11	9.86e-09
Slamf1	61.0183	3.95051	0.582774	6.77881	1.21e-11	9.86e-09
Bex4	18.3466	4.17272	0.616011	6.77378	1.25e-11	9.86e-09
Gstm2	48.1119	3.72924	0.559189	6.66901	2.58e-11	1.73e-08
Gm42517	12.4356	6.69156	1.00411	6.66414	2.66e-11	1.73e-08
Ryk	26.5276	4.12913	0.627575	6.57951	4.72e-11	2.69e-08
Hid1	51.2293	3.8821	0.597088	6.50172	7.94e-11	4.25e-08
Fgd5	50.2347	5.33802	0.827888	6.44775	1.14e-10	5.74e-08
Plxdc2	60.2618	3.40443	0.528963	6.43604	1.23e-10	5.88e-08
Tmem246	59.8642	4.04304	0.634426	6.37274	1.86e-10	8.46e-08
Apol9b	12.9457	4.63226	0.730337	6.34263	2.26e-10	9.8e-08
F830016B08Rik	11.7788	5.87803	0.929566	6.32341	2.56e-10	1.06e-07
Tcf15	16.735	4.20168	0.670991	6.26191	3.8e-10	1.51e-07
Obsl1	50.4758	3.9403	0.637168	6.18408	6.25e-10	2.37e-07
Obscn	30.033	4.57479	0.745087	6.13995	8.25e-10	3.01e-07
Efna1	9.63196	6.5401	1.07069	6.10828	1.01e-09	3.53e-07
Chst2	26.3908	3.66283	0.601098	6.09356	1.1e-09	3.72e-07
D630039A03Rik	29.7611	3.39015	0.557132	6.08501	1.16e-09	3.79e-07
Lhcgr	40.4365	3.64075	0.605264	6.01514	1.8e-09	5.64e-07
Gbp8	35.5183	3.44221	0.577679	5.95869	2.54e-09	7.72e-07
Clec9a	10.3027	4.90989	0.827268	5.93506	2.94e-09	8.63e-07
Cavin3	33.0799	3.31271	0.562836	5.88575	3.96e-09	1.13e-06
Ramp2	11.1521	4.00499	0.681497	5.87675	4.18e-09	1.15e-06
Col4a2	123.156	3.38651	0.582765	5.81111	6.21e-09	1.66e-06
A530099J19Rik	12.7863	4.35014	0.749776	5.80192	6.56e-09	1.7e-06
3830403N18Rik	17.0799	7.47706	1.28954	5.79826	6.7e-09	1.7e-06
Podxl	33.4318	3.58706	0.620213	5.78359	7.31e-09	1.8e-06
Dusp4	30.8594	2.81105	0.489007	5.74848	9e-09	2.16e-06
Bpifb5	9.25452	8.19139	1.44421	5.67188	1.41e-08	3.3e-06
Fhl1	67.3693	3.526	0.626166	5.63108	1.79e-08	4.08e-06
Ptn	8.21885	5.33733	0.95835	5.56929	2.56e-08	5.68e-06
Sult1a1	87.1842	3.44873	0.629029	5.48262	4.19e-08	9.09e-06
Plk2	36.4053	3.99219	0.732045	5.45348	4.94e-08	1.05e-05
Rhoj	34.107	3.21755	0.591223	5.4422	5.26e-08	1.09e-05
Aldh1a1	232.232	4.19703	0.777519	5.39797	6.74e-08	1.36e-05
Nupr1	60.5909	3.23283	0.605993	5.33477	9.57e-08	1.89e-05
Rarb	6.73658	4.647	0.879776	5.28202	1.28e-07	2.48e-05
Slc24a5	26.632	2.90999	0.559772	5.19852	2.01e-07	3.81e-05
Pde1b	34.1555	2.91621	0.563458	5.17557	2.27e-07	4.22e-05
Gimap4	28.0562	3.13749	0.60833	5.15755	2.5e-07	4.56e-05
Pltp	47.8725	2.62479	0.509861	5.14806	2.63e-07	4.69e-05
Palld	27.6185	3.1424	0.610782	5.14488	2.68e-07	4.69e-05
Erp27	12.8683	3.37699	0.6594	5.1213	3.03e-07	5.21e-05
Trib3	40.0132	2.7821	0.555372	5.00944	5.46e-07	9.21e-05
Afp	56.0352	2.75913	0.551512	5.00285	5.65e-07	9.35e-05
Ms4a4a	30.3838	2.73767	0.550425	4.97374	6.57e-07	0.00010557
Bex1	16.8163	3.04861	0.613083	4.97258	6.61e-07	0.00010557
Clec1a	36.6092	2.98197	0.601754	4.95547	7.22e-07	0.000113308
Cd248	4.39248	7.68667	1.55303	4.94947	7.44e-07	0.000114878
Smoc1	14.9965	3.19936	0.648338	4.93471	8.03e-07	0.000121849
Clip3	9.10966	8.87804	1.80691	4.91337	8.95e-07	0.000133671
Lmcd1	6.66052	3.83575	0.787007	4.87384	1.09e-06	0.000160782
Tc2n	5.6349	7.13601	1.49681	4.76747	1.87e-06	0.000269697
Vwf	326.304	3.91675	0.828955	4.72493	2.3e-06	0.000327597
Rbm44	31.9013	-3.38838	0.719111	-4.7119	2.45e-06	0.000343891
Il1rapl2	3.59519	7.74467	1.64745	4.70101	2.59e-06	0.000357258
Ptk2	29.4136	2.80285	0.597801	4.6886	2.75e-06	0.000373939
Lrig1	4.46048	7.13577	1.52307	4.68514	2.8e-06	0.000374734
Phlda2	14.1479	2.99701	0.641206	4.67402	2.95e-06	0.000385637
Sbspon	5.83669	5.93999	1.27104	4.67331	2.96e-06	0.000385637
Nrk	6.98148	7.96947	1.70886	4.66362	3.11e-06	0.000398556
Reep2	24.4038	2.66384	0.572876	4.64994	3.32e-06	0.000420024
Klf12	10.3996	3.28493	0.709188	4.63196	3.62e-06	0.000451926
Apol9a	6.37815	5.82828	1.26128	4.62091	3.82e-06	0.000470244
Chst7	6.02239	4.17873	0.905368	4.61551	3.92e-06	0.000476204
Treml4	35.0507	2.42491	0.530045	4.57492	4.76e-06	0.00057093
Sgsm1	32.0108	3.96619	0.867908	4.56982	4.88e-06	0.000577399
Bcam	42.025	2.31182	0.50756	4.55478	5.24e-06	0.000612338
Gkn3	4.80964	6.04174	1.33556	4.52375	6.08e-06	0.000700443
Wwtr1	7.80255	3.63728	0.805601	4.51499	6.33e-06	0.000705853
Stard13	4.68773	7.76173	1.71766	4.51878	6.22e-06	0.000705853
Fam171b	10.1927	8.80984	1.95157	4.51423	6.35e-06	0.000705853
Fam110c	38.4347	3.06405	0.680512	4.50257	6.71e-06	0.000736735
Paqr5	98.1239	2.76643	0.617007	4.48363	7.34e-06	0.000795698
Plcl1	24.4254	2.61699	0.58473	4.47555	7.62e-06	0.000816646
Gpx8	5.7254	4.31002	0.966603	4.45894	8.24e-06	0.000867287
Dnase1l3	4.4151	6.35282	1.42513	4.4577	8.28e-06	0.000867287
Uchl1	15.8723	2.67045	0.600894	4.44412	8.83e-06	0.000913398
Igf2r	35.7331	2.46336	0.555551	4.43409	9.25e-06	0.000946241
Hmga2	29.5564	2.27263	0.515104	4.41198	1.02e-05	0.0010366
Rbfox2	15.0734	2.62475	0.595686	4.40627	1.05e-05	0.00105257
Ldhc	26.5113	2.45168	0.559549	4.38153	1.18e-05	0.001163
Morc4	37.579	2.56734	0.586167	4.37987	1.19e-05	0.001163
Hspb8	3.34072	7.06779	1.61703	4.37084	1.24e-05	0.00119927
S1pr5	27.6211	2.51709	0.578748	4.3492	1.37e-05	0.00130998
Btc	15.5898	2.45905	0.566568	4.34025	1.42e-05	0.00135025
Gm4951	59.1875	2.64233	0.609405	4.33591	1.45e-05	0.00135657
Edar	11.3303	3.52525	0.813265	4.33469	1.46e-05	0.00135657
Tns2	30.7379	2.47802	0.572884	4.32552	1.52e-05	0.00140002
Plxnb3	4.19954	-6.52397	1.51008	-4.32028	1.56e-05	0.00141933
Unc45b	7.82973	5.19546	1.20676	4.30528	1.67e-05	0.00150391
Ptprk	5.70695	4.96148	1.15307	4.30284	1.69e-05	0.00150572
Slc26a8	7.25653	-5.28352	1.229	-4.29904	1.72e-05	0.00151685
Trpc6	101.984	2.75253	0.642878	4.28157	1.86e-05	0.00162524
Gstt1	39.2902	2.29211	0.536069	4.27579	1.9e-05	0.00165215
Mycl	29.2624	2.29354	0.539329	4.25259	2.11e-05	0.00181571
Pgr	12.4874	2.79862	0.659579	4.24304	2.21e-05	0.00187703
Clca3a1	27.6007	2.39614	0.567848	4.21968	2.45e-05	0.0020632
Lyplal1	18.1553	2.49982	0.59417	4.20724	2.59e-05	0.00214042
Sphk1	65.4275	2.58172	0.613486	4.20828	2.57e-05	0.00214042
Slc16a12	19.957	3.57124	0.850156	4.20069	2.66e-05	0.00218344
Slc16a2	19.6733	2.95556	0.704306	4.19641	2.71e-05	0.00220528
Ly6d	13.6018	2.36109	0.564944	4.17933	2.92e-05	0.00235654
Dcaf12l1	32.0789	2.42042	0.58046	4.16982	3.05e-05	0.00243547
Gpnmb	33.0504	-5.16714	1.24053	-4.16526	3.11e-05	0.00246313
Neo1	15.9391	3.85591	0.930737	4.14286	3.43e-05	0.00269316
Robo4	75.9477	2.51754	0.608804	4.13521	3.55e-05	0.00276061
Angptl2	24.9769	3.05274	0.739141	4.13012	3.63e-05	0.00279854
Sh2d4a	8.82559	2.959	0.718104	4.12058	3.78e-05	0.00289257
9230112J17Rik	9.86291	2.90008	0.704505	4.11648	3.85e-05	0.0029199
Slc17a8	2.99645	7.53238	1.83157	4.11252	3.91e-05	0.00294586
Hepacam2	6.84659	4.51543	1.10549	4.08453	4.42e-05	0.00327043
5830444B04Rik	28.4862	-2.05651	0.505148	-4.0711	4.68e-05	0.00343004
Gm5833	3.0191	6.88238	1.69113	4.0697	4.71e-05	0.00343004
Cpne8	19.9561	2.48893	0.612266	4.06511	4.8e-05	0.00347046
Cadps2	60.2666	2.35936	0.580853	4.06189	4.87e-05	0.00349091
AC153891.1	33.3842	-2.43899	0.602977	-4.04491	5.23e-05	0.00372461
Gbp6	12.3325	2.58573	0.639942	4.04056	5.33e-05	0.00376487
9230110C19Rik	11.5019	2.89056	0.71606	4.03676	5.42e-05	0.00379693
Col4a1	114.054	2.47476	0.614338	4.02834	5.62e-05	0.0038759
Hnf4a	48.2258	2.52156	0.625944	4.02841	5.62e-05	0.0038759
Myom1	11.7003	2.62028	0.651916	4.01936	5.84e-05	0.00398672
Gm42372	4.70001	4.46071	1.11014	4.01816	5.87e-05	0.00398672
Gzmb	14.2678	2.58768	0.645046	4.01162	6.03e-05	0.00406844
Gprin2	3.23661	6.42963	1.60684	4.0014	6.3e-05	0.00418619
Ncam2	5.61379	7.97248	1.99206	4.00213	6.28e-05	0.00418619
Il4	9.11864	2.81607	0.705687	3.99054	6.59e-05	0.00435101
C7	5.74588	4.24048	1.0656	3.97943	6.91e-05	0.00452651
Rpl39l	4.64869	5.95725	1.51101	3.94256	8.06e-05	0.0052446
Thsd4	7.95641	7.26297	1.84539	3.93574	8.29e-05	0.00535751
Xcr1	30.9878	2.38888	0.609288	3.92078	8.83e-05	0.00566129
Actr3b	10.6488	2.28746	0.587185	3.89563	9.79e-05	0.00623815
Kcns1	7.29748	3.16452	0.812992	3.89244	9.92e-05	0.00627695
Rorc	4.4671	4.82497	1.24093	3.8882	0.000100992	0.00634371
Amotl2	14.3233	3.80117	0.979944	3.87897	0.000104901	0.00654408
Gimap1os	13.3005	2.23992	0.579012	3.86852	0.000109499	0.00673863
Yes1	14.2589	2.39429	0.618885	3.86871	0.000109411	0.00673863
Evc	6.32084	8.28882	2.14373	3.86654	0.000110392	0.006748
Foxa3	11.9866	2.57853	0.667527	3.86281	0.000112092	0.00680624
Ndnf	8.23257	4.4543	1.15489	3.85692	0.000114827	0.00692612
Batf3	10.1407	2.65961	0.690676	3.85074	0.000117762	0.00705639
Havcr2	34.3679	1.94712	0.506708	3.84269	0.000121693	0.00724431
Galnt12	64.253	2.21587	0.578812	3.8283	0.000129031	0.00760037
Gja1	94.6809	2.50343	0.654029	3.82771	0.000129343	0.00760037
Aplnr	14.0072	-2.80362	0.733007	-3.82482	0.00013087	0.00764077
Arhgef28	35.6537	2.15901	0.564917	3.82182	0.000132473	0.00768512
Adarb1	33.2817	2.32263	0.609229	3.81241	0.000137621	0.00783406
Abcg3	64.9958	2.42036	0.634649	3.8137	0.000136902	0.00783406
Shroom2	3.54311	7.19915	1.88692	3.81529	0.000136023	0.00783406
Gm11346	24.4581	2.26386	0.594073	3.81073	0.000138555	0.00783823
Ocln	8.95957	3.38245	0.889501	3.80263	0.000143166	0.0080491
Ccdc60	5.36466	3.85048	1.01592	3.79015	0.000150556	0.00841269
Iglc1	8.78606	4.30374	1.13659	3.78654	0.000152761	0.00843742
Lancl3	4.52686	4.61494	1.21882	3.78639	0.000152852	0.00843742
Apbb1	19.571	2.31701	0.613422	3.77719	0.000158606	0.00870232
Dnm3	4.23998	5.54791	1.47177	3.76954	0.00016355	0.00891982
Pkia	33.5072	2.02372	0.539124	3.75372	0.000174227	0.00940875
Phactr1	16.9035	3.22911	0.860357	3.75322	0.00017458	0.00940875
Kazald1	9.41057	2.48335	0.663409	3.74332	0.000181607	0.00972987
Maf	14.7503	2.09446	0.55979	3.74151	0.000182916	0.00974267
Pygm	41.1647	2.61529	0.699352	3.7396	0.000184316	0.00976016
Sdc1	45.1094	2.21187	0.592702	3.73184	0.000190086	0.00989316
Myo1d	46.0254	2.26046	0.605453	3.73349	0.000188841	0.00989316
Pdgfd	24.7564	3.97231	1.06411	3.73298	0.00018923	0.00989316
Kdr	11.8376	2.26378	0.607388	3.72708	0.00019371	0.010001
Esam	215.651	2.72962	0.735289	3.7123	0.000205384	0.0105092
Nr3c2	6.35055	3.4323	0.92779	3.69943	0.00021608	0.0109947
Cdh1	24.6517	2.16461	0.585425	3.69751	0.000217729	0.0110171
Cd28	10.8677	-3.23418	0.875389	-3.69456	0.000220265	0.0110838
Ifi205	52.2657	2.19287	0.594888	3.68619	0.000227639	0.011392
Slco2a1	14.2298	2.50011	0.678563	3.68442	0.000229224	0.0114086
Alox12e	3.06268	6.24729	1.69705	3.68126	0.000232085	0.0114882
Plpp3	14.5711	2.22779	0.60621	3.67495	0.000237899	0.0116494
Notch3	5.57045	4.49208	1.22203	3.67592	0.000236996	0.0116494
Capsl	9.79748	2.52957	0.688747	3.67271	0.000239993	0.0116891
Mtus2	38.8276	-2.80216	0.764135	-3.6671	0.000245312	0.0118846
Tjp1	108.315	2.31597	0.633475	3.65598	0.000256204	0.0123466
Cd200	26.1585	2.09151	0.574343	3.64157	0.000270978	0.0129898
Zbtb46	38.6572	2.22278	0.612225	3.63065	0.000282706	0.0134811
Shtn1	19.8259	2.20997	0.60975	3.62439	0.000289645	0.01374
Mtss1l	20.8096	2.77338	0.769709	3.60316	0.000314375	0.0148359
Ankrd22	13.2833	-2.63648	0.736403	-3.58022	0.000343308	0.0160546
Grb10	157.597	2.54077	0.709732	3.5799	0.000343725	0.0160546
Ace	84.1536	2.22596	0.622192	3.57761	0.000346756	0.0161135
9830107B12Rik	5.66114	-4.05522	1.13546	-3.57144	0.000355019	0.0164138
Sorbs2	16.8522	2.82518	0.791382	3.56993	0.000357075	0.0164255
Ephx2	5.6248	3.92518	1.10094	3.56529	0.00036345	0.0166347
Zfp366	8.02932	3.57491	1.00338	3.56287	0.000366817	0.0167048
Uaca	23.4808	2.03232	0.571169	3.55818	0.000373433	0.0169215
Rhbdf1	13.9845	2.02413	0.570453	3.54829	0.000387741	0.0174829
Stc2	2.48015	6.31747	1.78121	3.54673	0.000390038	0.0174998
Adamtsl5	22.7019	2.03743	0.575056	3.54302	0.000395574	0.0176612
Clu	65.342	2.1968	0.621229	3.53622	0.000405897	0.0179462
Tspan12	2.19232	6.61287	1.86967	3.53692	0.000404824	0.0179462
Epdr1	76.1051	2.23444	0.632669	3.53176	0.000412798	0.0180758
Ndn	5.36474	4.70699	1.33269	3.53196	0.000412493	0.0180758
Ddx4	24.1731	2.48806	0.705176	3.52829	0.000418261	0.0182274
Ripply3	6.98874	2.56534	0.728736	3.52025	0.000431134	0.0186989
Eda2r	6.08616	3.39881	0.967767	3.51202	0.000444718	0.0191967
Tceal3	2.95819	4.59508	1.30886	3.51074	0.000446861	0.0191982
Adam19	3.93837	4.35638	1.24221	3.50696	0.000453259	0.019291
Rps6ka6	5.50611	4.42435	1.26143	3.50742	0.000452469	0.019291
Art4	149.097	2.32482	0.664234	3.50001	0.00046524	0.0197089
Cplx2	3.78607	4.97764	1.42383	3.49595	0.000472375	0.0199185
Gbp4	25.4248	2.01188	0.575784	3.49415	0.000475572	0.0199609
Gprc5c	5.07848	3.84229	1.10076	3.49058	0.000481979	0.020137
Prkaa2	6.37277	3.20805	0.920354	3.48567	0.000490906	0.0204163
Tgfbr3	164.155	2.535	0.727619	3.48396	0.000494045	0.0204535
Hspa12b	46.2086	2.05331	0.589767	3.48156	0.000498508	0.0205449
Ric3	10.3502	2.47957	0.712698	3.47914	0.000503032	0.0206373
Tnfsf4	19.4312	2.66195	0.76538	3.47794	0.000505284	0.0206373
Cfh	27.2544	1.87257	0.539117	3.4734	0.000513918	0.0208963
D330045A20Rik	18.284	3.14681	0.906398	3.47177	0.000517035	0.0209296
B3galt1	8.86569	3.57414	1.0319	3.46363	0.000532931	0.0214776
Ighv1-77	18.1094	2.08516	0.603487	3.45518	0.00054993	0.022065
Tm4sf1	11.9758	5.0555	1.46385	3.45355	0.000553252	0.022101
Il17rc	15.2357	2.27972	0.66048	3.4516	0.000557264	0.022164
Rcan2	2.41413	6.20302	1.79878	3.44847	0.000563774	0.0223254
Gimap8	39.3372	1.81978	0.528241	3.44497	0.000571115	0.0225182
Myof	80.9042	2.28621	0.664459	3.44072	0.000580172	0.0227768
Ghr	27.3072	2.12288	0.619081	3.42908	0.000605631	0.0236493
Chil5	9.53636	2.15894	0.629759	3.4282	0.000607592	0.0236493
Gpr174	19.8313	-3.48732	1.02242	-3.41084	0.000647622	0.0250914
Cc2d2a	22.2645	2.0621	0.604824	3.40943	0.000650993	0.0250914
Hoxb9	2.26139	6.99392	2.05183	3.40863	0.000652906	0.0250914
Sirpb1a	33.3451	1.71237	0.502809	3.4056	0.000660197	0.025265
Slc16a9	28.2465	1.96831	0.579896	3.39425	0.000688161	0.026225
Fzd1	14.4295	4.42345	1.30476	3.39023	0.000698339	0.026502
Dlg2	27.3331	1.90994	0.563793	3.38766	0.000704925	0.0265308
Shroom4	23.4316	2.41552	0.71285	3.38854	0.000702667	0.0265308
2510009E07Rik	25.5843	1.95898	0.579127	3.38264	0.000717929	0.026909
Mamdc2	75.8154	2.04626	0.606203	3.37554	0.000736721	0.0275002
Tnfrsf9	4.47192	-3.67377	1.08873	-3.37436	0.000739866	0.0275049
Jam2	45.4758	2.06138	0.613248	3.36142	0.000775435	0.0286194
Mmp16	3.75977	7.32804	2.1802	3.36117	0.000776129	0.0286194
Zfp532	43.9547	1.93463	0.575919	3.3592	0.000781683	0.0287079
Sox18	9.27634	2.43395	0.724818	3.35801	0.000785048	0.0287157
Ceacam10	5.28116	-3.65681	1.09259	-3.34692	0.000817157	0.0297707
Kcnj5	12.0131	2.99508	0.895932	3.34297	0.000828862	0.0300768
Cr2	3.28274	4.49692	1.34698	3.33851	0.000842284	0.0304426
Insrr	8.70032	2.97127	0.891207	3.33398	0.000856119	0.0308203
Ear-ps9	6.14616	3.00154	0.900719	3.33238	0.000861064	0.0308763
Capn11	3.0031	-5.58	1.67649	-3.32839	0.000873493	0.0311991
Plpp1	10.8274	2.18338	0.658859	3.31388	0.000920124	0.0327363
Pla2g7	29.2117	1.65807	0.501431	3.30667	0.000944105	0.0334588
Abcg4	10.931	2.71841	0.824252	3.29803	0.00097366	0.0343724
Npr2	30.5175	1.97871	0.600931	3.29274	0.000992157	0.0348902
Pabpc4l	6.53254	2.74683	0.837654	3.27919	0.00104105	0.0364688
Slamf7	30.8333	2.4239	0.739553	3.27752	0.00104725	0.0365453
Hs3st1	6.68023	2.9207	0.891512	3.27612	0.00105242	0.0365857
Unc5a	51.0401	2.02038	0.617084	3.27408	0.00106006	0.0367111
Cd300e	59.2286	1.96962	0.603651	3.26284	0.00110302	0.0380542
B9d1	15.4261	1.98704	0.609202	3.26171	0.00110742	0.0380618
Ift43	9.89829	1.97408	0.605922	3.25797	0.00112213	0.0384225
Akr1c19	2.12921	6.52521	2.0057	3.25334	0.00114059	0.0389081
Prnp	44.537	1.60636	0.493964	3.25199	0.001146	0.038947
Nrep	5.66465	2.4832	0.76436	3.24873	0.0011592	0.0392491
Dleu7	23.0891	1.56643	0.485031	3.22954	0.0012399	0.0418259
Tek	136.379	2.24821	0.69728	3.22426	0.00126299	0.0424475
Mpdz	14.3499	5.99791	1.87106	3.20563	0.00134768	0.044962
Ceacam18	4.4312	-3.80714	1.18956	-3.20046	0.00137207	0.0452945
C030037D09Rik	33.2173	1.88733	0.589723	3.20036	0.00137256	0.0452945
Smpdl3b	31.2465	2.18037	0.681138	3.20108	0.00136915	0.0452945
Treml1	29.4654	1.68166	0.525819	3.19816	0.00138306	0.0454762
Mum1l1	6.13429	3.18151	0.995228	3.19677	0.00138977	0.0455325
Cftr	2.1026	7.03696	2.20309	3.19413	0.00140251	0.045785
Gm26874	5.54066	3.19547	1.00289	3.18627	0.00144118	0.0468794
Prss34	52.399	3.448	1.08274	3.18452	0.00144995	0.0469969
Cd38	44.1295	1.86504	0.587964	3.17203	0.0015138	0.0487811
Rnase12	72.5393	1.91279	0.603087	3.17166	0.00151571	0.0487811
Lgr5	2.38736	6.50592	2.05405	3.16737	0.00153825	0.0493322
Matn4	6.11409	8.52798	2.69485	3.16455	0.00155324	0.0496381
Cx3cl1	30.3146	1.8956	0.600524	3.15657	0.00159638	0.0508386
Porcn	4.68438	3.44401	1.09218	3.15335	0.0016141	0.0512238
Lilra5	20.7658	2.02703	0.643598	3.14952	0.00163538	0.0515399
Samd12	53.3162	2.11261	0.670755	3.1496	0.00163492	0.0515399
Hes1	6.9961	2.50028	0.797431	3.13542	0.00171611	0.0538977
Sema3f	2.60598	5.75866	1.83826	3.13266	0.00173229	0.054219
Gm17597	2.1136	-5.7824	1.85218	-3.12194	0.00179664	0.0560405
Arsi	2.51611	-5.21178	1.67165	-3.11774	0.00182244	0.056651
Vldlr	139.387	2.11418	0.678749	3.11482	0.00184058	0.0570204
Prr5l	37.2403	2.50543	0.805533	3.11027	0.00186914	0.0577089
Rnf128	11.5488	2.55995	0.825479	3.10117	0.00192755	0.0593113
Timp3	26.4488	3.09346	0.998596	3.09781	0.00194954	0.059786
Chst10	30.9299	1.58599	0.512354	3.09549	0.0019649	0.0600547
Tlr3	31.3632	1.79492	0.581544	3.08647	0.00202546	0.0616986
Gucy1a1	93.304	1.93379	0.627002	3.08419	0.0020411	0.06185
Ces2g	194.321	2.53344	0.821541	3.08376	0.00204401	0.06185
Cfap74	11.1918	-2.19912	0.715472	-3.07367	0.00211445	0.0637697
Gm12185	47.3316	1.75946	0.57374	3.06665	0.00216471	0.0650698
Ehd3	98.7652	1.9534	0.637447	3.06441	0.002181	0.0653439
Shank3	14.108	1.95712	0.639947	3.05825	0.0022263	0.0660494
Crispld1	95.314	1.97161	0.644488	3.05918	0.00221943	0.0660494
Eno2	3.42831	4.1893	1.3697	3.05855	0.0022241	0.0660494
Bhlhe40	54.3897	1.78577	0.585692	3.04898	0.00229618	0.0679014
Gulp1	27.2135	2.41606	0.792757	3.04767	0.00230625	0.0679785
Trpc1	2.62746	4.14174	1.36141	3.04224	0.00234828	0.0689939
Jam3	8.06873	3.04705	1.00379	3.03555	0.00240094	0.0703143
Fzd9	15.8381	1.91255	0.631076	3.03062	0.00244055	0.0712452
Hoxa10	63.4736	1.75457	0.579605	3.02719	0.00246842	0.0718285
Rab39b	3.09761	4.64978	1.53847	3.02234	0.00250826	0.0727555
Cldn13	77.6666	1.90623	0.63211	3.01567	0.00256415	0.0741405
Atp6v0d2	13.7304	-2.28571	0.758602	-3.01305	0.00258633	0.0745451
P3h2	11.6742	1.98629	0.659655	3.0111	0.00260306	0.0747908
Gm10419	15.3034	4.65209	1.54697	3.00722	0.00263652	0.0755138
Gpx7	15.4229	1.7926	0.59725	3.00143	0.00268716	0.0767229
Mllt3	189.655	2.20446	0.736324	2.99387	0.00275462	0.0781591
Ecscr	6.16469	2.45354	0.819416	2.99425	0.00275121	0.0781591
Ltbp4	23.761	1.80151	0.601983	2.99263	0.00276581	0.0782329
Lrrc32	2.76444	5.0874	1.70182	2.98939	0.00279531	0.0788225
Alox15	37.0539	2.73652	0.916074	2.98722	0.00281524	0.0791395
Il1rn	34.2583	-2.05253	0.687347	-2.98616	0.00282508	0.0791717
Snx31	26.0881	1.68458	0.564984	2.98164	0.00286705	0.0801016
Sirpb1c	39.8406	1.75815	0.590089	2.97946	0.00288753	0.080427
A730089K16Rik	11.4246	1.75664	0.59034	2.97565	0.00292373	0.0811869
Ighv1-76	5.84752	3.14743	1.05865	2.97305	0.00294854	0.081627
Fmnl2	14.6646	2.04024	0.686525	2.97183	0.00296026	0.0817032
Vipr2	77.902	1.80631	0.608639	2.96779	0.00299953	0.0825369
Dusp16	35.9457	1.69804	0.572665	2.96514	0.0030254	0.0829981
Prex2	7.22842	2.18424	0.738357	2.95825	0.00309394	0.0846234
Boc	5.60112	3.21367	1.08702	2.9564	0.00311257	0.0848782
Ddr1	12.1918	1.8545	0.627827	2.95384	0.00313847	0.0851513
Scrn1	8.84695	2.30265	0.779859	2.95265	0.00315064	0.0851513
Fzd8	5.40103	2.96522	1.0042	2.95283	0.00314876	0.0851513
Osgin1	48.2266	1.79648	0.610494	2.94266	0.00325406	0.0876864
Aldh1a2	4.34955	-4.19421	1.42686	-2.93946	0.00328787	0.0880763
Igsf9b	3.92626	5.80092	1.97289	2.94031	0.00327881	0.0880763
Arhgef26	4.52369	7.98122	2.71748	2.937	0.00331408	0.0885181
Mlf1	10.4616	1.91729	0.653886	2.93215	0.00336619	0.089647
Nckap1	87.6678	2.01265	0.687145	2.929	0.0034005	0.0900342
Pde10a	12.1003	2.52874	0.863254	2.92931	0.00339712	0.0900342
Zfp827	7.34877	4.36621	1.49121	2.92797	0.0034118	0.0900716
Slc27a6	48.2855	1.34379	0.460014	2.92119	0.00348696	0.0913179
Lhfp	11.6376	2.4658	0.844161	2.921	0.00348909	0.0913179
Tcaf1	25.3219	2.85713	0.978081	2.92116	0.00348735	0.0913179
Zfp37	1.96113	6.88045	2.3563	2.92002	0.00350008	0.091343
8430419K02Rik	14.0996	1.65831	0.569025	2.9143	0.00356485	0.0927677
Mylk	32.0127	1.59429	0.548147	2.90851	0.0036315	0.0942328
Iigp1	209.126	2.29479	0.789915	2.9051	0.00367131	0.0949952
Col16a1	171.668	2.02445	0.697775	2.9013	0.00371621	0.0958844
Tinagl1	33.6849	1.70305	0.588326	2.89474	0.00379478	0.0976353
Gm33142	11.4951	-1.99904	0.691138	-2.89239	0.0038232	0.0980894
Zfp334	1.83953	6.05532	2.09898	2.88489	0.00391549	0.100175
Pdk4	6.38982	7.20482	2.49911	2.88295	0.00393972	0.100512
Tarm1	4.65868	-3.1809	1.10534	-2.87775	0.00400526	0.101899
Dcn	2.21204	-5.51207	1.91641	-2.87625	0.00402426	0.101951
Plvap	64.7357	-1.83623	0.639154	-2.8729	0.00406724	0.101951
Triqk	28.8244	1.65447	0.575777	2.87346	0.00406007	0.101951
Gucy1b1	10.316	2.02144	0.70297	2.87557	0.00403296	0.101951
Sash1	4.77933	2.41466	0.840288	2.87361	0.00405815	0.101951
Pde9a	6.1982	3.38307	1.17781	2.87234	0.00407446	0.101951
Procr	147.384	1.99146	0.69384	2.8702	0.00410212	0.102362
Zfr2	18.1869	1.77319	0.618906	2.86504	0.0041696	0.103762
Atp7b	27.2719	2.90302	1.01511	2.85982	0.00423878	0.104942
2024-09-03	9.37091	3.58198	1.25256	2.85973	0.00424008	0.104942
Ikzf4	3.81456	4.70981	1.64876	2.85657	0.00428244	0.105703
Gm13111	1.69282	6.1385	2.15008	2.85501	0.00430353	0.105937
Shisa8	83.5227	1.77216	0.62149	2.85147	0.00435177	0.106835
Zfyve9	8.20384	2.26832	0.796355	2.84837	0.00439436	0.107591
Arx	6.69549	2.22519	0.781681	2.84668	0.0044178	0.107875
Pbld1	3.66735	4.70241	1.65979	2.83314	0.00460928	0.112249
Csrp3	45.7439	1.64634	0.581505	2.83118	0.00463772	0.112641
Fcmr	3.94592	2.74631	0.974118	2.81928	0.00481316	0.116591
Hpgd	28.5792	1.69197	0.600864	2.8159	0.00486407	0.117512
Skint3	12.3046	1.98223	0.706548	2.80551	0.00502369	0.121047
Tmem158	46.3924	1.60627	0.573622	2.80023	0.00510661	0.12272
Gm6723	2.05432	-4.77543	1.70639	-2.79856	0.0051331	0.123032
Tlr11	11.9385	1.95778	0.699878	2.79731	0.00515296	0.123184
Arpin	6.11864	2.19191	0.783833	2.7964	0.00516755	0.12321
Amigo2	40.1066	1.58019	0.565645	2.79361	0.0052123	0.123629
Clec4a1	54.1673	1.64644	0.589261	2.79408	0.00520479	0.123629
Ar	2.44929	4.20909	1.5075	2.7921	0.00523668	0.123885
Kif21a	5.41273	2.5882	0.928365	2.78791	0.00530498	0.125175
Rbp1	106.21	1.74791	0.627249	2.78663	0.00532595	0.125346
Rassf6	7.6068	2.021	0.726439	2.78206	0.0054015	0.126796
Myl10	94.9565	1.68128	0.604942	2.77925	0.00544844	0.127569
Chga	6.72246	2.03903	0.734362	2.77661	0.00549296	0.128282
Fam184a	12.4796	2.25915	0.816048	2.7684	0.00563316	0.131089
Dcbld1	4.96937	3.95804	1.43041	2.76707	0.00565633	0.131089
Eda	4.83776	4.88187	1.76425	2.7671	0.0056557	0.131089
Fgf13	11.5104	1.9486	0.704663	2.76529	0.00568728	0.131471
Dmd	33.5622	1.64638	0.596257	2.7612	0.00575896	0.132791
Fgfr1	30.5169	1.70355	0.617308	2.75964	0.00578644	0.133088
Myo6	44.8235	1.54315	0.559357	2.75879	0.00580154	0.133099
Parm1	25.7848	1.82411	0.661609	2.75708	0.00583207	0.133207
Rin1	8.0143	2.03665	0.738751	2.75688	0.0058355	0.133207
Cyp2s1	3.02326	6.60215	2.39589	2.75561	0.00585819	0.133391
Cdcp1	33.8938	2.06365	0.749524	2.75329	0.00590002	0.134008
Hoxb5	5.21903	2.30099	0.83651	2.7507	0.00594677	0.134734
Ciita	64.4129	1.75759	0.639971	2.74635	0.00602622	0.136196
Gm44699	7.03943	-2.47418	0.901791	-2.74363	0.00607636	0.136314
St6gal1	36.944	-1.64406	0.599165	-2.74391	0.00607117	0.136314
Vash2	11.6634	1.99617	0.727414	2.74419	0.00606598	0.136314
Mkrn3	9.18329	1.90832	0.696018	2.74176	0.00611103	0.136755
Tmem44	16.1506	1.84111	0.671841	2.74039	0.00613664	0.136992
Gstp3	10.9792	-1.983	0.723979	-2.73903	0.00616203	0.137039
Plxna4os1	42.4211	1.48334	0.541629	2.73867	0.00616885	0.137039
Col6a2	2.97951	-4.68763	1.71365	-2.73547	0.00622914	0.137752
Il20ra	23.8914	-1.94228	0.710209	-2.73481	0.0062417	0.137752
Ccr9	9.24659	2.01463	0.736727	2.73456	0.00624632	0.137752
Clec4b1	15.2763	1.64563	0.602065	2.73331	0.00627015	0.137943
Ppp1r16b	28.2151	1.82951	0.670875	2.72705	0.00639042	0.140251
Pawr	6.70873	1.91584	0.702748	2.72622	0.00640649	0.140265
Cavin1	103.907	1.69887	0.625025	2.71808	0.0065662	0.143417
Morn4	18.042	1.51503	0.558144	2.71441	0.00663947	0.14467
Pkp2	2.16931	4.92091	1.81505	2.71117	0.00670464	0.145742
Stkld1	15.4367	-1.88309	0.695653	-2.70693	0.00679076	0.147263
Kcnh6	2.73314	-3.86331	1.42939	-2.70277	0.0068765	0.148415
Syde1	23.3255	1.43955	0.53256	2.70308	0.00687002	0.148415
Ighg2b	9.41235	-4.76485	1.76461	-2.70023	0.00692921	0.149013
Ear10	4.09253	3.29196	1.21931	2.69986	0.00693692	0.149013
Igf1	28.6799	1.46298	0.542617	2.69616	0.00701441	0.150323
Gm17322	2.14478	4.72565	1.75346	2.69505	0.00703783	0.150471
Aldh1a7	11.6193	2.67097	0.992793	2.69036	0.00713753	0.152245
Gm15922	6.42317	-2.02171	0.753291	-2.68383	0.00727834	0.154319
Hbegf	39.9083	1.53775	0.572899	2.68416	0.00727133	0.154319
Mdfi	8.35478	1.71055	0.637433	2.6835	0.00728557	0.154319
AA986860	4.80462	2.61568	0.975171	2.68228	0.00731217	0.154523
Tubb4a	4.08459	2.84776	1.0626	2.67998	0.00736259	0.155228
Gm5148	6.29962	2.12692	0.794431	2.67728	0.00742218	0.156123
Sh3pxd2b	32.0233	1.50634	0.563481	2.67328	0.00751137	0.156902
Nkx2-3	49.4196	1.57307	0.588118	2.67475	0.00747855	0.156902
Myh10	18.0599	1.89988	0.711096	2.67177	0.00754535	0.156902
Rapgefl1	9.34857	1.96306	0.734568	2.6724	0.00753111	0.156902
Tmem163	3.26872	3.58256	1.34003	2.67348	0.00750685	0.156902
Tbc1d9	25.2577	1.49641	0.56025	2.67097	0.0075632	0.156915
Gpc4	2.02866	5.33466	1.99815	2.66979	0.00758976	0.157108
Il7	21.0062	1.82784	0.684972	2.66849	0.00761936	0.157363
Gm15411	14.9745	1.49121	0.558992	2.66768	0.00763771	0.157385
Dennd2a	11.385	1.74669	0.655944	2.66286	0.00774794	0.159296
Gprc5a	4.5859	2.66772	1.00213	2.66205	0.00776659	0.15932
Cited4	27.7461	1.48736	0.559834	2.65678	0.00788912	0.16147
Gm4969	3.84531	-3.115	1.17674	-2.64713	0.00811781	0.165778
Tctn2	23.2978	1.57916	0.597464	2.6431	0.00821519	0.167391
Me1	7.93424	2.48292	0.941122	2.63825	0.00833345	0.169422
Ptpn14	12.4427	1.86905	0.709182	2.6355	0.00840139	0.170044
Arhgap8	1.68301	5.87402	2.22841	2.63597	0.00838976	0.170044
Mpped2	9.5884	1.98885	0.755162	2.63367	0.00844665	0.170581
Ighv1-64	8.8003	6.74889	2.56904	2.62701	0.00861388	0.173573
Cd55	109.247	1.7244	0.65745	2.62286	0.00871939	0.175312
Ccr5	66.7576	-1.88924	0.720679	-2.62147	0.00875519	0.175644
Gnaz	30.4728	1.54641	0.59035	2.61948	0.00880648	0.176284
Igkv3-4	7.14519	4.91561	1.87986	2.61488	0.00892599	0.178285
Gpr84	15.3444	-2.11043	0.807764	-2.61268	0.0089836	0.178652
Tcf7	37.6014	-1.60336	0.613591	-2.61307	0.00897316	0.178652
Lurap1	14.4673	1.96656	0.755447	2.60317	0.00923657	0.183282
Adgrg2	8.3189	3.48185	1.3386	2.60111	0.00929232	0.183878
Tceal5	2.40561	4.40922	1.69548	2.60057	0.00930694	0.183878
Ms4a2	179.693	1.97946	0.761476	2.5995	0.00933584	0.184049
2900041M22Rik	13.1607	1.39791	0.538582	2.59554	0.00944425	0.18481
Ache	55.687	1.45892	0.56177	2.59701	0.00940405	0.18481
Rab30	5.08024	2.47898	0.955244	2.59513	0.00945559	0.18481
P2rx6	4.62244	3.14077	1.20988	2.59594	0.00943322	0.18481
Zc3h12d	18.3498	1.47033	0.567207	2.59223	0.00953549	0.185973
Plxna1	47.1845	1.50165	0.580236	2.588	0.00965362	0.187841
6030498E09Rik	7.25388	1.91594	0.74051	2.58732	0.00967251	0.187841
Col5a1	21.2373	1.63523	0.632878	2.5838	0.00977177	0.189365
Fbxw10	21.8706	-1.54827	0.600201	-2.57958	0.00989205	0.190587
Aspa	55.284	1.50808	0.584831	2.57866	0.00991854	0.190587
Scd1	12.4329	2.20014	0.85308	2.57905	0.00990718	0.190587
Spint1	10.0791	2.36418	0.916448	2.57972	0.00988798	0.190587
Efhc1	11.3045	-1.84294	0.715188	-2.57687	0.00997005	0.191173
Stxbp6	58.5093	1.51904	0.589881	2.57517	0.0100191	0.19171
Rgmb	11.4612	2.27962	0.88608	2.5727	0.0100908	0.192362
Gm8495	1.52962	5.14097	1.9984	2.57254	0.0100954	0.192362
Sec14l2	22.3873	1.5375	0.598863	2.56736	0.0102475	0.194852
Adgrg5	7.98596	2.04523	0.797731	2.56381	0.010353	0.196448
Apbb2	44.1501	1.27785	0.498792	2.56189	0.0104105	0.197129
Sbf2	16.6113	2.07021	0.808813	2.55956	0.0104804	0.19763
Ly6k	1.5823	5.24766	2.04973	2.56017	0.0104621	0.19763
Fstl1	38.4405	2.93114	1.1462	2.55726	0.01055	0.198532
D330050G23Rik	1.42094	6.41307	2.51056	2.55444	0.010636	0.199737
Cd300ld	77.5784	1.64209	0.644115	2.54938	0.0107914	0.202239
Spire2	10.9074	1.5294	0.60169	2.54184	0.0110271	0.206232
Runx1t1	5.05805	4.29316	1.69072	2.53926	0.0111089	0.207335
A930004D18Rik	2.57796	3.69945	1.45918	2.53531	0.0112349	0.209259
Ntn4	12.6694	2.30472	0.912061	2.52694	0.0115061	0.213873
Bcl2a1d	28.3891	1.38917	0.550363	2.5241	0.0115996	0.215172
Csgalnact1	274.908	2.08728	0.82787	2.52127	0.0116933	0.216469
Ephx1	27.3228	1.52014	0.603417	2.51922	0.0117615	0.216912
Npas2	6.9333	1.85516	0.736431	2.51912	0.0117649	0.216912
Tmem98	154.901	1.66282	0.660666	2.51688	0.0118399	0.217854
Sfrp1	3.35051	5.84172	2.32392	2.51373	0.0119461	0.219365
Tmem88	16.9433	1.39984	0.557149	2.51251	0.0119876	0.219684
Abca13	20.6902	-2.74651	1.10039	-2.49595	0.0125622	0.229752
Tmcc3	20.5947	-1.62243	0.650735	-2.49323	0.0126588	0.230683
Igkv1-135	10.6128	8.39682	3.36804	2.49309	0.0126638	0.230683
Abca8b	7.45222	1.86331	0.747795	2.49174	0.0127119	0.230874
Gm13889	2.24785	3.9087	1.56889	2.49138	0.0127249	0.230874
H2-T3	1.54999	5.86849	2.35844	2.48829	0.0128359	0.232424
Unc45bos	1.89957	4.65307	1.87123	2.48664	0.0128957	0.233043
4933406J09Rik	6.52006	-1.9184	0.773202	-2.48111	0.0130974	0.23622
Gm16070	4.86106	2.44717	0.987238	2.4788	0.0131824	0.237283
Art2b	9.21996	2.11528	0.855666	2.47209	0.0134327	0.240487
4930452B06Rik	4.78822	2.21258	0.895472	2.47085	0.0134791	0.240487
Ankrd33b	20.8963	2.21695	0.89734	2.47058	0.0134896	0.240487
Lrrn3	13.0326	2.58427	1.04591	2.47083	0.0134799	0.240487
Mcc	1.65061	5.66981	2.295	2.4705	0.0134924	0.240487
Fam241b	4.72281	2.23119	0.903745	2.46883	0.0135557	0.241144
Mab21l1	8.39719	-2.53346	1.02774	-2.46509	0.013698	0.242727
Paqr9	19.5075	1.56056	0.632965	2.46547	0.0136832	0.242727
Sis	2.671	6.81817	2.76984	2.46158	0.0138328	0.244639
St6galnac5	2.7723	-3.08172	1.25318	-2.45912	0.0139277	0.244902
Gm4598	6.31798	-2.10048	0.854611	-2.45782	0.0139784	0.244902
Clec2d	21.3411	1.36234	0.553773	2.4601	0.0138898	0.244902
Oas1g	56.6499	1.46104	0.594469	2.45772	0.0139821	0.244902
Jag1	5.03706	2.4	0.976311	2.45823	0.0139623	0.244902
Gm8113	69.7267	1.58545	0.64558	2.45585	0.0140551	0.245708
Thrb	10.382	1.97926	0.806944	2.45278	0.0141755	0.247338
Olfm1	44.9137	1.45318	0.593024	2.45046	0.0142675	0.248466
Cyp7b1	14.7481	1.39532	0.570426	2.44609	0.0144413	0.251014
Arhgap29	42.8472	1.59493	0.652369	2.44483	0.0144919	0.251414
Itga3	8.00184	2.54142	1.04018	2.44326	0.0145552	0.252032
Rnf17	8.63807	3.14394	1.2897	2.43773	0.0147797	0.255433
Igsf3	6.95955	2.47723	1.01741	2.43484	0.0148984	0.256998
B430306N03Rik	55.107	-1.6884	0.694548	-2.43093	0.0150601	0.259296
Gpr35	43.762	1.71238	0.706463	2.42388	0.0153555	0.263883
Lpar4	4.98796	3.34321	1.38094	2.42097	0.0154791	0.265506
Crisp3	1.61176	-5.35593	2.21549	-2.4175	0.0156277	0.267551
Nrg1	10.1273	1.84697	0.76594	2.41138	0.0158924	0.271572
Gm36940	1.547	4.60763	1.91409	2.40722	0.0160743	0.274167
Vps37d	1.3438	5.96728	2.48027	2.4059	0.0161325	0.274644
Gas2l2	2.13382	-4.60197	1.91892	-2.3982	0.0164757	0.279964
Crispld2	26.027	-1.91229	0.798583	-2.3946	0.0166384	0.281542
Tnfsf8	62.8442	-1.55203	0.647923	-2.3954	0.0166023	0.281542
Rapgef5	49.339	1.39421	0.582351	2.3941	0.0166613	0.281542
4930590J08Rik	1.80525	4.82132	2.01479	2.39296	0.0167131	0.281894
Begain	4.91802	2.18806	0.9147	2.39211	0.0167519	0.282026
1810006J02Rik	24.5592	-1.63066	0.682501	-2.38925	0.016883	0.282147
Sh3bp4	18.1132	1.53312	0.641593	2.38956	0.0168685	0.282147
Rasip1	4.13819	2.23912	0.937162	2.38925	0.0168826	0.282147
Mettl24	1.38781	5.97687	2.50006	2.39069	0.0168166	0.282147
Tmem56	16.4663	2.40669	1.00833	2.3868	0.0169958	0.283426
Jchain	220.143	3.09846	1.29847	2.38624	0.0170218	0.283426
Gnai1	2.1052	6.07677	2.54799	2.38492	0.0170826	0.283921
Cyr61	2.59486	3.50517	1.47045	2.38374	0.0171377	0.284317
Fbxo27	6.0967	-2.46649	1.03606	-2.38063	0.017283	0.286112
Tspan6	132.814	1.59072	0.668347	2.38008	0.0173087	0.286112
Cyp2ab1	9.28766	1.44743	0.609115	2.37629	0.0174879	0.28855
Proser2	13.1574	1.44549	0.60907	2.37327	0.0176314	0.290392
Plekha7	37.3526	1.33288	0.564223	2.36233	0.0181606	0.298569
Atp1b2	28.029	1.35698	0.574697	2.36121	0.0182153	0.298928
Fmo1	1.97112	-4.36081	1.85124	-2.35562	0.0184917	0.300076
Tac4	4.33927	-2.32261	0.985255	-2.35737	0.0184049	0.300076
Rps4l	49.0466	-1.41143	0.598953	-2.3565	0.0184478	0.300076
Eid2	58.4509	1.35962	0.577224	2.35545	0.0185005	0.300076
Klf4	43.2772	1.37212	0.581967	2.35772	0.0183874	0.300076
Gm45353	5.3981	1.89502	0.804632	2.35514	0.0185159	0.300076
Fjx1	4.20505	2.58936	1.09937	2.35532	0.018507	0.300076
Fam167a	16.0821	1.28338	0.54583	2.35125	0.0187104	0.30269
Fzd7	77.2923	1.43601	0.613532	2.34057	0.0192545	0.310939
Gm5547	18.9158	-1.41647	0.605355	-2.33989	0.0192893	0.310951
Cish	55.171	1.35161	0.577974	2.33852	0.0193602	0.311542
Evpl	26.5773	-1.75253	0.751631	-2.33164	0.0197196	0.314441
Tead2	21.686	1.30036	0.558267	2.32928	0.0198444	0.314441
Tmem102	13.3517	1.32458	0.568696	2.32915	0.0198511	0.314441
Prickle1	68.3121	1.34263	0.575298	2.33379	0.0196067	0.314441
Tctex1d1	21.3274	1.35955	0.582981	2.33206	0.0196975	0.314441
Mapre3	6.66352	1.68745	0.724169	2.33019	0.0197959	0.314441
Gdpd5	8.32203	1.83683	0.787858	2.33142	0.0197314	0.314441
Spry4	6.68536	2.05521	0.881288	2.33205	0.019698	0.314441
Mb21d2	4.7218	2.83871	1.21777	2.33108	0.0197491	0.314441
Tenm4	3.2042	5.21126	2.24098	2.32544	0.0200485	0.317017
Gm43860	5.74378	-2.18479	0.940433	-2.32317	0.0201698	0.317832
Rhbdl2	2.98172	3.11584	1.34108	2.32338	0.0201587	0.317832
Tmem184a	2.91443	-3.00073	1.29317	-2.32044	0.0203173	0.319603
Cxcr3	24.2842	1.31834	0.569691	2.31414	0.02066	0.323875
Agtr1a	2.64882	3.63611	1.57085	2.31474	0.0206272	0.323875
Tmem217	10.8542	-1.67946	0.726292	-2.31238	0.0207568	0.324833
Hoxb6	2.87119	3.45614	1.49705	2.30864	0.0209637	0.327509
Pparg	32.77	1.24939	0.541785	2.30606	0.0211071	0.329074
Rasl11a	6.64556	1.62971	0.706903	2.30542	0.0211431	0.329074
Pianp	1.50037	4.49675	1.95096	2.3049	0.0211723	0.329074
Tpbg	1.76765	6.17219	2.6799	2.30314	0.0212708	0.330042
Zfp365	1.41864	5.69883	2.47785	2.29991	0.0214534	0.332309
Anpep	14.9619	1.85508	0.807583	2.29708	0.0216141	0.33423
Gfra4	6.83988	1.63818	0.713961	2.29449	0.0217621	0.335948
Slamf8	63.3334	1.39041	0.60776	2.28777	0.0221511	0.341374
Ighv1-63	2.74131	-4.6554	2.03679	-2.28565	0.0222745	0.342695
9530082P21Rik	13.3532	1.38503	0.606608	2.28323	0.0224168	0.344304
Thbs1	51.4396	-2.53604	1.11104	-2.28258	0.0224554	0.344316
Gm6225	18.1625	1.48306	0.650175	2.28102	0.0225475	0.344568
Homer2	7.19458	1.87563	0.822228	2.28115	0.0225395	0.344568
Cadm3	2.39898	-3.77905	1.65737	-2.28015	0.0225985	0.344615
2024-03-09	2.41061	3.29042	1.44336	2.27969	0.0226263	0.344615
Ear1	974.645	2.97705	1.30774	2.27648	0.0228171	0.346942
2410004P03Rik	16.0507	1.36734	0.601565	2.27297	0.0230282	0.348986
Exoc3l4	5.31598	2.19566	0.96583	2.27334	0.0230056	0.348986
Slc16a11	27.3797	1.27478	0.561146	2.27174	0.0231024	0.34937
Apol10b	5.0583	2.1719	0.956246	2.27128	0.0231302	0.34937
Lzts1	4.19442	2.61018	1.1501	2.26952	0.0232367	0.350397
Gm17745	86.8771	-1.51432	0.667469	-2.26875	0.0232838	0.350527
Bmf	22.1108	-1.34496	0.593877	-2.2647	0.0235308	0.352581
Nradd	10.4898	1.51893	0.670722	2.26461	0.0235364	0.352581
Ankrd63	12.7457	1.84601	0.814802	2.26559	0.0234764	0.352581
Gimap5	121.796	1.45592	0.643632	2.26204	0.023695	0.354375
AC160562.1	7.44406	-1.95986	0.867435	-2.25937	0.0238603	0.355679
Tesc	13.8393	-1.55872	0.689862	-2.25946	0.0238546	0.355679
Ube2e2	99.6371	1.48154	0.656165	2.25788	0.0239531	0.356479
Fam178b	1.95387	-3.94676	1.74889	-2.25673	0.024025	0.356965
Cstad	2.73587	-3.26797	1.44888	-2.25552	0.0241008	0.357132
Zfp979	76.3675	1.37471	0.609885	2.25405	0.0241931	0.357132
Kbtbd12	8.64067	1.51916	0.673888	2.25433	0.0241755	0.357132
Sdc4	25.9883	1.52311	0.675491	2.25482	0.0241449	0.357132
Alpk3	14.8501	1.43288	0.637067	2.24918	0.0245013	0.361097
Mfap2	4.7467	1.97657	0.880397	2.24509	0.0247623	0.364354
Spats2	4.2278	2.40846	1.07725	2.23575	0.025368	0.372664
Acy3	47.0817	1.29625	0.580453	2.23316	0.0255381	0.374075
Gspt2	71.8641	1.34774	0.603543	2.23304	0.0255462	0.374075
Vmn2r84	4.78946	-3.16578	1.41829	-2.23212	0.0256072	0.374366
Myo1e	24.2493	1.65724	0.742911	2.23074	0.0256983	0.375096
Slc6a12	6.98937	-1.7289	0.775479	-2.22947	0.0257829	0.375128
Gm28988	1.75181	4.36837	1.95893	2.22997	0.0257491	0.375128
Cd6	34.1379	-1.79372	0.806653	-2.22366	0.0261715	0.379385
Slc38a5	40.3187	1.30135	0.58527	2.2235	0.0261818	0.379385
Fkbp10	5.71799	2.3082	1.03822	2.22323	0.0262004	0.379385
Gm13920	1.43821	4.60638	2.07328	2.22178	0.0262982	0.380197
F730311O21Rik	1.41439	-4.82309	2.17394	-2.2186	0.0265142	0.382321
Igfals	2.0309	-4.34824	1.9601	-2.21838	0.0265291	0.382321
Myadml2	19.7043	-1.58635	0.715331	-2.21764	0.0265792	0.382438
Pcdhb16	12.4111	1.51318	0.682586	2.21683	0.0266346	0.38263
Raver2	48.9402	1.27532	0.575691	2.21529	0.0267402	0.383543
Myo5c	18.8062	1.56064	0.7048	2.21431	0.0268077	0.383907
Ak1	50.4277	1.27351	0.575407	2.21323	0.0268819	0.384365
Plag1	2.41767	3.61572	1.63671	2.20914	0.0271651	0.387806
Lama4	3.72285	5.07136	2.29759	2.20725	0.0272965	0.389071
Plekhg6	9.34678	1.61025	0.729814	2.20638	0.0273575	0.389332
Il6	3.26227	-2.60311	1.18108	-2.20401	0.0275234	0.390472
Hal	18.6402	-1.40819	0.638847	-2.20426	0.0275059	0.390472
Dlg5	3.83787	7.68489	3.48875	2.20277	0.0276113	0.39111
Gm16316	13.464	-1.5207	0.690919	-2.20098	0.0277377	0.391291
Tgfb1i1	3.23828	2.69248	1.22343	2.20076	0.0277529	0.391291
2700046A07Rik	2.40645	3.00984	1.36756	2.20088	0.0277442	0.391291
Sulf2	67.7613	1.43228	0.651358	2.19891	0.0278845	0.392537
Pde1c	4.47267	2.17531	0.989935	2.19743	0.0279897	0.393411
Spaca9	47.6027	-1.32691	0.604596	-2.19471	0.0281847	0.395187
Fam149a	4.0854	2.48922	1.13432	2.19445	0.0282028	0.395187
Lpl	44.4565	1.32912	0.608636	2.18377	0.0289793	0.405443
Slc25a21	19.4882	1.41293	0.647477	2.18221	0.0290937	0.406419
Rbpms2	60.6913	1.22963	0.564217	2.17936	0.0293048	0.408742
Sytl5	2.71559	7.16999	3.29299	2.17735	0.0294547	0.410204
2510017J16Rik	3.93738	2.35517	1.08301	2.17464	0.0296571	0.412392
Iglv1	13.5957	2.74942	1.26507	2.17333	0.0297556	0.412502
Gm16892	1.81208	3.87072	1.78084	2.17354	0.02974	0.412502
Slc30a2	3.37947	2.82622	1.30105	2.17226	0.0298357	0.412985
Lrrn4	51.9593	1.28899	0.593732	2.171	0.029931	0.413675
Gm12407	2.8704	3.10865	1.43292	2.16945	0.0300484	0.414126
Ptgds	25.1413	1.35624	0.62564	2.16777	0.0301765	0.415178
Filip1	8.98916	-1.69577	0.782671	-2.16664	0.0302622	0.415728
St8sia1	11.9599	-2.29825	1.06216	-2.16376	0.0304827	0.416938
Gm13748	4.27342	-2.21833	1.02513	-2.16395	0.0304678	0.416938
Cmah	16.0788	1.30238	0.601923	2.1637	0.0304876	0.416938
Apoc1	19.0531	-1.3501	0.624167	-2.16304	0.0305383	0.417006
Gstp2	2.79374	-2.72734	1.2625	-2.16028	0.0307511	0.419283
5830428M24Rik	19.4652	-1.32346	0.61281	-2.15966	0.0307989	0.419307
Gm13919	7.23308	-1.63227	0.757425	-2.15502	0.0311604	0.423595
Srms	2.23971	3.5841	1.66454	2.15321	0.0313024	0.424707
Cpt1c	4.93588	4.0341	1.8739	2.15279	0.0313355	0.424707
Ighv1-61	2.07966	-3.9206	1.82355	-2.14998	0.0315567	0.42707
Epor	56.5859	1.28999	0.601043	2.14626	0.0318522	0.43043
Mboat2	61.0483	1.59105	0.741829	2.14477	0.0319713	0.4314
Ccdc112	30.0798	1.22782	0.573305	2.14166	0.0322212	0.434128
Klra17	6.41643	-2.83566	1.3254	-2.13948	0.0323969	0.435851
Gm36551	2.9905	-2.79889	1.30885	-2.13843	0.0324819	0.43635
Camsap3	32.0583	1.65244	0.773212	2.13711	0.0325888	0.437142
Bmp4	3.05358	2.49124	1.16653	2.1356	0.0327117	0.438144
Tlr12	139.712	-1.6848	0.789646	-2.13361	0.0328743	0.439676
Irf6	82.9339	1.27076	0.59632	2.13101	0.0330887	0.441895
Pls1	9.50317	3.1138	1.46171	2.13025	0.033151	0.442078
Fpr2	6.76197	-1.78087	0.836875	-2.128	0.0333367	0.443905
4930509E16Rik	42.9786	-1.26631	0.595747	-2.12559	0.0335374	0.445925
Col4a4	1.59494	-4.5281	2.13186	-2.12402	0.0336687	0.446552
Cass4	31.1597	-1.55198	0.730938	-2.12327	0.0337316	0.446552
Spsb4	56.0958	1.23753	0.582746	2.12362	0.0337017	0.446552
Gm43143	7.11698	-1.83439	0.864332	-2.12232	0.0338111	0.446581
Cd300lf	37.631	-1.53284	0.722334	-2.12207	0.0338319	0.446581
Pydc3	14.3838	-1.43758	0.677913	-2.12059	0.0339563	0.447575
Ces1d	3.62646	2.63867	1.24541	2.11872	0.0341143	0.449007
Cyp11a1	30.5919	1.60594	0.758673	2.11678	0.0342785	0.450518
Mageh1	32.5849	1.0425	0.492641	2.11615	0.0343318	0.450568
Smim1	28.8615	1.25018	0.591149	2.11483	0.0344444	0.451395
Ndrg4	1.93007	5.54905	2.6275	2.11191	0.0346942	0.454015
H2-M2	1.31778	-5.50585	2.61012	-2.10942	0.034908	0.455984
Tgfb3	8.45905	1.62519	0.770597	2.109	0.0349447	0.455984
Ptgir	163.126	-2.02033	0.959993	-2.10453	0.0353321	0.460379
B3galt5	20.1808	-3.33032	1.58425	-2.10215	0.0355403	0.46061
2200002D01Rik	10.3898	-1.38544	0.658574	-2.1037	0.0354046	0.46061
Nqo1	80.2078	1.30422	0.620506	2.10187	0.0355645	0.46061
Tppp3	16.8287	1.33659	0.635646	2.10273	0.0354892	0.46061
Mmp17	21.1017	1.44548	0.687855	2.10144	0.0356027	0.46061
Gm12963	2.11704	3.35689	1.59927	2.09901	0.0358158	0.46271
Lynx1	6.98616	2.05161	0.978373	2.09696	0.0359973	0.464396
Gm20498	2.63707	2.43179	1.16164	2.09341	0.0363126	0.467801
Pkd1l2	12.6087	-1.37435	0.657518	-2.0902	0.0365996	0.470833
9330162012Rik	2.75542	2.42418	1.16023	2.08939	0.0366724	0.471104
Gm26569	8.92709	1.60818	0.770142	2.08816	0.0367831	0.47186
Sftpb	2.22897	-3.00325	1.439	-2.08704	0.0368846	0.472497
Fam131a	12.0626	1.18059	0.567069	2.08191	0.0373505	0.476106
Cd36	97.1477	1.36525	0.655431	2.08298	0.0372529	0.476106
1700034P13Rik	5.65927	1.67214	0.803281	2.08164	0.0373754	0.476106
Sema7a	8.51797	1.81806	0.873302	2.08182	0.0373592	0.476106
Ppm1j	1.53229	4.28319	2.05916	2.08006	0.0375196	0.477275
Gm10461	1.61884	4.55521	2.19103	2.07903	0.0376147	0.477817
Klf9	129.009	1.3935	0.671126	2.07636	0.0378611	0.479609
Adamts12	3.395	6.16908	2.97061	2.0767	0.0378291	0.479609
Etnk2	4.23083	1.91652	0.923424	2.07545	0.0379445	0.479998
Cyyr1	4.07058	1.89955	0.919649	2.06551	0.0388744	0.491079
Ptpn21	79.4255	1.31919	0.639581	2.06259	0.0391514	0.493894
Cd5l	35.0935	1.1889	0.577135	2.06001	0.0393976	0.496312
Emcn	49.3953	1.21915	0.592045	2.05922	0.0394734	0.49658
Icos	12.5484	-1.43425	0.696958	-2.05787	0.0396023	0.497515
Slc18a1	13.267	1.37808	0.670193	2.05625	0.0397584	0.498787
Klra2	21.8298	1.19281	0.581918	2.04978	0.0403855	0.505958
Il17rb	63.1748	1.21339	0.593513	2.04442	0.0409121	0.51185
Rnd3	35.9907	1.17556	0.575463	2.04281	0.0410712	0.513137
Trib2	48.1787	1.20714	0.592606	2.03701	0.0416492	0.519645
1700048O20Rik	21.5441	1.20177	0.590422	2.03544	0.0418068	0.520897
Gm12703	4.00054	-1.79447	0.882929	-2.03241	0.0421121	0.522558
Cachd1	6.18774	1.60459	0.789108	2.03342	0.0420104	0.522558
Htr7	2.25445	5.34325	2.62896	2.03246	0.0421072	0.522558
P2ry13	66.8584	-1.53624	0.756898	-2.02965	0.0423924	0.52532
Kazn	7.11337	1.71768	0.846913	2.02817	0.0425429	0.526468
Fcna	36.2559	1.14889	0.567576	2.02421	0.0429485	0.527902
Tspan9	43.2218	1.19831	0.591731	2.02508	0.0428586	0.527902
Psd	13.2414	1.26184	0.62324	2.02464	0.0429045	0.527902
Tmod1	12.1543	1.34541	0.664491	2.02473	0.0428955	0.527902
Dsg2	3.62549	3.95799	1.95509	2.02445	0.0429235	0.527902
Gm37653	11.2305	1.30291	0.643956	2.02329	0.0430429	0.528349
Camk2b	20.0754	-1.42419	0.705185	-2.0196	0.043425	0.530708
Ppp1r9a	47.6322	1.20799	0.598258	2.01918	0.0434682	0.530708
Pou2af1	4.26874	1.83888	0.910542	2.01955	0.0434302	0.530708
Arhgef12	23.6628	1.18347	0.586628	2.01741	0.0436529	0.53225
Ak8	11.5932	-1.53762	0.762799	-2.01576	0.0438252	0.532924
Tmem204	5.07079	1.68263	0.834674	2.01592	0.0438087	0.532924
Tmem136	3.99092	3.99303	1.98182	2.01483	0.043922	0.533389
C130083M11Rik	1.7584	4.43061	2.20203	2.01205	0.0442142	0.536222
Gm17354	7.78498	-1.54606	0.769018	-2.01043	0.0443855	0.537584
Trpv4	15.3008	-1.09751	0.546534	-2.00812	0.0446307	0.539836
Bok	39.9737	1.08416	0.540208	2.00693	0.0447572	0.539942
Phf11d	127.481	1.39839	0.696784	2.00692	0.0447581	0.539942
Clec4a3	148.765	1.53476	0.766079	2.00339	0.0451352	0.543632
Sel1l3	5.86893	2.38992	1.1932	2.00294	0.0451833	0.543632
Trim6	30.0613	1.16427	0.582035	2.00034	0.0454637	0.545564
4930447C04Rik	2.21021	3.23646	1.61757	2.00082	0.0454121	0.545564
Aebp1	7.39878	1.71353	0.857898	1.99736	0.0457859	0.548708
Gm14288	5.0379	-2.51683	1.26246	-1.99359	0.0461966	0.552902
A530064D06Rik	11.7625	-1.83345	0.920614	-1.99155	0.0464203	0.553802
Bmx	147.926	-1.83151	0.919313	-1.99226	0.0463426	0.553802
Igkv10-94	18.9867	10.2243	5.13465	1.99124	0.0464542	0.553802
Glis3	22.2434	-1.13988	0.573	-1.98932	0.0466656	0.55487
Gm37820	3.22182	1.98604	0.99816	1.9897	0.0466243	0.55487
Gm17907	3.10198	2.7884	1.40282	1.98771	0.0468441	0.556266
Clec14a	2.57276	6.73535	3.39173	1.98582	0.0470537	0.558028
Arpp21	12.6168	1.20822	0.608772	1.98469	0.047179	0.558786
Cd200r3	8.67514	-1.37149	0.691882	-1.98225	0.0474508	0.560436
Synpo2	30.8174	1.09147	0.550558	1.98249	0.0474244	0.560436
Art3	5.29639	2.19925	1.10973	1.98179	0.0475029	0.560436
Gm36229	10.3399	-1.42021	0.717294	-1.97995	0.0477091	0.561414
Cxcr1	4.09529	2.78804	1.40778	1.98045	0.0476528	0.561414
Ocstamp	1.50509	4.56918	2.31024	1.97779	0.0479522	0.563547
Sv2a	37.2267	-1.17478	0.594216	-1.97702	0.0480396	0.563846
Scn1b	20.0786	-1.17424	0.594527	-1.97508	0.0482589	0.564964
Fcrla	4.27388	2.2047	1.11608	1.97539	0.0482234	0.564964
Gm46436	1.30326	-4.58494	2.32474	-1.97223	0.0485829	0.567424
Mroh6	3.28367	-2.35798	1.19594	-1.97166	0.0486488	0.567424
Stx1b	8.61047	-1.80883	0.917448	-1.97159	0.0486559	0.567424
Asb2	12.4385	1.59182	0.80811	1.96981	0.0488605	0.569081
Itgb4	17.2745	1.22248	0.620965	1.96868	0.0489894	0.569854
Mgp	6.91442	-1.77683	0.902923	-1.96787	0.0490835	0.570068
Coro2b	13.9015	1.33944	0.680804	1.96744	0.049133	0.570068
Myo18b	8.0805	-1.78354	0.907462	-1.96541	0.0493665	0.571943
Cpm	2.38732	2.74916	1.3991	1.96495	0.0494202	0.571943
Slc35g2	3.40296	2.25184	1.14836	1.96092	0.0498886	0.576632
Cbr2	6.32104	1.45013	0.740657	1.95789	0.0502428	0.579989
Gm5150	11.0336	1.47585	0.754085	1.95714	0.0503305	0.580266
Ccl5	32.0376	-1.14696	0.586474	-1.95569	0.0505011	0.581497
Pcdh7	43.3299	1.12313	0.57467	1.95439	0.0506547	0.581993
Adora2b	21.664	1.24239	0.635807	1.95404	0.0506969	0.581993
Rnf208	3.45585	-2.07955	1.0656	-1.95152	0.0509947	0.584226
Gm26624	6.16051	1.59175	0.816291	1.94997	0.0511793	0.58509
Gpr179	1.89771	3.99682	2.04985	1.94981	0.0511986	0.58509
9930111J21Rik1	56.0389	-1.21267	0.622199	-1.94901	0.0512939	0.585444
Prdm16	37.2792	1.30514	0.670122	1.94762	0.0514601	0.586607
Gm21814	22.7793	1.05006	0.539336	1.94695	0.0515409	0.586794
1810059H22Rik	4.64335	-1.75713	0.903947	-1.94384	0.051915	0.588501
Trat1	6.05123	-1.70041	0.874899	-1.94355	0.0519494	0.588501
Fgd1	44.2255	1.06201	0.546138	1.94458	0.0518255	0.588501
Agpat4	85.7855	1.19917	0.61651	1.94509	0.0517639	0.588501
Prf1	9.24064	-1.40343	0.722514	-1.94242	0.0520863	0.589239
Xlr4c	38.7631	-1.10872	0.571092	-1.94141	0.0522086	0.589239
9430007M09Rik	3.79761	1.91312	0.985243	1.94178	0.0521641	0.589239
Nrbp2	2.94606	2.18698	1.12713	1.94031	0.0523416	0.590009
Cyp27a1	35.6259	1.30206	0.671832	1.93807	0.0526149	0.592357
Gm34006	21.3114	-1.19623	0.617934	-1.93586	0.0528847	0.594659
Ighv1-26	22.1814	4.98913	2.57864	1.93479	0.0530157	0.594664
Ampd3	85.9129	1.28883	0.668014	1.92935	0.0536873	0.601456
CT009530.1	23.9732	-1.34387	0.697314	-1.92721	0.0539531	0.603692
Gm11827	2.92199	-2.26686	1.17701	-1.92595	0.0541104	0.604708
Actn2	1.51408	-4.14588	2.15631	-1.92268	0.0545205	0.6078
Arhgap24	11.9805	-1.37905	0.71713	-1.92301	0.0544787	0.6078
Gm8292	8.28334	1.25674	0.654897	1.91899	0.0549861	0.612241
Cpa6	4.35763	-1.90286	0.992382	-1.91747	0.0551783	0.613632
Upk3bl	17.9056	-1.33235	0.695246	-1.91638	0.0553169	0.614422
Thy1	9.9846	-1.16017	0.60605	-1.91431	0.055581	0.615854
Klhl30	6.73865	1.53429	0.801348	1.91464	0.0555388	0.615854
Gm28086	3.33021	2.2506	1.17631	1.91326	0.0557144	0.616582
Gm29050	2.65198	-2.44013	1.27583	-1.91257	0.0558027	0.616809
Arhgef15	11.0347	1.29191	0.675693	1.91198	0.0558781	0.616895
Mlph	25.9105	1.08765	0.569297	1.91051	0.0560669	0.61823
9530078K11Rik	1.64381	-4.17984	2.19004	-1.90856	0.0563186	0.620254
Hoxb3os	1.73205	3.0698	1.61	1.9067	0.056559	0.622149
Chpf	32.4031	1.14063	0.59855	1.90565	0.0566957	0.622574
Cecr6	1.49427	3.40885	1.78909	1.90535	0.0567344	0.622574
D930048N14Rik	7.6973	-1.59819	0.839097	-1.90466	0.0568249	0.622817
Angptl8	6.36702	-1.65647	0.870469	-1.90296	0.057046	0.624489
Mmp14	36.9564	1.09199	0.574064	1.90221	0.0571434	0.624805
Wdr86	20.9148	-1.43629	0.755712	-1.90058	0.0573567	0.626385
Hdac11	12.9012	1.18951	0.626242	1.89945	0.0575056	0.627259
Muc6	2.22348	2.54347	1.34118	1.89644	0.0579017	0.630071
Npnt	1.87627	5.41328	2.85419	1.89661	0.0578794	0.630071
Ccr1l1	1.76278	-6.0132	3.17262	-1.89534	0.0580474	0.630902
Cacna2d4	26.4317	-1.41095	0.745429	-1.89281	0.0583836	0.633799
2024-09-04	32.296	1.0791	0.570326	1.89208	0.0584805	0.634096
Gm11837	3.0514	1.87423	0.993984	1.88557	0.0593526	0.642787
Grap	16.2206	1.12055	0.595547	1.88154	0.0598985	0.647183
Zg16	6.39238	1.60541	0.853251	1.88152	0.0599007	0.647183
Slc39a4	71.4492	-1.20444	0.640943	-1.87916	0.0602223	0.649887
E230016K23Rik	4.01422	-2.0128	1.07145	-1.87857	0.0603032	0.64999
Rilpl1	40.3888	1.06998	0.570392	1.87587	0.0606734	0.650104
Usp27x	12.7678	1.20091	0.640233	1.87574	0.0606912	0.650104
P3h4	11.5947	1.31068	0.698848	1.87549	0.0607256	0.650104
Slc37a3	19.6287	1.3869	0.739534	1.87537	0.0607421	0.650104
Rapgef4	9.02989	1.40634	0.749847	1.87551	0.060723	0.650104
Lypd6	3.00543	3.37026	1.79665	1.87586	0.0606746	0.650104
Mpzl3	20.7105	-1.48388	0.792744	-1.87183	0.0612299	0.654556
Egr1	557.711	2.15369	1.1517	1.87002	0.0614816	0.655233
Npr1	2.74074	2.27487	1.21663	1.86982	0.061509	0.655233
Zfp618	4.21691	2.36063	1.26247	1.86986	0.0615034	0.655233
Mmp15	6.10956	-1.51114	0.809023	-1.86786	0.061781	0.657362
Cmya5	1.85828	-3.75127	2.01848	-1.85846	0.0631033	0.6635
Ehf	1.99591	-3.5137	1.89558	-1.85363	0.0637925	0.6635
Adamts2	3.4072	-3.29872	1.77191	-1.86168	0.0626484	0.6635
Pnma1	3.18406	-2.38405	1.28354	-1.85741	0.0632535	0.6635
Vpreb3	5.84617	-1.65859	0.894277	-1.85467	0.0636435	0.6635
Plcd3	11.3867	-1.56649	0.842179	-1.86004	0.0628793	0.6635
Pklr	15.2759	1.06167	0.572576	1.8542	0.0637106	0.6635
C530008M17Rik	56.0027	1.07637	0.580839	1.85313	0.0638643	0.6635
Nap1l3	33.3527	1.10758	0.597569	1.85348	0.0638136	0.6635
Lncpint	20.8316	1.14487	0.617691	1.85346	0.0638161	0.6635
Inppl1	47.8154	1.22384	0.660647	1.85249	0.0639554	0.6635
AC122901.1	7.13968	1.46437	0.788029	1.85826	0.0631317	0.6635
Cldn10	5.4881	1.69327	0.914321	1.85195	0.0640334	0.6635
Mid2	8.17567	2.00154	1.07684	1.85872	0.0630665	0.6635
Ttll7	9.25471	2.03151	1.09206	1.86025	0.0628502	0.6635
Gm12830	3.2249	2.06755	1.11228	1.85885	0.0630486	0.6635
Panx2	2.89332	2.22448	1.20076	1.85256	0.063946	0.6635
Fam13a	4.95559	2.7109	1.45946	1.85747	0.0632448	0.6635
Tcaf2	4.83802	4.57699	2.46984	1.85315	0.0638608	0.6635
Crhbp	1.542	4.75738	2.56881	1.85198	0.0640287	0.6635
Ildr1	1.41698	5.22446	2.81143	1.85829	0.0631275	0.6635
Rgn	1.56523	6.21623	3.34862	1.85636	0.0634027	0.6635
A730011C13Rik	7.12917	-1.51022	0.816288	-1.85011	0.064298	0.665484
Gucy2c	3.32907	2.5198	1.36296	1.84876	0.0644921	0.666736
Syt9	2.16905	2.51636	1.36293	1.84629	0.0648504	0.66968
Mrgpra9	2.34421	-3.10989	1.68548	-1.8451	0.0650224	0.670696
Pkd1l3	11.1794	-1.22554	0.665284	-1.84213	0.0654558	0.67288
Atp8a2	57.4498	-1.18018	0.640354	-1.843	0.0653284	0.67288
Pvt1	29.276	1.0002	0.542855	1.84249	0.065404	0.67288
Ctnnal1	97.5957	1.19485	0.649081	1.84083	0.0656463	0.674077
Erbb2	2.79746	2.79244	1.51805	1.8395	0.0658421	0.675327
Tmie	4.85937	3.69285	2.0099	1.83733	0.0661617	0.677842
Nsg1	30.2704	1.07759	0.586679	1.83677	0.0662444	0.677926
Gm11713	2.26195	-2.56874	1.39928	-1.83576	0.0663933	0.678687
Trbv24	1.61173	-2.91235	1.58746	-1.8346	0.0665647	0.679676
Tmem74	16.5594	1.05374	0.574957	1.83273	0.0668424	0.681748
Stag3	25.791	-1.61535	0.882261	-1.83092	0.0671132	0.68298
Gm16894	6.83816	-1.43847	0.785503	-1.83127	0.0670608	0.68298
Rab33a	7.5752	-1.38976	0.760708	-1.82693	0.0677109	0.688293
Fcrls	3.56354	-2.36129	1.29372	-1.82519	0.0679717	0.689271
Dmc1	15.4979	-1.35879	0.744433	-1.82527	0.06796	0.689271
Gm26740	39.918	-1.1082	0.607473	-1.82428	0.0681098	0.689271
Tspan8	16.2997	1.00407	0.550245	1.82478	0.0680346	0.689271
Pdgfb	9.82729	1.72057	0.943975	1.82269	0.0683508	0.690793
Adamts1	2.45935	4.33437	2.37853	1.82228	0.0684118	0.690793
Cysltr2	64.1259	1.07411	0.589989	1.82055	0.0686748	0.69268
Ackr1	7.09982	1.26239	0.694097	1.81875	0.0689496	0.694682
AC154646.1	2.41732	-2.60963	1.43783	-1.81498	0.0695275	0.697027
Ager	5.40389	-1.56626	0.862402	-1.81616	0.0693454	0.697027
Ust	14.3572	1.04375	0.575025	1.81514	0.0695017	0.697027
Gm8989	3.0466	3.57882	1.97209	1.81473	0.069565	0.697027
Scn4b	1.60466	5.17345	2.84968	1.81545	0.0694549	0.697027
Pld2	41.6384	1.02563	0.565816	1.81265	0.0698857	0.699472
Bgn	54.0121	1.04521	0.577081	1.81119	0.0701112	0.700958
Kng1	2.53249	-2.40192	1.3277	-1.80908	0.0704385	0.702408
Lrrtm2	2.76838	-2.30098	1.27146	-1.80971	0.0703409	0.702408
Zswim5	7.07838	1.6057	0.887731	1.80876	0.0704876	0.702408
Gm13546	4.22095	1.99744	1.10547	1.80687	0.0707822	0.704573
Baiap3	79.5971	-1.44989	0.80276	-1.80614	0.0708973	0.704948
Gm45449	1.54147	-3.91597	2.17226	-1.80271	0.0714334	0.704998
Mageb3	2.52173	-2.94661	1.63472	-1.80252	0.0714643	0.704998
Snai3	2.49681	-2.49034	1.38267	-1.80111	0.0716848	0.704998
2210406O10Rik	4.24624	-1.76384	0.978302	-1.80296	0.0713947	0.704998
Zcwpw1	93.5234	-1.24333	0.689984	-1.80197	0.0715501	0.704998
Abcc2	32.896	-1.1961	0.662953	-1.80421	0.0711992	0.704998
Fgf11	15.8984	1.00146	0.556034	1.80108	0.0716906	0.704998
Fam169a	15.8351	1.06676	0.591841	1.80245	0.0714741	0.704998
Slc9b2	14.6289	1.09243	0.606678	1.80068	0.0717538	0.704998
Cadm1	11.9412	1.27072	0.704102	1.80474	0.0711157	0.704998
Abcb1a	23.0177	1.36141	0.755542	1.8019	0.0715618	0.704998
Gm5447	1.56006	-3.56434	1.98277	-1.79766	0.0722306	0.708716
Gm28373	4.20901	-2.23429	1.24316	-1.79727	0.0722924	0.708716
B930082K07Rik	3.21387	2.01311	1.12038	1.79681	0.0723656	0.708716
Wnt10b	1.44541	-3.81297	2.12368	-1.79545	0.0725813	0.710006
Btbd18	6.80579	-1.5638	0.871199	-1.795	0.0726532	0.710006
A130077B15Rik	2.14201	-3.2697	1.82494	-1.79168	0.0731847	0.710537
C1qa	57.0791	1.04488	0.583072	1.79202	0.0731303	0.710537
Ccdc149	87.0103	1.1634	0.648634	1.79361	0.0728756	0.710537
Gpr161	23.1367	1.30478	0.728105	1.79203	0.0731285	0.710537
Enah	6.4936	1.39332	0.778062	1.79076	0.0733317	0.710537
Upp2	4.83674	1.63024	0.909142	1.79316	0.0729477	0.710537
Inhba	8.15809	1.64936	0.920816	1.7912	0.0732614	0.710537
Apob	16.0529	2.98082	1.66175	1.79378	0.0728477	0.710537
Arhgef37	8.63742	2.47922	1.38534	1.78961	0.0735166	0.711572
Sele	20.2366	-1.09099	0.610241	-1.78781	0.0738071	0.712868
Gm23849	23.0957	1.00083	0.559775	1.78791	0.0737902	0.712868
Gm2822	10.702	-1.23294	0.689916	-1.78708	0.0739239	0.71324
Fam20a	2.71691	2.21528	1.24473	1.77973	0.0751199	0.724012
Mir17hg	19.336	1.46371	0.823673	1.77706	0.0755589	0.726706
Trim9	4.97999	1.77868	1.0007	1.77744	0.0754955	0.726706
Zfp972	8.24411	1.31862	0.74263	1.7756	0.0757981	0.728237
Gm19705	3.42345	-1.91913	1.08192	-1.77381	0.0760943	0.729585
Gprasp2	38.7192	1.05854	0.596768	1.77379	0.0760985	0.729585
Gm31718	23.1562	-1.08953	0.614427	-1.77325	0.0761878	0.729672
Gm24362	1.86382	-3.19329	1.80254	-1.77155	0.0764692	0.730831
Trem1	83.6229	-1.31177	0.740288	-1.77197	0.0763991	0.730831
Gm42929	2.30407	2.46305	1.39104	1.77065	0.0766183	0.731488
Nrarp	1.6439	2.79777	1.58092	1.76971	0.0767763	0.732229
Nox1	1.66627	3.15304	1.78315	1.76825	0.0770197	0.733782
Gm43814	2.63572	-2.19131	1.24043	-1.76657	0.0773008	0.73506
Cxcl2	34.8123	1.6902	0.956815	1.76648	0.0773152	0.73506
Ccdc80	11.4858	-1.22553	0.694548	-1.7645	0.0776474	0.73727
Magi2	25.0803	0.958056	0.54318	1.76379	0.0777674	0.73727
Serpinb8	59.3269	1.03728	0.588142	1.76365	0.0777906	0.73727
Il5ra	64.2866	-1.12755	0.639935	-1.76198	0.0780721	0.737636
Mirt1	45.069	-1.07111	0.607798	-1.76229	0.0780206	0.737636
Tmem47	1.40246	4.76911	2.70582	1.76254	0.0779779	0.737636
Gm19434	2.92672	-2.36606	1.34406	-1.76038	0.0783429	0.737898
Irf4	3.6482	-2.19941	1.24894	-1.76102	0.0782346	0.737898
Gm19426	1.98676	2.53158	1.43777	1.76077	0.0782779	0.737898
Nccrp1	3.90662	1.93398	1.09895	1.75985	0.078434	0.737993
Sptbn4	10.2899	1.24652	0.709066	1.75798	0.0787513	0.739451
Bmp2	1.65087	3.88397	2.20875	1.75845	0.0786717	0.739451
Tmprss7	8.74657	-1.36326	0.776432	-1.7558	0.0791228	0.74141
Trim62	58.6185	1.05597	0.601349	1.756	0.079089	0.74141
Tbc1d16	18.1718	1.08128	0.616305	1.75446	0.0793519	0.742793
Slc36a2	25.8383	-1.09747	0.626434	-1.75193	0.0797861	0.74609
Tnni2	36.1286	-1.01282	0.579241	-1.74854	0.0803709	0.74868
Plk3	34.3081	0.962523	0.55065	1.74798	0.0804682	0.74868
Ninl	20.3496	1.0374	0.593263	1.74863	0.0803547	0.74868
Sgk1	98.5583	1.12861	0.645315	1.74893	0.0803029	0.74868
Cyp2u1	7.83026	1.4712	0.841675	1.74794	0.080474	0.74868
Car8	3.29183	2.30558	1.32043	1.74608	0.0807963	0.750911
Kif7	31.2818	1.03292	0.591827	1.74531	0.0809311	0.751333
Gm9574	1.5837	2.9197	1.6733	1.74487	0.0810067	0.751333
Gm37718	2.74408	2.49738	1.43197	1.74401	0.081157	0.751961
Art5	5.93187	1.35845	0.779359	1.74304	0.0813265	0.752766
Slit1	2.70538	2.55207	1.46504	1.74199	0.0815108	0.753706
Ackr2	1.8482	2.8376	1.63011	1.74075	0.0817283	0.75495
Zfp612	6.46495	3.08874	1.77487	1.74027	0.0818117	0.754955
Zbtb7b	49.3552	-1.17005	0.673007	-1.73854	0.0821162	0.756318
Cox4i2	33.957	-1.15047	0.661764	-1.73848	0.0821254	0.756318
Prdm1	8.95408	-1.34152	0.773813	-1.73364	0.0829811	0.762856
Gm3912	1.92547	3.74721	2.16162	1.73352	0.0830029	0.762856
Gm43859	3.6205	1.73482	1.00115	1.73282	0.083128	0.763236
Nes	1.76163	-5.33035	3.07946	-1.73094	0.083463	0.76401
Plscr4	109.909	1.17711	0.679973	1.73112	0.0834306	0.76401
Gm38082	2.48682	3.04142	1.7571	1.73093	0.083464	0.76401
Agmo	15.7664	0.890804	0.514876	1.73013	0.0836065	0.764546
Rab27b	126.435	1.15969	0.670623	1.72928	0.0837598	0.765179
Cabcoco1	33.4757	0.998521	0.577764	1.72825	0.0839436	0.766091
Rora	30.1796	0.981305	0.568965	1.72472	0.084578	0.771108
Casp12	156.946	1.21774	0.706656	1.72325	0.0848442	0.772624
AC126028.1	1.33019	4.2186	2.4486	1.72286	0.084914	0.772624
Gm34672	1.50893	3.13718	1.82209	1.72175	0.0851155	0.773685
Slc35f2	135.638	1.20763	0.70162	1.7212	0.0852146	0.773813
Ank3	1.81804	3.64645	2.12068	1.71947	0.085528	0.775886
Cd79a	11.8945	0.992865	0.578486	1.71632	0.086104	0.780333
Sall2	49.0145	1.04615	0.609988	1.71503	0.0863399	0.780352
Sgce	86.5667	1.06161	0.619171	1.71456	0.0864257	0.780352
Rai2	4.1302	1.85067	1.07917	1.71489	0.0863647	0.780352
Tulp3	2.63076	2.16579	1.26327	1.71444	0.0864487	0.780352
Gm5602	3.64362	2.08777	1.21862	1.71323	0.0866697	0.781572
Ptafr	62.611	-1.06611	0.622454	-1.71276	0.0867569	0.781584
Gm20682	2.17003	-2.95949	1.72898	-1.7117	0.0869523	0.78257
Gpc2	3.12743	-2.13205	1.24615	-1.71092	0.0870967	0.783096
Gm15903	8.61627	1.09624	0.641051	1.71007	0.087253	0.783728
Gm14137	2.31013	-2.91477	1.70901	-1.70553	0.0880963	0.788662
Gm20467	17.4326	0.94101	0.551849	1.70519	0.0881585	0.788662
Eps8l2	14.9347	1.06496	0.62469	1.70478	0.0882353	0.788662
Dok7	1.50871	4.09026	2.39892	1.70504	0.0881872	0.788662
Tacr1	7.26985	8.75609	5.13525	1.70509	0.0881768	0.788662
Ifit1bl1	69.3098	-1.35689	0.796204	-1.70419	0.0883447	0.788867
Pstpip2	81.1119	-1.13541	0.666438	-1.7037	0.0884375	0.788921
Nxph1	2.60452	2.64475	1.55407	1.70182	0.088789	0.791282
AC150314.1	1.54346	-3.07622	1.80879	-1.70071	0.0889978	0.791594
Gm15708	2.96949	-2.0964	1.23255	-1.70086	0.0889697	0.791594
Ccdc136	3.67194	7.64235	4.49554	1.69999	0.0891336	0.792028
Ror1	1.89061	-3.66304	2.15651	-1.6986	0.089395	0.793576
Celsr3	25.1987	-1.30974	0.772252	-1.69601	0.0898845	0.796477
Ovgp1	2.5044	2.3781	1.40223	1.69594	0.0898966	0.796477
Gm38910	5.02746	1.40845	0.831974	1.6929	0.090474	0.800814
Gm37194	12.2992	1.18606	0.70112	1.69166	0.0907101	0.801347
Gm28874	4.00909	1.70284	1.0066	1.69166	0.0907102	0.801347
Tmem215	42.6048	0.964876	0.570537	1.69117	0.0908038	0.801397
Mag	9.72164	-1.30458	0.771621	-1.6907	0.0908943	0.801418
Oosp1	53.6234	-1.02764	0.608254	-1.68949	0.0911255	0.802384
Gm5874	8.86407	1.1174	0.661492	1.68921	0.09118	0.802384
Spag8	1.86747	3.2243	1.91053	1.68765	0.0914788	0.804237
Gm13431	4.62536	-1.64431	0.974924	-1.6866	0.0916801	0.805229
Pira2	23.4348	-1.0563	0.627434	-1.68352	0.0922747	0.80967
Rec8	71.3303	1.00253	0.595788	1.68269	0.0924351	0.810298
Gm33994	5.12618	-1.69415	1.00812	-1.68051	0.0928575	0.813217
Klc3	2.99952	1.66158	0.989622	1.679	0.0931518	0.815011
Tspan10	1.51727	-3.64535	2.18079	-1.67158	0.0946079	0.816088
Gm4880	1.61065	-2.97048	1.77571	-1.67284	0.0943593	0.816088
4921511C10Rik	4.71301	-1.6631	0.992616	-1.67547	0.0938411	0.816088
Gm15246	5.70951	-1.62552	0.972736	-1.67108	0.0947056	0.816088
Igfbp5	13.6956	-1.31198	0.784234	-1.67295	0.094338	0.816088
Tnfrsf23	19.7903	-1.18009	0.706546	-1.67022	0.0948756	0.816088
Sec16b	43.7969	-1.03559	0.617644	-1.67668	0.0936046	0.816088
Ighv1-23	25.1266	-0.952913	0.568144	-1.67724	0.0934962	0.816088
Rasl12	29.2261	0.972406	0.580239	1.67587	0.093763	0.816088
Dsel	38.7135	0.98143	0.587471	1.6706	0.0948003	0.816088
Ank1	13.7948	0.989978	0.592744	1.67016	0.0948877	0.816088
Exoc3l	45.6466	0.998857	0.596163	1.67548	0.0938408	0.816088
Gm973	16.9579	1.08973	0.65068	1.67476	0.093982	0.816088
Jazf1	10.4207	1.40368	0.840197	1.67065	0.0947905	0.816088
Abca5	13.5888	1.43283	0.8557	1.67445	0.0940416	0.816088
Frmd8os	4.07467	1.47793	0.881938	1.67577	0.093783	0.816088
Gm44861	4.86362	1.47864	0.884575	1.67158	0.094607	0.816088
Ak5	2.31704	2.52218	1.50864	1.67182	0.0945593	0.816088
Gm43823	1.28131	4.00148	2.39745	1.66906	0.095106	0.817194
F5	83.9045	-1.14586	0.687636	-1.66638	0.0956387	0.820997
Zfp428	17.9566	0.94447	0.567098	1.66544	0.0958242	0.821814
Gm16201	6.56378	-1.39897	0.840663	-1.66413	0.0960868	0.823291
Flt3l	29.0788	-0.995849	0.599307	-1.66167	0.0965797	0.826736
Mecom	244.144	1.33226	0.803391	1.6583	0.0972576	0.831758
Myo3b	4.7508	-2.36116	1.42658	-1.65513	0.0978989	0.83333
Crnde	13.8166	1.06287	0.64216	1.65514	0.0978958	0.83333
Plxna4	13.9778	1.09283	0.659962	1.6559	0.0977425	0.83333
Gm9905	2.57241	2.055	1.24149	1.65526	0.097871	0.83333
Gm15886	1.70374	3.04921	1.84163	1.65571	0.0977797	0.83333
Gm16341	4.95859	-1.40918	0.852893	-1.65224	0.0984859	0.835983
Rbm20	5.37387	-1.34195	0.812148	-1.65234	0.0984644	0.835983
Gm16618	5.18942	1.33527	0.807824	1.65293	0.0983458	0.835983
Fgf1	5.57656	1.37661	0.833514	1.65157	0.0986223	0.836361
Tnfsf11	1.36015	4.05068	2.45734	1.6484	0.0992705	0.841075
Pdcd1lg2	33.1067	-0.945471	0.574217	-1.64654	0.0996526	0.843406
Gas6	48.3946	0.961879	0.584317	1.64616	0.0997308	0.843406
Slc18b1	29.941	0.981724	0.59662	1.64548	0.0998716	0.843813
Gdf15	9.75263	1.23362	0.750036	1.64474	0.100023	0.844309
Gbp9	46.5932	1.13115	0.688156	1.64374	0.10023	0.845272
Hdx	5.61122	-1.25831	0.765889	-1.64294	0.100395	0.845411
Cd276	21.3584	1.31224	0.798799	1.64276	0.100432	0.845411
Cyb561	45.6613	0.91377	0.55689	1.64084	0.10083	0.846945
Klhdc8b	28.5071	0.933006	0.568539	1.64106	0.100785	0.846945
Ackr4	3.82168	1.6302	0.993699	1.64054	0.100893	0.846945
Hpgds	62.0012	-1.13172	0.690381	-1.63927	0.101157	0.848374
Susd2	14.4525	0.943231	0.576369	1.63651	0.101734	0.850596
Ccdc120	31.6239	1.10417	0.675568	1.63443	0.102169	0.850596
Cxadr	3.35236	1.68755	1.03147	1.63607	0.101826	0.850596
Muc5b	4.64717	1.80164	1.10054	1.63706	0.101619	0.850596
Tubb1	3.40435	2.94161	1.79785	1.63618	0.101803	0.850596
Chst3	2.10899	2.95297	1.80666	1.63449	0.102155	0.850596
Gm43609	2.81719	3.13952	1.91995	1.63521	0.102006	0.850596
Klhl13	7.96146	3.24135	1.98296	1.6346	0.102133	0.850596
8430408G22Rik	49.4156	-0.982908	0.601645	-1.6337	0.102322	0.851072
Sncaip	9.72763	1.13872	0.697201	1.63327	0.102413	0.851072
Pfkfb1	58.7087	-1.00348	0.616707	-1.62716	0.103704	0.860284
Igkc	554.993	2.12937	1.30867	1.62713	0.10371	0.860284
Mafb	38.5301	0.878921	0.540574	1.6259	0.103971	0.860877
Btnl6	2.45637	3.56961	2.19546	1.62591	0.103969	0.860877
Gm43065	2.34163	-2.81754	1.73403	-1.62485	0.104194	0.861163
Edaradd	4.37134	2.42725	1.49378	1.62491	0.104183	0.861163
4921529L05Rik	1.71043	-2.99211	1.84259	-1.62386	0.104405	0.86212
Gm37756	2.16703	-2.03087	1.25135	-1.62294	0.104602	0.862964
Kif5a	51.3819	-0.999394	0.616076	-1.62219	0.104762	0.863505
Nlrc4	104.535	-1.13451	0.700259	-1.62013	0.105203	0.865575
Fnbp1l	63.7765	0.935315	0.577293	1.62017	0.105195	0.865575
Zfp105	11.9037	-1.18468	0.731474	-1.61958	0.105322	0.86577
Cyp1b1	3.28159	-3.21161	1.99622	-1.60885	0.10765	0.870145
Fxyd1	2.17453	-2.34766	1.4597	-1.60832	0.107765	0.870145
Gm48734	2.81836	-2.0703	1.28461	-1.61162	0.107045	0.870145
Usp49	11.49	-1.1001	0.681269	-1.61479	0.106357	0.870145
Gm27252	41.7418	-1.08146	0.67069	-1.61245	0.106863	0.870145
Tpm2	29.1031	-0.988574	0.612927	-1.61287	0.106772	0.870145
Pilrb1	38.0728	-0.955698	0.59287	-1.61198	0.106965	0.870145
Gm39302	27.0794	-0.94151	0.584831	-1.60988	0.107423	0.870145
BC043934	39.1677	-0.924543	0.572089	-1.61608	0.106077	0.870145
Fchsd1	65.9933	0.955689	0.59329	1.61083	0.107217	0.870145
Cyp39a1	41.2067	0.961913	0.597107	1.61096	0.107189	0.870145
Nxpe4	58.7563	1.00014	0.621161	1.61011	0.107374	0.870145
Lrig3	6.89258	1.20698	0.747539	1.6146	0.106398	0.870145
Adgra2	6.88936	1.22742	0.762035	1.61072	0.107241	0.870145
Dcbld2	12.0922	1.35878	0.842777	1.61226	0.106905	0.870145
Xkr6	5.88961	1.50334	0.933994	1.60959	0.107488	0.870145
Pou6f1	7.12757	1.59474	0.988408	1.61345	0.106647	0.870145
C130060C02Rik	1.55475	2.89877	1.80224	1.60843	0.107741	0.870145
Gm43820	2.18708	2.23719	1.39141	1.60786	0.107865	0.87018
Gm44901	7.31417	-1.42063	0.884777	-1.60563	0.108355	0.872139
Gm7676	9.02499	1.01466	0.631751	1.60611	0.108251	0.872139
Gimap3	12.3311	1.08017	0.67308	1.60481	0.108535	0.872139
Plek2	7.96046	1.35745	0.845988	1.60458	0.108586	0.872139
Cyp1a1	1.67692	5.39346	3.36084	1.6048	0.108539	0.872139
Strc	1.85954	-4.256	2.65372	-1.60379	0.108761	0.872289
Prkg1	77.3947	1.03033	0.6425	1.60363	0.108797	0.872289
Gm42847	1.44452	-3.62053	2.26067	-1.60153	0.10926	0.874437
Id1	49.4824	-1.08064	0.674933	-1.60111	0.109353	0.874437
2210408F21Rik	12.0956	0.943179	0.58907	1.60113	0.109348	0.874437
Nxpe2	66.6848	1.00311	0.626748	1.60051	0.109486	0.874735
Gm12057	2.79496	-2.06738	1.29274	-1.59922	0.109772	0.876254
Bdh1	23.3845	0.902882	0.565339	1.59706	0.110252	0.879152
Eva1b	44.7875	0.910487	0.570223	1.59672	0.110328	0.879152
Draxin	2.03515	-2.64448	1.66191	-1.59123	0.111558	0.883808
Gm12409	6.74571	-1.93029	1.21418	-1.58979	0.111883	0.883808
Cd209a	73.7795	-1.18541	0.744995	-1.59116	0.111573	0.883808
Trbv12-2	8.24682	-1.11239	0.699071	-1.59124	0.111555	0.883808
Dzip1	17.5499	-0.971053	0.610637	-1.59023	0.111783	0.883808
Ccdc189	36.2136	-0.93769	0.589605	-1.59037	0.111752	0.883808
AI429214	25.8286	0.920216	0.578276	1.59131	0.11154	0.883808
Arhgef17	19.1289	1.27446	0.800471	1.59214	0.111353	0.883808
Efcab5	2.55536	2.02397	1.27114	1.59224	0.11133	0.883808
Gramd2	1.97715	4.78503	3.00963	1.58991	0.111856	0.883808
Gm43268	4.78073	-2.19645	1.38262	-1.58861	0.112148	0.88437
Fgf3	217.078	1.2502	0.786843	1.58889	0.112086	0.88437
Isl1	5.00429	-7.96392	5.02014	-1.58639	0.11265	0.884496
Saa3	6.35315	-1.35783	0.85576	-1.5867	0.112581	0.884496
Magee1	67.4696	1.00883	0.635823	1.58666	0.11259	0.884496
2610001A08Rik	7.94697	1.022	0.64419	1.58649	0.112627	0.884496
Msi2	128.372	1.06891	0.673688	1.58666	0.112589	0.884496
Gm35028	1.57232	4.10999	2.5929	1.58509	0.112945	0.886052
Cdkn1c	20.0967	0.950177	0.599728	1.58435	0.113115	0.886618
Gm10392	8.58395	-1.04861	0.662403	-1.58304	0.113412	0.887417
Gm44899	3.99606	1.45462	0.918796	1.58318	0.11338	0.887417
Gm17816	4.74761	-1.4406	0.910398	-1.58239	0.113561	0.887826
Zfp982	42.8463	0.800684	0.506179	1.58182	0.113691	0.888075
Gm17399	22.4377	0.967504	0.611838	1.58131	0.113807	0.888225
Srxn1	119.441	1.04815	0.663073	1.58075	0.113936	0.888466
Rbm11	6.10769	1.33041	0.843226	1.57777	0.114619	0.892266
Gm15663	2.4101	2.28153	1.44571	1.57814	0.114534	0.892266
Gm18422	1.34733	-4.40205	2.79337	-1.57589	0.115051	0.892342
Gm38948	2.14076	-2.17403	1.3789	-1.57664	0.114878	0.892342
Jsrp1	2.93352	1.74186	1.10495	1.57641	0.114931	0.892342
Bcl6b	3.6319	1.91889	1.21668	1.57715	0.114761	0.892342
1500026H17Rik	1.83738	2.21412	1.40526	1.5756	0.115119	0.892342
Adamts9	2.45209	-2.24776	1.42788	-1.57419	0.115444	0.894101
Tstd1	5.96752	1.27726	0.812256	1.57248	0.115838	0.895632
4632411P08Rik	4.11105	1.57616	1.00212	1.57282	0.11576	0.895632
CT025678.1	5.65354	1.34378	0.855022	1.57163	0.116036	0.895638
Hnrnpa1l2-ps	7.43817	1.78422	1.13502	1.57198	0.115956	0.895638
Reck	85.4356	-1.03868	0.661415	-1.57039	0.116325	0.89606
Gm4841	12.5469	1.29445	0.824425	1.57013	0.116386	0.89606
Anks6	9.50805	1.35447	0.862219	1.57091	0.116204	0.89606
Apol11b	77.4916	-1.06634	0.679484	-1.56933	0.11657	0.896723
Inha	2.01489	3.83881	2.45019	1.56674	0.117175	0.900614
Zfp9	2.05781	2.94701	1.8825	1.56548	0.11747	0.902122
Nsun7	3.4731	1.86404	1.19265	1.56294	0.118068	0.905947
Phldb2	54.9547	0.989252	0.633358	1.56192	0.118308	0.907025
Ap4b1	9.45285	-1.11724	0.715799	-1.56083	0.118563	0.90822
Pm20d2	10.4211	0.952379	0.610797	1.55924	0.118939	0.910337
Fgfr3	10.7031	2.25859	1.44902	1.55869	0.119069	0.91056
Ms4a1	7.90212	1.47057	0.944271	1.55736	0.119384	0.912206
Gm11613	3.65027	-1.59117	1.02299	-1.55541	0.119848	0.912909
Gata3	95.4369	0.964125	0.6199	1.55529	0.119877	0.912909
Col23a1	3.26208	1.88312	1.2106	1.55552	0.119821	0.912909
AW822252	1.85288	2.99374	1.92408	1.55594	0.119723	0.912909
Mex3a	23.6211	0.878283	0.564878	1.55482	0.119989	0.913
Atp8b5	35.2386	-1.058	0.680713	-1.55426	0.120123	0.913253
4930597O21Rik	23.9843	-0.955731	0.615092	-1.5538	0.120232	0.913319
Gm38158	26.3666	-0.933519	0.602381	-1.54972	0.12121	0.919091
Gm4247	3.59808	1.43264	0.924664	1.54936	0.121294	0.919091
Abi3bp	1.36982	3.01324	1.94467	1.54949	0.121265	0.919091
Gm14403	21.4107	-0.890064	0.574728	-1.54867	0.121461	0.919593
Cnbd2	38.9258	0.90192	0.582863	1.5474	0.121768	0.920807
Patl2	3.17777	1.73934	1.12431	1.54703	0.121856	0.920807
Gm46339	3.07485	2.4217	1.56568	1.54674	0.121925	0.920807
Slc6a9	8.27662	1.0719	0.693329	1.54602	0.122099	0.921357
St3gal6	47.4401	0.921093	0.596373	1.54449	0.12247	0.922626
Tmprss3	68.8515	0.935352	0.60552	1.54471	0.122417	0.922626
Tanc2	65.2151	1.00377	0.650304	1.54353	0.122701	0.923604
Crtac1	2.23793	-2.61548	1.69826	-1.5401	0.123537	0.923789
Ptgs2os2	2.62451	-1.97704	1.28359	-1.54024	0.123501	0.923789
Scn11a	4.23112	-1.63923	1.06405	-1.54056	0.123424	0.923789
Ankrd6	39.9217	-1.09846	0.712037	-1.54271	0.122902	0.923789
Ehbp1	28.0958	0.934857	0.60678	1.54069	0.123393	0.923789
2810468N07Rik	20.8376	0.93919	0.609251	1.54155	0.123183	0.923789
Abtb2	21.8429	1.04541	0.678102	1.54168	0.123152	0.923789
Gm17098	2.53538	1.85171	1.20157	1.54108	0.123296	0.923789
Gm17137	2.63312	-2.26799	1.47431	-1.53833	0.123967	0.925486
Ski	58.5	0.941989	0.612181	1.53874	0.123867	0.925486
Gm16140	2.582	1.77334	1.15324	1.5377	0.124123	0.925888
Glb1l2	3.86286	2.89172	1.8812	1.53717	0.124252	0.926097
Gm43147	3.50582	-1.62726	1.0629	-1.53095	0.125781	0.932908
Gm5294	3.76566	-1.61763	1.05659	-1.53099	0.125772	0.932908
Gem	176.45	1.12322	0.733395	1.53154	0.125636	0.932908
1810010H24Rik	7.28525	1.24036	0.809624	1.53201	0.125519	0.932908
Crisp2	1.41972	2.89098	1.88759	1.53157	0.125629	0.932908
Kif19a	10.0604	1.13546	0.742096	1.53007	0.126	0.933776
Slc1a3	3.14554	-2.22042	1.45165	-1.52958	0.126121	0.93391
Dnajb7	1.96297	-2.33971	1.53074	-1.52848	0.126392	0.934401
Ptpn13	4.06142	2.08915	1.3667	1.52861	0.126361	0.934401
Gabrd	5.12666	-2.70761	1.77209	-1.52792	0.126533	0.934681
Mst1	4.98773	-1.53918	1.00918	-1.52518	0.127214	0.938632
Large2	40.5984	0.885028	0.580369	1.52494	0.127274	0.938632
Pls3	71.6966	0.929568	0.610219	1.52334	0.127675	0.940827
Mzf1	19.1067	-1.04859	0.688872	-1.52218	0.127964	0.942199
Gm30329	9.38494	-1.49431	0.982179	-1.52143	0.128153	0.942723
Gm35558	7.22581	1.07006	0.703492	1.52107	0.128243	0.942723
2310034O05Rik	1.79999	2.88415	1.89672	1.5206	0.12836	0.942826
Sult6b1	11.3368	-1.32018	0.868615	-1.51987	0.128545	0.94342
Atp2a1	5.39503	-1.37894	0.907912	-1.5188	0.128812	0.943952
Snx22	9.41222	1.11714	0.735565	1.51875	0.128824	0.943952
Gm48338	2.84835	-1.68343	1.11008	-1.51649	0.129394	0.943997
Lin28a	17.3521	-1.09578	0.722543	-1.51655	0.129379	0.943997
Clec4n	8.7999	-1.08733	0.717108	-1.51626	0.129452	0.943997
1810021B22Rik	26.4464	-0.881097	0.580916	-1.51674	0.129333	0.943997
A930033H14Rik	16.0535	0.864987	0.570351	1.51659	0.129371	0.943997
Stx1a	2.60419	2.49104	1.64231	1.51679	0.129319	0.943997
Cdh11	2.78282	1.75848	1.16025	1.5156	0.12962	0.944464
Fbxo24	1.55671	-2.66124	1.76053	-1.51162	0.130632	0.945602
Gm45797	3.30994	-1.56331	1.03416	-1.51167	0.130618	0.945602
Gm40304	5.56748	-1.3767	0.910576	-1.5119	0.130559	0.945602
Rpl10-ps2	5.11465	-1.29371	0.854711	-1.51363	0.13012	0.945602
Slc44a4	8.03696	-1.21666	0.805041	-1.51131	0.130711	0.945602
9130008F23Rik	37.775	0.879503	0.581108	1.51349	0.130155	0.945602
Rnf144b	57.3648	0.903661	0.597846	1.51153	0.130654	0.945602
Egr4	1.39629	3.28699	2.1732	1.51251	0.130404	0.945602
Gm43857	1.58664	2.72538	1.80527	1.50967	0.131127	0.947858
Gm15448	9.11016	-1.15955	0.768842	-1.50818	0.131508	0.948356
Gm43775	18.1227	-0.901809	0.597827	-1.50848	0.131432	0.948356
1700012B09Rik	26.7556	0.872059	0.578177	1.50829	0.131481	0.948356
Ifitm7	8.33661	1.06584	0.707056	1.50743	0.131701	0.948997
Gm37589	2.02179	-2.08773	1.38807	-1.50406	0.132567	0.952977
Aif1	65.2386	0.894726	0.594843	1.50414	0.132546	0.952977
Efnb2	5.05301	1.29236	0.858818	1.50482	0.132372	0.952977
Gm15495	4.04578	-1.72767	1.15117	-1.5008	0.133408	0.958266
Gm47648	1.35986	-3.23665	2.15902	-1.49913	0.133839	0.96056
Hexim2	72.9689	-0.970139	0.647474	-1.49834	0.134044	0.96056
Dbn1	37.0237	-0.895857	0.597866	-1.49842	0.134023	0.96056
Gm15856	2.16952	-2.11983	1.41524	-1.49786	0.13417	0.96071
AC114008.2	3.5025	-1.46543	0.980024	-1.49529	0.134838	0.963837
Lim2	2.70056	1.77622	1.18773	1.49547	0.134792	0.963837
Tsix	2.01583	2.40878	1.61126	1.49496	0.134925	0.963837
H2-Q10	2.85225	-1.92128	1.2869	-1.49295	0.135451	0.965414
Asic1	11.0204	0.857817	0.574526	1.49309	0.135415	0.965414
Khdrbs3	54.1853	1.26335	0.846239	1.4929	0.135463	0.965414
Spry1	102.26	1.03171	0.691352	1.4923	0.13562	0.965776
Nr4a1	82.096	0.936592	0.628416	1.4904	0.136119	0.968569
Gm28707	14.0667	0.894015	0.60015	1.48965	0.136316	0.969214
Gm10160	2.06696	-2.09171	1.40693	-1.48672	0.137089	0.969677
Gm7809	2.3587	-1.84318	1.24023	-1.48616	0.137238	0.969677
1700020N18Rik	2.93524	-1.67895	1.12894	-1.48718	0.136966	0.969677
Cd160	3.64116	-1.61448	1.08463	-1.48851	0.136616	0.969677
Cd7	10.355	-1.01379	0.682359	-1.48571	0.137356	0.969677
Alox12	6.64399	1.20678	0.812126	1.48595	0.137292	0.969677
Tmeff1	4.65583	1.52097	1.02275	1.48714	0.136978	0.969677
Gm37101	3.69303	1.74279	1.17222	1.48674	0.137085	0.969677
Gm4489	3.02088	1.83872	1.23789	1.48537	0.137445	0.969677
Rprm	1.92693	2.51281	1.69131	1.48572	0.137353	0.969677
Tnnt1	33.6954	-0.881216	0.594331	-1.4827	0.138153	0.973229
Fah	28.4608	0.855895	0.577267	1.48267	0.138163	0.973229
Rph3al	18.213	0.801531	0.541037	1.48147	0.138481	0.973966
Thap8	4.46608	1.3792	0.930776	1.48177	0.138401	0.973966
Mcoln3	11.4722	-1.38295	0.934902	-1.47924	0.139076	0.977393
Gm16755	2.27525	1.91132	1.29268	1.47857	0.139256	0.977904
Atf5	8.12067	1.04196	0.705233	1.47747	0.139551	0.97922
Gm47754	55.6347	-0.869842	0.589119	-1.47651	0.139806	0.980258
Mamld1	3.10566	2.20965	1.49728	1.47577	0.140005	0.980893
Reps2	12.7694	1.9595	1.32854	1.47493	0.140232	0.981735
Gm10612	4.8193	-1.31772	0.894333	-1.47341	0.14064	0.98311
Chsy3	4.32086	1.6265	1.10391	1.47339	0.140645	0.98311
Gm11963	2.00395	-2.56465	1.74313	-1.47129	0.141212	0.984464
Bcat1	23.5372	0.819564	0.556708	1.47216	0.140977	0.984464
Sh3pxd2a	10.3422	0.996314	0.677269	1.47108	0.141271	0.984464
Pdgfc	9.69789	1.37635	0.935334	1.4715	0.141155	0.984464
Bcas1	6.35126	-1.17199	0.797586	-1.46942	0.14172	0.986083
Zrsr1	11.4807	-0.970723	0.660515	-1.46964	0.141658	0.986083
Nbea	15.5848	1.58542	1.07952	1.46864	0.141932	0.986804
Gm33280	4.60371	-1.5863	1.08148	-1.46679	0.142432	0.989531
Gm45745	1.69031	-2.84353	1.9392	-1.46634	0.142557	0.989638
Galnt3	59.7659	-1.02916	0.70228	-1.46545	0.142798	0.99056
2700046G09Rik	7.66536	-1.04431	0.712823	-1.46503	0.142912	0.990594
AI839979	85.4236	-1.01898	0.695879	-1.46431	0.143111	0.991218
Cyp4b1	8.84097	1.24679	0.851948	1.46345	0.143344	0.992077
Gm10501	8.17567	1.11205	0.760215	1.4628	0.143521	0.992549
Apol11a	5.74756	-1.4364	0.982461	-1.46204	0.143731	0.993247
Myo1h	13.523	-0.901192	0.617435	-1.45957	0.144407	0.994901
Ltb4r2	18.0861	-0.897362	0.614704	-1.45983	0.144337	0.994901
Clec10a	110.425	0.981091	0.671903	1.46017	0.144244	0.994901
1700047F07Rik	3.47103	1.63093	1.11738	1.4596	0.1444	0.994901
Klrd1	19.4647	-0.935595	0.641611	-1.4582	0.144786	0.995017
Fam171a2	48.2968	0.820606	0.562752	1.4582	0.144785	0.995017
Gsta4	49.624	0.830777	0.569835	1.45793	0.144861	0.995017
Grk5	12.8585	0.899222	0.616506	1.45858	0.144681	0.995017
Pigz	6.87573	1.21195	0.83162	1.45734	0.145023	0.995378
Spon2	8.41883	1.19215	0.81833	1.45681	0.145169	0.995632
Gm35986	2.10599	-2.09776	1.44316	-1.45358	0.146062	0.995758
Plau	5.08854	-1.40422	0.964938	-1.45525	0.145601	0.995758
Pcdhgb5	9.63685	-1.28427	0.883246	-1.45403	0.145938	0.995758
Itgb6	15.9559	-1.12693	0.774569	-1.45491	0.145695	0.995758
Ccdc30	6.48615	1.02131	0.702158	1.45453	0.145799	0.995758
Pdzph1	7.23641	1.10277	0.758543	1.4538	0.146002	0.995758
Abat	10.4285	1.2524	0.860512	1.45541	0.145556	0.995758
1700047O18Rik	1.78585	2.39957	1.64823	1.45585	0.145434	0.995758
Rnf43	54.575	-0.914655	0.629427	-1.45315	0.146181	0.995824
Qrfp	3.04258	-1.99339	1.37334	-1.45149	0.146642	0.997475
Otub2	94.4647	0.928639	0.639691	1.4517	0.146585	0.997475
Gm36638	3.55112	-1.56589	1.07994	-1.44999	0.147063	0.999586
C230057M02Rik	4.7987	-1.40275	0.968231	-1.44878	0.1474	0.999735
Ap1m2	22.9387	-0.978153	0.675181	-1.44873	0.147414	0.999735
Gm45155	3.88912	-1.48401	1.02668	-1.44545	0.148332	0.999948
Snord118	28.3711	-0.844621	0.583844	-1.44666	0.147993	0.999948
AC174780.1	43.3342	-0.840888	0.581858	-1.44518	0.148408	0.999948
Gm2830	37.3409	0.805475	0.557418	1.44501	0.148455	0.999948
Cbr3	19.8225	0.812261	0.56234	1.44443	0.148618	0.999948
P2ry10b	21.4774	0.814902	0.56379	1.4454	0.148346	0.999948
Tceal1	41.1835	0.836029	0.577803	1.44691	0.147922	0.999948
Gm20658	8.25513	1.10602	0.763752	1.44814	0.147577	0.999948
St3gal1	172.135	1.11832	0.773166	1.44642	0.14806	0.999948
Gm36208	5.9076	1.14371	0.791874	1.44431	0.148653	0.999948
Lrrc74b	2.81318	1.68489	1.16428	1.44716	0.147853	0.999948
Tnfrsf19	1.32662	-5.04751	5.14421	-0.981201	0.326493	1
Col8a1	1.76757	-5.0023	4.24365	-1.17877	0.238489	1
Col5a2	1.30025	-4.77222	5.1463	-0.927311	0.353765	1
Gp6	1.60989	-4.66044	3.27351	-1.42368	0.154539	1
Lrrc3	1.84505	-4.16036	3.75286	-1.10858	0.267609	1
4732465J04Rik	1.3314	-3.2375	2.2874	-1.41536	0.156962	1
Gm12403	1.4501	-3.05885	2.22703	-1.37351	0.169593	1
Gm8802	1.41337	-2.93763	2.03679	-1.44229	0.149221	1
Ednra	1.51639	-2.85057	5.17969	-0.550336	0.582089	1
Gm47594	1.58965	-2.69822	5.18473	-0.520418	0.602772	1
Igkv14-100	1.69771	-2.69817	5.18473	-0.520408	0.602779	1
Thbs2	3.35396	-2.57701	2.15798	-1.19418	0.232409	1
Rasgrf1	1.578	-2.52016	1.95543	-1.2888	0.197468	1
Gm4756	1.60924	-2.48208	1.92461	-1.28965	0.197172	1
Gm44907	1.81237	-2.45881	1.73176	-1.41984	0.155656	1
Gm10614	1.34416	-2.45421	2.00113	-1.22641	0.220044	1
Gm20069	1.27845	-2.41672	2.166	-1.11575	0.264527	1
Colec12	2.54818	-2.39733	1.91729	-1.25037	0.211164	1
Gm5389	1.29237	-2.38118	1.97187	-1.20757	0.227212	1
Gm26785	1.6466	-2.37414	1.98062	-1.19868	0.230651	1
Ccl22	3.87489	-2.37356	1.68293	-1.41037	0.15843	1
Nek11	1.28082	-2.3398	2.71892	-0.860561	0.38948	1
Gm10997	1.47936	-2.32137	1.77992	-1.3042	0.192165	1
Xlr	19.0077	-2.28011	1.77037	-1.28793	0.197772	1
Gm17121	1.31946	-2.25317	1.85029	-1.21774	0.223323	1
Col5a3	2.43791	-2.24246	1.59922	-1.40222	0.160848	1
Gm48161	1.47328	-2.23881	1.88535	-1.18748	0.235038	1
Gm26815	1.27797	-2.23685	2.86758	-0.780046	0.435364	1
Tmem151b	2.33579	-2.22265	1.57083	-1.41495	0.157082	1
4930500F10Rik	1.54558	-2.21088	1.91168	-1.15651	0.247471	1
Clec18a	1.66203	-2.21	2.29252	-0.964005	0.335043	1
Gm44423	1.46668	-2.20584	2.16309	-1.01976	0.307842	1
Klhl33	2.17375	-2.18507	1.75558	-1.24464	0.213264	1
Gm42729	1.42138	-2.18239	1.96086	-1.11298	0.265719	1
Gm16144	1.99376	-2.16589	1.63425	-1.32531	0.185068	1
Gm6522	1.77306	-2.1457	1.71864	-1.24849	0.211852	1
Gm44829	2.12075	-2.14342	1.67932	-1.27636	0.201827	1
Gm15740	1.52636	-2.14095	1.99455	-1.0734	0.283091	1
Tspan2os	1.49979	-2.10842	1.58865	-1.32718	0.18445	1
Gm11521	1.63354	-2.10275	1.72901	-1.21616	0.223926	1
Gm45137	1.86386	-2.08921	1.76665	-1.18258	0.236976	1
Gm48139	1.77848	-2.07546	1.70984	-1.21384	0.22481	1
Gm43430	2.69233	-2.05561	1.58604	-1.29607	0.194952	1
Ttn	1.90053	-2.05083	1.56926	-1.30688	0.191254	1
4930540M05Rik	1.84032	-2.03674	1.78039	-1.14398	0.25263	1
Ddx3y	1.69028	-2.03375	3.35046	-0.607005	0.543848	1
Ltbp2	5.25412	-2.02074	1.77877	-1.13603	0.255943	1
Gm24091	1.41583	-2.00224	2.00547	-0.998389	0.318091	1
Gm37755	1.54902	-2.00057	2.1155	-0.945673	0.344315	1
Ltf	619.489	-2.00044	1.41396	-1.41478	0.157134	1
Olfr1033	1.41171	-1.97263	1.87355	-1.05288	0.292394	1
Gm13921	1.63025	-1.96661	1.5837	-1.24178	0.214316	1
Mir27a	1.40683	-1.962	1.70699	-1.14939	0.250396	1
Gm37534	2.51682	-1.95674	1.7847	-1.0964	0.272903	1
Mst1r	2.79195	-1.95522	2.86807	-0.681721	0.495416	1
Dazl	1.62435	-1.94364	2.0397	-0.952901	0.34064	1
Gm45477	1.62412	-1.94065	1.79119	-1.08344	0.278613	1
Oit3	1.43752	-1.93936	2.02975	-0.955471	0.339339	1
Foxd4	1.47933	-1.89913	1.97048	-0.963788	0.335152	1
Gm44168	1.57783	-1.89771	1.84767	-1.02708	0.304384	1
6330403L08Rik	1.77856	-1.88792	1.57564	-1.19819	0.230844	1
Ccdc152	1.43158	-1.88673	2.00041	-0.943172	0.345593	1
Gal	2.01622	-1.88526	1.52054	-1.23986	0.215027	1
Gm16116	1.43502	-1.8836	1.87198	-1.00621	0.314316	1
Proca1	1.45299	-1.88309	2.25762	-0.834103	0.404223	1
Il1a	1.86278	-1.87546	1.98391	-0.945332	0.344489	1
Gpr21	1.72474	-1.86317	2.21097	-0.842693	0.3994	1
5430420F09Rik	1.73638	-1.86294	1.78632	-1.04289	0.296998	1
Ambp	1.50698	-1.8578	2.19298	-0.847158	0.396907	1
Gm28277	1.59359	-1.82661	1.66425	-1.09755	0.272399	1
D630029K05Rik	2.29983	-1.82367	1.61596	-1.12854	0.259093	1
Gm15526	1.48134	-1.82271	1.66633	-1.09385	0.274023	1
Spata46	2.80218	-1.80858	1.2858	-1.40657	0.159554	1
Ect2l	1.39982	-1.80355	2.05293	-0.878525	0.379659	1
CT573086.2	4.79365	-1.7953	1.25902	-1.42596	0.153881	1
Gm34908	2.0038	-1.79144	1.4072	-1.27305	0.202999	1
Lrp8os3	2.48294	-1.78906	1.24068	-1.442	0.149302	1
Adam1b	1.67803	-1.78682	2.01559	-0.886499	0.375349	1
Ighv1-15	26.1352	-1.77949	1.29832	-1.3706	0.170498	1
Ugt1a6b	1.33981	-1.77494	2.35223	-0.754578	0.450502	1
Gm15788	2.58916	-1.77462	1.28912	-1.37662	0.16863	1
Gm11457	1.45265	-1.77195	1.83119	-0.967652	0.333218	1
Gm7854	2.01615	-1.77162	1.47365	-1.2022	0.229287	1
Gm38309	1.28885	-1.77116	2.1196	-0.835613	0.403372	1
Gm42748	1.95867	-1.76649	1.44846	-1.21956	0.222631	1
Clmn	2.16841	-1.7658	1.50377	-1.17425	0.240293	1
Eid3	2.90188	-1.76359	1.3352	-1.32084	0.186554	1
Lrrc8e	1.96586	-1.75838	2.36598	-0.743193	0.457365	1
Ebf1	1.47164	-1.72208	2.15361	-0.799626	0.423928	1
Gm7269	2.34826	-1.71735	1.28063	-1.34102	0.179915	1
Gm37349	2.82585	-1.71714	1.1976	-1.43381	0.151626	1
Trav2	2.07965	-1.71293	1.78426	-0.960028	0.337041	1
Prelp	1.80193	-1.70701	2.02527	-0.842854	0.39931	1
Mapk4	3.50131	-1.70531	1.25256	-1.36146	0.173369	1
2610528A11Rik	2.01767	-1.69481	1.57952	-1.07299	0.283276	1
Gm43890	2.49952	-1.6714	1.61308	-1.03615	0.30013	1
Pax8	3.4416	-1.66839	1.35524	-1.23106	0.2183	1
Acod1	3.18316	-1.66831	1.38864	-1.2014	0.229598	1
Gm47122	2.00741	-1.66704	1.61403	-1.03284	0.301677	1
Gm33682	1.34628	-1.65239	1.82714	-0.904359	0.365805	1
Olfr1417	1.29592	-1.65195	2.09533	-0.788395	0.430466	1
Gm29773	2.62344	-1.65142	2.14988	-0.768145	0.442401	1
Cntnap1	2.13859	-1.65113	1.31428	-1.2563	0.209007	1
Psmb6-ps2	2.19394	-1.64723	1.38956	-1.18544	0.235845	1
Gm45718	4.57662	-1.64683	1.22712	-1.34203	0.179586	1
Rps15a-ps8	1.33501	-1.64339	1.85995	-0.883565	0.376931	1
Gm4761	1.61947	-1.64055	1.57247	-1.0433	0.296811	1
5730422E09Rik	2.60186	-1.6378	1.14799	-1.42667	0.153675	1
AC191865.2	3.54759	-1.63188	3.06994	-0.531569	0.595025	1
Gm48621	1.72748	-1.63036	1.48296	-1.0994	0.271595	1
Gm44065	2.80725	-1.62935	1.66276	-0.97991	0.327131	1
AC160411.1	2.3065	-1.62255	1.30061	-1.24754	0.212201	1
Gm10432	1.78984	-1.60952	2.02739	-0.793887	0.427261	1
Gm20681	2.44967	-1.60723	1.19034	-1.35023	0.176942	1
Gm47743	1.32481	-1.59909	2.41374	-0.662494	0.507655	1
Loxl4	3.11002	-1.59	1.20211	-1.32267	0.185945	1
Gm44078	1.3348	-1.58929	1.78117	-0.892274	0.372246	1
Col4a5	2.46876	-1.58701	4.22479	-0.375643	0.707183	1
Rpl10-ps1	2.06376	-1.58308	1.27363	-1.24296	0.213882	1
Gm16432	2.21247	-1.57457	1.16934	-1.34655	0.178126	1
Gm9733	190.393	-1.57205	1.09036	-1.44176	0.149369	1
Htra3	3.53813	-1.57074	1.16201	-1.35175	0.176456	1
Gm38042	1.40655	-1.56489	2.05468	-0.761625	0.446284	1
Apod	1.27451	-1.56075	2.68892	-0.580438	0.561619	1
Gm22596	1.32979	-1.55918	1.78571	-0.873142	0.382586	1
Gm26789	3.42592	-1.55659	1.15902	-1.34302	0.179264	1
Gm37490	2.08158	-1.55581	1.60517	-0.969251	0.33242	1
Hm629797	2.52686	-1.55409	1.36349	-1.13979	0.254376	1
Gm45472	2.28714	-1.53688	1.40455	-1.09422	0.27386	1
Gm11362	2.25013	-1.53634	1.35311	-1.13541	0.256202	1
Dpf1	1.44467	-1.53596	1.75339	-0.875994	0.381033	1
Trav6-3	2.74989	-1.53452	1.16943	-1.31219	0.189455	1
CT009518.1	1.34585	-1.5333	1.75845	-0.87196	0.38323	1
Lmo7	3.28165	-1.52608	1.27991	-1.19233	0.23313	1
Klri2	3.42452	-1.52152	1.26205	-1.2056	0.227973	1
Adgrf1	1.75101	-1.52038	1.63745	-0.928503	0.353147	1
Ddc	2.67717	-1.51945	1.38167	-1.09972	0.271453	1
Gm37909	1.36703	-1.51441	1.83323	-0.826089	0.408754	1
Dpep1	2.48145	-1.50966	1.80416	-0.836768	0.402723	1
Gm38377	3.43423	-1.50735	1.49568	-1.0078	0.313549	1
Gm11930	1.77003	-1.50598	1.50716	-0.999219	0.317688	1
Gm8956	1.62882	-1.50275	1.54188	-0.97462	0.329749	1
Cfap44	2.00462	-1.50235	1.69822	-0.884664	0.376338	1
Gm47731	1.57806	-1.49249	1.90331	-0.784152	0.432951	1
Ptch2	2.62451	-1.48656	1.32004	-1.12614	0.260105	1
Gm10640	2.43305	-1.48589	1.35647	-1.09541	0.273336	1
Gm9030	1.36265	-1.48218	1.88607	-0.785853	0.431954	1
Kcnrg	6.09529	-1.48177	1.09462	-1.35368	0.175837	1
Gm17812	1.43433	-1.46732	1.63543	-0.897207	0.369608	1
Gm17034	2.68237	-1.46722	1.29918	-1.12934	0.258753	1
Mir7655	1.577	-1.46584	1.68331	-0.870809	0.383859	1
Gm13882	2.28401	-1.46408	1.24468	-1.17627	0.239486	1
8030474K03Rik	4.11791	-1.4635	1.04841	-1.39592	0.16274	1
Gm31166	3.37686	-1.46236	1.22238	-1.19632	0.231571	1
Cyp4b1-ps2	2.85043	-1.46194	1.33726	-1.09323	0.274292	1
Nlrp1c-ps	1.3496	-1.45104	2.40838	-0.602497	0.546843	1
Gm5037	1.31956	-1.44885	1.71128	-0.846649	0.397191	1
B430219N15Rik	1.52865	-1.44866	1.80745	-0.801495	0.422845	1
1700003C15Rik	1.33387	-1.44678	1.638	-0.883259	0.377096	1
Ankmy1	2.4985	-1.44103	1.68628	-0.854564	0.392793	1
Nyap1	2.25798	-1.43498	1.40159	-1.02383	0.305918	1
Ablim2	3.05799	-1.42931	1.29465	-1.10402	0.269586	1
Syt2	1.78344	-1.42719	2.31167	-0.617384	0.536982	1
Gm8013	2.88511	-1.42633	1.25741	-1.13434	0.256653	1
Gm13283	1.86573	-1.42609	1.6674	-0.855281	0.392395	1
Chil3	837.92	-1.42504	1.35323	-1.05307	0.29231	1
Gm42549	1.76658	-1.42083	1.49005	-0.953546	0.340314	1
Gpr55	1.80469	-1.41998	1.81724	-0.781394	0.434571	1
Tsks	2.45913	-1.4193	1.21974	-1.16361	0.244581	1
Dkk3	1.62146	-1.4178	2.80005	-0.506349	0.612612	1
Gm11946	2.47289	-1.41633	1.38036	-1.02605	0.304866	1
1700064H15Rik	2.88561	-1.4162	1.26542	-1.11915	0.263076	1
Gm35339	2.49508	-1.41602	1.63945	-0.863714	0.387745	1
Gm43753	3.76601	-1.41513	1.24982	-1.13226	0.257524	1
Gm38056	1.77612	-1.41315	1.46327	-0.965749	0.33417	1
Tmc7	1.99512	-1.40517	1.89132	-0.742957	0.457508	1
Pax6	1.74011	-1.40266	1.4547	-0.964223	0.334934	1
Gm43331	5.10967	-1.40241	0.98811	-1.41929	0.155815	1
Gm18556	2.748	-1.39263	1.54191	-0.903186	0.366427	1
Vstm5	2.09319	-1.39235	1.41137	-0.986525	0.323876	1
Wdr49	2.99302	-1.39081	1.05571	-1.31742	0.187697	1
Gm48855	3.32771	-1.39049	1.19456	-1.16401	0.244418	1
Gm43011	4.49796	-1.38583	1.0405	-1.33188	0.1829	1
Gm13991	2.12673	-1.38519	1.19593	-1.15825	0.24676	1
F2rl1	4.36693	-1.38053	1.19437	-1.15587	0.247735	1
Slc36a1os	2.45267	-1.38038	1.54501	-0.893445	0.371619	1
4932443L11Rik	1.39742	-1.37957	2.03281	-0.678648	0.497361	1
Gm15510	4.13842	-1.37918	1.06119	-1.29965	0.193721	1
Gm47251	2.34667	-1.37567	1.37826	-0.998123	0.31822	1
Fam228b	4.39174	-1.37296	1.01491	-1.35279	0.176122	1
Gm20953	3.90482	-1.37263	1.01364	-1.35416	0.175687	1
1700092M07Rik	1.36989	-1.36892	1.79916	-0.760864	0.446738	1
Ms4a4d	2.25653	-1.36699	1.57121	-0.870023	0.384288	1
Gm42664	2.7555	-1.36475	1.20194	-1.13546	0.256183	1
Apof	1.36351	-1.3601	2.24791	-0.605052	0.545144	1
Gm15157	1.36579	-1.35887	2.38648	-0.569403	0.569083	1
Gm2253	1.34475	-1.35649	2.04759	-0.662481	0.507663	1
Acbd7	1.98539	-1.35575	1.36089	-0.996223	0.319142	1
Gm15774	3.9949	-1.35148	1.10761	-1.22018	0.222395	1
Gm10616	1.84968	-1.34697	1.49395	-0.901617	0.36726	1
Gm12828	1.70032	-1.34528	1.63857	-0.821006	0.411643	1
Lox	3.38724	-1.34018	1.58529	-0.845387	0.397895	1
Gm44745	2.20255	-1.33978	1.49725	-0.894829	0.370878	1
Gm8532	1.61409	-1.33598	1.61051	-0.829541	0.406798	1
Stap2	2.51021	-1.3305	1.26617	-1.0508	0.29335	1
Col9a3	5.05594	-1.33029	1.44186	-0.922621	0.356205	1
Gjd3	2.05767	-1.32994	1.2967	-1.02564	0.305063	1
Gm6451	1.84587	-1.32897	1.38524	-0.959382	0.337366	1
Gm18942	1.74473	-1.32733	1.42948	-0.928544	0.353125	1
Btnl1	2.88509	-1.32723	1.48615	-0.893065	0.371822	1
Gm12136	2.01609	-1.32614	1.23973	-1.06971	0.284752	1
Slco4c1	8.47003	-1.32384	1.50986	-0.876796	0.380598	1
Synpo2l	3.17772	-1.32282	1.11865	-1.18252	0.236999	1
Sned1	5.20952	-1.31727	0.934005	-1.41034	0.158439	1
Gm48564	1.87693	-1.31631	1.91024	-0.68908	0.490773	1
0610005C13Rik	2.87492	-1.31253	1.07408	-1.222	0.221707	1
Fbln5	6.42835	-1.3095	0.91156	-1.43655	0.150845	1
Scn3b	3.92608	-1.30771	1.42926	-0.914956	0.360215	1
Aldh1a3	2.25148	-1.30765	1.45316	-0.899867	0.368191	1
Gm42473	3.94946	-1.30629	0.927496	-1.4084	0.159012	1
Gm43099	2.27928	-1.30444	1.3437	-0.970785	0.331655	1
Jph3	3.48264	-1.30192	1.26028	-1.03305	0.301582	1
Olfml2b	4.56286	-1.29986	1.30728	-0.994327	0.320064	1
Sema4g	1.54316	-1.29857	1.86564	-0.696042	0.486403	1
AL645745.1	2.80841	-1.29742	1.12757	-1.15063	0.249883	1
Gm37140	1.38739	-1.29655	2.04165	-0.635049	0.525396	1
Gm43533	2.07344	-1.2959	1.78242	-0.727045	0.467198	1
H60b	2.56697	-1.29587	1.31977	-0.981887	0.326156	1
Gm44949	1.49426	-1.29566	1.5563	-0.832525	0.405113	1
Mettl21b	1.91983	-1.29482	1.36012	-0.951992	0.341101	1
Gm15742	5.00911	-1.2947	0.901082	-1.43683	0.150768	1
Dnah2	2.26206	-1.29432	1.51617	-0.853675	0.393285	1
Ccdc92b	2.20674	-1.29122	1.80956	-0.713552	0.475504	1
Gm37306	1.35905	-1.28944	1.80254	-0.715344	0.474396	1
Gm33023	3.82442	-1.28669	0.953344	-1.34966	0.177125	1
Pcolce	4.61646	-1.28435	1.05781	-1.21416	0.224687	1
Gm45746	1.35272	-1.28184	2.00978	-0.6378	0.523604	1
AC164302.1	3.33684	-1.2817	1.03208	-1.24187	0.214284	1
9630010A21Rik	2.22465	-1.27219	1.87705	-0.677758	0.497925	1
Gm15738	3.12177	-1.27068	1.1538	-1.1013	0.270767	1
Mmp13	3.96037	-1.26478	1.07066	-1.18131	0.237478	1
Slc34a1	4.55443	-1.26011	0.957056	-1.31665	0.187954	1
Nlrp12	8.77893	-1.25856	1.16013	-1.08484	0.277991	1
Dsp	5.1849	-1.25834	1.20462	-1.0446	0.296209	1
Tsnaxip1	2.3997	-1.25816	1.32901	-0.946695	0.343794	1
Gm7805	4.23322	-1.2548	0.933892	-1.34363	0.179068	1
Gm9923	3.04532	-1.25307	1.07211	-1.16878	0.242492	1
Gm16152	1.71424	-1.25133	1.57052	-0.796762	0.425589	1
Mir7669	1.83291	-1.25115	1.5513	-0.80652	0.419943	1
Zfp112	4.06519	-1.248	0.984299	-1.2679	0.204833	1
Rpl35a-ps3	4.89011	-1.24339	0.922632	-1.34766	0.177768	1
Fth-ps2	2.0658	-1.24065	1.33889	-0.926626	0.354121	1
Zfp960	1.7519	-1.23812	1.7088	-0.724555	0.468725	1
Spata9	2.28268	-1.23793	1.42179	-0.870681	0.383928	1
1300014J16Rik	5.4404	-1.23737	0.871243	-1.42024	0.155539	1
Gm47921	1.78912	-1.23415	1.42906	-0.863615	0.387799	1
Gm36985	1.29027	-1.23372	2.0259	-0.608977	0.54254	1
Gm4959	2.00935	-1.23331	1.47094	-0.838452	0.401777	1
Tmem72	1.5687	-1.23229	1.55663	-0.791636	0.428573	1
Gm13371	1.46961	-1.23128	1.77871	-0.692231	0.488793	1
Gm26944	1.2888	-1.23	1.96051	-0.627389	0.530405	1
Gm46142	1.82061	-1.22886	1.27512	-0.963722	0.335185	1
Gm17705	1.70071	-1.22723	1.76214	-0.696443	0.486152	1
Gm37568	1.93261	-1.22405	1.61663	-0.75716	0.448954	1
D630033O11Rik	2.75368	-1.21958	1.18534	-1.02889	0.303533	1
AI480526	1.84797	-1.21849	1.61194	-0.755914	0.4497	1
AC157566.3	5.89274	-1.21653	1.86389	-0.652682	0.513961	1
Gm40841	1.81942	-1.21514	1.55724	-0.780317	0.435205	1
AC154760.1	3.35185	-1.21206	0.933364	-1.29859	0.194084	1
Gm6793	3.25387	-1.2109	1.00946	-1.19955	0.230312	1
Gm28791	1.96782	-1.20917	1.60238	-0.754607	0.450485	1
Ighv1-73	2.82544	-1.20882	1.37132	-0.881503	0.378046	1
Gm45246	1.96414	-1.20256	1.54693	-0.777383	0.436933	1
A230072E10Rik	2.15634	-1.20212	1.45811	-0.824435	0.409692	1
Slc16a3	267.602	-1.20051	1.13967	-1.05339	0.292163	1
Gm29114	1.52337	-1.1992	2.22144	-0.53983	0.589314	1
Gm11367	1.79587	-1.19821	1.33473	-0.897712	0.369339	1
4930549C15Rik	2.16582	-1.19756	1.28231	-0.933906	0.350352	1
Slc35g3	1.39308	-1.19737	2.25593	-0.530763	0.595583	1
Gm11100	2.50977	-1.1951	1.18403	-1.00935	0.312808	1
Gm36975	1.84791	-1.19473	1.59709	-0.748068	0.454419	1
Htr2b	1.49138	-1.19458	1.59672	-0.748146	0.454372	1
Gm48673	3.88212	-1.19295	1.13285	-1.05306	0.292315	1
Asb10	1.33061	-1.19292	2.17271	-0.549046	0.582974	1
Akap5	2.48639	-1.19132	1.3574	-0.877649	0.380134	1
Rhov	5.20071	-1.19117	1.11748	-1.06594	0.28645	1
Cd4	13.2823	-1.19099	0.854325	-1.39407	0.163295	1
Gm17511	1.57772	-1.19043	1.61142	-0.738747	0.460061	1
Gm13842	4.90456	-1.18653	0.922944	-1.28559	0.198586	1
Gm11973	3.17462	-1.18518	1.1516	-1.02916	0.303404	1
Gm10371	3.36854	-1.18435	1.41462	-0.83722	0.402469	1
AC139758.2	3.64125	-1.18425	1.0323	-1.1472	0.2513	1
Slfn14	5.05926	-1.18391	0.993956	-1.19111	0.233609	1
C230088H06Rik	1.68735	-1.18334	1.61649	-0.732039	0.464144	1
Cdc34b	2.9142	-1.18208	1.17123	-1.00927	0.312847	1
Slc12a5	2.26317	-1.17794	1.54464	-0.762596	0.445704	1
Igfbp6	2.31045	-1.17729	1.37211	-0.858013	0.390885	1
AC147041.1	2.5304	-1.17527	1.19118	-0.98664	0.323819	1
Txn-ps1	2.93176	-1.17491	1.21168	-0.969657	0.332218	1
Gm4991	1.79985	-1.17313	1.39562	-0.840581	0.400583	1
Gm30918	2.08229	-1.1726	1.76307	-0.665093	0.505991	1
Efcab12	2.91769	-1.17126	1.36984	-0.855036	0.392531	1
Gm32036	2.74213	-1.17121	1.3097	-0.894258	0.371184	1
AL591952.3	6.23928	-1.16986	0.872283	-1.34114	0.179874	1
Gm5630	1.93033	-1.16939	1.39765	-0.836686	0.402769	1
Alox5	264.221	-1.16871	1.13822	-1.02679	0.304517	1
Fxyd7	1.83524	-1.16751	1.51033	-0.773017	0.439512	1
Gm11405	1.352	-1.16695	1.98837	-0.586889	0.557278	1
Gm13252	1.7631	-1.1664	1.52491	-0.764896	0.444334	1
Gm10575	1.86763	-1.16631	1.38067	-0.84474	0.398256	1
Adgrg6	3.38719	-1.1635	1.98206	-0.587015	0.557194	1
Gm37170	1.69012	-1.16127	1.78057	-0.652187	0.51428	1
Ywhaq-ps2	4.55465	-1.16122	0.933498	-1.24394	0.213521	1
Gm9252	3.00762	-1.15564	1.13565	-1.0176	0.308868	1
Gm47087	2.4003	-1.15486	1.65363	-0.698375	0.484942	1
Gm7480	1.54748	-1.15343	1.67196	-0.689871	0.490275	1
Dchs1	2.68923	-1.15129	4.78575	-0.240567	0.809891	1
AC169509.2	3.29048	-1.15056	1.03278	-1.11404	0.265261	1
1700028N14Rik	2.8363	-1.15013	1.07556	-1.06933	0.284921	1
Gm16523	3.35499	-1.14903	1.18957	-0.965919	0.334084	1
Lilrb4	10.3603	-1.14788	1.05446	-1.0886	0.276332	1
Gm48562	1.86414	-1.14551	1.71629	-0.667433	0.504495	1
Gm19719	3.4576	-1.14338	1.41874	-0.805911	0.420294	1
Trbc2	1.34129	-1.14216	1.71267	-0.666891	0.504842	1
Gm6365	2.59225	-1.14063	1.16169	-0.981875	0.326161	1
Gm37285	3.23409	-1.14059	1.03233	-1.10487	0.269214	1
Gm45240	2.26989	-1.13942	1.33525	-0.853343	0.393469	1
Gm10814	2.26955	-1.13919	1.50728	-0.75579	0.449775	1
Ret	2.58103	-1.13892	1.2316	-0.924745	0.355099	1
Lmntd2	5.92077	-1.13709	1.09213	-1.04117	0.297797	1
4930429F24Rik	1.87345	-1.13599	1.43578	-0.791196	0.42883	1
Celf3	1.84485	-1.13585	1.64421	-0.690818	0.48968	1
Gm44093	1.27611	-1.13562	2.6295	-0.431879	0.66583	1
Rab11fip4os1	2.86849	-1.13526	1.12957	-1.00503	0.31488	1
Gm39139	1.36016	-1.13414	3.73829	-0.303384	0.761597	1
Sytl4	262.801	-1.13336	0.935211	-1.21188	0.225558	1
Bach2it1	5.59066	-1.1298	0.852425	-1.3254	0.185039	1
1810020O05Rik	6.02878	-1.12863	0.78833	-1.43167	0.152237	1
Gm15682	3.09712	-1.12142	1.04924	-1.06879	0.285166	1
Gm6710	7.84051	-1.1209	1.09897	-1.01996	0.307747	1
Tgfbr3l	2.95367	-1.12032	1.08492	-1.03263	0.301779	1
Gm43403	1.63613	-1.119	1.65321	-0.676863	0.498493	1
Gm8666	1.60933	-1.11858	1.59349	-0.701967	0.4827	1
Gm19951	1.72423	-1.11799	1.99632	-0.560026	0.575462	1
Gm33370	6.50286	-1.11782	0.828035	-1.34997	0.177026	1
Gm47121	1.36776	-1.11456	2.06385	-0.54004	0.58917	1
Mdk	2.74538	-1.11388	1.23305	-0.90335	0.36634	1
Folr1	5.07506	-1.11386	0.823623	-1.35239	0.17625	1
Mir7671	1.91749	-1.11243	1.52806	-0.728	0.466614	1
Tcrg-C1	7.29062	-1.10953	0.818722	-1.3552	0.175354	1
Gm45757	7.08101	-1.10716	0.804073	-1.37694	0.168531	1
Gm28085	1.90809	-1.1064	1.63215	-0.677882	0.497846	1
Gm12722	1.5013	-1.10496	1.59493	-0.692794	0.488439	1
Gm28455	2.28173	-1.10117	1.35443	-0.813015	0.416209	1
Gm6728	2.91105	-1.10101	0.998848	-1.10228	0.270342	1
2010300C02Rik	5.29967	-1.10022	1.02806	-1.07019	0.284534	1
Gm9949	5.4836	-1.09736	0.820064	-1.33814	0.180851	1
Prrt3	5.4509	-1.09735	0.908805	-1.20746	0.227255	1
Gm8512	1.27719	-1.09608	2.07752	-0.52759	0.597784	1
Gsg1	6.08431	-1.09506	0.915831	-1.1957	0.231813	1
Col6a1	4.12976	-1.09279	1.08708	-1.00525	0.314778	1
Kcnh4	1.7117	-1.08924	1.96543	-0.554196	0.579445	1
Gm29755	2.14027	-1.08922	1.28619	-0.846857	0.397075	1
Chrnb2	6.92348	-1.08266	0.877431	-1.2339	0.217239	1
AC151836.1	1.74944	-1.08168	1.60111	-0.675579	0.499308	1
Gm48557	1.46593	-1.08063	1.62026	-0.666948	0.504805	1
Gm48607	2.06833	-1.07911	1.25698	-0.858501	0.390616	1
Rpl31-ps1	1.68435	-1.07845	1.51178	-0.713362	0.475622	1
Gm42567	3.49503	-1.07723	1.0677	-1.00892	0.313011	1
Gm31763	2.95716	-1.07721	1.10869	-0.971609	0.331245	1
Spp1	123.735	-1.07706	0.881265	-1.22218	0.22164	1
4930432B10Rik	2.13164	-1.07662	1.21082	-0.889171	0.373911	1
Kng2	2.57319	-1.07488	1.32851	-0.809088	0.418465	1
Gm6416	6.04786	-1.07465	1.06226	-1.01166	0.311701	1
Gm42576	5.18332	-1.07288	0.953709	-1.12495	0.260609	1
4930404N11Rik	3.33148	-1.07189	1.2694	-0.844407	0.398442	1
Gm14323	1.6055	-1.07151	1.38715	-0.772453	0.439846	1
Fam196a	1.55551	-1.07078	1.70854	-0.626718	0.530844	1
Col14a1	6.32513	-1.06819	1.34021	-0.797029	0.425434	1
Gm11787	6.59221	-1.06648	0.750683	-1.42069	0.155408	1
6030460B20Rik	3.3423	-1.06488	1.25132	-0.851006	0.394766	1
Pram1	2.33703	-1.0642	1.26177	-0.843416	0.398996	1
Gm47689	2.17177	-1.0619	1.40767	-0.754366	0.450629	1
1700003G18Rik	1.74245	-1.06036	1.74679	-0.607035	0.543828	1
Gm11702	3.16192	-1.06011	0.995325	-1.06509	0.286835	1
Gm29243	5.90509	-1.05971	0.837833	-1.26482	0.205935	1
Gm34574	4.38035	-1.05753	1.01512	-1.04178	0.297515	1
Akirin1-ps	1.5588	-1.05649	1.72734	-0.611628	0.540784	1
Gm16938	4.83364	-1.05589	0.942867	-1.11987	0.262768	1
Kcnn1	5.66852	-1.05522	0.97811	-1.07883	0.280662	1
Serp2	1.4647	-1.0547	1.76491	-0.597591	0.550113	1
Tnni1	5.60854	-1.05294	0.879246	-1.19754	0.231094	1
Gm47963	6.47102	-1.05285	1.22173	-0.861764	0.388817	1
Gm35715	3.07931	-1.05267	1.08081	-0.973964	0.330074	1
Kif5c	1.72145	-1.05164	2.09798	-0.501262	0.616187	1
Gm5628	2.26442	-1.05149	1.31097	-0.802071	0.422512	1
Gm43471	2.57497	-1.04968	1.13274	-0.92667	0.354098	1
Gm14820	2.13169	-1.04957	1.3633	-0.769875	0.441374	1
Noxred1	11.863	-1.04836	0.781777	-1.34099	0.179923	1
Lca5l	1.47526	-1.04376	1.8181	-0.574091	0.565906	1
AC127697.1	2.74732	-1.0416	1.08844	-0.956967	0.338584	1
Gm10433	3.98315	-1.04014	0.994274	-1.04613	0.295502	1
Gm15644	1.38824	-1.03993	2.12478	-0.489428	0.624539	1
Pdcd1	6.49705	-1.038	0.84699	-1.22551	0.220383	1
Zpbp2	4.4722	-1.03713	0.938475	-1.10513	0.269105	1
F9	1.4747	-1.03654	2.34362	-0.442283	0.658284	1
Gm2287	2.97697	-1.03579	1.145	-0.904623	0.365665	1
Gm45428	6.87692	-1.03544	0.791418	-1.30834	0.19076	1
Gm6594	1.61341	-1.03538	1.4726	-0.703097	0.481995	1
Gm26514	1.90994	-1.03454	1.79662	-0.575825	0.564733	1
Pcdhga2	3.02333	-1.03329	1.23999	-0.833309	0.404671	1
Hykk	3.00273	-1.03308	1.82897	-0.564845	0.572179	1
Gm9231	5.33171	-1.03182	0.825312	-1.25022	0.211219	1
Adam4	3.89852	-1.03074	0.866666	-1.18932	0.234313	1
Tas1r3	8.01169	-1.02959	1.11641	-0.922228	0.35641	1
Gm26802	2.98816	-1.02573	1.67145	-0.613676	0.539429	1
Gm37696	2.46855	-1.01787	1.25438	-0.811454	0.417105	1
Mettl21c	1.54336	-1.01718	2.15826	-0.471299	0.637427	1
A530010L16Rik	4.91138	-1.01664	0.975749	-1.04191	0.297453	1
Cdv3-ps	1.59428	-1.01639	1.66114	-0.611861	0.54063	1
Dnmt3c	2.73898	-1.0141	1.38321	-0.733146	0.463469	1
S100a4	3.92842	-1.01383	0.900944	-1.1253	0.260463	1
Popdc2	1.58999	-1.0135	1.51021	-0.671098	0.502158	1
Ksr2	8.31899	-1.01157	0.768561	-1.31619	0.188111	1
Gm15567	1.54449	-1.01072	1.96657	-0.513949	0.607288	1
Trbv1	9.11886	-1.01072	0.724602	-1.39486	0.163058	1
Aldoa	9.04226	-1.01054	0.755208	-1.33809	0.180866	1
Trbc1	9.23776	-1.00992	0.750766	-1.34518	0.178566	1
Gm44995	1.34134	-1.0099	1.85346	-0.544875	0.585839	1
Gm48684	1.27884	-1.00842	1.85562	-0.543441	0.586826	1
Gm15285	1.57771	-1.00685	1.80367	-0.55822	0.576694	1
Gm38140	7.54259	-1.00665	0.761021	-1.32276	0.185916	1
Slc6a1	1.34474	-1.00647	4.00249	-0.251462	0.801457	1
Rpl19-ps9	2.77171	-1.00619	1.10767	-0.90839	0.363672	1
Agt	4.81839	-1.00578	1.05364	-0.954575	0.339793	1
Gm12314	1.492	-1.00561	1.7339	-0.579969	0.561935	1
Ugt1a6a	4.54757	-1.00482	1.02184	-0.983344	0.325438	1
Clrn3	2.33251	-1.00197	1.68917	-0.59317	0.553067	1
Gm26857	6.86817	-0.999415	0.866196	-1.1538	0.248583	1
Gm13133	3.10438	-0.999233	1.01529	-0.984184	0.325025	1
Ypel4	2.37959	-0.996097	1.53476	-0.649026	0.516322	1
Atl1	8.00284	-0.994901	0.795416	-1.25079	0.21101	1
Gm14391	2.58082	-0.990553	1.21577	-0.814751	0.415215	1
Gm4835	5.71213	-0.989004	0.779052	-1.2695	0.204264	1
Gm14167	4.02257	-0.988444	0.99098	-0.997441	0.31855	1
Serpinb1b	2.15854	-0.98796	1.38071	-0.715547	0.474271	1
Trav13n-4	4.08818	-0.987547	0.914712	-1.07963	0.280309	1
Cracr2a	110.669	-0.987117	0.711403	-1.38756	0.16527	1
2310074N15Rik	6.68247	-0.986136	0.747305	-1.31959	0.186972	1
Wdr46-ps	2.06528	-0.984133	1.58146	-0.622292	0.53375	1
Plch1	6.05758	-0.9825	0.945349	-1.0393	0.298666	1
Stxbp3-ps	2.51198	-0.981933	1.11015	-0.884506	0.376423	1
Pla1a	1.87145	-0.979401	1.50768	-0.649608	0.515946	1
Selenot-ps	1.3581	-0.978259	1.64099	-0.596138	0.551083	1
Gm47730	1.29064	-0.97766	2.04097	-0.479018	0.631926	1
Gm18514	2.07309	-0.976624	1.44234	-0.677109	0.498337	1
Gm32401	2.19843	-0.975987	1.27647	-0.764598	0.444511	1
Gm9796	3.20111	-0.975885	0.965728	-1.01052	0.312248	1
Gm37009	2.169	-0.974043	1.39125	-0.700121	0.483852	1
AC117831.2	6.87949	-0.972712	0.769153	-1.26465	0.205996	1
Gm10069	4.42516	-0.971125	0.906768	-1.07097	0.284181	1
Gm13352	2.06192	-0.970778	1.39274	-0.697027	0.485786	1
Gm9085	1.8626	-0.97045	1.54929	-0.626383	0.531063	1
A430105I19Rik	12.9149	-0.969913	1.00873	-0.961519	0.336291	1
BC024063	6.46753	-0.969477	1.19049	-0.814354	0.415442	1
Gm11739	5.84196	-0.969256	0.741059	-1.30793	0.190896	1
Pcdhga4	3.10665	-0.96874	1.3511	-0.717004	0.473372	1
F3	4.60049	-0.967622	1.08829	-0.889118	0.37394	1
Padi3	2.2299	-0.964089	1.51311	-0.637158	0.524022	1
Tmsb15l	1.78703	-0.963337	1.47972	-0.651025	0.51503	1
Dnmt3l	12.0263	-0.963336	0.738175	-1.30502	0.191885	1
Gm37469	2.55908	-0.960672	1.30436	-0.736507	0.461423	1
Nkd1	2.41267	-0.958696	1.51828	-0.631436	0.527755	1
Gm37510	12.6385	-0.957544	0.680513	-1.40709	0.1594	1
Gm20784	2.26536	-0.956478	1.52939	-0.625399	0.531709	1
Gm40787	3.14314	-0.955662	1.0243	-0.93299	0.350825	1
Als2cr12	1.39431	-0.955585	2.00572	-0.47643	0.633768	1
Pla2g2d	6.73057	-0.954621	0.852503	-1.11979	0.262805	1
A530017D24Rik	5.93274	-0.954097	0.775208	-1.23076	0.218412	1
Gm15795	3.11301	-0.952434	1.06742	-0.89228	0.372243	1
Snord93	1.78934	-0.951531	1.32168	-0.719941	0.471561	1
Lrrc73	2.76634	-0.949485	1.11089	-0.854709	0.392712	1
AA467197	2.69297	-0.948282	1.04198	-0.910079	0.362781	1
Mansc4	1.37369	-0.946946	1.90578	-0.496881	0.619273	1
Gm38200	6.35652	-0.944814	0.791833	-1.1932	0.232792	1
Gm5596	8.61486	-0.943719	0.698497	-1.35107	0.176673	1
Map3k15	21.6059	-0.943426	0.818274	-1.15295	0.248933	1
Gm13602	1.36153	-0.94338	1.71223	-0.550964	0.581658	1
Rpsa-ps11	1.97747	-0.942966	1.44551	-0.65234	0.514182	1
Mmp23	2.35995	-0.942081	1.53673	-0.613044	0.539847	1
Gm8444	2.02512	-0.940708	1.41322	-0.665649	0.505636	1
Bco1	8.74112	-0.937114	0.729629	-1.28437	0.199012	1
Lepr	7.82315	-0.933992	1.19156	-0.783842	0.433133	1
Gm44734	2.76875	-0.932081	1.20828	-0.771411	0.440463	1
Gm11998	4.2831	-0.931672	0.901068	-1.03396	0.301153	1
Gm28512	4.72509	-0.931199	0.868028	-1.07278	0.283372	1
Gm5385	2.05265	-0.930301	1.31776	-0.705972	0.480205	1
Tex38	1.48737	-0.928903	1.64022	-0.566327	0.571171	1
Olfr433	5.02956	-0.927319	1.17645	-0.788233	0.43056	1
BC022960	25.2748	-0.926932	0.722382	-1.28316	0.199436	1
Tlr1	72.9339	-0.9269	0.671936	-1.37945	0.167757	1
AC123705.1	5.14377	-0.926081	1.04612	-0.885253	0.37602	1
Zfp819	8.38844	-0.925905	1.44135	-0.642387	0.520622	1
Gm26780	7.44512	-0.924913	0.78281	-1.18153	0.237393	1
4930451G09Rik	28.5806	-0.924297	0.651764	-1.41815	0.156148	1
Gm16536	5.29604	-0.922581	0.853507	-1.08093	0.279729	1
Gm44199	7.61228	-0.922288	0.703985	-1.3101	0.190163	1
Gm45091	9.84778	-0.92113	0.750589	-1.22721	0.219744	1
Gm43810	1.70059	-0.920506	1.59674	-0.576492	0.564283	1
Stard9	21.2702	-0.919747	0.879165	-1.04616	0.295488	1
Gm24497	4.37181	-0.918004	0.849882	-1.08015	0.280073	1
Gm31108	5.25717	-0.917815	0.847013	-1.08359	0.278547	1
Gm11992	8.34931	-0.917617	0.677451	-1.35451	0.175572	1
AI182371	2.28522	-0.917208	1.43295	-0.640083	0.522119	1
Arhgap27os3	35.4098	-0.916861	0.648752	-1.41327	0.157577	1
Gm29125	2.86766	-0.916029	1.11028	-0.825045	0.409346	1
Gm8655	3.96763	-0.913661	0.966397	-0.945431	0.344439	1
Gm43273	2.24849	-0.909793	1.69231	-0.537604	0.59085	1
AL731707.1	2.55324	-0.909111	1.2433	-0.731207	0.464653	1
Gm16192	3.51248	-0.908534	1.00952	-0.899968	0.368137	1
Gm47772	7.45105	-0.907377	0.704292	-1.28835	0.197623	1
Synpo	13.2373	-0.905905	0.691491	-1.31007	0.190171	1
AC123870.1	4.61478	-0.904734	0.922143	-0.981121	0.326533	1
Gm43773	1.30674	-0.903092	2.35974	-0.382708	0.701936	1
Ccl8	5.4083	-0.90309	0.926491	-0.974743	0.329688	1
Gm42435	9.1648	-0.901572	0.782134	-1.15271	0.24903	1
Zfp469	1.43091	-0.899242	1.9442	-0.462525	0.643705	1
Nmbr	1.27325	-0.896753	2.29028	-0.391546	0.695393	1
Zfyve28	7.20621	-0.895768	0.737368	-1.21482	0.224436	1
Rasal1	19.2082	-0.895642	0.832743	-1.07553	0.282137	1
Gm44126	3.35088	-0.895191	0.999697	-0.895462	0.37054	1
Cdo1	3.02073	-0.894969	1.33954	-0.668117	0.504059	1
Colca2	8.8065	-0.893733	0.686963	-1.30099	0.193262	1
Gm47705	2.34969	-0.893087	1.15399	-0.773912	0.438983	1
Pde3b	247.457	-0.892526	0.965317	-0.924593	0.355177	1
Gm15651	5.7363	-0.892496	0.952578	-0.936927	0.348796	1
Gm6916	3.97916	-0.891427	0.89552	-0.995429	0.319528	1
Wdr47	79.0201	-0.890655	0.744193	-1.19681	0.231382	1
Gm38843	15.001	-0.88999	0.657017	-1.35459	0.175548	1
9530046B11Rik	2.69793	-0.889335	1.2112	-0.734257	0.462792	1
Pcdhga12	3.15991	-0.889043	1.11513	-0.797258	0.425301	1
Tppp	3.11501	-0.888548	1.3704	-0.648386	0.516735	1
Gm16573	1.61769	-0.888517	1.69178	-0.525198	0.599446	1
Gprin3	14.5228	-0.888261	0.65288	-1.36053	0.173663	1
Unc5cl	2.0012	-0.888237	1.42235	-0.624486	0.532308	1
Dse	63.848	-0.886087	0.615454	-1.43973	0.149944	1
Gm43444	1.4252	-0.884491	1.69674	-0.521288	0.602166	1
Dusp8	2.61425	-0.884215	1.07283	-0.824187	0.409833	1
Tsga10ip	3.7455	-0.883992	1.07044	-0.825823	0.408905	1
Drc7	114.534	-0.883478	0.71507	-1.23551	0.21664	1
Gm11687	2.36245	-0.882518	1.21235	-0.727943	0.466648	1
Gpr82	1.72836	-0.882482	1.76436	-0.50017	0.616955	1
Kctd11	94.135	-0.881332	0.688657	-1.27979	0.200621	1
Gm44104	2.87881	-0.880084	1.95754	-0.449586	0.653009	1
P2rx3	12.1122	-0.878817	0.717157	-1.22542	0.220418	1
Gm3055	4.49019	-0.8788	1.06079	-0.828439	0.407422	1
mt-Nd4l	6.75833	-0.878498	0.7558	-1.16234	0.245096	1
Rem2	5.06679	-0.877426	0.811697	-1.08098	0.279707	1
Gm28865	2.31953	-0.876657	1.26488	-0.693075	0.488263	1
Il18r1	45.8545	-0.876169	0.612362	-1.4308	0.152487	1
Tlr7	76.5335	-0.875488	0.655198	-1.33622	0.181478	1
Rybp-ps	2.25279	-0.875401	1.21776	-0.71886	0.472227	1
Gm24366	6.63911	-0.874943	0.848544	-1.03111	0.302489	1
Gm26880	1.90438	-0.874803	1.46102	-0.598763	0.549331	1
Kbtbd6	76.7407	-0.874695	0.672451	-1.30076	0.193342	1
Gm18101	6.26179	-0.874567	0.762979	-1.14625	0.25169	1
Chd5	2.71523	-0.871276	1.50981	-0.577078	0.563886	1
Plppr2	8.62873	-0.869493	0.668685	-1.3003	0.193497	1
Gm13198	1.47764	-0.86847	1.49862	-0.579515	0.562242	1
Gm11520	3.12973	-0.86847	1.05606	-0.822368	0.410867	1
Morn3	2.15719	-0.86713	1.25379	-0.691607	0.489184	1
Ly6g	3.53673	-0.867098	1.04401	-0.830546	0.40623	1
Gm2926	6.29514	-0.864674	0.782969	-1.10435	0.26944	1
Ntng2	13.3372	-0.864438	0.678977	-1.27315	0.202966	1
E430014B02Rik	4.9273	-0.863377	0.926825	-0.931543	0.351573	1
Lrrc27	19.6234	-0.862784	0.63	-1.3695	0.170843	1
Gm8219	4.27203	-0.862687	0.89918	-0.959415	0.33735	1
Gm7008	11.8984	-0.862003	0.656056	-1.31392	0.188874	1
Slc9a2	11.7227	-0.86173	0.698506	-1.23368	0.217324	1
Smpd5	19.4956	-0.861611	0.616736	-1.39705	0.162399	1
Lpar1	11.6077	-0.860713	1.0157	-0.847405	0.396769	1
Gm5069	6.06495	-0.859966	0.844845	-1.0179	0.308727	1
Gm47992	1.40536	-0.859855	1.95597	-0.439605	0.660223	1
Gm12522	8.55059	-0.859817	0.766403	-1.12189	0.261911	1
Gm14401	1.71913	-0.859284	2.5188	-0.341149	0.732992	1
A930041C12Rik	9.03578	-0.858597	0.754653	-1.13774	0.25523	1
Gm14439	2.44601	-0.858184	1.38481	-0.619712	0.535447	1
Gm1866	5.17586	-0.857528	0.789342	-1.08638	0.277309	1
Gm20045	8.79773	-0.856717	0.739534	-1.15845	0.246678	1
4930595D18Rik	4.36469	-0.856076	1.09893	-0.779008	0.435975	1
AC136376.2	5.97078	-0.853817	0.770622	-1.10796	0.26788	1
Gm37738	2.53823	-0.853344	1.163	-0.733741	0.463107	1
Gm29336	2.85013	-0.852701	1.11018	-0.768076	0.442442	1
Gm15784	3.3219	-0.852206	1.03782	-0.821149	0.411561	1
Amdhd1	11.9558	-0.852041	0.710916	-1.19851	0.230718	1
Gm20430	4.13586	-0.851011	0.891944	-0.954108	0.340029	1
Wisp2	1.59139	-0.850381	1.72871	-0.491916	0.622778	1
Gm6085	2.94789	-0.849863	1.03814	-0.818644	0.41299	1
Acaa1b	5.06281	-0.848095	0.824311	-1.02885	0.303549	1
AC166323.1	2.89587	-0.847965	1.14744	-0.739004	0.459904	1
Gm37503	1.65122	-0.847709	1.48	-0.572777	0.566796	1
4930529C04Rik	2.37161	-0.845934	1.25901	-0.671905	0.501644	1
Prr33	2.19287	-0.845384	1.6656	-0.507555	0.611765	1
Ctnnd2	5.57917	-0.844203	1.16141	-0.726876	0.467302	1
Prss2	1.55524	-0.84339	1.82414	-0.462349	0.643831	1
Gm28370	10.4663	-0.842941	0.643322	-1.31029	0.190096	1
Mpp4	9.69958	-0.842112	0.64769	-1.30018	0.19354	1
4930466K18Rik	5.61724	-0.841779	0.80112	-1.05075	0.293372	1
B430212C06Rik	3.88432	-0.841273	0.900019	-0.934728	0.349929	1
Cdon	4.95888	-0.840167	1.11445	-0.753886	0.450918	1
Gm16008	1.58329	-0.838062	1.68054	-0.498688	0.617999	1
Gm42682	5.32048	-0.837839	0.906311	-0.92445	0.355252	1
Tmem52b	1.76073	-0.837506	1.77221	-0.472577	0.636515	1
Gm21885	1.83209	-0.837461	1.47	-0.569702	0.56888	1
Hoxa1	2.52931	-0.836521	1.52766	-0.547583	0.583978	1
Gm10676	4.22732	-0.836502	1.05802	-0.790629	0.429161	1
Gm8369	8.16707	-0.835981	0.842842	-0.99186	0.321266	1
Fstl4	4.34228	-0.834966	1.1481	-0.727257	0.467069	1
Wdr95	1.80888	-0.834135	1.75264	-0.47593	0.634124	1
Tbx6	3.82847	-0.833657	1.12889	-0.738473	0.460227	1
Gm5763	2.98315	-0.833602	0.986035	-0.845408	0.397883	1
Ccl24	11.5616	-0.833405	0.695294	-1.19864	0.230669	1
C130089K02Rik	13.151	-0.832839	0.976983	-0.85246	0.393959	1
Nrip3	2.14901	-0.832619	1.68501	-0.494132	0.621213	1
Ccdc159	7.71523	-0.831937	0.714666	-1.16409	0.244387	1
Bloc1s1	5.67321	-0.831158	0.787215	-1.05582	0.29105	1
Dhrs9	3.4921	-0.830762	1.13548	-0.731641	0.464387	1
AC154738.2	2.20675	-0.830314	1.36797	-0.606966	0.543873	1
Pfn4	14.0444	-0.83009	0.633525	-1.31027	0.190104	1
Gm6568	1.51705	-0.82984	1.59665	-0.519739	0.603246	1
Btnl10	6.72999	-0.828928	0.866919	-0.956176	0.338983	1
I830134H01Rik	1.33613	-0.827593	1.96138	-0.421945	0.673065	1
Gm6345	2.67636	-0.82683	1.19831	-0.689998	0.490195	1
Nrap	4.81905	-0.826645	1.87865	-0.440021	0.659922	1
3222401L13Rik	8.96482	-0.826381	0.742792	-1.11253	0.265909	1
Cd80	13.4855	-0.823673	0.697363	-1.18112	0.237553	1
Fam3b	21.7202	-0.823653	0.609917	-1.35043	0.176877	1
Gm9812	2.9193	-0.823335	1.03168	-0.798052	0.42484	1
Muc1	5.85508	-0.822409	0.820253	-1.00263	0.31604	1
Zfa-ps	1.33269	-0.822407	1.72875	-0.475724	0.634271	1
Epas1	4.34928	-0.82162	1.02489	-0.801663	0.422748	1
Gm12498	8.68511	-0.820876	0.687617	-1.1938	0.232557	1
Sipa1l2	54.7075	-0.820401	0.738317	-1.11118	0.266492	1
Gm26698	2.50983	-0.820325	1.27515	-0.643315	0.52002	1
Gm16758	47.6785	-0.819586	0.602152	-1.36109	0.173484	1
Gm14548	21.2331	-0.815833	0.603043	-1.35286	0.1761	1
Gm5051	7.36112	-0.815622	0.756741	-1.07781	0.281119	1
Gm45495	3.14106	-0.814887	1.12655	-0.723349	0.469466	1
Lilra6	18.5616	-0.814038	0.754367	-1.0791	0.280543	1
Lifr	22.2353	-0.813511	0.67989	-1.19653	0.231489	1
Kifc3	17.0262	-0.813181	0.643661	-1.26337	0.206457	1
Ptprr	10.961	-0.812483	0.993639	-0.817685	0.413537	1
4930426L09Rik	6.63507	-0.812219	0.741127	-1.09592	0.273112	1
Gm47942	2.09158	-0.811812	1.20876	-0.671607	0.501834	1
Kmo	159.224	-0.810574	0.914179	-0.886669	0.375257	1
Gm42907	2.65486	-0.809086	1.24073	-0.652103	0.514334	1
Mmp19	81.9792	-0.808993	0.731516	-1.10591	0.268764	1
Gm43769	5.28315	-0.808754	0.98474	-0.821286	0.411483	1
Tnfrsf4	2.97291	-0.808623	1.34263	-0.602267	0.546997	1
[truncated: 51,563 more rows]

## Sheet: Taf5l_KO_vs_Ctl_DESeq2
Gene	baseMean	log2FoldChange	lfcSE	stat	pvalue	padj
Col4a2	123.156	6.41928	0.85154	7.53843	4.76e-14	1.03e-10
Npdc1	52.6589	7.6921	1.02043	7.5381	4.77e-14	1.03e-10
Plxdc2	60.2618	7.32248	0.966097	7.57944	3.47e-14	1.03e-10
Sdc2	63.0553	6.19542	0.847926	7.30655	2.74e-13	4.43e-10
Cavin2	106.84	5.44668	0.79918	6.81534	9.4e-12	1.22e-08
Slc6a15	52.1487	5.65661	0.839596	6.7373	1.61e-11	1.74e-08
Slc27a6	48.2855	5.14385	0.772441	6.65922	2.75e-11	2.54e-08
Dusp4	30.8594	5.13888	0.800302	6.42118	1.35e-10	9.71e-08
Obsl1	50.4758	5.88981	0.915945	6.43031	1.27e-10	9.71e-08
Socs2	54.42	4.80888	0.753286	6.38388	1.73e-10	1.12e-07
Igf2r	35.7331	5.39599	0.880987	6.12493	9.07e-10	5.33e-07
Aldh1a1	232.232	5.90877	0.981759	6.01855	1.76e-09	8.82e-07
Pkia	33.5072	5.2339	0.869802	6.01734	1.77e-09	8.82e-07
Bdh2	29.4818	5.52743	0.921143	6.00062	1.97e-09	9.08e-07
Cyp26b1	21.5538	5.61715	0.946957	5.93179	3e-09	1.29e-06
Tns2	30.7379	5.09448	0.876391	5.81302	6.14e-09	2.48e-06
Bcam	42.025	4.30308	0.743217	5.7898	7.05e-09	2.68e-06
Pltp	47.8725	4.31454	0.754791	5.7162	1.09e-08	3.71e-06
Synpo2	30.8174	5.62288	0.982396	5.72364	1.04e-08	3.71e-06
Podxl	33.4318	5.01986	0.883607	5.68111	1.34e-08	3.94e-06
Slamf1	61.0183	4.49263	0.789029	5.69388	1.24e-08	3.94e-06
Gbp8	35.5183	4.56185	0.815304	5.59528	2.2e-08	5.93e-06
Tcf15	16.735	5.9931	1.07083	5.59667	2.19e-08	5.93e-06
Ryk	26.5276	4.86055	0.873788	5.56261	2.66e-08	6.87e-06
Obscn	30.033	5.60446	1.01466	5.52346	3.32e-08	8.26e-06
Col4a1	114.054	4.46589	0.81193	5.50034	3.79e-08	9.07e-06
D630039A03Rik	29.7611	4.3001	0.786234	5.46924	4.52e-08	9.74e-06
Gm42517	12.4356	5.78422	1.05713	5.4716	4.46e-08	9.74e-06
Hid1	51.2293	4.41629	0.806142	5.4783	4.29e-08	9.74e-06
Clec1a	36.6092	4.59975	0.844054	5.44959	5.05e-08	1.05e-05
Evc2	11.6715	5.80562	1.06719	5.44008	5.33e-08	1.08e-05
Rhoj	34.107	4.54045	0.836659	5.42689	5.73e-08	1.12e-05
Lhcgr	40.4365	4.5147	0.833593	5.41596	6.1e-08	1.16e-05
Btc	15.5898	5.62268	1.04062	5.40321	6.55e-08	1.18e-05
Prnp	44.537	3.91844	0.724527	5.40827	6.36e-08	1.18e-05
Sult1a1	87.1842	4.30632	0.804924	5.34997	8.8e-08	1.5e-05
Trpc6	101.984	4.51716	0.844138	5.35121	8.74e-08	1.5e-05
Art4	149.097	4.39011	0.82582	5.31607	1.06e-07	1.71e-05
Gstm2	48.1119	4.01249	0.754512	5.31799	1.05e-07	1.71e-05
Lyplal1	18.1553	5.59886	1.05487	5.30764	1.11e-07	1.75e-05
Esam	215.651	4.63183	0.877177	5.28038	1.29e-07	1.95e-05
Palld	27.6185	4.61964	0.875115	5.27889	1.3e-07	1.95e-05
Cpxm1	41.4068	4.14004	0.786514	5.26378	1.41e-07	2.06e-05
Vwf	326.304	4.87319	0.926272	5.26108	1.43e-07	2.06e-05
Trib3	40.0132	4.07944	0.778125	5.24265	1.58e-07	2.22e-05
Apbb2	44.1501	3.83027	0.734424	5.21534	1.83e-07	2.45e-05
Cavin3	33.0799	4.1081	0.786883	5.22072	1.78e-07	2.45e-05
Gulp1	27.2135	6.1722	1.18473	5.20981	1.89e-07	2.45e-05
Tmem246	59.8642	4.36545	0.838027	5.20921	1.9e-07	2.45e-05
Tmem98	154.901	4.35057	0.839515	5.18225	2.19e-07	2.78e-05
Robo4	75.9477	4.21857	0.815468	5.17319	2.3e-07	2.86e-05
Slco2a1	14.2298	5.71567	1.10594	5.16814	2.36e-07	2.88e-05
Sirpb1a	33.3451	4.10337	0.797557	5.14492	2.68e-07	3.2e-05
Bex4	18.3466	4.36451	0.84952	5.13762	2.78e-07	3.27e-05
Uaca	23.4808	4.47925	0.872612	5.13315	2.85e-07	3.29e-05
Chst2	26.3908	4.24207	0.827365	5.12721	2.94e-07	3.33e-05
Tjp1	108.315	4.17442	0.816065	5.11531	3.13e-07	3.49e-05
Smoc1	14.9965	5.18369	1.01654	5.09933	3.41e-07	3.73e-05
Fhl1	67.3693	4.13111	0.812176	5.08647	3.65e-07	3.93e-05
Ly6d	13.6018	5.26357	1.03576	5.08185	3.74e-07	3.96e-05
Bex1	16.8163	4.62433	0.925325	4.99752	5.81e-07	6.05e-05
Efna1	9.63196	5.58356	1.12811	4.94948	7.44e-07	7.64e-05
Cryab	7.50964	-7.58834	1.5373	-4.93616	7.97e-07	8.05e-05
Gfpt2	32.9229	3.68857	0.748677	4.92679	8.36e-07	8.31e-05
Xcr1	30.9878	4.48508	0.91558	4.89862	9.65e-07	9.45e-05
Col16a1	171.668	4.11546	0.840984	4.89363	9.9e-07	9.55e-05
Ms4a4a	30.3838	3.84866	0.790526	4.86848	1.12e-06	0.000106902
Gimap5	121.796	3.95206	0.815666	4.8452	1.26e-06	0.000118494
Gzmb	14.2678	5.17556	1.07584	4.81073	1.5e-06	0.000138867
Paqr5	98.1239	3.85045	0.800904	4.80762	1.53e-06	0.000139054
Pgr	12.4874	5.17209	1.08015	4.78831	1.68e-06	0.000151002
Afp	56.0352	3.60995	0.754444	4.78492	1.71e-06	0.000151466
Hmga2	29.5564	3.58038	0.749059	4.77984	1.75e-06	0.000153246
Vldlr	139.387	4.02324	0.846254	4.75417	1.99e-06	0.000171734
Ace	84.1536	3.98551	0.840822	4.74002	2.14e-06	0.000176547
Dmd	33.5622	4.05227	0.854018	4.74495	2.09e-06	0.000176547
Myl10	94.9565	3.76322	0.794251	4.73807	2.16e-06	0.000176547
Phlda2	14.1479	4.76725	1.00551	4.74113	2.13e-06	0.000176547
Crispld1	95.314	3.88466	0.820552	4.73419	2.2e-06	0.0001777
Mageh1	32.5849	3.45436	0.730266	4.73028	2.24e-06	0.000178927
Plekha7	37.3526	3.81683	0.809125	4.71724	2.39e-06	0.000188458
A530099J19Rik	12.7863	4.99053	1.06199	4.6992	2.61e-06	0.000202386
Irf6	82.9339	3.63169	0.773065	4.69778	2.63e-06	0.000202386
Clec9a	10.3027	5.00195	1.06882	4.67988	2.87e-06	0.000218164
Raver2	48.9402	3.74953	0.801593	4.6776	2.9e-06	0.000218164
Sgsm1	32.0108	5.34339	1.1432	4.67406	2.95e-06	0.000219406
Edar	11.3303	5.46754	1.17208	4.66481	3.09e-06	0.000226574
Fgd5	50.2347	4.80216	1.0304	4.66049	3.15e-06	0.000226574
Ptk2	29.4136	3.8926	0.835008	4.66175	3.14e-06	0.000226574
Snx31	26.0881	3.97037	0.852436	4.65767	3.2e-06	0.000227166
Tcaf1	25.3219	6.11849	1.31453	4.6545	3.25e-06	0.000228188
S1pr5	27.6211	3.91783	0.842135	4.65226	3.28e-06	0.000228201
Apbb1	19.571	4.10165	0.882296	4.64884	3.34e-06	0.000229546
F830016B08Rik	11.7788	4.50145	0.969725	4.64199	3.45e-06	0.000234792
Havcr2	34.3679	3.44053	0.743113	4.62989	3.66e-06	0.000243802
Phactr1	16.9035	5.47529	1.18251	4.63022	3.65e-06	0.000243802
Erp27	12.8683	4.4566	0.967039	4.6085	4.06e-06	0.000267519
Cadps2	60.2666	3.54	0.76869	4.60524	4.12e-06	0.000268998
Apol9b	12.9457	4.25048	0.924545	4.59738	4.28e-06	0.00027656
Plscr2	49.2735	3.62684	0.790248	4.58949	4.44e-06	0.000284368
Gm11346	24.4581	3.86585	0.843267	4.58437	4.55e-06	0.000288573
Samd12	53.3162	4.11654	0.900762	4.57006	4.88e-06	0.000300168
Treml4	35.0507	3.44173	0.753011	4.57062	4.86e-06	0.000300168
Xlr	19.0077	-7.63134	1.66855	-4.57363	4.79e-06	0.000300168
Fgf11	15.8984	4.26838	0.934885	4.56567	4.98e-06	0.000303621
Cc2d2a	22.2645	3.98672	0.875939	4.55137	5.33e-06	0.000321982
Mllt3	189.655	3.82077	0.843507	4.52962	5.91e-06	0.000348263
Pcdhb16	12.4111	5.03492	1.11171	4.52899	5.93e-06	0.000348263
Slc16a2	19.6733	4.39804	0.97055	4.53149	5.86e-06	0.000348263
Tctn2	23.2978	3.95645	0.87415	4.52605	6.01e-06	0.000349959
Agmo	15.7664	4.30537	0.952784	4.51873	6.22e-06	0.000359057
Myo6	44.8235	3.50895	0.777283	4.51438	6.35e-06	0.000363257
Myom1	11.7003	4.42634	0.984024	4.49821	6.85e-06	0.000388574
Gstt1	39.2902	3.31032	0.737139	4.49077	7.1e-06	0.000398895
Scube3	20.1973	3.87755	0.864882	4.48333	7.35e-06	0.000409506
Gbp4	25.4248	3.69509	0.825759	4.47478	7.65e-06	0.000419669
Tek	136.379	3.72274	0.832001	4.47444	7.66e-06	0.000419669
Gm3076	77.5255	-7.84167	1.75465	-4.46907	7.86e-06	0.000426731
Jam2	45.4758	3.6308	0.814786	4.45614	8.34e-06	0.000449504
Ehd3	98.7652	3.48706	0.785153	4.44125	8.94e-06	0.000473872
Nupr1	60.5909	3.40699	0.767782	4.43744	9.1e-06	0.000478414
Gimap8	39.3372	3.26572	0.736455	4.43438	9.23e-06	0.000481348
Pde1b	34.1555	3.38153	0.763697	4.42784	9.52e-06	0.0004922
Mycl	29.2624	3.39191	0.767151	4.42143	9.8e-06	0.000499047
Ptn	8.21885	5.01153	1.13327	4.42218	9.77e-06	0.000499047
Gimap4	28.0562	3.62005	0.820787	4.41046	1.03e-05	0.000520922
Gja1	94.6809	3.60287	0.817518	4.40708	1.05e-05	0.000524993
Dleu7	23.0891	3.22597	0.733201	4.39985	1.08e-05	0.000538638
Uchl1	15.8723	3.90848	0.888675	4.3981	1.09e-05	0.000538855
2900041M22Rik	13.1607	3.87738	0.882511	4.39358	1.11e-05	0.000541901
Wwtr1	7.80255	5.0485	1.14897	4.39393	1.11e-05	0.000541901
9230112J17Rik	9.86291	4.81059	1.09641	4.38759	1.15e-05	0.000552881
Mamdc2	75.8154	3.37855	0.773635	4.36711	1.26e-05	0.000602828
Morc4	37.579	3.49464	0.801519	4.36002	1.3e-05	0.00061811
Rbfox2	15.0734	3.74235	0.859325	4.35499	1.33e-05	0.000627879
Cd5l	35.0935	3.62596	0.834827	4.34337	1.4e-05	0.000657245
Plk2	36.4053	4.10558	0.945955	4.34014	1.42e-05	0.000657561
Rhbdf1	13.9845	3.79974	0.875496	4.3401	1.42e-05	0.000657561
Pla2g7	29.2117	3.16363	0.72987	4.33452	1.46e-05	0.00066745
Susd2	14.4525	4.55585	1.05126	4.3337	1.47e-05	0.00066745
Clca3a1	27.6007	3.37593	0.783467	4.30896	1.64e-05	0.000732974
Mylk	32.0127	3.31108	0.768409	4.30901	1.64e-05	0.000732974
Tmem44	16.1506	4.36344	1.01277	4.30843	1.64e-05	0.000732974
Rbp1	106.21	3.29568	0.765447	4.30556	1.67e-05	0.000737457
Lypd6b	46.6908	3.22844	0.753424	4.28503	1.83e-05	0.000803464
Actr3b	10.6488	3.98315	0.930532	4.2805	1.86e-05	0.000814429
Igf1	28.6799	3.29313	0.771704	4.26735	1.98e-05	0.000858147
Galnt12	64.253	3.19605	0.749718	4.26301	2.02e-05	0.000864015
Gm2099	550.389	-5.20054	1.21997	-4.26285	2.02e-05	0.000864015
Yes1	14.2589	3.87817	0.911288	4.2557	2.08e-05	0.000886228
H2-Bl	9.13209	-6.82249	1.60511	-4.25047	2.13e-05	0.00089538
Procr	147.384	3.46672	0.815476	4.25116	2.13e-05	0.00089538
Ache	55.687	3.26084	0.768241	4.24455	2.19e-05	0.000907579
Npr2	30.5175	3.51231	0.827246	4.24578	2.18e-05	0.000907579
Zfp532	43.9547	3.29386	0.776355	4.24272	2.21e-05	0.000909175
Reep2	24.4038	3.33133	0.786689	4.23462	2.29e-05	0.000936599
Hspa12b	46.2086	3.33961	0.789039	4.23251	2.31e-05	0.000939523
Gucy1a1	93.304	3.24584	0.768885	4.22149	2.43e-05	0.000980495
Csgalnact1	274.908	3.85983	0.920128	4.19488	2.73e-05	0.00109613
Clec4b1	15.2763	4.0049	0.956538	4.18687	2.83e-05	0.0011285
Fam131a	12.0626	3.76881	0.906218	4.15884	3.2e-05	0.00126849
2510009E07Rik	25.5843	3.31648	0.800262	4.14425	3.41e-05	0.00133563
Dcaf12l1	32.0789	3.2831	0.791984	4.14541	3.39e-05	0.00133563
Grb10	157.597	3.38973	0.818982	4.13895	3.49e-05	0.00135858
Cavin1	103.907	3.14329	0.761512	4.12769	3.66e-05	0.00141829
Kdr	11.8376	3.65158	0.886285	4.1201	3.79e-05	0.00145712
Ramp2	11.1521	3.60488	0.875753	4.11632	3.85e-05	0.00147244
Cfh	27.2544	3.18233	0.777451	4.09329	4.25e-05	0.00161711
Syde1	23.3255	3.10505	0.7591	4.09044	4.31e-05	0.00162754
5830444B04Rik	28.4862	3.72125	0.910912	4.08519	4.4e-05	0.00165511
Hoxa10	63.4736	3.07012	0.752463	4.08009	4.5e-05	0.0016821
Hdgfl3	114.906	3.20949	0.787254	4.07681	4.57e-05	0.00169614
Rarb	6.73658	4.40213	1.08074	4.07324	4.64e-05	0.00171255
Plpp3	14.5711	3.52463	0.86608	4.06964	4.71e-05	0.00172935
Maf	14.7503	3.32971	0.819252	4.06432	4.82e-05	0.00175924
Myof	80.9042	3.36016	0.828315	4.05662	4.98e-05	0.001808
Casc4	107.898	2.7364	0.67517	4.0529	5.06e-05	0.00182203
Mecom	244.144	3.63079	0.896005	4.0522	5.07e-05	0.00182203
Plxna4os1	42.4211	3.01209	0.743652	4.05041	5.11e-05	0.00182594
Bok	39.9737	3.04916	0.753409	4.04716	5.18e-05	0.00182773
Chst10	30.9299	2.92896	0.723881	4.04619	5.21e-05	0.00182773
Fzd9	15.8381	3.70643	0.916286	4.04506	5.23e-05	0.00182773
Shroom4	23.4316	3.88669	0.960789	4.04531	5.23e-05	0.00182773
Kazald1	9.41057	3.962	0.983985	4.02648	5.66e-05	0.0019676
Amotl2	14.3233	5.02181	1.24843	4.02249	5.76e-05	0.00199055
1700006J14Rik	32.8327	3.17095	0.788846	4.01973	5.83e-05	0.00200031
Rgmb	11.4612	4.98153	1.23955	4.01883	5.85e-05	0.00200031
Ldhc	26.5113	3.19004	0.794054	4.01741	5.88e-05	0.00200181
3830403N18Rik	17.0799	4.16491	1.03918	4.00787	6.13e-05	0.00206269
Prickle1	68.3121	2.95426	0.736956	4.00873	6.1e-05	0.00206269
Rbpms2	60.6913	3.00215	0.749947	4.00315	6.25e-05	0.0020934
Fnbp1l	63.7765	3.04896	0.76226	3.99989	6.34e-05	0.00211151
Shtn1	19.8259	3.44656	0.862182	3.99748	6.4e-05	0.00212219
Vipr2	77.902	3.03301	0.760989	3.98561	6.73e-05	0.00221973
Tgfbr3	164.155	3.2703	0.821647	3.98018	6.89e-05	0.00225958
Sox18	9.27634	4.13313	1.04002	3.97411	7.06e-05	0.00230629
Cd38	44.1295	3.07745	0.774727	3.97231	7.12e-05	0.0023121
Ltbp4	23.761	3.30629	0.833738	3.96562	7.32e-05	0.00236598
Gimap1os	13.3005	3.30528	0.833734	3.96442	7.36e-05	0.00236607
Alox15	37.0539	4.67498	1.18161	3.95644	7.61e-05	0.00243436
Arhgef28	35.6537	3.02347	0.767395	3.93992	8.15e-05	0.00259546
Gem	176.45	3.32395	0.845366	3.93196	8.43e-05	0.00266971
Cpne8	19.9561	3.27687	0.834468	3.9269	8.6e-05	0.00271327
Cyb561	45.6613	3.05205	0.77891	3.91836	8.92e-05	0.00277058
Foxa3	11.9866	3.66209	0.93455	3.91856	8.91e-05	0.00277058
Insrr	8.70032	4.80839	1.22652	3.92036	8.84e-05	0.00277058
Arx	6.69549	4.53021	1.15842	3.91067	9.2e-05	0.00284663
Ripply3	6.98874	4.32589	1.10765	3.90546	9.4e-05	0.0028948
Slc16a9	28.2465	3.09163	0.792619	3.90052	9.6e-05	0.00294053
Cdh1	24.6517	3.16047	0.811333	3.8954	9.8e-05	0.00297617
Fgf3	217.078	3.50317	0.899592	3.89418	9.85e-05	0.00297617
Ocln	8.95957	4.7072	1.20867	3.89451	9.84e-05	0.00297617
Tspan6	132.814	3.0662	0.787834	3.89193	9.94e-05	0.00298996
8430419K02Rik	14.0996	3.21766	0.827627	3.88781	0.000101153	0.0030271
Agpat4	85.7855	3.03275	0.782728	3.87459	0.000106803	0.00318146
Cd200	26.1585	3.07002	0.793239	3.87023	0.000108734	0.00320433
Fam110c	38.4347	3.43616	0.887499	3.87173	0.000108067	0.00320433
Lmcd1	6.66052	4.00484	1.03527	3.8684	0.000109554	0.00320433
Treml1	29.4654	2.8611	0.739479	3.86908	0.000109247	0.00320433
L1cam	42.1477	2.99432	0.775086	3.86321	0.000111908	0.00325844
Casp12	156.946	3.13771	0.814869	3.85057	0.000117844	0.00341589
Nkx2-3	49.4196	2.95523	0.7677	3.84945	0.000118381	0.00341615
Dcbld2	12.0922	4.52679	1.17922	3.83881	0.00012363	0.00354878
Tbc1d9	25.2577	3.01204	0.784809	3.83793	0.000124075	0.00354878
Iigp1	209.126	3.37027	0.879919	3.83021	0.000128035	0.0036459
9230110C19Rik	11.5019	3.75913	0.981823	3.82872	0.00012881	0.00365188
Ighv1-9	9.39885	19.6463	5.13756	3.82405	0.000131277	0.00370557
Chst7	6.02239	4.40258	1.15185	3.82218	0.000132276	0.00371752
Plxnb3	4.19954	-6.32875	1.65752	-3.81821	0.000134421	0.00376146
Slc24a5	26.632	2.81432	0.73877	3.80947	0.000139263	0.00388016
Nbea	15.5848	5.3184	1.39674	3.80771	0.000140261	0.00389118
Npas2	6.9333	4.29886	1.1307	3.80195	0.000143562	0.00394887
Prex2	7.22842	4.27309	1.12387	3.80211	0.000143469	0.00394887
C1qa	57.0791	2.90757	0.765919	3.79619	0.000146938	0.00402461
C530008M17Rik	56.0027	2.90957	0.766656	3.79514	0.000147561	0.00402461
Numbl	26.6468	2.9104	0.767664	3.79124	0.000149899	0.00407122
Ak1	50.4277	2.85192	0.753272	3.78604	0.000153069	0.00413991
Gm4951	59.1875	2.89369	0.76464	3.78438	0.000154091	0.0041502
Prkg1	77.3947	3.08669	0.815893	3.78321	0.000154819	0.0041525
Ift43	9.89829	3.45897	0.915529	3.77811	0.000158022	0.00422088
Cd28	10.8677	-3.77569	1.00115	-3.77133	0.000162378	0.00431939
Cdcp1	33.8938	3.72673	0.990042	3.76421	0.000167073	0.00442607
Aspa	55.284	2.8285	0.751656	3.76303	0.00016787	0.00442903
Cep126	9.62668	3.92791	1.04594	3.7554	0.000173067	0.00454757
Pls3	71.6966	2.93267	0.781381	3.75319	0.000174598	0.00456922
Cd300e	59.2286	2.99199	0.797956	3.74957	0.000177141	0.0046171
Ccr9	9.24659	4.05	1.08201	3.74302	0.00018182	0.00472002
Slc26a11	59.6791	2.80718	0.75289	3.72854	0.000192594	0.00497972
Gm10482	246.795	-11.2801	3.03896	-3.71183	0.000205764	0.00529904
Sh3pxd2b	32.0233	2.89129	0.781541	3.69947	0.00021605	0.00554186
Pabpc4l	6.53254	4.36332	1.17995	3.69789	0.000217401	0.00555447
Pld2	41.6384	2.83921	0.769964	3.68745	0.000226509	0.00576439
Rasgrp1	9.94489	4.20126	1.14094	3.68227	0.000231169	0.00585991
Slc35f2	135.638	3.02701	0.823789	3.6745	0.00023832	0.00601757
Sbspon	5.83669	4.30712	1.17301	3.67184	0.000240806	0.0060567
Ank1	13.7948	3.30716	0.903181	3.66168	0.000250564	0.00625346
Gm7967	17.3738	3.65816	0.99899	3.66186	0.000250389	0.00625346
Epdr1	76.1051	2.8387	0.775725	3.65942	0.000252788	0.00627214
Klf9	129.009	2.90031	0.792663	3.65895	0.000253253	0.00627214
Aldh1l1	109.181	2.84965	0.779595	3.65529	0.000256888	0.00633787
Anpep	14.9619	4.08406	1.11826	3.65216	0.000260044	0.00634311
P3h3	120.746	2.85397	0.781413	3.65232	0.00025988	0.00634311
Plcl1	24.4254	2.85574	0.781584	3.65379	0.000258402	0.00634311
Adam22	56.1017	2.88405	0.792055	3.64122	0.000271344	0.00659387
Tlr11	11.9385	3.98737	1.09681	3.63542	0.000277525	0.0067188
Cx3cl1	30.3146	2.93292	0.807085	3.63396	0.0002791	0.00673172
Hist3h2a	155.805	3.13483	0.864375	3.6267	0.000287071	0.00689823
Rab27b	126.435	2.85199	0.787139	3.62324	0.000290937	0.00696525
Ppp1r2-ps6	20.3476	-4.58884	1.268	-3.61897	0.00029578	0.00705506
Clu	65.342	2.72265	0.753011	3.61568	0.000299562	0.007119
Adamts17	7.34448	3.94118	1.09119	3.61184	0.000304035	0.00719884
Spire2	10.9074	3.19955	0.886421	3.60951	0.000306773	0.00723715
Unc5a	51.0401	2.83951	0.78729	3.60669	0.000310123	0.00728957
Cyp7b1	14.7481	2.96303	0.822681	3.60168	0.000316171	0.00734347
Fgd1	44.2255	2.65734	0.737893	3.60126	0.000316683	0.00734347
Plxna1	47.1845	2.70454	0.751014	3.60118	0.000316773	0.00734347
Rora	30.1796	2.8238	0.784164	3.60103	0.00031696	0.00734347
Sema7a	8.51797	4.41754	1.22867	3.59539	0.000323907	0.00747763
Pde10a	12.1003	4.1471	1.15485	3.59104	0.00032936	0.00757646
Fam110b	90.189	2.72067	0.758112	3.58874	0.000332284	0.00761662
Zan	12.7633	4.36619	1.21719	3.5871	0.000334381	0.00763759
Pklr	15.2759	2.97347	0.829636	3.58407	0.000338281	0.00769948
Cyp2ab1	9.28766	3.25552	0.908833	3.58209	0.000340855	0.00773084
Slc22a23	16.1124	3.18193	0.888603	3.58082	0.000342513	0.00774128
Cd55	109.247	2.75977	0.770923	3.57983	0.000343823	0.0077438
Sphk1	65.4275	2.71043	0.760559	3.56374	0.000365609	0.00820588
Ust	14.3572	3.09385	0.868738	3.56131	0.000369008	0.00825353
Apol9a	6.37815	4.6368	1.3073	3.54686	0.000389853	0.00865983
Cd79a	11.8945	3.08986	0.872545	3.5412	0.000398314	0.00881747
Eid2	58.4509	2.58329	0.730357	3.53702	0.00040467	0.0089276
Cd36	97.1477	2.80718	0.795473	3.52894	0.00041723	0.00917337
Dennd2a	11.385	3.23541	0.917544	3.52616	0.000421636	0.00923884
Tlr3	31.3632	2.7929	0.792687	3.52333	0.000426154	0.00930629
Cdkn1c	20.0967	2.93794	0.835396	3.51682	0.000436748	0.00934815
Dst	79.6519	2.64629	0.751877	3.51959	0.000432222	0.00934815
Emcn	49.3953	2.72268	0.773993	3.5177	0.000435297	0.00934815
Gm43568	54.8751	2.58497	0.734908	3.51741	0.000435786	0.00934815
Nrep	5.66465	3.81001	1.08335	3.51687	0.000436665	0.00934815
Sgce	86.5667	2.65446	0.754406	3.51861	0.000433808	0.00934815
Alpk3	14.8501	3.20153	0.9112	3.51353	0.000442194	0.00937575
Gfra4	6.83988	3.90741	1.11214	3.51341	0.000442389	0.00937575
Msi2	128.372	2.77649	0.79023	3.51351	0.00044222	0.00937575
Gata3	95.4369	2.60547	0.742111	3.51089	0.000446605	0.00942835
Me1	7.93424	4.44975	1.26767	3.51019	0.000447788	0.00942835
Dlg2	27.3331	2.70743	0.771998	3.50705	0.000453112	0.00950947
Arhgef15	11.0347	3.40074	0.972647	3.49637	0.00047163	0.00986608
Itga3	8.00184	4.71011	1.34952	3.49022	0.000482618	0.0100538
Naprt	119.863	2.71474	0.777947	3.48962	0.000483715	0.0100538
Kbtbd12	8.64067	3.49883	1.0044	3.48351	0.000494877	0.0102201
Lrig3	6.89258	3.98486	1.14389	3.48359	0.000494744	0.0102201
Fzd6	43.2468	2.54258	0.730233	3.48188	0.000497906	0.0102499
Chil5	9.53636	3.05649	0.878815	3.47797	0.000505234	0.0103677
Tc2n	5.6349	4.46955	1.28614	3.47517	0.00051053	0.0104432
Sh2d4a	8.82559	3.37594	0.972236	3.47235	0.000515933	0.0105205
Pparg	32.77	2.63507	0.759067	3.47146	0.000517633	0.010522
Ifi205	52.2657	2.69655	0.777627	3.46766	0.000525005	0.0106383
Gkn3	4.80964	4.35012	1.25491	3.46647	0.000527336	0.0106522
Klf12	10.3996	3.20819	0.925844	3.46515	0.000529932	0.0106713
Gm15411	14.9745	2.75736	0.796403	3.46227	0.000535639	0.0107276
Igkc	554.993	4.82286	1.39306	3.46207	0.000536047	0.0107276
Sorbs2	16.8522	3.55391	1.02749	3.45884	0.000542503	0.0108233
Ces2g	194.321	3.09364	0.897818	3.44573	0.000569524	0.011302
Myo1d	46.0254	2.60918	0.757272	3.4455	0.000569994	0.011302
Pawr	6.70873	3.50776	1.01865	3.44353	0.000574167	0.0113499
Phf11d	127.481	2.80573	0.815706	3.43964	0.000582496	0.0114794
Eda2r	6.08616	4.29046	1.25196	3.427	0.000610283	0.0119905
A730089K16Rik	11.4246	2.89549	0.845855	3.42315	0.000618994	0.0120881
Prkaa2	6.37277	4.16446	1.21645	3.42345	0.000618317	0.0120881
Islr	56.5665	2.67322	0.78175	3.41953	0.000627296	0.0122046
Mum1l1	6.13429	4.4055	1.28888	3.41809	0.000630623	0.0122046
Pdgfd	24.7564	4.4199	1.293	3.41834	0.00063004	0.0122046
Shisa8	83.5227	2.56407	0.751323	3.41273	0.000643149	0.0124099
Tmem158	46.3924	2.51432	0.739481	3.40011	0.00067359	0.0129586
Ms4a2	179.693	2.96465	0.872286	3.39871	0.000677044	0.0129864
Myo5c	18.8062	3.21251	0.946113	3.39548	0.000685087	0.0131018
Fzd7	77.2923	2.5252	0.744738	3.39072	0.00069709	0.0132223
Gjb3	25.1507	2.65993	0.784473	3.39073	0.000697066	0.0132223
Mboat2	61.0483	3.09136	0.911758	3.39055	0.000697524	0.0132223
Crim1	82.0872	2.62659	0.775505	3.38694	0.000706765	0.0133583
Dusp16	35.9457	2.58318	0.763872	3.38169	0.000720408	0.0135764
Serpinb8	59.3269	2.49481	0.739131	3.37533	0.000737269	0.0138538
Sall2	49.0145	2.68194	0.795725	3.37044	0.000750493	0.0140614
Zfp521	173.77	2.80047	0.832048	3.36576	0.000763342	0.0142608
Ccdc60	5.36466	4.2456	1.26328	3.36077	0.000777252	0.0144671
Cysltr2	64.1259	2.46395	0.733448	3.35941	0.000781095	0.0144671
Sstr2	61.8194	2.57521	0.7664	3.36014	0.000779029	0.0144671
Zfr2	18.1869	2.83626	0.845415	3.35488	0.000794005	0.0146641
Afap1	142.83	2.74023	0.817251	3.35298	0.000799465	0.0147229
9530082P21Rik	13.3532	2.89081	0.863078	3.34942	0.000809818	0.0147455
Cdc42bpb	10.8899	3.15982	0.943287	3.3498	0.000808697	0.0147455
Gm37653	11.2305	3.20523	0.956912	3.34956	0.000809408	0.0147455
Sema6c	12.3651	3.45365	1.03079	3.35049	0.000806697	0.0147455
Ddr1	12.1918	2.94808	0.88168	3.34371	0.000826664	0.0149963
Krba1	93.1774	2.70342	0.808636	3.34318	0.000828232	0.0149963
Nfia	36.1375	2.58365	0.773406	3.34061	0.000835939	0.0150936
Gm44226	7.09334	3.92581	1.17556	3.33953	0.000839209	0.0151104
Tnfsf4	19.4312	3.31447	0.992783	3.33856	0.000842133	0.015121
Lilra5	20.7658	2.91743	0.874839	3.33481	0.000853565	0.0152489
Nap1l3	33.3527	2.70071	0.809885	3.33468	0.000853978	0.0152489
Fam167a	16.0821	2.5986	0.779476	3.33378	0.00085674	0.0152561
Aplnr	14.0072	-2.8915	0.868335	-3.32994	0.000868644	0.0153497
Mybpc3	6.9237	3.69358	1.10949	3.32908	0.000871324	0.0153497
P2ry10b	21.4774	2.6696	0.801914	3.32903	0.000871493	0.0153497
Srxn1	119.441	2.59136	0.777965	3.33095	0.000865499	0.0153497
Mdfi	8.35478	3.03237	0.911469	3.32691	0.000878154	0.0154067
Tmem88	16.9433	2.65522	0.798205	3.32648	0.000879498	0.0154067
Aldoc	70.1261	2.64581	0.796472	3.32192	0.000894017	0.0156187
Ltbp1	12.5357	4.1821	1.2598	3.31967	0.000901247	0.0157026
Batf3	10.1407	3.15389	0.950532	3.31802	0.000906569	0.0157528
Cyp11a1	30.5919	3.32151	1.00135	3.31702	0.000909836	0.0157672
Zfyve9	8.20384	3.61536	1.09056	3.31515	0.00091595	0.0158308
Rasgef1b	99.9442	2.52001	0.760592	3.31323	0.000922259	0.0158973
Camsap3	32.0583	3.3376	1.00838	3.30987	0.000933386	0.0159193
Gm973	16.9579	2.98919	0.902587	3.3118	0.000926972	0.0159193
Gprasp2	38.7192	2.60808	0.787833	3.31044	0.000931482	0.0159193
Rnf122	208.448	2.90368	0.877158	3.31033	0.000931859	0.0159193
Igsf9	18.3603	3.01194	0.910231	3.30898	0.000936361	0.015928
Jchain	220.143	4.82061	1.45962	3.30265	0.00095776	0.0162492
Plscr4	109.909	2.61062	0.791684	3.29755	0.000975326	0.0165039
Slc16a11	27.3797	2.57288	0.780748	3.29541	0.000982798	0.016587
Mafb	38.5301	2.40783	0.730984	3.29395	0.000987896	0.0166296
Ciita	64.4129	2.66418	0.809715	3.29027	0.00100091	0.0168049
Ptpdc1	47.9487	2.48115	0.75437	3.28903	0.00100532	0.0168352
Pygm	41.1647	2.89019	0.879674	3.28552	0.00101795	0.0170026
Fhdc1	52.7556	2.42943	0.739667	3.28449	0.00102167	0.0170208
Triqk	28.8244	2.53638	0.773423	3.27942	0.00104022	0.0172853
Shank3	14.108	2.85287	0.873535	3.26589	0.0010912	0.0180859
Sulf2	67.7613	2.65495	0.813845	3.26223	0.00110539	0.0182742
Adamtsl5	22.7019	2.52061	0.776045	3.24802	0.00116209	0.0191626
Ptprk	5.70695	3.92367	1.20835	3.24712	0.00116579	0.0191747
Bcl2a1a	9.25563	3.2907	1.01458	3.24342	0.00118103	0.0193762
Gspt2	71.8641	2.3961	0.739311	3.24099	0.00119115	0.0194926
Hs3st1	6.68023	3.78724	1.17027	3.2362	0.00121131	0.0197724
Apc2	38.9482	2.4305	0.753268	3.22661	0.00125267	0.0203961
Slc40a1	256.855	3.01555	0.935213	3.22446	0.00126212	0.0204984
Mrc1	46.7441	2.46489	0.764633	3.22362	0.0012658	0.0205067
Parm1	25.7848	2.83697	0.882389	3.2151	0.00130398	0.0210724
Pde5a	18.6343	2.73311	0.851562	3.20953	0.00132953	0.0214316
Als2cl	37.9088	2.45455	0.765998	3.20438	0.00135355	0.0217105
Jam3	8.06873	4.05083	1.26389	3.20504	0.00135044	0.0217105
Nr3c2	6.35055	3.77457	1.1818	3.19392	0.00140355	0.0224569
C030037D09Rik	33.2173	2.45746	0.772403	3.18157	0.00146477	0.0233208
Gimap3	12.3311	2.99029	0.939783	3.1819	0.00146313	0.0233208
2024-09-04	32.296	2.46893	0.776199	3.1808	0.00146869	0.0233258
Morn4	18.042	2.46679	0.776001	3.17885	0.00147859	0.0234255
Cd226	10.2836	3.77817	1.18968	3.17577	0.00149438	0.0235646
Gm5148	6.29962	3.41141	1.07426	3.1756	0.00149528	0.0235646
Sdc1	45.1094	2.40553	0.757643	3.17501	0.0014983	0.0235646
2610001A08Rik	7.94697	3.11394	0.982689	3.1688	0.00153071	0.0240158
Dusp18	43.8362	2.46784	0.779375	3.16643	0.0015432	0.0241532
Gm20467	17.4326	2.48356	0.785433	3.16202	0.00156679	0.024463
Cish	55.171	2.29426	0.726222	3.15918	0.00158216	0.0245253
Gas6	48.3946	2.36598	0.748851	3.15948	0.0015805	0.0245253
Scd1	12.4329	3.60553	1.14089	3.16028	0.00157616	0.0245253
Nxpe4	58.7563	2.5168	0.797926	3.15418	0.0016095	0.0248301
Rras	92.1413	2.41695	0.766119	3.1548	0.00160611	0.0248301
Ttc12	9.57095	3.1754	1.00719	3.15272	0.00161757	0.0248952
Bhlhe40	54.3897	2.34638	0.744417	3.15198	0.0016217	0.0248994
Abcb1a	23.0177	3.11128	0.989388	3.14465	0.00166288	0.025291
Epb41l3	104.909	2.4527	0.780129	3.14396	0.00166677	0.025291
Ms4a1	7.90212	4.02834	1.28078	3.14524	0.00165952	0.025291
Pm20d2	10.4211	2.78863	0.88673	3.14485	0.00166175	0.025291
Slamf7	30.8333	3.03535	0.965178	3.14485	0.0016617	0.025291
Itgad	15.7263	2.59954	0.827217	3.14251	0.00167504	0.025357
Zfp366	8.02932	3.91928	1.24831	3.13967	0.0016914	0.0255448
Abcg3	64.9958	2.36071	0.752741	3.13616	0.00171178	0.0257686
Pvt1	29.276	2.34754	0.748639	3.13574	0.00171419	0.0257686
Fgfr1	30.5169	2.56822	0.819763	3.13287	0.00173103	0.0259615
Nckap1	87.6678	2.50801	0.801354	3.12971	0.00174978	0.026182
Amigo2	40.1066	2.2605	0.722549	3.1285	0.001757	0.0262292
Otub2	94.4647	2.38323	0.762288	3.12641	0.00176954	0.0263555
Tmem74	16.5594	2.54857	0.816021	3.12316	0.00178921	0.0265872
Egr1	557.711	3.70319	1.18736	3.11884	0.00181566	0.0269184
Fcna	36.2559	2.32442	0.746563	3.1135	0.00184883	0.0273474
2010204K13Rik	64.7694	2.27684	0.731527	3.11245	0.0018554	0.027382
Trim6	30.0613	2.41065	0.775209	3.10968	0.00187291	0.0275775
Hepacam2	6.84659	3.79371	1.22034	3.10873	0.00187894	0.0276033
Megf8	83.8667	2.38162	0.766713	3.10627	0.00189463	0.0277707
Lynx1	6.98616	4.02609	1.29671	3.10486	0.00190368	0.0278402
Rec8	71.3303	2.26956	0.731281	3.10353	0.00191224	0.0279022
Nqo1	80.2078	2.34341	0.755492	3.10183	0.00192328	0.0280002
Ccnd1	79.3268	2.36241	0.761807	3.10106	0.0019283	0.0280102
Tmem102	13.3517	2.49281	0.804074	3.10022	0.00193378	0.0280268
Ecscr	6.16469	3.40037	1.09753	3.09819	0.00194706	0.0281562
Ddx4	24.1731	2.85629	0.922796	3.09526	0.00196642	0.0283726
Zswim5	7.07838	3.71673	1.20175	3.09277	0.00198297	0.0285477
Ctnnal1	97.5957	2.33976	0.756738	3.0919	0.00198879	0.0285486
Fam171a2	48.2968	2.26582	0.732933	3.09144	0.00199187	0.0285486
Tmem121	112.297	2.36888	0.766522	3.09042	0.00199874	0.0285837
Lrfn1	52.3882	2.31061	0.74924	3.08393	0.00204285	0.0291501
Gm42372	4.70001	3.80331	1.23696	3.07473	0.00210692	0.029998
Lrrn4	51.9593	2.29564	0.747723	3.07017	0.00213935	0.0303929
Klf4	43.2772	2.31898	0.756412	3.06576	0.00217117	0.0307773
Arhgef12	23.6628	2.46809	0.806446	3.06046	0.00221	0.0311909
Cldn13	77.6666	2.30923	0.754475	3.06071	0.00220816	0.0311909
Ppp1r9a	47.6322	2.33012	0.762475	3.056	0.00224311	0.0315893
Camkk1	141.906	2.54384	0.833488	3.05204	0.0022729	0.0319392
2810468N07Rik	20.8376	2.54834	0.835662	3.04948	0.00229235	0.0321426
C1qc	86.364	2.31034	0.758409	3.0463	0.00231678	0.0324149
Arfgef3	11.8364	4.09235	1.34419	3.04447	0.00233089	0.0325418
Gm14230	15.8756	2.36503	0.778024	3.03979	0.00236742	0.0329334
Ntn4	12.6694	3.52796	1.16068	3.03957	0.00236912	0.0329334
Cep170b	59.2085	2.20792	0.726926	3.03734	0.0023868	0.0331079
Psma8	123.655	2.57566	0.848293	3.03628	0.00239514	0.0331524
Tcf7l2	110.129	2.34806	0.773736	3.0347	0.00240771	0.0332553
Six5	80.3424	2.24602	0.740346	3.03375	0.00241537	0.03329
Strip2	6.95157	3.44255	1.13632	3.02957	0.002449	0.0336816
Clec4a3	148.765	2.66156	0.878902	3.02827	0.00245955	0.0337548
Cd19	6.32498	3.69756	1.22167	3.02665	0.00247278	0.0337646
Cd300ld	77.5784	2.37653	0.785029	3.02731	0.00246738	0.0337646
Slc44a1	115.205	2.36412	0.781317	3.02581	0.00247968	0.0337646
Zfp300	8.66608	3.35257	1.10806	3.02563	0.00248115	0.0337646
Ccdc112	30.0798	2.31505	0.766097	3.02188	0.00251209	0.0341138
Slc52a3	10.9702	2.98238	0.987565	3.01994	0.00252829	0.0342617
Zbtb46	38.6572	2.35477	0.780694	3.01625	0.00255924	0.0346086
Hnf4a	48.2258	2.41426	0.800653	3.01536	0.00256675	0.0346377
Angptl2	24.9769	2.84512	0.945524	3.00904	0.00262071	0.0352922
Asic1	11.0204	2.63617	0.876522	3.00753	0.00263379	0.0353212
Cyp27a1	35.6259	2.69753	0.896801	3.00795	0.00263014	0.0353212
Ccdc149	87.0103	2.29237	0.764849	2.99716	0.00272511	0.0364702
Dsel	38.7135	2.30785	0.770899	2.99372	0.00275602	0.0367318
Lpl	44.4565	2.35794	0.78753	2.99409	0.00275263	0.0367318
Tmem215	42.6048	2.24083	0.74884	2.9924	0.00276792	0.0368145
Mapk11	27.7747	2.40715	0.804645	2.99157	0.00277546	0.0368389
Akap12	9.05438	3.1581	1.05715	2.98736	0.00281394	0.0371587
Map9	19.2145	2.62406	0.878476	2.98705	0.00281679	0.0371587
Slc9b2	14.6289	2.53299	0.847824	2.98764	0.00281142	0.0371587
Sox6	149.292	2.40582	0.806458	2.98319	0.00285262	0.0375547
Rasl11a	6.64556	2.97394	0.997621	2.98104	0.00287274	0.0377427
Cd83	61.217	2.44436	0.821094	2.97695	0.00291132	0.0381118
Gm10419	15.3034	5.22048	1.75372	2.97681	0.00291263	0.0381118
Tmprss3	68.8515	2.21379	0.744075	2.97522	0.00292776	0.0382324
Arhgap12	107.921	2.28489	0.768353	2.97375	0.00294188	0.0382644
Stk39	31.2091	2.23079	0.750166	2.97373	0.00294205	0.0382644
Gm4841	12.5469	3.28133	1.10415	2.97182	0.00296041	0.0384258
Mlph	25.9105	2.31081	0.778803	2.96713	0.0030059	0.0389381
Dmpk	8.99878	3.07459	1.03658	2.96609	0.00301608	0.0389919
Zfpm1	484.308	3.55228	1.19891	2.96293	0.00304729	0.0393167
Rapgef5	49.339	2.18333	0.737214	2.9616	0.00306047	0.0394082
Mid2	8.17567	4.0751	1.37734	2.95869	0.00308954	0.0397034
Soga1	168.636	2.47189	0.836089	2.95649	0.00311162	0.0399077
Rasip1	4.13819	3.68811	1.25007	2.95031	0.00317451	0.0406337
Mpped2	9.5884	2.98942	1.01429	2.94731	0.00320551	0.0408687
Rasl12	29.2261	2.29892	0.779898	2.94772	0.00320129	0.0408687
D330045A20Rik	18.284	3.32254	1.12972	2.94104	0.00327114	0.0416233
Lysmd2	116.924	2.24592	0.764365	2.93828	0.00330042	0.0419134
Acy3	47.0817	2.14153	0.729132	2.93709	0.00331306	0.0419914
Gimap7	46.7718	2.19205	0.747611	2.93207	0.00336712	0.0425931
Ghr	27.3072	2.3199	0.79155	2.93083	0.00338055	0.0426795
Art5	5.93187	3.25325	1.11095	2.92834	0.00340778	0.0429394
9830107B12Rik	5.66114	-3.7895	1.29542	-2.92532	0.00344107	0.0432745
Trim62	58.6185	2.20392	0.753573	2.92463	0.00344864	0.0432855
Chrnb1	47.3818	2.11804	0.724556	2.92323	0.00346419	0.0433964
D630045J12Rik	98.1096	2.27382	0.778931	2.91916	0.00350978	0.0437978
Vash2	11.6634	2.84224	0.973637	2.9192	0.00350929	0.0437978
Tspan33	111.093	2.21382	0.759141	2.91621	0.0035431	0.0441284
Afdn	69.9017	2.27544	0.780582	2.91505	0.0035563	0.0442075
Rin1	8.0143	2.88031	0.988992	2.91237	0.00358696	0.0445031
Chga	6.72246	2.97461	1.02243	2.90934	0.0036219	0.0447647
Sncaip	9.72763	2.8654	0.984735	2.90982	0.00361636	0.0447647
Clec4a1	54.1673	2.18442	0.751216	2.90785	0.00363922	0.0448929
Capsl	9.79748	2.64556	0.910042	2.90707	0.00364826	0.0449188
Spic	42.4428	2.30434	0.793041	2.90571	0.00366425	0.0450299
Mapk12	22.2211	2.37032	0.816318	2.90367	0.00368819	0.0452096
Rasl11b	5.41001	3.50527	1.20735	2.90327	0.00369286	0.0452096
B3galt1	8.86569	3.63551	1.2528	2.90191	0.00370894	0.0453206
Stxbp6	58.5093	2.10527	0.725702	2.90101	0.00371959	0.0453649
Gm43361	75.4351	2.28686	0.788525	2.90017	0.00372962	0.0454016
Pcdh7	43.3299	2.13224	0.737479	2.89125	0.00383712	0.0466017
Zfp354c	43.6909	2.15358	0.744976	2.8908	0.00384263	0.0466017
Ear1	974.645	3.87732	1.34225	2.88867	0.00386872	0.0468303
Garem1	12.1693	2.52815	0.875812	2.88663	0.00389388	0.0469402
Gpx7	15.4229	2.34881	0.813815	2.88617	0.00389958	0.0469402
Timp3	26.4488	3.53198	1.22327	2.88733	0.00388525	0.0469402
Sgk1	98.5583	2.18995	0.759568	2.88315	0.00393714	0.0473042
Inafm1	134.813	2.28125	0.791875	2.88082	0.00396637	0.0475671
Csrp3	45.7439	2.1475	0.745871	2.87919	0.00398696	0.0477254
Ighv1-77	18.1094	2.32114	0.806474	2.87813	0.0040004	0.0477977
Ier3	206.374	2.57447	0.894681	2.87753	0.00400807	0.047801
Rab17	86.529	2.16183	0.754154	2.86657	0.0041495	0.0493966
Fstl1	38.4405	3.92715	1.37119	2.86404	0.00418278	0.0497013
Scrn1	8.84695	2.91966	1.01969	2.86327	0.00419293	0.0497304
Sdc4	25.9883	2.55094	0.892131	2.85938	0.00424476	0.050253
Spsb4	56.0958	2.07886	0.727405	2.85791	0.00426439	0.050393
Arhgap29	42.8472	2.31479	0.81019	2.85709	0.00427541	0.0504311
Antxr1	5.98026	3.34286	1.17121	2.8542	0.00431449	0.0505549
Fgf1	5.57656	3.29536	1.15421	2.85509	0.00430251	0.0505549
Gbx2	26.7179	2.14098	0.750168	2.854	0.00431719	0.0505549
Ube2e2	99.6371	2.16716	0.759201	2.85453	0.00431005	0.0505549
Nr4a1	82.096	2.16802	0.760324	2.85144	0.00435219	0.0508726
Rnase12	72.5393	2.12321	0.745122	2.84949	0.00437898	0.0510934
Apol10b	5.0583	3.60088	1.26445	2.84778	0.00440248	0.0512749
9330182L06Rik	30.0605	2.22863	0.783272	2.84528	0.00443729	0.0514949
Myo1e	24.2493	2.74706	0.965377	2.84558	0.004433	0.0514949
Btbd11	37.1071	2.28963	0.804876	2.84469	0.00444542	0.0514968
Alox12	6.64399	3.17733	1.11724	2.84391	0.00445637	0.0515313
Gm11722	6.58425	3.0316	1.06662	2.84226	0.00447951	0.0516028
Gm14288	5.0379	-3.98202	1.40153	-2.84119	0.00449449	0.0516028
Jag1	5.03706	3.61807	1.27301	2.84214	0.00448121	0.0516028
Ric3	10.3502	2.6579	0.935399	2.84146	0.00449073	0.0516028
Fchsd1	65.9933	2.06628	0.72748	2.84033	0.00450671	0.0516513
Adgrd1	104.988	2.22147	0.782481	2.83901	0.00452535	0.0516818
Ephx1	27.3228	2.24997	0.792459	2.83922	0.00452233	0.0516818
Il17rb	63.1748	2.09941	0.740606	2.83471	0.00458667	0.0522897
Rab40b	18.952	2.34253	0.826682	2.83366	0.00460188	0.0523706
Adarb1	33.2817	2.15874	0.762761	2.83017	0.00465238	0.0528523
Gm12185	47.3316	1.99987	0.709297	2.81951	0.00480967	0.0545304
Rdh10	79.6119	2.13222	0.756369	2.81903	0.00481696	0.0545304
Hbegf	39.9083	2.04633	0.726062	2.8184	0.00482639	0.0545416
Fn1	31.7088	2.31299	0.820948	2.81746	0.00484049	0.0546054
Rps6ka6	5.50611	4.01662	1.42651	2.81569	0.00486724	0.0548116
Gm36371	27.4678	2.22812	0.79315	2.80921	0.00496632	0.0558301
Odf3b	64.0447	2.04043	0.72736	2.80526	0.00502767	0.0564217
Ranbp17	71.9536	2.15254	0.767792	2.80355	0.00505434	0.0566226
Serpina3f	128.07	2.22073	0.792324	2.8028	0.00506604	0.0566555
Slamf8	63.3334	2.11031	0.753169	2.80191	0.00508016	0.0567152
A930033H14Rik	16.0535	2.2162	0.792369	2.79694	0.00515897	0.0571478
Clec10a	110.425	2.22015	0.79331	2.79859	0.0051327	0.0571478
Fbxo10	69.9847	2.13503	0.763568	2.79612	0.00517195	0.0571478
Kctd14	96.0513	2.14006	0.76495	2.79764	0.00514767	0.0571478
Plekha5	106.844	2.14779	0.768102	2.79622	0.00517036	0.0571478
Prr5l	37.2403	2.85996	1.02268	2.79654	0.00516528	0.0571478
Adgrg2	8.3189	4.39655	1.57449	2.79237	0.00523233	0.0576748
Ceacam18	4.4312	-3.77858	1.35333	-2.79205	0.00523749	0.0576748
Ndn	5.36474	4.13537	1.4816	2.79116	0.00525189	0.057735
Gm17494	67.3036	-1.87685	0.673026	-2.78868	0.00529235	0.0580811
Cyp2u1	7.83026	3.17064	1.13724	2.78802	0.00530315	0.0580834
Foxd2	31.521	2.09026	0.75	2.78702	0.00531952	0.0580834
Syde2	114.483	2.17174	0.779156	2.7873	0.0053149	0.0580834
Gm21814	22.7793	2.09567	0.752513	2.78489	0.00535455	0.0583673
St3gal1	172.135	2.36437	0.849449	2.78342	0.00537895	0.0585346
Efhc2	5.00563	3.45445	1.24158	2.7823	0.00539755	0.0586286
Klhl30	6.73865	3.21368	1.15525	2.78181	0.00540573	0.0586286
Exoc3l	45.6466	2.09961	0.755606	2.77871	0.00545748	0.0590908
Rhd	112.149	2.23314	0.803978	2.77761	0.00547604	0.0591113
Sirpb1c	39.8406	2.14894	0.773691	2.77751	0.00547767	0.0591113
Ankrd22	13.2833	-2.45905	0.885671	-2.77649	0.00549496	0.0591991
Etnk2	4.23083	3.4448	1.24184	2.77395	0.00553803	0.0595637
Gm20186	13.9414	2.15539	0.777759	2.77128	0.00558358	0.0599539
Sec14l2	22.3873	2.22966	0.805369	2.7685	0.00563155	0.0603688
Gucy1b1	10.316	2.58352	0.935269	2.76233	0.00573905	0.0614192
Zfp57	11.949	2.48619	0.900263	2.76162	0.00575148	0.0614505
Usp54	136.952	2.19587	0.795585	2.76008	0.0057788	0.0616405
Srgap3	68.6538	2.03575	0.739252	2.75379	0.00589093	0.0626863
Tarm1	4.65868	-3.52127	1.27883	-2.7535	0.00589623	0.0626863
Neo1	15.9391	3.11782	1.13278	2.75237	0.00591652	0.0627987
Ephx2	5.6248	3.45591	1.25589	2.75176	0.00592754	0.0628125
Ryr1	23.8156	2.11591	0.769697	2.74901	0.00597747	0.063238
Stox2	26.4406	2.10208	0.765062	2.7476	0.00600339	0.0634084
Patj	114.493	2.14916	0.78353	2.74292	0.0060895	0.064213
Pde9a	6.1982	3.86162	1.40939	2.73992	0.00614539	0.0646968
Robo3	25.2807	2.18435	0.798293	2.73627	0.00621395	0.0653122
Nynrin	138.799	2.1472	0.785827	2.7324	0.0062874	0.0659769
Rbm44	31.9013	3.13108	1.14615	2.73183	0.00629842	0.0659854
Kcns1	7.29748	2.76242	1.01229	2.72889	0.00635476	0.0664486
Mtss1l	20.8096	2.66302	0.976018	2.72845	0.00636319	0.0664486
Fer	89.4975	2.05776	0.755997	2.72191	0.00649055	0.0676692
Phlpp1	68.6812	2.05929	0.757191	2.71964	0.00653525	0.0680255
Rab6b	76.0654	2.1509	0.791137	2.71874	0.00655302	0.0681008
Trib1	114.863	2.2559	0.830064	2.71774	0.00657297	0.0681985
Ttc28	84.0312	2.10995	0.776606	2.71689	0.0065899	0.0682646
Calml4	23.0877	2.08895	0.769604	2.71432	0.0066412	0.068686
Pard3b	70.7249	1.98944	0.733106	2.71371	0.00665338	0.068702
Ccl4	86.7017	2.10813	0.777351	2.71195	0.00668895	0.0688493
Hmgcs2	5.95371	3.33942	1.23227	2.70997	0.00672887	0.0691501
Fzd8	5.40103	3.3753	1.24757	2.70551	0.00681994	0.0698638
Siglech	6.57444	3.11957	1.15282	2.70603	0.00680925	0.0698638
4930452B06Rik	4.78822	3.24377	1.19981	2.70357	0.00685991	0.0701373
Rassf6	7.6068	2.62028	0.969341	2.70316	0.00686833	0.0701373
Cbr2	6.32104	2.7688	1.02631	2.69782	0.00697948	0.0711599
Cdk14	62.4164	2.00023	0.741981	2.6958	0.00702208	0.0712256
Fcmr	3.94592	3.34237	1.24002	2.69542	0.00703	0.0712256
Hes1	6.9961	2.78987	1.0349	2.69579	0.00702213	0.0712256
Slc16a12	19.957	2.82822	1.04884	2.69653	0.00700652	0.0712256
Arxes2	41.4572	1.93333	0.717621	2.69408	0.00705839	0.0713856
Dlg3	175.973	2.3298	0.865097	2.69311	0.00707893	0.0713856
Gprc5c	5.07848	3.38682	1.25753	2.69324	0.00707622	0.0713856
Apob	16.0529	5.07731	1.88644	2.69148	0.00711351	0.0716227
Magee1	67.4696	2.08237	0.774032	2.6903	0.00713888	0.0717663
Nfat5	99.7732	1.87568	0.697338	2.68978	0.00715001	0.0717666
4930515G01Rik	45.0693	1.92557	0.716482	2.68753	0.00719828	0.0718553
Il1rapl2	3.59519	3.92909	1.46192	2.68762	0.00719636	0.0718553
Osgin1	48.2266	1.99549	0.742396	2.68791	0.00719011	0.0718553
Pak6	11.1053	3.68494	1.37124	2.6873	0.00720332	0.0718553
Fzd3	24.9307	2.09598	0.780457	2.68558	0.00724037	0.0721136
1500009L16Rik	84.2683	1.97017	0.734006	2.68413	0.00727184	0.072263
Cdk18	96.3627	2.01198	0.74966	2.68386	0.00727772	0.072263
Iglc1	8.78606	3.49588	1.30304	2.68287	0.00729932	0.0723662
Bpifb5	9.25452	2.98906	1.11527	2.68012	0.00735951	0.0728513
AA986860	4.80462	3.33974	1.24866	2.67467	0.0074803	0.0736158
Arhgef25	21.7611	2.2154	0.828316	2.67458	0.0074823	0.0736158
Il4	9.11864	2.40655	0.899617	2.67509	0.00747096	0.0736158
Ndnf	8.23257	3.55035	1.32734	2.67479	0.00747768	0.0736158
Pde8b	6.28879	2.77333	1.03827	2.67112	0.00755994	0.0742666
Grasp	58.3659	1.9234	0.721134	2.66718	0.00764896	0.0750272
Nrk	6.98148	4.08679	1.53258	2.66661	0.00766214	0.0750425
Tspan9	43.2218	1.97441	0.741494	2.66275	0.00775044	0.0757925
Eps8l2	14.9347	2.26315	0.8506	2.66065	0.00779902	0.0761524
Gm16070	4.86106	3.37115	1.26924	2.65604	0.00790643	0.0769871
H2-K2	59.3639	1.96449	0.739876	2.65517	0.00792694	0.0769871
Slc45a3	74.7642	2.02525	0.76254	2.65593	0.00790902	0.0769871
Smpdl3b	31.2465	2.28563	0.860896	2.65494	0.00793215	0.0769871
St14	267.315	2.5244	0.951066	2.65429	0.00794765	0.0770219
Bcl2a1d	28.3891	1.95105	0.73607	2.65063	0.00803415	0.0776689
Rph3al	18.213	2.00456	0.756308	2.65045	0.00803844	0.0776689
Klrb1c	17.587	2.11382	0.79842	2.64751	0.00810879	0.0781756
Pde4c	4.80287	3.15768	1.19282	2.64724	0.00811507	0.0781756
Art2b	9.21996	2.91351	1.10116	2.64585	0.00814854	0.0782753
Tead2	21.686	1.97462	0.746462	2.6453	0.00816175	0.0782753
Tinagl1	33.6849	1.96441	0.742518	2.6456	0.00815453	0.0782753
Ahr	49.6371	1.99564	0.754754	2.64409	0.008191	0.0784394
Cyyr1	4.07058	3.25702	1.2329	2.64176	0.00824763	0.0788649
Dip2c	47.0319	2.02895	0.768571	2.6399	0.00829299	0.0791815
Dnm3	4.23998	3.66536	1.39034	2.6363	0.00838152	0.0799088
Ppp1r16b	28.2151	2.24317	0.851514	2.63433	0.00843028	0.0802553
Lonrf1	71.8245	1.92361	0.730574	2.63301	0.00846314	0.0804496
Nfkbiz	136.694	2.14556	0.815477	2.63105	0.00851227	0.0807979
Tob1	150.38	2.13884	0.813876	2.62797	0.00858965	0.0814128
Sirpb1b	20.4445	2.11619	0.805575	2.62694	0.00861573	0.0815404
Fgfr3	10.7031	4.4562	1.69681	2.62623	0.00863377	0.0815917
Bbs7	41.7422	1.90069	0.724275	2.62426	0.0086837	0.0819437
Zfp979	76.3675	1.93135	0.73653	2.62224	0.00873551	0.0821926
Zfp988	11.9759	-3.91009	1.49107	-2.62233	0.00873298	0.0821926
Zfp827	7.34877	4.40258	1.68012	2.62039	0.00878302	0.0825195
Pou2af1	4.26874	3.21275	1.22636	2.61975	0.00879954	0.0825548
Prdm5	73.9702	1.88752	0.721066	2.61768	0.00885295	0.0829355
Fam171b	10.1927	4.72028	1.80596	2.61373	0.00895595	0.0837789
Jcad	105.099	1.99994	0.765585	2.61231	0.00899331	0.0839935
Rab4a	70.5159	1.92284	0.736193	2.61187	0.00900487	0.0839935
Gprc5a	4.5859	3.25947	1.24871	2.61027	0.00904699	0.0840809
Il17rc	15.2357	2.25559	0.864198	2.61004	0.00905326	0.0840809
Tspan8	16.2997	2.00201	0.766958	2.61032	0.00904579	0.0840809
Diras2	80.3237	2.00977	0.770352	2.6089	0.00908331	0.0841183
Hpdl	10.6837	2.36487	0.906326	2.6093	0.00907288	0.0841183
Gbp9	46.5932	2.25469	0.864552	2.60793	0.00910916	0.0842369
Zdhhc14	65.3109	1.88937	0.724817	2.60669	0.00914215	0.0844212
Plcb1	22.3199	2.12223	0.814639	2.60511	0.0091844	0.0846904
Magi2	25.0803	1.90153	0.73035	2.60359	0.00922542	0.0849475
Epb41l1	23.2623	2.05091	0.788037	2.60255	0.00925336	0.0850835
Begain	4.91802	3.09869	1.19142	2.60083	0.00929983	0.0853894
C77080	45.6148	1.87949	0.723168	2.59896	0.00935058	0.0857335
5730460C07Rik	5.79373	3.20827	1.23603	2.59562	0.00944206	0.0864496
Arhgap28	77.1618	1.96419	0.757427	2.59324	0.0095077	0.0865792
Fam169a	15.8351	2.12458	0.819437	2.59273	0.00952169	0.0865792
Mlf1	10.4616	2.2705	0.875622	2.59301	0.0095139	0.0865792
Ninl	20.3496	2.07191	0.799519	2.59145	0.00955725	0.0865792
P2ry1	87.9996	2.01184	0.776354	2.5914	0.00955863	0.0865792
Rgs1	508.362	2.9417	1.13525	2.59123	0.00956336	0.0865792
Sh3d21	13.209	2.13913	0.82546	2.59144	0.00955739	0.0865792
Zfp820	64.1232	1.93249	0.745691	2.59155	0.00955456	0.0865792
2010016I18Rik	16.1871	2.17884	0.841214	2.59011	0.00959441	0.0867388
Cacnb1	28.7958	1.93048	0.745999	2.58777	0.00965986	0.0872086
Lgr4	10.339	3.00841	1.16313	2.58647	0.00969649	0.0874171
Prkce	81.211	1.87898	0.727009	2.58453	0.00975108	0.0877869
Olfm5	18.2777	2.07722	0.805052	2.58023	0.00987338	0.0887643
Rgs8	10.4737	2.62333	1.01716	2.57907	0.00990666	0.0889398
Epor	56.5859	1.87813	0.729216	2.57555	0.0100081	0.0897256
Adam19	3.93837	3.44831	1.33997	2.57341	0.0100701	0.090157
4930480K23Rik	29.7759	1.96759	0.76518	2.57141	0.0101285	0.0905296
Smco4	91.263	1.9884	0.773388	2.57103	0.0101398	0.0905296
Cyth3	219.881	2.39125	0.930566	2.56967	0.0101795	0.0907591
Gbp6	12.3325	2.12548	0.827803	2.56761	0.0102401	0.0911737
Gpr157	50.132	1.90915	0.744474	2.56443	0.0103347	0.091889
Snx21	37.8915	2.00308	0.782354	2.56032	0.0104575	0.0928534
Pid1	49.6409	2.0103	0.78552	2.5592	0.0104914	0.0930265
Hoxb5	5.21903	2.76553	1.08439	2.55031	0.0107626	0.0953008
Gdap10	117.054	2.07634	0.815934	2.54473	0.0109361	0.0965344
Gm6710	7.84051	-3.13438	1.23188	-2.54439	0.0109467	0.0965344
Spry1	102.26	1.9872	0.780904	2.54474	0.0109358	0.0965344
Myo10	101.571	1.95356	0.768056	2.54351	0.0109746	0.096648
Slc38a5	40.3187	1.86639	0.734177	2.54215	0.0110173	0.0967606
Smim10l2a	65.2379	1.87594	0.737851	2.54244	0.0110081	0.0967606
Cxcl2	34.8123	3.01386	1.18624	2.54069	0.0110634	0.097034
1700048O20Rik	21.5441	2.01639	0.793833	2.54007	0.0110832	0.0970753
Gm8113	69.7267	1.96694	0.77473	2.53887	0.0111211	0.0972754
Gsta4	49.624	1.80561	0.711919	2.53626	0.0112044	0.0977399
Rras2	81.1445	1.9139	0.754528	2.53656	0.0111948	0.0977399
Rilpl1	40.3888	1.83709	0.724945	2.53411	0.0112734	0.0982089
Spo11	11.6864	2.24416	0.88604	2.5328	0.0113155	0.0984436
Gpr85	6.64601	2.88996	1.14145	2.53183	0.0113471	0.0985203
Inppl1	47.8154	2.04337	0.807152	2.53158	0.0113548	0.0985203
Bend5	32.3573	1.91912	0.75863	2.52972	0.0114153	0.0989125
Vegfc	61.674	1.84056	0.728949	2.52495	0.0115713	0.10013
4930532G15Rik	24.5932	2.08247	0.825493	2.52269	0.0116459	0.10019
Clip3	9.10966	4.08234	1.61844	2.5224	0.0116558	0.10019
Ehbp1	28.0958	2.04235	0.809587	2.5227	0.0116457	0.10019
Fam46c	181.084	2.24035	0.888179	2.52241	0.0116554	0.10019
Mapre3	6.66352	2.45298	0.971776	2.52423	0.0115953	0.10019
Trim2	16.3042	2.21169	0.878207	2.51841	0.0117885	0.101196
Per1	111.637	1.95707	0.777974	2.51559	0.0118832	0.101874
Bmp1	94.2228	1.84326	0.733186	2.51404	0.0119358	0.10192
Hist3h2ba	14.791	1.96584	0.781914	2.51413	0.0119326	0.10192
Ighv1-76	5.84752	3.21366	1.27826	2.51408	0.0119342	0.10192
Atp1b2	28.029	1.86676	0.743047	2.51231	0.0119944	0.102106
Flywch2	36.4269	1.79977	0.716469	2.512	0.012005	0.102106
Slc46a3	146.305	2.06152	0.82058	2.51228	0.0119955	0.102106
Cyp4b1	8.84097	2.77833	1.10662	2.51065	0.012051	0.102362
Eva1b	44.7875	1.80698	0.72	2.5097	0.0120834	0.102503
Mkrn3	9.18329	2.31526	0.923201	2.50787	0.0121462	0.102759
Tanc2	65.2151	1.93493	0.771679	2.50743	0.0121613	0.102759
Zfp667	56.1801	1.83412	0.731283	2.50809	0.0121387	0.102759
Gm10501	8.17567	2.62753	1.0481	2.50694	0.0121781	0.102767
Ffar4	4.78473	2.86176	1.1424	2.50504	0.0122438	0.103052
Plxna4	13.9778	2.2362	0.892572	2.50534	0.0122332	0.103052
Rnf217	85.4373	1.87358	0.748098	2.50446	0.0122639	0.103087
Zc3h12d	18.3498	1.94742	0.778141	2.50265	0.0123267	0.10348
Bbc3	68.5223	1.84452	0.737662	2.5005	0.0124018	0.103878
Hyal3	51.8711	1.84029	0.736007	2.50037	0.0124062	0.103878
Kif7	31.2818	1.94737	0.779111	2.49947	0.0124379	0.104008
Ankrd33b	20.8963	2.80167	1.12293	2.49497	0.0125969	0.105066
Snx33	131.969	2.00685	0.804287	2.49519	0.0125889	0.105066
Plpp1	10.8274	2.15626	0.864824	2.49329	0.0126565	0.105292
Traf1	45.6384	1.88741	0.75695	2.49344	0.0126513	0.105292
Ceacam10	5.28116	-3.19168	1.28095	-2.49165	0.0127151	0.105643
Slc22a17	47.6511	1.86991	0.750678	2.49096	0.0127397	0.105712
Wfdc18	8.40948	2.46493	0.989852	2.4902	0.0127671	0.105803
Arrdc2	68.5582	1.81102	0.728057	2.48747	0.0128657	0.106484
Zfp940	100.421	1.89792	0.763274	2.48656	0.0128985	0.106619
2024-09-03	9.37091	3.60756	1.45377	2.48152	0.0130825	0.108001
Pls1	9.50317	4.19028	1.68968	2.47992	0.0131411	0.108347
Cd248	4.39248	3.24212	1.30878	2.47721	0.0132413	0.109034
Ahdc1	61.7791	1.79529	0.725364	2.47502	0.0133227	0.109565
Purb	242.85	2.35757	0.953316	2.47302	0.0133977	0.110041
Gm37558	10.6389	2.49669	1.01028	2.47128	0.0134629	0.110437
Gab1	146.469	1.98331	0.802948	2.47003	0.0135101	0.110684
Abl2	109.871	1.90975	0.77385	2.46786	0.0135925	0.111077
P2rx6	4.62244	3.54808	1.43752	2.4682	0.0135794	0.111077
Gpr35	43.762	2.16385	0.876995	2.46734	0.0136119	0.111095
Trib2	48.1787	1.82566	0.74057	2.4652	0.0136935	0.11162
Sh3pxd2a	10.3422	2.27629	0.923658	2.46443	0.013723	0.11172
Marveld2	55.1207	1.83733	0.745877	2.46331	0.0137659	0.111806
Mpdz	14.3499	4.8628	1.9745	2.4628	0.0137855	0.111806
Slc12a7	257.624	2.34804	0.953264	2.46316	0.0137719	0.111806
Gm26809	73.0232	1.83385	0.745475	2.45997	0.0138949	0.112366
Maoa	247.933	2.34723	0.95399	2.46044	0.0138767	0.112366
Trpv4	15.3008	2.06334	0.838872	2.45966	0.0139067	0.112366
6030498E09Rik	7.25388	2.43212	0.989264	2.45852	0.0139512	0.112454
Rarg	65.7571	1.80076	0.732467	2.45849	0.0139524	0.112454
Zfp93	61.6991	1.83398	0.746415	2.45705	0.0140083	0.112764
Unc13b	10.3636	3.41833	1.39163	2.45635	0.0140355	0.112843
St5	37.5752	1.88869	0.769443	2.45463	0.0141031	0.113245
Src	13.0718	2.12138	0.864407	2.45415	0.014122	0.113256
Klhdc8b	28.5071	1.82738	0.744987	2.45291	0.0141708	0.113507
Prss34	52.399	3.17721	1.29562	2.45227	0.0141957	0.113549
Rai2	4.1302	3.35017	1.36637	2.45188	0.0142112	0.113549
Nr1d1	59.2157	1.79252	0.731292	2.45117	0.0142393	0.113634
Lrrn3	13.0326	3.12964	1.2771	2.45058	0.0142626	0.113679
Skint3	12.3046	2.28433	0.932682	2.44921	0.0143171	0.113972
Ear-ps9	6.14616	2.68598	1.09767	2.44698	0.0144058	0.114262
Hmgn3	72.0743	1.80687	0.738199	2.44767	0.0143783	0.114262
Mmp14	36.9564	1.76876	0.722839	2.44696	0.0144065	0.114262
Trp53inp2	60.2133	1.84591	0.754948	2.44508	0.0144821	0.114721
Cdc42ep2	9.82346	2.30584	0.943659	2.44351	0.0145453	0.11494
Slc22a18	49.4499	1.77783	0.727535	2.44363	0.0145404	0.11494
Thrb	10.382	2.5352	1.0386	2.44097	0.0146478	0.115608
Arhgap32	115.715	1.95146	0.800119	2.43896	0.0147297	0.116113
Trim30b	40.7712	1.77395	0.728179	2.43614	0.014845	0.116879
C730034F03Rik	22.4827	1.99226	0.818945	2.43272	0.014986	0.117846
Gm10416	17.329	1.82066	0.748992	2.43082	0.0150649	0.118322
Mmp11	24.2201	1.94276	0.799518	2.42991	0.0151024	0.118473
2900026A02Rik	186.222	2.17458	0.895203	2.42915	0.0151345	0.118518
Hist1h1a	93.139	1.85628	0.764249	2.4289	0.0151448	0.118518
Znrf3	33.5529	1.78355	0.735682	2.42435	0.0153358	0.119868
Gm5600	9.49776	2.21399	0.914871	2.42	0.0155203	0.121163
P3h2	11.6742	2.09605	0.866654	2.41855	0.0155824	0.121501
Adam11	23.518	1.94922	0.806711	2.41626	0.0156809	0.122122
Epb41l4b	310.737	2.49428	1.03303	2.41453	0.0157554	0.122554
Gabbr1	29.5427	1.89553	0.785246	2.41393	0.0157814	0.12261
Lurap1	14.4673	2.34904	0.974267	2.41109	0.0159049	0.123421
Gm22107	13.6484	2.03978	0.846491	2.40969	0.0159661	0.123667
Hs3st3b1	6.71741	3.12033	1.29521	2.40913	0.0159905	0.123667
Spats2	4.2278	3.20397	1.32997	2.40905	0.0159941	0.123667
Col5a1	21.2373	2.02392	0.840673	2.4075	0.0160621	0.123843
Dclk2	40.1402	2.03655	0.845919	2.4075	0.0160622	0.123843
Inf2	75.6363	1.76433	0.732932	2.40722	0.0160743	0.123843
Ehhadh	67.3095	1.78985	0.743916	2.40598	0.0161291	0.124117
Nfkb2	212.585	2.18021	0.906796	2.4043	0.0162034	0.124541
Tceal1	41.1835	1.74674	0.727232	2.4019	0.0163101	0.125212
Tnfaip3	201.587	2.15661	0.89844	2.4004	0.0163773	0.125578
Rell2	12.1293	2.044	0.85239	2.39796	0.0164865	0.126267
Cd276	21.3584	2.44693	1.02105	2.39648	0.0165533	0.126478
Wdr19	96.4807	1.83941	0.76746	2.39675	0.016541	0.126478
Prmt2	77.2024	1.74444	0.728253	2.39537	0.0166034	0.126711
Nhsl1	22.0732	1.85599	0.775149	2.39437	0.0166491	0.12691
Nlgn2	61.4694	1.7408	0.727425	2.3931	0.0167065	0.127198
Zcchc24	92.3093	1.82024	0.761026	2.39182	0.0167651	0.127494
Smad7	78.7589	1.74625	0.73075	2.38967	0.0168633	0.127957
Ttc8	98.3624	1.85111	0.774644	2.38962	0.0168656	0.127957
Efr3b	25.0344	1.83361	0.767568	2.38886	0.0169008	0.128073
Slc8a1	81.9039	1.79037	0.750402	2.38589	0.017038	0.128811
Hpgd	28.5792	1.85121	0.776064	2.38539	0.0170612	0.128836
Apol7e	44.4964	1.70501	0.715115	2.38425	0.0171142	0.129085
1010001B22Rik	8.3592	2.21351	0.928808	2.38318	0.0171638	0.129309
Slc26a8	7.25653	-3.32282	1.39693	-2.37866	0.0173757	0.1306
Metrnl	149.233	1.98118	0.83313	2.378	0.0174068	0.130683
Gm44702	9.7053	2.20456	0.928811	2.37353	0.0176189	0.132121
Acer2	52.3199	1.81098	0.763307	2.37255	0.0176657	0.132198
Glyctk	14.5031	2.39053	1.00762	2.37246	0.01767	0.132198
Coro2b	13.9015	2.14395	0.904403	2.37057	0.0177606	0.132641
Hoxc6	3.75388	3.02251	1.27512	2.37037	0.0177703	0.132641
Dnase1l3	4.4151	2.8458	1.20131	2.36892	0.01784	0.133007
Ccnjl	27.2568	1.82415	0.770603	2.36717	0.0179246	0.133485
Cdc42bpa	41.9958	1.75955	0.743477	2.36665	0.0179498	0.133518
Nanos3	20.5169	1.83279	0.774937	2.36508	0.0180264	0.133934
Kif21a	5.41273	2.72688	1.15394	2.36311	0.0181223	0.134492
Acot6	29.8519	1.78448	0.755462	2.3621	0.0181718	0.134551
Anks6	9.50805	2.62873	1.11278	2.3623	0.018162	0.134551
Akr1c12	82.7633	1.74622	0.739681	2.36078	0.0182367	0.134877
Ankrd29	25.0085	1.89598	0.803495	2.35967	0.0182913	0.135017
Gm5111	35.4783	1.66034	0.703669	2.35954	0.0182975	0.135017
Efcc1	142.006	1.91237	0.811737	2.3559	0.018478	0.136194
AI429214	25.8286	1.81494	0.771073	2.35379	0.0185832	0.136657
Gm12500	7.81134	2.39299	1.01648	2.35421	0.0185624	0.136657
Nrg1	10.1273	2.40409	1.0217	2.35302	0.0186217	0.136785
Jade2	67.1961	1.71553	0.729361	2.3521	0.018668	0.136969
Ighv1-74	10.7594	1.98596	0.845415	2.3491	0.0188191	0.137921
Gm45479	6.88925	2.2364	0.952315	2.34838	0.0188553	0.13803
Zdhhc23	64.07	1.76206	0.750808	2.34688	0.0189313	0.138429
Gm29361	6.74595	2.44634	1.0431	2.34525	0.0190143	0.138723
Pim1	125.549	1.87175	0.797988	2.34559	0.0189971	0.138723
Sesn3	81.6791	1.74884	0.74593	2.34451	0.0190521	0.138842
Gpr45	9.45603	2.18215	0.931014	2.34385	0.019086	0.138932
Gm8891	4.53412	2.64285	1.128	2.34295	0.0191322	0.138985
Slc18b1	29.941	1.77952	0.759549	2.34287	0.0191362	0.138985
Hebp1	37.4852	1.72124	0.735162	2.34131	0.0192162	0.139409
Slc17a7	8.0272	2.43367	1.04022	2.33956	0.0193062	0.139905
Mkln1os	9.24768	2.04916	0.876287	2.33846	0.0193635	0.140038
Prkca	119.425	1.84051	0.787147	2.3382	0.019377	0.140038
Rnu1a1	11.6742	2.05396	0.878527	2.33796	0.0193895	0.140038
Efnb2	5.05301	2.64232	1.13256	2.33305	0.0196453	0.141727
Jmy	65.1565	1.68852	0.724083	2.33194	0.0197037	0.141832
Nectin2	44.6949	1.69113	0.725081	2.33234	0.019683	0.141832
Psd	13.2414	1.95694	0.839495	2.33109	0.0197488	0.141998
2810029C07Rik	7.55741	2.17657	0.934605	2.32886	0.0198664	0.142255
Acvr1b	57.9489	1.70072	0.73013	2.32934	0.019841	0.142255
Gm10863	56.2118	1.65198	0.70952	2.3283	0.0198962	0.142255
Ptpn21	79.4255	1.72554	0.740801	2.32929	0.0198436	0.142255
Rhag	75.6317	1.70487	0.732357	2.32792	0.0199166	0.142255
Tha1	101.079	1.75129	0.752097	2.32855	0.0198831	0.142255
Gatsl3	55.2314	1.74999	0.7544	2.31971	0.0203564	0.145236
Irf2bpl	110.491	1.81533	0.784065	2.31528	0.0205978	0.146796
Asb2	12.4385	2.41629	1.0448	2.31267	0.0207406	0.146824
Crebl2	66.7753	1.67093	0.72288	2.31148	0.0208061	0.146824
Ctf1	30.4648	1.71087	0.739872	2.31238	0.0207568	0.146824
Gigyf1	74.6423	1.77318	0.766434	2.31354	0.0206929	0.146824
Gm15903	8.61627	2.055	0.888938	2.31175	0.0207913	0.146824
Lamb2	42.1474	1.73621	0.75069	2.31283	0.0207323	0.146824
Lzts1	4.19442	3.22377	1.39425	2.31219	0.0207673	0.146824
Mertk	10.1573	2.31629	1.00122	2.31348	0.0206962	0.146824
Pik3c2b	67.0803	1.77032	0.765513	2.31259	0.0207453	0.146824
Adgrg7	79.8931	1.77769	0.769587	2.30993	0.0208922	0.147229
Bgn	54.0121	1.61889	0.701017	2.30935	0.0209243	0.147229
Carmil1	22.2919	1.77123	0.767165	2.3088	0.0209547	0.147229
Gpr174	19.8313	-2.68676	1.16365	-2.3089	0.0209492	0.147229
Zfp580	41.3038	1.68465	0.729917	2.308	0.0209991	0.147381
Rnd3	35.9907	1.72871	0.749448	2.30665	0.0210743	0.147749
Ldhd	20.6985	1.7929	0.777947	2.30465	0.0211859	0.14837
1810019N24Rik	14.2004	1.79555	0.781049	2.2989	0.0215107	0.150034
Acot2	77.4529	1.70585	0.741748	2.29977	0.0214615	0.150034
Kif19a	10.0604	2.28386	0.993499	2.29881	0.0215159	0.150034
Ppp1r15a	608.734	2.80272	1.21921	2.2988	0.0215163	0.150034
Lpp	87.3872	1.73202	0.753837	2.29761	0.0215842	0.150345
Boc	5.60112	2.96594	1.29222	2.29523	0.02172	0.151128
Uba52	28.6861	1.72843	0.753337	2.29436	0.0217696	0.15131
Dcaf6	56.6666	1.66885	0.727651	2.29348	0.0218205	0.151501
2810454H06Rik	19.9009	1.76073	0.768121	2.29225	0.0218912	0.151829
Tm4sf1	11.9758	3.71721	1.62418	2.28866	0.0220991	0.153106
2700081O15Rik	27.8616	1.73452	0.758506	2.28676	0.02221	0.15371
AC191865.2	3.54759	-6.88412	3.01099	-2.28633	0.0222349	0.153718
Gm20559	51.3375	1.61258	0.705633	2.28529	0.0222955	0.153808
Nr1h3	43.1883	1.64695	0.720606	2.2855	0.0222836	0.153808
Arpin	6.11864	2.2938	1.00481	2.28283	0.0224404	0.154478
Ephb6	127.276	1.79601	0.786745	2.28284	0.02244	0.154478
Clec2d	21.3411	1.68363	0.737705	2.28226	0.0224742	0.154546
Fam83h	5.78871	2.63021	1.1532	2.2808	0.0225603	0.154974
Dhcr24	78.7229	1.72984	0.758657	2.28014	0.0225997	0.155079
Adgrl1	38.3732	1.74158	0.764665	2.27757	0.0227524	0.155961
Card10	5.1173	2.69849	1.18577	2.27572	0.0228627	0.156551
9330020H09Rik	36.3456	1.71561	0.75457	2.27363	0.0229882	0.157078
Nsg1	30.2704	1.70495	0.749775	2.27395	0.0229689	0.157078
Akt3	133.3	1.80699	0.795711	2.27091	0.0231524	0.157897
Spin2c	5.95613	2.5955	1.14297	2.27083	0.023157	0.157897
Wdr60	55.9567	1.87716	0.826858	2.27023	0.0231934	0.157979
Aif1	65.2386	1.64965	0.726943	2.2693	0.0232502	0.158199
Gm12258	55.4047	1.75187	0.774105	2.26309	0.02363	0.160109
Tnfsf9	36.7149	1.62982	0.719827	2.26418	0.0235632	0.160109
Tox	57.805	1.64301	0.725963	2.26321	0.0236225	0.160109
Tuft1	78.8241	1.65374	0.730487	2.26388	0.0235813	0.160109
Plekhg1	12.0517	2.48121	1.09703	2.26175	0.0237131	0.160504
Plk3	34.3081	1.60164	0.708367	2.26103	0.0237576	0.160637
Helz2	146.362	1.83246	0.812266	2.25598	0.0240719	0.162253
Olfm1	44.9137	1.67727	0.743299	2.25652	0.0240381	0.162253
Sh3rf1	58.4398	1.61146	0.714225	2.25623	0.0240562	0.162253
2610307P16Rik	57.0023	1.61665	0.717247	2.25397	0.0241981	0.162595
Ddit3	61.0263	1.64265	0.728632	2.25442	0.0241695	0.162595
Mex3a	23.6211	1.68177	0.746037	2.25427	0.0241794	0.162595
Gnb5	63.2474	1.62724	0.722515	2.25218	0.0243107	0.163182
Lhfp	11.6376	2.38321	1.05883	2.2508	0.0243985	0.163432
Pex11a	76.4025	1.64692	0.731604	2.25111	0.0243786	0.163432
Fkbp10	5.71799	2.86371	1.27439	2.24712	0.0246325	0.164829
Gm42997	13.5403	2.0023	0.891423	2.24618	0.0246922	0.165057
Pros1	101.84	1.69949	0.757093	2.24476	0.0247838	0.165499
Rsad1	94.0225	1.72814	0.771223	2.24078	0.0250405	0.16704
Nfix	170.163	1.94125	0.866755	2.23968	0.0251118	0.167343
Pcsk4	93.0753	1.68004	0.750747	2.23782	0.0252325	0.167961
Trbv13-2	22.1455	1.77863	0.794932	2.23746	0.0252565	0.167961
Khdrbs3	54.1853	2.18954	0.979978	2.23428	0.0254648	0.169172
Zfp30	13.157	1.96676	0.881337	2.23156	0.0256439	0.170187
1300002E11Rik	56.2995	1.61455	0.724241	2.2293	0.0257937	0.171006
Cited4	27.7461	1.62822	0.730958	2.22751	0.025913	0.171621
Trim58	55.754	1.60252	0.719957	2.22586	0.0260238	0.172178
D830025C05Rik	42.1321	1.69852	0.763369	2.22503	0.026079	0.172204
Gpr137b-ps	74.0063	1.64081	0.737541	2.2247	0.0261014	0.172204
Grm1	4.31985	2.87258	1.29128	2.22461	0.0261076	0.172204
Sptbn4	10.2899	2.09378	0.94234	2.2219	0.0262902	0.173055
Tnf	30.6233	1.75562	0.790071	2.2221	0.0262764	0.173055
Slc37a3	19.6287	2.13621	0.961892	2.22084	0.0263616	0.173349
Snhg17	131.434	1.75584	0.791125	2.21943	0.0264578	0.173804
Fgfbp3	66.397	1.61492	0.727986	2.21834	0.0265315	0.174111
Ackr1	7.09982	2.08029	0.938158	2.21742	0.0265944	0.17417
Socs3	79.555	1.69973	0.766514	2.21748	0.0265901	0.17417
Adora2b	21.664	1.8721	0.844851	2.2159	0.0266985	0.174391
Efnb1	65.2441	1.61957	0.730938	2.21574	0.0267091	0.174391
Magi1	164.21	1.86359	0.840868	2.21627	0.0266732	0.174391
Mex3d	70.0756	1.66695	0.753039	2.21363	0.026854	0.175161
Gm33142	11.4951	-1.86016	0.840618	-2.21284	0.0269084	0.175339
Gm5532	5.88341	2.41027	1.08944	2.2124	0.0269393	0.175363
Fabp4	24.1453	1.68385	0.761579	2.211	0.0270356	0.175813
Ranbp9	177.105	2.05696	0.93095	2.20953	0.0271379	0.176207
Tspear	11.2454	1.93854	0.877428	2.20934	0.0271508	0.176207
Il7	21.0062	1.95433	0.884756	2.2089	0.0271818	0.176232
Zfp691	19.4068	1.73427	0.785811	2.20698	0.0273153	0.17692
2024-03-01	47.7131	1.74739	0.79305	2.20338	0.0275679	0.177843
2210010C04Rik	42.8075	1.56036	0.707937	2.20409	0.027518	0.177843
Gchfr	45.0323	1.56874	0.71188	2.20366	0.0275485	0.177843
Tex15	4.58878	2.92586	1.3277	2.2037	0.0275455	0.177843
Lancl3	4.52686	2.87866	1.30688	2.2027	0.0276156	0.177974
Mir99ahg	24.9431	1.60333	0.728714	2.20023	0.0277909	0.178925
Slc6a9	8.27662	2.06152	0.937471	2.19902	0.0278765	0.179298
2410089E03Rik	68.3969	1.65677	0.753668	2.19827	0.0279297	0.179461
Sptb	49.8513	1.85787	0.845327	2.19781	0.0279628	0.179495
Katnal2	6.00967	2.40248	1.09336	2.19734	0.0279963	0.179532
Ctif	10.1945	2.06856	0.94193	2.19609	0.0280856	0.179664
Gm26742	19.178	1.70779	0.777722	2.19589	0.0280995	0.179664
Spon1	8.57416	2.38649	1.0868	2.19588	0.0281002	0.179664
Gm12279	9.84614	1.97209	0.898779	2.19419	0.0282218	0.180085
Scml4	85.9392	1.65564	0.754488	2.19439	0.0282076	0.180085
Gm43017	7.01036	2.13363	0.972664	2.19359	0.0282646	0.18018
Podnl1	21.4118	2.24215	1.02256	2.19269	0.0283294	0.180415
Soat2	48.5704	1.56952	0.717196	2.18841	0.0286396	0.182211
Gm2830	37.3409	1.56776	0.71661	2.18774	0.0286886	0.182307
Tnks1bp1	86.8668	1.63814	0.748887	2.18743	0.0287111	0.182307
4933433G15Rik	11.128	1.92897	0.882662	2.1854	0.0288595	0.182532
Cd247	7.74906	2.28555	1.04573	2.1856	0.0288451	0.182532
Fcrla	4.27388	3.00115	1.3728	2.18616	0.0288041	0.182532
Itga2	27.8372	1.59465	0.729365	2.18636	0.0287892	0.182532
Scin	60.8257	1.6488	0.754777	2.18449	0.0289266	0.182777
AC126028.2	4.8083	2.49264	1.14241	2.18191	0.0291159	0.183519
Klra2	21.8298	1.71168	0.784303	2.18242	0.0290782	0.183519
Rad54l2	93.9013	1.64485	0.75392	2.18174	0.0291291	0.183519
Myh10	18.0599	2.0073	0.92064	2.18033	0.029233	0.183994
Upp1	57.3891	1.57106	0.7224	2.17477	0.0296472	0.18642
Armcx4	51.8724	1.65524	0.761494	2.17367	0.02973	0.186759
Rtl5	38.2324	1.66606	0.766889	2.17249	0.0298185	0.187133
Crip2	42.0756	1.58849	0.732042	2.16994	0.0300114	0.187445
Ehd2	9.99031	1.99427	0.919217	2.16953	0.0300423	0.187445
Lrrc49	93.5164	1.6339	0.753007	2.16984	0.0300189	0.187445
Magee2	16.9239	1.74401	0.80385	2.16957	0.0300392	0.187445
Nxpe2	66.6848	1.63194	0.751828	2.17062	0.0299596	0.187445
Slc37a2	18.7587	1.87538	0.864094	2.17034	0.0299808	0.187445
Gcsam	94.3055	1.73785	0.801757	2.16755	0.0301929	0.188204
Upk1b	3.83573	2.75109	1.27178	2.16318	0.0305274	0.190105
Rubcnl	89.1258	1.63403	0.756305	2.16054	0.0307308	0.191188
9130008F23Rik	37.775	1.58249	0.733015	2.15888	0.0308597	0.191805
Ampd3	85.9129	1.63431	0.757586	2.15726	0.0309853	0.1924
Gls2	6.06699	2.19647	1.01907	2.15537	0.0311328	0.192946
Chpf	32.4031	1.63847	0.760432	2.15465	0.031189	0.193109
R74862	14.7943	1.78731	0.829683	2.15421	0.0312239	0.19314
Pcdhga7	7.51097	2.24277	1.0429	2.15051	0.0315148	0.194753
Aebp1	7.39878	2.34877	1.09409	2.14679	0.0318101	0.196203
Nradd	10.4898	1.90834	0.888825	2.14703	0.0317907	0.196203
Med12l	117.461	1.7275	0.80569	2.14412	0.0320234	0.197287
Unc45b	7.82973	2.66295	1.24215	2.14382	0.032047	0.197287
Grk5	12.8585	1.7826	0.83238	2.14158	0.0322276	0.19821
Gm44851	4.14303	2.56132	1.19711	2.13959	0.0323881	0.199008
Igkv3-4	7.14519	4.31936	2.02049	2.13778	0.0325344	0.199718
Tmem14a	35.1717	1.60316	0.752011	2.13183	0.0330212	0.202513
Gm14322	21.8815	1.64307	0.771294	2.13028	0.0331486	0.202718
Mturn	41.3457	1.74104	0.817165	2.13059	0.0331229	0.202718
Tmem26	35.9942	1.6702	0.783895	2.13064	0.0331184	0.202718
Zfp865	61.9747	1.58284	0.743389	2.12922	0.0332362	0.203061
Adamts6	18.6505	1.83419	0.862328	2.12702	0.0334185	0.203598
Gpr68	24.2816	2.55854	1.20262	2.12746	0.0333816	0.203598
Jag2	79.9733	1.62537	0.764074	2.12724	0.0334003	0.203598
Clec2f	9.62446	1.96522	0.924408	2.12593	0.0335094	0.203891
Ttc30b	94.9768	1.59694	0.75126	2.12568	0.0335297	0.203891
4930556M19Rik	12.5202	1.9347	0.910732	2.12433	0.0336424	0.204192
Ccdc30	6.48615	2.01897	0.950358	2.12443	0.0336345	0.204192
Frmd4b	124.362	1.6897	0.795898	2.12301	0.0337529	0.204671
Gm16386	7.99331	2.1805	1.02762	2.12189	0.0338473	0.205051
Armcx1	150.313	1.75186	0.825789	2.12144	0.0338845	0.205084
4933440N22Rik	15.0325	1.77453	0.837304	2.11934	0.0340617	0.205195
Ddit4	49.0416	1.57378	0.742124	2.12064	0.0339519	0.205195
Hist1h3e	157.939	1.81012	0.853654	2.12043	0.0339696	0.205195
Leng9	79.9456	1.60374	0.756563	2.11977	0.0340258	0.205195
P2ry6	24.0877	1.71085	0.807149	2.11962	0.034038	0.205195
Batf2	50.5504	1.50028	0.708225	2.11837	0.0341439	0.205308
Plod2	37.9176	1.54313	0.728333	2.11872	0.034114	0.205308
Fam149a	4.0854	2.8981	1.36878	2.11729	0.0342354	0.205529
Hist1h2bh	41.967	1.53929	0.727175	2.11681	0.034276	0.205529
Zfp383	11.0712	1.90526	0.899934	2.11711	0.0342501	0.205529
Enpp1	123.006	1.71288	0.809381	2.11628	0.0343213	0.205563
Fbxo27	6.0967	-2.59117	1.22456	-2.11599	0.0343453	0.205563
Sel1l3	5.86893	3.03352	1.43389	2.11559	0.03438	0.20558
A430033K04Rik	95.9788	1.63357	0.772351	2.11506	0.0344251	0.20566
Grap	16.2206	1.70273	0.805461	2.11398	0.0345168	0.206017
4930578M01Rik	24.6825	1.86725	0.883713	2.11296	0.034604	0.206157
Plxna3	54.9056	1.64488	0.778348	2.11329	0.0345757	0.206157
Abat	10.4285	2.40382	1.13891	2.11064	0.0348034	0.206725
Arvcf	53.9345	1.58871	0.752815	2.11036	0.0348272	0.206725
Slc25a30	78.9331	1.57911	0.74822	2.11049	0.0348164	0.206725
Tshz1	171.693	1.902	0.901211	2.1105	0.0348154	0.206725
Bard1	49.9437	1.59977	0.758834	2.10819	0.0350146	0.206887
Foxp4	114.388	1.62333	0.76989	2.10852	0.0349864	0.206887
Gm5113	71.721	1.64883	0.781646	2.10943	0.0349076	0.206887
Slc18a1	13.267	1.87332	0.888235	2.10904	0.034941	0.206887
Zfp612	6.46495	4.16757	1.97651	2.10855	0.0349837	0.206887
Zfp36	1345.81	3.02633	1.43581	2.10774	0.0350533	0.206927
Dnaaf3	22.0149	1.58117	0.750712	2.10622	0.0351851	0.207515
Gm960	9.64543	2.07425	0.985205	2.1054	0.0352562	0.207745
Hist2h2be	129.589	1.67331	0.795224	2.1042	0.0353611	0.208173
Zcchc3	83.2959	1.52123	0.723494	2.10262	0.0354989	0.208794
Ankrd13b	117.544	1.62954	0.775767	2.10055	0.0356805	0.209672
Fam241b	4.72281	2.37392	1.13072	2.09948	0.0357749	0.210036
Kif2a	141.142	1.6975	0.808928	2.09845	0.0358651	0.210078
Ptk7	154.636	1.71736	0.818389	2.09846	0.0358644	0.210078
Tmem191c	48.326	1.49729	0.713574	2.09829	0.0358796	0.210078
Fam219a	12.4656	1.81427	0.865729	2.09566	0.0361128	0.210302
Gm15931	12.1166	1.84024	0.877916	2.09615	0.0360689	0.210302
Pkd2	71.2063	1.51114	0.720634	2.09696	0.0359973	0.210302
Prdm16	37.2792	1.7208	0.820853	2.09635	0.0360512	0.210302
Rnd2	51.7512	1.52606	0.728203	2.09565	0.0361131	0.210302
Slc11a1	87.6354	1.62485	0.775045	2.09646	0.0360412	0.210302
H2-T10	71.2335	1.5345	0.732495	2.09489	0.0361806	0.210505
Micall1	69.3698	1.53214	0.73167	2.09403	0.0362576	0.210763
Gm23205	7.15155	2.10101	1.00456	2.09147	0.0364855	0.211898
AC122335.1	34.307	1.57839	0.75515	2.09017	0.0366026	0.212196
Zfp428	17.9566	1.61229	0.771342	2.09024	0.0365961	0.212196
Cbx7	85.7464	1.50877	0.722104	2.08941	0.0366712	0.212214
Spag6	12.3808	1.92211	0.919826	2.08964	0.03665	0.212214
Ptpn14	12.4427	1.91612	0.917267	2.08895	0.0367124	0.212262
Efna4	26.0165	1.66377	0.797364	2.08659	0.036925	0.21311
Zbtb26	88.7303	1.54761	0.741608	2.08683	0.0369037	0.21311
Gpr161	23.1367	1.93957	0.929729	2.08617	0.036963	0.213139
Ncam2	5.61379	3.8573	1.85066	2.08429	0.0371342	0.213936
Tanc1	131.544	1.64321	0.788547	2.08384	0.0371745	0.213977
Brpf3	71.7421	1.56449	0.751682	2.08132	0.0374049	0.21499
Gm26542	11.6594	1.73647	0.834368	2.08118	0.037417	0.21499
Tnfrsf13c	62.5688	1.52097	0.731063	2.0805	0.0374801	0.215161
Ing4	17.1679	1.76646	0.849465	2.07949	0.0375722	0.215495
Klhl8	79.3004	1.57677	0.758376	2.07914	0.0376049	0.215495
Gm16141	8.62241	1.89744	0.913893	2.07622	0.0378737	0.216518
Gypa	130.504	1.68683	0.812495	2.07611	0.037884	0.216518
Bcl9l	96.2441	1.58742	0.765207	2.0745	0.0380331	0.217047
Rab30	5.08024	2.43135	1.17208	2.07438	0.0380437	0.217047
Proser2	13.1574	1.68316	0.81184	2.07327	0.0381476	0.217448
Slc39a14	199.787	1.86014	0.897937	2.07157	0.0383052	0.218154
Fsd2	4.97943	2.4879	1.20147	2.07071	0.0383855	0.218419
Slc2a10	53.5283	1.51341	0.731951	2.06764	0.038674	0.219867
Adcy9	60.062	1.49203	0.722009	2.0665	0.0387809	0.219894
Bahcc1	72.4037	1.56337	0.756417	2.0668	0.0387526	0.219894
Oas1c	23.7847	1.52441	0.737556	2.06683	0.0387497	0.219894
Gm34121	7.46042	2.05731	0.996207	2.06515	0.0389092	0.220428
Nol4l	92.9576	1.60487	0.778216	2.06224	0.039185	0.221797
Prokr1	9.80849	2.03515	0.987744	2.0604	0.0393606	0.222401
Rps6kl1	14.947	1.74363	0.84643	2.05998	0.0394002	0.22243
Spib	9.48087	1.97329	0.95858	2.05855	0.0395373	0.22301
Cbr3	19.8225	1.56079	0.758967	2.05647	0.0397372	0.223732
Hectd2	17.4418	1.70732	0.830321	2.05622	0.0397616	0.223732
Rhoq	102.682	1.61019	0.783115	2.05614	0.0397692	0.223732
C7	5.74588	2.39454	1.16506	2.05529	0.0398507	0.223995
2210408F21Rik	12.0956	1.64706	0.801564	2.05481	0.0398971	0.224062
AC157566.3	5.89274	-4.00393	1.94962	-2.0537	0.0400048	0.224472
Rcor2	83.3767	1.49959	0.730509	2.0528	0.040092	0.224765
Atg9b	41.9515	1.51487	0.738393	2.05158	0.0402107	0.224846
Epb41l5	28.1655	1.59578	0.777694	2.05194	0.0401755	0.224846
Ppil6	6.85292	2.03079	0.989864	2.05159	0.0402098	0.224846
Dennd5b	57.7802	1.57516	0.767967	2.05108	0.0402589	0.224921
Amigo1	135.923	1.68656	0.82288	2.04959	0.0404049	0.225347
Pgap1	4.23631	2.82642	1.37883	2.04987	0.0403775	0.225347
Dync2h1	69.7438	1.58946	0.775935	2.04845	0.0405164	0.22558
Gm16565	10.3754	1.93151	0.942786	2.04873	0.0404887	0.22558
Klf2	387.596	2.28907	1.11768	2.04806	0.0405544	0.225597
Abcc3	47.7921	1.47476	0.721029	2.04536	0.0408195	0.226374
Car13	75.9701	1.48719	0.727049	2.04552	0.0408036	0.226374
Crebrf	229.694	1.93865	0.947418	2.04625	0.0407322	0.226374
Macrod2	73.2548	1.49197	0.729496	2.04521	0.0408341	0.226374
Rims3	12.9868	3.03284	1.48364	2.0442	0.0409343	0.226734
AC164433.2	7.4851	1.84238	0.902242	2.042	0.0411511	0.226883
Bmpr2	62.2332	1.5995	0.7836	2.04121	0.0412295	0.226883
Clip2	73.8824	1.48826	0.728722	2.04228	0.0411235	0.226883
Dnajb13	21.1896	1.64815	0.807533	2.04097	0.0412536	0.226883
Gm15559	9.31531	1.83921	0.901249	2.04074	0.041277	0.226883
Gm43362	100.976	1.53855	0.75297	2.0433	0.0410224	0.226883
Hic2	18.8563	1.61694	0.79151	2.04286	0.0410667	0.226883
Scarna13	6.93388	1.9978	0.978771	2.04113	0.0412379	0.226883
Snta1	8.71022	2.16018	1.05781	2.04213	0.0411388	0.226883
Gdpd5	8.32203	2.06114	1.01032	2.04008	0.0413421	0.227048
Peg12	14.5879	1.61675	0.79306	2.03863	0.0414873	0.227652
Mast4	166.223	1.74001	0.853678	2.03825	0.0415247	0.227664
Gm43313	9.84552	1.8181	0.892291	2.03756	0.0415942	0.227852
Pcdhb5	4.13712	2.95561	1.45284	2.03436	0.0419152	0.229416
Abca1	108.442	1.59044	0.78229	2.03306	0.0420461	0.229888
Adcy6	34.3407	1.75401	0.863001	2.03245	0.0421082	0.229888
Cadm1	11.9412	1.8911	0.930448	2.03246	0.0421073	0.229888
Fzd5	7.58554	1.9602	0.96502	2.03126	0.0422291	0.230353
Cacna1a	55.7274	1.44503	0.712064	2.02935	0.0424224	0.231053
Gm28707	14.0667	1.65602	0.816057	2.02929	0.0424288	0.231053
Gkap1	28.7866	1.46668	0.723247	2.02791	0.0425697	0.231236
Il13ra1	106.523	1.63017	0.803767	2.02816	0.0425434	0.231236
Vangl2	57.3475	1.50523	0.742073	2.02842	0.0425177	0.231236
Evc	6.32084	4.08686	2.01655	2.02665	0.0426978	0.231737
Espnl	18.3354	1.65456	0.816731	2.02583	0.042782	0.231999
Pou6f1	7.12757	2.49495	1.23257	2.02419	0.0429509	0.23272
Amacr	92.3193	1.54214	0.762189	2.0233	0.0430422	0.232732
Pnck	78.2205	1.47484	0.728857	2.02349	0.0430226	0.232732
Prickle3	118.119	1.58618	0.784027	2.02312	0.0430611	0.232732
Runx1t1	5.05805	3.71528	1.83679	2.0227	0.0431037	0.232767
Ypel1	119.776	1.59856	0.790774	2.02152	0.0432261	0.233233
Fblim1	6.89748	2.19397	1.08654	2.01923	0.0434638	0.233946
Firre	79.3898	1.59282	0.789001	2.01878	0.0435097	0.233946
Kcnd1	30.4251	1.49589	0.741089	2.0185	0.0435392	0.233946
Ppbp	25.05	1.63115	0.807945	2.01889	0.0434986	0.233946
St8sia6	42.9199	1.50163	0.743539	2.01957	0.0434275	0.233946
Greb1l	9.70935	1.83124	0.907477	2.01795	0.0435964	0.234059
Dusp1	1853.48	3.0651	1.51944	2.01726	0.0436685	0.234099
Gm34220	147.127	1.66859	0.827469	2.0165	0.0437474	0.234099
Jazf1	10.4207	2.16293	1.07262	2.01649	0.0437486	0.234099
Yod1	85.4124	1.48806	0.737904	2.01661	0.0437363	0.234099
Llgl2	58.0128	1.48869	0.738495	2.01584	0.0438164	0.234268
Tmem106a	93.005	1.55529	0.772361	2.01368	0.0440434	0.235286
Fosb	129.302	1.67366	0.831312	2.01327	0.0440862	0.235321
Fzd1	14.4295	2.95569	1.46949	2.01137	0.0442869	0.236197
Pmepa1	5.20174	2.22249	1.1058	2.00985	0.0444474	0.236858
Lsm14b	111.568	1.57087	0.783597	2.00469	0.0449958	0.239582
Gm43372	12.4564	1.81611	0.906141	2.00423	0.0450457	0.239651
Sh3bgrl2	13.3676	3.4482	1.72078	2.00386	0.045085	0.239662
Lepr	7.82315	-2.67773	1.33718	-2.00252	0.0452286	0.240228
Cxcl10	82.5302	1.87411	0.936078	2.00208	0.0452757	0.240281
Chad	7.28635	1.90215	0.950935	2.00029	0.0454687	0.24091
Gm43460	60.4094	1.51403	0.756869	2.00038	0.045459	0.24091
Gm43682	11.0989	1.71437	0.857516	1.99923	0.0455838	0.241321
Pitpnm2	62.9544	1.45131	0.726238	1.99839	0.0456741	0.241602
Mfap2	4.7467	2.22618	1.11489	1.99676	0.0458508	0.242338
Cmah	16.0788	1.60762	0.805681	1.99535	0.0460047	0.242359
Gm10037	9.31175	1.77815	0.890983	1.99572	0.0459647	0.242359
Gm9903	6.24695	2.28125	1.14314	1.99559	0.045978	0.242359
Snhg5	142.726	1.61548	0.809338	1.99605	0.0459289	0.242359
Gm45353	5.3981	2.05349	1.02991	1.99386	0.0461676	0.242624
Ica1l	21.825	1.65251	0.828659	1.9942	0.0461306	0.242624
Ski	58.5	1.4435	0.72388	1.99412	0.0461392	0.242624
Ccl3	111.207	1.58205	0.794082	1.9923	0.0463376	0.24332
Cxcl16	18.8829	1.72075	0.865011	1.98928	0.0466705	0.244274
Dtnb	292.992	2.01075	1.01045	1.98995	0.0465959	0.244274
Gm21181	37.4152	-9.98127	5.01722	-1.9894	0.0466569	0.244274
Pfn2	6.56978	2.41099	1.21166	1.98983	0.04661	0.244274
Zfp583	35.2562	1.68014	0.845843	1.98634	0.0469951	0.245774
Cacnb2	74.926	1.48696	0.749404	1.9842	0.0472341	0.246824
P3h4	11.5947	1.81225	0.913652	1.98353	0.0473086	0.247014
1700023H06Rik	83.5794	1.50319	0.758122	1.98278	0.0473918	0.247248
A130071D04Rik	27.8004	1.72304	0.870052	1.98039	0.0476594	0.248244
Spire1	94.4958	1.49373	0.754201	1.98055	0.0476419	0.248244
Iglv1	13.5957	2.92719	1.47878	1.97946	0.0477638	0.248587
Slc5a3	38.4688	1.52282	0.769556	1.97883	0.0478347	0.248756
Arhgef17	19.1289	1.97114	0.997336	1.97641	0.0481089	0.249653
Kctd12b	44.8447	1.46939	0.743514	1.97628	0.048123	0.249653
Zfp773	123.893	1.42693	0.721828	1.97683	0.0480605	0.249653
Map4k3	98.8635	1.49171	0.755451	1.9746	0.0483137	0.25004
Mapk8ip1	4.22879	2.4827	1.26043	1.96972	0.0488704	0.252719
4933431E20Rik	11.1316	1.84158	0.936818	1.96578	0.0493241	0.253958
9930104L06Rik	102.444	1.52362	0.775475	1.96476	0.0494421	0.253958
A930029G22Rik	40.8337	1.48563	0.756119	1.96482	0.0494356	0.253958
Abca13	20.6902	-2.38506	1.21401	-1.96461	0.0494593	0.253958
Arhgef10	57.9816	1.42326	0.724324	1.96495	0.04942	0.253958
Errfi1	20.5602	1.7863	0.908568	1.96606	0.0492917	0.253958
Ispd	62.1744	1.42006	0.722498	1.96549	0.0493581	0.253958
Phlda3	26.4469	1.49284	0.75988	1.96457	0.0494637	0.253958
Stk38l	82.6912	1.50424	0.765525	1.96497	0.0494173	0.253958
Eif5a2	59.3369	1.40932	0.717916	1.96307	0.0496386	0.254452
Zfp534	4.10092	-5.17864	2.63783	-1.96322	0.0496202	0.254452
Gas2l1	46.4713	1.39716	0.712248	1.96161	0.0498075	0.254788
Large2	40.5984	1.3942	0.710603	1.962	0.0497628	0.254788
Plekhg6	9.34678	1.86507	0.950845	1.96149	0.0498223	0.254788
Kbtbd11	59.6269	1.41912	0.72401	1.96008	0.0499859	0.255422
Rufy2	130.631	1.55087	0.791476	1.95946	0.0500586	0.255592
AC113595.1	51.4457	1.40825	0.719826	1.95638	0.0504209	0.256428
Alcam	198.726	1.7924	0.916134	1.95648	0.0504088	0.256428
Ell2	119.087	1.56482	0.799572	1.95707	0.0503387	0.256428
Gm6297	14.0785	1.73826	0.888287	1.95687	0.0503628	0.256428
Jup	167.239	1.66867	0.852787	1.95672	0.0503804	0.256428
Ddb2	76.1114	1.46568	0.749662	1.95511	0.0505695	0.256982
Gm24187	139.933	1.61592	0.826693	1.95468	0.0506208	0.257041
Gm28424	10.7859	1.7351	0.887825	1.95432	0.0506631	0.257053
Cachd1	6.18774	2.01196	1.03013	1.95312	0.050806	0.257556
Zfp236	134.683	1.56532	0.801852	1.95213	0.0509231	0.257766
Gm14627	28.8254	-10.0342	5.14311	-1.95101	0.0510563	0.258238
Arhgdig	7.60705	1.90317	0.975773	1.95042	0.0511264	0.25839
Fgf13	11.5104	1.76922	0.907324	1.94993	0.051184	0.258479
Hist3h2bb-ps	18.3754	1.52351	0.781831	1.94864	0.0513382	0.258831
Marf1	49.6547	1.43622	0.737154	1.94833	0.0513758	0.258831
Rab23	73.2151	1.45025	0.744479	1.94801	0.0514139	0.258831
Sash1	4.77933	2.0219	1.03782	1.94822	0.0513884	0.258831
Gm13135	11.7186	-1.56562	0.804575	-1.9459	0.0516667	0.259498
Gpr137b	19.8331	1.62992	0.83741	1.94638	0.0516093	0.259498
Grik5	64.9107	1.42319	0.731369	1.94593	0.0516628	0.259498
Mnt	114.566	1.50535	0.774343	1.94403	0.0518919	0.260426
AA914427	11.0462	1.74905	0.899908	1.94358	0.0519459	0.260495
Fah	28.4608	1.43861	0.741122	1.94113	0.0522426	0.26178
Gm47270	6.75057	2.01597	1.03978	1.93884	0.0525208	0.262614
Lpar4	4.98796	3.03948	1.56769	1.93883	0.0525221	0.262614
Mb21d2	4.7218	2.74958	1.41822	1.93876	0.052531	0.262614
3110043O21Rik	88.4732	1.49905	0.773506	1.938	0.0526236	0.262874
Mcf2	24.7572	1.56144	0.80599	1.93729	0.0527099	0.262899
Zfp595	64.178	1.44858	0.747672	1.93746	0.0526892	0.262899
Plekha8	90.2555	1.46336	0.755752	1.93629	0.0528322	0.263177
Saxo2	5.57042	2.14086	1.10572	1.93617	0.0528471	0.263177
Acacb	20.3921	1.56818	0.810752	1.93423	0.0530844	0.263749
Auts2	6.00516	2.15981	1.11627	1.93485	0.0530085	0.263749
Rapgef4	9.02989	1.8885	0.976245	1.93446	0.0530569	0.263749
1190002N15Rik	292.33	1.99588	1.03227	1.93348	0.0531773	0.264008
Bcat1	23.5372	1.43157	0.740958	1.93205	0.0533534	0.264679
Ccser1	21.2129	1.75987	0.911314	1.93113	0.0534664	0.265036
Trim30c	14.8323	1.65713	0.858726	1.92976	0.0536368	0.265677
Mdm4-ps	8.29271	1.8303	0.948659	1.92935	0.0536873	0.265723
Gm29284	56.0384	-9.91276	5.13921	-1.92885	0.0537497	0.265829
Cdc14b	24.8176	1.5015	0.779177	1.92703	0.0539756	0.266741
Scml2	36.3078	1.43085	0.742641	1.9267	0.0540167	0.266741
Mrvi1	18.1627	1.67561	0.870039	1.9259	0.0541165	0.266826
Ptpn13	4.06142	3.08525	1.60176	1.92617	0.0540831	0.266826
Cxcr1	4.09529	3.10926	1.6151	1.92511	0.0542151	0.267109
Cuedc1	52.4645	1.38174	0.718211	1.92386	0.054372	0.267602
Il18bp	66.0685	1.39217	0.723833	1.92332	0.0544394	0.267602
Nim1k	53.0661	1.42101	0.738805	1.92339	0.0544307	0.267602
Midn	27.9121	1.44741	0.753039	1.92209	0.0545939	0.267954
Zfp949	131.824	1.5807	0.822262	1.92238	0.0545582	0.267954
Lrrc66	31.3861	1.41043	0.734056	1.92142	0.0546791	0.268168
Ptprr	10.961	-2.16573	1.12802	-1.91994	0.054865	0.268876
Zfp184	162.618	1.63742	0.853221	1.91911	0.054971	0.269191
B3gnt7	91.8078	1.45365	0.759514	1.91393	0.0556297	0.272132
Hist1h3f	61.0171	1.50263	0.785187	1.91372	0.0556557	0.272132
Gpr84	15.3444	-1.84406	0.964545	-1.91184	0.0558962	0.273102
Zbtb40	119.997	1.54685	0.809566	1.91072	0.0560408	0.273601
Hist1h3g	39.5717	1.36238	0.713262	1.91007	0.056124	0.273758
Zfp593	27.011	1.43015	0.748841	1.90981	0.0561577	0.273758
Gm10209	18.7571	1.54511	0.809322	1.90914	0.0562441	0.273973
Ifih1	270.658	1.9138	1.00408	1.90602	0.0566476	0.275145
Morn1	55.0094	1.39973	0.734297	1.90621	0.0566224	0.275145
Phf11a	26.3229	1.47976	0.776034	1.90682	0.0565434	0.275145
Wars2	166.265	1.64691	0.864085	1.90596	0.0566549	0.275145
Aph1b	65.1671	1.42287	0.746692	1.90556	0.0567069	0.27519
Ifi207	62.8784	1.43608	0.753818	1.90508	0.0567698	0.275289
Gm23849	23.0957	1.40358	0.736883	1.90475	0.0568127	0.275291
Mtss1	83.3938	1.41993	0.745858	1.90375	0.0569428	0.275714
Ttc39b	82.7123	1.40888	0.740186	1.90341	0.0569868	0.27572
Tes3-ps	69.5826	1.40012	0.735854	1.90271	0.0570781	0.275956
Gm13562	5.79004	2.13155	1.12194	1.89989	0.0574477	0.276843
Mkl2	138.091	1.53992	0.810763	1.89935	0.0575187	0.276843
Rnu2-10	15.1364	1.63054	0.858311	1.8997	0.0574721	0.276843
Tacc2	79.7208	1.44393	0.759835	1.90032	0.0573908	0.276843
Zhx2	22.5661	1.44162	0.75897	1.89945	0.0575058	0.276843
Pou2f1	94.0004	1.44541	0.761474	1.89817	0.0576741	0.277179
Slc4a1	226.308	1.76263	0.928477	1.89841	0.0576417	0.277179
Cap2	7.51567	2.06943	1.09088	1.89702	0.0578248	0.277696
3010003L21Rik	62.6232	1.40193	0.739515	1.89575	0.0579934	0.278093
Desi2	83.59	1.40824	0.742784	1.8959	0.0579739	0.278093
Zfp3	66.3409	1.38488	0.7311	1.89424	0.0581936	0.278846
Fv1	49.9568	1.36883	0.72281	1.89377	0.058256	0.278904
Slx1b	75.0969	1.31645	0.695248	1.8935	0.0582919	0.278904
Add2	33.4287	1.39895	0.739408	1.89199	0.0584927	0.279491
Car12	61.4225	1.39618	0.738093	1.8916	0.0585444	0.279491
Gm47580	5.81099	1.80865	0.956132	1.89163	0.0585398	0.279491
Mttp	51.8209	1.38785	0.734108	1.89053	0.0586869	0.279965
Spaca6	7.25707	1.87171	0.990265	1.89011	0.0587436	0.280029
B630019K06Rik	56.9946	1.38547	0.733936	1.88772	0.0590634	0.280622
Caskin2	119.374	1.50493	0.79756	1.88691	0.0591719	0.280622
Extl1	11.6427	1.65118	0.87498	1.88711	0.0591461	0.280622
Gm20324	31.3096	1.3665	0.723544	1.88862	0.0589432	0.280622
Slc25a40	110.761	1.45055	0.768138	1.8884	0.0589725	0.280622
Spaca1	5.18476	2.09567	1.11059	1.88699	0.0591614	0.280622
Spta1	21.0335	2.42739	1.28617	1.8873	0.0591194	0.280622
Gm37254	34.2151	1.43122	0.75902	1.88561	0.0593473	0.281041
Kcnh2	35.9911	1.7264	0.915469	1.88581	0.0593211	0.281041
Pcsk9	10.5756	2.79804	1.48479	1.88448	0.0595005	0.28156
5330417C22Rik	4.21032	2.41187	1.28296	1.87992	0.0601186	0.281856
Abcb4	104.578	1.45683	0.774957	1.87989	0.0601235	0.281856
B9d1	15.4261	1.48642	0.789807	1.88201	0.0598349	0.281856
Bend7	8.93794	2.45402	1.3044	1.88134	0.0599256	0.281856
Dnal1	6.28182	1.93662	1.02968	1.88079	0.0600007	0.281856
Gm12420	5.03677	1.95116	1.03692	1.88169	0.0598785	0.281856
Gm38560	12.6245	1.53642	0.816711	1.88122	0.0599414	0.281856
Gm4924	65.9657	1.43788	0.765026	1.87952	0.0601734	0.281856
Hist4h4	89.5666	1.41356	0.751748	1.88036	0.0600589	0.281856
Relb	85.2888	1.37984	0.732568	1.88357	0.0596236	0.281856
Sertad2	103.794	1.47092	0.781494	1.8822	0.0598095	0.281856
Sesn2	166.07	1.59304	0.847098	1.88058	0.0600288	0.281856
Unkl	85.9134	1.41875	0.754712	1.87986	0.0601277	0.281856
Zfp579	47.4682	1.36133	0.72418	1.87983	0.0601313	0.281856
Hhat	86.6074	1.41189	0.752234	1.87693	0.0605275	0.283309
Borcs6	55.7001	1.39375	0.742844	1.87624	0.0606223	0.28343
Cnrip1	59.8928	1.3435	0.716113	1.8761	0.060641	0.28343
Fos	2941.06	3.03586	1.61859	1.87562	0.0607069	0.283533
Nr4a2	65.8562	1.43402	0.764794	1.87504	0.0607871	0.283558
Slc25a21	19.4882	1.55627	0.830032	1.87495	0.0608001	0.283558
Prr36	15.8043	1.58202	0.844312	1.87373	0.0609672	0.284133
Gm9725	16.0652	1.43217	0.764586	1.87313	0.0610499	0.284313
Oas1g	56.6499	1.32862	0.709444	1.87276	0.0611021	0.284351
Cdkn1b	61.1149	1.34028	0.716037	1.87181	0.0612331	0.284551
Stard13	4.68773	2.81664	1.50469	1.87191	0.0612189	0.284551
Gp1ba	75.0032	1.36853	0.731937	1.86974	0.0615202	0.28568
Hspa1a	169.318	1.63568	0.875121	1.86909	0.0616103	0.285688
Zranb3	176.718	1.62332	0.868367	1.86939	0.0615682	0.285688
Cabcoco1	33.4757	1.35154	0.723405	1.8683	0.0617203	0.285993
Ammecr1	181.725	1.65376	0.885447	1.86771	0.0618025	0.286169
Ap5s1	147.921	1.54816	0.82984	1.86561	0.0620956	0.28732
Gm47438	17.4725	1.50907	0.809108	1.86511	0.062166	0.28744
Ccdc120	31.6239	1.54655	0.829417	1.86462	0.0622342	0.287549
Gm42856	26.1939	1.46641	0.787175	1.86288	0.0624792	0.288476
Zfp11	76.9913	1.37434	0.738912	1.85994	0.0628934	0.29018
Gm48735	7.58548	-1.62825	0.875706	-1.85936	0.0629762	0.290355
Phlda1	12.1035	1.67289	0.900076	1.85861	0.0630828	0.29064
Fam193a	108.483	1.52854	0.823346	1.8565	0.0633823	0.291523
Gm44164	11.243	1.68561	0.907786	1.85683	0.063335	0.291523
Vmn2r84	4.78946	-2.99215	1.61188	-1.85631	0.06341	0.291523
Plekha6	15.3866	1.61216	0.868813	1.85558	0.0635128	0.291789
9430034N14Rik	23.638	1.71966	0.927461	1.85415	0.0637172	0.292312
Asb4	4.33632	3.54117	1.90971	1.85429	0.0636975	0.292312
Espn	37.0257	1.35376	0.730743	1.85258	0.0639422	0.292929
Pigz	6.87573	1.9876	1.07285	1.85263	0.0639358	0.292929
Fam199x	111.275	1.42058	0.767175	1.85171	0.0640676	0.293295
Maml3	183.077	1.6314	0.881233	1.85127	0.0641309	0.293377
Zfp566	85.9267	1.37905	0.745092	1.85085	0.0641911	0.293445
Dbp	57.9863	1.35659	0.73325	1.85011	0.0642976	0.293589
Mylip	109.842	1.43726	0.776983	1.8498	0.0643424	0.293589
Pigl	121.893	1.34356	0.726497	1.84937	0.0644042	0.293589
Zfp36l1	30.29	1.32461	0.716138	1.84965	0.0643638	0.293589
Mill2	15.5814	1.57883	0.854375	1.84794	0.0646117	0.294187
Tmem8b	52.0002	1.39457	0.754704	1.84783	0.0646265	0.294187
6720482G16Rik	15.4314	1.63717	0.886651	1.84647	0.064824	0.294878
C430042M11Rik	21.4219	1.53556	0.832238	1.8451	0.0650227	0.295159
Ctnnbip1	87.6976	1.37277	0.743942	1.84526	0.0649998	0.295159
E230016M11Rik	6.77082	1.79192	0.970952	1.84553	0.0649604	0.295159
Rnf144b	57.3648	1.31251	0.711793	1.84395	0.0651901	0.295507
Syne2	64.4623	1.3745	0.74541	1.84395	0.0651908	0.295507
Farp2	19.9243	1.70183	0.923461	1.84289	0.0653455	0.296001
A630052C17Rik	80.0249	1.37161	0.744591	1.8421	0.0654605	0.296132
Gstm7	76.2395	1.32961	0.721803	1.84206	0.065466	0.296132
Ms4a7	20.1616	1.48795	0.808256	1.84094	0.0656297	0.296664
Hist2h4	57.0256	1.36281	0.740469	1.84047	0.065699	0.296771
1700101I11Rik	6.81971	1.84902	1.00511	1.83962	0.0658237	0.297126
Dnaja4	21.9168	1.342	0.729738	1.83902	0.0659129	0.297321
Fpgt	171.397	1.59661	0.868527	1.8383	0.0660186	0.297383
Lrp11	6.16241	1.87249	1.0185	1.83848	0.0659919	0.297383
Per2	161.06	1.539	0.837464	1.83769	0.0661083	0.297579
Gm37101	3.69303	2.61721	1.4248	1.83689	0.066226	0.297695
L3hypdh	18.1638	1.58732	0.86402	1.83713	0.0661908	0.297695
Klhl13	7.96146	3.97312	2.16412	1.83591	0.066371	0.298139
Aarsd1	8.75265	-1.51165	0.823692	-1.83521	0.0664744	0.29816
Ago1	146.01	1.48701	0.811006	1.83354	0.0667229	0.29816
Hmgb1-ps5	7.37387	1.66434	0.907079	1.83484	0.06653	0.29816
Krt10	19.4178	1.39087	0.75803	1.83485	0.0665284	0.29816
Lysmd1	46.6884	1.29889	0.708465	1.83339	0.0667446	0.29816
Rfx3	92.4627	1.38106	0.75322	1.83354	0.0667228	0.29816
Zfp248	55.6308	1.29619	0.706827	1.83381	0.0666815	0.29816
Zfp619	51.6694	1.43424	0.78219	1.83362	0.0667105	0.29816
Gm35558	7.22581	1.72628	0.941814	1.83293	0.0668126	0.298257
Gm26512	45.6802	1.37328	0.749569	1.8321	0.066937	0.298607
2024-03-03	43.035	1.3574	0.741337	1.83101	0.0670987	0.298709
Gm45546	56.7982	1.36278	0.7442	1.8312	0.0670708	0.298709
Zc3h7b	98.7719	1.37519	0.750984	1.83118	0.0670741	0.298709
1700001G17Rik	16.5465	1.47524	0.806304	1.82964	0.0673041	0.299006
Cfap54	4.8288	2.24179	1.225	1.83002	0.0672462	0.299006
Fam129c	14.3453	1.52891	0.835577	1.82977	0.0672846	0.299006
AI504432	52.1229	1.32822	0.726245	1.82889	0.0674159	0.29929
Snora31	27.9525	1.70963	0.934944	1.82859	0.0674606	0.29929
1700066B19Rik	35.3723	1.30828	0.715877	1.82752	0.0676215	0.299592
Gm10138	78.2043	1.35501	0.741343	1.82777	0.0675836	0.299592
Fbxl18	56.9261	1.18902	0.651163	1.82599	0.0678511	0.3004
Mmp17	21.1017	1.56337	0.856463	1.82538	0.0679432	0.3004
Phldb1	38.012	1.28123	0.701852	1.82549	0.0679269	0.3004
Acad10	111.06	1.43021	0.783826	1.82465	0.0680532	0.30058
Bdh1	23.3845	1.35978	0.745291	1.8245	0.0680769	0.30058
Mag	9.72164	-1.70172	0.932998	-1.82393	0.068163	0.300755
Gm2237	5.27197	1.80652	0.990957	1.82301	0.0683024	0.301164
Inpp4b	69.6442	1.35239	0.742021	1.82258	0.0683667	0.301242
Kcnj5	12.0131	1.97603	1.08442	1.82219	0.068426	0.301298
Fam169b	41.2027	1.33084	0.730731	1.82125	0.0685691	0.301517
Zfp677	146.526	1.50067	0.823957	1.82129	0.0685626	0.301517
Nanos1	53.4519	1.36756	0.752296	1.81784	0.069088	0.303454
Pcdhgb1	3.70398	2.45702	1.35169	1.81774	0.0691034	0.303454
Fam184a	12.4796	1.85519	1.02102	1.81699	0.0692189	0.30362
Rusc2	52.0173	1.46592	0.806832	1.81688	0.0692352	0.30362
4833445I07Rik	127.668	1.45905	0.803441	1.816	0.0693709	0.304009
Fbxl12	66.4056	1.29324	0.712284	1.81563	0.0694271	0.304049
Bach1	72.8237	1.33961	0.738741	1.81337	0.0697745	0.304617
Clic5	81.0066	1.41906	0.7823	1.81396	0.0696842	0.304617
Gm11770	10.0999	1.68173	0.927345	1.81349	0.0697568	0.304617
Gm15859	10.4584	1.63925	0.904034	1.81326	0.0697922	0.304617
Zfp142	179.812	1.60831	0.886473	1.81428	0.0696345	0.304617
Brdt	4.01458	2.29672	1.26705	1.81265	0.0698863	0.304821
Gm16287	5.2273	1.78967	0.987621	1.8121	0.0699703	0.304982
Zbtb2	237.017	1.73096	0.9555	1.81157	0.0700526	0.305135
Gm5913	63.3394	1.31774	0.727651	1.81095	0.0701486	0.305347
Ppargc1b	66.3932	1.33839	0.739231	1.81051	0.0702166	0.305437
Gm15334	23.1624	1.4387	0.794786	1.81018	0.0702682	0.305449
Gm6225	18.1625	1.53668	0.849194	1.80958	0.070361	0.305449
Tnk2	39.4747	1.31384	0.725948	1.80982	0.0703234	0.305449
Atp7a	120.559	1.45188	0.802695	1.80875	0.0704892	0.3058
Rara	120.31	1.43495	0.793576	1.8082	0.0705751	0.305967
Scarf2	4.56934	2.24551	1.24231	1.80753	0.0706795	0.306215
Gm11697	8.90685	1.62939	0.902549	1.80532	0.0710238	0.307295
Tnfrsf9	4.47192	-2.33729	1.29449	-1.80556	0.0709873	0.307295
Tmem268	210.438	1.65954	0.919907	1.80404	0.0712257	0.307962
Armc7	214.102	1.67428	0.929064	1.80211	0.0715274	0.30906
Samd1	43.5104	1.30233	0.722878	1.80158	0.0716108	0.309213
Thsd4	7.95641	2.98122	1.65515	1.80118	0.0716746	0.309282
4930481A15Rik	60.7628	1.31124	0.728517	1.79988	0.0718791	0.309686
Bloc1s6os	9.92586	1.67924	0.932962	1.7999	0.0718766	0.309686
Scaper	106.199	1.37835	0.765888	1.79968	0.071912	0.309686
Ccnyl1	63.3272	1.34748	0.748995	1.79905	0.0720105	0.309815
Optn	81.1491	1.35314	0.752212	1.79888	0.0720376	0.309815
1600023N17Rik	6.69354	1.69967	0.946506	1.79573	0.0725368	0.310129
2410004P03Rik	16.0507	1.43424	0.798004	1.79728	0.0722914	0.310129
Abtb2	21.8429	1.56094	0.86971	1.79478	0.0726883	0.310129
Acot11	117.816	1.40993	0.785447	1.79507	0.0726429	0.310129
Cpa6	4.35763	-2.12921	1.18604	-1.79522	0.072619	0.310129
D630023F18Rik	5.96823	-2.07993	1.15906	-1.79449	0.0727344	0.310129
Gm16712	14.5256	1.57338	0.875952	1.79619	0.0724639	0.310129
Mta1	465.51	2.25203	1.25345	1.79667	0.0723884	0.310129
Napb	14.8793	2.11633	1.17855	1.79571	0.0725411	0.310129
Phc3	149.322	1.51133	0.842054	1.79481	0.0726836	0.310129
Rab34	21.4599	1.36318	0.758582	1.79702	0.0723331	0.310129
Taco1os	5.06153	2.1019	1.17126	1.79455	0.0727246	0.310129
Trim68	85.0947	1.37708	0.766935	1.79556	0.0725642	0.310129
Hdac11	12.9012	1.48548	0.828128	1.79378	0.0728489	0.310412
Zc3h12c	62.6285	1.31716	0.734593	1.79304	0.072966	0.310706
Rab20	56.8278	1.27956	0.713782	1.79266	0.0730281	0.310766
Pard6b	36.8953	1.27242	0.709939	1.79229	0.0730869	0.310811
Gm15890	17.5709	1.3848	0.773026	1.79141	0.0732282	0.311003
Rpl39l	4.64869	2.33357	1.30259	1.79148	0.0732157	0.311003
Pias3	151.568	1.48921	0.831538	1.79091	0.0733085	0.31114
Gm4285	36.9468	1.3337	0.745285	1.78952	0.0735314	0.311881
Gm6969	10.187	1.50753	0.84324	1.78778	0.0738115	0.312864
Per3	123.359	1.42488	0.797202	1.78735	0.0738804	0.312904
Rnf128	11.5488	1.82184	1.01943	1.78712	0.0739178	0.312904
Smim1	28.8615	1.33235	0.746088	1.78578	0.0741351	0.313619
Foxd2os	88.2422	1.32514	0.743316	1.78274	0.0746279	0.315497
Zscan20	80.4788	1.38285	0.77598	1.78207	0.0747374	0.315753
Epm2a	13.6068	1.41482	0.794317	1.78118	0.0748832	0.315956
Nat8f4	33.2004	1.54527	0.867506	1.78128	0.0748665	0.315956
Ggact	54.5893	1.26038	0.708045	1.78008	0.0750626	0.3163
Bcdin3d	132.018	1.44454	0.811751	1.77953	0.0751523	0.316472
Fbxo44	30.588	1.26975	0.713774	1.77893	0.0752512	0.316682
Gm18913	4.87416	1.90881	1.07359	1.77798	0.0754071	0.317132
Fgfrl1	101.15	1.36825	0.769807	1.77739	0.0755037	0.317331
Gm7676	9.02499	1.51006	0.849984	1.77657	0.0756391	0.317694
Mmaa	130.101	1.42642	0.803242	1.77583	0.0757602	0.317996
Gm25360	18.906	1.34414	0.757545	1.77433	0.0760082	0.318623
Stox1	52.7997	1.27619	0.719167	1.77453	0.0759749	0.318623
Snca	101.319	1.39593	0.787011	1.77371	0.0761107	0.31864
Taf15	65.2231	1.30987	0.738406	1.77392	0.0760771	0.31864
Gm10524	34.1746	1.43515	0.809278	1.77338	0.0761663	0.318666
Thnsl2	50.8424	1.30126	0.734629	1.77132	0.0765083	0.31989
B430306N03Rik	55.107	-1.36818	0.773009	-1.76994	0.0767378	0.320435
Fbxo40	5.55252	2.128	1.20218	1.77012	0.0767067	0.320435
Aif1l	28.6081	1.34138	0.758288	1.76896	0.0769001	0.320666
Epcam	8.43404	1.6677	0.942582	1.76929	0.0768462	0.320666
Ms4a8a	4.66739	2.29096	1.29527	1.76871	0.0769419	0.320666
Gstt3	102.379	1.33912	0.75756	1.76767	0.0771158	0.321183
Gfod2	115.854	1.37799	0.779997	1.76667	0.0772843	0.321678
Asap2	46.3485	1.32943	0.75267	1.76628	0.0773487	0.321739
Fbxw17	149.136	1.49198	0.844957	1.76575	0.0774376	0.321901
Creb5	3.95863	2.04589	1.15983	1.76396	0.0777395	0.322741
Gm48296	10.4813	1.59639	0.904875	1.76421	0.0776959	0.322741
Dnajb3	7.21589	1.66312	0.943814	1.76212	0.0780486	0.323817
Hoxa3	9.5231	1.66256	0.943938	1.7613	0.0781869	0.324182
Cldn7	16.6423	1.37328	0.78027	1.76	0.0784072	0.324887
Gm29170	76.1732	1.31325	0.746398	1.75945	0.0785009	0.325067
Polg2	87.4903	1.3285	0.755322	1.75886	0.0786016	0.325276
Usp34	209.517	1.61761	0.919923	1.75842	0.0786756	0.325374
Gm38257	7.99646	2.51112	1.42866	1.75767	0.0788033	0.325378
Notch3	5.57045	2.08697	1.18707	1.75809	0.0787324	0.325378
Pogz	227.365	1.6773	0.95435	1.75753	0.0788276	0.325378
Fan1	64.4147	1.28239	0.72999	1.75673	0.0789644	0.325527
Gm42466	26.0643	1.32558	0.754474	1.75695	0.0789255	0.325527
Eda	4.83776	3.14248	1.78989	1.75569	0.0791421	0.325844
Nr6a1os	16.2533	1.41395	0.805351	1.75569	0.0791407	0.325844
Gm14636	90.2966	1.30304	0.742534	1.75486	0.0792833	0.326217
1700123M08Rik	27.0915	1.32209	0.754418	1.75246	0.0796945	0.327216
Gm13431	4.62536	-2.03804	1.16364	-1.75143	0.0798715	0.327216
Gm37084	16.1182	1.72886	0.987094	1.75147	0.0798655	0.327216
Nt5dc3	34.1245	1.24612	0.711342	1.75179	0.0798095	0.327216
Reep6	51.5978	1.27772	0.729548	1.75138	0.0798805	0.327216
Slc25a42	64.2064	1.31463	0.750348	1.75203	0.0797688	0.327216
Sorbs1	51.834	1.27543	0.727975	1.75202	0.0797698	0.327216
Lrp6	339.332	1.87892	1.07319	1.75078	0.0799831	0.327222
Abca4	40.6824	1.3088	0.748705	1.74808	0.0804495	0.328216
Agap2	56.826	1.27774	0.731136	1.74762	0.0805307	0.328216
Ccdc157	29.713	1.36823	0.782469	1.7486	0.0803596	0.328216
Gm11769	21.4868	1.47573	0.844299	1.74788	0.0804856	0.328216
Ier5	212.535	1.64734	0.942427	1.74798	0.0804678	0.328216
Tmc4	9.49125	1.54335	0.882676	1.74849	0.08038	0.328216
Jpx	68.7108	1.28214	0.734037	1.7467	0.0806893	0.328655
Tmod4	3.81198	2.28964	1.31172	1.74552	0.0808951	0.329286
Gm16618	5.18942	1.84427	1.05696	1.74488	0.0810065	0.329532
Ednrb	8.04389	1.70719	0.978597	1.74453	0.0810663	0.329568
Usp32	127.652	1.3942	0.799802	1.74318	0.0813026	0.330321
Dnd1	32.0979	-1.25311	0.719328	-1.74206	0.0814976	0.330668
Gm9888	40.874	1.27305	0.730877	1.74181	0.0815415	0.330668
Itga9	59.3897	1.36884	0.785612	1.74239	0.0814405	0.330668
Zfp229	84.1099	1.32123	0.759138	1.74043	0.0817831	0.331439
Fam221a	43.3786	1.26114	0.725002	1.7395	0.0819465	0.331894
Cxcr3	24.2842	1.28236	0.737333	1.73918	0.0820025	0.331912
Gm42986	3.94729	2.46776	1.41977	1.73814	0.0821861	0.332239
Gm34961	11.2574	1.61234	0.927819	1.73778	0.0822498	0.332289
Epha1	11.2268	1.54744	0.890799	1.73714	0.0823629	0.332538
Gm5864	10.4458	1.48339	0.854929	1.73511	0.0827219	0.333571
Gm15829	7.88256	1.60977	0.92979	1.73132	0.0833946	0.335655
Maml2	47.8844	1.26423	0.72997	1.73189	0.0832925	0.335655
Pbld2	4.82067	1.9126	1.1046	1.73149	0.0833644	0.335655
Nfatc2ip	95.5685	1.3262	0.766573	1.73004	0.0836232	0.336366
Cnbd2	38.9258	1.2785	0.739837	1.72809	0.0839722	0.337014
Gm37233	20.5904	1.39318	0.806251	1.72798	0.0839927	0.337014
Klf8	77.7231	1.27514	0.737705	1.72852	0.0838948	0.337014
Ptpn3	20.9126	1.30945	0.757504	1.72864	0.0838736	0.337014
Gm26549	24.7449	1.33761	0.774806	1.72638	0.0842785	0.33795
Ccr3	26.8318	1.6389	0.949689	1.72573	0.0843967	0.338215
Aldh1a7	11.6193	2.06512	1.1969	1.72539	0.0844566	0.338245
Rxra	95.8425	1.30773	0.758213	1.72476	0.0845716	0.338496
Gm20628	15.7841	1.32663	0.770041	1.7228	0.0849244	0.339532
Gpatch2	197.831	1.58805	0.921973	1.72245	0.0849881	0.339532
Ppfibp2	93.8385	1.30087	0.755126	1.72272	0.0849386	0.339532
Tlr13	67.774	1.32276	0.768677	1.72083	0.0852821	0.340496
1700029J07Rik	8.61934	1.83034	1.06474	1.71906	0.0856037	0.340827
Gm10517	5.93826	1.85116	1.07647	1.71966	0.0854936	0.340827
Gm43653	10.4623	1.44736	0.842015	1.71892	0.0856285	0.340827
Nacc2	63.6718	1.29613	0.753645	1.71982	0.0854659	0.340827
Zfp874b	108.779	1.37812	0.801574	1.71927	0.0855657	0.340827
Smad6	39.0721	1.24799	0.726198	1.71852	0.085701	0.340905
4930432K21Rik	28.3347	1.26448	0.735925	1.71822	0.0857568	0.340917
Ppfibp1	213.567	1.61096	0.938028	1.71739	0.0859078	0.341308
Map3k2	139.549	1.42315	0.828921	1.71687	0.0860036	0.341479
Gm45133	9.00744	1.50413	0.876372	1.71632	0.0861041	0.341639
Gm45223	14.1295	1.50242	0.875502	1.71607	0.0861496	0.341639
Tfap4	95.0796	1.28209	0.747366	1.71548	0.0862571	0.341855
Hoxa5	30.9871	1.22088	0.711998	1.71473	0.0863952	0.342193
Osgepl1	99.466	1.29439	0.755152	1.71408	0.0865143	0.342455
Gpx8	5.7254	1.739	1.01514	1.71305	0.0867028	0.342991
Gm45778	48.4215	1.31306	0.767341	1.71118	0.087048	0.344106
4732416N19Rik	31.439	1.24636	0.728735	1.7103	0.0872101	0.344365
Zfp446	178.479	1.50155	0.878541	1.70914	0.0874245	0.345001
Bbs12	127.199	1.36521	0.799486	1.70761	0.0877094	0.345703
Sardh	3.84641	2.43502	1.42578	1.70786	0.0876631	0.345703
Vps13d	79.281	1.32773	0.777695	1.70726	0.0877728	0.345743
Gm15706	68.709	1.25389	0.734684	1.7067	0.0878771	0.345767
Mapkbp1	67.2526	1.33707	0.783446	1.70666	0.0878859	0.345767
Entpd3	5.42154	2.16404	1.26889	1.70545	0.08811	0.346271
Spry4	6.68536	1.86388	1.09293	1.70539	0.0881212	0.346271
Dlg1	327.144	1.43225	0.840304	1.70445	0.0882979	0.346603
Wdr91	158.789	1.43151	0.839907	1.70436	0.088313	0.346603
Dcun1d3	80.6295	1.27247	0.747371	1.70259	0.0886447	0.346917
Gm15983	12.9328	1.47415	0.865698	1.70284	0.0885979	0.346917
Gm20163	4.82604	1.89962	1.11616	1.70193	0.0887687	0.346917
Gnaz	30.4728	1.2305	0.722359	1.70345	0.088484	0.346917
Ikzf3	12.2773	1.63391	0.959948	1.70208	0.0887403	0.346917
Zc3hav1l	211.795	1.60387	0.941855	1.70288	0.0885899	0.346917
Zfp217	123.331	1.34855	0.792205	1.70227	0.0887041	0.346917
Nipa1	69.6661	1.25585	0.738139	1.70138	0.0888718	0.34711
C920021L13Rik	14.2833	1.377	0.810013	1.69997	0.089137	0.347415
Etohd2	29.3775	1.24029	0.729834	1.69942	0.0892408	0.347415
Gm13215	14.0603	1.35689	0.798522	1.69925	0.0892723	0.347415
Gm38227	22.0461	1.25456	0.737936	1.7001	0.0891127	0.347415
Mmp2	75.1026	1.26638	0.744824	1.70024	0.0890855	0.347415
Neil1	115.355	1.32118	0.777446	1.69939	0.0892455	0.347415
Gtf2ird2	192.426	1.50911	0.888555	1.69839	0.0894345	0.347692
Ift81	54.6628	1.23468	0.72701	1.6983	0.0894511	0.347692
Ssh3	25.499	1.26185	0.743237	1.69777	0.0895514	0.347873
Gm42467	13.8344	1.40419	0.827251	1.69742	0.0896179	0.347922
Zfp747	196.994	1.54759	0.912513	1.69596	0.0898933	0.348782
Gm45203	15.6017	1.41364	0.834169	1.69467	0.0901376	0.348903
Rn7sk	55.0405	1.23166	0.726774	1.69469	0.0901338	0.348903
Trim41	25.5989	1.41606	0.835538	1.69479	0.0901156	0.348903
Ttll7	9.25471	2.22394	1.31232	1.69466	0.0901405	0.348903
Acvr1	26.0055	1.30258	0.76912	1.6936	0.0903407	0.349317
Ccl27a	60.6509	1.23206	0.728	1.69239	0.0905716	0.349317
Clcn5	83.4585	1.28869	0.76106	1.69329	0.0904008	0.349317
Gm9531	79.7003	1.23429	0.729059	1.693	0.0904563	0.349317
Kbtbd13	22.9769	1.44981	0.856486	1.69274	0.0905046	0.349317
Zfp970	35.8003	1.24212	0.733862	1.69258	0.0905361	0.349317
C030034I22Rik	14.3328	1.40049	0.827811	1.6918	0.0906836	0.34954
Bach2	49.4159	1.19895	0.70882	1.69147	0.090747	0.349576
Snx25	98.6698	1.28252	0.758652	1.69053	0.0909275	0.349949
Upf2	267.415	1.69898	1.00508	1.6904	0.090952	0.349949
Arpp21	12.6168	1.36578	0.808718	1.68883	0.091253	0.350576
Rab11fip3	116.527	1.32166	0.782603	1.68879	0.091259	0.350576
Zbtb16	66.8166	1.26381	0.748394	1.6887	0.0912777	0.350576
Amer1	145.247	1.39309	0.826143	1.68625	0.0917467	0.351959
Gm42982	5.97289	1.73943	1.03146	1.68637	0.0917243	0.351959
Tmem204	5.07079	1.78181	1.05691	1.68587	0.0918207	0.352034
Dip2a	81.1424	1.28012	0.759749	1.68493	0.092002	0.352409
Gm28373	4.20901	-2.40955	1.43041	-1.68452	0.0920812	0.352409
Lgmn	79.4488	1.27711	0.75823	1.68433	0.0921176	0.352409
Rpp38	263.194	1.69212	1.00468	1.68423	0.0921367	0.352409
Mras	51.7687	1.18165	0.701723	1.68393	0.0921946	0.352422
Cluap1	100.542	1.27972	0.760881	1.6819	0.0925885	0.353719
Hyi	106.901	1.2898	0.767372	1.68081	0.0928005	0.354319
Klf16	177.384	1.47643	0.87876	1.68013	0.0929318	0.354611
1110028F11Rik	6.94247	1.53387	0.913331	1.67942	0.0930698	0.354928
Wnt5b	4.94998	1.94792	1.1608	1.67808	0.0933311	0.355715
Tert	26.4529	1.50403	0.896492	1.67769	0.0934078	0.355797
Lonrf3	41.4424	1.22757	0.732	1.677	0.093542	0.356099
Atp9a	15.0695	1.7557	1.04828	1.67484	0.0939665	0.357294
Lrig1	4.46048	2.07643	1.23966	1.67499	0.0939363	0.357294
Gm10851	6.00346	1.80049	1.07555	1.67401	0.0941287	0.3577
Lrrc75aos2	15.8934	1.37058	0.818999	1.67348	0.0942333	0.357887
Zfp975	146.023	1.37183	0.819931	1.67311	0.0943057	0.357952
Abca5	13.5888	1.80101	1.07692	1.67236	0.0944526	0.358089
Neurl1b	27.8728	1.30281	0.778942	1.67253	0.0944193	0.358089
A830035O19Rik	11.1048	1.4492	0.868301	1.66901	0.0951151	0.358396
Cgref1	4.83091	2.09851	1.25653	1.67008	0.0949031	0.358396
Crispld2	26.027	-1.5324	0.917662	-1.66989	0.094941	0.358396
Gm43966	4.42418	1.91336	1.1446	1.67165	0.0945938	0.358396
Ifi206	49.6414	1.27592	0.764181	1.66966	0.094987	0.358396
Ikzf4	3.81456	2.80468	1.67828	1.67116	0.0946905	0.358396
Nckap5l	52.7002	1.23924	0.741884	1.6704	0.0948401	0.358396
Tmem217	10.8542	-1.50467	0.900497	-1.67093	0.0947359	0.358396
Zfp318	72.4595	1.21777	0.728981	1.67051	0.0948179	0.358396
Il1bos	3.5077	2.28548	1.37127	1.66669	0.0955761	0.359397
Ptpn4	109.721	1.30732	0.784263	1.66694	0.0955261	0.359397
Skap1	4.76045	1.72427	1.03435	1.66701	0.0955118	0.359397
A530064D06Rik	11.7625	-1.83596	1.10176	-1.66639	0.0956352	0.359411
Sox5	5.51088	1.79212	1.07564	1.66611	0.0956922	0.359416
Lmna	79.7681	1.20562	0.723771	1.66574	0.095765	0.35948
Uvssa	70.7005	1.24453	0.747972	1.66388	0.0961366	0.360666
2810021J22Rik	60.5204	1.25557	0.755198	1.66258	0.0963974	0.360806
Nudt12	116.258	1.30396	0.784163	1.66287	0.0963392	0.360806
Ttc26	49.7491	1.21292	0.729479	1.66273	0.096367	0.360806
Ung	126.785	1.34351	0.807838	1.6631	0.096293	0.360806
Kcnb1	29.9472	1.22929	0.739648	1.66199	0.0965154	0.36083
Taf1a	121.214	1.34031	0.806448	1.66199	0.0965143	0.36083
Fam13a	4.95559	2.74718	1.65374	1.66119	0.0966744	0.361007
Vstm4	3.94706	2.39886	1.44396	1.66131	0.0966517	0.361007
Gm4430	88.8973	1.24341	0.749226	1.6596	0.0969952	0.361908
Ptms	45.5785	1.18072	0.71152	1.65944	0.0970275	0.361908
Gm35035	25.012	1.23712	0.746212	1.65786	0.0973452	0.362674
Gm5844	77.8408	1.21931	0.735369	1.65809	0.0972996	0.362674
Ccpg1	16.2013	1.39917	0.844198	1.6574	0.0974385	0.362812
Brwd3	44.2124	1.22065	0.73668	1.65696	0.0975272	0.362934
4833422C13Rik	5.01947	1.73606	1.04825	1.65615	0.0976909	0.363334
Mybl1	4.54313	2.12361	1.28312	1.65503	0.0979183	0.36397
Epb41l4a	4.06289	2.07303	1.2534	1.65392	0.0981429	0.364177
Fam198b	16.7072	1.36844	0.827385	1.65394	0.0981398	0.364177
Gnat2	47.2259	1.23518	0.746615	1.65437	0.0980522	0.364177
Art3	5.29639	2.18855	1.3235	1.65361	0.0982064	0.364203
St3gal6	47.4401	1.18391	0.716278	1.65287	0.0983574	0.364554
Acot4	4.39241	1.97146	1.19339	1.65199	0.0985371	0.364593
Primpol	110.204	1.2725	0.770243	1.65207	0.09852	0.364593
Rnf215	156.3	1.41328	0.855469	1.65206	0.0985226	0.364593
Csnk2a2	210.949	1.75212	1.06101	1.65137	0.0986624	0.364639
Ephb4	13.6337	2.57769	1.56092	1.65139	0.0986588	0.364639
Gm37248	5.73022	1.91319	1.15904	1.65067	0.0988069	0.364874
Gm8818	5.65677	1.66899	1.0112	1.65051	0.0988388	0.364874
Snord43	5.31651	1.76177	1.06782	1.64987	0.0989695	0.365148
Mtmr10	119.565	1.30118	0.788841	1.64949	0.0990476	0.365227
Prdm11	96.4422	1.26988	0.77006	1.64906	0.0991344	0.365339
Cfap74	11.1918	1.67724	1.01748	1.64843	0.0992647	0.365403
E030030I06Rik	19.7252	1.25497	0.761881	1.6472	0.0995162	0.36612
Paqr4	59.7376	1.21694	0.73905	1.64663	0.099635	0.366349
Slc2a9	53.9866	1.18683	0.721148	1.64576	0.0998137	0.366797
Gm38160	5.40485	1.74462	1.06071	1.64476	0.100019	0.367344
Gm42984	17.292	1.32618	0.806644	1.64408	0.100161	0.367654
0610040J01Rik	93.8563	1.27567	0.776052	1.6438	0.100218	0.367656
Gadd45g	46.6103	1.17785	0.716846	1.6431	0.100362	0.367975
Nkiras1	45.2873	1.16269	0.707881	1.64249	0.100489	0.368231
5430416N02Rik	7.28641	1.9373	1.18006	1.6417	0.100652	0.368619
2610306M01Rik	68.1688	1.17726	0.718091	1.63943	0.101124	0.36953
5031434O11Rik	34.0269	1.19179	0.726875	1.63961	0.101087	0.36953
Ifi30	161.346	1.40246	0.855261	1.6398	0.101046	0.36953
Ppm1k	107.695	1.33922	0.816896	1.6394	0.101129	0.36953
1700012D14Rik	42.3817	1.25752	0.767816	1.63779	0.101465	0.369712
AC152827.1	20.3418	1.57737	0.963241	1.63756	0.101513	0.369712
Ajuba	74.293	1.21297	0.740985	1.63697	0.101637	0.369712
C130036L24Rik	57.7563	1.20478	0.735649	1.63771	0.101482	0.369712
Dscam	8.16278	2.04803	1.24995	1.63849	0.101321	0.369712
Gm14325	87.1637	1.20292	0.734716	1.63726	0.101576	0.369712
Gramd1b	83.2863	1.20855	0.737485	1.63875	0.101266	0.369712
Lncpint	20.8316	1.28814	0.786824	1.63713	0.101603	0.369712
Pex12	144.397	1.35929	0.831299	1.63514	0.102019	0.370896
Gpbar1	5.07296	2.03221	1.24325	1.6346	0.102132	0.37105
Myo15	3.93688	2.0072	1.2281	1.63439	0.102176	0.37105
2810001G20Rik	107.869	1.25399	0.767657	1.63353	0.102358	0.371084
E130317F20Rik	36.7337	1.23603	0.756565	1.63375	0.102312	0.371084
Zbed4-ps1	3.94403	-6.15736	3.76926	-1.63358	0.102348	0.371084
Shb	28.4844	1.19492	0.731649	1.63318	0.10243	0.371138
Dennd2c	37.5661	1.21249	0.742613	1.63273	0.102526	0.371276
Elmo3	19.7688	1.35007	0.827764	1.63098	0.102895	0.372403
1700012B09Rik	26.7556	1.21526	0.74543	1.63028	0.103042	0.3726
C130089K02Rik	13.151	2.01836	1.23813	1.63018	0.103064	0.3726
Ift46	205.406	1.50608	0.924335	1.62937	0.103235	0.3728
Vmac	225.225	1.54951	0.950891	1.62954	0.103199	0.3728
Slc44a4	8.03696	-1.60067	0.982785	-1.62871	0.103374	0.373093
Gm26660	9.31925	1.41586	0.869595	1.62818	0.103487	0.373291
Inhba	8.15809	1.85949	1.14239	1.62772	0.103584	0.373434
Siglec1	24.1296	1.78915	1.09944	1.62733	0.103668	0.373529
Diexf	107.862	1.27752	0.785333	1.62672	0.103796	0.37378
Plcxd2	70.8106	1.22047	0.750802	1.62555	0.104045	0.37447
Gm26558	19.2067	1.28695	0.791913	1.62512	0.104137	0.374591
Bbs2	92.7202	1.22994	0.757294	1.62413	0.104348	0.374726
Ppp2r3d	98.9638	1.21634	0.748793	1.6244	0.10429	0.374726
Secisbp2	175.237	1.40892	0.867383	1.62434	0.104303	0.374726
Gm9833	9.63688	1.41674	0.872944	1.62295	0.104601	0.375217
Zfp39	141.652	1.33838	0.824618	1.62303	0.104583	0.375217
Runx2os2	13.5761	1.32875	0.819842	1.62074	0.105072	0.376699
Tbc1d24	171.107	1.41366	0.872502	1.62023	0.105182	0.376883
AI661453	8.94326	1.51744	0.93739	1.6188	0.105491	0.377229
Gm48163	4.23614	1.93489	1.19534	1.6187	0.105512	0.377229
Pcx	130.196	1.32624	0.818997	1.61935	0.105372	0.377229
Zfp862-ps	48.0058	1.43342	0.885395	1.61896	0.105455	0.377229
Echdc1	46.4506	1.15627	0.714689	1.61787	0.105692	0.377457
Gm20632	40.8054	1.1528	0.712898	1.61707	0.105864	0.377457
Gm43597	5.18375	1.70216	1.05261	1.61708	0.10586	0.377457
Tmem221	17.7832	1.34838	0.833464	1.6178	0.105705	0.377457
Ttl	69.8498	1.18181	0.730909	1.61691	0.105898	0.377457
Xrcc4	98.975	1.23824	0.76587	1.61678	0.105926	0.377457
Gm5514	8.64398	1.45876	0.902768	1.61587	0.106121	0.377944
BC049715	37.1787	1.25033	0.774652	1.61405	0.106516	0.3781
Fbxl4	206.547	1.49208	0.924076	1.61467	0.106382	0.3781
Gm28053	4.80184	1.90856	1.18234	1.61422	0.10648	0.3781
Zbtb10	25.8984	1.44542	0.895498	1.61409	0.106507	0.3781
Zfp607a	139.156	1.32528	0.820644	1.61493	0.106326	0.3781
Zswim9	55.5238	1.19776	0.741517	1.61528	0.106249	0.3781
Tyro3	9.79929	1.7656	1.09442	1.61328	0.106683	0.378486
Gm44292	11.6387	1.47421	0.91415	1.61266	0.106818	0.378757
Ttc41	18.9037	1.53686	0.95349	1.61182	0.107001	0.379196
Vsig2	4.10555	2.13875	1.32752	1.61109	0.107159	0.379549
Mapk1ip1	96.9631	1.21305	0.753308	1.61029	0.107335	0.379962
Gm26597	51.9419	1.16996	0.726677	1.61001	0.107395	0.379968
Ecm1	79.3393	1.1622	0.72299	1.60749	0.107947	0.380879
Gm29291	5.75026	1.95979	1.21878	1.60799	0.107837	0.380879
Lbh	132.657	1.28637	0.799748	1.60847	0.107732	0.380879
Parp6	207.782	1.06076	0.659844	1.60759	0.107925	0.380879
Ubtd2	59.1341	1.16357	0.723747	1.6077	0.1079	0.380879
Them7	66.0777	1.18742	0.738965	1.60687	0.108082	0.381148
Egln1	274.378	1.90933	1.1894	1.60529	0.10843	0.38154
Gm37125	109.462	1.24499	0.775515	1.60537	0.108412	0.38154
Gm45779	9.02788	2.01596	1.25553	1.60567	0.108347	0.38154
Zfp976	64.0783	1.23741	0.770516	1.60594	0.108287	0.38154
Ccdc80	11.4858	-1.3681	0.852981	-1.60391	0.108734	0.381952
Cnnm3	373.331	2.09363	1.30551	1.60369	0.108783	0.381952
Invs	166.812	1.38769	0.865298	1.60371	0.108778	0.381952
Sfxn4	54.4831	1.17026	0.72958	1.60403	0.108708	0.381952
Ttll3	9.47399	1.44053	0.898629	1.60303	0.108929	0.382257
Fkbp7	63.1162	1.14038	0.711721	1.60229	0.109092	0.382622
Slc9a1	299.192	1.66899	1.04205	1.60165	0.109234	0.382912
C530050E15Rik	11.7461	1.66719	1.04122	1.6012	0.109334	0.383053
1500002C15Rik	16.3314	1.26112	0.787878	1.60066	0.109453	0.383242
Frmd8os	4.07467	1.78379	1.11506	1.59973	0.109658	0.383242
Mir3471-2	6.60853	-8.26124	5.16418	-1.59972	0.109661	0.383242
Tas1r1	127.17	1.28927	0.805989	1.59962	0.109684	0.383242
Unc79	12.8976	1.64924	1.03062	1.60024	0.109545	0.383242
Col18a1	26.0389	1.46542	0.916412	1.59908	0.109803	0.383451
Rbm11	6.10769	1.70815	1.06974	1.5968	0.11031	0.385013
Meis3	6.17115	1.67551	1.04987	1.59592	0.110507	0.385078
Mettl3	269.24	1.51417	0.948722	1.59601	0.110487	0.385078
Pip4k2b	49.468	1.15238	0.721947	1.59622	0.110441	0.385078
Abcc2	32.896	-1.20999	0.758603	-1.59502	0.110708	0.38557
Cdyl2	73.8464	1.14694	0.71938	1.59435	0.110858	0.385884
Bcl6b	3.6319	2.29492	1.43998	1.59372	0.110998	0.386165
Ptgds	25.1413	1.24061	0.779189	1.59218	0.111343	0.386953
Zfp941	13.5994	1.36718	0.858684	1.59218	0.111345	0.386953
Tctn3	204.968	1.47354	0.925763	1.5917	0.111451	0.387114
Fbln1	5.61264	2.78619	1.75135	1.59088	0.111637	0.387343
Gm17354	7.78498	-1.52226	0.956826	-1.59095	0.111621	0.387343
Itgae	36.8621	1.23083	0.773853	1.59052	0.111718	0.387418
Gm16201	6.56378	-1.63739	1.03012	-1.58951	0.111946	0.3877
Matn4	6.11409	4.13674	2.60232	1.58963	0.111917	0.3877
Smurf1	184.235	1.43967	0.905817	1.58936	0.11198	0.3877
Cox6a2	28.9785	1.16157	0.73123	1.58852	0.112169	0.387746
Mfhas1	51.8519	1.1451	0.72087	1.5885	0.112173	0.387746
Wdr44	164.908	1.37274	0.863954	1.58891	0.112081	0.387746
Acvr2b	25.8913	1.23695	0.779145	1.58757	0.112383	0.388229
Kmt2b	134.042	1.28245	0.808187	1.58682	0.112553	0.388229
Map7d2	6.09739	1.67973	1.0585	1.5869	0.112535	0.388229
Rab2b	26.9115	1.15323	0.726742	1.58685	0.112546	0.388229
Gm13375	16.7747	1.30038	0.820133	1.58557	0.112837	0.388672
Gm6904	6.43949	1.75088	1.104	1.58595	0.112751	0.388672
Zfp28	54.9767	1.18373	0.746617	1.58546	0.112862	0.388672
Chsy1	397.487	1.98648	1.25342	1.58484	0.113002	0.388811
Fhl2	12.5565	1.63935	1.03445	1.58475	0.113022	0.388811
Zfp97	73.7943	1.16436	0.7355	1.58309	0.113401	0.389906
Sh3bp4	18.1132	1.30568	0.825036	1.58257	0.113519	0.390105
Akap17b	45.9683	1.18753	0.750777	1.58174	0.113709	0.390549
Gm29340	11.4089	1.42784	0.903096	1.58105	0.113868	0.390887
9330159M07Rik	51.4715	1.13525	0.718207	1.58067	0.113953	0.390919
Fpr2	6.76197	-1.63076	1.03182	-1.58048	0.113998	0.390919
BC016579	39.3801	1.30633	0.827507	1.57863	0.114421	0.391587
Nek8	99.0608	1.2405	0.785815	1.57861	0.114425	0.391587
Nsun6	147.978	1.33252	0.844132	1.57857	0.114435	0.391587
Star	26.2012	1.16812	0.73976	1.57906	0.114323	0.391587
B3gnt3	46.9864	1.13193	0.717311	1.57802	0.114561	0.391603
Bhlha15	47.9417	1.2572	0.796678	1.57806	0.114553	0.391603
8030462N17Rik	9.15343	1.31141	0.832332	1.57559	0.115121	0.39174
Aldh5a1	21.8134	1.19543	0.75883	1.57536	0.115174	0.39174
Cyb561d1	179.759	1.37955	0.875248	1.57618	0.114984	0.39174
Ercc5	113.88	1.2464	0.790317	1.57708	0.114776	0.39174
Gm43936	6.25896	1.75502	1.11386	1.57562	0.115115	0.39174
Kdm8	178.156	1.38806	0.880875	1.57577	0.115079	0.39174
Lppos	10.5219	1.31626	0.835272	1.57584	0.115062	0.39174
Prag1	30.802	1.27122	0.806698	1.57583	0.115065	0.39174
Rbm12b1	44.6922	1.14	0.723526	1.57562	0.115114	0.39174
Zfp438	72.9794	1.20508	0.765024	1.57521	0.115207	0.39174
Gon4l	146.993	1.31695	0.836229	1.57487	0.115287	0.391807
Gm6934	4.92617	1.70025	1.07996	1.57436	0.115403	0.391995
Qk	818.607	2.24199	1.42484	1.5735	0.115604	0.392469
Kalrn	54.9559	1.14785	0.729755	1.57292	0.115737	0.392715
Car5b	14.4896	1.31586	0.837146	1.57184	0.115988	0.393155
Ptbp2	105.853	1.20481	0.766825	1.57117	0.116143	0.393473
1700019D03Rik	3.94661	1.95277	1.24381	1.57	0.116415	0.393904
2310075C17Rik	22.3556	1.14847	0.731689	1.56961	0.116505	0.393904
Cmbl	8.25387	1.48928	0.948844	1.56958	0.116514	0.393904
Gm42983	9.13969	1.50062	0.956021	1.56965	0.116496	0.393904
Tshz3	4.75347	2.06133	1.31449	1.56816	0.116844	0.394814
Slc29a2	66.1242	1.15376	0.735908	1.5678	0.116927	0.394888
Gm12592	7.98837	1.49784	0.955772	1.56715	0.11708	0.395197
Ighv1-15	26.1352	-2.22618	1.421	-1.56663	0.117202	0.395403
Ccdc180	11.3479	1.3489	0.861904	1.56502	0.117578	0.396368
Pisd-ps2	35.0675	1.18265	0.755741	1.56488	0.117611	0.396368
Zfp870	173.259	1.41262	0.902877	1.56458	0.117682	0.396402
2310057M21Rik	189.389	1.42842	0.914473	1.56201	0.118285	0.396479
Cav2	132.26	1.26953	0.812696	1.56212	0.118259	0.396479
E2f5	76.1477	1.1448	0.732464	1.56294	0.118067	0.396479
Gm6566	14.1892	1.30712	0.836093	1.56336	0.117967	0.396479
Gm7160	22.5834	1.22938	0.78652	1.56306	0.118038	0.396479
Prss12	11.6964	1.65297	1.05833	1.56187	0.118318	0.396479
Psd3	87.5462	1.17542	0.75213	1.56279	0.118102	0.396479
Rgp1	54.4781	1.16082	0.74272	1.56293	0.11807	0.396479
Sema6d	6.49178	3.25574	2.08217	1.56363	0.117905	0.396479
Tsga10ip	3.7455	-1.93009	1.23565	-1.562	0.118288	0.396479
Ino80	92.6255	1.15192	0.737953	1.56097	0.118532	0.396671
Nxnl2	4.58448	2.22926	1.42777	1.56136	0.118439	0.396671
Tle2	59.986	1.12761	0.722435	1.56085	0.11856	0.396671
Glis2	30.5966	1.17064	0.750155	1.56053	0.118634	0.396714
Nectin4	61.1996	1.13171	0.725459	1.55999	0.118763	0.39694
9930012K11Rik	129.856	1.2513	0.802505	1.55925	0.118938	0.396949
Abhd15	89.3265	1.16387	0.746542	1.55901	0.118993	0.396949
Cma1	18.6604	3.20832	2.05802	1.55894	0.119011	0.396949
Ddx23	56.1198	1.15935	0.743401	1.55952	0.118873	0.396949
Ccdc92	7.84682	1.75156	1.12541	1.55637	0.119619	0.398375
Cfap45	48.0434	1.17539	0.755468	1.55584	0.119747	0.398375
Fbf1	300.56	1.60716	1.03285	1.55605	0.119697	0.398375
Gm20604	71.7102	1.12832	0.725042	1.55621	0.119657	0.398375
Ccdc171	66.4717	1.10876	0.713092	1.55487	0.119978	0.398407
Cd4	13.2823	1.73925	1.1183	1.55526	0.119885	0.398407
Gm10033	77.7537	1.17303	0.754338	1.55505	0.119934	0.398407
Ufsp1	27.3698	1.21639	0.782365	1.55476	0.120003	0.398407
D130017N08Rik	77.3074	1.12518	0.724777	1.55245	0.120554	0.4
Gm8292	8.28334	1.33586	0.860606	1.55223	0.120606	0.4
Pip5k1b	57.4307	1.11562	0.719055	1.55151	0.120779	0.400368
Mphosph8	129.133	1.23953	0.799631	1.55012	0.121112	0.401264
Zfp653	74.2792	1.12015	0.722908	1.54951	0.121259	0.401545
Ccdc15	75.57	1.1373	0.73424	1.54895	0.121395	0.40179
Rhot2	73.29	1.1319	0.731132	1.54815	0.121587	0.402222
Cd1d2	11.4984	1.29131	0.8354	1.54574	0.122167	0.403521
Hist1h3a	61.1911	1.12009	0.724508	1.546	0.122103	0.403521
Mpst	33.6317	1.13283	0.732848	1.54579	0.122155	0.403521
Cacna1f	36.763	1.12723	0.729498	1.54521	0.122296	0.40374
Znrf2	659.133	2.10104	1.36023	1.54462	0.122437	0.404
Pde1c	4.47267	1.84697	1.19655	1.54358	0.12269	0.404626
Gm10762	80.5162	1.14859	0.744471	1.54283	0.122872	0.405022
Ighv1-64	8.8003	3.98984	2.58776	1.54181	0.12312	0.405424
Mbd6	83.2348	1.12915	0.732274	1.54198	0.12308	0.405424
A430078I02Rik	7.53097	1.5484	1.00529	1.54024	0.123501	0.405749
Evi2	25.7532	1.13214	0.735101	1.54011	0.123532	0.405749
Gm30108	19.1032	1.19374	0.775027	1.54026	0.123497	0.405749
Mycbpap	9.96985	1.51829	0.985184	1.54112	0.123288	0.405749
Tmtc2	8.83491	1.90876	1.23882	1.54079	0.123368	0.405749
Bank1	21.8653	1.2262	0.796353	1.53976	0.123618	0.405824
Pde8a	107.128	1.15947	0.753511	1.53876	0.123864	0.406064
Tbc1d8b	142.516	1.32964	0.864126	1.53871	0.123876	0.406064
Tfcp2l1	7.71389	2.98662	1.94136	1.53842	0.123947	0.406064
Tmod1	12.1543	1.32811	0.863221	1.53855	0.123915	0.406064
Zbtb11os1	54.8064	1.1284	0.733596	1.53818	0.124005	0.406064
BC034090	6.61395	2.02444	1.3168	1.53739	0.124197	0.406082
Gm9855	33.7717	1.10625	0.719432	1.53767	0.124129	0.406082
Hist1h2bp	60.8548	1.10379	0.717963	1.53738	0.124199	0.406082
A530010L16Rik	4.91138	2.01339	1.30984	1.53712	0.124263	0.406085
Cysltr1	27.8041	1.18202	0.769326	1.53643	0.124432	0.406431
Gm16104	14.9325	-1.20481	0.784325	-1.53611	0.124512	0.406487
Hist1h3i	51.9897	1.10436	0.719136	1.53567	0.124618	0.40663
Afg1l	71.9721	1.11405	0.725713	1.53511	0.124758	0.406879
Ddx59	166.698	1.31765	0.858562	1.53472	0.124853	0.406983
Gm15564	278.605	1.5758	1.02696	1.53442	0.124926	0.407015
Dzip1	17.5499	1.29126	0.842263	1.53309	0.125254	0.407035
Nf1	48.6416	1.16016	0.756246	1.53411	0.125004	0.407035
Nhlrc1	59.3292	1.13136	0.737798	1.53343	0.125169	0.407035
Sema4f	6.04072	1.70525	1.11246	1.53286	0.125309	0.407035
Tmem56	16.4663	1.84761	1.20532	1.53288	0.125306	0.407035
Itk	28.9589	1.27891	0.834733	1.53211	0.125494	0.407431
Wdr59	95.1779	1.17013	0.764361	1.53087	0.125803	0.408227
Zfp775	71.6065	1.1408	0.745449	1.53036	0.125929	0.408431
Rnf150	14.8115	1.32081	0.863293	1.52997	0.126025	0.408538
Hmbox1	110.127	1.20493	0.788126	1.52886	0.1263	0.409018
Kmt2c	283.62	1.57662	1.03113	1.52903	0.126258	0.409018
Abcg4	10.931	1.53066	1.00263	1.52664	0.126851	0.40958
Ctxn1	68.2007	1.11193	0.728424	1.52649	0.126888	0.40958
Gcfc2	109	1.19399	0.781659	1.52751	0.126635	0.40958
Gm22748	19.7089	1.48728	0.974117	1.5268	0.126812	0.40958
Igsf3	6.95955	1.86071	1.2185	1.52706	0.126747	0.40958
Ndrg2	114.581	1.19603	0.783575	1.52637	0.126917	0.40958
Rcan1	265.978	1.55503	1.01824	1.52718	0.126716	0.40958
Arv1	101.276	1.15964	0.760156	1.52553	0.127127	0.410055
C2cd2l	121.913	1.20655	0.791082	1.52519	0.127211	0.410122
6820431F20Rik	65.2214	0.827251	0.542612	1.52457	0.127366	0.41021
Gm30934	8.34856	1.36569	0.895706	1.52471	0.127332	0.41021
Dyrk1b	86.6486	1.14844	0.75406	1.52301	0.127755	0.410988
Gm6091	5.933	1.56517	1.02816	1.5223	0.127933	0.410988
Gm6421	113.781	1.17984	0.774874	1.52262	0.127855	0.410988
Kdm6b	36.739	1.18699	0.779941	1.5219	0.128035	0.410988
Pi4kb	192.375	1.37422	0.903144	1.5216	0.12811	0.410988
Ppm1d	393.721	1.73553	1.1404	1.52186	0.128043	0.410988
Zfyve1	180.634	1.34285	0.882537	1.52157	0.128116	0.410988
Cradd	71.7364	1.11103	0.73054	1.52083	0.128303	0.410989
Cyp4f17	40.4064	1.085	0.71367	1.52031	0.128434	0.410989
Flt4	8.63956	1.80939	1.18995	1.52055	0.128372	0.410989
Suox	195.298	1.39325	0.915825	1.52131	0.128182	0.410989
Zfp335	204.171	1.41413	0.929858	1.5208	0.12831	0.410989
Gm44686	27.4754	1.09433	0.720001	1.51991	0.128534	0.411106
Zfp551	21.3156	1.20946	0.795969	1.51948	0.128643	0.411249
B230359F08Rik	16.383	1.21546	0.800387	1.51859	0.128866	0.41128
Gm15787	12.3387	1.2709	0.837095	1.51823	0.128956	0.41128
[truncated: 51,563 more rows]
