# Supplementary material for: In vivo CRISPR screening identifies SAGA complex members as key regulators of hematopoiesis
Source: Nat Commun. 2026 Jan 23;17:1756. doi: 10.1038/s41467-026-68465-6 (PMC12914052; doi:10.1038/s41467-026-68465-6)
Supplement: Supplementary file 8 — Supplementary Data 6 [file 41467_2026_68465_MOESM8_ESM.xlsx]

## Sheet: GFP_vs_Tada2b_OE_DESeq2_results
Gene	baseMean	log2FoldChange	lfcSE	stat	pvalue	padj
Tada2b	1121.92	3.38389	0.127975	26.4417	4.55e-154	5.73e-150
Iigp1	1044.21	-1.44922	0.106993	-13.545	8.48e-42	5.34e-38
Rsad2	1460.18	-0.944338	0.0905599	-10.4278	1.85e-25	7.77e-22
Ifit3	328.385	-2.26344	0.218583	-10.355	3.97e-25	1.25e-21
Tuba8	1076.66	1.01815	0.106672	9.54465	1.37e-21	3.44e-18
Mx1	494.272	-1.61502	0.173947	-9.28454	1.62e-20	3.41e-17
Gm4951	340.124	-1.28424	0.139903	-9.17946	4.33e-20	7.79e-17
Oasl2	3706.36	-0.948979	0.107965	-8.7897	1.5e-18	2.36e-15
Ifit1	1235.55	-1.14157	0.143834	-7.9367	2.08e-15	2.71e-12
Lamb2	135.107	-1.68991	0.213046	-7.93214	2.15e-15	2.71e-12
Ifi206	330.509	-1.4757	0.190722	-7.73742	1.01e-14	1.16e-11
Il2ra	85.2368	-2.2955	0.297098	-7.72641	1.11e-14	1.16e-11
Cd24a	2992.27	0.640836	0.0834476	7.6795	1.6e-14	1.55e-11
Ifit2	721.559	-0.918699	0.121736	-7.54662	4.47e-14	4.02e-11
Bin2	4969.46	0.594917	0.0795451	7.47899	7.49e-14	5.55e-11
Gbp2	494.208	-1.01433	0.135607	-7.47993	7.44e-14	5.55e-11
Tgfb1	10140.8	0.583407	0.0778574	7.49328	6.72e-14	5.55e-11
Ifit3b	84.8202	-2.35408	0.316284	-7.44294	9.85e-14	6.89e-11
Cd48	3203.43	0.691969	0.0935591	7.39607	1.4e-13	9.29e-11
Rbfox2	365.987	-0.984335	0.133282	-7.38536	1.52e-13	9.57e-11
Gm12250	628.691	-0.949701	0.129832	-7.31485	2.58e-13	1.54e-10
Xaf1	924.692	-0.864458	0.11954	-7.23156	4.77e-13	2.64e-10
Znfx1	1068.81	-0.685233	0.0947767	-7.22997	4.83e-13	2.64e-10
Oas2	3263.82	-0.830567	0.115709	-7.17808	7.07e-13	3.71e-10
Ddx60	911.002	-1.03122	0.145141	-7.10498	1.2e-12	6.06e-10
Pydc3	113.121	-1.90383	0.270053	-7.04982	1.79e-12	8.67e-10
Gem	2989.67	0.931534	0.133893	6.95728	3.47e-12	1.62e-09
Gbp7	1510.36	-0.653717	0.0943755	-6.92677	4.31e-12	1.94e-09
Kcnn4	2110.27	0.675163	0.0976274	6.91571	4.66e-12	2.02e-09
Mospd3	1192.31	0.755621	0.109755	6.88459	5.8e-12	2.43e-09
Pfn1	13693.3	0.530836	0.0776068	6.84008	7.92e-12	3.21e-09
F830016B08Rik	89.5712	-2.04959	0.300017	-6.8316	8.4e-12	3.3e-09
Arhgap31	509.842	-0.845953	0.124622	-6.78815	1.14e-11	4.33e-09
Cxcl10	579.439	-1.04823	0.155573	-6.73785	1.61e-11	5.95e-09
Herc6	712.414	-0.95178	0.142382	-6.68467	2.31e-11	8.32e-09
Unc119	1348.75	0.701649	0.106344	6.59794	4.17e-11	1.46e-08
Irgm2	1115.78	-0.75902	0.115322	-6.58172	4.65e-11	1.54e-08
Parp12	1210.24	-0.651272	0.0989347	-6.58284	4.62e-11	1.54e-08
Adgrg1	28997.4	0.548673	0.0834479	6.57503	4.86e-11	1.57e-08
Eif2ak2	2241.46	-0.550801	0.0840129	-6.55615	5.52e-11	1.74e-08
Ddx58	3576.62	-0.63554	0.0971176	-6.54402	5.99e-11	1.84e-08
Trim30d	852.861	-1.05003	0.160807	-6.52978	6.59e-11	1.97e-08
Trim30a	3460.29	-0.797416	0.122241	-6.5233	6.88e-11	2.01e-08
Nkg7	885.27	0.834246	0.128154	6.50969	7.53e-11	2.15e-08
Ifih1	1422.81	-0.581083	0.0906272	-6.4118	1.44e-10	4.02e-08
Rasgrp4	211.039	-1.16732	0.182701	-6.38924	1.67e-10	4.56e-08
Igtp	1099.82	-0.647931	0.101739	-6.36858	1.91e-10	5.11e-08
Sdc3	268.435	-1.51576	0.238746	-6.34886	2.17e-10	5.69e-08
Mx2	376.715	-1.11973	0.176839	-6.33195	2.42e-10	6.22e-08
Marcks	419.822	0.829629	0.131305	6.31834	2.64e-10	6.66e-08
St8sia4	2613.63	-0.578561	0.0924472	-6.25829	3.89e-10	9.61e-08
Parp14	2755.99	-0.500107	0.0800517	-6.2473	4.18e-10	1.01e-07
Cmpk2	1311.29	-0.686594	0.110228	-6.22886	4.7e-10	1.12e-07
Hmga1	6592.1	0.543603	0.087342	6.22385	4.85e-10	1.13e-07
Nlrc5	2197.12	-0.525902	0.0846878	-6.2099	5.3e-10	1.21e-07
Rrm2	2412	0.574808	0.0934541	6.1507	7.71e-10	1.73e-07
Parp9	2228.07	-0.617421	0.100695	-6.13157	8.7e-10	1.92e-07
Cma1	74.7615	1.86645	0.304594	6.12766	8.92e-10	1.94e-07
Gbp3	487.757	-0.832149	0.136434	-6.09929	1.07e-09	2.24e-07
Gbp9	88.7188	-1.73293	0.284048	-6.10083	1.06e-09	2.24e-07
Tuba4a	5408.94	0.472557	0.0775648	6.09242	1.11e-09	2.3e-07
Isg15	789.535	-0.935188	0.15386	-6.07818	1.22e-09	2.47e-07
Dok2	1934.23	0.549353	0.0904608	6.07283	1.26e-09	2.51e-07
Hmga2	1086.57	0.594308	0.0985037	6.03336	1.61e-09	3.16e-07
Ccnd2	5324.62	0.426605	0.0711351	5.9971	2.01e-09	3.89e-07
Stard9	174.605	-1.42365	0.238906	-5.95906	2.54e-09	4.84e-07
Sspo	76.0965	-1.7254	0.289729	-5.95521	2.6e-09	4.88e-07
Pdp1	654.542	0.737687	0.124038	5.94726	2.73e-09	5.05e-07
Tor3a	1047.14	-0.673885	0.11362	-5.93105	3.01e-09	5.49e-07
Helz2	3854.2	-0.697808	0.117994	-5.91392	3.34e-09	6.01e-07
Ak2	4222.13	0.492244	0.084193	5.84661	5.02e-09	8.77e-07
Cd74	553.587	-0.96682	0.165313	-5.84843	4.96e-09	8.77e-07
Ptma	40866	0.457238	0.0783961	5.8324	5.46e-09	9.42e-07
Zfp385a	1172.11	0.685674	0.118384	5.79194	6.96e-09	1.18e-06
Trim12a	810.71	-0.623244	0.108172	-5.76161	8.33e-09	1.4e-06
Emp1	290.846	-0.898879	0.156914	-5.72848	1.01e-08	1.68e-06
Vamp5	652.534	0.719029	0.126032	5.70512	1.16e-08	1.9e-06
Tuba1c	1718.82	0.590228	0.103945	5.67828	1.36e-08	2.2e-06
Myh9	22467.6	0.381003	0.0675631	5.63922	1.71e-08	2.69e-06
Vim	11135.4	0.403033	0.0714495	5.64081	1.69e-08	2.69e-06
Stat2	1356.73	-0.56757	0.10074	-5.63404	1.76e-08	2.74e-06
Tgtp1	718.523	-0.796304	0.141784	-5.6163	1.95e-08	3e-06
Ppp1r14b	2590.45	0.509434	0.0911377	5.58971	2.27e-08	3.45e-06
Kif2c	1130.85	0.579782	0.103913	5.57951	2.41e-08	3.61e-06
9930111J21Rik2	351.285	-1.13846	0.204452	-5.56833	2.57e-08	3.8e-06
Sp100	2156.16	-0.696517	0.125124	-5.56661	2.6e-08	3.8e-06
Unc5a	161.039	1.15713	0.208058	5.56155	2.67e-08	3.87e-06
Pld2	222.647	-0.891355	0.160666	-5.54786	2.89e-08	4.14e-06
Tubb5	29185.5	0.410811	0.0743341	5.52655	3.27e-08	4.62e-06
Fgf3	259.292	0.928216	0.168588	5.50581	3.67e-08	5.14e-06
Gm4070	887.445	-0.715009	0.130171	-5.49285	3.95e-08	5.47e-06
Ifit1bl1	74.2579	-1.77181	0.322876	-5.48759	4.07e-08	5.58e-06
Cdk1	2595.59	0.455879	0.0831316	5.48383	4.16e-08	5.58e-06
Slc1a5	4488.02	0.464959	0.0847915	5.48355	4.17e-08	5.58e-06
Ano10	312.533	-0.792609	0.144718	-5.47691	4.33e-08	5.74e-06
Igfbp4	8647.76	0.422308	0.0773232	5.46159	4.72e-08	6.19e-06
Oasl1	500.7	-0.771475	0.142142	-5.4275	5.71e-08	7.42e-06
Plxnb2	1663.89	-0.491865	0.0906954	-5.42326	5.85e-08	7.47e-06
Stmn1	7541.92	0.495389	0.0913574	5.42254	5.88e-08	7.47e-06
Etv5	927.211	0.533633	0.0986004	5.41208	6.23e-08	7.84e-06
Scpep1	688.666	-0.622292	0.11544	-5.39059	7.02e-08	8.75e-06
Fscn1	269.624	0.860147	0.160547	5.3576	8.43e-08	1.04e-05
Nfe2	6208.05	0.393866	0.0735706	5.35358	8.62e-08	1.05e-05
Gm24270	75.6848	-1.96804	0.367932	-5.34893	8.85e-08	1.07e-05
Etv4	152.787	1.04119	0.195209	5.33372	9.62e-08	1.15e-05
Icosl	477.336	-0.761445	0.142874	-5.32948	9.85e-08	1.17e-05
Gvin1	814.125	-0.683263	0.12869	-5.30935	1.1e-07	1.29e-05
Gata2	3474.27	0.442366	0.0836025	5.2913	1.21e-07	1.42e-05
Calr	18097.7	0.376548	0.0712953	5.28152	1.28e-07	1.48e-05
Serpina3f	4705.79	-0.597532	0.113383	-5.27002	1.36e-07	1.56e-05
Rnf213	13115.9	-0.579433	0.11029	-5.25372	1.49e-07	1.69e-05
Dhx58	1223.2	-0.738903	0.140731	-5.25046	1.52e-07	1.71e-05
Trim12c	1940.76	-0.644628	0.122849	-5.24732	1.54e-07	1.72e-05
Pld3	466.68	-0.780163	0.148884	-5.24007	1.61e-07	1.77e-05
Irgm1	934.603	-0.566897	0.108508	-5.22449	1.75e-07	1.91e-05
Msrb3	623.413	-0.592999	0.113953	-5.2039	1.95e-07	2.12e-05
Il1r1	1875.09	-0.614728	0.118613	-5.18262	2.19e-07	2.35e-05
Actg1	16890.7	0.384589	0.0742947	5.17654	2.26e-07	2.39e-05
Spns2	4522.81	0.457806	0.0884119	5.17811	2.24e-07	2.39e-05
Oas1b	392.989	-0.727762	0.140726	-5.17148	2.32e-07	2.44e-05
Aurkb	2039.87	0.549831	0.106669	5.15455	2.54e-07	2.63e-05
Slc22a3	2442.49	0.493434	0.0957328	5.15428	2.55e-07	2.63e-05
Susd2	75.6679	-1.43845	0.279977	-5.13776	2.78e-07	2.85e-05
Tubb4b	7591.35	0.517292	0.100774	5.13321	2.85e-07	2.89e-05
Slfn8	382.658	-0.769268	0.150037	-5.1272	2.94e-07	2.96e-05
Zfp831	429.883	-0.661897	0.129199	-5.1231	3.01e-07	3e-05
Mlec	15447.5	0.386764	0.0755829	5.11708	3.1e-07	3.08e-05
Gm20559	1807.56	-0.541317	0.106	-5.10678	3.28e-07	3.22e-05
Gm8113	266.387	-0.78918	0.154773	-5.09895	3.42e-07	3.33e-05
Ywhaz	9647.41	0.361221	0.0710712	5.08253	3.72e-07	3.61e-05
Gm8979	52.046	-1.70048	0.335689	-5.06564	4.07e-07	3.91e-05
Pygm	94.3041	-1.22278	0.242627	-5.03976	4.66e-07	4.45e-05
Tuba1b	7340.23	0.43084	0.0855619	5.03542	4.77e-07	4.5e-05
Zbp1	254.437	-2.19242	0.435486	-5.03443	4.79e-07	4.5e-05
Bmf	439.649	-0.848342	0.168822	-5.02507	5.03e-07	4.69e-05
Dut	2992.42	0.40471	0.0805719	5.02296	5.09e-07	4.71e-05
Evi5	334.633	-0.736291	0.146629	-5.02145	5.13e-07	4.71e-05
Fbxo5	1094.23	0.465876	0.0930504	5.00671	5.54e-07	5.05e-05
Sema4a	173.226	-0.979556	0.195866	-5.00117	5.7e-07	5.16e-05
Gbp5	334.419	-0.744151	0.149134	-4.98982	6.04e-07	5.43e-05
Slco4a1	3087.74	0.480767	0.0965124	4.9814	6.31e-07	5.64e-05
Syne1	409.754	-0.652051	0.131145	-4.97199	6.63e-07	5.87e-05
Mybl2	1494.67	0.534936	0.107642	4.9696	6.71e-07	5.91e-05
Klrd1	94.8356	-1.74817	0.352616	-4.95771	7.13e-07	6.24e-05
Gbp4	26.7495	-2.33975	0.473387	-4.94258	7.71e-07	6.69e-05
Tpsb2	83.176	1.42563	0.288634	4.93924	7.84e-07	6.76e-05
Dtx3l	2558.68	-0.443654	0.090087	-4.92473	8.45e-07	7.23e-05
Gm4759	662.228	-0.664613	0.135422	-4.90773	9.21e-07	7.68e-05
Ifi44	1960.24	-1.36666	0.278384	-4.90926	9.14e-07	7.68e-05
Ltbp3	634.834	-0.539085	0.109838	-4.90801	9.2e-07	7.68e-05
Tdrd7	775.225	-0.641072	0.130585	-4.90925	9.14e-07	7.68e-05
Il17re	255.265	-0.860765	0.175561	-4.90294	9.44e-07	7.82e-05
Gstm1	936.543	-0.481888	0.0987302	-4.88085	1.06e-06	8.63e-05
Tspan14	2333.28	0.412566	0.0845146	4.88159	1.05e-06	8.63e-05
Acvr1b	1720.74	0.447994	0.0918172	4.8792	1.07e-06	8.65e-05
Apoe	581.746	0.656461	0.134744	4.8719	1.11e-06	8.92e-05
Vamp8	1292.61	0.552824	0.113695	4.86233	1.16e-06	9.3e-05
Tagln2	7957	0.366107	0.075327	4.86024	1.17e-06	9.34e-05
Tecpr1	587.363	-0.656504	0.13511	-4.85903	1.18e-06	9.34e-05
H2afx	2536.37	0.434665	0.0901984	4.81899	1.44e-06	0.000113527
Cpq	431.581	-0.747573	0.15573	-4.80044	1.58e-06	0.000123792
Kmo	98.9827	-1.36361	0.284142	-4.79905	1.59e-06	0.000123887
Cdca3	1258.56	0.454414	0.0947261	4.79714	1.61e-06	0.000124304
Stat1	866.29	-0.641895	0.133862	-4.79521	1.63e-06	0.000124741
Ybx1	17635.3	0.394813	0.0825176	4.7846	1.71e-06	0.000130719
Lgals8	956.949	-0.462116	0.096862	-4.77087	1.83e-06	0.000139113
Mknk2	4608.03	0.392697	0.0824039	4.76552	1.88e-06	0.000140628
Shank3	1064.7	0.552167	0.115878	4.76507	1.89e-06	0.000140628
Slc43a2	562.303	-0.563596	0.118226	-4.76712	1.87e-06	0.000140628
Kpna2	3843.96	0.521234	0.109773	4.74831	2.05e-06	0.000151899
Stxbp4	384.349	-0.654123	0.138002	-4.73994	2.14e-06	0.000157387
Samhd1	3155.14	-0.447647	0.0945238	-4.73581	2.18e-06	0.00015969
Tnfsf10	492.615	-0.611183	0.129355	-4.72486	2.3e-06	0.000167564
Shisa5	8723.14	-0.46868	0.0992334	-4.723	2.32e-06	0.000168133
4930539E08Rik	120.743	-1.08442	0.229869	-4.71755	2.39e-06	0.000171155
Pdk2	126.625	-0.979915	0.207739	-4.71706	2.39e-06	0.000171155
Prdx6	5134.88	0.379612	0.0806437	4.70727	2.51e-06	0.000178559
Mlkl	1215.81	0.508197	0.1084	4.68817	2.76e-06	0.00019496
Gja1	215.119	0.898884	0.192463	4.67043	3.01e-06	0.000211393
Zfp827	92.8988	1.26392	0.271208	4.66034	3.16e-06	0.00022079
Atp5a1	14749.1	0.360554	0.0774379	4.65604	3.22e-06	0.000223508
Fcgrt	219.391	-0.837822	0.179962	-4.65554	3.23e-06	0.000223508
Ybx3	7712.9	0.396938	0.0852957	4.65367	3.26e-06	0.000224321
Ripor1	4375.04	0.397254	0.0855693	4.64248	3.44e-06	0.000235527
H2-T22	1554.28	-0.548963	0.118277	-4.64135	3.46e-06	0.000235549
Aldoc	3719.35	-0.522216	0.112552	-4.63978	3.49e-06	0.00023606
Fam84b	1569.92	-0.495297	0.107022	-4.62799	3.69e-06	0.000248572
Phlda2	85.9618	1.27465	0.276166	4.61552	3.92e-06	0.000258446
Pnp	854.227	0.48853	0.105785	4.61815	3.87e-06	0.000258446
Rgl1	288.411	-1.00002	0.216589	-4.61714	3.89e-06	0.000258446
Wdr35	59.811	-1.3729	0.297413	-4.61615	3.91e-06	0.000258446
Trafd1	2178.86	-0.482865	0.104726	-4.61073	4.01e-06	0.0002631
Sh3tc1	93.4313	-1.17462	0.255286	-4.60121	4.2e-06	0.00027399
Snx5	5066.43	0.350592	0.0762507	4.59789	4.27e-06	0.000275538
Trim30b	361.564	-0.820017	0.178311	-4.59881	4.25e-06	0.000275538
Hmgb2	11045.5	0.386279	0.0840851	4.59391	4.35e-06	0.000279414
Pimreg	1598.14	0.454775	0.099019	4.59281	4.37e-06	0.000279465
Tacc3	1894.45	0.517803	0.112855	4.58821	4.47e-06	0.000284244
Arpc4	2786.02	0.405417	0.0885609	4.57783	4.7e-06	0.000297223
Hmgn5	1281.28	0.489104	0.106878	4.57627	4.73e-06	0.000297942
Dusp4	307.464	0.780036	0.170579	4.57288	4.81e-06	0.000301296
Phb2	3013.37	0.420553	0.0920025	4.5711	4.85e-06	0.000302361
Ube2s	2346.47	0.451865	0.0989056	4.56865	4.91e-06	0.000304409
Gm43197	308.796	-0.724572	0.158847	-4.56146	5.08e-06	0.000313487
Calm1	6921.57	0.406663	0.0891862	4.55971	5.12e-06	0.000314565
Ccdc157	126.901	-0.947373	0.207918	-4.55648	5.2e-06	0.000317893
Ppp1r18	1996.26	0.535959	0.117732	4.55236	5.3e-06	0.000322622
Bora	1416.44	0.49159	0.108108	4.5472	5.44e-06	0.000329042
Myl6	4489.62	0.488903	0.107588	4.5442	5.51e-06	0.000332161
Irf9	1653.08	-0.491897	0.10834	-4.54031	5.62e-06	0.000336731
BC147527	271.142	-0.973728	0.214751	-4.53422	5.78e-06	0.000344957
Sh2d5	3046.12	0.370213	0.0823085	4.49787	6.86e-06	0.000407587
Arid5a	667.02	-0.558632	0.124549	-4.48525	7.28e-06	0.000430437
Hap1	37.7475	-1.79991	0.401671	-4.48105	7.43e-06	0.000436955
Parp11	758.431	-0.491797	0.10984	-4.47739	7.56e-06	0.000442429
Camsap2	71.7354	-1.37188	0.307151	-4.46645	7.95e-06	0.000463511
Rtl5	327.824	-0.825385	0.184839	-4.46542	7.99e-06	0.000463605
Fyn	1842.02	0.393293	0.088105	4.46391	8.05e-06	0.000464738
Ing1	1510.07	0.388639	0.0871058	4.46169	8.13e-06	0.000467433
Smc4	6282.08	0.326679	0.0737188	4.43142	9.36e-06	0.000535695
Coro2a	4882.35	0.362821	0.0820356	4.42272	9.75e-06	0.000555192
Tkt	12084.4	0.320626	0.0726079	4.41586	1.01e-05	0.000570518
Ccnd1	347.941	0.636049	0.144117	4.41343	1.02e-05	0.000574393
Aurka	1174.76	0.433653	0.0984728	4.40379	1.06e-05	0.00059519
Pabpc1	48308.9	0.330575	0.0750529	4.40456	1.06e-05	0.00059519
Psat1	5272.48	0.355492	0.0807599	4.40184	1.07e-05	0.000597772
Rtp4	1830.01	-0.508208	0.115488	-4.40053	1.08e-05	0.000597772
Sqor	118.148	-1.21778	0.276771	-4.39998	1.08e-05	0.000597772
Anxa6	2961.49	-0.351682	0.080041	-4.39378	1.11e-05	0.000610093
Gbp6	38.4496	-1.69553	0.386069	-4.39177	1.12e-05	0.000610093
Irf5	452.102	-0.602552	0.137172	-4.39266	1.12e-05	0.000610093
Itga6	3711.21	0.343397	0.0781663	4.39315	1.12e-05	0.000610093
Gfi1b	755.81	0.450942	0.103298	4.36546	1.27e-05	0.000685411
Tk1	1767.57	0.414077	0.0949378	4.36156	1.29e-05	0.000694745
Cdk2ap1	1492.09	0.677959	0.155505	4.35972	1.3e-05	0.00069765
Ppan	1918.83	0.361162	0.0832929	4.33606	1.45e-05	0.000773811
Rfc2	3043.01	0.332083	0.0766578	4.33202	1.48e-05	0.0007848
Cfl1	13052.9	0.365285	0.0844288	4.32655	1.51e-05	0.00080118
Fam212a	634.365	0.523125	0.121044	4.32176	1.55e-05	0.000808563
Gstt1	272.326	0.752935	0.174193	4.32241	1.54e-05	0.000808563
Set	13943.8	0.377918	0.0874215	4.32294	1.54e-05	0.000808563
Ids	460.633	-0.537218	0.124348	-4.32028	1.56e-05	0.000810638
Cks2	1594.33	0.44191	0.102364	4.31706	1.58e-05	0.000813556
Eme1	330.027	0.726202	0.168187	4.31782	1.58e-05	0.000813556
Tns1	1556.31	-0.454439	0.105273	-4.31677	1.58e-05	0.000813556
Gm1966	3346.02	-0.551814	0.128098	-4.30776	1.65e-05	0.000843962
Esam	353.313	0.848615	0.197558	4.29553	1.74e-05	0.000888263
Snn	611.586	-0.519495	0.121114	-4.2893	1.79e-05	0.000909846
Txn1	4899.72	0.407411	0.0950401	4.28673	1.81e-05	0.000916743
Fabp5	1530.67	0.490567	0.115023	4.26494	2e-05	0.0010069
Cks1b	1899.02	0.380718	0.0893499	4.26097	2.04e-05	0.00102085
Bub1	1979.15	0.355645	0.0837054	4.24877	2.15e-05	0.00107381
Ywhag	5779.35	0.33709	0.0793702	4.24706	2.17e-05	0.00107776
Dopey1	531.699	-0.513754	0.121032	-4.24479	2.19e-05	0.00108445
Top2a	14534.8	0.329163	0.0779773	4.22127	2.43e-05	0.0011993
Apol9b	49.2391	-1.60652	0.381704	-4.20881	2.57e-05	0.00126244
Hnrnpa1	22392.5	0.28906	0.0687929	4.20189	2.65e-05	0.00129662
Ube2l6	1287.79	-0.607106	0.144625	-4.19779	2.7e-05	0.00131515
Cyb561a3	1123.98	-0.418846	0.0998286	-4.19565	2.72e-05	0.00132253
Slc7a5	3630.86	0.341612	0.0814918	4.19199	2.77e-05	0.0013389
Arhgef10	65.366	-1.2371	0.295211	-4.19057	2.78e-05	0.00134214
Ppard	580.335	-0.533777	0.127454	-4.18801	2.81e-05	0.00135217
Phka2	1522.11	0.399461	0.0954702	4.18414	2.86e-05	0.00136497
Tle2	173.307	-0.865874	0.206925	-4.18448	2.86e-05	0.00136497
Grb10	1829.18	0.465649	0.111373	4.18099	2.9e-05	0.00137884
Ppp6r1	6017.45	0.318926	0.076466	4.17083	3.03e-05	0.00143636
Bcor	3161.83	0.351049	0.0842973	4.16442	3.12e-05	0.00146479
Phf11b	65.1725	-1.41252	0.339142	-4.16497	3.11e-05	0.00146479
Slfn5	899.105	-1.51097	0.362882	-4.1638	3.13e-05	0.00146479
Ccnb1	2547.52	0.426068	0.102381	4.16159	3.16e-05	0.00147357
Pbk	1602.44	0.403529	0.0971757	4.15257	3.29e-05	0.00152725
Dusp6	935.909	0.670124	0.161554	4.14798	3.35e-05	0.00154774
Pla2g4a	3023.5	0.406326	0.0979609	4.14783	3.36e-05	0.00154774
Ctsw	67.5394	-1.16577	0.281658	-4.13896	3.49e-05	0.00160296
Mndal	4351.32	-0.405395	0.097996	-4.13686	3.52e-05	0.00160609
Tsc22d1	1710.99	-0.378172	0.0914156	-4.13684	3.52e-05	0.00160609
Ccna2	2920.58	0.433344	0.104806	4.13472	3.55e-05	0.00161514
Emilin2	15018.2	0.308956	0.0747684	4.13218	3.59e-05	0.00162724
Gm12185	64.5211	-1.31802	0.319351	-4.1272	3.67e-05	0.00165692
Zyx	5121.45	0.316866	0.0768021	4.12575	3.7e-05	0.00166145
Mki67	13119	0.387302	0.0940592	4.11763	3.83e-05	0.00171488
Sord	2604.21	0.346285	0.0842382	4.11078	3.94e-05	0.00176034
Rrs1	1368.16	0.410857	0.100016	4.10793	3.99e-05	0.00177589
Uchl5	1499.33	0.432093	0.105234	4.10604	4.03e-05	0.00178421
Rab32	629.43	0.468982	0.114303	4.10299	4.08e-05	0.00180156
Atp5k	233.097	0.738115	0.180893	4.08041	4.5e-05	0.0019789
Alox5	131.73	1.1724	0.287742	4.07447	4.61e-05	0.00201594
Crybg1	42.293	-1.47518	0.362007	-4.075	4.6e-05	0.00201594
Ikbke	553.548	-0.512556	0.125964	-4.06906	4.72e-05	0.00205619
Cep128	883.555	0.417829	0.102887	4.06104	4.89e-05	0.00212076
Arap3	1375.59	0.398263	0.0981498	4.05771	4.96e-05	0.00213653
Grina	802.944	-0.51346	0.126538	-4.05774	4.95e-05	0.00213653
Aldh2	9495.24	0.303462	0.0748735	4.053	5.06e-05	0.00217258
Adar	2479.74	-0.376214	0.0929651	-4.04682	5.19e-05	0.00219482
Atp5b	19223.3	0.326222	0.0806308	4.04587	5.21e-05	0.00219482
AW011738	188.431	-0.702369	0.173559	-4.04687	5.19e-05	0.00219482
Faah	410.949	-0.651063	0.160872	-4.04709	5.19e-05	0.00219482
Igsf9	52.138	-1.34712	0.332957	-4.04593	5.21e-05	0.00219482
Ube2c	2027.73	0.470096	0.116174	4.0465	5.2e-05	0.00219482
Nod1	173.006	-0.773601	0.191528	-4.0391	5.37e-05	0.00225157
Nudc	3721.85	0.363581	0.0900553	4.03731	5.41e-05	0.00226133
Prnp	413.088	-0.561896	0.139404	-4.03069	5.56e-05	0.00231825
Lta4h	4049.37	0.323644	0.0804234	4.02425	5.72e-05	0.00237472
Actb	42461.9	0.314413	0.0781582	4.02277	5.75e-05	0.00238184
Gm6548	933.846	-0.412066	0.102645	-4.01449	5.96e-05	0.00245892
Ifi204	188.985	-2.09936	0.523542	-4.00992	6.07e-05	0.00249882
Incenp	3168.01	0.502871	0.125671	4.0015	6.29e-05	0.00258101
Nlrp10	106.449	-0.905916	0.226535	-3.99902	6.36e-05	0.00259976
4930519L02Rik	1636.18	0.457924	0.11465	3.99412	6.49e-05	0.00263704
Mr1	255.182	-0.659322	0.165055	-3.99456	6.48e-05	0.00263704
H2afz	9647.45	0.392241	0.098278	3.99114	6.58e-05	0.00265141
Irf6	147.187	-0.851379	0.213343	-3.99066	6.59e-05	0.00265141
Ptgs1	1124.38	0.43484	0.108968	3.99054	6.59e-05	0.00265141
Il18rap	1241.3	-0.419081	0.105135	-3.98612	6.72e-05	0.00269271
Ccm2l	217.703	-0.774336	0.194428	-3.98263	6.82e-05	0.0027132
Pdap1	1739.7	0.37497	0.0941457	3.98286	6.81e-05	0.0027132
Plk1	1311.35	0.555393	0.139474	3.98206	6.83e-05	0.0027132
Vsir	535.637	-0.618778	0.155516	-3.97888	6.92e-05	0.0027411
S100a6	822.933	0.491341	0.123517	3.97791	6.95e-05	0.00274372
Ppp1r15b	2361.92	0.334603	0.084323	3.96811	7.24e-05	0.00284999
Cd63	3067.78	0.387512	0.0979231	3.95731	7.58e-05	0.00296349
Tmem132a	123.572	-0.879438	0.222225	-3.95741	7.58e-05	0.00296349
C77080	603.61	-0.454708	0.114995	-3.95414	7.68e-05	0.00299025
Hdgf	9089.15	0.345794	0.0874613	3.95368	7.7e-05	0.00299025
Sh3bgrl3	1857.92	0.38616	0.0977702	3.94967	7.83e-05	0.00302837
Ttn	47.4261	-1.45366	0.368093	-3.94917	7.84e-05	0.00302837
App	346.031	0.590398	0.149646	3.94529	7.97e-05	0.00304806
Lmnb1	6169.84	0.34781	0.0881339	3.94638	7.93e-05	0.00304806
Pcdh7	348.471	0.596489	0.151198	3.9451	7.98e-05	0.00304806
Pkig	854.908	0.417785	0.10591	3.9447	7.99e-05	0.00304806
Il10ra	3270.8	-0.338824	0.0859573	-3.94177	8.09e-05	0.00307628
Rnaseh2c	1134.18	0.422816	0.107315	3.93995	8.15e-05	0.00308873
Trim26	507.951	-0.467722	0.118731	-3.93935	8.17e-05	0.00308873
Tet1	951.114	-0.46272	0.117559	-3.93605	8.28e-05	0.00312209
Sdc4	336.75	-0.841421	0.213958	-3.93265	8.4e-05	0.00315721
Slamf1	219.055	0.7925	0.201622	3.93062	8.47e-05	0.00317449
Ptbp1	6893.24	0.31701	0.08077	3.92485	8.68e-05	0.00324196
Pirb	87.3512	-1.08946	0.27773	-3.92275	8.75e-05	0.00326067
Ezr	2089.5	0.386059	0.0985608	3.91696	8.97e-05	0.00332391
Syne2	955.215	-0.529988	0.135315	-3.91669	8.98e-05	0.00332391
Dennd1c	1124.77	-0.454603	0.116149	-3.91395	9.08e-05	0.00335205
Arhgef2	5411.45	0.312182	0.0797999	3.91206	9.15e-05	0.00335874
Hsp90ab1	62522.2	0.327559	0.0837318	3.912	9.15e-05	0.00335874
Vdac2	3928.03	0.317473	0.0811669	3.91136	9.18e-05	0.00335874
Mbd2	1542.95	0.360577	0.0922554	3.90847	9.29e-05	0.00338926
Ctss	222.794	-1.00552	0.257524	-3.90456	9.44e-05	0.00343451
Ccdc40	83.6159	-1.03144	0.264229	-3.90358	9.48e-05	0.00343863
Tomm40	1599.27	0.37949	0.0972435	3.90247	9.52e-05	0.00343867
Tyms	1324.82	0.385148	0.0987007	3.90218	9.53e-05	0.00343867
Kif20b	2410.52	0.397775	0.101966	3.90104	9.58e-05	0.00344513
Mdfi	1153.98	0.391056	0.100386	3.89553	9.8e-05	0.00351429
Pdcd1lg2	234.428	-0.647945	0.166414	-3.89357	9.88e-05	0.00352521
Psma6	2781.49	0.332721	0.0854577	3.8934	9.88e-05	0.00352521
Gimap4	634.021	0.434287	0.111787	3.88494	0.000102354	0.00363993
Cisd3	130.675	-0.924289	0.238131	-3.88143	0.000103843	0.00368216
Notch1	1049.52	-0.509103	0.131186	-3.88077	0.000104127	0.00368216
Trim21	603.523	-0.45454	0.117167	-3.87942	0.000104708	0.00369234
Ift81	80.7892	-1.08099	0.279026	-3.87416	0.000106994	0.00376018
Rcc2	15991.1	0.356439	0.0920331	3.87295	0.000107528	0.00376018
Slc16a1	2353.41	0.319328	0.0824481	3.87308	0.000107469	0.00376018
Ifrd1	1113.02	0.360964	0.0932861	3.86943	0.000109092	0.00378335
Pclaf	2467.05	0.342116	0.088415	3.86943	0.00010909	0.00378335
Txndc16	296.589	-0.574552	0.148471	-3.86979	0.000108929	0.00378335
Ckap4	1129.28	-0.427111	0.110461	-3.86663	0.000110348	0.00381642
G3bp1	9077.33	0.304226	0.0787322	3.86407	0.000111515	0.00384621
C1qbp	3060.91	0.341359	0.0883793	3.86243	0.000112264	0.00385092
Parp10	1146.09	-0.416234	0.107755	-3.86278	0.000112104	0.00385092
Arhgef40	724.056	0.468222	0.121314	3.85958	0.000113583	0.0038856
Lsm3	491.5	0.484851	0.125715	3.85674	0.00011491	0.00392033
Srgn	6456.59	0.354775	0.0920538	3.854	0.000116206	0.00394316
Usp14	2217.31	0.326166	0.0846259	3.85421	0.000116102	0.00394316
E2f8	1204.8	0.417526	0.108411	3.85133	0.000117477	0.00397557
Cmah	55.4246	-1.40886	0.365914	-3.85025	0.000118	0.00398257
Fam234a	210.85	-0.641305	0.166859	-3.84339	0.000121347	0.00408459
Mamdc2	187.085	0.699254	0.182364	3.83438	0.000125883	0.00422598
Lyar	1434	0.387491	0.101087	3.83323	0.000126471	0.00423444
Irf7	2325.66	-1.02911	0.268695	-3.83004	0.00012812	0.00426695
Tmem176a	1768.96	-0.393119	0.102635	-3.83027	0.000128001	0.00426695
Foxred2	1131.31	-0.422136	0.110309	-3.82684	0.000129798	0.00428878
Phf11d	89.6981	-1.13868	0.297451	-3.82812	0.000129128	0.00428878
Trim34a	722.965	-0.491941	0.128529	-3.82745	0.000129475	0.00428878
Pcna	7469.09	0.310908	0.0813741	3.82073	0.000133058	0.00438501
Clic1	5609.43	0.389594	0.102015	3.81897	0.000134007	0.00440475
Cyc1	2156.61	0.34463	0.0902586	3.81826	0.000134399	0.00440611
Mad2l1	2039.27	0.386439	0.101292	3.81508	0.000136138	0.00445153
Hnrnpa0	13331.4	0.389853	0.102292	3.8112	0.000138297	0.00450571
Kbtbd11	576.998	-0.481152	0.12626	-3.81081	0.000138511	0.00450571
Afg3l1	1449.64	0.350955	0.0923079	3.802	0.000143535	0.00463323
Evi2a	185.459	-0.87051	0.228925	-3.8026	0.000143184	0.00463323
Rab11fip3	311.217	-0.535724	0.140879	-3.80272	0.000143114	0.00463323
Zhx2	139.445	0.860526	0.226548	3.79842	0.000145623	0.00468861
Stk11	2711.37	0.316889	0.0835216	3.79409	0.000148185	0.00475893
Fam43a	1262.92	0.395187	0.104402	3.78525	0.000153552	0.00491873
Ppp2cb	1355.13	0.375235	0.0992499	3.78071	0.000156383	0.00499672
Id1	708.598	0.555888	0.147103	3.7789	0.000157525	0.00502046
Chpt1	308.256	-0.593982	0.157279	-3.77662	0.000158969	0.00505032
Ifi213	216.277	-2.06617	0.547252	-3.77553	0.000159665	0.00505032
Rab36	19.4489	-2.27384	0.602206	-3.77585	0.000159465	0.00505032
Csf2rb2	602.09	-0.596543	0.158063	-3.77408	0.000160602	0.00506722
Il6st	799.643	-0.517764	0.137279	-3.77162	0.000162189	0.0051045
Eif5a	22928.1	0.339158	0.0899722	3.76958	0.00016352	0.00513353
Pold1	3273.2	0.323417	0.0859563	3.76258	0.000168171	0.00526641
Selenon	904.9	-0.384572	0.102332	-3.75807	0.000171229	0.00534889
Ccnf	1425.81	0.463549	0.123528	3.7526	0.000175012	0.00538754
Chchd2	3486.77	0.350896	0.0935082	3.75257	0.000175034	0.00538754
Dlgap5	1229.66	0.42979	0.114476	3.75441	0.000173754	0.00538754
Fbn1	57.4561	-1.18491	0.315741	-3.75278	0.000174881	0.00538754
Slc3a2	2963.35	0.305019	0.081228	3.75509	0.000173276	0.00538754
Vat1	2558.15	0.362883	0.0966727	3.75373	0.000174222	0.00538754
Cox4i1	3376.37	0.300189	0.0800486	3.75008	0.000176775	0.00542787
Cdca8	1933.08	0.408803	0.109214	3.74313	0.000181739	0.00556669
Slc9a3r1	2166.26	0.3497	0.0935138	3.73955	0.000184348	0.00563289
Nrgn	901.486	0.416395	0.111368	3.73889	0.000184832	0.00563401
Shmt2	5284.32	0.28483	0.0762455	3.7357	0.000187194	0.00569223
Slc28a2	1785.41	-0.340654	0.0912387	-3.73366	0.000188717	0.00572472
Capzb	4419.6	0.286711	0.076812	3.73263	0.000189492	0.00573441
Slbp	1768.33	0.310282	0.0831503	3.73158	0.000190285	0.00574459
Csk	4482.42	0.281065	0.0753438	3.73043	0.000191156	0.0057571
Nop16	1204.61	0.361279	0.0968628	3.7298	0.000191631	0.00575763
Igf2bp2	78.716	1.14367	0.30674	3.72846	0.000192652	0.00576817
Tpst2	1584.29	0.34833	0.0934327	3.72814	0.000192898	0.00576817
Prkd2	1459.64	0.340316	0.0913149	3.72684	0.000193896	0.00578426
Gimap5	498.821	0.435167	0.116871	3.72349	0.000196484	0.00584761
Ran	11364	0.318163	0.0855555	3.71879	0.000200176	0.00594342
Hmgb1	12020.9	0.354783	0.0955581	3.71275	0.000205022	0.00605874
Snrpa1	778.618	0.385459	0.103815	3.71293	0.000204876	0.00605874
Ap3m2	119.442	-0.921677	0.248547	-3.70826	0.000208686	0.0061382
Lcp2	3670.92	0.322887	0.0870676	3.70847	0.000208517	0.0061382
Ttc7	1769.76	0.32876	0.0888767	3.69905	0.000216405	0.00635039
Atp5g3	3045.74	0.350544	0.0948374	3.69626	0.000218798	0.00639083
Bst2	3179.3	-0.485445	0.131328	-3.69643	0.000218648	0.00639083
St6gal1	170.831	-0.792617	0.214698	-3.69178	0.000222693	0.00648955
Zufsp	469.917	-0.525645	0.142436	-3.69039	0.000223912	0.00651
Raly	5142.12	0.278016	0.0753757	3.68841	0.000225664	0.00654581
G6pc3	861.421	0.380678	0.103397	3.68173	0.00023166	0.00670429
Copz1	3365.09	0.32535	0.0885354	3.6748	0.000238035	0.00685719
Gclm	2361.57	0.355495	0.0967539	3.67422	0.000238577	0.00685719
Tmem38a	117.287	-0.821013	0.223444	-3.67435	0.000238453	0.00685719
Trim5	218.899	-0.647753	0.176429	-3.67147	0.000241161	0.00691565
Nans	1438.38	0.349501	0.0952671	3.66864	0.000243845	0.00697673
Plxna3	286.945	-0.717814	0.19622	-3.65821	0.00025398	0.00723384
Zswim8	1242.74	-0.350491	0.0958061	-3.65834	0.000253852	0.00723384
Tmsb10	7277.83	0.300393	0.0821854	3.65507	0.000257114	0.00730657
Fth1	16128.6	0.269475	0.073741	3.65435	0.000257838	0.00731062
Rora	409.67	-0.596646	0.163553	-3.64802	0.000264265	0.00747603
Camkk2	2020.62	0.342006	0.0937906	3.64648	0.000265855	0.00750413
Gnb2	3689.07	0.332368	0.0911967	3.64452	0.000267894	0.00754479
Aldh18a1	2521.37	0.290901	0.0799052	3.64058	0.000272029	0.00763012
Asf1b	689.157	0.393252	0.108026	3.64036	0.000272257	0.00763012
Fads3	214.631	-0.604456	0.16609	-3.63933	0.000273349	0.00763012
Mn1	205.792	-0.697325	0.191579	-3.63987	0.000272775	0.00763012
Hspd1	10085.6	0.322186	0.0886201	3.63558	0.000277351	0.00772472
Fkbp4	5828.46	0.294365	0.081	3.63413	0.000278918	0.00773413
Mcm10	1366.08	0.327005	0.0899805	3.63417	0.000278876	0.00773413
Stk36	20.0168	-1.97609	0.543902	-3.63317	0.000279961	0.00774601
Camk1d	260.511	-0.593312	0.163485	-3.62915	0.000284357	0.00785036
Hnrnpm	7957.36	0.305287	0.0841588	3.62751	0.000286166	0.00787098
Ptpn7	5453.71	0.305141	0.0841225	3.62734	0.000286354	0.00787098
Wdr60	174.451	-0.670532	0.184886	-3.62674	0.000287027	0.0078723
Id2	190.793	-0.708551	0.19559	-3.62264	0.000291612	0.00798065
H2afy	14745.7	0.344267	0.0950706	3.62117	0.000293268	0.00800858
Miip	813.777	0.380124	0.105069	3.61786	0.000297047	0.0080942
Def6	2170.77	0.312186	0.0863194	3.61664	0.000298449	0.00809737
Gm13577	406.363	0.462758	0.127948	3.61676	0.000298312	0.00809737
Cd55	617.7	0.426659	0.118197	3.60971	0.000306539	0.00829728
Col18a1	275.478	0.62856	0.174181	3.60865	0.000307795	0.00829728
Mcm7	6444.94	0.277283	0.0768334	3.60888	0.000307516	0.00829728
Slc25a22	760.762	-0.38983	0.108263	-3.60077	0.000317282	0.00853475
Fam111a	3222.96	0.292251	0.0812126	3.5986	0.000319938	0.00858506
Stk26	3261.23	0.287669	0.0799498	3.59813	0.000320516	0.00858506
Il18	74.9114	-1.00499	0.279541	-3.59513	0.000324232	0.00866614
Bzw2	3247.06	0.299051	0.0832693	3.59138	0.000328938	0.0087733
Kansl1l	903.087	-0.494178	0.13775	-3.5875	0.000333867	0.00886215
Mcm3	7987.54	0.295274	0.0823021	3.58769	0.000333618	0.00886215
Pik3ap1	1009.61	-0.491976	0.137152	-3.5871	0.000334381	0.00886215
Ptp4a3	3129.65	0.30309	0.0845077	3.58654	0.000335095	0.00886241
Oas3	4128.38	-0.83015	0.231587	-3.58461	0.00033758	0.00890942
Dhcr24	4062.88	0.327116	0.0913089	3.58252	0.000340291	0.00896218
Tpx2	3393.02	0.331652	0.0926149	3.58098	0.000342313	0.0089966
Cul7	1610.28	-0.329336	0.0920008	-3.5797	0.000343984	0.00902171
Gm9844	331.1	0.586864	0.164031	3.57776	0.000346557	0.00907029
Ggt5	314.089	-0.622008	0.173959	-3.57561	0.000349418	0.00910616
Gp9	117.663	-0.889993	0.248903	-3.57566	0.000349352	0.00910616
Zfpm1	2856.71	0.319272	0.0893045	3.5751	0.000350098	0.00910616
Gpr18	43.144	-1.33512	0.374365	-3.56636	0.00036198	0.00939297
Prdx5	1407.64	0.43004	0.120616	3.56537	0.000363337	0.00939297
Rasgrp3	41.9653	-1.51401	0.424645	-3.56536	0.000363363	0.00939297
Sel1l3	182.743	0.664513	0.186448	3.56407	0.000365154	0.00941994
Rrp9	794.982	0.372349	0.104524	3.56234	0.000367562	0.00946265
Amdhd2	457.082	0.446505	0.12539	3.56092	0.000369562	0.00947647
Zfp462	85.5556	0.883968	0.248244	3.56089	0.000369604	0.00947647
Card6	41.274	-1.58804	0.446497	-3.55665	0.00037561	0.00960233
Tgm1	167.031	-0.670652	0.188579	-3.55635	0.000376038	0.00960233
Usmg5	704.637	0.445878	0.125418	3.55513	0.00037779	0.00962754
Tbc1d8	341.115	-0.529271	0.14898	-3.55263	0.000381395	0.00969976
Kif22	1627.44	0.412927	0.116268	3.55151	0.000383023	0.00972153
Tmem40	945.455	0.378208	0.106664	3.5458	0.000391418	0.0099146
Lmo2	8888.73	0.277348	0.0783024	3.54201	0.000397084	0.0100379
Sapcd2	622.149	0.612599	0.173107	3.53884	0.000401896	0.0101392
Ndufa4	1358.44	0.354591	0.100237	3.53754	0.000403871	0.0101687
Coro1a	12623.5	0.349714	0.0989582	3.53396	0.000409386	0.010264
Fermt3	6921.98	0.298174	0.0843849	3.5335	0.000410102	0.010264
Ms4a4b	84.0743	-1.2903	0.36513	-3.53381	0.000409621	0.010264
Gmnn	1084.83	0.393292	0.111324	3.53284	0.000411114	0.0102689
Arhgap6	739.673	-0.391318	0.111032	-3.52438	0.000424478	0.0105817
Zhx3	168.996	-0.64818	0.184042	-3.52191	0.000428447	0.0106595
Mid1ip1	439.564	0.517321	0.147035	3.51835	0.000434236	0.0107822
Actn1	988.836	0.357299	0.101725	3.51242	0.000444053	0.0109693
Fbl	3981.73	0.327455	0.093206	3.51324	0.000442681	0.0109693
Pkd1	1507.71	-0.332016	0.0945317	-3.51222	0.000444385	0.0109693
Bcam	256.353	-0.657909	0.1876	-3.50698	0.000453221	0.0111655
Ftl1	1686.54	0.525593	0.150048	3.50283	0.000460349	0.011319
Tbc1d10b	1727.57	0.316216	0.0904118	3.49751	0.000469629	0.0115247
Dstyk	503.138	-0.409118	0.117061	-3.4949	0.000474236	0.0116151
9130208D14Rik	48.71	-1.1803	0.338863	-3.48312	0.000495615	0.0121151
Fam20c	77.7149	-0.910077	0.261518	-3.47998	0.000501448	0.012234
Cox5b	1478.55	0.389005	0.111806	3.47928	0.000502765	0.0122424
Hacd1	275.979	0.562558	0.16188	3.47514	0.000510582	0.0124087
Oas1a	1538.34	-0.482069	0.138802	-3.47306	0.000514558	0.0124813
Dpp4	131.537	-0.996908	0.287207	-3.47105	0.000518437	0.0125271
Nhp2	2069.86	0.362693	0.104491	3.47106	0.000518412	0.0125271
Arf6	2212.19	0.339021	0.0977289	3.469	0.000522404	0.0125746
Zan	36.6459	-1.35481	0.390541	-3.46907	0.000522268	0.0125746
Bcl2l11	311.755	-0.488189	0.140824	-3.46666	0.000526959	0.0126601
Nop58	4726.96	0.289351	0.0835468	3.46334	0.000533519	0.0127698
Nsl1	681.836	0.419613	0.121177	3.46281	0.000534565	0.0127698
Ppif	1463.68	0.312179	0.090152	3.46281	0.000534567	0.0127698
Bcorl1	628.035	0.38989	0.112622	3.46194	0.000536306	0.012787
Gm8995	13220.8	-0.372149	0.107543	-3.46045	0.000539266	0.0128091
Socs3	184.677	-0.744175	0.215029	-3.46081	0.00053855	0.0128091
Pfkfb4	281.421	-0.613946	0.177592	-3.45707	0.000546093	0.0129468
Upp1	218.361	-0.822044	0.237906	-3.45532	0.000549633	0.0130063
Ezh2	2796.2	0.297648	0.0861645	3.45441	0.000551494	0.0130258
H2-T10	407.469	-0.444699	0.128827	-3.4519	0.000556647	0.0131229
Trim27	2603.71	0.296619	0.0860122	3.44857	0.00056357	0.0132613
Kifc1	1209.71	0.370589	0.107541	3.44602	0.000568903	0.0133618
Serbp1	15521.1	0.26118	0.0758866	3.44171	0.000578041	0.0135511
Tanc2	482.531	-0.499291	0.145097	-3.44108	0.000579403	0.0135578
Celsr1	591.62	-0.478585	0.139157	-3.43917	0.000583498	0.0136283
Mtfr2	1279.09	0.438103	0.127569	3.43425	0.00059419	0.0138523
Dtymk	2405.78	0.300528	0.087556	3.43241	0.000598241	0.0138715
Jup	106.31	-0.771341	0.224708	-3.43264	0.000597727	0.0138715
Taf7	262.858	-0.567168	0.165241	-3.43238	0.000598318	0.0138715
Arpc3	3252.89	0.332794	0.0969937	3.43109	0.000601171	0.013912
B4galnt4	270.055	-0.539761	0.157553	-3.4259	0.000612767	0.0141544
Inpp4a	413.409	-0.426172	0.124429	-3.42503	0.000614721	0.0141735
A930007I19Rik	121.857	-0.758282	0.221453	-3.42413	0.000616779	0.0141949
Cdca2	1573.92	0.402875	0.117872	3.41791	0.00063105	0.0144799
Kif20a	1156.33	0.337467	0.0987403	3.41773	0.000631461	0.0144799
Lig1	3446.64	0.334549	0.0980985	3.41033	0.000648835	0.0148042
Lsm5	389.684	0.436747	0.128089	3.40971	0.000650309	0.0148042
Slc36a4	265.821	-0.542873	0.159204	-3.40992	0.000649818	0.0148042
Tlr7	140.759	-0.99362	0.291407	-3.40973	0.000650268	0.0148042
Camk1	400.846	-0.472893	0.13879	-3.40725	0.000656205	0.0148978
Spdl1	532.039	0.397423	0.116649	3.40701	0.000656784	0.0148978
Ifi203	9108.11	-0.358461	0.105235	-3.40629	0.000658523	0.0149103
Samd9l	7377.15	-0.309503	0.0908963	-3.40501	0.000661618	0.0149535
Birc5	1178.92	0.345353	0.101543	3.40104	0.000671303	0.0150923
Mier3	612.317	-0.390862	0.114893	-3.40196	0.000669037	0.0150923
Snx29	182.489	-0.638991	0.187882	-3.40102	0.000671356	0.0150923
Ppia	22846.4	0.286881	0.0844045	3.39888	0.000676628	0.0151837
Selenop	1443.99	-0.468198	0.137844	-3.39658	0.000682335	0.0152574
Sorl1	256.998	-0.637264	0.187617	-3.39662	0.000682245	0.0152574
Lyl1	2892.83	0.365879	0.107777	3.39479	0.000686807	0.0153302
Rangap1	3898.74	0.365113	0.107571	3.39414	0.000688434	0.0153393
Depdc1b	696.157	0.440085	0.129756	3.39165	0.000694737	0.0154289
Rbms1	638.12	-0.376698	0.111069	-3.39158	0.000694909	0.0154289
Dyrk1b	280.186	-0.590337	0.174144	-3.38994	0.000699091	0.0154888
Osbpl3	682.591	0.411564	0.121421	3.38955	0.000700067	0.0154888
Ddx39	2518.65	0.361654	0.106728	3.38854	0.00070265	0.0155187
Gsto1	1737.78	0.303711	0.0897163	3.38524	0.000711161	0.0156792
M6pr	4629.72	0.259521	0.0766844	3.38427	0.000713671	0.0156796
Nfam1	562.78	-0.443813	0.131125	-3.38466	0.000712677	0.0156796
Itgb7	641.485	-0.484858	0.143353	-3.38227	0.000718898	0.0157152
Poc1a	293.987	0.485764	0.143623	3.38222	0.000719037	0.0157152
Rbpms2	457.478	0.488725	0.144494	3.38232	0.000718773	0.0157152
Pabpc4	5692.63	0.324091	0.0958673	3.38062	0.000723216	0.0157791
Cox5a	575.831	0.392966	0.116275	3.37963	0.000725834	0.0158089
Trim30c	85.529	-0.853481	0.252603	-3.37875	0.000728157	0.0158321
Ankle1	480.21	0.503524	0.149253	3.37361	0.000741883	0.0161027
Bola2	593.999	0.480131	0.142412	3.37142	0.000747809	0.0162034
Hpse	413.036	-0.577455	0.171334	-3.37034	0.000750743	0.0162358
Uqcrq	1091.89	0.424584	0.125992	3.36993	0.000751884	0.0162358
Anp32e	6133.26	0.292032	0.0866931	3.36858	0.000755571	0.0162569
Nol4l	434.102	0.456867	0.135643	3.36815	0.000756737	0.0162569
Tmem231	47.2179	-1.1357	0.337162	-3.36842	0.000755997	0.0162569
Oaz1	8462.73	0.285803	0.0849106	3.36593	0.000762868	0.0163607
Pgr	58.4521	-1.03222	0.306798	-3.36448	0.000766867	0.0164185
Cdt1	1712.32	0.311261	0.0925343	3.36373	0.000768956	0.0164353
Hspa9	10332.3	0.255526	0.0759862	3.3628	0.000771567	0.0164632
Tnfsf8	75.2949	-1.03127	0.306767	-3.36172	0.00077458	0.0164995
Dnajc2	2685.65	0.317971	0.0946273	3.36025	0.000778731	0.0165599
Anp32a	5305.7	0.27462	0.0818849	3.35373	0.000797294	0.0168975
Cd82	1179.9	-0.370936	0.110596	-3.35398	0.000796593	0.0168975
2410089E03Rik	285.095	-0.545239	0.162697	-3.35126	0.000804451	0.0170206
B3gnt7	133.564	0.678751	0.202849	3.34609	0.000819601	0.017312
Mfng	1935.32	0.300336	0.0897799	3.34525	0.000822092	0.0173355
Kif11	3020.94	0.348442	0.104284	3.34127	0.000833964	0.0175565
Il7r	50.8471	-1.33412	0.39959	-3.33872	0.000841646	0.0176886
Dusp22	48.1081	-1.16279	0.348341	-3.33807	0.000843614	0.0177004
Psmd7	2491.26	0.3156	0.094632	3.33502	0.000852932	0.0178662
1810026B05Rik	1056.17	0.329469	0.098816	3.33417	0.000855556	0.0178907
Cd244	863.44	0.373224	0.111958	3.3336	0.000857285	0.0178907
Ptpn18	276.125	0.487467	0.146244	3.33325	0.000858365	0.0178907
Ctso	498.871	-0.42528	0.127643	-3.33178	0.000862932	0.0179265
Lax1	375.649	-0.476318	0.142956	-3.33192	0.000862481	0.0179265
Birc3	1211.33	-0.332441	0.0998062	-3.33086	0.000865779	0.017956
Tex30	399.789	0.470827	0.141434	3.32896	0.000871698	0.018049
H13	3175.75	0.254517	0.0765091	3.32662	0.000879058	0.0181715
Col4a1	5066.23	0.336923	0.101381	3.32332	0.000889523	0.0183464
Letm2	128.388	-0.699482	0.210495	-3.32304	0.000890433	0.0183464
Hmgb3	1861.66	0.475406	0.143136	3.32135	0.000895841	0.0184277
Adamts10	2037.99	-0.306371	0.0922859	-3.3198	0.000900804	0.0184694
Hn1	3295.38	0.269932	0.0813069	3.31992	0.000900443	0.0184694
Pa2g4	6192.24	0.336762	0.101582	3.31517	0.000915861	0.0187476
Fam214a	295.661	-0.499933	0.150847	-3.31417	0.00091917	0.0187543
Fam96a	1672.38	0.311131	0.0938704	3.31448	0.000918148	0.0187543
Gapdh	53538.2	0.28775	0.0868561	3.31295	0.000923182	0.0188057
Cds1	167.726	-0.793803	0.239779	-3.31056	0.000931101	0.0188451
Mapkbp1	204.857	-0.575327	0.173777	-3.31071	0.000930581	0.0188451
Mcm5	5865.58	0.276326	0.0834564	3.31102	0.000929572	0.0188451
Noc2l	4382.05	0.275294	0.0831379	3.31129	0.000928667	0.0188451
Wdr18	1614.09	0.330636	0.0999206	3.30899	0.000936346	0.0189208
Tctex1d2	293.525	-0.533999	0.161414	-3.30825	0.000938807	0.0189401
Slc29a3	590.017	-0.434034	0.131248	-3.30698	0.000943069	0.0189957
Atp11a	372.459	-0.497019	0.150357	-3.3056	0.000947741	0.0190593
Abca4	496.068	0.424232	0.128578	3.29941	0.000968872	0.0192993
Appl2	920.166	-0.354103	0.107312	-3.29976	0.000967664	0.0192993
Ern1	2097.72	-0.34884	0.105666	-3.30136	0.000962183	0.0192993
Lacc1	336.433	-0.46368	0.140497	-3.30029	0.000965855	0.0192993
Myo1e	382.346	0.460872	0.139609	3.30118	0.000962804	0.0192993
Rad51	1125.61	0.365363	0.110691	3.30074	0.000964294	0.0192993
Dmwd	987.148	0.371227	0.112581	3.29742	0.000975778	0.0194061
Aunip	311.724	0.501708	0.152223	3.29587	0.000981162	0.0194824
Dntt	129.891	-0.970187	0.294593	-3.29332	0.000990118	0.0195984
Rbpms	1385.05	0.298451	0.0906121	3.29372	0.000988717	0.0195984
Ift122	211.429	-0.615384	0.187023	-3.29042	0.00100038	0.0197704
Cox6a1	2684.1	0.337233	0.102613	3.28645	0.00101457	0.019957
Kmt5a	2911.88	0.315091	0.0958563	3.28712	0.00101217	0.019957
Ruvbl2	2944.64	0.256081	0.0779163	3.28661	0.00101401	0.019957
Esrra	629.008	0.368588	0.112269	3.28306	0.00102686	0.0201357
Tmem184b	772.888	-0.397047	0.120925	-3.28342	0.00102557	0.0201357
Ccdc50	2782.59	-0.29032	0.0885113	-3.28003	0.00103795	0.0203216
Hadhb	1112	0.332463	0.101415	3.27824	0.00104455	0.0204191
Nwd1	695.293	-0.516246	0.157501	-3.27773	0.00104646	0.0204246
Myof	113.05	-0.729534	0.222605	-3.27725	0.00104822	0.0204274
Sympk	4471.08	0.250888	0.076574	3.27642	0.00105133	0.0204563
Plscr1	2166.69	0.362684	0.11072	3.27567	0.0010541	0.0204785
Ralgds	1026.36	-0.323651	0.0990181	-3.2686	0.0010808	0.0209649
Dnal1	97.9944	-0.787761	0.24146	-3.2625	0.00110436	0.0213888
Iars	4712.26	0.276605	0.0848001	3.26184	0.0011069	0.0214051
Slc25a10	500.206	0.456422	0.140019	3.25972	0.00111521	0.0215327
Efhd2	1796.25	0.306336	0.0940164	3.25832	0.00112074	0.0215736
Romo1	429.662	0.483644	0.148434	3.25832	0.00112075	0.0215736
Atp5g1	1563.11	0.310591	0.0953721	3.25662	0.00112746	0.0216179
Rrm1	7983.91	0.333595	0.102442	3.25644	0.0011282	0.0216179
Snrpg	1241.77	0.364122	0.111814	3.25651	0.00112792	0.0216179
Esr1	154.162	-0.681177	0.209355	-3.2537	0.00113914	0.0217942
Atp5j	1692.75	0.324602	0.0997792	3.2532	0.00114114	0.0217994
Csf1	139.703	-0.646906	0.198909	-3.25228	0.00114484	0.0218369
Pgam1	6626.54	0.317276	0.097628	3.24985	0.00115468	0.0219913
Pnpla7	876.228	-0.364628	0.112256	-3.24818	0.00116146	0.0220871
Camk2a	1337.67	-0.324094	0.0998165	-3.2469	0.00116671	0.0221532
Cep55	933.735	0.355293	0.10944	3.24647	0.00116846	0.0221532
Mcur1	952.912	-0.319054	0.0983154	-3.24521	0.00117364	0.0222179
Enpp4	671.623	-0.36778	0.113376	-3.2439	0.00117906	0.022287
Trim56	1784.95	-0.304066	0.0937493	-3.2434	0.00118113	0.0222927
Agpat3	302.285	-0.591994	0.18265	-3.24114	0.00119051	0.0223692
AW549877	1408.24	-0.283721	0.0875274	-3.24151	0.00118899	0.0223692
Trp53inp1	1028.8	-0.372717	0.114967	-3.24195	0.00118715	0.0223692
Trim8	1575.05	0.305713	0.0944303	3.23744	0.00120605	0.0226275
Zbtb20	426.126	-0.493587	0.152527	-3.23607	0.00121188	0.022703
Nars	4825.88	0.248561	0.0768249	3.23543	0.00121462	0.0227203
Phb	2346.79	0.284639	0.0881135	3.23036	0.00123634	0.0230924
Dctpp1	1117.53	0.392219	0.121525	3.22748	0.00124887	0.0232678
Rcc1	1627.61	0.387218	0.11998	3.22735	0.00124942	0.0232678
Mrpl18	627.674	0.357754	0.111008	3.22277	0.0012696	0.0236085
Cntnap1	484.072	-0.601997	0.186845	-3.22191	0.00127341	0.0236206
Lgals3bp	7344.16	-0.265154	0.0823005	-3.22177	0.001274	0.0236206
Zbed3	829.675	0.330038	0.102512	3.21952	0.00128406	0.0237722
Naa10	336.885	0.495855	0.154229	3.21506	0.00130419	0.0241094
5033406O09Rik	290.754	-0.487662	0.151753	-3.21353	0.00131116	0.0241399
Clip3	56.6958	-1.05719	0.329013	-3.2132	0.00131263	0.0241399
Cul9	759.713	-0.397348	0.123627	-3.21409	0.00130859	0.0241399
Rad54l	889.017	0.36129	0.112446	3.21301	0.00131351	0.0241399
Arhgef11	384.583	-0.446205	0.138999	-3.21014	0.00132672	0.0243452
Col4a2	5227.91	0.30452	0.094886	3.20932	0.00133049	0.0243452
Gbp8	17.2162	-1.84518	0.574903	-3.20955	0.00132941	0.0243452
Rpn1	6831.1	0.259152	0.0808015	3.20726	0.00134005	0.0244847
Aaed1	392.92	-0.413285	0.128909	-3.20603	0.00134582	0.0245153
Epsti1	1399.14	-0.378524	0.118103	-3.20503	0.0013505	0.0245153
Pola1	2626.22	0.255318	0.0796411	3.20585	0.00134664	0.0245153
Rassf4	519.289	-0.480153	0.149822	-3.20482	0.00135147	0.0245153
Uba7	2459.79	-0.350391	0.109323	-3.20511	0.00135013	0.0245153
Ruvbl1	2094.49	0.285107	0.0889777	3.20425	0.00135416	0.0245289
Etf1	3623.21	0.271841	0.0848615	3.20335	0.00135838	0.0245447
Gdpd5	34.9198	-1.21959	0.380799	-3.20271	0.00136141	0.0245447
Hnrnpa2b1	25755	0.292193	0.0912418	3.20241	0.00136283	0.0245447
Hnrnpab	8144.78	0.318363	0.0994031	3.20275	0.00136124	0.0245447
Lztfl1	254.231	-0.494932	0.154738	-3.19851	0.00138139	0.0248219
Ranbp1	731.846	0.443648	0.138712	3.19835	0.00138217	0.0248219
Ankrd63	147.756	0.614132	0.192054	3.19771	0.00138525	0.0248417
4932438A13Rik	2204.59	-0.280917	0.0878835	-3.19646	0.00139123	0.0249135
Selp	403.502	0.463875	0.145225	3.19419	0.00140224	0.0250749
Uqcr11	655.879	0.443814	0.139053	3.19169	0.00141443	0.025257
Capn2	695.503	-0.397953	0.124737	-3.19033	0.0014211	0.0253024
Parp3	322.021	-0.523224	0.164023	-3.18995	0.001423	0.0253024
Anp32b	11550.5	0.319502	0.100261	3.18672	0.00143898	0.0255145
Atp5j2	1537.23	0.355904	0.11168	3.18681	0.00143852	0.0255145
Cenpa	2352.4	0.31309	0.0982723	3.18595	0.00144281	0.0255462
Pawr	43.9505	1.23202	0.386752	3.18554	0.00144482	0.0255462
Plek	4902.91	-0.411848	0.129384	-3.18314	0.00145687	0.0257231
Gm37494	649.379	-0.369407	0.116171	-3.17986	0.00147348	0.0259436
Rnasel	1580.11	-0.289111	0.0909104	-3.18018	0.00147185	0.0259436
Sccpdh	345.73	-0.454055	0.142951	-3.1763	0.00149164	0.0261901
Tor1aip1	1120.79	-0.310921	0.0978875	-3.17631	0.00149161	0.0261901
Unc45b	49.0243	1.04348	0.328738	3.17421	0.00150245	0.026343
Esyt1	4873.99	0.305989	0.0964199	3.17351	0.00150608	0.02637
Kif1c	556.259	-0.368692	0.11631	-3.16991	0.00152487	0.026662
Txnip	6105.67	0.249291	0.0787421	3.16592	0.00154592	0.0269925
Cd7	43.4736	-1.12663	0.355941	-3.16521	0.00154969	0.0270209
Cdc34	1291.14	0.344946	0.109026	3.16388	0.00155679	0.0271032
Stip1	4925.81	0.286085	0.0904325	3.16352	0.00155872	0.0271032
Hbb-bt	994.049	0.443986	0.140693	3.15572	0.00160105	0.0278009
2024-09-09	6129.04	0.223776	0.0710331	3.15031	0.001631	0.0282481
Clec4e	1669.97	0.322489	0.102369	3.15025	0.00163129	0.0282481
Gm23935	6215.62	-1.48435	0.471885	-3.14558	0.0016576	0.0286642
Lin54	800.818	0.369938	0.117639	3.14468	0.00166268	0.0287127
Rtl6	151.804	-0.601889	0.191439	-3.14403	0.00166636	0.0287368
5830428M24Rik	68.3093	-0.956663	0.304838	-3.13826	0.00169952	0.0292686
Ttc8	157.73	-0.620986	0.197962	-3.13689	0.00170751	0.0293658
Ppm1g	3646.92	0.33311	0.106236	3.13556	0.00171529	0.0294595
Asb13	257.482	-0.488019	0.155712	-3.13411	0.00172378	0.0294846
Cycs	1349.03	0.301331	0.0961362	3.13442	0.00172195	0.0294846
H2afj	336.494	0.430242	0.137254	3.13463	0.00172072	0.0294846
Cnn2	2916.22	0.267842	0.0854967	3.13278	0.00173158	0.0295778
Ddx39b	6342.87	0.235972	0.0754245	3.12858	0.00175655	0.0297582
F8	27.548	-1.41904	0.453574	-3.12857	0.00175659	0.0297582
Hira	380.579	0.419245	0.133949	3.12988	0.00174877	0.0297582
Hnrnpf	7285.76	0.289996	0.0927032	3.12822	0.00175869	0.0297582
Idh2	4811.43	0.239429	0.0765365	3.1283	0.00175819	0.0297582
Npl	647.511	0.378138	0.120833	3.12942	0.00175151	0.0297582
Pkmyt1	884.595	0.358216	0.114463	3.12953	0.00175085	0.0297582
Nop56	5300.5	0.277195	0.088658	3.12657	0.00176861	0.0298293
Sfxn1	2940.68	0.245429	0.0784989	3.12653	0.00176882	0.0298293
Zfp57	358.951	-0.445166	0.142392	-3.12634	0.00177	0.0298293
Cd86	23.826	-1.48568	0.475437	-3.12486	0.00177888	0.0299309
Tapbp	3531.47	-0.269205	0.086158	-3.12455	0.00178078	0.0299309
4930512H18Rik	17.6051	-1.81497	0.581042	-3.12364	0.00178628	0.0299834
Alyref	2076.2	0.283564	0.0907921	3.12323	0.00178881	0.0299857
Tspan9	253.546	-0.509916	0.163325	-3.12209	0.00179575	0.030062
Bri3bp	2531.77	0.269106	0.0863071	3.118	0.0018208	0.0304232
Ubl3	756.852	-0.372884	0.119599	-3.11779	0.00182215	0.0304232
AU020206	3372.1	0.396485	0.127261	3.11552	0.00183622	0.0304963
Fcho2	1220.65	-0.335273	0.107604	-3.1158	0.00183447	0.0304963
Pdzd4	55.9298	-1.1012	0.353396	-3.11603	0.00183301	0.0304963
Tns2	61.2621	-1.08417	0.347875	-3.11655	0.00182981	0.0304963
Ccnb2	1983.27	0.269489	0.0865655	3.11312	0.00185122	0.0307049
Rab11a	884.324	0.328033	0.105419	3.1117	0.00186014	0.0308122
Naa50	5055.14	0.271972	0.0874337	3.1106	0.00186706	0.0308862
Gm42664	115.833	-0.8115	0.261012	-3.10905	0.00187688	0.0310079
Ass1	895.847	0.322676	0.103942	3.10438	0.00190679	0.0314609
Pnp2	114.496	0.755074	0.243287	3.10364	0.00191159	0.0314986
Atp10a	1827.46	-0.352053	0.113591	-3.0993	0.00193978	0.0319215
Cenph	596.947	0.355972	0.114896	3.09821	0.00194692	0.0319971
Orc1	286.116	0.479411	0.15482	3.09656	0.0019578	0.032134
Aldh1a1	58.7572	0.971292	0.313754	3.09571	0.00196341	0.0321709
Eef2k	2340.68	0.277403	0.0896165	3.09545	0.00196516	0.0321709
Ddx27	2110.17	0.348845	0.112716	3.09491	0.00196873	0.0321874
Pfdn2	764.012	0.32331	0.104497	3.09397	0.001975	0.0322481
Cdca5	928.052	0.328157	0.106079	3.0935	0.00197807	0.0322564
Vasp	4640.6	0.261024	0.0844108	3.09231	0.00198606	0.0323448
Serinc3	24770.2	0.234625	0.0758843	3.09187	0.00198897	0.0323503
Akirin2	1108.07	0.311675	0.100839	3.09081	0.00199613	0.0323832
Scml4	124.021	-0.648606	0.20985	-3.09081	0.00199614	0.0323832
Dync2li1	125.057	-0.739916	0.239554	-3.08873	0.00201017	0.0325281
Lsm2	921.372	0.399749	0.129422	3.08872	0.00201023	0.0325281
Atp2a2	4263.8	0.28028	0.0907621	3.08807	0.00201461	0.0325434
Epm2aip1	1209.64	-0.333492	0.108003	-3.08781	0.00201635	0.0325434
Ppp1r16b	81.4624	-0.857343	0.277709	-3.0872	0.00202055	0.0325694
Cbx7	540.415	-0.429588	0.139317	-3.08353	0.00204557	0.0328403
Enpp5	144.771	-0.62164	0.201621	-3.08321	0.00204779	0.0328403
Ifitm2	1188.14	0.374742	0.121537	3.08337	0.00204674	0.0328403
Mrto4	954.946	0.304137	0.0986354	3.08345	0.00204618	0.0328403
Apobec1	184.553	-0.55262	0.179315	-3.08183	0.0020573	0.0329089
Gm5970	31.9843	-1.38731	0.450156	-3.08185	0.00205721	0.0329089
Map4k5	399.102	-0.395418	0.128428	-3.07892	0.00207756	0.0331908
Suox	114.339	-0.77642	0.252242	-3.07808	0.00208341	0.0332421
Trim14	752.308	-0.383961	0.124815	-3.07623	0.00209635	0.0334063
Arpc1b	10964	0.244745	0.0796864	3.07136	0.00213089	0.0339138
Trim58	156.903	0.628012	0.204525	3.07059	0.00213633	0.0339574
Arhgap11a	2582.81	0.285808	0.0931435	3.06847	0.00215156	0.0341563
Hoxb9	60.2991	0.93479	0.304826	3.06663	0.00216485	0.0342887
Irgq	543.26	-0.363808	0.118637	-3.06656	0.00216534	0.0342887
AC121965.1	340.132	0.487402	0.159068	3.06411	0.00218319	0.0344413
Hnrnpa3	16813.4	0.250029	0.0815957	3.06425	0.00218218	0.0344413
Oas1g	474.724	-0.569106	0.18572	-3.06433	0.00218159	0.0344413
Galnt1	4048.85	0.253163	0.0826349	3.06363	0.00218669	0.0344534
P2ry10	98.9475	-0.708104	0.231171	-3.06311	0.0021905	0.0344702
Actr3	8611.54	0.217446	0.0710266	3.06148	0.00220249	0.0346156
Mrpl19	755.368	0.352151	0.115065	3.06046	0.00221001	0.0346905
Siglech	60.911	-0.974452	0.31861	-3.05844	0.00222491	0.0348809
Dst	1725.77	-0.317785	0.103923	-3.05789	0.002229	0.0349015
Nup133	1465.96	0.352662	0.115369	3.05682	0.002237	0.0349833
Gprin3	19.2075	-1.78135	0.58334	-3.05371	0.00226033	0.0353043
Csf2rb	2074.38	-0.252597	0.082766	-3.05195	0.00227363	0.035468
Lrrk2	208.269	-0.52147	0.170936	-3.05068	0.00228326	0.0355302
Wdr47	105.234	-0.706936	0.23173	-3.05069	0.00228319	0.0355302
Psmd3	2692.2	0.280344	0.0919189	3.04991	0.0022891	0.0355771
BC030867	489.925	0.390969	0.128352	3.04607	0.00231851	0.0359897
Cracr2a	180.694	-0.58424	0.191864	-3.04507	0.00232626	0.0360595
Hvcn1	95.9863	-0.708568	0.232739	-3.04447	0.00233088	0.0360595
Lsm7	822.483	0.348513	0.114477	3.04438	0.00233159	0.0360595
Eif4a1	19580.9	0.239897	0.0788865	3.04104	0.00235763	0.0363419
Fhl3	680.607	0.340894	0.112078	3.04157	0.00235344	0.0363419
Mfsd6	679.939	-0.330472	0.108675	-3.04093	0.00235852	0.0363419
4931406C07Rik	840.773	-0.333565	0.109723	-3.04007	0.00236523	0.0363692
Cd37	2606.23	-0.293855	0.0966757	-3.0396	0.00236895	0.0363692
Rnf114	2525.69	-0.309481	0.101815	-3.03964	0.00236864	0.0363692
Dnajb5	91.4848	-0.73542	0.24202	-3.03868	0.00237617	0.0363912
Pitpnc1	1732.67	0.281231	0.0925436	3.0389	0.00237443	0.0363912
Ndufa12	951.023	0.316771	0.104308	3.03688	0.00239041	0.0365648
Ccdc85b	419.094	0.439435	0.144742	3.036	0.00239743	0.0366004
Srsf2	3761.92	0.31401	0.103434	3.03585	0.00239855	0.0366004
Btk	2631.88	0.276469	0.0911036	3.03466	0.00240806	0.0366435
Cd9	1361.31	0.364664	0.120191	3.03404	0.00241302	0.0366435
Ppp1ca	4481.02	0.267297	0.0880818	3.03464	0.00240821	0.0366435
Tmsb4x	11638	0.345987	0.114027	3.03425	0.00241136	0.0366435
Cadm3	102.256	-1.07016	0.352976	-3.03183	0.00243073	0.036868
Gdi1	1977.45	-0.318069	0.104948	-3.03074	0.00243958	0.0369494
Zfp467	517.936	-0.36583	0.120718	-3.03044	0.00244197	0.0369494
Ptpn22	454.993	-0.384848	0.127044	-3.02925	0.00245159	0.0370504
Eif2s1	2833.97	0.264236	0.0872525	3.02841	0.00245845	0.0371097
Mpp1	683.892	-0.325708	0.107639	-3.02592	0.00247875	0.0373713
Gars	3833.88	0.231552	0.0766023	3.02279	0.00250459	0.0376283
H2-T23	2757.7	-0.313912	0.103849	-3.02276	0.00250477	0.0376283
Nup188	2468.28	0.260778	0.0862543	3.02337	0.0024998	0.0376283
Fmnl2	1095.32	-0.333523	0.110363	-3.02204	0.00251075	0.0376733
Sephs2	847.989	0.340845	0.112892	3.0192	0.00253439	0.0379604
Traip	536.303	0.366837	0.121509	3.01902	0.00253592	0.0379604
Ndc1	1786.03	0.321139	0.106411	3.01791	0.00254521	0.0380328
Rrp1	4155.61	0.24362	0.0807296	3.01773	0.0025468	0.0380328
Galnt6	1950.26	0.289547	0.0959837	3.01663	0.00255601	0.0381211
Hsd17b10	1848.34	0.315056	0.104451	3.0163	0.00255877	0.0381211
Timm23	1177.79	0.332203	0.110192	3.01478	0.00257167	0.0382239
Trir	1995.41	0.288511	0.0957105	3.01441	0.00257478	0.0382239
Usp18	1215.09	-0.433838	0.14392	-3.01444	0.00257453	0.0382239
Bhlha15	83.4248	-0.901177	0.299037	-3.0136	0.00258167	0.0382575
Ncl	27931.6	0.315393	0.104662	3.01343	0.00258312	0.0382575
Cd33	500.673	-1.26228	0.418946	-3.013	0.00258681	0.0382672
Hmgn2	6662.75	0.293926	0.097621	3.01089	0.00260485	0.0384887
Clta	3297.4	0.2582	0.0857941	3.00953	0.00261654	0.0386133
Gm14230	52.6094	-0.956352	0.317813	-3.00917	0.00261962	0.0386133
P2ry10b	23.7649	-1.48447	0.493368	-3.00884	0.00262248	0.0386133
Srsf9	1703.57	0.299652	0.0996392	3.00737	0.00263516	0.0387547
Calm3	6037.63	0.242194	0.0806116	3.00446	0.00266053	0.0390822
Als2cl	189.898	-0.540451	0.179905	-3.00409	0.00266375	0.0390838
Atp5e	1201.42	0.330346	0.110002	3.00309	0.00267251	0.0391212
Ncapd2	7816.54	0.299803	0.0998228	3.00335	0.00267021	0.0391212
Bcl2l1	1780.88	0.270468	0.0901266	3.00097	0.00269117	0.0392715
Erh	3988.08	0.274692	0.0915609	3.00011	0.00269884	0.0392715
Herc3	349.69	-0.425517	0.141834	-3.0001	0.00269892	0.0392715
Psmd13	1793.6	0.265725	0.0885323	3.00145	0.00268701	0.0392715
Ryr1	70.993	-0.833175	0.277686	-3.00042	0.00269603	0.0392715
Sart1	2217.43	0.284039	0.0946856	2.99981	0.00270149	0.0392715
Ywhah	4849.3	0.251887	0.0839846	2.9992	0.0027069	0.0393047
Serpina3g	17824.9	-0.245124	0.0818005	-2.99661	0.00273003	0.0395949
Psme3	4185.97	0.294608	0.0983713	2.99485	0.00274578	0.0397774
St3gal4	841.491	0.312285	0.104296	2.99423	0.00275141	0.0398132
Itga3	31.9536	-1.22697	0.409838	-2.99378	0.00275544	0.0398258
Pgd	3734.12	0.237138	0.0792306	2.99302	0.00276236	0.0398799
Ckap2l	1297.17	0.282195	0.0943307	2.99155	0.00277565	0.0399802
Tpm1	1878.57	0.309875	0.103578	2.99169	0.00277433	0.0399802
Kif18b	950.17	0.38779	0.129721	2.98941	0.00279512	0.0400805
Pex26	456.436	0.389572	0.130318	2.98939	0.00279535	0.0400805
Trim3	290.156	-0.489912	0.163837	-2.99024	0.00278757	0.0400805
Trim37	2277.72	0.268389	0.0897642	2.98994	0.00279035	0.0400805
Inpp5b	1747.51	0.262168	0.0877727	2.9869	0.00281824	0.0403627
Aars	3590.97	0.248377	0.0831914	2.98561	0.00283014	0.040487
Tma7	1485.12	0.305676	0.102396	2.98525	0.00283349	0.040489
Pck2	3565.4	0.290979	0.0975133	2.98399	0.00284516	0.0405637
Sod1	4327.51	0.264206	0.0885387	2.98408	0.00284435	0.0405637
Brwd3	613.235	-0.336613	0.112855	-2.98271	0.0028571	0.0406877
Gprc5b	73.0537	-0.793586	0.266337	-2.97963	0.00288597	0.0410038
Lgals9	4585.15	0.239871	0.0805125	2.9793	0.00288906	0.0410038
Trappc9	829.598	-0.318688	0.10696	-2.9795	0.00288724	0.0410038
Arl6ip4	1077	0.308539	0.103609	2.9779	0.00290228	0.0411271
Trip13	761.789	0.38621	0.129701	2.97769	0.00290428	0.0411271
Dmxl2	771.703	-0.347015	0.116597	-2.97618	0.00291865	0.0412841
Cdca7	3864.61	0.306091	0.102942	2.97343	0.00294495	0.0416094
Nrros	4321.14	0.250854	0.0843762	2.97304	0.00294866	0.0416152
Cactin	1379.7	0.284223	0.0956133	2.97263	0.00295257	0.0416237
Brd2	5776.87	0.225467	0.0758949	2.97077	0.00297052	0.0417839
Cdc20	2790.69	0.355887	0.119796	2.97077	0.00297058	0.0417839
Fam8a1	813.975	-0.305645	0.102904	-2.97019	0.00297616	0.0418158
Galnt3	155.982	-0.596256	0.200782	-2.96966	0.00298129	0.041841
Ddx3x	8231.39	0.21802	0.073447	2.9684	0.00299357	0.0419667
Tmem71	1030.05	-0.4128	0.13929	-2.96361	0.00304055	0.0425778
Pfdn6	520.928	0.365724	0.123434	2.96291	0.00304747	0.0426273
Map3k12	146.315	-0.625454	0.211178	-2.96174	0.00305908	0.0427422
Nod2	89.4942	-0.739838	0.249933	-2.96015	0.00307491	0.0428726
Nop9	1131.16	0.300676	0.101576	2.96012	0.00307522	0.0428726
Mogs	2748.22	0.289683	0.0978873	2.95935	0.0030829	0.0429321
Daxx	1346.23	-0.294378	0.0994931	-2.95878	0.0030886	0.042964
Ccnd3	2630.72	0.24589	0.0831375	2.95763	0.00310017	0.0430678
Mras	24.2137	-1.36157	0.460401	-2.95735	0.00310291	0.0430678
Cabp1	74.9268	0.905587	0.30635	2.95606	0.00311601	0.0430778
Gfm1	1056.46	0.300012	0.10148	2.95638	0.00311269	0.0430778
Gins1	488.039	0.379278	0.128273	2.9568	0.0031085	0.0430778
Mill2	54.9885	-0.964665	0.326349	-2.95593	0.00311731	0.0430778
Prrg4	378.313	-0.408797	0.138355	-2.95469	0.00312982	0.0432031
Rdh12	124.241	-0.675554	0.228815	-2.9524	0.00315313	0.0434773
Grb2	4321.36	0.2518	0.0853163	2.95137	0.00316365	0.0435747
Slc25a53	195.079	-0.550204	0.186476	-2.95054	0.00317222	0.0436448
Nadk	3537.69	-0.376046	0.12753	-2.94869	0.00319128	0.0438592
Samm50	2114.15	0.266939	0.0905724	2.94724	0.00320622	0.0440164
Ppat	2257.63	0.246143	0.083582	2.94493	0.00323025	0.044298
Nus1	1544.85	0.26941	0.0915202	2.94372	0.00324289	0.0444231
Mars2	610.558	0.391894	0.133162	2.94298	0.00325068	0.0444446
Myo6	235.472	-0.492371	0.167308	-2.9429	0.00325152	0.0444446
1600014C10Rik	685.03	-0.434103	0.147553	-2.94201	0.00326091	0.0445239
Rps27l	2110.83	0.271728	0.0923823	2.94134	0.00326794	0.0445239
Suz12	3665.79	0.222659	0.0756993	2.94136	0.00326771	0.0445239
Ppih	527.656	0.35443	0.120526	2.94068	0.00327489	0.0445704
Tgm2	283.765	-0.612522	0.208319	-2.94031	0.0032788	0.0445754
Eif4b	13731.4	0.203197	0.0691681	2.93773	0.00330626	0.0448357
Gen1	456.47	0.418057	0.142317	2.93751	0.00330863	0.0448357
Mcm6	10277.4	0.243798	0.082987	2.93778	0.0033057	0.0448357
Art4	95.6882	0.705678	0.240287	2.93681	0.00331605	0.0448879
Zmym6	589.613	-0.342356	0.116619	-2.93567	0.00332829	0.0450052
Park7	3299.24	0.237179	0.0808919	2.93205	0.00336735	0.0454845
Sap30	1171.49	0.28958	0.098801	2.93094	0.0033794	0.0455008
Slc15a3	68.5383	-1.08849	0.371368	-2.93102	0.0033785	0.0455008
Tln1	19088.5	0.222249	0.075821	2.93124	0.00337616	0.0455008
Mrps34	262.872	0.490908	0.167567	2.92963	0.0033937	0.0455804
U2af2	5451.57	0.267691	0.0913711	2.92971	0.00339274	0.0455804
Zdhhc1	429.901	-0.387766	0.132371	-2.9294	0.00339617	0.0455804
Robo4	106.082	-0.829875	0.28349	-2.92735	0.00341864	0.045833
Plaur	306.987	0.443229	0.15158	2.92406	0.00345497	0.0462709
Erf	1103.97	0.298784	0.102194	2.92369	0.00345906	0.0462764
Eif1ax	3020.82	0.246544	0.0843652	2.92234	0.00347408	0.046428
Nhsl1	76.0801	-0.799031	0.27389	-2.91734	0.00353028	0.0471191
Odc1	5277.85	0.266171	0.0912457	2.91708	0.00353328	0.0471191
Mpp6	1805.12	0.314395	0.107811	2.91617	0.00354354	0.047206
Rhoa	4175.62	0.225469	0.0773755	2.91396	0.00356871	0.047491
Prc1	1408.68	0.319594	0.109709	2.91312	0.00357843	0.04757
Rfx2	191.917	-0.577722	0.198421	-2.9116	0.00359586	0.0477513
Nap1l1	12177.4	0.238796	0.0820879	2.90903	0.00362554	0.0480948
Dusp18	100.393	-0.695502	0.23912	-2.90859	0.00363067	0.0481121
Lzts3	32.299	-1.26449	0.435101	-2.90621	0.00365841	0.0484253
Rufy4	179.133	0.681299	0.234454	2.9059	0.003662	0.0484253
Dynll2	2140.75	0.306116	0.105356	2.90556	0.00366602	0.0484276
Rab5c	3056.85	0.248647	0.0856678	2.90246	0.00370243	0.0488383
Src	46.3184	-0.973002	0.335257	-2.90225	0.00370487	0.0488383
1810020O05Rik	18.9751	-1.57878	0.544446	-2.8998	0.00373398	0.0491191
Snhg5	903.05	0.290875	0.100306	2.89989	0.00373296	0.0491191
Dazap1	2875	0.238409	0.0823208	2.8961	0.00377836	0.0495993
Ptcd3	1401.1	0.264472	0.091314	2.89629	0.00377599	0.0495993
Itsn1	2315.69	-0.367962	0.127115	-2.89471	0.00379505	0.0497666
Oscp1	32.8085	-1.18639	0.410013	-2.89355	0.00380911	0.0498989
Gusb	2107.59	0.32543	0.112546	2.89154	0.00383358	0.0501329
Ptges3	4180.46	0.303046	0.104808	2.89143	0.00383493	0.0501329
Prdx1	4498.27	0.262904	0.0909815	2.88964	0.0038568	0.0503665
2024-09-11	3603.32	0.252581	0.0874353	2.88878	0.00386743	0.0504158
Flot2	578.025	-0.356977	0.123578	-2.88868	0.00386859	0.0504158
Klrk1	19.637	-1.56058	0.540346	-2.8881	0.00387571	0.0504564
Lyst	1930.5	-0.271636	0.0941023	-2.88661	0.0038942	0.0506447
Cbx5	6713.43	0.321088	0.111262	2.88587	0.00390332	0.0506587
Sms	2309.59	0.256653	0.0889339	2.88588	0.00390317	0.0506587
Tmem106b	1251.99	-0.270011	0.0935737	-2.88554	0.0039074	0.0506594
Clec5a	47.1854	-1.33584	0.463152	-2.88425	0.00392352	0.0507134
Ncaph2	3510.89	0.22384	0.077591	2.88487	0.00391577	0.0507134
Sap18	1751.57	0.2721	0.0943403	2.88424	0.00392365	0.0507134
Trap1	3278.33	0.219653	0.0761694	2.88374	0.00392983	0.0507412
A430005L14Rik	478.965	0.37959	0.131767	2.88076	0.00396722	0.0511715
Mtcp1	325.761	-0.450057	0.156368	-2.87819	0.00399964	0.0515369
Dapp1	4668.77	0.216229	0.0751437	2.87754	0.00400786	0.051588
Gm11992	32.6326	-1.22102	0.424374	-2.87723	0.00401181	0.051588
Krba1	202.55	-0.520954	0.181234	-2.87448	0.00404689	0.051933
Zfp36l2	19550	0.223073	0.0776033	2.87453	0.00404634	0.051933
Cited2	3459.05	0.245696	0.0854984	2.87369	0.00405711	0.0520112
B4galt4	210.206	-0.484159	0.168571	-2.87215	0.00407695	0.0520296
Kif3b	494.489	-0.35966	0.125176	-2.87323	0.00406294	0.0520296
Natd1	167.828	-0.533338	0.185704	-2.87197	0.00407922	0.0520296
Spc24	839.032	0.318887	0.111034	2.87198	0.00407903	0.0520296
Ttll1	169.195	-0.555629	0.193406	-2.87286	0.00406776	0.0520296
Frat2	703.72	0.325681	0.113579	2.86743	0.00413817	0.0527281
Tsc22d4	3172.58	0.229155	0.0799318	2.86688	0.00414537	0.0527665
Ptp4a2	8157.83	0.201879	0.0704328	2.86626	0.00415349	0.0528164
Hnrnpk	14695.9	0.222217	0.0775679	2.86481	0.00417261	0.0529526
Slc14a1	267.281	-0.426846	0.148985	-2.86502	0.00416987	0.0529526
Ttk	845.438	0.326176	0.113891	2.86392	0.00418431	0.0530476
Rbm14	1049.85	0.298288	0.104167	2.86355	0.00418924	0.0530567
Parvg	5536.34	0.2203	0.0769771	2.86188	0.0042113	0.053229
Zfp12	605.734	-0.339597	0.118653	-2.86211	0.00420837	0.053229
Prmt1	4303.77	0.261921	0.0915494	2.86098	0.0042234	0.0532749
Spo11	110.657	-0.65528	0.229023	-2.86119	0.00422048	0.0532749
Sgk3	2110.75	-0.315031	0.110181	-2.85921	0.00424693	0.0535181
Gdap10	179.678	-0.605753	0.211911	-2.85853	0.00425608	0.0535349
Tnfrsf22	355.775	-0.392873	0.137441	-2.85848	0.00425676	0.0535349
Deptor	301.477	0.552158	0.193322	2.85616	0.00428805	0.0538208
Suv39h1	1277.45	0.305843	0.107072	2.85642	0.00428443	0.0538208
Pcbp1	8982.68	0.22305	0.078133	2.85475	0.00430708	0.0538888
Rpa2	1745.22	0.283975	0.0994835	2.85449	0.00431059	0.0538888
Tapt1	1522.88	-0.255629	0.0895305	-2.85522	0.00430071	0.0538888
Tsn	2776.24	0.243408	0.085269	2.85458	0.00430931	0.0538888
Gsn	1321.84	-0.408333	0.143094	-2.85359	0.00432286	0.053952
Syt11	200.767	-0.493462	0.172933	-2.85349	0.00432422	0.053952
Pkm	49278.4	0.25018	0.0877258	2.85184	0.00434667	0.0540984
Tnfaip1	237.65	-0.495285	0.173681	-2.85168	0.00434884	0.0540984
Wdr5	2666.4	0.245492	0.0860801	2.8519	0.00434589	0.0540984
Baz1a	2257.3	0.269637	0.0945861	2.8507	0.00436227	0.054105
Polr3e	1018.38	0.280708	0.0984649	2.85084	0.00436034	0.054105
Tra2b	4939.78	0.281933	0.0988821	2.85121	0.00435537	0.054105
Esco2	826.656	0.306855	0.107657	2.8503	0.00436773	0.0541074
Hnrnpu	13122.1	0.283208	0.0993896	2.84948	0.00437914	0.0541074
Plekha7	84.4047	0.734728	0.257796	2.85004	0.00437139	0.0541074
Sidt2	1729.33	-0.265681	0.0932398	-2.84944	0.00437965	0.0541074
Il15	578.965	-0.366273	0.128627	-2.84757	0.00440543	0.0543726
H3f3a	2428.84	0.371907	0.130657	2.84644	0.00442104	0.0544051
Slc20a1	1218.52	0.262585	0.0922308	2.84704	0.00441273	0.0544051
Timm50	1173.89	0.292256	0.102666	2.84668	0.0044178	0.0544051
Lhcgr	114.801	0.688318	0.241865	2.84588	0.00442887	0.0544483
Adrm1	1450.82	0.285215	0.100309	2.84337	0.00446385	0.0546702
Fads6	69.709	-0.810458	0.285037	-2.84334	0.00446429	0.0546702
Pacsin1	28.2681	-1.31855	0.463698	-2.84355	0.00446143	0.0546702
Ucp2	8290.94	0.226948	0.0798156	2.84341	0.00446338	0.0546702
I830077J02Rik	258.643	-0.551652	0.194118	-2.84184	0.00448542	0.0548756
Paqr5	35.0658	-1.14142	0.401707	-2.84143	0.00449119	0.0548928
Kif17	615.141	0.355527	0.125172	2.84031	0.00450693	0.0550318
Pkp3	146.131	-0.596692	0.210111	-2.83989	0.00451285	0.0550506
Elac1	440.741	-0.354423	0.124887	-2.83795	0.00454037	0.0553327
Eri1	2209.14	0.287597	0.101358	2.83744	0.00454765	0.0553678
Cercam	557.686	-0.345413	0.121868	-2.83432	0.00459232	0.05575
Spred2	971.292	0.304155	0.10731	2.83436	0.00459171	0.05575
Zkscan8	758.023	-0.325456	0.114805	-2.83485	0.00458466	0.05575
Psmd11	1782.01	0.264074	0.0932038	2.83329	0.0046071	0.0558755
Nolc1	4425.88	0.282602	0.0998264	2.83093	0.00464123	0.0562352
Eif4e	2825.59	0.247448	0.0874271	2.83033	0.00464998	0.0562871
Vdac1	4339.08	0.213048	0.0753157	2.82874	0.0046732	0.0565139
Fzr1	2233.95	0.263149	0.0930559	2.82785	0.00468612	0.0565614
Gsr	1334.56	0.260695	0.0921814	2.82806	0.00468306	0.0565614
Plpp5	617.554	-0.331947	0.117398	-2.82754	0.00469065	0.0565618
Car13	457.047	0.379648	0.134384	2.8251	0.00472665	0.0567244
Psma7	2834.74	0.24209	0.0856814	2.82547	0.00472109	0.0567244
Ptpn12	2117.77	0.227035	0.0803603	2.82521	0.00472494	0.0567244
Syngap1	415.213	-0.413183	0.146248	-2.82523	0.00472471	0.0567244
Vps13c	680.415	-0.329305	0.116532	-2.82588	0.00471507	0.0567244
Hsp90b1	7792.71	0.203777	0.0721758	2.82335	0.00475251	0.0569262
Pik3c2b	566.746	-0.388425	0.137571	-2.82346	0.0047509	0.0569262
Zfp658	45.1944	-1.08413	0.384109	-2.82245	0.00476586	0.0570318
Rbbp7	6623.73	0.277881	0.0984659	2.8221	0.00477097	0.0570387
Gcsh	800.051	0.340232	0.120599	2.82117	0.00478482	0.05715
Elovl1	1674.61	0.248238	0.0880114	2.82052	0.00479452	0.0572116
Pold2	1724.25	0.271722	0.0963575	2.81993	0.0048034	0.0572632
Adsl	2002.11	0.264221	0.0937247	2.81912	0.0048155	0.0573532
Tars	2191.76	0.244584	0.0867833	2.81833	0.00482737	0.0574402
Hpn	163.674	-0.71844	0.254988	-2.81754	0.00483924	0.0575271
Pif1	435.685	0.530383	0.188287	2.81688	0.00484922	0.0575914
Fxyd5	3382.87	0.218644	0.0776406	2.81611	0.00486091	0.0576579
Ndc80	977.086	0.269109	0.0955673	2.81591	0.00486399	0.0576579
Mmadhc	1208.42	0.27383	0.0972692	2.81518	0.00487502	0.0576729
Rhog	2013.84	0.247595	0.0879548	2.81503	0.00487731	0.0576729
Tufm	1740.11	0.252122	0.0895663	2.81492	0.00487899	0.0576729
Clns1a	1811.41	0.263742	0.0937177	2.81422	0.00488957	0.0576778
Hnrnpl	8446.21	0.218187	0.0775366	2.81399	0.00489315	0.0576778
Zc3h12c	326.87	-0.441318	0.156819	-2.81419	0.0048901	0.0576778
Mdh2	3870.19	0.236444	0.0840591	2.81283	0.00491077	0.057785
Tas1r1	99.8422	-0.676107	0.240369	-2.81279	0.00491143	0.057785
Asah2	612.501	-0.321349	0.114295	-2.81157	0.00493005	0.0579499
Uqcrc1	3048.74	0.253575	0.09033	2.80721	0.00499734	0.0586861
Kcnh2	77.2901	-0.840665	0.299769	-2.80438	0.00504134	0.0591477
Klhdc3	1994.43	0.253141	0.0904341	2.79918	0.00512333	0.0600537
Aoah	122.653	-0.853148	0.304938	-2.79777	0.00514565	0.0602592
Hells	2682.65	0.233623	0.0835472	2.7963	0.00516913	0.0604779
Maz	7701.42	0.212662	0.0760971	2.79461	0.00519625	0.0607387
Patj	83.2796	-0.7609	0.27236	-2.79373	0.00521045	0.0607989
Vasn	256.602	-0.498156	0.178315	-2.79369	0.00521106	0.0607989
Racgap1	2395.09	0.305653	0.109459	2.7924	0.00523182	0.0609846
Larp1b	303.45	0.440003	0.157636	2.79126	0.0052503	0.0611434
Sema6c	36.3721	-1.15098	0.412854	-2.78787	0.00530562	0.0617305
Riox1	394.129	0.377426	0.135443	2.78659	0.00532655	0.0619168
Cmtm7	5021.29	0.304092	0.109269	2.78296	0.00538662	0.0624473
Eif3c	8183.64	0.211043	0.075835	2.78293	0.00538707	0.0624473
Lrpprc	2076.39	0.257612	0.0925519	2.78343	0.0053787	0.0624473
Yars	2007.73	0.25052	0.0900914	2.78073	0.0054236	0.062813
Nasp	2679.35	0.262937	0.0945677	2.78041	0.00542901	0.0628178
Exoc6b	402.904	-0.353358	0.12721	-2.77776	0.00547352	0.0632746
Zfp945	545.613	-0.321875	0.115902	-2.77712	0.00548423	0.0633404
Gprasp1	397.201	-0.387431	0.139554	-2.77621	0.00549961	0.0634598
Wdr36	2078.2	0.248981	0.089724	2.77496	0.00552083	0.0636463
Eif4h	7746.12	0.242879	0.0875658	2.77367	0.00554273	0.0638403
Smc2	3497.43	0.239443	0.0863825	2.77189	0.00557317	0.0641082
Tmem158	130.417	0.630409	0.227468	2.77142	0.00558127	0.0641082
Trmt6	977.531	0.299361	0.108015	2.77146	0.00558048	0.0641082
Cct3	6916.13	0.246613	0.0890445	2.76955	0.00561336	0.0643988
F5	83.9337	-1.00477	0.362819	-2.76935	0.0056168	0.0643988
Hnrnpd	5334.27	0.318753	0.115124	2.76878	0.00562673	0.0644539
Med12	2085.82	-0.27462	0.0992053	-2.7682	0.00563664	0.0645088
Ska3	533.288	0.387391	0.139973	2.76762	0.00564678	0.0645661
Sox12	1267.89	0.285528	0.103242	2.76561	0.00568164	0.0649058
Bbs1	65.6962	-0.7922	0.286714	-2.76303	0.0057267	0.065302
Fam167a	42.8819	-0.993316	0.359467	-2.7633	0.00572198	0.065302
Dera	869.35	0.30103	0.108986	2.76209	0.00574327	0.0653135
Nol9	1600.49	0.260808	0.0944207	2.76219	0.00574146	0.0653135
Ppp1r12c	2259.96	0.237301	0.0858994	2.76254	0.00573534	0.0653135
Fgd2	418.851	-0.479684	0.173688	-2.76176	0.00574909	0.0653206
Hsp90aa1	24050.9	0.203891	0.0738529	2.76077	0.00576656	0.0654011
Lfng	1122.04	0.368595	0.133499	2.76102	0.00576206	0.0654011
Ash1l	1906.25	-0.27074	0.0980925	-2.76005	0.00577923	0.0654287
Tmx4	1276.64	-0.278076	0.100751	-2.76004	0.00577939	0.0654287
Kifc5b	545.275	0.338228	0.122716	2.75619	0.00584783	0.066144
Farsa	2460.63	0.229182	0.0831631	2.75581	0.00585474	0.0661627
Ifitm3	9238.55	-0.308403	0.111968	-2.75439	0.0058801	0.0663303
Sfpq	10135.5	0.268656	0.0975355	2.75445	0.00587913	0.0663303
Dscam	59.664	-0.991299	0.360222	-2.75191	0.0059249	0.0666771
Hgfac	67.0091	-0.816084	0.296506	-2.75233	0.0059172	0.0666771
Runx2	1960.8	-0.258341	0.0938805	-2.75181	0.00592673	0.0666771
Uqcr10	829.131	0.30836	0.11207	2.7515	0.00593235	0.0666807
Calm2	5949.41	0.248743	0.0904606	2.74974	0.00596432	0.066861
Prmt5	1941.42	0.256636	0.0933302	2.74977	0.00596373	0.066861
Rabgap1l	1653.88	-0.265312	0.0964813	-2.74988	0.00596167	0.066861
Gm43268	29.1868	-1.18386	0.430604	-2.74931	0.00597215	0.0668892
Mppe1	142.853	-0.650517	0.23671	-2.74816	0.005993	0.0670629
Hint1	2811.96	0.274691	0.100043	2.74573	0.00603766	0.0675028
Ublcp1	40.0813	-0.971725	0.353964	-2.74527	0.00604617	0.0675379
Afap1l1	3273.5	-0.225765	0.0822692	-2.74423	0.00606537	0.0676324
Havcr2	319.157	0.415808	0.151506	2.7445	0.00606026	0.0676324
Atp7a	250.773	-0.431158	0.157189	-2.74292	0.00608954	0.0678121
Tmx3	1627.45	-0.241103	0.087905	-2.74277	0.00609226	0.0678121
Rfwd3	3045.03	0.251829	0.0918336	2.74223	0.00610233	0.0678642
Dync2h1	231.777	-0.44737	0.163199	-2.74126	0.00612045	0.0680056
Gm5431	18.3772	-1.6769	0.612195	-2.73915	0.00615976	0.0683821
Chpf2	776.354	0.306524	0.11196	2.73781	0.00618504	0.0686022
Sp4	367.854	-0.371465	0.135715	-2.73709	0.0061985	0.0686909
Bcat1	329.343	0.443646	0.162112	2.73666	0.00620662	0.0687204
Dcun1d1	3182.21	0.226594	0.082917	2.73278	0.00628018	0.0694738
Pea15a	711.62	-0.299679	0.109686	-2.73216	0.00629204	0.0695439
Hspa8	42059.3	0.200664	0.0734566	2.73173	0.00630031	0.0695742
Chchd7	540.744	0.352645	0.129109	2.73138	0.00630704	0.0695874
Senp3	1900.19	0.232255	0.0852049	2.72584	0.00641371	0.0707025
Mrpl43	147.641	0.532931	0.195537	2.72547	0.00642093	0.0707201
Ank	971.269	-0.264258	0.0970209	-2.72372	0.00645513	0.0710346
Eif4a3	2682.36	0.268169	0.0985069	2.72234	0.00648218	0.0711424
Gm8186	549.999	0.370336	0.13603	2.72246	0.0064797	0.0711424
Khdrbs1	5037.17	0.230621	0.0847013	2.72276	0.00647389	0.0711424
Zfp706	3820.67	0.21677	0.0796345	2.72207	0.00648752	0.0711424
D130058E05Rik	181.029	0.618143	0.227214	2.72054	0.00651763	0.0714103
Calcoco1	1028.16	-0.341609	0.125655	-2.71862	0.00655556	0.0715147
Glis2	421.03	-0.387339	0.142461	-2.71892	0.00654962	0.0715147
Mpv17l2	207.26	0.450477	0.165671	2.71911	0.00654586	0.0715147
Myl12a	837.505	0.305582	0.112375	2.71929	0.00654215	0.0715147
Samd12	248.818	-0.41861	0.153978	-2.71863	0.00655535	0.0715147
Gar1	1124.44	0.344249	0.126643	2.71825	0.00656275	0.0715311
Casz1	174.209	-0.481182	0.177078	-2.71735	0.00658075	0.0716163
Nectin4	109.697	-0.657798	0.242079	-2.71729	0.00658194	0.0716163
Mgat2	2318.21	0.260257	0.0957934	2.71686	0.00659046	0.071647
Rab6b	219.954	-0.538457	0.198344	-2.71476	0.00663242	0.0719789
Tspan2	490.678	-0.339276	0.124969	-2.71488	0.00663008	0.0719789
Cuta	764.932	0.291543	0.107424	2.71394	0.00664891	0.0720957
Rpia	1647.17	0.275905	0.101683	2.71338	0.00666001	0.0721539
Noc4l	1187.63	0.377356	0.139154	2.71179	0.006692	0.0724175
Tspan32	2971.39	0.234368	0.0864313	2.7116	0.00669585	0.0724175
Me2	1777.63	0.234755	0.0866045	2.71065	0.00671507	0.0725631
Als2	1170.24	0.274386	0.101261	2.70968	0.00673475	0.0726511
Specc1l	1741.5	-0.236172	0.0871535	-2.70984	0.00673156	0.0726511
Uqcrfs1	1903.85	0.256714	0.0947673	2.70889	0.0067508	0.0727619
Glud1	4560.92	0.2013	0.0743363	2.70796	0.00676975	0.0729036
Itga2b	3871.36	0.244923	0.0904648	2.70739	0.00678148	0.0729675
Pi16	59.2205	-1.15814	0.42799	-2.706	0.0068099	0.0732108
Phc3	1002.04	-0.310763	0.114856	-2.70568	0.00681644	0.0732185
Ppp4c	2670.49	0.243055	0.0898483	2.70517	0.00682686	0.0732643
Timm8a1	369.768	0.370926	0.137131	2.70491	0.00683234	0.0732643
Mctp2	124.674	-0.569554	0.210611	-2.70429	0.00684501	0.0733377
Ugcg	2798.07	-0.370338	0.137016	-2.70288	0.00687408	0.0735865
Rubcnl	78.7957	-0.825556	0.305486	-2.70244	0.00688333	0.0736229
Tap2	1456.97	0.290431	0.107497	2.70175	0.00689764	0.0737134
Ubald1	930.272	0.270584	0.100163	2.70145	0.00690386	0.0737173
Sesn3	809.013	-0.300936	0.111509	-2.69877	0.00695969	0.0742504
Ston2	59.2651	-0.943467	0.34964	-2.69839	0.00696749	0.0742707
9530082P21Rik	30.1667	-1.13008	0.419177	-2.69595	0.00701874	0.0746356
Ifi209	155.285	-1.40044	0.519466	-2.69592	0.0070195	0.0746356
Kras	1361.99	0.281365	0.104352	2.69631	0.00701125	0.0746356
Fus	7969.27	0.300224	0.111491	2.69282	0.00708508	0.0752416
Ifi203-ps	169.306	-0.61876	0.229795	-2.69266	0.00708845	0.0752416
Glt8d1	469.708	-0.351563	0.130641	-2.69106	0.00712248	0.0755391
Gdi2	7911.72	0.194383	0.0722525	2.69033	0.00713822	0.075624
Sypl	3517.95	0.231359	0.0860029	2.69013	0.0071425	0.075624
Suds3	1803.15	0.23052	0.0857027	2.68976	0.00715033	0.0756432
Banf1	2357.12	0.25648	0.0954203	2.6879	0.00719031	0.0760024
Nox1	590.249	-0.418185	0.155633	-2.68699	0.00720981	0.0761446
P2rx3	123.881	-0.660269	0.245781	-2.68641	0.00722238	0.0762134
Bex3	1366.59	0.284278	0.105867	2.68524	0.00724781	0.0764176
Fahd1	209.408	-0.480776	0.179078	-2.68473	0.00725879	0.0764694
Arrb2	1596.87	0.286354	0.106703	2.68365	0.00728232	0.0765891
Lars2	2498.32	-0.99401	0.370374	-2.6838	0.00727907	0.0765891
Ddx23	2311.28	0.222821	0.083072	2.68226	0.00731266	0.0768439
Cd27	930.761	0.364087	0.135781	2.68142	0.007331	0.0769725
Rnpep	1242.2	0.268461	0.100221	2.67868	0.00739137	0.0775416
Smpd1	471.67	-0.327825	0.122399	-2.67834	0.00739891	0.0775561
Lmnb2	1452.93	0.253297	0.0945943	2.67772	0.00741242	0.0776204
Zfp623	141.398	-0.538149	0.200989	-2.6775	0.00741738	0.0776204
Spib	69.5439	-0.891114	0.332857	-2.67717	0.00742479	0.0776334
Hirip3	1628.75	0.337534	0.126146	2.67573	0.00745658	0.0778674
Rap1b	4096.29	0.212088	0.0792757	2.67532	0.00746572	0.0778674
Zfp30	39.1759	-1.02847	0.384428	-2.67533	0.0074656	0.0778674
Impa2	1711.77	0.253001	0.0945807	2.67498	0.00747337	0.0778827
Tmem164	2822.38	0.245143	0.0917151	2.67287	0.00752044	0.0782706
Wbp11	2918.34	0.241931	0.0905172	2.67276	0.00752303	0.0782706
Bub1b	3098.11	0.305748	0.114469	2.67101	0.00756244	0.0785508
Glrx5	1138.12	0.29408	0.110099	2.67104	0.0075616	0.0785508
Ppa1	1873.92	0.308529	0.115569	2.66965	0.00759304	0.0788037
Arhgef39	804.42	0.297599	0.111501	2.66903	0.0076071	0.0788845
Tlr4	180.128	-0.468578	0.17558	-2.66875	0.00761349	0.0788858
Cdk8	1413.23	0.246297	0.0923202	2.66785	0.00763377	0.0790309
Slc43a1	580.031	0.337569	0.126651	2.66534	0.00769104	0.0795584
Mrps6	189.024	0.503903	0.189107	2.66465	0.00770688	0.0796568
Arpc2	7451.46	0.218657	0.0821173	2.66273	0.00775088	0.0799802
Exosc8	1412.93	0.297279	0.111634	2.66299	0.00774498	0.0799802
Nudcd2	1443.04	0.26628	0.100025	2.66214	0.00776453	0.0800554
Adam10	4260.12	0.230746	0.0867264	2.66062	0.00779968	0.0801553
Grpel1	847.584	0.316095	0.118788	2.66101	0.00779078	0.0801553
Hmmr	1727.88	0.260362	0.0978481	2.66088	0.0077937	0.0801553
Mrpl20	625.53	0.344326	0.129396	2.66102	0.00779044	0.0801553
Mrpl27	264.757	0.402265	0.151268	2.65928	0.00783067	0.0804081
Cdv3	5076.39	0.22517	0.0847166	2.65792	0.00786241	0.0806682
Atad2	2465.88	0.245903	0.0925827	2.65603	0.00790658	0.0809236
Gm19590	444.857	-0.94291	0.354945	-2.6565	0.00789572	0.0809236
Klhl4	63.4953	-0.874382	0.329203	-2.65606	0.00790593	0.0809236
Fam168a	1273.93	-0.262676	0.0989441	-2.65479	0.00793574	0.081156
Gm20300	189.967	-0.453374	0.17086	-2.65349	0.00796645	0.0814039
Lrr1	217.216	0.452744	0.170798	2.65076	0.00803113	0.0819983
Cbfa2t3	3068.22	0.261279	0.0986038	2.64979	0.00805426	0.08205
Foxj2	392.496	-0.365201	0.137826	-2.64972	0.00805574	0.08205
Mis18a	605.309	0.298199	0.112533	2.64987	0.00805228	0.08205
Hnrnpc	6561.21	0.224364	0.0847008	2.6489	0.00807548	0.0821496
Kif15	1990.43	0.271204	0.102389	2.64877	0.00807858	0.0821496
Ccser1	49.1463	-0.857415	0.324015	-2.64622	0.00813965	0.0827039
Atpif1	448.249	0.342146	0.129334	2.64543	0.0081586	0.0827628
Cxxc5	1710.51	0.230427	0.0871036	2.64544	0.00815859	0.0827628
Arap2	511.612	-0.396053	0.149784	-2.64416	0.00818951	0.0829426
Dek	4831.44	0.252287	0.0954072	2.64432	0.00818544	0.0829426
Kif3a	290.789	-0.391096	0.148072	-2.64126	0.00825974	0.0835867
Arl6ip1	5977.28	0.19819	0.0750723	2.63999	0.0082909	0.0837674
Mrpl16	493.138	0.351452	0.133117	2.64016	0.00828658	0.0837674
Gk	808.951	0.321358	0.121777	2.63891	0.00831735	0.0839672
Ddit4	1061.34	0.311054	0.117907	2.63813	0.00833639	0.084092
Mettl27	453.599	-0.325712	0.123478	-2.63781	0.00834426	0.084104
Acot1	85.2616	-0.867983	0.329113	-2.63734	0.00835586	0.0841535
Prps1	1507.67	0.244738	0.0928197	2.6367	0.00837164	0.084245
Gimap9	1045.83	0.255283	0.0968317	2.63635	0.00838023	0.0842641
Atat1	253.104	-0.415825	0.157868	-2.63401	0.00843838	0.0847135
Yrdc	517.024	0.314248	0.119304	2.63402	0.00843805	0.0847135
Nucb2	55.3497	-0.814831	0.309575	-2.6321	0.00848596	0.0850556
Slc38a6	128.802	-0.55313	0.210138	-2.63222	0.00848283	0.0850556
Palld	161.782	0.718231	0.272917	2.63168	0.00849645	0.0850929
Cuedc1	236.247	-0.447276	0.170142	-2.62883	0.00856781	0.0857394
Pmf1	1236.83	0.253113	0.0963251	2.6277	0.00859653	0.0859585
Peli2	370.353	-0.444105	0.169077	-2.62664	0.0086232	0.0861567
Gle1	1196.8	0.271953	0.103561	2.62603	0.00863879	0.086244
Mrpl34	709.041	0.299064	0.113922	2.62517	0.0086606	0.0863248
Ttc26	75.0606	-0.746542	0.284373	-2.62523	0.00865912	0.0863248
Dock6	221.434	-0.439292	0.167513	-2.62244	0.00873031	0.0869416
Snrpd3	1662.89	0.262082	0.099947	2.62221	0.00873628	0.0869416
Tnfrsf13c	49.0966	-0.88996	0.339579	-2.62078	0.00877299	0.0872379
Nrarp	54.9847	0.830186	0.316819	2.62038	0.00878313	0.0872698
Grap2	38.1004	-1.29358	0.494006	-2.61854	0.00883061	0.0875785
Serpinh1	17.6751	-1.53992	0.588118	-2.61838	0.00883474	0.0875785
Tef	897.729	-0.314701	0.12019	-2.61837	0.00883507	0.0875785
Mtdh	8342.21	0.190714	0.0728876	2.61654	0.00888251	0.0879795
Bub3	2674.99	0.251017	0.095974	2.61546	0.00891062	0.0881885
Cdc45	1176.74	0.256151	0.097957	2.61494	0.00892433	0.0882548
Fubp1	4943.29	0.356435	0.136351	2.6141	0.00894625	0.0883786
Snx15	399.11	-0.345242	0.132078	-2.61392	0.00895089	0.0883786
Hsh2d	541.927	-0.354839	0.135778	-2.61338	0.00896505	0.088441
Lonrf3	194.296	0.4673	0.178827	2.61315	0.00897126	0.088441
Gm37169	53.0927	-0.85794	0.328598	-2.61091	0.00903018	0.0889522
Trim46	151.64	-0.551957	0.211522	-2.60946	0.00906865	0.0892613
Ak6	218.012	0.452231	0.173428	2.60761	0.00911779	0.0896749
Synpo	165.788	-0.749761	0.287586	-2.60709	0.00913164	0.089741
Diaph3	1238.57	0.286987	0.110138	2.60569	0.00916886	0.0900365
Snf8	625.675	0.314552	0.120756	2.60486	0.00919112	0.0901847
Tmem154	290.878	-0.459493	0.176453	-2.60405	0.0092129	0.090328
Lpp	411.286	-0.385559	0.148181	-2.60194	0.00926982	0.0908083
Zfyve16	382.634	-0.340405	0.13084	-2.6017	0.00927631	0.0908083
Gm10282	897.064	0.350534	0.134801	2.60039	0.00931172	0.091074
Pus1	663.45	0.327778	0.12606	2.60016	0.00931792	0.091074
Pkn3	539.824	0.3038	0.11691	2.59857	0.00936127	0.0913558
Tnfrsf14	138.9	-0.623688	0.239992	-2.59879	0.00935536	0.0913558
Dnmbp	479.231	-0.314902	0.12121	-2.59799	0.00937715	0.09144
Cobll1	653.928	-0.298442	0.114886	-2.59771	0.00938466	0.0914423
Zfp532	151.429	-0.541158	0.208394	-2.59681	0.0094094	0.0916125
1600020E01Rik	242.03	-0.448335	0.172691	-2.59618	0.0094267	0.09171
Wdr83os	276.528	0.425557	0.164072	2.59372	0.00949434	0.0922967
Mrpl12	335.827	0.405535	0.156429	2.59245	0.00952956	0.0924555
Phgdh	9107.38	0.213891	0.0825066	2.59241	0.00953063	0.0924555
Ptges3-ps	409.548	0.366705	0.141457	2.59233	0.0095327	0.0924555
Pgp	1447.74	0.252619	0.0975372	2.58998	0.00959823	0.0928763
Ypel3	1074.64	-0.365558	0.141128	-2.59026	0.00959024	0.0928763
Zfp667	64.9477	-0.729365	0.281585	-2.59022	0.00959159	0.0928763
2610318N02Rik	321.682	0.372038	0.1437	2.58899	0.00962569	0.0930705
Mex3a	1221.99	0.260722	0.100731	2.5883	0.00964511	0.0931867
Kif4	1260.01	0.265306	0.102545	2.58722	0.00967531	0.0934068
Khnyn	1447.83	-0.253337	0.097956	-2.58624	0.00970306	0.0936029
Leng8	3044.5	-0.252989	0.0978479	-2.58553	0.00972294	0.0937229
Cit	1311.12	0.318462	0.123213	2.58464	0.00974816	0.0938941
Xpo1	5948.53	0.194498	0.0752676	2.58408	0.00976379	0.0939727
Akr1b3	2188.6	0.218066	0.0844483	2.58225	0.00981594	0.0943037
Cpne2	1098.27	0.258921	0.100276	2.58208	0.00982065	0.0943037
Sumo3	2002.95	0.274475	0.106285	2.58246	0.00980992	0.0943037
Cbx3	3145.13	0.236047	0.0914317	2.58167	0.00983233	0.0943439
Akt1	5471.46	0.242665	0.0940392	2.58047	0.00986669	0.0945295
Rsl1	217.771	-0.444538	0.172259	-2.58064	0.00986172	0.0945295
Wdr12	1846.08	0.259033	0.100408	2.57982	0.00988529	0.0946357
Ppp3cc	120.483	-0.560359	0.217235	-2.57951	0.00989414	0.0946484
Ifi35	464.651	-0.396454	0.153779	-2.57807	0.00993528	0.0949698
Psmd12	1685.64	0.244817	0.0949835	2.57747	0.00995259	0.094991
Thsd1	1025.6	-0.28072	0.108907	-2.57762	0.00994828	0.094991
Ndufs7	1184.63	0.28375	0.110149	2.57606	0.00999339	0.0953082
Ak1	121.696	-0.57806	0.224579	-2.57397	0.0100539	0.0958128
Aldoa	33538.7	0.284366	0.11052	2.57299	0.0100826	0.0960131
Ctse	175.434	-0.470292	0.182892	-2.57141	0.0101284	0.0963771
Pde5a	233.833	0.418421	0.162801	2.57013	0.0101661	0.096662
L3mbtl3	660.862	0.300976	0.117161	2.56891	0.0102018	0.0969286
Akna	1734.63	-0.267125	0.104003	-2.56844	0.0102158	0.0969886
Paox	546.807	-0.350074	0.136418	-2.56618	0.0102826	0.0975495
Rnf144a	1737.34	-0.229378	0.0894008	-2.56573	0.0102959	0.0976021
Triqk	31.0966	-1.10084	0.429106	-2.56543	0.0103048	0.0976125
Ahnak	1432.84	-0.780415	0.304294	-2.56468	0.0103272	0.0977037
Map3k8	362.22	-0.377282	0.147125	-2.56437	0.0103364	0.0977037
Mllt3	531.555	0.315428	0.123006	2.56432	0.0103377	0.0977037
Podxl	2755.53	0.715394	0.279049	2.56368	0.0103568	0.0978105
Msh2	2398.55	0.226863	0.0885082	2.56319	0.0103715	0.097876
Map3k10	385.045	-0.356159	0.13901	-2.5621	0.010404	0.0981094
Izumo4	221.167	-0.43943	0.171538	-2.56172	0.0104157	0.0981418
Snrpd2	1855.66	0.284238	0.110967	2.56147	0.010423	0.0981418
Slc25a5	8359.15	0.223648	0.0873293	2.56097	0.010438	0.0982096
Nup43	385.02	0.331814	0.129698	2.55836	0.0105168	0.0988766
Ing2	461.793	0.349104	0.136545	2.55668	0.0105675	0.0992765
Sdha	5443.29	0.189214	0.0740146	2.55643	0.0105751	0.0992765
Ly75	364.172	-0.389627	0.152435	-2.55602	0.0105876	0.0993195
Dhrs7	307.216	-0.404374	0.158399	-2.55288	0.0106837	0.099849
Kbtbd7	339.924	-0.374418	0.14666	-2.55297	0.0106809	0.099849
Olfm1	31.8585	-1.15883	0.453867	-2.55324	0.0106726	0.099849
Rnf24	403.258	-0.334911	0.131164	-2.55338	0.0106684	0.099849
Zpr1	1115.13	0.242479	0.0949487	2.55379	0.0106557	0.099849
Chil5	32.4941	-0.995899	0.390149	-2.55261	0.0106918	0.099851
Rab21	1713.16	0.22031	0.0863654	2.5509	0.0107444	0.100268
Becn1	878.361	0.261764	0.102652	2.55001	0.010772	0.100451
AB124611	17.2918	-1.54265	0.605055	-2.54961	0.0107845	0.100493
Rbmx	1615.62	0.288145	0.11303	2.54929	0.0107942	0.100509
6030419C18Rik	258.649	-0.434759	0.170558	-2.54903	0.0108022	0.10051
Efcc1	89.1222	-0.624237	0.244929	-2.54865	0.0108142	0.100546
Cndp2	779.679	0.288676	0.113386	2.54596	0.0108977	0.101176
Ly6e	18617.3	0.247183	0.0970887	2.54595	0.010898	0.101176
Pno1	743.352	0.287578	0.113013	2.54463	0.0109393	0.101484
Casp3	2891.75	0.228189	0.0897091	2.54366	0.0109699	0.101619
Cd2ap	1017.99	-0.268316	0.105475	-2.54389	0.0109626	0.101619
Mta3	1165.26	0.237178	0.093268	2.54297	0.0109914	0.101743
Rplp2	11503.9	0.185587	0.0730097	2.54195	0.0110236	0.101966
Cerk	1128.74	-0.243395	0.0957614	-2.54168	0.0110321	0.10197
Cox8a	2334.42	0.268359	0.105603	2.54119	0.0110475	0.102037
Cd180	486.754	0.358316	0.141033	2.54064	0.0110649	0.102123
Xylt1	394.217	0.361254	0.142207	2.54033	0.0110747	0.102139
Rtn3	5393.47	0.184966	0.0728576	2.53873	0.0111257	0.102534
Akr1c12	2519.89	0.322354	0.127004	2.53814	0.0111443	0.10263
Cdc25b	704.188	0.379731	0.149734	2.53603	0.0112117	0.103112
Gm32742	27.796	-1.1493	0.453196	-2.53599	0.011213	0.103112
Rnf123	792.787	-0.269126	0.106139	-2.53559	0.0112258	0.103154
Cdip1	514.979	-0.297276	0.117274	-2.53488	0.0112486	0.103288
Fmnl1	5564.01	0.205063	0.0809142	2.53433	0.0112664	0.103376
Fn3krp	215.214	-0.442878	0.174847	-2.53295	0.0113107	0.103707
Ggnbp2	2332.75	0.211076	0.0833862	2.5313	0.0113641	0.104121
Ccdc181	290.725	-0.370641	0.146646	-2.52745	0.0114893	0.105192
Furin	1128.3	-0.238168	0.0942681	-2.5265	0.0115205	0.105344
Snu13	2348.19	0.228791	0.090559	2.52643	0.0115227	0.105344
Exosc2	995.808	0.282925	0.112067	2.5246	0.011583	0.105589
Fn1	105.765	0.741318	0.293632	2.52465	0.0115815	0.105589
Gm38372	55.5928	-0.797022	0.315673	-2.52483	0.0115753	0.105589
Utp14b	702.772	0.288021	0.114051	2.52536	0.011558	0.105589
Clic5	72.2111	-0.710043	0.281427	-2.52301	0.0116355	0.105935
Dzip3	1109.97	0.269342	0.106757	2.52294	0.0116378	0.105935
Rpf2	626.438	0.294751	0.116851	2.52246	0.0116538	0.106004
BC055324	754.261	0.280808	0.111402	2.52066	0.0117135	0.106458
Vmac	155.353	-0.48359	0.191867	-2.52045	0.0117206	0.106458
Cxcr4	982.142	0.248529	0.0986197	2.52008	0.0117329	0.106493
BE692007	111.994	-0.829055	0.329087	-2.51926	0.0117602	0.106565
Idh3a	2207.34	0.239145	0.0949316	2.51913	0.0117644	0.106565
Nadk2	591.426	0.280274	0.111261	2.51908	0.0117663	0.106565
Pkp4	1370.74	0.274429	0.108986	2.51802	0.0118016	0.106771
Smtn	328.615	0.47687	0.189393	2.51789	0.0118059	0.106771
Cd99l2	442.684	-0.307609	0.122235	-2.51655	0.0118511	0.107102
Mthfr	882.384	-0.299881	0.119191	-2.51597	0.0118704	0.107199
Tmpo	6693.65	0.209547	0.0833097	2.51527	0.011894	0.107336
Hspa4	6884.82	0.225492	0.089659	2.515	0.0119033	0.107343
Rxra	155.02	-0.520676	0.207061	-2.5146	0.0119168	0.107387
Agbl5	650.5	-0.281735	0.112089	-2.5135	0.011954	0.107416
Mrpl15	1021.44	0.258386	0.102799	2.5135	0.0119541	0.107416
Pdk3	2023.7	0.221957	0.0882906	2.51393	0.0119393	0.107416
Spns3	911.331	0.298045	0.118565	2.51376	0.0119451	0.107416
Ltf	50.6749	-0.887369	0.353326	-2.51148	0.0120228	0.107956
Ctsf	28.4012	-1.11466	0.443936	-2.51085	0.0120441	0.108071
Coq8a	270.501	-0.378438	0.150868	-2.50841	0.0121275	0.108681
Exoc3	688.957	-0.274932	0.109606	-2.50836	0.0121293	0.108681
Slc23a2	771.564	-0.271392	0.108207	-2.50808	0.0121389	0.108689
Nup35	388.373	0.333134	0.132846	2.50768	0.0121528	0.108736
Trat1	48.4766	-0.980053	0.390953	-2.50683	0.0121818	0.108918
Rad23b	5713.04	0.191534	0.0764236	2.50621	0.0122032	0.108957
Tmem140	125.23	-0.526354	0.21002	-2.50621	0.0122035	0.108957
Osbpl5	365.87	-0.34675	0.138461	-2.50431	0.0122692	0.109466
Crip1	336.53	0.410143	0.163812	2.50375	0.0122885	0.109532
Gpx1	8360.26	0.259345	0.103589	2.50359	0.0122939	0.109532
Rfx5	447.74	-0.318633	0.127321	-2.50259	0.0123289	0.109765
Eif3b	7668.44	0.257567	0.102968	2.50144	0.0123689	0.109889
Snrpb	4186.08	0.245668	0.0982102	2.50145	0.0123684	0.109889
Tnip3	1076.19	-0.286312	0.114454	-2.50154	0.0123654	0.109889
Peg10	106.13	0.558279	0.223206	2.50118	0.0123779	0.109891
Ndufb10	995.612	0.245369	0.0981149	2.50084	0.01239	0.109921
Cenpe	2213.78	0.23399	0.0936226	2.49929	0.0124443	0.110325
Ifrd2	1162.99	0.268767	0.107642	2.49686	0.01253	0.111007
Rsl1d1	3805.94	0.223231	0.0894533	2.4955	0.0125779	0.11127
Selenoh	1115.23	0.31647	0.126823	2.49536	0.0125831	0.11127
Slc18a2	778.303	0.281421	0.112782	2.49527	0.0125862	0.11127
Cep19	305.076	-0.353753	0.141785	-2.49499	0.012596	0.111278
1500009L16Rik	279.699	0.364702	0.146211	2.49436	0.0126185	0.111311
Eif3g	1939.27	0.240172	0.0962803	2.4945	0.0126133	0.111311
Lzts2	1369.16	0.268927	0.107824	2.49414	0.0126263	0.111311
Mmp19	21.2029	-1.57114	0.630056	-2.49365	0.0126437	0.111386
Tpd52	1085.27	-0.260309	0.104401	-2.49335	0.0126543	0.111403
Prr5	215.767	-0.44504	0.178631	-2.49139	0.0127246	0.111942
Imp4	1111.12	0.255109	0.102429	2.49059	0.0127532	0.112074
Stt3a	5315.45	0.179392	0.0720312	2.49047	0.0127573	0.112074
Mmp11	27.7998	-1.05927	0.425597	-2.48891	0.0128136	0.11249
Tspan4	1438.26	0.259544	0.104291	2.48865	0.0128231	0.112494
Cldn12	167.305	0.463585	0.186466	2.48616	0.012913	0.1125
Emc9	47.8439	-0.879343	0.35342	-2.4881	0.0128429	0.1125
Ints5	912.683	0.253016	0.101763	2.48632	0.0129073	0.1125
Maea	2340.14	0.204175	0.0820987	2.48695	0.0128843	0.1125
Nudt3	1311.88	0.244716	0.0984076	2.48676	0.0128911	0.1125
Pkn2	1608.56	0.219188	0.0881626	2.48617	0.0129125	0.1125
Plekho1	1003.04	0.273198	0.109885	2.48621	0.0129113	0.1125
Ptprj	1455.48	-0.222397	0.0893845	-2.4881	0.0128429	0.1125
Sart3	1701.39	0.220494	0.0886651	2.48682	0.0128892	0.1125
Zcchc6	1425.87	-0.253801	0.102044	-2.48717	0.0128764	0.1125
Dzip1	43.7662	-0.908691	0.3656	-2.48548	0.0129377	0.112547
Elmod3	215.58	-0.414173	0.166651	-2.48527	0.0129453	0.112547
Lca5	129.68	-0.5092	0.204887	-2.48527	0.0129452	0.112547
Slc26a11	252.673	-0.428653	0.172596	-2.48357	0.0130074	0.113009
Ssbp4	1967.56	0.247474	0.0996725	2.48287	0.0130329	0.113152
Ncapg	1781.33	0.249191	0.100377	2.48256	0.0130441	0.113172
Rasgrp2	1588.85	0.309828	0.12488	2.48101	0.0131011	0.11351
Mapk8ip3	2014.33	-0.248113	0.100046	-2.47997	0.0131392	0.113762
Adss	2728.09	0.193721	0.0781367	2.47926	0.0131656	0.113912
Tmem106a	75.9962	-0.734328	0.296406	-2.47744	0.013233	0.114416
Xab2	1808.19	0.215514	0.0870096	2.4769	0.0132528	0.114509
Ddx5	19993.8	0.177106	0.0715466	2.47539	0.0133092	0.114917
Mrps15	812.552	0.258492	0.104438	2.47509	0.0133202	0.114933
Ppid	2710.29	0.201696	0.0815319	2.47383	0.0133674	0.115262
Prkar2b	2242.51	0.229792	0.092901	2.47351	0.0133792	0.115284
Gchfr	49.7949	0.957329	0.3873	2.4718	0.0134435	0.115759
Trim25	3744.87	-0.205874	0.0833148	-2.47104	0.0134721	0.115926
Kif1b	210.907	-0.465912	0.188706	-2.46898	0.0135498	0.116435
Traf3ip3	1252.43	-0.228592	0.0925795	-2.46914	0.0135437	0.116435
Il12rb2	183.646	-0.493342	0.199864	-2.46839	0.0135721	0.116548
Axl	175.912	-0.473571	0.191891	-2.46791	0.0135903	0.116609
Cd44	3363.62	0.249699	0.101202	2.46734	0.0136121	0.116609
Dars2	671.63	0.281057	0.113918	2.46719	0.0136179	0.116609
Llph	732.729	0.262129	0.106265	2.46674	0.0136348	0.116609
Nlrp1a	103.393	-0.554162	0.224624	-2.46707	0.0136224	0.116609
Sod2	1733.42	0.231431	0.0938152	2.46688	0.0136295	0.116609
Ddx18	2015.48	0.216651	0.0878468	2.46624	0.0136541	0.116616
Ripor3	48.8462	0.912018	0.3698	2.46625	0.0136538	0.116616
Acadsb	644.422	-0.28571	0.115872	-2.46574	0.0136729	0.116697
Heatr5a	3289.62	0.249632	0.10125	2.46549	0.0136827	0.116701
Slc7a11	301.566	0.454221	0.184406	2.46316	0.0137719	0.117383
Hpgds	98.1014	-0.629201	0.255476	-2.46286	0.0137833	0.117401
Cd79b	225.633	-0.395283	0.160571	-2.46173	0.0138269	0.117561
Ncaph	1556.73	0.250968	0.101961	2.4614	0.0138395	0.117561
Parp16	348.982	0.347558	0.141164	2.46208	0.0138132	0.117561
Zadh2	869.698	0.271886	0.110449	2.46164	0.0138303	0.117561
Cacnb3	30.517	1.47792	0.600666	2.46046	0.0138758	0.11779
Ugt1a7c	165.9	0.467077	0.189925	2.45927	0.013922	0.118103
Slc50a1	555.875	-0.277655	0.113021	-2.45667	0.0140232	0.118881
Mta1	3414.53	0.207043	0.0843315	2.4551	0.0140844	0.119319
Ebna1bp2	1649.69	0.265317	0.108087	2.45466	0.0141017	0.119385
Slc25a1	4108.44	0.210278	0.0857031	2.45356	0.0141448	0.11967
Actl6a	1771.97	0.230542	0.0939902	2.45283	0.0141737	0.119802
Dnaja2	3564.53	0.212199	0.0865171	2.45268	0.0141795	0.119802
Abcd4	138.115	-0.498001	0.203077	-2.45227	0.0141957	0.119859
Rc3h2	919.501	-0.246027	0.100348	-2.45174	0.0142166	0.119955
Fmo5	100.493	-0.580628	0.237068	-2.44921	0.0143172	0.120723
Gm16185	238.015	-0.399089	0.162968	-2.44888	0.01433	0.120744
Tmcc2	233.279	-0.401661	0.164033	-2.44866	0.0143389	0.120744
4933431E20Rik	18.5787	-1.32174	0.540205	-2.44674	0.0144154	0.121147
Adcy9	151.337	-0.494063	0.201931	-2.44669	0.0144175	0.121147
Eno1	55509.5	0.259661	0.106156	2.44602	0.0144443	0.121147
Hemgn	1286.59	0.274884	0.112363	2.44639	0.0144295	0.121147
Lars	3377.97	0.210397	0.0860416	2.4453	0.0144733	0.121147
Psmc2	1720.69	0.241741	0.0988532	2.44545	0.014467	0.121147
Slc6a9	176.49	0.433716	0.177342	2.44565	0.0144591	0.121147
Tfg	1582.18	0.212189	0.0867639	2.44559	0.0144615	0.121147
Zwint	2594.85	0.237584	0.0971291	2.44606	0.0144425	0.121147
Kiz	290.336	-0.415921	0.170172	-2.44413	0.0145203	0.121459
Arfgef3	166.639	-0.516247	0.211475	-2.44118	0.0146395	0.122213
Mrps26	651.342	0.303827	0.124454	2.44129	0.0146349	0.122213
Pcbp2	1979.23	0.204176	0.083628	2.44148	0.0146274	0.122213
Synrg	943.918	-0.253897	0.104029	-2.44065	0.014661	0.12223
Zfp605	111.419	-0.531263	0.217663	-2.44076	0.0146563	0.12223
Drap1	1797.43	0.23108	0.0946915	2.44034	0.0146733	0.122252
Mafg	1863.99	0.249611	0.102314	2.43965	0.0147014	0.122405
Lbp	307.364	-1.04245	0.427475	-2.43863	0.014743	0.12263
Srl	290.276	-0.383729	0.157362	-2.43851	0.0147479	0.12263
Kif2a	2191.06	0.208589	0.0855907	2.43706	0.0148074	0.123043
Nop10	1359.55	0.276536	0.113506	2.43631	0.0148378	0.123215
Taf4	999.322	0.25294	0.103858	2.43543	0.0148741	0.123435
Parm1	101.25	0.558466	0.229368	2.4348	0.0148999	0.123567
Mtf2	3198.37	0.195418	0.0802857	2.43403	0.0149316	0.123667
Nyap1	32.6595	-0.964374	0.396243	-2.4338	0.0149414	0.123667
Tnfaip8l2	280.072	-0.474754	0.195044	-2.43409	0.0149294	0.123667
Aff3	910.13	-0.328959	0.13525	-2.43223	0.0150062	0.123954
Cpeb2	120.239	0.529069	0.217524	2.43224	0.0150059	0.123954
Mrpl13	1099.34	0.247961	0.101932	2.43261	0.0149903	0.123954
Trim28	12885.9	0.206996	0.0851132	2.43201	0.0150155	0.123954
Hdac2	3008.32	0.191713	0.0788397	2.43168	0.0150291	0.123986
Reep4	1017.32	0.282582	0.116249	2.43083	0.0150644	0.124153
Srm	3324.46	0.243976	0.100372	2.43071	0.0150692	0.124153
Plgrkt	1405.1	-0.239213	0.0984296	-2.43029	0.0150866	0.124173
Usp1	4096.92	0.187531	0.0771675	2.43018	0.0150913	0.124173
Mns1	336.105	0.405983	0.167086	2.42979	0.0151077	0.124226
Emb	1474.97	-0.663889	0.27329	-2.42925	0.0151301	0.124302
Slc24a5	212.094	0.505291	0.208017	2.42909	0.0151367	0.124302
Galnt7	1132.03	0.255309	0.105191	2.42711	0.0152198	0.124822
Lag3	46.1295	-0.93246	0.384183	-2.42712	0.0152191	0.124822
Fbxw17	221.765	-0.429714	0.17708	-2.42667	0.0152382	0.124892
Naip5	724.746	-0.311517	0.128518	-2.42393	0.0153537	0.125676
Tctn3	192.936	-0.458638	0.189213	-2.42392	0.0153539	0.125676
Tia1	2421.46	-0.227325	0.0937942	-2.42366	0.0153651	0.125686
Bbx	1849.09	0.21019	0.0867663	2.42249	0.0154147	0.125722
Eif5b	3714.22	0.259366	0.107092	2.4219	0.0154394	0.125722
Ets1	130.217	-0.51745	0.213623	-2.42226	0.0154245	0.125722
Fgd4	99.7412	-0.556247	0.229559	-2.42312	0.0153881	0.125722
Gm11585	117.231	0.538379	0.222189	2.42307	0.0153899	0.125722
Rrp7a	1074.68	0.236704	0.0977333	2.42194	0.0154378	0.125722
Zc3h12b	82.9732	-0.603489	0.249169	-2.42201	0.015435	0.125722
Nedd8	1502.98	0.222441	0.0918661	2.42136	0.0154628	0.125831
Sox4	2628.42	-0.284551	0.117623	-2.41919	0.0155553	0.126502
Gstcd	689.191	0.263291	0.108878	2.41823	0.0155963	0.126754
Abcb10	465.798	-0.294839	0.121974	-2.41723	0.0156392	0.126938
Arhgap19	1145.08	0.258502	0.106939	2.41729	0.0156366	0.126938
Kif23	1787.29	0.25538	0.105695	2.41621	0.0156832	0.12705
Mapre3	60.6816	-0.748172	0.309603	-2.41655	0.0156684	0.12705
Ncoa7	1285.35	-0.252051	0.104317	-2.41621	0.0156829	0.12705
Atf6	1047.95	-0.254755	0.105456	-2.41576	0.0157026	0.127097
Foxd2os	253.583	0.366284	0.151633	2.4156	0.0157092	0.127097
Gabarapl1	2374.61	0.206089	0.0853446	2.41479	0.0157443	0.127231
Relb	816.751	-0.258015	0.106849	-2.41475	0.0157459	0.127231
Tdp1	566.496	0.301119	0.12474	2.41398	0.0157792	0.127418
Fasn	12991.2	0.194794	0.0807467	2.4124	0.0158478	0.12789
Exosc3	820.979	0.257908	0.106943	2.41163	0.0158815	0.128079
Bag2	644.495	0.280592	0.116379	2.41103	0.0159076	0.128126
Tedc1	862.849	0.339562	0.140825	2.41124	0.0158983	0.128126
Zfp292	2789.82	-0.200656	0.0832469	-2.41037	0.0159362	0.128274
Zdhhc17	702.383	-0.257934	0.107081	-2.40878	0.016006	0.128754
Gfod1	627.694	-0.309427	0.128509	-2.40782	0.0160479	0.129008
Myo10	597.269	0.278503	0.115702	2.40706	0.0160813	0.129112
Slc35c2	1120.54	0.234727	0.0975095	2.40722	0.0160743	0.129112
Kat14	922.743	0.24324	0.101097	2.40601	0.016128	0.129333
Lif	64.2568	-0.682934	0.283902	-2.40553	0.016149	0.129333
Npm3	969.299	0.263362	0.109483	2.40551	0.01615	0.129333
Zfp40	325.963	-0.337101	0.140114	-2.40591	0.0161321	0.129333
Gm16286	2463.97	0.193121	0.0803027	2.40491	0.0161766	0.129464
Rabl2	222.721	-0.403826	0.167954	-2.40438	0.0161999	0.129569
Senp1	1924.08	0.219058	0.0911448	2.40341	0.0162429	0.12983
Bahd1	760.707	0.255053	0.106189	2.40187	0.0163116	0.130294
Lcp1	24177.7	0.168794	0.0702826	2.40164	0.0163217	0.130294
C330027C09Rik	1674.52	0.234562	0.0977329	2.40003	0.0163939	0.130787
Slc2a3	8528	0.208017	0.0867107	2.39898	0.0164409	0.131079
Stxbp1	809.771	0.244842	0.102082	2.39848	0.0164632	0.131174
Neat1	1629.11	-0.248209	0.103535	-2.39735	0.0165142	0.131497
4930565N06Rik	47.6375	-0.785801	0.327962	-2.39601	0.0165746	0.131681
Akr1c13	3579.79	0.307542	0.128352	2.39608	0.0165714	0.131681
Clec4d	293.365	-0.523179	0.218363	-2.39591	0.0165791	0.131681
Stxbp2	2904.77	0.191611	0.0799722	2.39597	0.0165763	0.131681
Palb2	515.583	0.307391	0.12832	2.39551	0.0165973	0.131742
Anln	1606.72	0.229293	0.0957377	2.39502	0.0166197	0.131784
Cdc14a	594.31	0.268682	0.112207	2.39452	0.016642	0.131784
Nmt2	1118.06	0.225929	0.0943627	2.39427	0.0166537	0.131784
Rnaseh2a	950.41	0.240168	0.10032	2.39401	0.0166654	0.131784
Susd1	3269.08	0.184012	0.0768617	2.39407	0.0166626	0.131784
Trim59	1706.83	0.270753	0.113065	2.39467	0.0166353	0.131784
Plvap	35.5228	-0.911278	0.380752	-2.39336	0.0166947	0.13188
Sirt2	772.409	-0.280369	0.117148	-2.39328	0.0166985	0.13188
Ahsa1	2256.15	0.220979	0.0923432	2.39302	0.0167103	0.131891
Cysltr1	156.292	-0.494787	0.206789	-2.39272	0.016724	0.131916
Tor2a	379.983	-0.351314	0.146848	-2.39237	0.0167401	0.131961
Gaa	1426.7	-0.254931	0.106619	-2.39106	0.0167998	0.132348
Itpr2	796.403	-0.247984	0.103751	-2.39018	0.0168402	0.132584
Man2b1	3347.52	0.205695	0.0860725	2.38979	0.0168578	0.132639
Phf11c	68.6945	-0.804452	0.336841	-2.38822	0.01693	0.133124
Pex3	340.021	-0.325693	0.1364	-2.38778	0.0169503	0.1332
Pcdhgb2	21.7098	-1.24549	0.521738	-2.38719	0.0169776	0.133332
4930515G01Rik	35.0602	0.891202	0.373447	2.38642	0.0170132	0.133418
Rara	561.07	-0.333893	0.139931	-2.38613	0.0170267	0.133418
Slc22a17	113.316	-0.552822	0.231646	-2.38649	0.01701	0.133418
Vopp1	645.899	0.28067	0.11763	2.38604	0.017031	0.133418
Rmi1	419.199	0.302279	0.126764	2.38459	0.0170983	0.133862
Rpa1	2815.27	0.231749	0.0972469	2.38309	0.0171678	0.134239
Zc3h12d	56.8956	-0.72023	0.30222	-2.38313	0.0171661	0.134239
Btla	26.9376	-1.13176	0.475199	-2.38165	0.0172354	0.134599
Ppm1m	515.884	-0.287632	0.120781	-2.38142	0.0172458	0.134599
Rad21	6216.59	0.172783	0.0725475	2.38165	0.0172353	0.134599
Bex6	496.359	0.33528	0.140837	2.38063	0.0172831	0.134639
Canx	11487.2	0.174965	0.073495	2.38064	0.0172825	0.134639
Shpk	67.8958	-0.748474	0.314361	-2.38094	0.0172685	0.134639
Klhdc4	553.241	0.285853	0.120088	2.38037	0.0172952	0.13465
Snrpd1	1834.22	0.235606	0.0989899	2.3801	0.017308	0.134666
Ano6	764.406	-0.253664	0.106608	-2.37942	0.0173399	0.134832
Elmod2	352.69	-0.326136	0.137089	-2.379	0.0173598	0.134903
Syce2	1471.99	0.247454	0.10403	2.37867	0.0173752	0.134939
Cdc42ep4	339.781	0.373707	0.157157	2.37792	0.0174106	0.135131
Hdgfl2	1533.09	0.231919	0.0975441	2.37758	0.0174267	0.135173
Dlg3	568.829	0.283889	0.119443	2.37677	0.0174648	0.135368
Ewsr1	8088.49	0.204209	0.0859254	2.37659	0.0174735	0.135368
Repin1	1169.94	0.253135	0.10654	2.37596	0.0175036	0.135518
Capn5	1306.04	-0.216357	0.0910905	-2.37518	0.0175402	0.135718
Plod1	110.997	-0.60425	0.254597	-2.37336	0.0176272	0.136307
Exosc1	760.427	0.282709	0.119139	2.37294	0.0176472	0.136379
Rere	2128.7	-0.261089	0.110076	-2.37191	0.0176966	0.136677
Fam83d	270.529	0.426055	0.17972	2.37066	0.0177564	0.136996
Mycl	91.646	-0.698114	0.29449	-2.37059	0.0177597	0.136996
Stt3b	3538.52	0.186225	0.0785985	2.36932	0.017821	0.137384
Ahi1	262.73	-0.374271	0.158006	-2.36871	0.0178502	0.137441
Kif5b	3010.47	0.187404	0.0791163	2.36871	0.0178502	0.137441
Arhgdia	8846.51	0.191499	0.0808851	2.36754	0.0179065	0.13774
Itpr1	1497.1	-0.23502	0.0992713	-2.36746	0.0179109	0.13774
Baz2b	1747.85	-0.240502	0.101616	-2.36676	0.0179443	0.137913
Slc48a1	2585.21	0.197838	0.0836171	2.36599	0.0179817	0.138116
Extl1	61.6776	-0.838505	0.354473	-2.3655	0.0180058	0.138182
Smc3	4179.33	0.192757	0.0814914	2.36536	0.0180123	0.138182
Tgfbrap1	460.758	-0.30204	0.127711	-2.36503	0.0180286	0.138223
Sema7a	977.092	0.319773	0.13529	2.36362	0.0180975	0.138667
Adgrl1	660.018	0.310063	0.131264	2.36214	0.0181698	0.138758
Cox6c	1657.79	0.240503	0.101783	2.36289	0.0181331	0.138758
Gm6472	394.321	-0.347093	0.146898	-2.36282	0.0181367	0.138758
Gng5	1352.16	0.264286	0.111889	2.36203	0.0181752	0.138758
H2-K2	413.549	-0.378938	0.160445	-2.3618	0.0181865	0.138758
Hipk3	1571.39	-0.223439	0.0945719	-2.36264	0.0181454	0.138758
Utp3	1042.08	0.228219	0.0966254	2.36189	0.0181819	0.138758
Nagpa	426.352	0.294725	0.124818	2.36125	0.0182134	0.138879
4930523C07Rik	256.044	-0.381949	0.161844	-2.35998	0.0182759	0.139186
Npc1	635.282	-0.271314	0.114955	-2.36017	0.0182664	0.139186
Slc44a1	190.254	-0.455281	0.192935	-2.35976	0.0182869	0.139186
Mrps25	573.511	0.285332	0.120998	2.35816	0.0183656	0.13939
Rfc5	2004.84	0.240976	0.102201	2.35787	0.0183801	0.13939
Slc12a6	1035.72	-0.283605	0.120253	-2.35841	0.0183536	0.13939
Tmem98	102.194	-0.552429	0.23427	-2.35808	0.0183695	0.13939
Trim16	499.726	0.298119	0.126387	2.35878	0.018335	0.13939
Trio	1420.43	-0.246792	0.104667	-2.35789	0.0183792	0.13939
Tagap	151.213	-0.462219	0.196059	-2.35755	0.0183959	0.139426
Kctd1	437.953	0.294598	0.124975	2.35726	0.0184102	0.13945
Eogt	134.018	-0.568946	0.241402	-2.35684	0.0184311	0.139524
Atxn7l3b	1789.01	-0.201494	0.0855281	-2.35588	0.0184787	0.13959
Eif3j1	1380.43	0.23583	0.100098	2.35598	0.0184737	0.13959
Ptpro	38.4184	-1.25385	0.532114	-2.35636	0.0184549	0.13959
Stom	382.579	-0.480613	0.204015	-2.35577	0.0184841	0.13959
Tspan7	49.0951	0.994715	0.422354	2.35517	0.0185143	0.139734
9930111J21Rik1	41.0452	-1.00228	0.425644	-2.35474	0.0185358	0.139744
Gnpda1	312.184	-0.343103	0.14571	-2.3547	0.0185378	0.139744
Arpc5	3947.61	0.185326	0.0787285	2.35398	0.0185734	0.139929
Ica1	771.867	0.267906	0.113832	2.35352	0.0185967	0.14002
Mroh1	512.944	-0.286459	0.121789	-2.35209	0.0186685	0.140477
Abcc10	151.299	-0.477335	0.203008	-2.35131	0.0187075	0.140659
Sf3b4	1664.13	0.228751	0.0972927	2.35116	0.0187151	0.140659
Acot13	183.328	-0.486575	0.20702	-2.35038	0.0187543	0.140724
Casp12	521.068	0.431077	0.183429	2.3501	0.0187684	0.140724
Prrc2b	4575.11	-0.22216	0.0945306	-2.35014	0.0187665	0.140724
Rgs11	270.405	-0.547369	0.232859	-2.35065	0.0187407	0.140724
Hspe1	2697.68	0.228814	0.0973975	2.34928	0.0188095	0.140864
Nectin3	37.0896	0.874679	0.372292	2.34944	0.0188014	0.140864
Igip	230.227	-0.386874	0.164716	-2.34873	0.0188376	0.140907
Tmem218	71.0176	-0.657161	0.279791	-2.34876	0.0188362	0.140907
Map4	1074.63	-0.2726	0.116119	-2.34759	0.0188954	0.141004
Pgrmc1	1773.16	0.207145	0.0882324	2.34772	0.0188888	0.141004
Slc2a9	211.82	-0.39318	0.167449	-2.34806	0.0188712	0.141004
St13	4764.24	0.175778	0.0748757	2.34759	0.0188952	0.141004
Taf15	2774.48	0.201387	0.0858332	2.34626	0.0189631	0.141425
Pcyt1a	1305.79	-0.247942	0.105731	-2.34503	0.0190254	0.141807
Pcmtd2	1212.14	-0.249821	0.106548	-2.34468	0.0190434	0.141856
Zfp607b	90.2043	-0.692582	0.295429	-2.34433	0.0190613	0.141906
Sgo1	885.025	0.254263	0.108475	2.34398	0.019079	0.141953
Themis2	158.779	-0.573084	0.244515	-2.34376	0.0190904	0.141955
Gm7967	56.8027	-0.701431	0.299501	-2.342	0.0191809	0.142543
Cct8	7139.51	0.203167	0.0869063	2.33777	0.019399	0.144079
4833407H14Rik	22.3898	-1.11889	0.479002	-2.33588	0.0194977	0.144727
Rbbp4	5145.14	0.184488	0.0790012	2.33526	0.0195299	0.144811
Svil	2994.23	0.30106	0.128922	2.33522	0.0195321	0.144811
Lonp1	3240.76	0.19583	0.083875	2.33479	0.0195545	0.144892
Arrb1	2710.14	-0.182614	0.078233	-2.33423	0.0195839	0.145025
Aco2	3301.1	0.182557	0.0782462	2.33311	0.0196424	0.1453
Zbtb39	379.117	-0.336642	0.144291	-2.33308	0.0196442	0.1453
Mt1	1247.64	0.296893	0.127268	2.33283	0.0196573	0.145312
Birc2	1288.57	-0.218777	0.0937994	-2.33239	0.01968	0.145378
Oip5	389.477	0.388026	0.166377	2.33222	0.0196894	0.145378
Ttyh2	101.273	0.547288	0.234694	2.33192	0.0197048	0.145406
Pbx2	1266.3	0.238361	0.10225	2.33116	0.019745	0.145618
Uba2	4009.62	0.177054	0.0759666	2.33068	0.01977	0.145717
2510039O18Rik	1498.67	0.239034	0.102661	2.32838	0.0198918	0.145907
Aes	5577.97	0.183165	0.0786557	2.32869	0.0198757	0.145907
Anks1	2749.66	0.187147	0.0803732	2.32848	0.0198868	0.145907
Dock9	319.375	-0.351285	0.150895	-2.32801	0.0199117	0.145907
Dpf2	2198.11	0.190443	0.0817464	2.32969	0.0198228	0.145907
Insr	1056.23	-0.264942	0.113744	-2.32929	0.0198438	0.145907
Osgepl1	137.205	-0.486906	0.209151	-2.32801	0.0199114	0.145907
Pin1	890.327	0.26927	0.115572	2.32989	0.019812	0.145907
Rmnd5b	527.484	-0.29699	0.12755	-2.32843	0.0198895	0.145907
Usp45	625.108	-0.262807	0.112871	-2.32838	0.0198918	0.145907
Gpi1	19236.6	0.226924	0.0975126	2.32713	0.0199584	0.146025
Gspt1	3959.88	0.210666	0.090532	2.32698	0.0199662	0.146025
Ifi27l2a	584.167	-0.840687	0.361311	-2.32677	0.0199775	0.146025
Memo1	1354.84	0.220512	0.094767	2.32688	0.0199715	0.146025
Wdr1	3942.97	0.223003	0.0958488	2.32661	0.0199858	0.146025
Cdc27	2159.88	-0.190368	0.081839	-2.32613	0.0200117	0.146129
Gpr162	131.424	-0.503862	0.216678	-2.32539	0.0200509	0.146315
Sema4d	2654.58	0.211832	0.091102	2.32522	0.0200603	0.146315
Brd7	1662.74	0.218011	0.0937888	2.32449	0.0200992	0.146475
Pxk	584.945	-0.274833	0.11824	-2.32437	0.0201055	0.146475
Tsc2	1347.21	-0.223881	0.0963382	-2.32391	0.0201305	0.146572
Gm9800	359.007	0.35115	0.15119	2.32257	0.0202022	0.146845
Pop1	605.728	0.261393	0.112546	2.32256	0.020203	0.146845
Trim44	3051.82	-0.206042	0.0887128	-2.32257	0.0202022	0.146845
C530008M17Rik	730.97	0.383086	0.164974	2.3221	0.0202276	0.146852
Mrps35	708.475	0.243763	0.104985	2.32189	0.020239	0.146852
Sf3b5	1321.81	0.265016	0.114124	2.32217	0.0202236	0.146852
Ttll7	118.257	-0.504305	0.217279	-2.32101	0.0202863	0.147111
1810032O08Rik	173.968	0.430767	0.18569	2.31982	0.0203507	0.147408
Mgst2	41.1724	-0.906065	0.390559	-2.31992	0.0203454	0.147408
Cox7c	1688.75	0.249768	0.107764	2.31773	0.0204638	0.14814
Ppic	1426.4	0.224665	0.0969421	2.31752	0.0204754	0.14814
4931428F04Rik	217.42	-0.373176	0.161108	-2.31631	0.0205414	0.148362
Pdgfb	36.6423	0.885955	0.382464	2.31644	0.0205342	0.148362
Sparc	18.62	-1.34819	0.58202	-2.3164	0.0205365	0.148362
Tmed8	598.078	-0.326677	0.141061	-2.31585	0.0205666	0.14846
Cdc42se1	1912.33	0.21456	0.0926814	2.31503	0.0206114	0.148622
Ticrr	1280.54	0.282052	0.121836	2.315	0.0206127	0.148622
Gjb3	205.824	0.414984	0.179344	2.3139	0.020673	0.148801
Mc5r	1072.94	0.678194	0.293092	2.31393	0.0206716	0.148801
Steap3	504.709	0.31928	0.137983	2.31391	0.0206729	0.148801
Mars	2642.12	0.220906	0.0954855	2.31351	0.0206949	0.148814
Rbmx2	269.705	0.339304	0.146666	2.31344	0.0206985	0.148814
Hes6	620.51	0.279792	0.120997	2.31239	0.0207564	0.14906
Snx3	2488.85	0.189412	0.0819089	2.31247	0.0207517	0.14906
Klf2	51.1727	-0.800428	0.346256	-2.31166	0.0207962	0.149261
Ap1s1	1386.14	0.213551	0.0923931	2.31133	0.0208146	0.149308
A930037H05Rik	38.6908	-0.957736	0.414662	-2.30968	0.0209059	0.149587
Cd53	1545.31	-0.622124	0.269348	-2.30974	0.0209026	0.149587
Mageh1	22.0577	-1.10566	0.478614	-2.31014	0.0208804	0.149587
Rpl13a	584.454	0.306261	0.132606	2.30955	0.020913	0.149587
Shcbp1	898.562	0.239856	0.103839	2.30989	0.0208944	0.149587
Ankrd13a	9979.96	0.175863	0.0761604	2.30911	0.0209373	0.149591
Hmgcs1	10336.3	0.260707	0.112901	2.30916	0.0209347	0.149591
Dhrs1	419.476	-0.338855	0.146767	-2.3088	0.0209544	0.149629
Dock3	19.2953	-1.22659	0.531317	-2.30859	0.0209665	0.14963
Zfp174	46.9464	-0.772749	0.334905	-2.30737	0.0210342	0.150028
Mgme1	622.224	0.27987	0.12131	2.30706	0.0210516	0.150067
Gzmb	824.383	0.327184	0.141958	2.3048	0.021178	0.150798
Scarb2	1184.46	-0.220187	0.09553	-2.3049	0.0211719	0.150798
Fancb	234.26	0.41361	0.179476	2.30454	0.0211922	0.150813
Rnf14	1041.91	-0.226378	0.0982565	-2.30395	0.0212257	0.150966
St8sia1	137.468	-1.21438	0.527238	-2.30328	0.0212631	0.151147
Ift172	463.894	-0.305397	0.132649	-2.3023	0.0213183	0.151454
Dr1	1533.89	0.201957	0.0877461	2.3016	0.0213576	0.151647
Chst12	932.486	0.249377	0.108362	2.30132	0.0213736	0.151675
Copz2	78.3232	-0.620089	0.269596	-2.30007	0.0214444	0.152092
Cd28	43.3957	-0.914278	0.39766	-2.29914	0.0214968	0.152371
Ncln	1910.73	0.233557	0.101597	2.29886	0.0215128	0.152371
Pknox1	1033.71	0.226514	0.0985385	2.29873	0.0215201	0.152371
Atp1b3	3011.07	0.208785	0.0908548	2.29801	0.0215613	0.152402
Ddr1	29.2173	-0.98625	0.429168	-2.29805	0.0215591	0.152402
Fads2	7619.54	0.171529	0.0746492	2.29781	0.0215728	0.152402
Zc3h15	2213.19	0.195644	0.0851227	2.29838	0.0215402	0.152402
4930402H24Rik	261.979	-0.360535	0.156929	-2.29744	0.0215935	0.152462
Frg1	836.129	0.236066	0.102778	2.29686	0.0216267	0.15251
Mob3a	522.353	0.275147	0.119785	2.297	0.0216185	0.15251
Sae1	3543.26	0.248814	0.108336	2.29669	0.0216366	0.15251
Gfpt2	49.8859	-0.728162	0.317281	-2.29501	0.0217327	0.153102
Nusap1	2262.47	0.209925	0.0914889	2.29454	0.0217592	0.153203
Tipin	2059.85	0.216936	0.0946052	2.29307	0.0218439	0.153713
Dkc1	3733.97	0.237969	0.103835	2.29181	0.0219164	0.15388
Galnt11	379.081	-0.349484	0.152475	-2.29208	0.0219011	0.15388
Parp2	1105.15	0.238909	0.104244	2.29181	0.0219166	0.15388
Pcdhgb4	22.8505	-1.07822	0.470431	-2.29198	0.0219066	0.15388
Ddrgk1	1201.44	-0.215788	0.0941903	-2.29098	0.0219648	0.154069
Tnks1bp1	459.424	-0.289085	0.126187	-2.29092	0.0219679	0.154069
Psmb5	629.384	0.313712	0.137026	2.28943	0.0220542	0.154588
Tm7sf2	736.69	-0.27554	0.120379	-2.28893	0.0220833	0.154706
Hnrnpul2	4557.59	0.200834	0.0877498	2.28871	0.0220962	0.154711
Fyb	2145.7	-0.272642	0.119198	-2.2873	0.0221782	0.155198
Rnf185	379.654	-0.31046	0.135792	-2.2863	0.0222368	0.155458
Zfp395	1967.72	-0.197337	0.0863149	-2.28624	0.0222401	0.155458
Mapk14	4594.77	0.172348	0.0754187	2.28522	0.0222999	0.15579
Caprin2	173.652	-0.4119	0.180277	-2.28482	0.0223235	0.155815
Lrrc25	112.907	-0.707117	0.309525	-2.28453	0.0223407	0.155815
Tgtp2	212.11	-0.405313	0.177402	-2.28471	0.02233	0.155815
Polr1d	1745.93	0.231574	0.101413	2.28349	0.0224016	0.156154
Lrwd1	1225.59	0.218022	0.095498	2.283	0.0224304	0.156268
Aacs	3680.53	0.290902	0.127534	2.28097	0.0225503	0.15633
Cct7	5723.65	0.172497	0.0756195	2.28112	0.0225412	0.15633
Dbf4	1512.52	0.222733	0.0976582	2.28075	0.0225635	0.15633
Eif6	1986.1	0.229125	0.100409	2.28191	0.0224947	0.15633
Gm47813	65.5483	0.723795	0.317268	2.28133	0.0225287	0.15633
Gpr137b-ps	169.464	-0.419655	0.183991	-2.28084	0.022558	0.15633
Kctd12b	50.1049	-0.794843	0.348284	-2.28217	0.0224792	0.15633
Pgghg	587.993	-0.268963	0.117868	-2.2819	0.0224953	0.15633
Rasal1	171.586	-0.407797	0.178722	-2.28174	0.0225047	0.15633
Sash3	3515.09	0.176072	0.0771786	2.28136	0.0225273	0.15633
Dhrs3	292.761	-0.496424	0.217814	-2.27912	0.0226599	0.15666
Lrrc59	4882.12	0.2139	0.0938526	2.2791	0.0226608	0.15666
Mfsd2b	104.051	0.779167	0.341793	2.27964	0.0226289	0.15666
Psph	418.035	0.320525	0.140611	2.27951	0.0226365	0.15666
Rwdd3	51.856	-0.746367	0.327522	-2.27883	0.0226771	0.156686
Serpinb6b	305.959	-0.343888	0.150975	-2.27778	0.0227397	0.157032
Prex2	57.9623	-0.851246	0.373879	-2.27679	0.0227985	0.157352
Gnai2	10762.1	0.163788	0.0719816	2.27542	0.0228809	0.157832
Usp33	448.587	-0.286521	0.125931	-2.27521	0.0228931	0.157832
Fam3c	1033.7	0.272041	0.119621	2.27419	0.0229548	0.158084
Psmd14	2282.61	0.211204	0.0928667	2.27427	0.0229497	0.158084
Il1r2	34.7413	-0.929769	0.408882	-2.27393	0.0229702	0.158104
Ctnnd2	17.1916	-1.36627	0.600899	-2.27372	0.022983	0.158106
Ubb	16738	0.199425	0.0877233	2.27334	0.0230054	0.158173
Slc25a39	1789.01	0.22319	0.0981996	2.27282	0.0230368	0.158303
Dnajc28	130.591	-0.479394	0.211162	-2.27027	0.0231914	0.159191
Tmem216	157.885	-0.428372	0.188677	-2.27039	0.0231837	0.159191
Hnrnpul1	6615.22	0.18535	0.0816652	2.26964	0.0232296	0.159366
Syncrip	5591.37	0.211224	0.0931001	2.26878	0.0232814	0.159635
Casd1	1426.27	-0.200807	0.0885337	-2.26814	0.0233208	0.159731
Cdkn1b	1660.8	0.215838	0.0951556	2.26827	0.0233128	0.159731
Cct2	9442.28	0.167887	0.0740382	2.26757	0.0233557	0.159796
Sp140	414.574	-0.343846	0.151625	-2.26774	0.0233448	0.159796
Oxct1	3560.56	0.193324	0.0852931	2.26658	0.0234157	0.160119
Ssh2	1620.65	-0.270495	0.119358	-2.26624	0.0234364	0.160174
Map9	180.196	-0.410266	0.181051	-2.26602	0.0234503	0.160182
Tatdn3	90.8727	-0.563	0.248503	-2.26557	0.0234778	0.160283
Zfp950	553.952	-0.317158	0.140056	-2.26451	0.023543	0.160641
Ercc5	287.841	-0.336332	0.148562	-2.26391	0.0235796	0.160804
Rgs3	194.77	-0.389147	0.17196	-2.263	0.0236354	0.161097
Ghdc	114.65	-0.496339	0.219479	-2.26144	0.0237319	0.161667
Gm9320	22.9722	-1.06109	0.469277	-2.26112	0.0237519	0.161716
Nop2	2097.11	0.195502	0.0864825	2.26059	0.0237846	0.161851
Gsap	137.671	-0.511431	0.226331	-2.25966	0.0238424	0.162157
Kctd17	499.57	-0.273811	0.121196	-2.25923	0.0238688	0.162249
Larp1	5759.84	0.187684	0.0830885	2.25884	0.0238934	0.162328
Etnk1	4854.19	-0.185999	0.0823593	-2.25839	0.0239214	0.162404
Gm44423	21.663	-1.07805	0.477384	-2.25824	0.0239304	0.162404
Zfp758	231.353	-0.356098	0.157726	-2.2577	0.0239645	0.162548
Cnot9	2095.76	0.224685	0.0996058	2.25575	0.0240865	0.163288
Morf4l2	5077.22	0.191046	0.0847266	2.25485	0.0241427	0.163581
Gipc1	593.302	0.282516	0.125344	2.25392	0.0242012	0.163889
Actn4	5785.8	0.1882	0.0835205	2.25334	0.0242379	0.164049
Sp110	1926.06	-0.205289	0.0911145	-2.25308	0.0242538	0.164069
Pmm1	349.722	-0.344557	0.152946	-2.2528	0.024272	0.164103
Gart	3149.17	0.234364	0.104054	2.25232	0.0243018	0.164129
Rad51ap1	858.618	0.236454	0.104982	2.25233	0.0243015	0.164129
Arhgap28	264.809	-0.340898	0.151429	-2.2512	0.0243728	0.164519
Mrps18a	518.557	0.263587	0.117102	2.25092	0.0243905	0.164551
Gramd1b	583.576	-0.251048	0.111611	-2.24931	0.024493	0.164977
Polq	676.249	0.293086	0.13029	2.24949	0.0244813	0.164977
Pum3	2111.89	0.204099	0.0907229	2.2497	0.0244682	0.164977
Abr	1419.74	-0.210673	0.0936848	-2.24874	0.0245289	0.16513
Dbi	1260.85	0.240177	0.106864	2.24749	0.0246085	0.165262
Ighd	17.9218	-1.37031	0.609688	-2.24757	0.0246038	0.165262
Parp1	5734.1	0.194509	0.0865383	2.24766	0.0245977	0.165262
Thoc3	1067.83	0.239155	0.106414	2.24741	0.024614	0.165262
Tmem229b	885.847	-0.227061	0.101023	-2.2476	0.0246014	0.165262
Itgal	2759.55	-0.588694	0.261994	-2.24698	0.0246415	0.165358
Muc13	6000.92	0.239024	0.106426	2.24591	0.0247101	0.16573
Ptprg	18.9915	-1.26644	0.564097	-2.24507	0.0247638	0.166002
Scai	831.617	-0.301113	0.134159	-2.24444	0.024804	0.166094
Trp53	5617.08	0.224847	0.100174	2.24456	0.0247966	0.166094
Prkab1	792.47	-0.228096	0.101658	-2.24375	0.0248486	0.166305
Lmo4	1106.02	0.27723	0.123569	2.24352	0.0248635	0.166316
Slc43a3	1574.17	0.241542	0.107675	2.24326	0.0248803	0.16634
Fh1	1925.16	0.188129	0.0838801	2.24283	0.0249075	0.166418
Gm26637	90.7691	-0.556565	0.248194	-2.24246	0.0249317	0.166418
Larp4b	3193.97	0.178577	0.079629	2.24261	0.0249219	0.166418
Brix1	1301.75	0.21547	0.0961161	2.24176	0.0249767	0.166505
Mis18bp1	1114.01	0.227273	0.101378	2.24185	0.0249712	0.166505
Spc25	793.564	0.262651	0.117169	2.24164	0.0249844	0.166505
Susd6	1581.41	-0.261157	0.116525	-2.2412	0.025013	0.166607
Fam234b	264.178	-0.397193	0.177277	-2.24052	0.0250575	0.166641
Firre	2093.63	-0.209111	0.093332	-2.24051	0.0250577	0.166641
Wrnip1	742.328	0.251511	0.112244	2.24074	0.0250426	0.166641
Azin2	136.114	-0.531733	0.237467	-2.23919	0.0251434	0.167035
Ssh1	438.519	-0.318668	0.142304	-2.23934	0.0251338	0.167035
Zfp60	451.797	-0.280317	0.125249	-2.23808	0.025216	0.167428
Mical3	333.448	0.36291	0.162195	2.23749	0.0252547	0.167597
2024-09-03	33.0986	-0.95085	0.425042	-2.23707	0.0252815	0.167598
Magohb	288.395	0.361651	0.161651	2.23723	0.025271	0.167598
Dcdc2b	22.5652	-1.10565	0.494322	-2.2367	0.025306	0.167672
Wnt2b	21.4564	-1.11507	0.4987	-2.23596	0.0253544	0.167904
Arl4a	803.544	0.281448	0.125902	2.23546	0.0253872	0.168034
Got2	2871.82	0.226621	0.101533	2.232	0.0256147	0.16945
Rell1	269.786	-0.360185	0.161398	-2.23166	0.0256377	0.169513
Mrgpra2a	30.1733	-1.42491	0.638583	-2.23137	0.0256568	0.169551
Il18bp	81.0467	-0.565958	0.25367	-2.23108	0.0256759	0.169587
Necap2	870.216	0.224686	0.100781	2.22944	0.0257849	0.170103
Slain1	504.684	0.283758	0.127273	2.22951	0.0257798	0.170103
Trim45	101.654	-0.509021	0.228333	-2.22929	0.0257944	0.170103
Hprt	3379.86	0.200469	0.0899395	2.22893	0.0258185	0.170172
Ftsj3	2095.71	0.228274	0.102476	2.22758	0.0259087	0.170588
Kif21b	3020.97	0.196116	0.0880341	2.22773	0.0258988	0.170588
Kif24	510.708	0.290542	0.13048	2.22672	0.0259662	0.17061
Ms4a6b	455.807	-0.848237	0.380883	-2.22703	0.0259455	0.17061
Nabp2	516.78	0.281996	0.126616	2.22718	0.0259353	0.17061
Trrap	4116.84	-0.186002	0.0835262	-2.22687	0.0259562	0.17061
Plekha8	190.203	-0.426201	0.191468	-2.22597	0.0260165	0.170762
Ywhae	9962.28	0.189216	0.0850029	2.226	0.0260144	0.170762
Lrmda	156.963	-0.445687	0.200337	-2.22468	0.0261025	0.171237
Ippk	298.786	0.318595	0.143256	2.22395	0.0261518	0.171471
Mif4gd	621.992	-0.26042	0.117143	-2.22311	0.0262087	0.171755
Nudt8	33.7958	-0.913403	0.410986	-2.22247	0.0262516	0.171947
Haus8	480.998	0.274898	0.12376	2.22123	0.0263356	0.172407
Zwilch	793.148	0.264684	0.119188	2.22072	0.02637	0.172543
Fbxo10	167.676	-0.422742	0.190521	-2.21887	0.0264954	0.173273
Troap	571.87	0.331736	0.149583	2.21773	0.0265729	0.17369
Eftud2	3295.85	0.232195	0.104731	2.21707	0.0266181	0.173892
Prpf18	945.971	-0.239618	0.108088	-2.21688	0.0266315	0.173892
Ppm1b	1651.61	0.203111	0.0916303	2.21663	0.0266482	0.173911
Nr4a3	26.0074	0.985366	0.444584	2.21638	0.0266655	0.173934
Ndufa8	1089.6	0.222279	0.100308	2.21597	0.0266936	0.174027
Hoxb5os	81.1054	-0.624448	0.281914	-2.21503	0.0267578	0.174355
Jarid2	1159.92	0.207173	0.0935708	2.21408	0.0268234	0.174679
Rrp15	935.163	0.249646	0.112763	2.21391	0.0268352	0.174679
Klhl5	2268.64	0.183195	0.0827699	2.21331	0.0268766	0.174858
Chga	42.5232	0.838337	0.379	2.21197	0.0269684	0.175364
Ighm	1307.11	-0.71154	0.321717	-2.21169	0.0269879	0.1754
Gm10167	81.4173	0.608388	0.275203	2.21069	0.0270572	0.175521
Nup54	1091.88	0.212349	0.0960479	2.21086	0.0270452	0.175521
Sv2a	122.519	-0.493067	0.223045	-2.21062	0.0270622	0.175521
Wdr54	39.7923	-0.834248	0.377361	-2.21074	0.0270535	0.175521
Vezt	300.978	-0.333153	0.150805	-2.20917	0.027163	0.176084
Faap24	230.232	0.354711	0.160612	2.2085	0.0272096	0.176204
Haus4	1023.85	0.228331	0.10338	2.20865	0.0271987	0.176204
Chek1	989.064	0.245497	0.111189	2.20791	0.0272502	0.176286
Prpf31	1509.73	0.211118	0.0956118	2.20808	0.0272389	0.176286
Abcc1	4571.25	0.163136	0.0739131	2.20713	0.027305	0.176379
Cct6a	5555.58	0.185451	0.0840244	2.20711	0.0273067	0.176379
Fgr	43.4341	-0.80415	0.364327	-2.20722	0.0272985	0.176379
Jmjd8	156.938	-0.421497	0.191041	-2.20632	0.0273617	0.176644
Cdkn2aipnl	1656.81	0.185597	0.0841526	2.20548	0.0274204	0.176847
Maged1	593.626	-0.253156	0.114786	-2.20547	0.0274213	0.176847
Fitm2	140.992	-0.436272	0.197859	-2.20497	0.0274565	0.176984
Tomm22	1352.24	0.227524	0.103224	2.20417	0.0275123	0.177253
Rp9	1310.36	0.196268	0.0890541	2.20392	0.0275301	0.177277
5530601H04Rik	413.431	-0.283426	0.128636	-2.20332	0.027572	0.177385
Zbtb4	286.786	-0.361463	0.164057	-2.20328	0.027575	0.177385
Atxn7	1028.22	-0.219939	0.0998386	-2.20295	0.0275984	0.177445
Eif3a	10852.6	0.188949	0.085796	2.20231	0.0276436	0.177645
Gtf2f2	664.772	0.246338	0.1119	2.20141	0.0277069	0.177897
Nup62	2526.4	0.18793	0.0853701	2.20135	0.0277112	0.177897
Nudt7	337.385	0.308687	0.14029	2.20034	0.0277826	0.178133
Plekha3	663.066	0.250354	0.113803	2.19989	0.0278146	0.178133
Prps2	1724.66	0.192493	0.0875034	2.19983	0.0278187	0.178133
Tbrg4	1715.33	0.213625	0.0970942	2.20018	0.0277938	0.178133
Znhit3	185.429	0.387602	0.176148	2.20043	0.0277763	0.178133
Maml1	687.605	-0.247483	0.11254	-2.19907	0.0278728	0.178389
Nuf2	1301.33	0.22886	0.104114	2.19817	0.0279373	0.17871
Umps	1879.95	0.196832	0.0895616	2.19772	0.0279688	0.178821
Abca1	117.983	-0.528278	0.240649	-2.19522	0.0281476	0.179271
Cnnm2	123.837	-0.502033	0.22864	-2.19574	0.0281106	0.179271
Gm26809	161.307	-0.415063	0.189075	-2.19523	0.0281474	0.179271
Got1	845.145	0.235188	0.107135	2.19525	0.0281459	0.179271
Ipo7	6841.19	0.161059	0.0733604	2.19545	0.0281316	0.179271
Mgarp	100.719	-0.708384	0.322704	-2.19515	0.0281531	0.179271
Ppt1	1033.95	-0.208719	0.0950759	-2.19529	0.0281431	0.179271
Tinf2	413.128	0.288091	0.131174	2.19625	0.0280743	0.179271
Fam192a	1043.51	0.21172	0.0964633	2.19482	0.0281765	0.179329
Cav2	193.288	-0.404766	0.184444	-2.19452	0.0281981	0.179358
Rps6-ps4	671.524	-0.255245	0.11633	-2.19414	0.0282252	0.179358
Slc37a3	47.8305	-0.735222	0.335091	-2.19409	0.0282287	0.179358
Stard5	239.724	-0.359917	0.164049	-2.19396	0.028238	0.179358
Zfp229	126.177	-0.453137	0.206567	-2.19366	0.02826	0.179407
Hspbp1	908.499	0.246404	0.112357	2.19304	0.0283047	0.17951
mt-Cytb	35037.3	0.170065	0.0775476	2.19304	0.0283047	0.17951
Gm5879	48.034	0.763876	0.348362	2.19277	0.0283241	0.179543
Spaca9	26.6112	-0.976931	0.445639	-2.1922	0.0283649	0.179711
Fam78a	855.448	0.24934	0.113753	2.19195	0.0283834	0.179738
Fam214b	97.3411	-0.554129	0.252912	-2.191	0.0284521	0.180082
Miga1	921.793	-0.218105	0.0995812	-2.19022	0.0285083	0.180347
Gtpbp4	2410.77	0.190907	0.087176	2.18991	0.0285308	0.180399
Golga1	428.899	-0.324795	0.14839	-2.1888	0.0286116	0.180819
Fzd3	133.844	-0.461039	0.210705	-2.18808	0.0286638	0.181041
Klhl24	3361.9	-0.236538	0.10812	-2.18773	0.0286889	0.181041
Ppp1r26	143.705	-0.435263	0.198957	-2.18772	0.0286899	0.181041
Btc	29.5479	-0.920298	0.421231	-2.18478	0.028905	0.182108
Entpd1	224.979	-0.405413	0.185554	-2.18488	0.0288979	0.182108
Pqbp1	1017.58	0.206063	0.094302	2.18513	0.028879	0.182108
Smdt1	762.735	0.252528	0.115594	2.18462	0.0289169	0.182108
Cenpv	338.542	0.333605	0.152802	2.18325	0.0290171	0.182284
Cenpw	384.417	0.306517	0.140386	2.18339	0.0290071	0.182284
[truncated: 51,563 more rows]

## Sheet: ctl_vs_Tada2b_ko_DESeq2_results
Symbol	baseMean	log2FoldChange	lfcSE	stat	pvalue	padj
Irf7	1591.25	2.63453	0.213487	-12.3405	5.48e-35	9.61e-31
Zbp1	250.566	4.59855	0.401769	-11.4458	2.47e-30	2.16e-26
Ifit1	482.986	3.48119	0.328662	-10.592	3.25e-26	1.9e-22
Ifi44	1271.94	2.38767	0.239408	-9.97323	2e-23	8.75e-20
Ptprz1	561.112	-2.00471	0.20902	9.59097	8.73e-22	3.06e-18
Ccl5	1592.82	1.97081	0.214381	-9.19301	3.82e-20	1.12e-16
Oas3	2869.53	1.44405	0.160017	-9.02434	1.81e-19	4.53e-16
Ifi27l2a	573.242	2.01137	0.226102	-8.89587	5.8e-19	1.27e-15
Sdc3	339.591	2.74807	0.31147	-8.82293	1.12e-18	2.17e-15
Oasl2	1893.63	2.00294	0.237473	-8.43437	3.33e-17	5.84e-14
Plac8	1371.86	1.68342	0.207659	-8.10667	5.2e-16	8.29e-13
Dhx58	849.747	1.79326	0.225791	-7.94215	1.99e-15	2.9e-12
Trim12c	1393.16	1.49934	0.189537	-7.91052	2.56e-15	3.46e-12
Trim30a	2347.81	1.40708	0.178398	-7.8873	3.09e-15	3.87e-12
Slfn5	703.402	1.89243	0.242037	-7.81875	5.33e-15	6.23e-12
Rsad2	523.232	2.24229	0.300269	-7.46761	8.17e-14	8.95e-11
Usp18	462.894	2.22619	0.298677	-7.4535	9.09e-14	9.37e-11
Mx1	249.427	3.04533	0.411919	-7.39304	1.44e-13	1.4e-10
Oas1a	861.899	1.87896	0.260418	-7.21516	5.39e-13	4.97e-10
Ifi204	135.789	3.74063	0.52344	-7.14624	8.92e-13	7.82e-10
Ifi27	2919.5	1.17636	0.178855	-6.57717	4.79e-11	3.93e-08
Ifitm3	7134.04	1.04284	0.15866	-6.57277	4.94e-11	3.93e-08
Xaf1	536.134	1.66262	0.256189	-6.48984	8.59e-11	6.55e-08
Gm4951	276.224	2.06054	0.319239	-6.45452	1.09e-10	7.32e-08
Herc6	510.098	1.61128	0.249584	-6.45588	1.08e-10	7.32e-08
Stat1	629.236	1.51644	0.234601	-6.46391	1.02e-10	7.32e-08
H2-T22	1968.19	1.15183	0.178759	-6.44347	1.17e-10	7.58e-08
Ddx58	2749.62	1.03341	0.160727	-6.42956	1.28e-10	7.73e-08
Oas1g	267.112	2.43591	0.378779	-6.43095	1.27e-10	7.73e-08
Ifit2	489.773	1.82188	0.28566	-6.37779	1.8e-10	1.05e-07
Sell	1083.74	1.77309	0.284156	-6.23985	4.38e-10	2.48e-07
Ube2l6	1178.36	1.36517	0.219119	-6.23026	4.66e-10	2.55e-07
Parp9	1647.5	1.11216	0.180584	-6.15868	7.34e-10	3.9e-07
Ddx60	704.973	1.81992	0.298009	-6.10691	1.02e-09	5.24e-07
H2-T24	403.992	1.58475	0.260939	-6.07327	1.25e-09	6.28e-07
Ifit3	237.181	5.44654	0.907445	-6.00206	1.95e-09	9.49e-07
Tgtp1	350.511	1.73507	0.290203	-5.97881	2.25e-09	1.06e-06
Ifit1bl1	56.3982	3.6117	0.624371	-5.78454	7.27e-09	3.35e-06
Ifit3b	62.2014	9.00394	1.55806	-5.77895	7.52e-09	3.38e-06
Ifih1	1184.62	1.17413	0.206257	-5.69253	1.25e-08	5.49e-06
Kcnd3	130.353	-3.03283	0.535901	5.65931	1.52e-08	6.5e-06
Itgam	209.072	1.96064	0.350821	-5.58872	2.29e-08	9.55e-06
Itga2b	3450.16	0.811894	0.145418	-5.58316	2.36e-08	9.63e-06
Gbp7	1283.09	1.15921	0.208734	-5.55351	2.8e-08	1.12e-05
Igfbp7	1103.52	1.34825	0.243065	-5.54685	2.91e-08	1.13e-05
Socs3	1358.77	1.10067	0.20035	-5.49376	3.93e-08	1.5e-05
Irgm2	694.263	1.30861	0.239877	-5.45532	4.89e-08	1.82e-05
Igtp	690.663	1.49231	0.275278	-5.42111	5.92e-08	2.16e-05
Arhgap42	76.8943	-2.87761	0.531411	5.41505	6.13e-08	2.19e-05
Isg20	1099.59	1.14329	0.212082	-5.39076	7.02e-08	2.46e-05
Bst2	2499.51	1.12151	0.209415	-5.35543	8.54e-08	2.93e-05
Sp100	1490.05	0.971476	0.182738	-5.31623	1.06e-07	3.57e-05
Mx2	125.604	2.49767	0.475671	-5.25085	1.51e-07	5.01e-05
Rnf213	7322.62	1.05346	0.201883	-5.21818	1.81e-07	5.87e-05
Psmb8	1657.88	0.824906	0.159806	-5.16194	2.44e-07	7.79e-05
Znfx1	839.897	1.15819	0.224701	-5.15438	2.54e-07	7.96e-05
Aoah	194.092	2.0471	0.397743	-5.14679	2.65e-07	8.15e-05
H2-T23	3429.84	0.826723	0.161135	-5.13063	2.89e-07	8.73e-05
Ly6a	3288.83	0.853833	0.168142	-5.07805	3.81e-07	0.000113289
Phf11d	66.3655	2.92436	0.577603	-5.06292	4.13e-07	0.000120618
Adgrg1	31124.3	-0.853782	0.168923	5.05426	4.32e-07	0.00012415
Ms4a4b	90.8184	2.4372	0.484317	-5.03226	4.85e-07	0.000137042
Hmga2	903.479	-0.968837	0.192866	5.02337	5.08e-07	0.000141261
Pydc3	47.097	3.48357	0.700453	-4.97331	6.58e-07	0.000180262
Gm12250	348.401	1.73884	0.351522	-4.94661	7.55e-07	0.000203645
Lgals3bp	5335.31	0.901774	0.182492	-4.94144	7.75e-07	0.000205948
Trim30d	652.811	1.18317	0.240658	-4.9164	8.81e-07	0.000230609
Gbp3	368.966	1.57286	0.321615	-4.89051	1.01e-06	0.000259252
Gbp6	24.2167	4.78504	0.989586	-4.8354	1.33e-06	0.000337547
Arnt2	665.904	-1.16852	0.241943	4.82973	1.37e-06	0.000342338
S100a9	34.7815	4.38142	0.908038	-4.82516	1.4e-06	0.000345361
Parp12	989.922	1.17096	0.243886	-4.80124	1.58e-06	0.00038388
Isg15	453.242	2.77966	0.583205	-4.76617	1.88e-06	0.000445583
Parp11	673.912	1.13391	0.237927	-4.76579	1.88e-06	0.000445583
Adar	1641.06	0.852996	0.179643	-4.74827	2.05e-06	0.000479472
Adgre1	432.231	1.48652	0.315604	-4.71007	2.48e-06	0.000563695
Krt80	80.0601	2.48707	0.527986	-4.71049	2.47e-06	0.000563695
Fcer1g	469.764	1.08348	0.230276	-4.70515	2.54e-06	0.000570077
Ms4a6b	342.162	1.33204	0.283687	-4.69547	2.66e-06	0.000590178
Trim12a	728.285	0.901857	0.193568	-4.65913	3.18e-06	0.000695764
Irgm1	438.872	1.46032	0.31379	-4.6538	3.26e-06	0.000705183
Parp14	1392.35	1.15173	0.24821	-4.64013	3.48e-06	0.000744269
Met	470.964	1.42277	0.307171	-4.63184	3.62e-06	0.000765372
Gm6548	668.993	0.997613	0.216663	-4.60444	4.14e-06	0.000863002
Cxcl10	220.108	4.21475	0.918681	-4.58783	4.48e-06	0.000923591
Gm20559	788.551	1.17077	0.263811	-4.43792	9.08e-06	0.00185131
Ighm	869.891	-1.01054	0.228892	4.41491	1.01e-05	0.00203588
Eif2ak2	1570.81	0.892722	0.203153	-4.39434	1.11e-05	0.0022131
Stox2	1113.22	-0.83869	0.191372	4.38252	1.17e-05	0.00231044
Zfp36l2	25449.5	-0.613242	0.140064	4.37828	1.2e-05	0.00232964
Tor3a	905.323	1.04428	0.238689	-4.37506	1.21e-05	0.00233833
Siglec5	578.755	0.962141	0.220216	-4.36908	1.25e-05	0.00237713
Nrk	277.334	-1.57222	0.360167	4.36524	1.27e-05	0.00239332
Ccl3	336.597	1.5704	0.360146	-4.36046	1.3e-05	0.00239693
Tyrobp	576.94	1.03359	0.237049	-4.36025	1.3e-05	0.00239693
Mndal	3006.58	0.751901	0.172906	-4.34862	1.37e-05	0.00250139
Trim34a	544.164	0.93518	0.216167	-4.3262	1.52e-05	0.00274134
Tdrd7	630.358	0.911979	0.212188	-4.29797	1.72e-05	0.00308291
Helz2	2916.12	0.871788	0.203644	-4.28094	1.86e-05	0.00329504
Gimap4	1227.34	-0.783168	0.184229	4.25105	2.13e-05	0.00372946
Irf9	1063.77	0.806263	0.189935	-4.24494	2.19e-05	0.00379458
Nov	1486.42	-0.95544	0.226344	4.22118	2.43e-05	0.00417621
Socs2	3567.1	-0.738006	0.176812	4.17396	2.99e-05	0.00509427
Gimap6	8202.45	-0.867443	0.208331	4.16377	3.13e-05	0.00527584
Phf11b	70.333	2.35428	0.567502	-4.14849	3.35e-05	0.00558696
Itgb7	989.058	0.827443	0.200127	-4.13458	3.56e-05	0.00588024
Slfn9	937.324	0.961836	0.232773	-4.13208	3.59e-05	0.00588889
Pim2	15189.8	-0.781031	0.189311	4.12565	3.7e-05	0.00599989
Chpt1	297.404	1.05701	0.257951	-4.09773	4.17e-05	0.00670915
Ifi213	154.81	3.71818	0.915977	-4.05925	4.92e-05	0.00766948
Ms4a6c	317.003	1.04605	0.25815	-4.05212	5.08e-05	0.00766948
P2rx1	621.823	0.866517	0.21379	-4.05313	5.05e-05	0.00766948
Podxl	2400.85	-0.771093	0.189921	4.06007	4.91e-05	0.00766948
Sema7a	1114.19	-0.753427	0.185885	4.05318	5.05e-05	0.00766948
Tox	126.416	-1.57456	0.388303	4.05498	5.01e-05	0.00766948
Uba7	2425.61	0.663395	0.163417	-4.05951	4.92e-05	0.00766948
Gm1966	2799.24	0.756935	0.187311	-4.04106	5.32e-05	0.00797136
Col4a2	7532.19	-0.691034	0.171917	4.01958	5.83e-05	0.00866018
Stat2	926.025	0.86713	0.217206	-3.9922	6.55e-05	0.00964237
Gvin1	415.328	0.922396	0.231248	-3.98878	6.64e-05	0.00970085
Tapbp	4045.73	0.538348	0.135475	-3.97378	7.07e-05	0.0102474
Wnt10b	453.813	-1.07837	0.271938	3.96551	7.32e-05	0.0105222
Epsti1	1328.78	0.710746	0.179594	-3.95751	7.57e-05	0.0107927
Hcar2	152.291	1.61145	0.408383	-3.94594	7.95e-05	0.011236
Hck	141.139	1.66021	0.422102	-3.93321	8.38e-05	0.0117535
Cybb	903.539	1.04814	0.268522	-3.90336	9.49e-05	0.0131938
Dtx3l	2168.14	0.644201	0.165116	-3.9015	9.56e-05	0.0131938
Chga	68.5784	-1.88544	0.48617	3.87815	0.000105254	0.0143015
Gm5600	116.944	-1.93235	0.498155	3.87902	0.000104878	0.0143015
Rab44	3052.28	0.677081	0.175561	-3.85666	0.000114946	0.0154982
Gm43197	132.448	1.34411	0.348906	-3.85235	0.000116991	0.0156536
Flnb	9857.44	0.485674	0.126358	-3.84363	0.00012123	0.0159768
Mink1	2626.44	-0.626286	0.16288	3.84507	0.000120517	0.0159768
Mmp12	138.421	-1.85602	0.483932	3.83529	0.000125415	0.016405
Egfl7	1665.91	-0.639322	0.166795	3.83298	0.000126601	0.0164375
P2ry14	264.024	1.1118	0.290431	-3.82809	0.00012914	0.0166439
Nupr1	194.242	1.24314	0.326069	-3.81251	0.000137563	0.0176
Gpnmb	339.846	-1.53573	0.403929	3.80198	0.000143543	0.0182321
Sra1	648.661	0.812724	0.214397	-3.79074	0.000150196	0.0189398
Slfn8	219.318	1.2374	0.326782	-3.78663	0.000152707	0.0191189
Gbp2	605.114	0.994104	0.263776	-3.76875	0.000164069	0.0203958
Ogfr	1789.59	0.711307	0.189057	-3.7624	0.000168291	0.0207732
Acadl	2891.3	0.527135	0.140388	-3.75484	0.000173455	0.0211255
Csmd2	22.4311	-6.20883	1.65362	3.75469	0.000173555	0.0211255
Stxbp6	2368.63	-0.920407	0.245891	3.74315	0.000181728	0.0219677
Clec12a	465.246	0.870802	0.232866	-3.73949	0.000184394	0.0221373
Cxcl11	17.7796	3.72598	0.998508	-3.73155	0.000190303	0.0226913
Slco4a1	1799.95	-0.737476	0.198196	3.72094	0.00019848	0.0235064
Ifi209	49.6838	2.4348	0.65652	-3.70865	0.00020837	0.0245121
Fas	77.9651	1.74489	0.472075	-3.69621	0.000218839	0.025525
Parp10	969.719	0.819958	0.221911	-3.69499	0.000219893	0.025525
Fam43a	1122.54	-0.582825	0.158363	3.68031	0.000232953	0.0266876
Lcn2	435.662	3.47637	0.944555	-3.68043	0.000232841	0.0266876
Lipg	206.046	1.5542	0.424143	-3.66434	0.000247978	0.0282244
Agrn	924.451	0.685881	0.187515	-3.65774	0.000254444	0.0285891
Sgsm1	402.365	-2.226	0.608554	3.65785	0.000254344	0.0285891
9930111J21Rik2	327.549	0.974375	0.266736	-3.65296	0.000259233	0.0289417
Tmem266	8.27307	-7.32361	2.0079	3.6474	0.00026491	0.0293883
Samd9l	4059.62	0.510076	0.139989	-3.6437	0.000268748	0.0296265
AW112010	413.883	0.984268	0.27065	-3.63668	0.000276177	0.0302551
Daxx	1098.55	0.730923	0.201536	-3.62677	0.000286994	0.0312449
Muc13	6919	-0.640777	0.17691	3.62205	0.000292281	0.0316241
Ppp1r26	257.498	1.00577	0.28028	-3.58846	0.000332641	0.0357701
Psmb10	1272.19	0.705383	0.196979	-3.58101	0.00034227	0.0365811
Gbe1	679.739	0.718128	0.200798	-3.57637	0.000348401	0.0370108
1600014C10Rik	692.786	0.735178	0.206293	-3.56376	0.000365583	0.038602
Cd276	475.118	-0.964831	0.271119	3.5587	0.000372699	0.0391178
Lbp	1230.32	0.656171	0.185982	-3.52815	0.000418479	0.0436613
Evi2a	346.262	0.875077	0.248186	-3.52589	0.000422063	0.0437747
Rhoj	62.5585	1.98757	0.564108	-3.52339	0.000426067	0.04393
Il10ra	3248.28	-0.700919	0.200586	3.49435	0.000475211	0.0487106
Gimap8	1364.73	-0.817316	0.234793	3.48101	0.000499535	0.0509061
Rnf114	2667.35	0.520646	0.150124	-3.46811	0.000524139	0.0531046
Mitd1	403.699	0.937711	0.270967	-3.46061	0.000538957	0.0542921
Rasgrp4	535.54	0.822799	0.238033	-3.45666	0.000546923	0.0544872
Trafd1	1640.74	0.65446	0.189338	-3.45656	0.00054711	0.0544872
Arhgef18	2201.3	-0.482497	0.139669	3.45458	0.000551144	0.0545789
Stc1	26.4489	-2.82634	0.818584	3.45272	0.000554965	0.0546485
Mmp16	11.7216	-6.62694	1.92276	3.44658	0.000567729	0.055593
Lif	190.509	1.28435	0.37337	-3.4399	0.000581933	0.0566674
Aldh1a7	9.82623	-7.00734	2.05133	3.416	0.000635494	0.0592496
Ctss	523.663	0.739492	0.215984	-3.42383	0.000617458	0.0592496
Grb10	1677.43	-0.725692	0.212142	3.42079	0.000624392	0.0592496
Ifi35	329.861	1.00406	0.293829	-3.41716	0.000632792	0.0592496
Lypd6	6.73126	-7.1943	2.10332	3.42044	0.000625189	0.0592496
Ralgps2	1482.48	-0.726928	0.212734	3.41708	0.000632974	0.0592496
Tmem184b	779.4	0.683734	0.199606	-3.42542	0.000613844	0.0592496
Trim30c	91.0501	1.54731	0.452598	-3.41872	0.000629163	0.0592496
4930412F12Rik	8.9144	-6.71169	1.97004	3.40687	0.000657121	0.0609419
Gm11642	11.9427	-6.18875	1.82123	3.39812	0.000678507	0.0625941
Gm4070	443.588	0.877992	0.258713	-3.39369	0.000689582	0.0632827
Cox4i2	449.014	0.713814	0.210794	-3.38631	0.000708393	0.0646704
Nampt	3331.46	0.542824	0.160569	-3.38062	0.000723222	0.0656821
6430571L13Rik	13.2474	-6.00625	1.79155	3.35254	0.000800747	0.0715504
Marcks	591.643	-1.11755	0.33307	3.35528	0.000792836	0.0715504
Samhd1	3369.64	0.476387	0.142147	-3.35136	0.000804166	0.0715504
Trim30b	327.444	0.968036	0.288655	-3.35361	0.000797656	0.0715504
Cmpk2	475.75	2.77084	0.8304	-3.33675	0.000847629	0.0744277
Wfdc17	433.401	1.16855	0.350262	-3.33623	0.000849244	0.0744277
Als2cl	385.506	-0.831911	0.249658	3.3322	0.000861611	0.0751359
Gm8995	6998.35	0.580704	0.174366	-3.33038	0.000867272	0.0752551
Apobec3	4112.25	-0.461267	0.138795	3.32338	0.000889339	0.0767898
Myo10	556.474	-0.710299	0.213875	3.32109	0.000896662	0.0770426
Fam84b	2784.56	0.489153	0.14745	-3.31741	0.000908555	0.0773066
P2ry13	49.7515	2.07056	0.623973	-3.31836	0.000905491	0.0773066
Tgm2	675.277	0.77301	0.233831	-3.30585	0.000946892	0.0801793
Ptprk	351.731	-1.25371	0.379495	3.30363	0.000954431	0.0804292
Lmo2	7880.4	-0.427127	0.129941	3.28708	0.00101231	0.0848985
Psme2	1919.98	0.740651	0.2261	-3.27578	0.00105372	0.0879507
Gja1	143.876	-1.27844	0.390993	3.26973	0.0010765	0.0894257
Slc7a8	542.63	0.68221	0.209328	-3.25905	0.00111788	0.0924252
Ptgs2	193.36	1.394	0.428026	-3.25681	0.00112673	0.0927201
Axl	362.837	0.948137	0.292774	-3.23846	0.00120177	0.0984332
C3	3523.44	1.36807	0.422702	-3.23648	0.00121016	0.0986587
Gabre	32.2432	-2.7712	0.857087	3.23328	0.00122378	0.0993072
Dlg2	26.1756	-3.48536	1.07978	3.22784	0.0012473	0.10075
Gm37183	5.63759	-6.82076	2.11827	3.21997	0.00128203	0.103033
Igfbp6	14.7483	5.6911	1.76809	-3.21879	0.00128733	0.103033
Nfe2	4764.91	-0.398465	0.125075	3.1858	0.00144353	0.11501
Atp8b4	425.401	0.906512	0.285635	-3.17367	0.00150526	0.119386
Col4a1	6252.9	-0.558502	0.176074	3.17198	0.00151404	0.119541
Plxnb3	14.2845	5.71885	1.80943	-3.16057	0.00157459	0.123764
Pirb	153.957	1.24424	0.393894	-3.15883	0.00158406	0.123953
Gm16083	5.6545	-6.95603	2.20454	3.15531	0.00160326	0.123956
Myl4	280.261	0.901787	0.285729	-3.1561	0.00159895	0.123956
Slc15a3	128.622	1.70137	0.539273	-3.15494	0.00160532	0.123956
Galnt3	170.061	1.32215	0.420019	-3.14783	0.00164489	0.12609
Itpkb	1750.6	-0.478616	0.152067	3.14739	0.00164734	0.12609
Gm44694	6.07133	-6.55789	2.08581	3.14405	0.00166626	0.126984
Coro7	5471.07	-0.427913	0.137052	3.12226	0.00179467	0.135591
Oprl1	6.76624	6.43932	2.06197	-3.1229	0.00179079	0.135591
Rasgrp2	1322.26	-0.504235	0.161839	3.11565	0.0018354	0.137482
Tap1	4106.53	0.449005	0.144079	-3.11638	0.00183088	0.137482
Pi16	133.205	1.26971	0.407753	-3.11392	0.00184622	0.137704
Bcat1	298.06	-1.06053	0.341179	3.10843	0.00188082	0.139691
Robo4	151.602	-1.11283	0.358521	3.10394	0.00190964	0.141232
H2afy	12524.4	-0.466832	0.1511	3.08957	0.00200449	0.147625
Sh3bp4	89.4193	1.49822	0.486437	-3.07999	0.00207011	0.151819
Emb	2256.75	0.506456	0.164545	-3.07791	0.00208458	0.152244
Itsn1	3365.46	-0.50897	0.165885	3.06822	0.0021534	0.156617
Mdfi	1316.96	-0.505957	0.16508	3.06491	0.00217732	0.157196
Mgam	25.562	2.52908	0.825245	-3.06464	0.00217929	0.157196
Egln3	11854.4	-0.517516	0.169069	3.06098	0.00220615	0.157834
Ppfibp2	468.235	-0.826748	0.270051	3.06145	0.00220265	0.157834
Grn	2698.26	0.414132	0.135779	-3.05005	0.00228802	0.162366
Hes5	20.087	-3.38199	1.10849	3.05099	0.00228087	0.162366
Fcgr3	151.985	0.99186	0.325994	-3.04257	0.00234568	0.165121
Hsh2d	324.888	0.854405	0.280815	-3.0426	0.00234547	0.165121
Gimap5	662.995	-0.628114	0.206839	3.03674	0.00239156	0.167677
Hacl1	13.8727	-3.52396	1.16382	3.02794	0.00246228	0.171947
Gas7	168.498	1.07177	0.354164	-3.02621	0.00247644	0.17225
BC147527	293.936	0.886687	0.293168	-3.0245	0.00249044	0.172539
Il1b	159.643	3.38693	1.12204	-3.01854	0.00253992	0.174587
Pik3cd	12213.3	-0.432533	0.143285	3.01868	0.00253876	0.174587
Kmt2a	5808.47	-0.465972	0.154501	3.01597	0.00256156	0.174913
Ltb	5556.83	-0.5277	0.174989	3.01561	0.00256462	0.174913
Phka1	70.5224	1.46403	0.485807	-3.01361	0.00258163	0.175391
Ankrd28	5443.18	-0.549469	0.182606	3.00903	0.0026208	0.176682
Crispld2	39.8331	2.07596	0.689717	-3.00987	0.00261363	0.176682
Plxdc2	1701.41	-0.629502	0.209416	3.00598	0.00264723	0.177101
Thy1	1034.83	0.662185	0.220257	-3.00641	0.00264348	0.177101
Gm53	25.6904	-2.55939	0.853334	2.99928	0.0027062	0.180359
Aatk	115.35	1.27578	0.425672	-2.99711	0.00272553	0.180668
Gbp5	593.721	0.795996	0.265647	-2.99645	0.00273147	0.180668
Sox6	67.163	1.55583	0.519482	-2.99497	0.00274475	0.180865
Sqor	466.005	0.899387	0.300469	-2.99328	0.00275996	0.181186
Mt1	1163.32	0.611696	0.204749	-2.98755	0.00281226	0.18393
Cfp	679.324	0.84012	0.281638	-2.98298	0.00285455	0.184845
Cyp11a1	45.6431	-2.04639	0.686102	2.98262	0.00285788	0.184845
L3hypdh	53.424	-1.83008	0.613349	2.98375	0.00284741	0.184845
Gm15996	5.99356	-6.72472	2.25832	2.97775	0.00290373	0.18712
Fsd2	8.56228	6.62083	2.22788	-2.97181	0.00296049	0.190079
Pitpnc1	2045.54	-0.537003	0.18128	2.96228	0.00305375	0.195351
Cd33	1226.57	0.538498	0.18196	-2.95942	0.00308216	0.195756
Zfp608	2938.04	-0.455151	0.153799	2.9594	0.00308242	0.195756
Apobec1	273.562	0.78544	0.266204	-2.95052	0.00317242	0.200022
Gm37943	5.76645	-6.86792	2.32701	2.95139	0.00316344	0.200022
Lag3	178.04	1.1959	0.406023	-2.94541	0.00322524	0.2019
Nkiras2	602.581	0.673842	0.228748	-2.94579	0.00322132	0.2019
Cd200r4	102.071	1.21947	0.414709	-2.94054	0.00327636	0.20437
Dmd	18.5939	-2.85932	0.97422	2.93498	0.00333566	0.206667
Tgtp2	125.722	1.19038	0.405598	-2.93488	0.00333676	0.206667
Fcho1	3012.42	-0.449372	0.153243	2.93242	0.00336328	0.207576
Nfam1	759.748	0.559704	0.191248	-2.92659	0.00342696	0.210764
Tac4	32.3483	2.1493	0.735374	-2.92273	0.00346979	0.212652
Enpp4	939.525	0.486094	0.166639	-2.91705	0.00353362	0.21506
Il5ra	31.4923	2.28703	0.783777	-2.91795	0.00352336	0.21506
Tor1aip1	1069.62	0.580203	0.199115	-2.9139	0.00356939	0.216486
Cpm	6.10881	-6.26406	2.1556	2.90594	0.00366153	0.21963
Lcp2	3643.6	-0.446882	0.153808	2.90546	0.00366715	0.21963
Mc5r	606.572	-0.699341	0.240496	2.90791	0.00363848	0.21963
Phf11c	52.1352	1.90182	0.654649	-2.9051	0.00367137	0.21963
Cnn3	2074.73	-0.419232	0.144496	2.90134	0.00371574	0.221529
Cenpa	2655.74	-0.413479	0.143066	2.89013	0.00385079	0.227556
Osm	1075.49	0.498582	0.17242	-2.89167	0.00383198	0.227556
Sp110	1789.28	0.480623	0.166321	-2.88973	0.00385579	0.227556
Adamts1	10.4365	-5.44707	1.88992	2.88218	0.00394937	0.230537
Atp5k	455.168	0.761392	0.264655	-2.87693	0.00401567	0.230537
Gm38091	5.64764	-6.25994	2.17515	2.87794	0.00400283	0.230537
Lhcgr	97.8273	-1.50733	0.523464	2.87952	0.00398275	0.230537
Pecam1	2011.17	0.452464	0.157114	-2.87985	0.00397862	0.230537
Pgr	76.2659	-4.04302	1.40594	2.87567	0.00403176	0.230537
Smyd3	913.055	-0.567184	0.197196	2.87624	0.00402443	0.230537
Tlr3	23.218	2.69205	0.935256	-2.87841	0.00399685	0.230537
Xbp1	5662.66	-0.469346	0.162855	2.88199	0.00395169	0.230537
Ccrl2	315.407	0.760531	0.264804	-2.87205	0.00407818	0.232085
Mcf2l	251.691	-1.09083	0.380577	2.86626	0.00415359	0.235612
Cdk14	289.856	0.790652	0.27643	-2.86022	0.00423349	0.23937
D430019H16Rik	8.3552	-5.67724	1.99077	2.85178	0.00434758	0.24503
Cela1	240.486	0.797109	0.27988	-2.84804	0.00439893	0.245556
Cystm1	44.3626	1.83317	0.643506	-2.84873	0.00438947	0.245556
Rasa4	1414.16	-0.708049	0.248586	2.84831	0.00439527	0.245556
Fam46a	139.652	1.14244	0.402129	-2.84098	0.00449754	0.249471
Prkch	3101.61	-0.534907	0.188279	2.84104	0.00449669	0.249471
Clec5a	75.7815	1.72345	0.607578	-2.8366	0.00455974	0.25143
D430018E03Rik	16.7204	-2.89049	1.01904	2.83647	0.00456155	0.25143
Tmem229b	762.341	0.573473	0.202256	-2.83539	0.00457703	0.251492
I830077J02Rik	415.234	0.697698	0.246519	-2.8302	0.00465194	0.254571
Psme1	3516.7	0.499053	0.176375	-2.8295	0.00466209	0.254571
Zfp827	63.2323	-1.78437	0.63205	2.82314	0.00475558	0.258869
Camk1	694.798	0.580124	0.205923	-2.81718	0.00484468	0.260483
Gimap1	3240.02	-0.541868	0.192333	2.81734	0.00484226	0.260483
Igf2r	135.009	-1.23472	0.437871	2.81982	0.00480501	0.260483
Shisa5	9387.77	0.352321	0.12501	-2.81834	0.00482727	0.260483
Chrnb1	270.502	-0.853566	0.303901	2.8087	0.0049742	0.266263
Fyn	1426.18	-0.488929	0.174171	2.80718	0.00499774	0.266263
Sox12	1341.77	-0.473199	0.168554	2.8074	0.00499438	0.266263
Enah	3391.42	-0.479896	0.17106	2.80542	0.00502505	0.266906
Slc6a13	51.9779	1.49151	0.531982	-2.80367	0.0050524	0.267548
Ccdc85c	438.129	-0.59945	0.214038	2.80067	0.00509966	0.26908
Flt3	5470.99	-0.556087	0.198679	2.79892	0.00512739	0.26908
Tmie	70.9536	-1.62894	0.581923	2.79924	0.00512233	0.26908
Gm13886	4.69498	-6.26135	2.23856	2.79705	0.00515717	0.269835
Epb41l1	461.754	-0.695469	0.248788	2.79542	0.00518316	0.270388
Dlk1	80.409	-1.30941	0.46862	2.79418	0.00520311	0.270623
Il12a	710.118	-0.627987	0.225049	2.79044	0.00526366	0.272158
Nt5c	534.501	0.712777	0.25538	-2.79104	0.00525389	0.272158
Gm26819	11.0736	-4.72331	1.69344	2.78919	0.00528407	0.272409
AC061963.1	91.1479	-1.38116	0.496209	2.78342	0.00537892	0.275563
AC157566.3	4.44467	-6.32761	2.27359	2.7831	0.00538428	0.275563
Col20a1	7.04705	-5.7775	2.07736	2.78118	0.0054162	0.275563
Slc13a2	9.42405	4.37254	1.57245	-2.78072	0.00542384	0.275563
Vps33b	547.802	-0.603816	0.217109	2.78117	0.00541639	0.275563
Spaca9	66.673	1.33464	0.480788	-2.77595	0.00550409	0.278831
Atp2b4	3391.85	-0.480526	0.173214	2.77418	0.00553411	0.279544
Gjb3	249.99	-0.751126	0.271045	2.77122	0.00558467	0.279924
Ifi203-ps	303.964	0.774732	0.279592	-2.77094	0.00558954	0.279924
P2rx3	259.126	0.78473	0.283028	-2.77262	0.00556069	0.279924
Kif21b	2947.95	-0.450081	0.16277	2.76514	0.00568978	0.283579
Pim1	11643.5	-0.441202	0.159575	2.76485	0.00569488	0.283579
Npnt	9.09867	-5.32104	1.92961	2.75758	0.00582316	0.289145
Gm6592	4.74926	-6.39607	2.32123	2.75547	0.00586079	0.290192
Bend5	61.3452	-1.46846	0.533115	2.7545	0.00587821	0.290235
Sema6c	89.776	-1.28934	0.468701	2.75088	0.00594355	0.292637
Prtn3	888.903	0.636566	0.231578	-2.74882	0.00598094	0.293652
Odc1	5387.48	-0.44331	0.16157	2.74377	0.00607374	0.297376
Zfp518a	748.676	0.515713	0.188082	-2.74196	0.00610742	0.298192
Gm19337	4.51493	-6.6196	2.41639	2.73946	0.00615399	0.299631
Exoc3l2	135.88	0.986242	0.360591	-2.73507	0.00623675	0.302819
Gm26797	10.7445	3.69214	1.35234	-2.73019	0.00632986	0.305647
Rab13	55.7208	1.71433	0.62788	-2.73035	0.00632673	0.305647
Parpbp	334.181	-0.680291	0.24958	2.72574	0.00641571	0.308095
Scube3	140.855	-1.25333	0.459665	2.72662	0.00639869	0.308095
Pex2	474.545	0.636441	0.233601	-2.72448	0.00644032	0.308432
AB124611	43.7309	1.89805	0.69873	-2.71644	0.00659891	0.315166
Apol10b	23.3352	2.99616	1.10446	-2.71278	0.00667219	0.317799
Gm38973	4.53311	6.41206	2.36678	-2.70918	0.00674488	0.319357
Gm45607	4.25062	-6.61292	2.44238	2.70757	0.00677778	0.319357
Trpm2	122.629	1.11547	0.411892	-2.70816	0.00676576	0.319357
Wdpcp	114.712	1.17383	0.43312	-2.71017	0.00672484	0.319357
Fchsd2	1820.03	-0.465862	0.172169	2.70584	0.00681314	0.320163
Pigk	734.127	0.544082	0.201201	-2.70417	0.00684755	0.320919
5430427O19Rik	357.696	0.677407	0.250922	-2.69967	0.00694076	0.323178
Fryl	2437.7	-0.48976	0.181435	2.69937	0.00694712	0.323178
Sel1l3	224.246	-1.12513	0.416841	2.69918	0.00695107	0.323178
Ksr2	29.7533	2.06613	0.766172	-2.6967	0.0070031	0.324737
Hist3h2ba	159.679	-1.06904	0.397544	2.68911	0.00716428	0.331334
Dhdh	229.587	0.892912	0.333774	-2.6752	0.00746842	0.343586
Ptk2	533.93	-0.601036	0.224881	2.67268	0.00752473	0.345271
Prkag2	1496.45	-0.429629	0.160978	2.66887	0.00761069	0.348304
Cd27	783.682	-0.494907	0.185698	2.66512	0.00769603	0.351123
Ogt	6992.9	-0.49107	0.184307	2.66441	0.00771236	0.351123
Fndc4	14.6635	-3.44831	1.29672	2.65925	0.00783143	0.355133
Tacc2	76.6093	-1.2799	0.481377	2.65884	0.00784096	0.355133
Aif1	6.20268	5.59957	2.11278	-2.65033	0.00804134	0.359163
Gngt2	266.589	0.813783	0.306822	-2.65229	0.0079947	0.359163
Malat1	7473.28	-0.469244	0.177109	2.64947	0.00806186	0.359163
Maml3	863.771	-0.600535	0.226576	2.65048	0.00803775	0.359163
Msi2	7725.34	-0.479682	0.181082	2.64899	0.00807338	0.359163
Selp	791.187	0.505466	0.190497	-2.6534	0.00796849	0.359163
Tma7	1749.35	0.444405	0.167638	-2.65097	0.008026	0.359163
Ublcp1	84.2611	1.21117	0.457525	-2.64721	0.00811578	0.360135
Acod1	21.5823	2.9894	1.13051	-2.64429	0.00818632	0.361771
Adgrg5	41.8131	1.83111	0.694556	-2.63638	0.00837969	0.361771
Ccl9	1998.97	0.524862	0.199034	-2.63705	0.00836315	0.361771
Dntt	284.335	-2.47514	0.937738	2.63948	0.00830341	0.361771
Mboat2	1677.71	-0.490619	0.185811	2.64043	0.00828018	0.361771
S100a1	555.289	0.606371	0.229708	-2.63974	0.00829685	0.361771
Stard13	24.5046	-2.22385	0.842685	2.639	0.00831511	0.361771
Tbc1d16	845.976	-0.593811	0.225095	2.63805	0.00833841	0.361771
Trim21	451.639	0.686812	0.259792	-2.6437	0.00820046	0.361771
Vasn	439.401	-0.577957	0.21912	2.63763	0.00834874	0.361771
Zfp760	1841.06	-1.12752	0.427612	2.63679	0.00836949	0.361771
E230025N22Rik	4.42521	-6.11902	2.32413	2.63281	0.00846805	0.362905
Setd7	3316.66	-0.402362	0.15282	2.63292	0.00846533	0.362905
Tcaf1	36.8854	-1.89868	0.720944	2.6336	0.00844849	0.362905
Lyl1	2190.89	-0.433788	0.164858	2.63128	0.00850634	0.363656
Gm47754	7.31055	5.48125	2.08554	-2.62822	0.0085834	0.366058
Ptms	1441.13	0.441039	0.167883	-2.62707	0.00861249	0.366407
Chmp1b	539.786	0.532247	0.202767	-2.62492	0.00866702	0.366946
Fmnl2	2641.39	-0.606888	0.231189	2.62507	0.00866313	0.366946
Bvht	8.59427	-4.07002	1.55421	2.61871	0.00882631	0.371893
Hpgds	92.6143	1.36962	0.523007	-2.61874	0.00882553	0.371893
Epb41l4b	4090.99	-0.503269	0.192434	2.61528	0.00891536	0.374745
Akr1c19	26.2283	-2.08477	0.798337	2.61139	0.00901739	0.376268
BC037032	14.8805	2.89321	1.10839	-2.61027	0.00904708	0.376268
Clec1a	17.9627	3.25788	1.24909	-2.6082	0.00910187	0.376268
Crlf2	1612.34	0.492339	0.188637	-2.60998	0.00905464	0.376268
Fads6	180.847	0.870658	0.333432	-2.6112	0.00902245	0.376268
Gm42515	4.2462	-6.73098	2.58062	2.60828	0.00909977	0.376268
Zfp750	5.91714	-5.66154	2.16956	2.60953	0.00906659	0.376268
Acer3	387.027	0.598621	0.229894	-2.60389	0.00921712	0.380136
BC028777	5.03746	-5.67353	2.18593	2.59547	0.00944604	0.386846
Gm47863	24.3334	2.31656	0.892328	-2.59608	0.00942928	0.386846
Tmem9b	424.485	0.595485	0.229326	-2.59667	0.00941326	0.386846
Cds1	257.357	0.852455	0.328563	-2.59449	0.00947312	0.387051
Insl3	148.376	-1.16133	0.448257	2.59076	0.00957639	0.39036
Mbd4	506.028	-0.565146	0.21867	2.58447	0.00975302	0.396638
Erg	4902.88	-0.430725	0.166883	2.581	0.00985147	0.397872
Gm12185	62.5992	1.40202	0.543086	-2.58158	0.009835	0.397872
Gm12796	9.65158	5.08683	1.97001	-2.58213	0.0098193	0.397872
Irf2bp2	3746.02	-0.367146	0.142535	2.57584	0.00999982	0.402935
AC140462.1	6.29305	-5.56993	2.16804	2.5691	0.0101962	0.405796
Aplp1	40.1631	2.3388	0.910735	-2.56804	0.0102276	0.405796
Asb1	291.153	0.666601	0.25961	-2.5677	0.0102377	0.405796
Dnmt3b	2421.36	-0.400867	0.156205	2.56629	0.0102792	0.405796
Gm5970	26.5738	2.28874	0.889775	-2.57227	0.0101034	0.405796
Itgb5	1981.34	-0.645432	0.251491	2.56642	0.0102755	0.405796
Kif1bp	511.934	0.532453	0.20733	-2.56815	0.0102243	0.405796
Mrpl30	697.734	0.494499	0.192666	-2.56661	0.0102698	0.405796
Ccr1	55.8376	1.53989	0.600586	-2.56398	0.0103478	0.407588
Gm7061	5.84971	5.61042	2.19222	-2.55925	0.0104899	0.412258
Card9	223.591	0.893778	0.349371	-2.55825	0.01052	0.412514
Casc4	432.47	-0.623449	0.243811	2.5571	0.0105549	0.412962
Clca3a1	9.16772	4.3579	1.70651	-2.55369	0.0106589	0.415723
Sstr2	33.8859	-1.69283	0.663015	2.55323	0.0106729	0.415723
Bcam	999.257	-0.570194	0.223657	2.54941	0.0107905	0.419372
Endod1	383.142	0.705684	0.277271	-2.5451	0.0109245	0.421857
Hnf4a	13.1159	-2.91026	1.14283	2.54653	0.01088	0.421857
Med13l	3262.02	-0.42068	0.165295	2.54503	0.0109267	0.421857
Gm19385	16.5563	-2.44741	0.962082	2.54387	0.0109632	0.422335
Polk	562.362	-0.662381	0.260601	2.54174	0.0110303	0.423315
Pomgnt1	605.385	0.521411	0.205156	-2.54153	0.0110369	0.423315
Gm36940	3.79992	-6.62519	2.61016	2.53823	0.0111416	0.425289
Ncam2	76.2006	-1.65098	0.650659	2.5374	0.0111679	0.425289
Ncf2	2242.69	0.373783	0.147422	-2.53545	0.0112302	0.425289
Psmb9	2064.84	0.388744	0.15333	-2.53534	0.011234	0.425289
Sema4a	346.17	0.704711	0.277642	-2.5382	0.0111424	0.425289
Sh2d5	2596.14	-0.354369	0.139733	2.53605	0.0112112	0.425289
Fgr	65.1771	1.65118	0.652682	-2.52983	0.0114116	0.431084
4930480K15Rik	3.68628	-6.32495	2.50387	2.52607	0.0115347	0.433804
Efhd1	62.2004	-1.52007	0.60228	2.52386	0.0116074	0.433804
Gm47664	4.06234	6.05672	2.39972	-2.52393	0.0116052	0.433804
Lmcd1	5.77796	-6.38838	2.52945	2.5256	0.0115502	0.433804
CT030684.3	4.39994	6.06219	2.40706	-2.5185	0.0117856	0.439527
AC174780.1	4.73407	-6.89319	2.74017	2.51561	0.0118828	0.44058
Gm18622	4.69884	-6.44536	2.56234	2.51542	0.0118892	0.44058
Tnfaip2	1083.94	0.482659	0.191872	-2.51553	0.0118854	0.44058
Actn1	1246.57	-0.389574	0.155042	2.5127	0.0119811	0.442944
Scamp1	2090.37	-0.478577	0.190513	2.51204	0.0120036	0.442944
Arl13a	4.46346	5.65336	2.25179	-2.51061	0.0120524	0.44381
9330175E14Rik	32.8938	1.67157	0.666527	-2.50787	0.012146	0.446322
Ddhd1	295.612	-0.62256	0.248391	2.50637	0.0121978	0.447286
Mki67	10970.7	-0.370461	0.148033	2.50256	0.0123299	0.451186
Gm45344	5.43104	-5.45372	2.18816	2.49238	0.0126892	0.463367
Zc3hav1	2750.71	0.376941	0.151408	-2.48957	0.0127899	0.466074
4732496C06Rik	4.37721	6.09194	2.45318	-2.48328	0.0130177	0.470046
Cbx2	777.825	-0.449656	0.180933	2.48521	0.0129475	0.470046
Ctsk	10.7829	-3.81658	1.53762	2.48213	0.0130598	0.470046
Gm22063	6.32313	-5.372	2.16259	2.48405	0.0129896	0.470046
P2ry10	315.323	0.813696	0.327817	-2.48216	0.0130587	0.470046
Tmem37	63.137	-1.39083	0.559895	2.48409	0.0129881	0.470046
Acot11	453.247	-0.560325	0.225999	2.47932	0.0131631	0.470809
Gm26762	19.5793	-2.43781	0.983528	2.47864	0.0131885	0.470809
Snrpd2	2260.83	0.450949	0.181904	-2.47905	0.0131734	0.470809
Ugcg	5975.26	-0.366296	0.147698	2.48003	0.013137	0.470809
Ndufa13	974.646	0.482089	0.194648	-2.47671	0.0132598	0.471816
Zfp704	3106.45	-0.421876	0.170357	2.47643	0.0132705	0.471816
Hist1h1b	80.539	-1.41359	0.57175	2.47238	0.0134216	0.476222
Tmem192	389.378	0.565906	0.229166	-2.46941	0.0135336	0.478849
Ttll7	216.729	-0.930427	0.376848	2.46897	0.0135503	0.478849
D130017N08Rik	181.252	-0.779712	0.316116	2.46654	0.0136427	0.48018
Thsd1	1400.01	-0.44087	0.178713	2.46692	0.0136281	0.48018
Gm44735	3.98305	5.93174	2.40753	-2.46383	0.0137463	0.482856
Gm17745	73.3026	1.23022	0.499924	-2.46081	0.0138623	0.485958
Gm44686	90.733	-1.31753	0.535587	2.45997	0.0138949	0.486128
A230059L01Rik	4.81766	-5.56786	2.2645	2.45876	0.0139419	0.486162
Apbb2	135.286	-1.08314	0.440754	2.45747	0.0139918	0.486162
Cgrrf1	315.717	0.642009	0.261288	-2.45709	0.0140068	0.486162
Gas2l3	1762.48	-0.525504	0.213772	2.45824	0.0139619	0.486162
Fahd1	212.129	0.701265	0.28556	-2.45575	0.0140591	0.48684
Ube2e2	176.935	-0.882281	0.359357	2.45517	0.0140819	0.48684
Hist1h3a	63.2071	-1.27414	0.519535	2.45247	0.0141881	0.489545
Ablim1	2678.25	-0.432554	0.176752	2.44723	0.0143957	0.491722
Bcar1	5.45809	5.91488	2.41541	-2.44881	0.0143327	0.491722
Casp8	2199.28	0.382713	0.156344	-2.44788	0.0143699	0.491722
Cmtm7	4951.45	-0.333137	0.136114	2.44748	0.0143858	0.491722
Osbpl3	601.947	-0.533719	0.218105	2.44707	0.0144022	0.491722
Shb	519.599	-0.552823	0.226017	2.44594	0.0144476	0.491722
Slc12a4	125.065	0.952812	0.389468	-2.44644	0.0144273	0.491722
Ccnd2	3870.76	-0.421238	0.172645	2.4399	0.0146913	0.496199
Gm12500	7.15675	5.39549	2.21212	-2.43906	0.0147255	0.496199
Itgae	21.9081	-2.40509	0.985308	2.44095	0.0146486	0.496199
Map3k5	851.913	0.441548	0.181015	-2.4393	0.0147159	0.496199
Tnfrsf23	68.7287	1.1871	0.486188	-2.44166	0.01462	0.496199
Uchl1	70.8179	-1.19147	0.48861	2.43849	0.014749	0.496199
Gm7904	4.12211	-5.6654	2.32518	2.43654	0.0148284	0.497915
Ndufs4	865.53	0.448734	0.184798	-2.42824	0.0151722	0.508297
Psmc3ip	270.948	0.710784	0.292866	-2.42699	0.0152246	0.508297
Tle6	433.031	0.542388	0.223429	-2.42756	0.0152006	0.508297
Ap1s3	645.18	0.455373	0.188294	-2.41842	0.0155882	0.512585
Bin2	3507.35	-0.341238	0.141384	2.41355	0.0157978	0.512585
Camk2a	3527.13	-0.392251	0.161924	2.42244	0.0154166	0.512585
Cd74	1736.26	0.400184	0.165612	-2.4164	0.0156749	0.512585
Disc1	59.0615	1.30732	0.541926	-2.41235	0.0158501	0.512585
Galc	671.758	-0.542109	0.224043	2.41967	0.0155348	0.512585
Gltp	2291.25	-0.383622	0.158814	2.41555	0.0157115	0.512585
Gm47004	3.48935	-6.11131	2.52755	2.41788	0.0156112	0.512585
Gramd1a	4297.32	-0.414394	0.171387	2.41788	0.0156114	0.512585
Hectd3	412.069	0.554729	0.229816	-2.41379	0.0157874	0.512585
Ivns1abp	10913.7	-0.362383	0.150047	2.41513	0.0157295	0.512585
Nlrc5	1992.68	0.406637	0.168463	-2.41381	0.0157867	0.512585
Psen2	654.041	0.527099	0.217681	-2.42142	0.0154598	0.512585
Scn2a	5.23532	-5.55917	2.30419	2.41263	0.0158378	0.512585
Slc16a2	37.1352	-1.86988	0.773006	2.41898	0.0155641	0.512585
Tcrg-C1	48.621	-1.45348	0.601026	2.41832	0.0155922	0.512585
Vipr2	160.883	-0.807173	0.334394	2.41384	0.0157853	0.512585
Phactr4	1099.43	-0.417841	0.173272	2.41148	0.015888	0.512863
Akt2	1646.35	0.392954	0.163134	-2.40878	0.016006	0.514217
Arl6	144.744	0.853103	0.354492	-2.40655	0.016104	0.514217
Creb3l3	3.82594	-6.38968	2.65743	2.40446	0.0161962	0.514217
Foxd2os	324.853	-0.67572	0.280572	2.40836	0.0160243	0.514217
Gm23753	3.77728	-6.11912	2.54078	2.40836	0.0160244	0.514217
Gm44997	5.88958	5.57005	2.31777	-2.40319	0.0162526	0.514217
Il18	154.231	0.866324	0.35992	-2.40699	0.0160845	0.514217
Ncoa7	1379.29	0.462665	0.192283	-2.40617	0.0161209	0.514217
Pomp	1959.78	0.390089	0.162249	-2.40427	0.0162049	0.514217
Shroom1	17.1825	-2.54443	1.05869	2.40338	0.0162443	0.514217
Tnfaip8l2	504.833	0.578449	0.240615	-2.40404	0.0162149	0.514217
Pbx3	339.041	0.653548	0.272037	-2.40242	0.016287	0.514375
Sdc1	350.883	-0.701731	0.292208	2.40148	0.016329	0.514774
Syp	3.86672	-5.94556	2.47961	2.39779	0.0164945	0.518129
Trim6	252.023	-0.68891	0.287265	2.39817	0.0164771	0.518129
Mthfr	910.457	0.456918	0.190704	-2.39596	0.016577	0.519788
Ankrd49	634.329	0.530274	0.221736	-2.39147	0.0167811	0.524989
Exoc3l	337.843	0.71535	0.299267	-2.39034	0.0168327	0.524989
Nrxn1	308.335	-0.752196	0.314666	2.39046	0.0168272	0.524989
Pld2	522.632	-0.54565	0.228386	2.38916	0.0168871	0.525749
Gm36660	3.93945	-6.19651	2.5948	2.38805	0.0169381	0.525786
Tab2	6225.54	-0.363102	0.152064	2.38783	0.0169482	0.525786
Cisd3	267.1	0.73257	0.306954	-2.38658	0.0170059	0.526642
Abca13	6.68584	4.38264	1.84191	-2.3794	0.0173408	0.526911
Adamtsl3	9.88663	-3.92424	1.64916	2.37954	0.0173341	0.526911
Apol7e	22.5649	2.19448	0.921609	-2.38113	0.0172594	0.526911
Cd302	133.138	0.878823	0.368574	-2.38438	0.0171077	0.526911
Creb5	117.077	1.0145	0.425784	-2.38266	0.017188	0.526911
F2rl2	160.891	0.932318	0.391611	-2.38073	0.0172785	0.526911
Gm28053	74.6879	-1.33211	0.559274	2.38185	0.017226	0.526911
Mpp2	137.419	1.08996	0.457826	-2.38074	0.0172781	0.526911
Pla2g15	620.079	0.502441	0.210795	-2.38356	0.0171462	0.526911
Use1	1470.5	0.419107	0.176147	-2.37931	0.0173453	0.526911
Wee1	1434.61	-0.38414	0.161399	2.38006	0.0173099	0.526911
Rabepk	589.658	0.593056	0.24949	-2.37708	0.0174505	0.529192
Atf7ip	1856	-0.365926	0.154078	2.37494	0.0175518	0.531343
Casp7	881.058	0.456244	0.19242	-2.37108	0.0177361	0.534441
Hist1h1e	126.446	-0.894847	0.377293	2.37176	0.0177038	0.534441
Lax1	653.699	-0.460853	0.194474	2.36974	0.0178004	0.534441
Tgfbi	118.184	1.04951	0.442687	-2.37077	0.017751	0.534441
Ulbp1	225.132	-0.748308	0.315877	2.36898	0.0178371	0.534441
Zfp345	6.83441	-4.08658	1.7247	2.36945	0.0178145	0.534441
Yeats2	1677.62	-0.354099	0.149637	2.36638	0.017963	0.537297
Bicdl1	1788.41	-0.419902	0.177512	2.36548	0.0180065	0.53768
Cxcl2	60.4013	1.49549	0.63286	-2.36307	0.018124	0.540064
Dgat2	44.8472	1.99121	0.843092	-2.36179	0.018187	0.540064
Hk3	323.154	0.7542	0.319297	-2.36207	0.0181734	0.540064
Pclo	9.67642	-3.52588	1.49318	2.36133	0.0182096	0.540064
AC121965.1	651.683	0.497529	0.211731	-2.34982	0.0187827	0.54326
Adam15	966.578	0.401275	0.170629	-2.35174	0.0186858	0.54326
Atp6v0d2	16.1911	-2.44784	1.03835	2.35744	0.0184015	0.54326
Crispld1	79.2942	-1.21378	0.516957	2.34793	0.0188779	0.54326
Ets1	502.091	-0.717513	0.304808	2.35399	0.0185734	0.54326
Gda	37.5322	1.75083	0.74406	-2.35308	0.0186188	0.54326
Gimap1os	139.043	-1.00678	0.428277	2.35077	0.0187347	0.54326
H2-M3	656.206	0.569319	0.241634	-2.35612	0.018467	0.54326
Hjurp	9722.04	-0.368991	0.156699	2.35477	0.018534	0.54326
Irf5	637.259	0.474065	0.201385	-2.35402	0.0185716	0.54326
Mast4	758.853	-0.516286	0.218956	2.35794	0.0183765	0.54326
Mmp19	65.1616	1.64324	0.697335	-2.35646	0.0184501	0.54326
Mob2	1112.48	-0.411508	0.174926	2.35247	0.0186494	0.54326
Myct1	1740.25	-0.531663	0.226279	2.34959	0.018794	0.54326
Nsmce1	1217.52	0.384037	0.163172	-2.35357	0.0185942	0.54326
Rassf2	3074.95	-0.337009	0.143555	2.3476	0.018895	0.54326
Slc22a3	1395.11	-0.386496	0.16465	2.34737	0.0189062	0.54326
Tgif1	966.188	-0.536883	0.228685	2.34769	0.01889	0.54326
Tspan6	62.51	-1.17687	0.500551	2.35115	0.0187155	0.54326
Cntnap1	2046.61	-0.431691	0.184103	2.34483	0.0190356	0.546081
Lacc1	359.848	0.581827	0.248214	-2.34405	0.0190754	0.546329
Hspbap1	65.2993	1.29968	0.555301	-2.3405	0.0192578	0.549357
Prkar1b	11.2905	3.35955	1.4356	-2.34017	0.0192751	0.549357
St3gal1	5121.17	-0.428362	0.18296	2.34129	0.0192174	0.549357
Acp2	396.955	0.538057	0.230137	-2.33798	0.0193881	0.55168
Slc5a3	346.489	-0.674082	0.288395	2.33736	0.0194206	0.551709
Gm9009	5.55392	-4.94907	2.11825	2.3364	0.0194704	0.552227
Gm24439	25.3712	2.40976	1.0323	-2.33436	0.0195771	0.554356
Plekha1	109.367	-0.925837	0.396762	2.33348	0.0196229	0.554757
Cd24a	2178.43	-0.373147	0.160091	2.33084	0.019762	0.556719
Eppk1	4.43725	5.55117	2.38479	-2.32774	0.0199258	0.556719
Gm10463	5.64126	-6.12696	2.63261	2.32733	0.0199476	0.556719
Gm37534	16.749	-2.33918	1.00493	2.32769	0.0199286	0.556719
Gpt2	663.681	-0.471374	0.202588	2.32676	0.0199781	0.556719
Rgs16	4.00717	-5.86417	2.51935	2.32765	0.0199305	0.556719
Slc6a17	3.34043	-6.32358	2.71351	2.33041	0.0197845	0.556719
Stfa1	6.59235	5.29352	2.27292	-2.32895	0.0198617	0.556719
Zswim7	144.78	0.854392	0.366877	-2.32883	0.0198683	0.556719
Kcns1	4.37055	-6.12695	2.636	2.32434	0.0201074	0.559432
Ifi206	172.009	2.80512	1.20728	-2.32351	0.0201517	0.559777
Akr1c12	3098.27	-0.427362	0.184264	2.3193	0.020379	0.560753
Cadm3	370.786	0.771613	0.332983	-2.31727	0.0204889	0.560753
Ccdc114	121.173	-0.859612	0.371285	2.31523	0.0206002	0.560753
Gm15738	7.10969	-4.59913	1.98668	2.31498	0.0206139	0.560753
Gm37010	23.2825	-2.0934	0.904064	2.31555	0.0205829	0.560753
Gm47447	15.3114	2.62211	1.13209	-2.31617	0.0205487	0.560753
Hvcn1	257.418	0.774392	0.333787	-2.32002	0.02034	0.560753
Lrif1	528.11	0.526121	0.226814	-2.31962	0.0203615	0.560753
Ms4a4c	138.553	3.19231	1.37721	-2.31795	0.020452	0.560753
Phospho2	389.996	0.574704	0.248295	-2.3146	0.0206347	0.560753
Plcg1	4442.68	-0.361781	0.156118	2.31735	0.0204847	0.560753
Rhobtb3	1332.2	-0.531789	0.229077	2.32144	0.0202629	0.560753
Rnf39	3.77221	-6.4554	2.78705	2.31621	0.0205466	0.560753
Tigd3	57.9847	-1.21105	0.521909	2.32042	0.0203183	0.560753
Cables1	743.74	-0.491775	0.21254	2.31381	0.0206783	0.561067
Chd5	122.569	1.02896	0.444854	-2.31303	0.0207213	0.561363
Ccnd1	144.111	-0.903025	0.390625	2.31175	0.0207916	0.561951
Gm14230	108.127	0.995691	0.43087	-2.31089	0.0208391	0.561951
Nphp1	391.348	0.511957	0.221503	-2.31128	0.0208172	0.561951
AI480526	205.758	-0.918135	0.397767	2.30822	0.0209869	0.562116
Irf1	873.749	0.438772	0.189987	-2.30948	0.0209168	0.562116
Lurap1	87.6128	-1.07115	0.464083	2.30809	0.0209941	0.562116
Neil3	1055.32	-0.437661	0.189637	2.30788	0.0210056	0.562116
Ptgr1	346.259	0.634214	0.274638	-2.30928	0.0209283	0.562116
Slc35b1	588.444	0.584077	0.253178	-2.30698	0.021056	0.562605
Car2	9665.1	-0.480835	0.208581	2.30527	0.0211515	0.563204
Emilin2	16392.6	-0.300801	0.130508	2.30485	0.0211748	0.563204
Tprgl	1606.42	-0.360941	0.156556	2.3055	0.0211384	0.563204
4930594C11Rik	3.46666	-6.44531	2.79779	2.30371	0.0212389	0.564053
Fhit	40.3673	1.42716	0.620365	-2.30052	0.0214187	0.565633
Gbp4	23.1823	2.34603	1.01979	-2.30052	0.0214191	0.565633
Gpank1	275.281	0.586088	0.254795	-2.30023	0.021435	0.565633
Iigp1	729.83	2.37639	1.0324	-2.3018	0.0213463	0.565633
Slc35d1	227.864	0.694413	0.301945	-2.2998	0.0214597	0.565633
Gm3716	4.57442	-5.76422	2.50917	2.29726	0.0216038	0.567722
Mir146	3.25949	-6.32769	2.75378	2.29782	0.0215722	0.567722
Frmd6	1584.81	-0.446183	0.194461	2.29447	0.0217637	0.569364
Gm48552	3.94797	6.21529	2.7085	-2.29474	0.0217482	0.569364
Smim12	316.093	0.62938	0.27419	-2.29542	0.0217093	0.569364
1500011K16Rik	364.984	0.673394	0.293865	-2.29151	0.0219341	0.57112
Plvap	43.3356	1.42936	0.62389	-2.29104	0.0219612	0.57112
Rpl10-ps3	17.4524	-2.31223	1.00925	2.29105	0.0219607	0.57112
Uqcrb	879.275	0.478941	0.208932	-2.29233	0.0218866	0.57112
Ucp2	8315.17	-0.36521	0.159532	2.28926	0.0220645	0.57211
Ywhaq-ps1	3.10203	-6.25143	2.73038	2.28958	0.0220454	0.57211
Ehd4	1650.07	0.428365	0.187187	-2.28843	0.0221126	0.572509
Mphosph10	657.399	0.574202	0.251108	-2.28668	0.0222146	0.573713
Myd88	687.957	0.483357	0.211395	-2.28651	0.0222245	0.573713
Ddit4	859.715	-0.600678	0.263451	2.28003	0.0226057	0.579162
Garnl3	19.8944	-2.10437	0.923373	2.279	0.0226669	0.579162
Gm12596	10.6293	-2.90432	1.27407	2.27956	0.0226339	0.579162
H2-T10	400.675	0.623647	0.273643	-2.27906	0.0226637	0.579162
Mov10	1781.07	0.38346	0.168022	-2.2822	0.0224778	0.579162
Nrcam	6.4056	5.50055	2.41114	-2.28131	0.0225304	0.579162
Unc45bos	5.42938	5.00702	2.19591	-2.28015	0.0225987	0.579162
Gm47552	9.4739	3.73117	1.63825	-2.27753	0.0227547	0.580561
Cdc42se2	4362.06	-0.373321	0.164011	2.27619	0.0228344	0.581745
4931422A03Rik	128.726	-0.854586	0.375583	2.27536	0.0228843	0.58217
Gm10447	6.133	-5.68602	2.50118	2.27334	0.0230059	0.582759
Gm47644	2.79948	-5.86047	2.5778	2.27343	0.023	0.582759
Mpl	5106.85	-0.406203	0.178683	2.27332	0.0230072	0.582759
Comt	590.136	0.458006	0.201858	-2.26895	0.0232713	0.584382
Fam169a	100.273	-1.03064	0.453791	2.27118	0.023136	0.584382
Gm47154	3.39031	-6.26148	2.75913	2.26937	0.0232457	0.584382
Lonrf3	194.991	-0.802621	0.353737	2.26897	0.0232699	0.584382
Ppp1r11	674.62	0.519444	0.228845	-2.26985	0.0232169	0.584382
Tbx2	4.39819	-5.57676	2.4566	2.27012	0.0232005	0.584382
Gm5173	5.41158	-5.85677	2.58566	2.26509	0.0235069	0.589454
Gm16044	3.38866	5.67107	2.50608	-2.26293	0.0236402	0.591952
Ptpre	4424.44	-0.303813	0.134374	2.26095	0.0237622	0.592466
Sema6b	633.751	0.511225	0.226062	-2.26144	0.023732	0.592466
Slc27a4	384.816	0.613882	0.271493	-2.26113	0.0237512	0.592466
Ier3	4369.95	0.40175	0.17804	-2.25651	0.0240386	0.598506
Cat	3431.67	-0.332486	0.147477	2.25449	0.0241652	0.599104
Gm16534	4.34572	5.53574	2.45493	-2.25495	0.0241365	0.599104
Ndufb11	2101.37	0.369402	0.163817	-2.25497	0.024135	0.599104
Arx	668.631	-0.537093	0.238449	2.25244	0.0242944	0.601459
Taf7	399.333	0.534961	0.237812	-2.24952	0.0244796	0.605188
Bcl11a	3481.23	-0.331165	0.147354	2.2474	0.0246142	0.606634
Mvp	1297.57	0.363224	0.161618	-2.24743	0.0246128	0.606634
Snapc5	236.077	0.622747	0.27715	-2.24697	0.0246419	0.606634
Gm12229	3.18151	-6.0407	2.69016	2.24548	0.0247375	0.607282
Mier3	733.565	0.480252	0.213848	-2.24576	0.0247195	0.607282
Ercc6	683.475	-0.464705	0.207073	2.24416	0.0248222	0.608509
Gm5111	106.345	-0.996313	0.444285	2.24251	0.0249285	0.61026
Dhx40	531.054	0.541589	0.241631	-2.24139	0.0250008	0.61064
Pkd2	627.077	-0.517643	0.230984	2.24104	0.0250237	0.61064
Zyx	4356.56	-0.324502	0.144825	2.24065	0.0250485	0.61064
Gm26531	5.15778	5.71193	2.55195	-2.23826	0.0252042	0.612298
Repin1	1308.35	-0.366984	0.163996	2.23776	0.0252367	0.612298
Zfp568	301.14	0.647658	0.289461	-2.23746	0.0252563	0.612298
Zfp697	18.3756	2.16144	0.965449	-2.23879	0.0251697	0.612298
Pgbd1	15.3259	-2.52423	1.12892	2.23597	0.0253536	0.613356
Syne2	1617.11	-0.534251	0.238961	2.23572	0.0253699	0.613356
Gm16485	3.68006	-5.77985	2.58655	2.23458	0.025445	0.613496
Rassf10	5.79939	-5.04073	2.2558	2.23457	0.0254456	0.613496
Rhno1	530.824	-0.496146	0.222104	2.23385	0.0254929	0.613791
Aspm	1840.69	-0.467306	0.209553	2.23001	0.0257468	0.614994
Capn5	1673.11	0.395064	0.177055	-2.23131	0.0256605	0.614994
Ccdc40	108.253	-0.954051	0.427997	2.2291	0.025807	0.614994
Coa7	172.489	0.892843	0.400433	-2.22969	0.0257678	0.614994
Ctdspl	1064.43	-0.375821	0.168713	2.22758	0.0259088	0.614994
Gm16617	3.76279	-5.67569	2.54818	2.22735	0.025924	0.614994
Gm17705	5.76595	-5.19985	2.32943	2.23224	0.0255993	0.614994
Hist1h2ad	8.2607	3.39621	1.52483	-2.22728	0.0259288	0.614994
Hpn	457.337	-0.631493	0.283473	2.2277	0.0259005	0.614994
Mkl2	764.579	-0.498123	0.223286	2.23087	0.0256895	0.614994
Mycn	6264.77	-0.369554	0.165794	2.22899	0.0258146	0.614994
2310009B15Rik	180.997	0.851422	0.382392	-2.22657	0.0259761	0.615284
Gm43462	9.20024	3.00368	1.35038	-2.22432	0.0261268	0.618017
Lima1	567.092	0.447585	0.201286	-2.22363	0.0261736	0.618289
2810403D21Rik	108.002	-0.928646	0.418301	2.22004	0.0264158	0.619311
Ccnjl	48.7958	-1.27969	0.577324	2.21658	0.0266516	0.619311
Dram1	162.092	0.907875	0.409635	-2.2163	0.0266707	0.619311
Galnt12	128.461	-0.832211	0.375039	2.219	0.026487	0.619311
Gm16755	6.36039	-5.02065	2.26003	2.2215	0.026317	0.619311
Inpp4b	1026.18	-0.458818	0.206781	2.21886	0.0264961	0.619311
Lrrn3	28.4169	-1.65975	0.748708	2.21682	0.0266352	0.619311
Parm1	267.137	-0.703158	0.31663	2.22075	0.0263677	0.619311
Pear1	2123.68	-0.420957	0.189843	2.2174	0.026596	0.619311
Rnf24	717.721	-0.531384	0.23932	2.22039	0.0263922	0.619311
Sox13	606.536	-0.484845	0.218778	2.21615	0.0266815	0.619311
Tlr7	142.763	0.800992	0.36159	-2.21519	0.0267468	0.619311
Tmem205	465.853	0.562898	0.254086	-2.21538	0.0267338	0.619311
Uqcc2	655.072	0.559233	0.2521	-2.2183	0.0265344	0.619311
Vps9d1	341.714	-0.636368	0.286653	2.22	0.0264191	0.619311
Pde4a	609.375	0.476067	0.215133	-2.2129	0.0269047	0.622146
Asna1	721.724	0.521211	0.235669	-2.21162	0.0269929	0.622237
Cdkn1c	130.278	-0.9487	0.429024	2.2113	0.0270152	0.622237
Vwf	220.16	-0.949437	0.429244	2.21188	0.0269748	0.622237
Cebpe	24.4557	1.76415	0.798943	-2.20811	0.0272365	0.624891
Gm45240	3.23251	-6.32357	2.86381	2.2081	0.0272374	0.624891
Sesn1	2840.63	-0.352449	0.159581	2.2086	0.0272027	0.624891
A930002H24Rik	3.69332	-5.87525	2.66546	2.20422	0.0275089	0.628653
Gm38227	4.4698	5.68036	2.57596	-2.20514	0.0274441	0.628653
Gm42578	3.83833	5.8814	2.66811	-2.20433	0.0275009	0.628653
Gm13387	13.0801	-2.71406	1.23178	2.20336	0.0275694	0.628746
Pex11a	109.218	0.881494	0.400108	-2.20314	0.0275848	0.628746
Alpk3	142.329	-0.735013	0.334661	2.19629	0.0280712	0.631236
Cyfip2	6974.56	-0.287276	0.130732	2.19743	0.0279895	0.631236
Ephx1	25.1009	1.97478	0.899218	-2.19611	0.0280839	0.631236
Fstl1	193.998	-1.02803	0.467997	2.19667	0.0280444	0.631236
Gm17147	3.7976	6.0093	2.73707	-2.19552	0.0281262	0.631236
Hspa1a	3.65646	5.57039	2.53284	-2.19926	0.0278592	0.631236
Pcolce	40.0895	-1.36096	0.618732	2.1996	0.0278352	0.631236
Rgs14	328.915	0.612468	0.278959	-2.19555	0.0281244	0.631236
Runx2	2420.32	-0.401948	0.182956	2.19696	0.028023	0.631236
Tbca	1126.73	0.407165	0.185368	-2.19652	0.0280549	0.631236
Tmem219	160.824	0.719933	0.327143	-2.20067	0.0277595	0.631236
Trim25	3018.37	0.301121	0.136846	-2.20044	0.027776	0.631236
G6pdx	1351.99	0.456523	0.208032	-2.19448	0.0282006	0.632098
Gm26740	25.8208	1.79738	0.81937	-2.19361	0.0282634	0.632696
Fcgr2b	648.037	0.561027	0.256004	-2.19148	0.0284172	0.635328
Rpl13-ps1	3.87484	-5.76612	2.6324	2.19045	0.0284919	0.635377
Zfas1	1297.65	0.397516	0.181444	-2.19085	0.0284625	0.635377
Cnp	1145.78	0.399597	0.182715	-2.187	0.0287429	0.636922
Gm42929	38.6937	-1.51191	0.691158	2.18751	0.0287055	0.636922
Kdm5b	2843.08	-0.406384	0.185713	2.18823	0.0286526	0.636922
Pdcd4	1798.87	-0.484487	0.221483	2.18747	0.0287083	0.636922
Prpf38a	807.265	0.423537	0.193646	-2.18717	0.02873	0.636922
Ddx24	2070.02	0.370004	0.169359	-2.18473	0.0289084	0.638169
Ndufv3	1510.2	0.340202	0.155697	-2.18503	0.0288869	0.638169
Pgam1	6472.33	-0.268186	0.122732	2.18512	0.0288797	0.638169
Vpreb2	5.37493	5.23478	2.40097	-2.18027	0.0292371	0.644614
2610307P16Rik	156.071	-0.771772	0.354083	2.17963	0.0292845	0.644848
Gm29114	24.2635	-2.02061	0.927602	2.17831	0.0293826	0.646197
Tada2b	178.721	0.69575	0.319503	-2.1776	0.0294355	0.646548
Capza2	5102	0.338712	0.155723	-2.17509	0.0296234	0.648392
Hyou1	3962.84	0.305989	0.140628	-2.17588	0.0295642	0.648392
Kcnk5	1737.12	-0.350158	0.160993	2.175	0.0296304	0.648392
Gm35202	4.03243	-5.08034	2.33661	2.17423	0.0296876	0.648833
Bpifb5	4.54698	-5.77204	2.65826	2.17136	0.0299038	0.650422
Peg13	1841.74	-0.396936	0.182721	2.17236	0.0298288	0.650422
Rslcan18	10.7021	-3.75858	1.73103	2.1713	0.0299087	0.650422
Tspan14	2453.08	-0.319066	0.146912	2.17181	0.0298697	0.650422
Ppp6r1	6522.05	-0.27418	0.126371	2.16964	0.0300338	0.652334
Nrros	3558.29	-0.344597	0.158894	2.16872	0.030104	0.653049
Mapre3	142.94	-0.976736	0.450896	2.16621	0.0302953	0.656385
1700022I11Rik	6.15576	-5.02048	2.31972	2.16426	0.0304445	0.65692
Frat2	828.311	-0.401758	0.185562	2.16509	0.030381	0.65692
Gm13778	8.29679	3.67771	1.70078	-2.16237	0.03059	0.65692
Gm19721	13.878	2.20606	1.0197	-2.16343	0.0305084	0.65692
Gm24270	175.121	0.830504	0.384233	-2.16146	0.0306597	0.65692
Ift74	206.22	0.632648	0.292634	-2.16191	0.0306249	0.65692
Meis1	2547.97	-0.342156	0.158277	2.16176	0.0306368	0.65692
Pde4d	886.249	-0.468778	0.216926	2.16101	0.0306948	0.65692
Snrpd3	1766.09	0.530854	0.24527	-2.16437	0.030436	0.65692
Zmat2	1535	0.37371	0.172871	-2.16178	0.0306351	0.65692
Acta1	15.5961	2.83314	1.31392	-2.15624	0.0310649	0.659049
BC017158	269.533	-0.642244	0.297919	2.15577	0.031102	0.659049
Fto	1928.82	-0.367039	0.170179	2.15677	0.0310233	0.659049
Gm2415	44.265	-1.23501	0.573118	2.15489	0.0311702	0.659049
Gm25047	19.1414	-2.01594	0.934658	2.15688	0.0310154	0.659049
Grin2d	51.1353	-1.23319	0.571695	2.15708	0.0309994	0.659049
Mrps21	697.725	0.392759	0.182246	-2.1551	0.0311537	0.659049
Susd1	4094.53	-0.366129	0.169689	2.15764	0.0309555	0.659049
Tsnax	1123.53	0.369901	0.171555	-2.15616	0.0310713	0.659049
Zfp14	54.0074	-1.16602	0.540678	2.15659	0.0310379	0.659049
Net1	1158.65	-0.33895	0.157338	2.15429	0.0312178	0.659259
Apcdd1	93.9605	-0.954177	0.443448	2.15172	0.0314192	0.659749
Ccdc149	344.187	-0.531038	0.246775	2.15191	0.0314045	0.659749
Gm43814	4.96086	4.69508	2.18214	-2.1516	0.0314292	0.659749
Il12rb2	251.875	0.682736	0.317134	-2.15283	0.031332	0.659749
Lgals8	1222.32	0.374135	0.173862	-2.15192	0.031404	0.659749
Tmem119	50.3829	1.30545	0.607498	-2.14889	0.0316428	0.662757
Traf3ip2	79.2428	-0.973814	0.453184	2.14883	0.0316481	0.662757
Fbn1	63.4505	1.07572	0.500875	-2.14769	0.0317387	0.663861
Fam78a	869.324	-0.384259	0.179105	2.14543	0.0319181	0.666819
Mapkbp1	297.389	-0.54177	0.252723	2.14373	0.0320547	0.668875
Fis1	1585.29	0.398119	0.18626	-2.13744	0.0325625	0.675668
Irak3	928.093	0.406625	0.190283	-2.13695	0.032602	0.675668
Lpl	147.99	-0.900001	0.421032	2.13761	0.0325488	0.675668
Snord88c	3.27878	5.87204	2.74801	-2.13683	0.0326115	0.675668
Veph1	12.8673	2.68495	1.25609	-2.13755	0.0325533	0.675668
Apmap	512.363	0.507881	0.238002	-2.13394	0.0328477	0.678956
Gm13283	4.20415	-5.68409	2.66333	2.13421	0.0328257	0.678956
Aldh1l2	83.9596	0.992821	0.46536	-2.13344	0.0328883	0.678994
Abcg2	833.913	-0.39388	0.184768	2.13175	0.0330274	0.680173
Dnajb1	1696.66	0.317019	0.148679	-2.13224	0.0329874	0.680173
Gtf2i	8354.24	-0.26728	0.12543	2.1309	0.0330974	0.680173
Pld1	21.2931	2.04141	0.958022	-2.13086	0.0331006	0.680173
Bak1	1107.67	0.412232	0.193542	-2.12994	0.0331765	0.680934
Rbm42	3.95864	-5.33008	2.50581	2.12709	0.0334129	0.684983
Ccdc189	16.7815	2.08702	0.982077	-2.12511	0.0335773	0.686216
Chchd1	834.761	0.416829	0.196136	-2.12521	0.0335693	0.686216
Phlda2	88.3863	-1.14731	0.539923	2.12495	0.0335904	0.686216
Alox5	90.2497	1.00754	0.474608	-2.1229	0.0337626	0.686236
Gm38048	2.99986	5.8626	2.76199	-2.1226	0.0337872	0.686236
Gm43808	3.30417	5.8626	2.76039	-2.12383	0.0336846	0.686236
Ighv1-27	6.98194	-3.28078	1.54507	2.12338	0.0337217	0.686236
Jarid2	1393.4	-0.359022	0.169132	2.12273	0.0337763	0.686236
Peak1	1639.99	-0.386345	0.182087	2.12176	0.0338582	0.686399
Vit	11.0118	2.64686	1.24759	-2.12157	0.0338735	0.686399
5830408C22Rik	57.3439	-1.15478	0.544757	2.11981	0.0340223	0.68703
Cyp2d22	7.77729	4.18011	1.9718	-2.11995	0.0340105	0.68703
Laptm4b	1746.92	-0.46107	0.217425	2.12059	0.0339561	0.68703
Kcnip3	137.435	0.933224	0.440634	-2.11791	0.0341824	0.689282
Mvd	2384.59	0.369135	0.174321	-2.11756	0.0342124	0.689282
Atxn7l1os2	9.4371	-3.09302	1.461	2.11706	0.0342548	0.689343
Gm37352	53.1713	-1.34511	0.635656	2.11611	0.0343358	0.68939
Stac2	3.95422	-5.46356	2.58134	2.11656	0.034297	0.68939
AW011738	116.554	0.941591	0.445583	-2.11316	0.0345867	0.69126
Ccdc77	636.172	-0.425508	0.2013	2.1138	0.0345327	0.69126
Dst	2614.16	-0.435875	0.206167	2.11419	0.0344994	0.69126
Havcr2	261.369	-0.649012	0.307121	2.11322	0.0345822	0.69126
Fam241a	197.669	0.627179	0.296924	-2.11225	0.0346647	0.692031
9630013K17Rik	3.01288	-6.03072	2.86152	2.10753	0.0350721	0.696988
Myo15	44.9777	-1.33324	0.632376	2.10831	0.0350046	0.696988
Pdlim2	639.703	0.472645	0.224232	-2.10784	0.0350446	0.696988
Rpf2	514.87	0.550212	0.261039	-2.10778	0.03505	0.696988
Pnpla6	776.947	-0.386554	0.183507	2.10648	0.0351629	0.698001
Gm13822	13.4492	2.84165	1.34984	-2.10517	0.0352763	0.698669
Gm15133	26.1548	1.6773	0.796578	-2.10563	0.0352367	0.698669
2410015M20Rik	1062.81	0.369222	0.175732	-2.10105	0.0356367	0.700373
Calcrl	1578.15	-0.389826	0.185763	2.09852	0.0358594	0.700373
Chchd10	5.52817	-3.94437	1.87932	2.09883	0.0358319	0.700373
Etv6	8785.01	-0.278867	0.132959	2.09739	0.0359595	0.700373
Fam184a	29.6371	-1.56762	0.74548	2.10283	0.0354804	0.700373
Fbxo6	683.989	0.46556	0.22165	-2.10043	0.0356908	0.700373
Gm13381	4.91796	4.59989	2.19354	-2.09702	0.0359922	0.700373
Gm42517	10.6333	-3.00115	1.42898	2.1002	0.0357109	0.700373
Gm6055	8.14146	-2.89583	1.38094	2.097	0.0359937	0.700373
Hif3a	168.059	-0.76527	0.364482	2.09961	0.0357633	0.700373
Mir3060	4.09556	-5.45155	2.60036	2.09646	0.0360416	0.700373
Per3	913.517	-0.516508	0.245986	2.09975	0.0357513	0.700373
Rev1	616.565	-0.419412	0.199809	2.09907	0.0358109	0.700373
Sec61g	1725.34	0.377684	0.180117	-2.09688	0.0360042	0.700373
Sh3bp5	767.981	-0.426291	0.203298	2.09688	0.0360042	0.700373
Sox5	26.1988	1.79771	0.857044	-2.09757	0.0359431	0.700373
Srrm2	16035.4	-0.325874	0.155279	2.09863	0.0358497	0.700373
Foxo3	4419.59	-0.333608	0.159176	2.09585	0.0360954	0.700643
Gpr174	29.9954	1.58176	0.754918	-2.09528	0.0361463	0.700854
Coro2b	419.252	-0.690662	0.329776	2.09434	0.03623	0.701349
Nptn	856.984	0.420029	0.200578	-2.09409	0.0362518	0.701349
Arfgef3	249.142	-0.637879	0.304813	2.09269	0.0363768	0.70299
Prickle1	207.088	-0.797382	0.38112	2.09221	0.0364201	0.703053
Tanc1	886.021	-0.457987	0.219025	2.09103	0.0365258	0.704317
Chst2	40.8127	-1.58836	0.760389	2.08888	0.0367185	0.705704
Ehmt1	2020.93	-0.306979	0.146927	2.08933	0.0366778	0.705704
Tmem238	212.798	0.704622	0.337282	-2.08912	0.0366971	0.705704
Flt4	20.4062	1.79848	0.861233	-2.08826	0.0367745	0.706007
1810026B05Rik	919.132	-0.484836	0.232939	2.08138	0.0373991	0.707153
AC157931.1	3.36331	-5.86229	2.81208	2.08468	0.0370986	0.707153
Cabp7	3.75674	-5.76609	2.7692	2.08222	0.0373221	0.707153
Cxcr2	125.924	0.738471	0.354009	-2.08602	0.0369767	0.707153
Gm14508	34.2154	-1.43228	0.687708	2.08268	0.0372803	0.707153
Gm44815	4.82786	4.94863	2.37611	-2.08266	0.0372823	0.707153
H2-K1	33258.5	0.26189	0.125734	-2.08288	0.0372617	0.707153
Il6	28.1658	1.64326	0.788637	-2.08367	0.0371901	0.707153
Lmna	232.661	0.641061	0.307237	-2.08653	0.0369305	0.707153
Mta3	1314.27	-0.336059	0.161439	2.08165	0.0373748	0.707153
Rbpms2	273.347	0.587393	0.282011	-2.08287	0.0372632	0.707153
Tfec	643.806	-0.39753	0.190893	2.08248	0.0372991	0.707153
Tgfb1	6780.31	-0.371065	0.178014	2.08447	0.0371177	0.707153
Zfp36l1	264.947	-0.533528	0.25566	2.08686	0.0369004	0.707153
Chmp4b	3028.16	0.33628	0.1618	-2.07836	0.0376758	0.70772
Cux1	3704.47	-0.272193	0.130964	2.07837	0.037675	0.70772
Dlx4os	3.18012	-5.66304	2.72273	2.07991	0.0375337	0.70772
Gm3436	3.07252	5.50548	2.64713	-2.07979	0.0375445	0.70772
Gm45091	11.6337	2.90604	1.39824	-2.07835	0.0376769	0.70772
Klhl22	1064.46	0.372542	0.179281	-2.07797	0.0377117	0.70772
Ndufs8	1056.54	0.413581	0.199017	-2.07812	0.0376984	0.70772
Apol9a	34.6551	4.50258	2.16858	-2.07628	0.0378683	0.709898
Gm37296	3.0656	6.00186	2.89398	-2.07392	0.0380871	0.712477
Zbtb18	2206.15	-0.325188	0.156789	2.07406	0.038074	0.712477
Tmem8	198.515	0.680147	0.328041	-2.07336	0.0381386	0.712679
Ahdc1	1432.15	-0.329128	0.158841	2.07206	0.0382596	0.712783
Cbx6	4879.49	-0.304844	0.147126	2.07199	0.0382662	0.712783
Cd5l	3.05265	-6.52075	3.14665	2.07228	0.0382393	0.712783
2310040G24Rik	56.5115	-1.29165	0.624143	2.06947	0.0385016	0.713379
Gm17529	3.69736	4.92584	2.37981	-2.06984	0.038467	0.713379
Hopx	31.5932	-1.60542	0.77553	2.07009	0.0384438	0.713379
Ifitm1	19089.9	-0.356466	0.172201	2.07005	0.0384475	0.713379
Ripor2	2550.26	-0.344278	0.166266	2.07064	0.0383922	0.713379
Vim	10056.5	-0.267592	0.129369	2.06844	0.038599	0.714427
Ankrd39	142.539	-0.733642	0.355018	2.06649	0.0387821	0.716228
Cxcr4	890.573	-0.418102	0.202405	2.06567	0.0388597	0.716228
Gm15928	4.04135	-5.43941	2.63166	2.06691	0.0387425	0.716228
H2-Q10	3.5266	5.90744	2.85945	-2.06594	0.0388345	0.716228
Gm7645	3.38195	-5.87162	2.8437	2.06478	0.0389441	0.716277
Tcf4	3210.81	-0.327796	0.158746	2.0649	0.0389323	0.716277
2900078I11Rik	2.92247	-6.45795	3.12856	2.06419	0.0389996	0.716547
Gm5129	3.67062	-5.57924	2.70363	2.06361	0.0390546	0.716805
Papss2	253.172	-0.746507	0.361976	2.06231	0.0391782	0.718322
Gm48230	3.18291	-5.68205	2.75702	2.06094	0.0393088	0.719211
Napsa	1887.87	0.310367	0.150574	-2.06122	0.0392818	0.719211
Kit	7755.98	-0.29173	0.141623	2.0599	0.039408	0.720275
Tanc2	808.988	-0.433791	0.210636	2.05943	0.0394528	0.720343
Ak8	4.1303	4.92007	2.39077	-2.05795	0.0395954	0.722193
Slc18a1	69.3267	-1.10239	0.536041	2.05654	0.0397302	0.723898
Psmb2	1911.1	0.365098	0.177569	-2.05609	0.039774	0.723945
Cd96	1430.73	-0.357321	0.173827	2.05562	0.0398196	0.724023
Farsb	1401.02	0.410479	0.200054	-2.05184	0.0401857	0.727696
Fzd8	4.86752	4.72545	2.30326	-2.05163	0.0402053	0.727696
Gm7997	4.35697	-4.87091	2.37476	2.05111	0.0402558	0.727696
Kif23	1794.28	-0.359751	0.175406	2.05096	0.0402707	0.727696
Mgst3	253.374	-0.617702	0.301126	2.05131	0.0402369	0.727696
Nlrc4	32.7459	1.64738	0.802559	-2.05265	0.0401063	0.727696
Gm16364	3.18568	-5.56799	2.71587	2.05017	0.0403477	0.728336
Ctla2b	41.395	-1.52938	0.74646	2.04885	0.0404771	0.72992
Pabpc1	44840.7	-0.234952	0.114763	2.04728	0.0406302	0.730427
Sec13	1178.32	0.379258	0.185249	-2.04729	0.0406298	0.730427
Vsir	1103.51	0.386732	0.188898	-2.0473	0.0406285	0.730427
Acaa2	681.903	0.414033	0.202375	-2.04587	0.0407693	0.732176
Etnk1	4529.31	0.291333	0.142548	-2.04376	0.0409774	0.733152
Glcci1	15.3716	-2.02154	0.988785	2.04446	0.0409077	0.733152
Gm26512	12.6955	2.6103	1.27746	-2.04335	0.0410179	0.733152
Hsp90aa1	18056.8	0.336329	0.164595	-2.04338	0.041015	0.733152
Sfxn2	286.249	0.772904	0.378282	-2.0432	0.0410328	0.733152
Gm26760	4.75184	5.02725	2.46159	-2.04227	0.0411246	0.734044
Batf2	32.0212	1.62691	0.798357	-2.03782	0.0415683	0.734348
Cd93	4566.45	-0.332727	0.163438	2.0358	0.04177	0.734348
Coro2a	3811.39	-0.295509	0.144779	2.0411	0.0412405	0.734348
Dennd1b	826.064	0.392968	0.192878	-2.03739	0.0416107	0.734348
Emc7	1028.98	0.357436	0.175328	-2.03868	0.0414824	0.734348
Esam	299.689	-0.605874	0.296881	2.0408	0.041271	0.734348
Fam107b	7225.64	-0.282225	0.13862	2.03596	0.0417547	0.734348
Gm44210	62.7799	-1.096	0.537553	2.03886	0.0414636	0.734348
Hist1h4i	358.734	0.534781	0.261994	-2.04119	0.0412316	0.734348
Kcnh7	38.1544	1.33243	0.654474	-2.03589	0.0417618	0.734348
Pcdhga5	37.873	1.24326	0.610585	-2.03618	0.0417322	0.734348
Psmb3	1543.94	0.383569	0.188215	-2.03794	0.0415564	0.734348
Samd12	597.453	-0.605175	0.296669	2.0399	0.0413607	0.734348
Scd3	8.74293	3.06922	1.50628	-2.03762	0.0415884	0.734348
Tgm1	475.597	0.42058	0.206252	-2.03916	0.0414345	0.734348
Mboat4	5.20826	-5.03255	2.47309	2.03492	0.0418586	0.735168
Gm15675	161.421	-1.01585	0.499581	2.0334	0.0420118	0.737119
Gm12279	17.9017	-1.95326	0.961839	2.03076	0.0422797	0.737392
Gm15674	37.2364	-1.47147	0.724401	2.03129	0.0422257	0.737392
Gm16061	3.67442	-4.86756	2.39658	2.03105	0.0422501	0.737392
Tnni1	4.0198	4.95444	2.43851	-2.03175	0.0421788	0.737392
Tor1aip2	2420.91	0.301944	0.148674	-2.03091	0.042264	0.737392
Trim37	2445.29	-0.318345	0.15675	2.03091	0.0422639	0.737392
Ehd3	1408.9	-0.524423	0.258465	2.02899	0.0424594	0.739054
Gm43817	8.02176	2.92056	1.43934	-2.0291	0.0424482	0.739054
Tspan7	77.6528	-1.15794	0.571089	2.0276	0.042601	0.740783
Ankfy1	2079.99	0.334432	0.165049	-2.02625	0.0427387	0.740875
Fcmr	3.07877	-5.57251	2.75064	2.0259	0.0427753	0.740875
Gm37298	9.82328	-3.14907	1.55427	2.02608	0.0427568	0.740875
Ksr1	1576.27	-0.352866	0.174074	2.02711	0.0426515	0.740875
Mrpl35	474.138	0.433047	0.213824	-2.02525	0.0428415	0.741289
Acvr2b	175.795	-0.620484	0.306564	2.02399	0.0429708	0.742043
Arl11	420.868	0.4647	0.229734	-2.02277	0.0430967	0.742043
Gna14	10.1921	2.99553	1.48003	-2.02397	0.0429732	0.742043
Hgf	368.79	0.494269	0.244339	-2.02288	0.0430853	0.742043
Nsun7	36.1131	-1.46584	0.724457	2.02336	0.0430362	0.742043
A130048G24Rik	5.59456	-3.80904	1.88475	2.02098	0.0432818	0.74309
Dap	2611.76	-0.386399	0.191203	2.02088	0.043292	0.74309
Gnl2	1644.97	0.314488	0.155645	-2.02054	0.0433272	0.74309
Pik3ap1	1675.72	0.307716	0.152221	-2.02151	0.0432267	0.74309
Mfng	1962.78	-0.322597	0.159709	2.0199	0.0433934	0.743499
AC160637.1	786.941	-0.470246	0.233162	2.01682	0.0437144	0.743621
Atp6v1g1	1755.44	0.33232	0.164658	-2.01824	0.0435662	0.743621
C130051F05Rik	5.31918	-3.98697	1.98347	2.0101	0.0444206	0.743621
Cd4	10.229	2.60129	1.28822	-2.01929	0.0434569	0.743621
Cd72	392.686	-0.53264	0.26445	2.01414	0.0439944	0.743621
Cst3	2740.4	0.340036	0.168597	-2.01686	0.0437106	0.743621
Dmwd	1162.37	-0.341771	0.169988	2.01056	0.0443718	0.743621
Eno1	45546.4	-0.270295	0.134149	2.01488	0.0439174	0.743621
Enpp2	9.92009	2.79969	1.39239	-2.0107	0.0443571	0.743621
Gm10762	57.9242	1.17389	0.583332	-2.01239	0.0441785	0.743621
Gm37422	98.2623	-0.963856	0.477836	2.01713	0.0436823	0.743621
Gm44597	6.50438	-3.73042	1.85213	2.01412	0.0439968	0.743621
Gpr132	1031.95	-0.407436	0.20208	2.01621	0.0437781	0.743621
Impa2	1697.59	-0.304829	0.15157	2.01114	0.0443101	0.743621
Lyz2	3826.94	0.28503	0.141826	-2.00972	0.0444611	0.743621
Mrpl54	640.505	0.460714	0.22912	-2.0108	0.0443471	0.743621
Phlpp1	697.083	-0.389353	0.193114	2.01618	0.0437807	0.743621
Polb	290.329	0.550026	0.273637	-2.01005	0.0444256	0.743621
Pxk	669.269	0.396006	0.196723	-2.01301	0.0441131	0.743621
Rab25	14.1614	2.24416	1.11489	-2.0129	0.0441254	0.743621
Rab8a	2009.98	0.356723	0.177417	-2.01065	0.0443625	0.743621
Riiad1	4.06432	-4.85395	2.41486	2.01003	0.0444276	0.743621
Ripor3	24.5707	1.78351	0.886493	-2.01187	0.044234	0.743621
Snrpg	1665.71	0.329859	0.163726	-2.0147	0.0439363	0.743621
Zfr2	272.579	-0.792729	0.394389	2.01002	0.0444295	0.743621
Pkp4	1421.73	-0.3362	0.16752	2.00692	0.0447578	0.74787
Tbc1d4	748.917	-0.361633	0.180248	2.00631	0.0448233	0.74825
Bicra	1094.45	-0.351278	0.175347	2.00334	0.0451411	0.748601
Lhx2	2.80278	-6.39759	3.19331	2.00344	0.0451305	0.748601
Maff	447.867	0.45287	0.225845	-2.00523	0.0449385	0.748601
Mdga1	1716	-0.332581	0.166035	2.00308	0.0451685	0.748601
Oas1b	167.685	0.84607	0.422419	-2.00292	0.045186	0.748601
Pdk3	2220.14	-0.321978	0.160643	2.00431	0.0450374	0.748601
Slc12a7	1102.49	-0.420515	0.209776	2.00459	0.0450068	0.748601
Crim1	832.372	-0.394911	0.197336	2.00121	0.0453702	0.750079
Dhtkd1	15.3	1.9558	0.97746	-2.0009	0.0454036	0.750079
Lamc1	1270.63	-0.385225	0.192474	2.00144	0.0453451	0.750079
P3h2	11.3139	2.8804	1.4412	-1.99861	0.0456506	0.75345
Bcor	2586.78	-0.273503	0.137356	1.9912	0.0464594	0.758511
Ccdc71l	663.84	0.40759	0.204398	-1.9941	0.0461412	0.758511
Clip3	132.836	-0.883075	0.442776	1.99441	0.0461077	0.758511
Ern1	2630.19	-0.287315	0.144009	1.99512	0.0460302	0.758511
Gm10425	5.39272	4.16643	2.09016	-1.99336	0.046222	0.758511
Gm44950	3.22628	-5.03254	2.52632	1.99204	0.0463667	0.758511
Il11ra1	675.817	0.408298	0.204691	-1.9947	0.0460753	0.758511
Lrrc39	17.9744	1.86943	0.938953	-1.99098	0.0464835	0.758511
Nup43	297.384	0.537273	0.269919	-1.9905	0.0465358	0.758511
Pkig	751.235	0.403275	0.202625	-1.99025	0.0465631	0.758511
Rbm38	1221.99	-0.352087	0.176649	1.99314	0.0462458	0.758511
Rogdi	219.154	0.70806	0.355458	-1.99196	0.0463751	0.758511
Scrn3	143.119	0.683996	0.343664	-1.9903	0.0465577	0.758511
Zfp449	118.836	-0.817278	0.410526	1.99081	0.046502	0.758511
8030474K03Rik	18.7927	2.10209	1.05714	-1.98847	0.0467599	0.759034
Fndc3b	477.738	0.459567	0.231171	-1.988	0.0468117	0.759034
Gm9855	8.52291	-3.30047	1.65954	1.98879	0.0467247	0.759034
Mir466i	4.9771	-4.85047	2.43934	1.98844	0.0467636	0.759034
Thg1l	262.725	0.656204	0.33008	-1.98802	0.0468099	0.759034
Gm11973	3.53995	4.82302	2.42764	-1.98671	0.0469549	0.760122
Nsg2	82.9164	-0.994363	0.500639	1.98619	0.0470124	0.760122
Rpl36-ps12	105.59	0.802962	0.404259	-1.98625	0.047005	0.760122
Uhrf1bp1	815.168	0.401444	0.202154	-1.98583	0.0470523	0.760122
Cep164	529.625	-0.47632	0.240085	1.98397	0.0472592	0.761957
Gm15538	3.43391	-5.96661	3.0085	1.98325	0.0473398	0.761957
Tha1	121.398	0.722009	0.36385	-1.98436	0.0472157	0.761957
Themis2	139.7	0.738333	0.372241	-1.98348	0.0473136	0.761957
Ppil3	229.909	0.581149	0.293223	-1.98194	0.047486	0.76291
Dync2h1	371.626	-0.446172	0.225225	1.98101	0.0475905	0.763636
Selenow	3706.08	0.299048	0.150995	-1.98052	0.0476452	0.763636
Tspo	1175.01	0.381428	0.192604	-1.98037	0.0476619	0.763636
Sptlc2	1586.95	0.324262	0.163809	-1.97952	0.0477579	0.764475
Icam5	3.42471	5.92984	2.99622	-1.9791	0.0478043	0.76452
Gm42572	24.9651	-1.58385	0.800734	1.978	0.0479287	0.765113
Rps21	11803	0.305574	0.154461	-1.97832	0.0478923	0.765113
Spin4	44.4632	1.3168	0.665918	-1.97741	0.0479949	0.765124
Zfp524	51.8464	1.10684	0.559796	-1.97722	0.0480167	0.765124
Gm16565	22.6693	-1.92701	0.974808	1.97681	0.0480631	0.765168
Foxc1	3.04405	6.09506	3.08553	-1.97537	0.0482267	0.767076
Gm15564	10.3524	2.47742	1.25485	-1.97427	0.0483506	0.767653
Zfp39	172.168	0.681013	0.344926	-1.97437	0.0483394	0.767653
Atp1a3	110.546	1.01378	0.513623	-1.97378	0.0484065	0.767845
Firre	3039.69	-0.405347	0.205417	1.97329	0.0484626	0.768041
Gm14305	101.212	0.838105	0.424812	-1.97288	0.048509	0.76808
Bahcc1	2204.83	-0.277809	0.141	1.97028	0.0488063	0.772091
Fbxo16	48.3489	1.1285	0.572921	-1.96973	0.0488694	0.772392
Cnst	491.146	0.423982	0.215539	-1.96707	0.0491748	0.774425
Fam136a	840.645	0.442545	0.22497	-1.96713	0.0491687	0.774425
Trim14	604.357	0.421671	0.214288	-1.96778	0.0490933	0.774425
Ubash3a	156.219	0.808661	0.411023	-1.96743	0.0491332	0.774425
B3gntl1	314.456	-0.512118	0.260663	1.96468	0.0494516	0.778087
Gm47350	2.91076	-5.95071	3.03539	1.96044	0.0499445	0.785093
Ldlrap1	1691.12	-0.332367	0.169568	1.96008	0.0499865	0.785093
Zbtb38	1771.98	-0.409596	0.209076	1.95908	0.0501039	0.786232
Med6	277.12	0.516992	0.264049	-1.95794	0.0502375	0.787624
Kcna7	3.37171	5.76695	2.94644	-1.95726	0.0503168	0.788161
Psma4	2028.17	0.353987	0.180939	-1.95639	0.0504188	0.789054
Dapp1	4463.31	-0.315692	0.161407	1.95588	0.0504791	0.789293
Hcst	199.449	0.615839	0.315015	-1.95495	0.050589	0.790307
Vma21	789.873	0.34324	0.175668	-1.95391	0.0507113	0.791512
Acvrl1	90.9716	1.05308	0.539544	-1.9518	0.0509624	0.794723
Aldoa	33349.6	-0.293869	0.150611	1.95118	0.0510353	0.795153
C130060C02Rik	3.77205	5.04362	2.58782	-1.94899	0.051297	0.795532
Cdh15	3.29978	-5.31165	2.72392	1.95	0.0511758	0.795532
Gm26387	11.9015	-2.31388	1.18707	1.94924	0.0512669	0.795532
Gm32772	3.39883	5.11707	2.62627	-1.94841	0.0513655	0.795532
Hagh	220.862	0.543157	0.278783	-1.94831	0.0513774	0.795532
Orc2	681.356	0.439347	0.225483	-1.94847	0.0513587	0.795532
Tcf7l1	97.8857	-1.00358	0.514582	1.95028	0.0511427	0.795532
Fam161a	5.06728	4.26524	2.18965	-1.94791	0.0514258	0.795579
Brdt	117.448	-0.921868	0.473514	1.94687	0.0515509	0.796436
Gm7079	8.48637	-3.10169	1.59332	1.94669	0.051572	0.796436
1700017B05Rik	2095.37	-0.28167	0.145029	1.94216	0.0521179	0.796836
Abracl	679.539	0.408364	0.210275	-1.94204	0.0521319	0.796836
Atp2b3	6.65143	-4.43659	2.28468	1.94189	0.0521504	0.796836
Atp6v1f	1581.48	0.353859	0.18229	-1.94119	0.0522352	0.796836
Elk4	1537.3	-0.340878	0.175301	1.94453	0.0518318	0.796836
Fbxw17	161.522	0.66059	0.339946	-1.94322	0.0519893	0.796836
Gata1	12.7811	2.10648	1.0853	-1.94092	0.0522675	0.796836
Gm34882	2.74753	-5.77403	2.97478	1.94099	0.0522593	0.796836
Il23r	2.81064	-6.40156	3.29787	1.94112	0.0522438	0.796836
Mreg	7.66352	-3.09886	1.59698	1.94045	0.0523253	0.796836
Ngp	4.36336	4.76158	2.45362	-1.94063	0.0523031	0.796836
Prps2	1838.05	-0.329027	0.169533	1.94079	0.0522843	0.796836
Pxdn	14.1658	2.60238	1.33883	-1.94378	0.0519219	0.796836
Slamf7	19.2662	-1.7192	0.883942	1.94492	0.0517847	0.796836
Stk40	1134.67	0.3189	0.164088	-1.94347	0.0519592	0.796836
Uqcrq	1234.54	0.53256	0.273745	-1.94546	0.0517192	0.796836
Ppp1r9a	579.93	-0.485246	0.250172	1.93965	0.0524224	0.79693
Zfp512b	934.237	-0.340194	0.175375	1.93981	0.0524024	0.79693
Arid1a	6156.06	-0.270847	0.139994	1.9347	0.0530271	0.797953
Dtx4	50.564	-1.23785	0.639713	1.935	0.0529899	0.797953
Dusp10	87.6987	0.960362	0.495972	-1.93632	0.0528281	0.797953
Ggct	143.725	0.752242	0.388037	-1.93858	0.0525524	0.797953
Gm25596	17.1736	-1.96048	1.01196	1.9373	0.0527085	0.797953
Gm26935	6.77967	-2.91929	1.50661	1.93765	0.0526656	0.797953
Gm42721	2.82161	-5.04195	2.60521	1.93533	0.05295	0.797953
Irs2	552.275	-0.538229	0.278208	1.93463	0.053036	0.797953
Klc2	383.492	0.465435	0.240423	-1.9359	0.0528796	0.797953
Rps29	12164.9	0.33689	0.174005	-1.93609	0.0528568	0.797953
Slc2a3	7783.22	-0.372886	0.192653	1.93554	0.0529245	0.797953
Tenm4	56.9415	-1.14861	0.593175	1.93638	0.0528208	0.797953
Gm35339	109.949	-0.954943	0.493741	1.9341	0.0531011	0.798247
4930519L02Rik	927.303	-0.382062	0.197628	1.93324	0.053207	0.798502
Gm38171	2.96096	5.37041	2.77796	-1.93322	0.0532092	0.798502
Tdrp	13.0802	2.08964	1.08178	-1.93167	0.0534002	0.800682
Gm17619	34.835	1.55033	0.803234	-1.93011	0.0535927	0.802025
H2-Q7	6482.01	0.296664	0.153741	-1.92963	0.0536525	0.802025
Pnpt1	984.199	0.445237	0.230624	-1.93057	0.0535358	0.802025
Slc25a38	268.776	0.568299	0.294537	-1.92947	0.0536727	0.802025
Fcgr4	10.0231	2.87136	1.48921	-1.92811	0.0538419	0.803867
Pde7a	1700.22	-0.380437	0.197361	1.92762	0.053903	0.804094
Ap3b1	3327.69	-0.305065	0.158321	1.92687	0.0539954	0.804789
Btn2a2	3.65416	-5.03252	2.61307	1.9259	0.0541168	0.805912
Zfand4	413.976	-0.457668	0.237797	1.92461	0.0542778	0.807624
Gm43336	11.4252	-2.16908	1.12789	1.92314	0.0544629	0.80969
Cobll1	997.689	-0.387523	0.201588	1.92236	0.054561	0.810463
Celf4	26.4438	-1.76059	0.916623	1.92074	0.0547647	0.811025
Git2	3147.31	-0.268696	0.139858	1.9212	0.054706	0.811025
Gm37625	6.61183	-3.21259	1.67271	1.92059	0.054784	0.811025
Hoxa3	135.568	-0.667536	0.347518	1.92087	0.0547483	0.811025
Eif4b	18046.5	-0.248066	0.129233	1.91952	0.0549183	0.812328
B4galt4	397.516	0.46806	0.244021	-1.91812	0.0550964	0.814274
A630091E08Rik	3.7763	-5.03252	2.62894	1.91428	0.0555844	0.815791
Arhgef17	213.735	0.606209	0.316669	-1.91433	0.0555777	0.815791
Atf6	1458.36	0.306651	0.160213	-1.91402	0.0556179	0.815791
D730003K21Rik	3.74308	5.52567	2.88658	-1.91426	0.055587	0.815791
Gm18113	5.16501	4.21395	2.19975	-1.91565	0.0554095	0.815791
Hist3h2bb-ps	7.98115	3.26038	1.70272	-1.9148	0.0555177	0.815791
Lrrc8c	1839.17	-0.316115	0.164934	1.91661	0.0552874	0.815791
Ppp1r18os	5.06612	-4.8711	2.54206	1.9162	0.0553392	0.815791
Snx19	645.039	0.360498	0.188217	-1.91533	0.0554499	0.815791
Zfp184	158.798	0.682475	0.356654	-1.91355	0.0556775	0.815982
Mrc2	9.26509	-2.7839	1.45589	1.91216	0.0558556	0.817909
Grip1	5.86728	-3.62401	1.89586	1.91154	0.0559348	0.818385
Gm45363	8.22364	3.87786	2.02989	-1.91038	0.0560838	0.819197
Gm48194	19.6917	1.80756	0.946177	-1.91039	0.0560835	0.819197
Creb3l2	1392.56	-0.457443	0.239543	1.90965	0.0561784	0.819895
Ndufs6	627.145	0.423529	0.221976	-1.90799	0.0563924	0.821847
Prc1	1569.01	-0.395434	0.207302	1.90753	0.0564525	0.821847
Spata13	2283.47	-0.283725	0.14874	1.90752	0.0564528	0.821847
2310022B05Rik	717.628	0.34187	0.180251	-1.89664	0.0578759	0.822559
4931403G20Rik	3.452	5.38613	2.82751	-1.9049	0.0567934	0.822559
5830418P13Rik	27.9973	-1.60078	0.843444	1.8979	0.0577086	0.822559
Aamp	2120.68	0.285348	0.150224	-1.89948	0.0575018	0.822559
AC163667.1	8.64297	-2.95921	1.55615	1.90163	0.0572202	0.822559
Ankrd37	322.299	-0.589427	0.310097	1.90078	0.0573306	0.822559
Arhgap6	886.091	0.375894	0.197449	-1.90376	0.0569418	0.822559
Calml4	8.99691	2.87048	1.50563	-1.9065	0.0565852	0.822559
Cdkn1b	1946.25	-0.387317	0.203752	1.90093	0.0573118	0.822559
Eef1akmt2	339.279	-0.48043	0.252124	1.90553	0.0567108	0.822559
Erap1	2891.38	0.292604	0.153938	-1.90079	0.0573289	0.822559
Fgd2	492.729	0.464704	0.244756	-1.89865	0.057611	0.822559
Gm17622	4.29661	4.43232	2.3342	-1.89886	0.0575832	0.822559
Gm26749	5.07775	-4.20003	2.21476	1.89638	0.0579095	0.822559
Gm7589	13.4176	-2.10762	1.11062	1.89769	0.0577374	0.822559
Gm8292	43.3268	-1.48817	0.782258	1.90241	0.0571177	0.822559
Hoxa9	1220.08	-0.323027	0.169925	1.901	0.0573018	0.822559
Klhdc4	418.769	0.53086	0.279905	-1.89657	0.057885	0.822559
Marveld1	894.639	-0.379254	0.199655	1.89955	0.0574923	0.822559
Nelfe	1251.54	0.323163	0.169986	-1.90111	0.0572876	0.822559
Ptgs1	711.594	0.453517	0.23868	-1.90011	0.0574193	0.822559
Pyroxd1	78.6315	0.934825	0.490789	-1.90474	0.0568138	0.822559
Rfx7	2835.44	-0.366433	0.192918	1.89942	0.0575092	0.822559
Sem1	1851.44	0.358318	0.188386	-1.90205	0.0571652	0.822559
Setd1b	1201.75	-0.328495	0.173107	1.89764	0.0577433	0.822559
Spns1	567.161	0.481296	0.252502	-1.90611	0.0566361	0.822559
Tesmin	71.303	-0.98587	0.519109	1.89916	0.0575437	0.822559
Tlr4	250.262	0.554614	0.291374	-1.90344	0.0569829	0.822559
Tmem242	935.385	0.354805	0.187071	-1.89664	0.057876	0.822559
Tnnt1	20.4418	2.04926	1.07698	-1.90279	0.057068	0.822559
Cct8	5446.18	0.339527	0.17926	-1.89405	0.0582178	0.825501
Gm26517	7.29535	-2.86434	1.51291	1.89327	0.0583218	0.825501
Mms19	1628.71	-0.293182	0.154856	1.89326	0.0583232	0.825501
Sgsh	380.019	-0.648853	0.34272	1.89325	0.0583251	0.825501
Siva1	964.381	0.426931	0.225526	-1.89304	0.0583521	0.825501
AU020206	2818.58	-0.310354	0.164094	1.89131	0.0585825	0.825693
Dock9	552.315	-0.457693	0.242044	1.89095	0.0586315	0.825693
Mrpl36	632.949	0.446777	0.236169	-1.89177	0.0585221	0.825693
Ntan1	630.283	-0.384741	0.203506	1.89056	0.0586826	0.825693
Prob1	52.2999	1.26311	0.668273	-1.89012	0.0587425	0.825693
Sbf2	440.213	-0.638715	0.337916	1.89016	0.0587367	0.825693
Setdb2	293.217	0.603761	0.319212	-1.89141	0.0585691	0.825693
Smyd4	246.886	0.5971	0.315824	-1.89061	0.0586762	0.825693
B2m	32338	0.299181	0.158321	-1.88971	0.0587966	0.825791
Mak16	278.914	0.551851	0.292308	-1.88791	0.0590387	0.828527
Mrpl58	224.108	0.617082	0.326962	-1.88732	0.059117	0.828963
Atp5e	1719.78	0.357938	0.189872	-1.88516	0.0594088	0.830866
Gm20696	4.53728	-4.74975	2.52159	1.88363	0.0596149	0.830866
Gm26569	2.76334	5.48539	2.91665	-1.88071	0.0600112	0.830866
Gm37549	3.6237	-5.03251	2.67566	1.88085	0.0599925	0.830866
Gm43256	2.82204	-5.33289	2.83472	1.88128	0.0599344	0.830866
Hmces	300.257	0.463454	0.246207	-1.88238	0.0597851	0.830866
Hmgb1-ps8	19.2191	1.92829	1.02441	-1.88235	0.0597879	0.830866
Ier5	2307.04	-0.372897	0.19818	1.88161	0.0598885	0.830866
Junb	8594.07	0.302734	0.160767	-1.88306	0.0596929	0.830866
Madcam1	6.46529	3.12303	1.65649	-1.88533	0.0593849	0.830866
Mtss1	913.05	-0.376735	0.200002	1.88365	0.0596119	0.830866
Ndufs1	1391.62	0.305962	0.162573	-1.882	0.0598355	0.830866
Ndufv2	1741.77	0.280386	0.149011	-1.88165	0.0598837	0.830866
Oasl1	243.764	2.76436	1.46877	-1.88209	0.059824	0.830866
Psma5	2210.53	0.353351	0.187418	-1.88536	0.0593814	0.830866
Capn1	1331.28	0.309325	0.164552	-1.8798	0.0601352	0.83127
Gm14296	7.33569	-2.79687	1.48775	1.87994	0.0601161	0.83127
1810043G02Rik	292.621	0.473001	0.251734	-1.87897	0.0602479	0.832095
Ccne1	199.243	0.78339	0.41707	-1.87832	0.0603373	0.832095
Rcor3	183.246	-0.665479	0.354235	1.87864	0.0602941	0.832095
Gm37084	60.565	-0.97797	0.521088	1.87678	0.0605476	0.833856
Igfals	4.11037	4.73216	2.52154	-1.87669	0.0605602	0.833856
C1ql1	3.24402	-5.65645	3.0155	1.87579	0.0606844	0.834223
Gm43667	15.4495	-1.93708	1.03343	1.87442	0.0608724	0.834223
Map3k6	207.395	0.672488	0.358768	-1.87444	0.0608701	0.834223
Rpl34	17553.8	0.307441	0.164001	-1.87463	0.0608438	0.834223
Serinc5	617.343	-0.505246	0.269368	1.87567	0.0607001	0.834223
Tmem147	869.03	0.435362	0.232142	-1.87541	0.0607361	0.834223
Ccdc8	1180.12	-0.329295	0.175767	1.87348	0.0610023	0.834973
Itgal	5581.72	0.293504	0.156704	-1.87299	0.06107	0.834973
Myl6	4156.83	0.255	0.136145	-1.87301	0.0610672	0.834973
Pcdhgb4	36.4947	1.29206	0.690855	-1.87023	0.0614523	0.838891
Zkscan2	17.7921	-2.21264	1.18303	1.87032	0.0614393	0.838891
Gpr160	92.6218	-0.846249	0.452641	1.86958	0.0615418	0.839459
Fam117b	1189.32	-0.342822	0.183492	1.86832	0.0617176	0.839896
Gm23341	2.90318	-5.55655	2.97349	1.8687	0.061665	0.839896
Xlr3a	57.0827	-1.02617	0.549208	1.86845	0.0617	0.839896
Slc35b3	406.77	-0.413081	0.221174	1.86767	0.0618078	0.840471
Nfat5	3129.29	-0.304575	0.163172	1.86659	0.061959	0.841874
4930439D14Rik	4.29781	-4.65794	2.49914	1.86382	0.0623474	0.842724
Actr6	284.728	0.52516	0.281822	-1.86345	0.0623992	0.842724
Arhgap31	885.729	0.379249	0.203524	-1.86341	0.0624044	0.842724
Cp	91.921	1.10919	0.595362	-1.86305	0.0624553	0.842724
D330023K18Rik	20.9772	1.67322	0.898712	-1.86179	0.0626321	0.842724
Gm29112	3.21682	5.57077	2.98847	-1.86409	0.062309	0.842724
Lhfpl2	205.548	-0.544893	0.292337	1.86392	0.0623332	0.842724
Naip2	555.587	0.410905	0.220716	-1.86169	0.0626466	0.842724
Nenf	559.303	0.464089	0.249244	-1.86199	0.0626049	0.842724
Pga5	3.2309	5.32572	2.85953	-1.86245	0.0625398	0.842724
Pkd1	1705.59	-0.272085	0.145993	1.86369	0.0623659	0.842724
Rap1gap2	22.074	1.67916	0.901375	-1.86289	0.0624784	0.842724
Rgs12	877.5	-0.350608	0.187967	1.86526	0.0621449	0.842724
Gm17194	5.34544	3.82467	2.05591	-1.86033	0.062839	0.844664
Abca7	3435.55	-0.311084	0.167444	1.85784	0.0631923	0.847102
Bex6	367.523	0.488584	0.263113	-1.85694	0.06332	0.847102
Creld2	387.305	0.538545	0.290113	-1.85633	0.063407	0.847102
Haus1	487.046	0.418656	0.225354	-1.85778	0.0632009	0.847102
Metap2	3762.45	0.257554	0.138616	-1.85804	0.0631628	0.847102
Mid2	85.2738	-1.19561	0.643919	1.85677	0.0633443	0.847102
Pan3	3055.18	-0.332723	0.179201	1.8567	0.0633544	0.847102
Slc4a3	4.02574	5.12231	2.75893	-1.85663	0.0633641	0.847102
Slc45a1	3.34398	5.82158	3.13748	-1.8555	0.063525	0.848032
2410004B18Rik	266.219	0.511913	0.277048	-1.84774	0.0646393	0.84821
Antxr1	27.4382	1.70033	0.920651	-1.84687	0.0647655	0.84821
Aox1	2.75865	-5.57032	3.01265	1.84898	0.0644613	0.84821
Ar	13.6372	-2.6237	1.42019	1.84743	0.0646843	0.84821
Bbc3	831.933	-0.410246	0.221312	1.85371	0.0637813	0.84821
Carf	287.28	-0.616123	0.332366	1.85375	0.0637753	0.84821
Fam212a	798.492	-0.350903	0.190033	1.84654	0.0648145	0.84821
Gm10524	94.7833	-0.757383	0.410183	1.84645	0.0648267	0.84821
Gm16225	12.1356	-2.37845	1.28811	1.84646	0.0648257	0.84821
Gm18042	5.96384	3.62574	1.96342	-1.84665	0.0647981	0.84821
Gm20539	4.02361	4.86007	2.63076	-1.8474	0.0646889	0.84821
Gm36298	25.6544	1.40985	0.763598	-1.84633	0.0648449	0.84821
Gm8807	3.21697	-5.54961	2.99512	1.85288	0.0638992	0.84821
Gtf2a1	779.001	0.34953	0.189251	-1.84691	0.0647596	0.84821
Gzmb	142.958	-1.02561	0.555319	1.84689	0.0647634	0.84821
Ifi203	6858.86	0.312241	0.168541	-1.85261	0.0639384	0.84821
Ift27	292.865	0.49392	0.266616	-1.85255	0.0639464	0.84821
Itga4	3101.42	-0.340037	0.184151	1.84652	0.0648171	0.84821
Lta4h	4332.19	-0.258738	0.13971	1.85197	0.0640299	0.84821
Pigl	164.357	-0.766473	0.413884	1.8519	0.0640396	0.84821
Plekha4	37.5794	1.40261	0.756831	-1.85327	0.0638438	0.84821
Psmc2	1478.23	0.3923	0.211532	-1.85457	0.0636579	0.84821
Snhg8	610.756	0.391564	0.211637	-1.85017	0.064289	0.84821
Tgfbr3	1543.74	-0.371285	0.200719	1.84977	0.0643464	0.84821
Yod1	356.995	-0.550254	0.297817	1.84762	0.0646568	0.84821
Zfpm1	2810.29	-0.27414	0.147798	1.85483	0.0636203	0.84821
Gm43484	4.21166	4.57692	2.48003	-1.84551	0.0649638	0.849131
Gm12216	53.2669	1.21605	0.659539	-1.84379	0.0652139	0.850908
R3hdm1	2397.21	-0.277308	0.150416	1.8436	0.0652412	0.850908
Ech1	1710.49	0.333886	0.181231	-1.84232	0.0654277	0.852129
Pde11a	30.2581	1.43039	0.776479	-1.84215	0.0654528	0.852129
Stambpl1	381.651	0.409966	0.222574	-1.84193	0.0654848	0.852129
BE692007	85.0516	0.817517	0.444101	-1.84083	0.0656458	0.852139
Gm37598	2.89926	-5.44912	2.96046	1.84063	0.0656754	0.852139
Klhl23	523.2	0.406351	0.220771	-1.8406	0.06568	0.852139
Tgfbr3l	46.9176	-1.06501	0.57858	1.84073	0.0656615	0.852139
Ppm1e	42.9751	-1.13654	0.61766	1.84008	0.0657566	0.852501
2010107E04Rik	1103.12	0.363093	0.197557	-1.83792	0.0660749	0.853136
Gm38366	14.5461	1.9756	1.07501	-1.83776	0.0660976	0.853136
Lfng	1295.48	-0.328659	0.178778	1.83837	0.0660085	0.853136
Lmbrd2	225.149	0.529574	0.287952	-1.8391	0.0659001	0.853136
Pnmal1	5.06307	-4.42196	2.40476	1.83884	0.0659393	0.853136
Psmg1	805.349	0.412534	0.224476	-1.83776	0.0660974	0.853136
Gm24500	12.9746	-2.12451	1.15666	1.83676	0.0662455	0.854416
Iffo2	184.245	0.574557	0.312928	-1.83607	0.0663474	0.8551
Pla2g7	10.5199	-2.63231	1.43484	1.83456	0.0665711	0.857353
E030042O20Rik	51.6658	-0.986112	0.538138	1.83245	0.0668843	0.858748
Gm16074	3.58931	-4.86416	2.65477	1.83223	0.0669168	0.858748
Magi1	835.889	-0.368931	0.20128	1.83292	0.0668141	0.858748
Mtfp1	89.9339	0.783315	0.427429	-1.83262	0.0668593	0.858748
Pbxip1	1062.52	0.32632	0.178105	-1.83218	0.0669244	0.858748
Gm10729	3.42242	-5.30881	2.89987	1.83071	0.067144	0.860161
Ighv1-58	4.99132	3.90775	2.13498	-1.83035	0.0671979	0.860161
Serf1	150.898	0.668294	0.365162	-1.83013	0.0672307	0.860161
Txnl4b	179.313	0.576156	0.314807	-1.83019	0.0672217	0.860161
Gm14165	19.9157	-2.11604	1.15726	1.82849	0.0674764	0.86018
Gm15743	3.10893	5.04383	2.75897	-1.82815	0.0675263	0.86018
Gm28809	93.2013	0.923073	0.505012	-1.82783	0.0675757	0.86018
Gm37009	2.74258	5.69986	3.11728	-1.82848	0.0674782	0.86018
Magoh	829.154	0.400498	0.219086	-1.82804	0.0675428	0.86018
Nif3l1	568.634	0.46373	0.253437	-1.82977	0.0672848	0.86018
Swi5	2451.96	0.301212	0.16465	-1.82941	0.0673382	0.86018
9130023H24Rik	86.405	0.901311	0.493551	-1.82618	0.0678236	0.862062
Cul4b	1143.5	0.303613	0.166308	-1.8256	0.0679104	0.862062
Gm26724	48.2123	-1.39872	0.765797	1.82649	0.0677769	0.862062
Timp3	452.111	-0.598359	0.327772	1.82554	0.0679203	0.862062
1700016A09Rik	4.85058	-4.43607	2.43072	1.825	0.0680004	0.862454
Col3a1	4.22907	4.50033	2.46696	-1.82424	0.0681155	0.863088
Dnaja1	3403.13	0.317599	0.17412	-1.82402	0.0681489	0.863088
Gm37696	3.57541	-5.01967	2.75332	1.82314	0.0682829	0.863785
Sdf4	3697.21	0.244981	0.134383	-1.82301	0.0683025	0.863785
Atp6v0b	913.574	0.33141	0.181944	-1.8215	0.0685313	0.866054
4930417O13Rik	3.29905	4.84782	2.66242	-1.82083	0.0686325	0.866083
Atp8b5	10.5676	2.31067	1.26889	-1.82102	0.0686039	0.866083
Tspan13	5379.65	-0.35928	0.197421	1.81987	0.0687787	0.86715
Ttll9	6.6157	3.3689	1.85142	-1.81963	0.0688159	0.86715
4931413K12Rik	21.4772	-1.77714	0.977985	1.81715	0.0691944	0.869347
A230103L15Rik	2.88384	4.82919	2.66031	-1.81527	0.069482	0.869347
BC022687	27.2958	1.45381	0.800766	-1.81553	0.0694431	0.869347
Ccdc92	171.174	-0.662757	0.364984	1.81585	0.0693927	0.869347
Gm12902	3.69167	-4.6774	2.57646	1.81544	0.0694568	0.869347
Gm26347	2.90886	-5.45899	3.00404	1.81722	0.069184	0.869347
Gm9844	279.701	-0.514258	0.283299	1.81525	0.0694862	0.869347
Lrrc32	39.9189	-1.47396	0.811093	1.81725	0.0691795	0.869347
Pih1d1	1285.75	0.327713	0.18052	-1.81538	0.0694658	0.869347
Pou1f1	5.06002	-4.43604	2.4418	1.81671	0.0692614	0.869347
Erlin1	970.479	0.312966	0.172661	-1.8126	0.0698931	0.871469
Gab1	400.96	-0.488733	0.26971	1.81207	0.0699751	0.871469
Hist1h1d	227.305	-0.549263	0.303146	1.81188	0.070005	0.871469
Klhl41	2.77473	5.13272	2.83289	-1.81183	0.0700119	0.871469
Plekhg6	36.5953	1.31065	0.723093	-1.81256	0.0698998	0.871469
Pycr1	377.455	-0.472189	0.260368	1.81355	0.0697472	0.871469
Rgsl1	61.056	-0.977778	0.539838	1.81124	0.0701033	0.871469
Selenot	3562.34	0.278652	0.153843	-1.81128	0.0700982	0.871469
Mfsd4a	828.659	-0.377776	0.208652	1.81056	0.0702089	0.872163
Rida	525.703	0.365264	0.201796	-1.81007	0.0702853	0.872494
Hist1h2bh	41.6668	1.12619	0.622388	-1.80947	0.0703778	0.873023
Gcnt2	2433.14	-0.334192	0.18475	1.80889	0.0704683	0.873528
Ccnb2-ps	41.2922	1.08111	0.598608	-1.80604	0.0709121	0.87549
Cftr	5.7097	-3.57756	1.97969	1.80712	0.0707428	0.87549
Foxred2	1508.29	0.28663	0.158706	-1.80605	0.0709113	0.87549
Mrm1	405.069	-0.438694	0.242916	1.80595	0.0709262	0.87549
Ubl7	2518.56	-0.324283	0.179497	1.80662	0.0708208	0.87549
Vegfa	3409.11	-0.311393	0.172312	1.80714	0.0707402	0.87549
Ahsa1	1810.67	0.360369	0.20005	-1.8014	0.07164	0.876449
Aire	3.23403	-5.33296	2.9606	1.80131	0.071654	0.876449
Cdc25b	840.429	-0.395238	0.219188	1.8032	0.0713574	0.876449
Gm26890	16.9923	-1.80995	1.00441	1.80201	0.0715434	0.876449
Gm45353	13.4101	-2.02361	1.12169	1.80407	0.0712206	0.876449
Mrpl19	689.067	0.377825	0.209699	-1.80175	0.0715848	0.876449
Rnf185	478.96	-0.403629	0.223965	1.8022	0.0715139	0.876449
Rufy4	283.292	-0.762485	0.422846	1.80322	0.0713535	0.876449
Sash1	648.259	-0.39247	0.217767	1.80225	0.0715059	0.876449
Sec14l1	718.178	0.339203	0.188242	-1.80195	0.0715531	0.876449
Tmem181a	444.742	0.447412	0.247949	-1.80445	0.0711604	0.876449
Tmem57	1661.19	-0.269524	0.149575	1.80193	0.0715564	0.876449
Ube4b	2603.53	-0.242143	0.134313	1.80282	0.0714166	0.876449
Gm42643	3.39641	-5.17142	2.87154	1.80092	0.0717154	0.876589
Csf1	158.208	0.690691	0.383653	-1.8003	0.0718134	0.876841
Pin4	308.259	0.499056	0.27723	-1.80016	0.0718361	0.876841
Gm14537	6.56075	-3.14644	1.74968	1.79829	0.0721306	0.8786
Gm44428	55.5933	-0.982881	0.546458	1.79864	0.0720759	0.8786
Ubl5	1443.98	0.280195	0.155808	-1.79833	0.0721242	0.8786
Cry2	328.461	-0.464009	0.258131	1.79757	0.0722451	0.878843
Gm15657	287.702	-0.554305	0.30837	1.79753	0.0722508	0.878843
Naprt	245.549	0.494821	0.275574	-1.79561	0.0725574	0.881959
Atp5o	88.8471	0.752408	0.419437	-1.79385	0.0728372	0.882911
Kynu	5.16135	3.39814	1.89347	-1.79466	0.0727074	0.882911
Man1c1	974.315	-0.335045	0.186713	1.79444	0.0727429	0.882911
Xpa	336.216	0.460198	0.256518	-1.79402	0.0728107	0.882911
Gm32742	92.647	-0.863821	0.48187	1.79264	0.0730302	0.884029
Slc39a14	596.961	-0.344236	0.191998	1.79291	0.072987	0.884029
Ccdc91	855.4	-0.418917	0.233792	1.79184	0.0731587	0.884363
Stxbp5	3095.78	-0.288782	0.16116	1.7919	0.0731487	0.884363
Wfs1	125.186	-0.707624	0.395009	1.79141	0.0732272	0.884581
Ffar2	837.826	0.363447	0.203004	-1.79034	0.0733988	0.884716
Il13ra1	47.4048	1.08541	0.606349	-1.79007	0.0734427	0.884716
Mxd3	159.429	0.640772	0.358066	-1.78953	0.0735288	0.884716
Nectin4	263.948	0.613648	0.342718	-1.79054	0.0733677	0.884716
Nmi	464.622	0.477627	0.266912	-1.78946	0.0735412	0.884716
Zmym3	4146.17	-0.307416	0.171715	1.79027	0.0734104	0.884716
Asb7	711.038	-0.376516	0.210681	1.78714	0.073915	0.886218
Btbd3	609.235	-0.448061	0.250761	1.7868	0.0739695	0.886218
Calr3	56.0573	0.93414	0.522513	-1.78778	0.0738109	0.886218
Gm48300	4.84264	-4.60754	2.57858	1.78685	0.073962	0.886218
Olfr56	64.7258	0.87792	0.491199	-1.7873	0.0738891	0.886218
Tmem208	404.787	0.399044	0.223488	-1.78553	0.0741757	0.888081
Gm15873	3.586	4.31858	2.41936	-1.78501	0.0742605	0.88849
Aff3	1542.27	-0.316534	0.178522	1.77308	0.0762148	0.889111
Angptl3	15.9445	1.76522	0.992905	-1.77784	0.0754307	0.889111
Apol9b	113.942	4.14223	2.33385	-1.77485	0.0759233	0.889111
C77080	1174.82	-0.32606	0.183866	1.77336	0.076169	0.889111
Carmil2	2127.55	-0.277031	0.156101	1.77469	0.0759491	0.889111
Cenpm	390.353	0.523956	0.294805	-1.7773	0.0755194	0.889111
CT009518.1	7.5221	2.59001	1.46108	-1.77266	0.0762847	0.889111
Dedd	51.9753	-1.05746	0.595451	1.7759	0.07575	0.889111
Dmpk	62.2798	-1.05488	0.594631	1.77402	0.0760606	0.889111
Dpp7	150.936	0.684605	0.384188	-1.78195	0.0747567	0.889111
Eif2s1	2488.29	0.306822	0.172798	-1.77561	0.0757978	0.889111
Fam13b	739.633	-0.339844	0.191563	1.77406	0.0760534	0.889111
Fkrp	1034.41	0.31657	0.177871	-1.77977	0.0751139	0.889111
Flvcr1	299.496	0.489018	0.275301	-1.7763	0.075683	0.889111
Gm11536	15.7379	-2.03721	1.14557	1.77833	0.0753501	0.889111
Gm12830	2.85194	-5.0357	2.83552	1.77593	0.0757442	0.889111
Gm20045	11.8003	-2.25889	1.27101	1.77724	0.0755281	0.889111
Gm37785	2.64188	-5.45902	3.06869	1.77894	0.0752494	0.889111
Gm37795	123.062	-0.789724	0.442864	1.78322	0.0745507	0.889111
Gm5431	9.09254	2.3302	1.31455	-1.77263	0.0762906	0.889111
Gm7434	5.43347	3.7747	2.11668	-1.78331	0.0745363	0.889111
H3f3a	3722.97	-0.286366	0.16082	1.78066	0.0749682	0.889111
Hax1	1038.75	0.340002	0.191067	-1.77949	0.0751597	0.889111
Hlf	4143.62	-0.721138	0.404414	1.78317	0.0745594	0.889111
Itgad	3.726	4.2348	2.3789	-1.78015	0.075051	0.889111
Mtf2	3060.79	-0.274512	0.154604	1.77558	0.0758017	0.889111
Nsd2	5818.38	-0.241487	0.135524	1.78187	0.0747697	0.889111
Oma1	352.085	0.430726	0.242225	-1.77821	0.0753699	0.889111
Padi4	2093.73	-0.256305	0.144435	1.77454	0.0759737	0.889111
Pdlim7	610.563	-0.348364	0.195263	1.78407	0.0744115	0.889111
Plxnc1	1949.88	-0.388874	0.21904	1.77535	0.0758399	0.889111
Rgs11	417.257	-0.580011	0.326973	1.77388	0.0760827	0.889111
Rnaseh2c	1085.96	0.353873	0.19924	-1.77612	0.0757139	0.889111
Rrp15	642.315	0.469487	0.264762	-1.77324	0.0761883	0.889111
Scd1	7218.25	0.283492	0.159439	-1.77806	0.0753934	0.889111
Sh3tc1	177.724	0.620415	0.34829	-1.78132	0.0748605	0.889111
Spata1	46.4926	1.08112	0.608734	-1.77602	0.07573	0.889111
Tbxa2r	497.794	-0.378462	0.212674	1.77955	0.0751504	0.889111
Tiparp	525.528	0.373599	0.210531	-1.77456	0.0759709	0.889111
Cox5b	1486.97	0.345807	0.195136	-1.77213	0.0763735	0.889484
Hoxb9	40.8317	-1.33601	0.754174	1.77149	0.0764799	0.890133
9430002A10Rik	9.34508	-3.05361	1.72487	1.77034	0.0766703	0.890492
Gm39363	2.65797	5.37944	3.0395	-1.76985	0.0767529	0.890492
Il1r1	3668.97	-0.283053	0.15988	1.77041	0.0766593	0.890492
Ntng2	1028.84	-0.369939	0.209043	1.76968	0.076781	0.890492
Ppp2r3c	658.727	0.361198	0.204106	-1.76966	0.0767841	0.890492
Ptgr2	514.858	0.35957	0.203208	-1.76947	0.0768156	0.890492
Emcn	124.161	-0.776297	0.439358	1.76689	0.0772464	0.891664
Gale	405.133	0.426744	0.241584	-1.76644	0.0773212	0.891664
Milr1	709.025	0.367056	0.207827	-1.76616	0.0773682	0.891664
Myl10	244.899	-0.606336	0.343085	1.76731	0.0771771	0.891664
Pigf	105.671	0.794516	0.449772	-1.76648	0.0773147	0.891664
Pik3r6	28.94	1.66221	0.940564	-1.76725	0.0771868	0.891664
Slc8a1	85.7856	0.755506	0.427294	-1.76812	0.077041	0.891664
Zfp395	2424.65	-0.276247	0.156218	1.76834	0.0770041	0.891664
Znrf1	3907.85	-0.296043	0.167623	1.76613	0.0773746	0.891664
Stard8	269.332	0.46797	0.26503	-1.76572	0.0774422	0.891858
Amacr	140.124	0.611126	0.346171	-1.76539	0.077499	0.891926
Tmsb10	6066.01	-0.269735	0.152852	1.76468	0.0776168	0.892695
Lamp2	4101.3	0.30073	0.170528	-1.76352	0.0778128	0.893175
Snhg12	398.557	0.432609	0.245253	-1.76393	0.0777442	0.893175
Tmem106a	89.4446	0.743754	0.421686	-1.76376	0.0777717	0.893175
Trim59	1342.03	-0.317583	0.180115	1.76323	0.0778624	0.893175
4930422M22Rik	5.19147	-3.69681	2.09893	1.76129	0.0781898	0.895146
Cers6	959.395	0.34764	0.197406	-1.76104	0.0782312	0.895146
Tpm2	56.9286	1.09432	0.621122	-1.76184	0.0780956	0.895146
Ykt6	1340.04	0.341043	0.193664	-1.761	0.0782384	0.895146
Pan2	1039.19	-0.296507	0.168437	1.76034	0.0783494	0.89583
Abhd16a	1010.7	0.347343	0.197456	-1.75909	0.0785619	0.896303
Adgre4	4.38002	4.10744	2.33524	-1.7589	0.0785952	0.896303
Gm37589	8.6994	-2.66274	1.51348	1.75935	0.0785181	0.896303
Gpi1	20807.2	-0.233794	0.132869	1.75958	0.0784793	0.896303
Cd53	2543.76	0.349473	0.198781	-1.75808	0.0787336	0.896714
Cers1	17.0392	-1.80224	1.02504	1.75821	0.0787114	0.896714
Gm15893	57.0662	-1.06113	0.603844	1.7573	0.0788672	0.897069
Inf2	3572.5	-0.262945	0.149618	1.75744	0.0788437	0.897069
Pbdc1	979.14	0.383663	0.218458	-1.75623	0.0790492	0.897974
Slc26a11	407.98	-1.0589	0.602908	1.75632	0.0790343	0.897974
Ndufb9	198.441	0.601335	0.342511	-1.75567	0.0791456	0.898487
Cyp4f17	276.864	-0.561013	0.319646	1.75511	0.0792405	0.898818
Gm10344	2.80279	-4.87482	2.77857	1.75443	0.0793564	0.898818
Gm45453	79.8542	0.826989	0.471397	-1.75433	0.0793731	0.898818
Hsd17b1	100.717	0.710495	0.405003	-1.7543	0.0793799	0.898818
Cfdp1	1161.96	0.352996	0.201352	-1.75313	0.0795795	0.900497
Syne1	796.367	0.365802	0.208729	-1.75252	0.0796844	0.901102
Fam169b	339.762	-0.623113	0.355647	1.75205	0.0797644	0.901425
Pgk1	36691.5	-0.278062	0.158746	1.75162	0.0798394	0.901692
Tmprss4	21.824	-1.92275	1.09794	1.75123	0.0799071	0.901875
Tmem231	159.87	0.565995	0.323324	-1.75055	0.0800239	0.902612
Nxpe2	10.7682	2.67793	1.5319	-1.74811	0.0804454	0.906782
2024-03-06	3646.72	-0.285712	0.163566	1.74677	0.080677	0.907962
Bcl2l14	109.141	0.928633	0.531631	-1.74676	0.0806782	0.907962
Gm42595	52.9921	-0.94038	0.538404	1.74661	0.0807054	0.907962
Phf14	1355.73	-0.266196	0.152436	1.74628	0.0807619	0.908014
Eif6	1464.18	0.418192	0.23956	-1.74567	0.0808684	0.908274
Vezf1	634.125	-0.341684	0.195745	1.74555	0.0808886	0.908274
Rars	1404.07	0.376368	0.215786	-1.74417	0.0811287	0.910387
1700041G16Rik	6.72253	2.84303	1.63147	-1.74262	0.0814004	0.910975
Btbd9	669.953	-0.326765	0.187539	1.74239	0.081441	0.910975
Gm37876	3.47448	-4.34044	2.49044	1.74284	0.0813617	0.910975
Gtf2f1	1303.56	0.326811	0.187472	-1.74326	0.0812889	0.910975
Pdgfc	13.8114	-1.81894	1.0433	1.74346	0.0812537	0.910975
9030624J02Rik	1324.34	0.289151	0.165996	-1.74191	0.0815245	0.911327
2010005H15Rik	3.13247	5.0274	2.88727	-1.74123	0.081643	0.91149
Trub1	692.702	-0.369392	0.212138	1.74129	0.0816331	0.91149
Nid1	3.43459	5.15344	2.96031	-1.74084	0.0817108	0.911666
Gm45449	4.9314	3.55557	2.04407	-1.73945	0.0819548	0.913225
Kcnn4	1300.38	-0.315088	0.181118	1.73968	0.0819151	0.913225
1700030C10Rik	4.76155	4.53379	2.60735	-1.73885	0.0820607	0.913825
4833412K13Rik	6.80773	-2.74913	1.58213	1.73761	0.0822795	0.915098
4930597O21Rik	12.931	2.30009	1.32357	-1.73779	0.0822471	0.915098
Cacna2d2	13.9922	2.0993	1.20894	-1.73648	0.0824783	0.916147
Trim68	410.823	-0.476261	0.274229	1.73673	0.0824356	0.916147
Adgrg7	118.042	0.66249	0.381639	-1.73591	0.0825803	0.916218
Enpp1	152.261	-0.823357	0.474324	1.73586	0.0825893	0.916218
Limk1	1109.2	0.313563	0.18068	-1.73546	0.0826586	0.916407
Apln	96.5706	0.787905	0.454253	-1.73451	0.082828	0.917705
Klf9	240.304	-0.611199	0.352452	1.73413	0.0828944	0.917861
Vwa8	926.838	0.312434	0.180242	-1.73341	0.083022	0.918693
Gm43980	121.248	-0.650612	0.375573	1.73232	0.083217	0.918766
Misp	3.46389	4.62009	2.66653	-1.73262	0.0831625	0.918766
Pf4	2648.37	0.281984	0.16279	-1.7322	0.0832383	0.918766
Prss34	42.6338	-2.76119	1.59361	1.73267	0.0831544	0.918766
4833418N02Rik	146.287	-0.644135	0.372075	1.7312	0.0834169	0.919374
Lgals1	2715.56	0.322877	0.186553	-1.73075	0.0834964	0.919374
Oser1	561.943	0.341204	0.197147	-1.73071	0.0835031	0.919374
Tbc1d2b	916.734	0.377069	0.217794	-1.73131	0.0833962	0.919374
Fgf11	472.426	-0.590667	0.341729	1.72847	0.0839046	0.922635
S100a13	350.412	0.487169	0.281845	-1.7285	0.0838989	0.922635
Mturn	188.257	-0.857043	0.496092	1.72759	0.0840619	0.923785
Aldh2	11703.7	-0.224175	0.129821	1.7268	0.0842035	0.924182
Rab32	651.156	-0.361315	0.209219	1.72697	0.0841737	0.924182
Galnt6os	30.6539	-1.37172	0.79505	1.72533	0.0844689	0.924893
Gm38359	4.80055	-4.5037	2.6096	1.72582	0.0843793	0.924893
Myo1e	496.933	-0.417181	0.241787	1.72541	0.0844544	0.924893
Syt11	363.402	0.555501	0.321979	-1.72527	0.0844794	0.924893
Arap3	1316.83	0.319495	0.185276	-1.72443	0.0846305	0.925888
Gm20139	3.0626	-5.33836	3.09671	1.72388	0.0847287	0.925888
Ocln	28.0315	1.36659	0.792717	-1.72393	0.0847199	0.925888
Gm17088	18.3306	-1.52202	0.883171	1.72336	0.0848237	0.926349
Rpa3	676.437	0.33073	0.191953	-1.72298	0.0848927	0.926525
BB557941	9.70174	3.64103	2.11531	-1.72127	0.0852017	0.928741
Usb1	723.573	0.339435	0.197169	-1.72154	0.0851525	0.928741
Arl1	1955.8	0.258365	0.150149	-1.72072	0.0853009	0.929244
Mybphl	3.12632	5.23608	3.04349	-1.72042	0.0853567	0.929275
Gm13690	5.12875	-3.56334	2.07174	1.71997	0.0854371	0.929572
Slc25a37	2117.69	-0.320124	0.186165	1.71957	0.0855103	0.929791
4933431E20Rik	46.1987	-1.27136	0.740321	1.7173	0.0859236	0.932551
Itpa-ps1	33.3222	1.27735	0.743631	-1.71772	0.0858477	0.932551
Leng8	2912.43	-0.385943	0.224728	1.71738	0.0859104	0.932551
4921511C10Rik	3.93188	-4.44015	2.58957	1.71463	0.0864137	0.932672
Ctnnbl1	930.233	0.293562	0.171162	-1.71511	0.0863256	0.932672
Gm10384	159.18	0.623481	0.363482	-1.7153	0.0862899	0.932672
Gm31897	11.5527	2.06063	1.20105	-1.7157	0.0862174	0.932672
Nthl1	196.609	0.549801	0.320552	-1.71517	0.0863139	0.932672
Ppp1r15a	1903.68	0.381192	0.222218	-1.7154	0.0862724	0.932672
Rtkn	178.33	-0.615464	0.358597	1.71631	0.086105	0.932672
Sec24d	1377.74	-0.373353	0.217732	1.71474	0.0863931	0.932672
Tmem50b	453.017	0.384064	0.223788	-1.71619	0.0861268	0.932672
Nox1	611.954	0.435167	0.253904	-1.7139	0.0865467	0.933532
Gm13071	17.7634	1.64603	0.960629	-1.71349	0.0866225	0.933776
Adcy6	660.694	-0.378432	0.221067	1.71184	0.0869258	0.933887
Cx3cr1	115.311	0.815188	0.476388	-1.71119	0.0870466	0.933887
Degs1	685.156	0.33528	0.195919	-1.71132	0.0870224	0.933887
Mafa	3.79115	-5.30866	3.10107	1.71188	0.0869186	0.933887
Map2k1	2613.65	0.232424	0.135753	-1.7121	0.0868779	0.933887
Spta1	27.0168	-1.42983	0.834656	1.71308	0.0866986	0.933887
Tars	1753.48	0.353104	0.206358	-1.71112	0.0870591	0.933887
Wwtr1	9.68241	3.57219	2.0872	-1.71148	0.0869934	0.933887
Drap1	2044.39	0.265637	0.155307	-1.71039	0.0871934	0.934662
Gm13244	3.61974	4.84175	2.83166	-1.70986	0.0872913	0.934662
Tsc1	1230.53	-0.26975	0.15776	1.70987	0.0872892	0.934662
2024-03-08	669.317	0.340919	0.199566	-1.7083	0.0875805	0.9347
AC113178.1	151.582	0.566561	0.33199	-1.70656	0.0879039	0.9347
Cngb1	168.086	-0.562504	0.329442	1.70745	0.0877392	0.9347
Fam122b	742.295	-0.319293	0.186819	1.70911	0.0874313	0.9347
Gm13910	8.67532	2.23749	1.30912	-1.70915	0.0874228	0.9347
Gm43668	58.4387	-1.02521	0.600175	1.70819	0.0876015	0.9347
Herpud1	1629.57	-0.254606	0.149232	1.70611	0.0879881	0.9347
Hfe	72.8932	0.824222	0.483046	-1.7063	0.087952	0.9347
Hist1h3h	15.0173	-1.9878	1.1645	1.707	0.0878212	0.9347
Hmg20a	2317.35	-0.29716	0.174077	1.70706	0.0878114	0.9347
Igfbp5	4.56338	4.30108	2.52059	-1.70638	0.087937	0.9347
Mbtd1	2511.52	-0.284759	0.166809	1.70709	0.0878052	0.9347
Ndufaf3	321.155	0.459066	0.268893	-1.70724	0.087777	0.9347
Mmgt2	741.922	0.336753	0.197416	-1.7058	0.0880445	0.934733
Rras2	621.369	-0.434067	0.254591	1.70496	0.0882026	0.935844
Slc27a1	969.157	-0.324088	0.190128	1.70458	0.0882723	0.936018
2810025M15Rik	239.577	0.552067	0.325765	-1.69468	0.0901363	0.936237
4930523C07Rik	482.64	-0.37806	0.2223	1.70067	0.0890044	0.936237
Ace	4.04853	-4.68551	2.76411	1.69512	0.0900518	0.936237
Bcl6	76.8113	0.811608	0.478002	-1.69792	0.089523	0.936237
Casp9	585.574	0.360054	0.212572	-1.69379	0.0903043	0.936237
Cercam	837.287	0.339684	0.199867	-1.69955	0.0892161	0.936237
Clec4a2	12.9609	1.93731	1.13989	-1.69956	0.0892139	0.936237
Cul5	937.86	0.310709	0.182646	-1.70115	0.0889142	0.936237
F730035M05Rik	2.91644	-4.87846	2.86676	1.70173	0.0888054	0.936237
Fam111a	2486.57	0.29381	0.173452	-1.6939	0.0902844	0.936237
Fgf3	84.1991	1.10964	0.652017	-1.70186	0.0887819	0.936237
Galt	364.212	0.408692	0.241109	-1.69506	0.0900649	0.936237
Gm15526	12.264	-2.20567	1.29931	1.69757	0.0895893	0.936237
Gm32256	2.63324	5.06928	2.99131	-1.69467	0.0901385	0.936237
Gm42717	6.6372	3.48726	2.04752	-1.70316	0.0885372	0.936237
Gm45902	176.855	0.535791	0.314454	-1.70388	0.0884037	0.936237
Gm6081	5.91787	-3.26573	1.91803	1.70264	0.0886346	0.936237
Gm6749	3.65324	-4.46262	2.62779	1.69824	0.0894621	0.936237
Il17re	614.291	-0.350275	0.20681	1.69371	0.0903206	0.936237
Josd1	1713.82	-0.250327	0.147507	1.69705	0.0896865	0.936237
Kif17	675.158	-0.35135	0.207031	1.69709	0.0896801	0.936237
Mlph	3.99928	-4.43559	2.61531	1.69601	0.0898841	0.936237
Mvk	803.473	0.417213	0.245652	-1.69839	0.0894349	0.936237
Peg3	4.68437	-4.46263	2.63428	1.69406	0.0902544	0.936237
Prr18	2.99123	-4.84976	2.86341	1.6937	0.0903227	0.936237
Sgpp1	800.69	0.389762	0.229045	-1.70168	0.0888145	0.936237
Slc17a8	42.3875	-1.06897	0.629928	1.69697	0.089702	0.936237
Slc2a6	666.469	0.358636	0.21096	-1.70002	0.0891272	0.936237
Snf8	572.688	0.400531	0.235136	-1.7034	0.0884928	0.936237
Snord98	5.9384	-2.98189	1.75009	1.70385	0.0884082	0.936237
Taf13	231.491	0.578508	0.341399	-1.69452	0.0901659	0.936237
Ttll3	123.761	-0.673787	0.396777	1.69815	0.0894791	0.936237
Tubd1	201.468	0.533044	0.313803	-1.69866	0.0893834	0.936237
Wdr55	484.323	0.432047	0.254065	-1.70054	0.0890301	0.936237
Zeb2os	5.12582	3.35939	1.98043	-1.69629	0.0898304	0.936237
Zfp219	2107.37	-0.284704	0.167224	1.70253	0.0886558	0.936237
Gm45745	10.4411	-2.17339	1.28363	1.69315	0.0904264	0.936483
Phc2	1228.54	0.31566	0.186449	-1.69301	0.0904533	0.936483
4930502E09Rik	5.24926	-3.13365	1.85185	1.69218	0.0906125	0.936548
Gm43545	3.9214	4.76564	2.81579	-1.69247	0.0905566	0.936548
Zfp456	79.0356	0.938086	0.55438	-1.69214	0.0906199	0.936548
Mettl16	717.054	0.401285	0.237242	-1.69146	0.0907497	0.936857
Mrpl46	367.178	0.459147	0.271473	-1.69131	0.0907767	0.936857
Pgap1	25.4647	-1.50707	0.891158	1.69114	0.0908101	0.936857
Adgra2	13.3125	1.95223	1.15495	-1.69031	0.090968	0.936867
Cd55	1088.64	-0.454185	0.268701	1.6903	0.0909714	0.936867
Prkcz	5.60637	-3.21891	1.90376	1.69082	0.0908708	0.936867
4930555A03Rik	167.504	-0.566922	0.336647	1.68403	0.0921765	0.937222
Adarb1	224.806	-0.50424	0.299408	1.68413	0.0921574	0.937222
Amdhd2	351.387	0.517644	0.306619	-1.68823	0.0913666	0.937222
Atp5g2	3336.62	0.258	0.152768	-1.68884	0.0912498	0.937222
Atp6v0e	1215.78	0.313685	0.185937	-1.68705	0.0915942	0.937222
Dll1	4.85031	4.44359	2.63281	-1.68778	0.091454	0.937222
Ergic3	2041.2	0.25576	0.151522	-1.68793	0.0914241	0.937222
Gabpb1	2584.74	-0.258479	0.153484	1.68408	0.0921671	0.937222
Gm10138	55.0458	0.985932	0.584525	-1.68672	0.0916565	0.937222
Gm13522	6.11204	3.86723	2.29646	-1.684	0.0921823	0.937222
Gm18853	10.7818	2.31698	1.37515	-1.68489	0.0920095	0.937222
Gm23248	3.67589	-4.87849	2.8899	1.68812	0.0913888	0.937222
Il1r2	46.1437	0.96823	0.574689	-1.68479	0.092029	0.937222
Ntpcr	448.885	0.41803	0.248126	-1.68475	0.0920365	0.937222
Orm2	5.82533	2.9774	1.76575	-1.6862	0.0917575	0.937222
Papd7	681.915	0.403051	0.238835	-1.68757	0.0914934	0.937222
Pik3c2b	850.429	-0.308057	0.182914	1.68416	0.0921513	0.937222
Ppargc1b	116.593	-0.736542	0.436003	1.6893	0.0911611	0.937222
Rbmx	1309.67	-0.299139	0.177175	1.68838	0.0913377	0.937222
Sh3yl1	15.6491	-2.03435	1.20479	1.68855	0.0913051	0.937222
Tet1	1334.34	-0.330853	0.196321	1.68526	0.0919375	0.937222
Trmt5	379.042	0.403584	0.239351	-1.68616	0.0917645	0.937222
Akirin1	1160.18	0.271055	0.161062	-1.68292	0.0923899	0.937509
Arhgap32	822.65	-0.293896	0.17471	1.68219	0.0925314	0.937509
Cyba	2053.65	0.301075	0.178917	-1.68276	0.092422	0.937509
Gnb3	3.25205	-4.84974	2.88114	1.68327	0.0923227	0.937509
Mcrip2	227.623	0.621115	0.369221	-1.68223	0.0925236	0.937509
Tyms	956.054	0.47808	0.28416	-1.68243	0.0924847	0.937509
Adcy5	6.1311	4.01779	2.38896	-1.68182	0.0926044	0.937707
Gm10305	3.13915	4.88365	2.90485	-1.68121	0.0927226	0.938361
Gm38414	2.91705	-4.67353	2.7809	1.68058	0.0928436	0.938502
Gm47467	27.022	-1.30395	0.775885	1.68059	0.0928417	0.938502
Akip1	348.516	-0.407997	0.242872	1.67988	0.0929798	0.938796
Slain1os	9.99575	-2.15014	1.27983	1.68001	0.0929544	0.938796
4930429F24Rik	8.9719	-2.76981	1.65076	1.6779	0.0933659	0.939487
9530046B11Rik	7.08515	-2.65312	1.58653	1.67228	0.0944692	0.939487
Adgrl4	8914.47	-0.326341	0.194834	1.67497	0.0939394	0.939487
Apeh	1178.67	0.324061	0.193453	-1.67514	0.0939075	0.939487
Bclaf3	891.535	-0.394455	0.235433	1.67545	0.0938463	0.939487
Bdh1	279.886	-0.52649	0.314014	1.67665	0.0936115	0.939487
Erich2os	2.75039	-4.86415	2.90534	1.67421	0.094089	0.939487
Erp29	1651.59	0.280692	0.167917	-1.67161	0.0946022	0.939487
Fads3	415.485	0.370982	0.221611	-1.67403	0.0941252	0.939487
Fam198a	24.7963	-1.44444	0.86166	1.67635	0.0936695	0.939487
Fbxw7	782.497	-0.333844	0.199597	1.67259	0.0944077	0.939487
Foxred1	845.443	0.387486	0.231874	-1.6711	0.0947011	0.939487
Gid4	1506.72	-0.256317	0.152821	1.67724	0.0934955	0.939487
Gigyf1	1374.81	-0.377452	0.225696	1.67239	0.0944468	0.939487
Gm10060	17.042	-1.74778	1.04112	1.67875	0.0932008	0.939487
Gm26180	2.73956	-5.04865	3.02068	1.67136	0.0946502	0.939487
Gm6855	8.57026	-2.36262	1.4143	1.67052	0.094817	0.939487
Gstm2	10.0608	-3.01596	1.80315	1.6726	0.0944053	0.939487
Id1	625.221	0.351844	0.210325	-1.67286	0.0943544	0.939487
Impdh1	1760.45	-0.265929	0.15905	1.67198	0.0945285	0.939487
Kctd14	163.344	-0.541631	0.324068	1.67135	0.0946529	0.939487
Mbd3	2364.34	0.334694	0.199917	-1.67416	0.0940985	0.939487
Med23	1127.93	-0.276193	0.164569	1.67828	0.0932927	0.939487
Mpst	1064.09	-0.322292	0.192291	1.67606	0.0937258	0.939487
Nfatc2	807.303	-0.31864	0.19021	1.67521	0.0938938	0.939487
Numbl	269.758	-0.48166	0.288328	1.67053	0.0948144	0.939487
Pik3cb	306.341	0.494897	0.29622	-1.67071	0.0947795	0.939487
Qprt	63.2259	-0.898355	0.536877	1.6733	0.0942688	0.939487
Rttn	521.85	-0.386534	0.230349	1.67804	0.0933402	0.939487
Sema3g	7.961	6.50025	3.87499	-1.67749	0.0934475	0.939487
Spire2	11.9152	2.32198	1.38697	-1.67414	0.0941035	0.939487
Taf12	380.297	0.434699	0.259615	-1.6744	0.0940522	0.939487
Trim24	1276.8	-0.331949	0.198219	1.67466	0.0940015	0.939487
Elob	1907.66	0.294674	0.176821	-1.66651	0.0956127	0.942365
Mettl21c	5.8845	3.14714	1.88743	-1.66742	0.0954317	0.942365
Msrb3	1700.52	-0.300723	0.180334	1.66759	0.0953971	0.942365
Plod1	264.651	0.478693	0.287046	-1.66765	0.0953846	0.942365
Psma2	2418.72	0.292855	0.175804	-1.6658	0.0957527	0.942365
Psma3	2732.82	0.270546	0.162277	-1.66719	0.0954766	0.942365
Rapgef3	325.043	0.406323	0.24383	-1.66642	0.0956293	0.942365
Slc35a5	309.209	0.483877	0.290184	-1.66749	0.0954179	0.942365
Snapc3	415.308	-0.41423	0.248639	1.66599	0.0957148	0.942365
Svbp	214.388	0.652341	0.39158	-1.66592	0.0957291	0.942365
Tor2a	510.919	0.347851	0.208591	-1.66762	0.0953914	0.942365
Uqcr11	872.775	0.420248	0.252269	-1.66587	0.0957385	0.942365
Ptges2	213.873	0.616537	0.370262	-1.66514	0.095885	0.942609
Srgap2	1844.19	-0.265402	0.159374	1.66527	0.0958579	0.942609
Ltf	261.601	-0.571907	0.343593	1.66449	0.0960145	0.942953
Pcbp4	411.837	0.371373	0.223124	-1.66442	0.0960275	0.942953
2810428J06Rik	11.1101	-2.24916	1.35175	1.66389	0.0961345	0.943327
4930519P11Rik	7.88597	2.69434	1.6208	-1.66235	0.0964424	0.943327
Gm26779	47.199	-0.970251	0.583654	1.66237	0.0964379	0.943327
Gm43075	2.70029	-4.45367	2.67914	1.66235	0.0964421	0.943327
Gm47726	3.2396	4.69148	2.82213	-1.66239	0.0964346	0.943327
Gm47921	2.65038	-5.19788	3.12596	1.66281	0.0963505	0.943327
Tmem164	3184.31	-0.225346	0.135529	1.66272	0.0963694	0.943327
4930455C13Rik	11.8939	2.09719	1.27892	-1.63982	0.101043	0.944059
5033406O09Rik	491.89	0.359893	0.217967	-1.65114	0.0987104	0.944059
Abcc1	4755.6	-0.210785	0.127534	1.65277	0.098378	0.944059
AC117814.1	2.81191	4.73913	2.85659	-1.65901	0.097113	0.944059
Adamts10	2649.33	-0.32022	0.193104	1.65828	0.0972619	0.944059
Agpat4	338.808	-0.490862	0.299901	1.63675	0.101683	0.944059
Arhgap8	2.82806	5.06057	3.07648	-1.64492	0.0999855	0.944059
Armc10	1761.88	-0.243635	0.146697	1.66081	0.0967519	0.944059
Atp5h	2265.05	0.264442	0.160465	-1.64798	0.0993576	0.944059
B4galt5	622.04	0.413833	0.249788	-1.65674	0.0975729	0.944059
Bahd1	845.368	-0.324436	0.196455	1.65145	0.0986471	0.944059
Baz2b	2430.3	-0.297191	0.179814	1.65277	0.0983783	0.944059
BC030499	11.6436	-1.91624	1.16174	1.64945	0.0990551	0.944059
Bloc1s6os	12.0623	-2.46526	1.50668	1.63622	0.101793	0.944059
Bok	22.2513	-1.6276	0.995257	1.63536	0.101975	0.944059
Brcc3	768.25	0.361156	0.217666	-1.65922	0.0970713	0.944059
C1qtnf6	1154.96	0.276793	0.168074	-1.64685	0.0995882	0.944059
Ccdc124	441.961	0.443773	0.268586	-1.65226	0.0984822	0.944059
Cd28	34.953	1.33366	0.815604	-1.63518	0.102011	0.944059
Cd79a	4.68176	-4.0009	2.41259	1.65834	0.0972486	0.944059
Cfap74	9.99611	-2.49059	1.52147	1.63696	0.101638	0.944059
Cln5	584.559	0.335822	0.20458	-1.64152	0.100689	0.944059
Cltb	497.059	0.422307	0.256188	-1.64843	0.0992651	0.944059
Copz2	252.158	0.623919	0.381387	-1.63592	0.101856	0.944059
Creb3	259.609	0.496573	0.302596	-1.64104	0.100788	0.944059
Crnkl1	760.02	0.31376	0.190146	-1.6501	0.0989223	0.944059
Dhrs7	453.653	0.395996	0.239111	-1.65612	0.0976983	0.944059
Dok3	535.013	0.497185	0.303663	-1.63729	0.101569	0.944059
Eef2k	2300.07	-0.242255	0.14747	1.64274	0.100436	0.944059
Eloc	1140.53	0.279312	0.169635	-1.64654	0.0996525	0.944059
Fmnl1	4950.97	-0.23427	0.14148	1.65585	0.0977516	0.944059
Gca	210.267	0.453742	0.276698	-1.63985	0.101037	0.944059
Gm10226	59.8531	-0.841983	0.509282	1.65328	0.0982749	0.944059
Gm12276	21.7052	-1.36154	0.824337	1.65167	0.098601	0.944059
Gm12971	4.73585	3.35805	2.04648	-1.64089	0.10082	0.944059
Gm15154	4.12905	-3.71008	2.25411	1.64592	0.0997813	0.944059
Gm21297	8.92008	2.72796	1.65768	-1.64565	0.0998364	0.944059
Gm23971	3.00438	4.20559	2.55573	-1.64555	0.0998562	0.944059
Gm26637	58.0412	0.911425	0.556092	-1.63898	0.101217	0.944059
Gm26674	5.72272	3.03506	1.85622	-1.63508	0.102033	0.944059
Gm28777	2.92565	-4.44913	2.69087	1.65342	0.0982455	0.944059
Gm29776	8.8432	2.14827	1.30764	-1.64286	0.100412	0.944059
Gm43966	3.94569	-4.65734	2.83073	1.64528	0.0999123	0.944059
Gm48537	10.6743	-2.51722	1.53601	1.6388	0.101255	0.944059
Golgb1	2542.64	-0.346667	0.210615	1.64597	0.0997694	0.944059
Gpc3	45.3527	-1.13786	0.694639	1.63806	0.10141	0.944059
Gpr157	218.412	-0.5478	0.33501	1.63518	0.102012	0.944059
Gstm5	237.324	0.614926	0.374965	-1.63996	0.101014	0.944059
Hexa	1557.34	0.263752	0.160378	-1.64456	0.10006	0.944059
Hid1	551.526	-0.494029	0.299537	1.64931	0.0990845	0.944059
Hint1	3101.87	0.283017	0.170916	-1.65588	0.0977463	0.944059
Idh1	1580.25	0.262432	0.158012	-1.66084	0.0967455	0.944059
Ifitm6	12.7468	2.28375	1.37874	-1.65641	0.0976387	0.944059
Il10	7.20041	2.9492	1.79483	-1.64316	0.100349	0.944059
Il18rap	1373.47	0.263935	0.159669	-1.65301	0.0983297	0.944059
Il1rap	214.295	0.508775	0.310775	-1.63712	0.101606	0.944059
Itgb2	2830.19	0.26019	0.158234	-1.64433	0.100107	0.944059
Jun	3113.91	0.353504	0.215136	-1.64317	0.100348	0.944059
Kif16b	1052.92	-0.303081	0.183588	1.65088	0.0987638	0.944059
Kiz	479.343	0.407703	0.247749	-1.64563	0.0998397	0.944059
Kmt2e	3130.33	-0.283501	0.172068	1.64761	0.0994322	0.944059
Knstrn	1539.57	-0.312636	0.1892	1.65241	0.0984516	0.944059
Lancl1	884.181	0.342555	0.207156	-1.65361	0.0982073	0.944059
Large2	32.4251	-1.36332	0.823138	1.65624	0.0976728	0.944059
Lpcat2	338.697	0.453706	0.276252	-1.64237	0.100514	0.944059
Lyn	1978.04	0.239854	0.145607	-1.64727	0.099503	0.944059
Map4k2	1453.6	-0.314835	0.191786	1.64159	0.100674	0.944059
Mavs	720.17	-0.326231	0.198112	1.6467	0.099619	0.944059
Mppe1	177.945	0.57561	0.348063	-1.65375	0.0981779	0.944059
Mrpl3	1129.84	0.317594	0.19384	-1.63843	0.101332	0.944059
Mtch2	1113.26	0.321584	0.196176	-1.63926	0.101159	0.944059
Nbea	173.321	-0.785891	0.479319	1.6396	0.101089	0.944059
Nfkbiz	1979.8	-0.323853	0.195963	1.65262	0.0984077	0.944059
Nphp3	316.892	-0.401887	0.244915	1.64092	0.100813	0.944059
Nrarp	77.7481	-0.87142	0.526303	1.65574	0.0977747	0.944059
Nrde2	534.805	0.38162	0.231693	-1.64709	0.0995393	0.944059
Nudt19	536.002	0.336206	0.205607	-1.63519	0.10201	0.944059
Otogl	6.85788	-2.60283	1.57379	1.65386	0.0981551	0.944059
Phf21a	2296.7	-0.298366	0.180558	1.65247	0.098439	0.944059
Pi4k2a	915.044	0.306173	0.186999	-1.6373	0.101567	0.944059
Pik3r4	1000.06	-0.311381	0.188766	1.64956	0.0990329	0.944059
Pira2	15.9321	1.71592	1.03749	-1.65392	0.0981444	0.944059
Psmc1	2434.24	0.271779	0.166077	-1.63647	0.101742	0.944059
Psmc4	1340.49	0.38006	0.231821	-1.63945	0.101119	0.944059
Ptprs	4864.47	-0.265548	0.1617	1.64223	0.100543	0.944059
Qrsl1	164.204	0.536505	0.327917	-1.6361	0.101819	0.944059
Rap1gds1	2882.66	-0.225382	0.136967	1.64552	0.0998623	0.944059
Rsl1d1	3466.84	0.249391	0.150974	-1.65188	0.0985587	0.944059
S1pr1	401.752	0.467414	0.285893	-1.63492	0.102065	0.944059
Samd4	46.2312	-1.06511	0.645344	1.65045	0.0988514	0.944059
Sipa1l2	33.4577	1.33241	0.80397	-1.65728	0.097462	0.944059
Slc27a3	63.1746	0.91858	0.553401	-1.65988	0.096938	0.944059
Slfn10-ps	33.0036	1.21725	0.733798	-1.65883	0.0971491	0.944059
Sparc	104.018	-0.98716	0.599739	1.64598	0.0997673	0.944059
Sult2b1	16.3465	-1.628	0.980496	1.66038	0.0968378	0.944059
Supt20	1771.78	-0.27111	0.163157	1.66165	0.0965826	0.944059
Tlr2	189.94	0.498323	0.302448	-1.64763	0.0994283	0.944059
Tomm7	1101.91	0.330853	0.201809	-1.63944	0.101122	0.944059
Tspan18	10.3752	-2.35895	1.42415	1.6564	0.097641	0.944059
Vmp1	1696.86	0.267374	0.161124	-1.65943	0.0970287	0.944059
Zfp169	201.706	-0.510026	0.309137	1.64984	0.0989758	0.944059
Zfp324	275.908	0.449668	0.273684	-1.64302	0.100379	0.944059
Cebpb	553.239	0.342738	0.209955	-1.63243	0.102588	0.945164
Clnkos	3.30046	4.67759	2.86501	-1.63266	0.102541	0.945164
Lamtor4	746.049	0.337745	0.206913	-1.63231	0.102615	0.945164
Lrrc56	130.965	0.685438	0.419601	-1.63355	0.102354	0.945164
Nova2	18.8892	1.63838	1.00372	-1.6323	0.102616	0.945164
Rnf225	24.806	1.32244	0.809532	-1.63358	0.102347	0.945164
Sestd1	462.822	0.372516	0.228037	-1.63357	0.102348	0.945164
Ulk1	1790.08	-0.279068	0.170955	1.63241	0.102594	0.945164
Gm44550	4.99598	3.26484	2.00112	-1.6315	0.102784	0.946221
Traf1	372.689	0.419515	0.25726	-1.6307	0.102953	0.947278
Klhdc2	1341.92	0.261495	0.160432	-1.62994	0.103113	0.947906
Tulp4	79.2162	0.717344	0.440124	-1.62987	0.10313	0.947906
BC005561	195.145	0.485249	0.297874	-1.62904	0.103304	0.949014
Gm47071	163.319	-0.613103	0.376487	1.62848	0.103423	0.949603
H2-K2	335.058	0.450066	0.276565	-1.62734	0.103665	0.951197
Snrk	983.883	-0.309637	0.190324	1.6269	0.103759	0.951197
Ttc7	1775.18	-0.242887	0.14928	1.62706	0.103724	0.951197
Fgl2	480.654	0.403587	0.248121	-1.62657	0.103827	0.951327
4933406C10Rik	46.498	-1.02581	0.631419	1.62461	0.104246	0.951603
Actr3b	283.619	-0.689429	0.424449	1.62429	0.104314	0.951603
Elmo1	4082.92	-0.217675	0.133861	1.62613	0.103922	0.951603
Map3k10	602.984	0.338895	0.208504	-1.62536	0.104085	0.951603
Mxra8	6.00198	2.87333	1.76907	-1.62421	0.104332	0.951603
Slc16a9	177.967	-0.619099	0.381186	1.62414	0.104346	0.951603
St5	11.7843	-1.79731	1.10551	1.62577	0.103998	0.951603
Tmcc2	354.066	0.446171	0.274667	-1.62441	0.104289	0.951603
Tmem216	149.54	0.574613	0.353699	-1.62458	0.104252	0.951603
Srprb	597.579	0.352875	0.217338	-1.62362	0.104457	0.952119
4933440N22Rik	28.954	-1.26133	0.778561	1.62008	0.105215	0.952628
A330074K22Rik	41.159	1.17443	0.725075	-1.61973	0.10529	0.952628
Atxn7l3b	2206.74	-0.249871	0.154192	1.62052	0.105121	0.952628
BC064078	392.809	-0.502966	0.310469	1.62002	0.105229	0.952628
Fam69a	331.286	-0.431374	0.265976	1.62185	0.104835	0.952628
Gch1	576.011	0.321844	0.198467	-1.62166	0.104877	0.952628
Gm12828	14.6474	-1.77671	1.09593	1.62118	0.104978	0.952628
Gm43148	12.4537	1.93147	1.1915	-1.62104	0.105008	0.952628
Gm43692	25.8976	-1.35841	0.838368	1.6203	0.105168	0.952628
Hint2	271.33	0.467475	0.288231	-1.62188	0.10483	0.952628
Ikbkg	1831.71	-0.282361	0.174073	1.62208	0.104785	0.952628
Mfsd13a	2497.77	-0.219621	0.135606	1.61955	0.105328	0.952628
Pimreg	1632.85	-0.264605	0.163304	1.62032	0.105163	0.952628
Tm7sf2	785.396	0.402118	0.247761	-1.62301	0.104588	0.952628
Zmiz2	6725.95	-0.21609	0.133232	1.62191	0.104823	0.952628
Elf4	2109.73	-0.247198	0.152658	1.6193	0.105383	0.952633
Anpep	71.9433	-0.781278	0.482738	1.61843	0.105569	0.953825
Bambi	87.1585	0.7365	0.455638	-1.61642	0.106004	0.954832
Cotl1	2388.45	0.324215	0.200579	-1.6164	0.106008	0.954832
Pex14	176.257	0.530823	0.328339	-1.61669	0.105945	0.954832
Ssr2	2736.09	0.264156	0.163319	-1.61742	0.105787	0.954832
Sytl4	222.902	-0.487642	0.301654	1.61656	0.105973	0.954832
Tgds	230.15	0.492244	0.304453	-1.61681	0.105919	0.954832
Ago1	3372.41	-0.244056	0.151025	1.616	0.106095	0.954834
Avpi1	243.695	0.463517	0.286893	-1.61564	0.106171	0.954834
Spa17	26.473	-1.33481	0.826107	1.61578	0.106141	0.954834
Gm44220	10.8775	2.2586	1.39855	-1.61496	0.106319	0.955674
1700123M08Rik	29.3361	-1.28917	0.800869	1.60971	0.107461	0.955865
AC126028.1	5.39005	3.08283	1.92205	-1.60393	0.108731	0.955865
Actc1	12.4267	3.31169	2.06725	-1.60198	0.10916	0.955865
Add3	1923.58	0.239813	0.149228	-1.60703	0.108048	0.955865
Ankdd1a	3.9302	4.2334	2.62874	-1.61043	0.107305	0.955865
Asgr2	2.81452	-4.87862	3.03245	1.60881	0.107659	0.955865
B3galt2	14.4636	-2.12043	1.32187	1.60411	0.10869	0.955865
Bptf	3585.06	-0.242609	0.15045	1.61255	0.106842	0.955865
Cacnb2	491.454	-0.407958	0.253321	1.61044	0.107301	0.955865
Cct3	5503.8	0.331528	0.206018	-1.60922	0.107569	0.955865
Cdr2l	3.17278	-4.45373	2.77897	1.60266	0.10901	0.955865
Cpeb3	9.56607	2.26207	1.40248	-1.61291	0.106765	0.955865
Ctbs	267.16	0.532132	0.332388	-1.60094	0.109391	0.955865
Espnl	15.4587	1.6042	0.99927	-1.60537	0.108412	0.955865
Gm10282	805.322	0.354657	0.22077	-1.60646	0.108173	0.955865
Gm10778	11.8923	2.08087	1.29973	-1.601	0.109377	0.955865
Gm43769	79.8522	-0.767828	0.475782	1.61382	0.106566	0.955865
Gm48771	4.02623	4.5242	2.82023	-1.60419	0.108671	0.955865
Gm973	2.88843	-4.8496	3.00841	1.61201	0.106959	0.955865
Gnptab	1597.05	0.245842	0.153161	-1.60513	0.108465	0.955865
Gp9	275.064	0.495976	0.308421	-1.60812	0.10781	0.955865
Gsn	2801.41	0.308538	0.192703	-1.60111	0.109353	0.955865
Hdac7	2263.5	-0.244546	0.152326	1.60541	0.108403	0.955865
Heatr5a	3144.32	-0.259027	0.16167	1.60219	0.109113	0.955865
Higd2a	722.926	0.30302	0.187825	-1.61331	0.106677	0.955865
Ighv1-23	53.1875	-1.01426	0.630148	1.60956	0.107493	0.955865
Klf5	22.1168	-1.39992	0.873516	1.60263	0.109016	0.955865
Lsm11	368.609	-0.394698	0.245174	1.60987	0.107427	0.955865
Lsm4	1078.74	0.3823	0.237366	-1.61059	0.107269	0.955865
Mdm2	1737.76	-0.241535	0.150006	1.61017	0.107361	0.955865
Mrpl39	807.328	0.314947	0.195649	-1.60976	0.10745	0.955865
Nckap5los	10.6062	1.8193	1.13122	-1.60826	0.107779	0.955865
Nedd4	27039.5	-0.233491	0.145363	1.60626	0.108217	0.955865
Nfkbil1	182.61	0.543697	0.338914	-1.60424	0.108662	0.955865
Pde1b	187.543	-0.584285	0.363219	1.60863	0.107697	0.955865
Pfdn6	538.998	0.417635	0.260665	-1.60219	0.109113	0.955865
Pld4	290.621	0.476328	0.297444	-1.60141	0.109287	0.955865
Plpp2	423.016	-0.368978	0.229414	1.60835	0.107759	0.955865
Plppr2	71.2428	-0.881397	0.546638	1.6124	0.106876	0.955865
Rps2-ps10	76.5663	-0.771485	0.480207	1.60657	0.108149	0.955865
Sarnp	1260.87	0.264318	0.16415	-1.61022	0.107349	0.955865
Sgsm2	504.98	-0.365842	0.227185	1.61033	0.107327	0.955865
Stamos	13.6992	-1.74442	1.08465	1.60828	0.107775	0.955865
Tmem160	583.517	0.428182	0.265782	-1.61103	0.107173	0.955865
Tmem39a	718.599	-0.304245	0.188762	1.61179	0.107007	0.955865
Tonsl	627.966	-0.404479	0.251298	1.60956	0.107494	0.955865
Traf4	347.165	0.43773	0.272764	-1.60479	0.108539	0.955865
Ttc16	4.86636	3.79046	2.36445	-1.6031	0.108912	0.955865
Ubp1	2068.57	-0.308625	0.192697	1.60161	0.109242	0.955865
Uchl4	6.68316	2.31325	1.44029	-1.60611	0.108251	0.955865
Urod	866.608	0.301598	0.187786	-1.60608	0.108257	0.955865
Zbtb12	816.026	-0.351601	0.218858	1.60653	0.108158	0.955865
Zcchc17	591.913	0.321436	0.200387	-1.60408	0.108697	0.955865
Zfp930	297.425	0.437774	0.273451	-1.60092	0.109394	0.955865
Rpl35a-ps3	13.7366	2.11985	1.32458	-1.60039	0.109513	0.956422
Tmem81	231.115	-0.428947	0.268245	1.59909	0.109801	0.95846
Cntf	2.99516	4.71886	2.95286	-1.59806	0.110029	0.959017
Gm16201	23.9115	1.43496	0.897853	-1.59821	0.109996	0.959017
Tmem132a	203.346	0.538313	0.336845	-1.5981	0.11002	0.959017
Aldh18a1	2596.99	-0.244643	0.153194	1.59694	0.110278	0.959595
Arid3a	321.034	0.441745	0.276947	-1.59506	0.1107	0.959595
Gm26603	10.5306	-1.96697	1.23136	1.59741	0.110175	0.959595
Gm3604	105.434	0.68169	0.427422	-1.59489	0.110737	0.959595
Gm47761	60.6632	-1.01885	0.638753	1.59506	0.110699	0.959595
Gm6493	6.10209	-2.55467	1.60185	1.59482	0.110752	0.959595
[truncated: 51,563 more rows]

## Sheet: ctl_vs_Ifnar_ko_DESeq2_results
Symbol	baseMean	log2FoldChange	lfcSE	stat	pvalue	padj
Ifi27	2919.5	-5.36274	0.221082	24.2567	5.61e-130	9.06e-126
Oas3	2869.53	-3.16136	0.173585	18.2122	4.13e-74	3.34e-70
Plac8	1371.86	-3.60814	0.239372	15.0734	2.42e-51	1.3e-47
Irf7	1591.25	-3.58004	0.256491	13.9578	2.82e-44	1.14e-40
Oas1a	861.899	-5.01226	0.363053	13.8059	2.35e-43	7.58e-40
Tmem181b-ps	480.172	8.0717	0.606134	-13.3167	1.85e-40	4.98e-37
Ifi27l2a	573.242	-5.156	0.407292	12.6592	9.95e-37	2.29e-33
Oasl2	1893.63	-2.99656	0.253858	11.8041	3.72e-32	7.5e-29
H2-Q7	6482.01	-1.59903	0.155177	10.3046	6.72e-25	1.21e-21
Slfn5	703.402	-2.71724	0.2752	9.87369	5.41e-23	8.74e-20
Irf9	1063.77	-1.82172	0.199801	9.11769	7.67e-20	1.13e-16
Usp18	462.894	-3.19442	0.362405	8.81452	1.2e-18	1.62e-15
Ly6a	3288.83	-1.49004	0.17114	8.70658	3.13e-18	3.89e-15
Gm4951	276.224	-5.63182	0.662946	8.49513	1.98e-17	2.28e-14
Xaf1	536.134	-2.37153	0.285346	8.31108	9.48e-17	1.02e-13
H2-Q6	4433.51	-1.54979	0.189338	8.18533	2.72e-16	2.74e-13
Sdc3	339.591	-3.61137	0.447683	8.06681	7.22e-16	6.85e-13
Ifit1	482.986	-4.16035	0.520272	7.99649	1.28e-15	1.15e-12
Ifi44	1271.94	-11.6336	1.46236	7.95532	1.79e-15	1.52e-12
Nlrc5	1992.68	-1.36867	0.172225	7.94698	1.91e-15	1.54e-12
Lrmda	162.394	-3.11117	0.41543	7.48902	6.94e-14	5.33e-11
Gm4070	443.588	-2.05368	0.277966	7.38823	1.49e-13	1.09e-10
Gm12250	348.401	-2.91437	0.399558	7.29399	3.01e-13	2.11e-10
Gm20559	788.551	-1.96476	0.27584	7.12283	1.06e-12	7.11e-10
Dhx58	849.747	-1.70835	0.241106	7.08546	1.39e-12	8.95e-10
Gvin1	415.328	-1.76724	0.250708	7.04899	1.8e-12	1.12e-09
P2rx3	259.126	1.98582	0.282076	-7.04004	1.92e-12	1.15e-09
Tap1	4106.53	-1.01795	0.145858	6.97904	2.97e-12	1.71e-09
H2-T24	403.992	-2.00557	0.290094	6.91352	4.73e-12	2.63e-09
Ddx60	704.973	-2.17037	0.31663	6.85458	7.15e-12	3.74e-09
Trim30a	2347.81	-1.25263	0.182757	6.85407	7.18e-12	3.74e-09
Asns	1441.79	1.40454	0.211075	-6.65426	2.85e-11	1.44e-08
Dynlt1	175.642	9.63514	1.47356	-6.53868	6.21e-11	3.04e-08
Ccr7	145.618	-2.86801	0.441651	6.49383	8.37e-11	3.97e-08
Met	470.964	-2.13283	0.329459	6.47375	9.56e-11	4.41e-08
Sp100	1490.05	-1.18867	0.188128	6.31838	2.64e-10	1.19e-07
Ddx58	2749.62	-1.03398	0.16381	6.31206	2.75e-10	1.2e-07
Atp8b4	425.401	-1.91969	0.304428	6.3059	2.87e-10	1.22e-07
Oas1g	267.112	-9.34162	1.49131	6.26405	3.75e-10	1.55e-07
Helz2	2916.12	-1.28815	0.206135	6.24907	4.13e-10	1.67e-07
Ccl3	336.597	-2.42601	0.396114	6.12454	9.09e-10	3.51e-07
Ms4a6b	342.162	-1.89749	0.309854	6.12383	9.14e-10	3.51e-07
Trim25	3018.37	-0.846379	0.138906	6.09317	1.11e-09	4.16e-07
Nupr1	194.242	1.9818	0.327332	-6.05439	1.41e-09	5.17e-07
Sell	1083.74	-1.75342	0.295452	5.93471	2.94e-09	1.06e-06
Ms4a6c	317.003	-1.67346	0.282706	5.91944	3.23e-09	1.13e-06
Gm42553	56.2993	9.06745	1.54646	-5.86334	4.54e-09	1.56e-06
Adar	1641.06	-1.07114	0.183958	5.82274	5.79e-09	1.95e-06
Ccl22	127.846	-8.37038	1.43844	5.81906	5.92e-09	1.95e-06
Mx1	249.427	-8.71236	1.50006	5.808	6.32e-09	2.04e-06
Rnf213	7322.62	-1.16173	0.202874	5.72634	1.03e-08	3.25e-06
Gm1966	2799.24	-1.06808	0.18953	5.63544	1.75e-08	5.42e-06
Iigp1	729.83	-6.48337	1.15937	5.59217	2.24e-08	6.83e-06
Tdrd7	630.358	-1.22371	0.222894	5.49009	4.02e-08	1.2e-05
Tgtp1	350.511	-1.73006	0.31669	5.46295	4.68e-08	1.37e-05
Parp9	1647.5	-1.0068	0.185307	5.43315	5.54e-08	1.6e-05
Gpt2	663.681	1.09017	0.200975	-5.4244	5.82e-08	1.65e-05
Mx2	125.604	-5.19609	0.961459	5.40438	6.5e-08	1.81e-05
F13a1	111.768	-3.21626	0.599057	5.36888	7.92e-08	2.17e-05
Agrn	924.451	-1.03935	0.194612	5.34062	9.26e-08	2.49e-05
Aldh1l2	83.9596	2.45378	0.461863	-5.31278	1.08e-07	2.86e-05
Capn11	63.2532	3.86866	0.735124	-5.26259	1.42e-07	3.7e-05
Oas2	1727.5	-7.62776	1.46445	5.20862	1.9e-07	4.88e-05
BE692007	85.0516	-2.79171	0.539577	5.17388	2.29e-07	5.78e-05
Cp	91.921	-3.85718	0.750256	5.14116	2.73e-07	6.68e-05
Rsad2	523.232	-1.66146	0.323029	5.14339	2.7e-07	6.68e-05
Rtp4	805.658	-6.15425	1.22744	5.0139	5.33e-07	0.00012853
Zbp1	250.566	-7.27298	1.49733	4.8573	1.19e-06	0.000282533
H2-Q4	3193.84	-0.841082	0.173864	4.83758	1.31e-06	0.000307533
Mid1-ps1	28.5472	-7.8318	1.62189	4.82882	1.37e-06	0.000316768
Gm12185	62.5992	-3.58558	0.745201	4.81155	1.5e-06	0.000340551
Gm47601	35.5763	4.3734	0.909773	-4.80713	1.53e-06	0.000343326
Trim34a	544.164	-1.08755	0.227534	4.77972	1.76e-06	0.000388238
Eif2ak2	1570.81	-0.987737	0.206908	4.77381	1.81e-06	0.000394408
H2-Q5	842.079	-1.1727	0.246941	4.74889	2.05e-06	0.000434504
Stab1	43.6505	-4.14426	0.87247	4.75004	2.03e-06	0.000434504
Cacnb3	32.7403	-5.07938	1.08323	4.68912	2.74e-06	0.000575315
Trib3	866.897	1.10347	0.237458	-4.64704	3.37e-06	0.000696998
Slc1a4	564.955	1.14061	0.245858	-4.63929	3.5e-06	0.00071449
Ctss	523.663	-1.04914	0.226409	4.63385	3.59e-06	0.000724358
BC147527	293.936	-1.43947	0.311645	4.61894	3.86e-06	0.000748597
Elane	128.236	-2.48343	0.537623	4.61928	3.85e-06	0.000748597
Itga2b	3450.16	0.675262	0.146258	-4.61692	3.89e-06	0.000748597
Vasn	439.401	-1.04757	0.226628	4.62243	3.79e-06	0.000748597
Atf4	4794.42	0.597682	0.13177	-4.53581	5.74e-06	0.00108218
Rps17	19011	0.658096	0.14512	-4.53485	5.76e-06	0.00108218
Cybb	903.539	-1.23712	0.275181	4.49568	6.93e-06	0.00128694
Hsh2d	324.888	-1.32981	0.296071	4.49151	7.07e-06	0.00129745
H2-D1	18117.3	-0.560085	0.124974	4.48162	7.41e-06	0.0013438
Trim30d	652.811	-1.11804	0.250907	4.45598	8.35e-06	0.0014981
Chac1	182.486	1.73755	0.391194	-4.44165	8.93e-06	0.0015838
Mmp25	18.7	-7.58241	1.71485	4.42162	9.8e-06	0.00171914
Igtp	690.663	-1.25664	0.285257	4.40531	1.06e-05	0.00183383
Trim30b	327.444	-1.34284	0.306257	4.38471	1.16e-05	0.00199481
Malat1	7473.28	-0.777561	0.177525	4.38002	1.19e-05	0.00201677
Ifi203-ps	303.964	-1.28913	0.294812	4.37271	1.23e-05	0.00206376
Igsf6	100.766	-2.20919	0.508759	4.34231	1.41e-05	0.00232278
Ifi213	154.81	-7.41122	1.70853	4.33779	1.44e-05	0.00234714
Oasl1	243.764	-8.92235	2.05858	4.33423	1.46e-05	0.00236155
9130208D14Rik	62.923	-2.65364	0.612658	4.33135	1.48e-05	0.00236891
Hck	141.139	-2.08277	0.481159	4.32865	1.5e-05	0.00237471
Ms4a4b	90.8184	-2.79738	0.649918	4.3042	1.68e-05	0.00262689
Mpo	1690.29	-2.19957	0.512365	4.29299	1.76e-05	0.00273665
Trim30c	91.0501	-2.31736	0.542309	4.27314	1.93e-05	0.00296356
Stat1	629.236	-1.04574	0.245893	4.25285	2.11e-05	0.00321478
Ifi204	135.789	-3.76947	0.890412	4.2334	2.3e-05	0.00347313
Parp12	989.922	-1.05476	0.249996	4.2191	2.45e-05	0.00366672
Ifih1	1184.62	-0.891511	0.211693	4.21134	2.54e-05	0.00376019
H2-K1	33258.5	-0.529607	0.125896	4.20669	2.59e-05	0.00379979
Rps21	11803	0.649984	0.154579	-4.20486	2.61e-05	0.00379979
Cma1	18.7788	-7.59691	1.81073	4.19549	2.72e-05	0.00392499
Ern1	2630.19	-0.608623	0.145418	4.18532	2.85e-05	0.00406855
Parp14	1392.35	-1.0525	0.252277	4.17198	3.02e-05	0.00427645
Pck2	3813.48	0.534685	0.128649	-4.15616	3.24e-05	0.00454358
Rpl35a	12389	0.605823	0.146881	-4.12459	3.71e-05	0.00516924
Lat	999.908	0.750174	0.182276	-4.1156	3.86e-05	0.00528831
Rps26	26595.6	0.554613	0.134765	-4.1154	3.87e-05	0.00528831
Atf5	572.587	1.157	0.281739	-4.10665	4.01e-05	0.00543395
Ifi203	6858.86	-0.694528	0.169181	4.10525	4.04e-05	0.00543395
Il12b	16.4612	-7.41379	1.81137	4.09292	4.26e-05	0.00568387
Mthfd2	1311.45	0.989106	0.24219	-4.084	4.43e-05	0.00585807
Lgals3bp	5335.31	-0.748246	0.183557	4.07636	4.57e-05	0.00595626
Rps15	22595.1	0.594771	0.145869	-4.07743	4.55e-05	0.00595626
Cx3cr1	115.311	-2.1208	0.520611	4.07366	4.63e-05	0.00597741
Mpeg1	96.5535	-2.17149	0.534569	4.06213	4.86e-05	0.0062309
Zc3hav1	2750.71	-0.620164	0.153305	4.04529	5.23e-05	0.00664352
H2-Eb1	78.3882	-2.10991	0.521907	4.0427	5.28e-05	0.00665199
Trafd1	1640.74	-0.778314	0.192589	4.04133	5.31e-05	0.00665199
Rps3	47082	0.586747	0.145293	-4.03837	5.38e-05	0.00668458
Clec4e	1455.41	0.65576	0.16267	-4.03122	5.55e-05	0.00683861
Rpl29	22366.9	0.566743	0.142027	-3.99039	6.6e-05	0.00806802
Rpl18a	40512.5	0.659376	0.165615	-3.98138	6.85e-05	0.00825575
Rpl28	27544	0.547776	0.137585	-3.98136	6.85e-05	0.00825575
Psat1	4404.1	0.722035	0.182823	-3.94936	7.84e-05	0.00937133
Naip6	328.535	-1.04551	0.265699	3.93495	8.32e-05	0.0098785
Phf11b	70.333	-2.93931	0.751369	3.91194	9.16e-05	0.0107897
Dtx3l	2168.14	-0.65473	0.167692	3.90437	9.45e-05	0.0110485
Gm43197	132.448	-1.52629	0.391084	3.90271	9.51e-05	0.0110485
Epsti1	1328.78	-0.7157	0.183526	3.89971	9.63e-05	0.0111063
Eif4ebp1	1961.21	0.646394	0.166099	-3.89162	9.96e-05	0.0114019
Jdp2	392.67	0.969598	0.249492	-3.88629	0.000101786	0.0114919
Sars	3628.24	0.556572	0.143175	-3.88737	0.000101338	0.0114919
Pycr1	377.455	1.00228	0.258418	-3.87853	0.000105089	0.0117824
Csf1r	364.413	-1.52903	0.396086	3.86035	0.000113223	0.0126068
Rps8	36773.8	0.533789	0.138833	-3.84483	0.000120635	0.01334
Nthl1	196.609	1.23423	0.32226	-3.82993	0.00012818	0.0139829
Rpsa	68750.2	0.567378	0.148122	-3.83048	0.000127896	0.0139829
Mndal	3006.58	-0.667018	0.174693	3.81822	0.000134419	0.014565
Rps19	26302	0.567341	0.148781	-3.81326	0.000137143	0.0147612
F830016B08Rik	130.249	-8.43801	2.21454	3.81027	0.000138815	0.0148422
Rpl37	14778.1	0.554891	0.146976	-3.77538	0.000159762	0.0169695
Kmt2a	5808.47	-0.584149	0.155014	3.76836	0.000164324	0.0172274
Spen	2963.46	-0.535178	0.141996	3.76895	0.000163936	0.0172274
H2-T22	1968.19	-0.685218	0.182148	3.76189	0.000168638	0.0175655
Oas1b	167.685	-1.68052	0.447262	3.75735	0.000171724	0.0177723
Herc6	510.098	-0.985344	0.262847	3.74874	0.000177728	0.0182765
Fau	20876	0.597685	0.1596	-3.7449	0.000180467	0.0184408
Ifit3	237.181	-6.37132	1.70411	3.73879	0.000184908	0.0187757
Phlda3	466.452	1.09768	0.294195	-3.73113	0.000190625	0.0192353
Slc15a3	128.622	-2.21215	0.593625	3.72651	0.000194151	0.0194694
Rps16	28771.7	0.585811	0.157962	-3.70856	0.000208442	0.0207735
Rpl13	49000.9	0.563361	0.151999	-3.70634	0.000210276	0.0208276
Rps14	33012.1	0.615088	0.166546	-3.69321	0.000221439	0.0217996
Pydc3	47.097	-5.91153	1.60239	3.6892	0.000224957	0.0220117
Ifi206	172.009	-5.50081	1.49169	3.68763	0.000226354	0.022015
Rps6	39229.9	0.544214	0.148126	-3.67399	0.000238794	0.0230858
Gm24270	175.121	1.41169	0.385969	-3.65752	0.000254672	0.02443
Irgm2	694.263	-0.908596	0.248594	3.65494	0.000257237	0.02443
Trim12c	1393.16	-0.711843	0.19475	3.65517	0.000257014	0.02443
Rpl10a	23930	0.508188	0.139478	-3.6435	0.000268953	0.0253933
Hp	159.585	-3.90321	1.07252	3.63928	0.000273406	0.0256636
Rpl31	19253.7	0.561044	0.154662	-3.62755	0.000286122	0.026702
Rere	2717.69	-0.559729	0.155024	3.6106	0.000305486	0.0283452
Igfbp7	1103.52	0.883316	0.244945	-3.60618	0.000310733	0.0286673
Rps3a1	49525.2	0.538896	0.149684	-3.60023	0.000317938	0.0289711
Rps5	31277.6	0.57376	0.159421	-3.59903	0.000319409	0.0289711
Slc3a2	2873.03	0.549098	0.152519	-3.60019	0.000317989	0.0289711
Rpl32	29030.6	0.556699	0.155539	-3.57917	0.000344692	0.0310897
Pld4	290.621	-1.11085	0.310528	3.5773	0.000347168	0.031139
A930004J17Rik	190.2	-1.27618	0.357034	3.57439	0.000351041	0.0313125
Nov	1486.42	0.804657	0.225398	-3.56994	0.000357062	0.0315015
Rpl37a	16448.8	0.55368	0.155042	-3.57117	0.000355391	0.0315015
Slfn8	219.318	-1.24406	0.348962	3.56503	0.00036381	0.0319224
Bcat1	298.06	1.1974	0.336162	-3.56199	0.000368056	0.0321203
Fam69b	482.455	0.765587	0.215064	-3.55981	0.00037113	0.0322145
Rpl27	17059.8	0.514773	0.145064	-3.5486	0.000387287	0.0334371
Rps18	35396.9	0.550465	0.156295	-3.52197	0.000428348	0.0367855
Ndufb11	2101.37	0.579151	0.164587	-3.51881	0.000433487	0.0370299
Uba7	2425.61	-0.582761	0.165731	3.5163	0.000437612	0.0371855
Isg15	453.242	-2.13525	0.607729	3.5135	0.00044225	0.0373829
Ifit2	489.773	-1.05074	0.299334	3.51026	0.000447664	0.0376238
Rps7	34463.6	0.545656	0.155501	-3.50902	0.000449761	0.0376238
H2-T23	3429.84	-0.570938	0.162884	3.50518	0.000456292	0.0379734
Rps15a	18466.3	0.511009	0.146745	-3.48229	0.000497154	0.0411618
Psmb9	2064.84	-0.541141	0.15569	3.47577	0.00050939	0.0419597
Marco	15.3078	-6.78237	1.96223	3.45645	0.000547339	0.0448568
Tmem242	935.385	0.645856	0.188406	-3.42801	0.000608029	0.0493298
Gm43196	20.3977	-5.54867	1.61994	3.42523	0.00061429	0.0495885
Atp1a3	110.546	-1.93492	0.56534	3.42257	0.000620325	0.0498266
Setd1b	1201.75	-0.599596	0.175525	3.41602	0.00063543	0.0507872
Actc1	12.4267	6.74287	1.98129	-3.40327	0.000665846	0.0526965
Rpl18	23030.8	0.54844	0.161132	-3.40367	0.000664871	0.0526965
Tpsb2	11.2947	-6.54871	1.92592	3.4003	0.000673121	0.0530124
Rpl14	30434.1	0.475508	0.140589	-3.38225	0.000718954	0.0563471
Rpl36	18115.3	0.494604	0.146296	-3.38085	0.000722633	0.0563619
Ifitm3	7134.04	-0.537304	0.159495	3.36879	0.000754979	0.0586016
Nsa2	4147.45	0.571913	0.169901	-3.36616	0.000762229	0.0588813
Rpl8	33204.9	0.441576	0.131389	-3.36083	0.000777091	0.0597435
Tpt1	40939	0.51584	0.153698	-3.35619	0.000790244	0.0604668
Gm15247	7.46286	6.7811	2.02269	-3.35252	0.000800797	0.0609852
Acadl	2891.3	-0.476357	0.142271	3.34824	0.000813264	0.0611275
Gm10076	5318.14	0.555782	0.166005	-3.34798	0.000814024	0.0611275
Skil	345.421	-1.05132	0.313934	3.34887	0.000811408	0.0611275
Mov10	1781.07	-0.569383	0.170497	3.33954	0.00083917	0.0627241
Rpl21	22049.7	0.499518	0.149733	-3.33607	0.000849722	0.0632201
Arhgap31	885.729	-0.694862	0.208404	3.3342	0.000855449	0.0633543
Ccr1	55.8376	-2.42988	0.730763	3.32513	0.000883777	0.0651533
Wdfy3	1425.04	-0.543255	0.163723	3.31814	0.000906206	0.0665032
Pbx3	339.041	0.909519	0.274893	-3.30863	0.000937546	0.0684918
Rpl12	33058.4	0.528589	0.159916	-3.30542	0.000948358	0.0689695
9930111J21Rik2	327.549	-0.923047	0.280397	3.29193	0.000995038	0.0720399
Lrrc25	502.944	-0.760893	0.231434	3.28774	0.00100997	0.0727941
Rubcnl	171.442	-1.23145	0.374921	3.28456	0.00102141	0.073292
Aldh18a1	2596.99	0.503299	0.153397	-3.28103	0.00103429	0.0738873
Rpl17	36591.1	0.52877	0.16146	-3.27494	0.00105686	0.0748464
Rps25	21018.7	0.484725	0.148012	-3.2749	0.00105698	0.0748464
Rpl6	44830.8	0.467368	0.142878	-3.27111	0.00107128	0.0755272
Xylt1	445.451	-0.717096	0.219328	3.26951	0.00107733	0.0756241
Rpl15	21969.7	0.483824	0.148419	-3.25985	0.00111473	0.0779102
Rpl11	26920.3	0.504576	0.154973	-3.2559	0.00113032	0.0786596
Gbp8	18.2739	-5.45717	1.68229	3.24389	0.00117908	0.0817004
Rps20	26443.5	0.491196	0.15185	-3.23475	0.00121747	0.0840003
Chd5	122.569	1.45328	0.449476	-3.23329	0.00122375	0.0840745
Ly86	8.38602	-6.64141	2.05616	3.23001	0.00123786	0.084683
Eif2s2	4078.93	0.499373	0.154808	-3.22576	0.00125639	0.085272
Rps12	37807.8	0.478804	0.148438	-3.22561	0.00125703	0.085272
Rps27a	24036.1	0.508966	0.157904	-3.22327	0.00126734	0.0856119
Ms4a4c	138.553	-6.22723	1.93418	3.21957	0.00128382	0.0860983
Stat2	926.025	-0.716061	0.22243	3.21926	0.00128521	0.0860983
Eef1b2	19098	0.490002	0.152445	-3.21428	0.00130773	0.0861766
Hsd17b1	100.717	1.3114	0.407792	-3.21586	0.00130055	0.0861766
Mreg	7.66352	-6.74001	2.09689	3.21428	0.00130771	0.0861766
Rplp1	39561	0.508526	0.158062	-3.21726	0.00129422	0.0861766
Slc6a9	129.907	1.13962	0.356095	-3.20033	0.00137268	0.0900891
Rpl5	36539.2	0.490075	0.153738	-3.18772	0.00143397	0.0935835
Stard9	358.136	-0.844817	0.265081	3.18701	0.00143752	0.0935835
Rpl27a	23916.7	0.489481	0.153656	-3.18556	0.00144473	0.0936752
Gng5	1708.09	0.486165	0.152953	-3.17851	0.00148033	0.0955994
B2m	32338	-0.50336	0.158454	3.17669	0.00148969	0.0958206
Nars	4270.75	0.519845	0.16402	-3.1694	0.00152755	0.0978661
Sra1	648.661	0.686436	0.217054	-3.16251	0.00156416	0.0998154
mt-Nd2	31147	0.465526	0.147262	-3.16122	0.00157111	0.0998646
Wwtr1	9.68241	6.39426	2.02481	-3.15796	0.00158877	0.100591
Adam8	70.3395	-1.59273	0.505733	3.14935	0.00163632	0.103197
Igf2bp3	20.6586	-3.06256	0.974465	3.14281	0.00167336	0.105122
Atp5g2	3336.62	0.481358	0.153274	-3.14049	0.00168663	0.105545
Ndufa6	1418.51	0.642856	0.204886	-3.13762	0.00170324	0.106173
Clec2i	38.744	-2.44063	0.779871	3.12953	0.00175088	0.108306
Synpo2	13.1151	-5.39244	1.72263	3.13035	0.00174596	0.108306
Gbp2	605.114	-0.848309	0.272085	3.11781	0.00182202	0.112277
Rack1	46926.5	0.474887	0.152509	-3.11383	0.00184676	0.113368
Acta1	15.5961	4.06641	1.30937	-3.10563	0.00189872	0.116117
Gm37436	7.83313	-6.11966	1.97673	3.09586	0.00196244	0.119508
Rps13	15308	0.415459	0.134241	-3.09487	0.00196897	0.119508
Polr2a	4244.98	-0.463292	0.150367	3.08108	0.00206252	0.124717
Pf4	2648.37	0.502723	0.163406	-3.07653	0.00209423	0.126162
Ago2	3862.58	-0.446663	0.145625	3.06722	0.00216063	0.128248
Nktr	2219.15	-0.518986	0.169163	3.06796	0.00215529	0.128248
Rps28	10197.4	0.488661	0.159225	-3.069	0.00214777	0.128248
Rps4x	51045.5	0.481114	0.156784	-3.06864	0.00215035	0.128248
Gm37258	8.4401	-5.91108	1.93285	3.05821	0.00222661	0.131303
Rplp0	54077.6	0.437861	0.143187	-3.05798	0.00222836	0.131303
H2-T10	400.675	-0.865462	0.283154	3.05651	0.00223932	0.131469
Gabarapl1	2833.36	0.495185	0.162202	-3.05289	0.00226647	0.13258
0610012G03Rik	646.576	0.581612	0.191993	-3.02934	0.00245087	0.141996
Cars	1425.49	0.589577	0.194646	-3.02898	0.00245382	0.141996
P2rx1	621.823	0.657559	0.217028	-3.02984	0.00244685	0.141996
H2-Aa	93.8668	-1.33635	0.442621	3.01918	0.0025346	0.146147
Gm8995	6998.35	-0.526797	0.174974	3.01073	0.00260625	0.149743
Tlr1	22.4492	-2.74323	0.913922	3.00161	0.00268559	0.153755
Gm6548	668.993	-0.670778	0.223601	2.99989	0.00270079	0.154079
Fyb	3533.15	-0.520309	0.174	2.99028	0.00278726	0.158452
Trim35	1796.97	0.470775	0.157608	-2.987	0.00281726	0.159595
H19	7.5004	6.15166	2.08221	-2.95439	0.00313288	0.176855
mt-Nd1	44800	0.449505	0.152279	-2.95186	0.00315867	0.177689
Rpl4	66895	0.436957	0.148232	-2.9478	0.00320048	0.179416
Gm37127	20.4046	-2.87731	0.976603	2.94625	0.00321655	0.179693
Anxa3	171.492	-1.26622	0.43001	2.94464	0.00323333	0.180007
Mgmt	244.069	1.01912	0.346223	-2.94354	0.00324481	0.180025
Gm2830	129.246	1.40536	0.47956	-2.93053	0.00338384	0.183593
Itgb3	1494.38	-0.551181	0.18777	2.9354	0.00333118	0.183593
Klhl22	1064.46	0.529634	0.180757	-2.93008	0.00338871	0.183593
Proca1	14.7801	-3.81963	1.30137	2.93508	0.0033346	0.183593
Psph	495.104	0.88812	0.302786	-2.93316	0.0033553	0.183593
Serpinb2	24.3432	-4.19275	1.42992	2.93216	0.00336608	0.183593
Siglecg	139.059	-1.0799	0.36846	2.93086	0.00338029	0.183593
Tars	1753.48	0.605778	0.206993	-2.92656	0.00342728	0.185062
Rpl3	52118.1	0.432069	0.147992	-2.91954	0.00350552	0.188656
Ssh2	2212.63	-0.509764	0.174776	2.91666	0.00353797	0.189769
Sec16a	2678.39	-0.405983	0.139378	2.91282	0.00358184	0.191486
Rps23	26533.4	0.437591	0.150587	-2.9059	0.00366199	0.195125
Herpud1	1629.57	0.434027	0.149673	-2.89984	0.0037335	0.198281
Arfgef2	1069.46	-0.54511	0.188203	2.8964	0.00377468	0.199811
Cd200r3	21.1187	-3.53499	1.22584	2.88372	0.00393003	0.206679
Mtus1	14.5604	-3.9274	1.36159	2.88443	0.00392129	0.206679
Rps2	47897.3	0.407995	0.141568	-2.88196	0.00395208	0.207163
Rpl23	26302.7	0.437887	0.152629	-2.86895	0.00411835	0.21518
Eef2	100300	0.368142	0.128437	-2.86632	0.00415274	0.216277
Rpl38	6468.74	0.428308	0.149725	-2.86064	0.00422792	0.219485
Gas5	4027.96	0.449066	0.157151	-2.85755	0.00426926	0.220921
Oas1h	9.37578	-5.77827	2.02395	2.85495	0.00430432	0.222023
Xist	43601.7	-0.419105	0.147034	2.8504	0.00436644	0.22451
BB557941	9.70174	5.88379	2.06791	-2.84528	0.00443725	0.227427
Gm5970	26.5738	-4.62677	1.62744	2.84297	0.00446958	0.228359
Etnk1	4529.31	-0.407756	0.143536	2.84079	0.00450025	0.2292
Ptp4a3	3521.94	0.410592	0.144735	-2.83686	0.00455603	0.231312
Tmem245	1976.51	-0.539006	0.190347	2.83171	0.00463	0.23433
Dram1	162.092	-1.23041	0.435044	2.82823	0.0046806	0.235415
Sdsl	115.072	1.11679	0.394853	-2.82838	0.00467847	0.235415
Tmem258	1401.19	0.54824	0.193919	-2.82716	0.00469625	0.235469
Fscn1	186.544	-1.24059	0.439379	2.8235	0.00475019	0.23663
Phf11d	66.3655	-2.05583	0.728342	2.82261	0.00476338	0.23663
Plk3	134.003	-1.10429	0.39119	2.8229	0.00475911	0.23663
Slc7a5	2837	0.681504	0.241652	-2.82018	0.00479963	0.237699
Gm17849	7.53924	-5.56163	1.98261	2.80521	0.0050284	0.248268
Phf10	949.81	0.536103	0.191239	-2.80331	0.00505807	0.248971
Arhgef11	574.598	-0.584102	0.208572	2.80048	0.00510266	0.250402
Bbc3	831.933	0.619221	0.2212	-2.79937	0.00512017	0.250501
Adgrg7	118.042	-1.1392	0.407166	2.79787	0.0051441	0.25091
Gbp3	368.966	-0.936197	0.334919	2.79529	0.00518528	0.25091
Hist1h2bg	316.746	0.690622	0.247096	-2.79495	0.00519071	0.25091
Ms4a2	31.8174	-2.21928	0.793632	2.79637	0.00516808	0.25091
Trrap	5034.42	-0.387056	0.138534	2.79394	0.00520703	0.250948
Aars	3378.54	0.532981	0.191354	-2.78531	0.00534766	0.256958
Ncoa3	1302.32	-0.449153	0.161917	2.77397	0.00553762	0.265107
Rpl26	25277.9	0.454595	0.163922	-2.77324	0.00555009	0.265107
Htt	2176.51	-0.412253	0.148733	2.77176	0.00557545	0.265533
Fam212a	798.492	0.527104	0.190265	-2.77037	0.00559924	0.265881
Gm42047	14601.2	1.19638	0.432051	-2.76907	0.00562159	0.26616
L1cam	14.4724	-4.83538	1.74802	2.7662	0.00567138	0.267732
Gm10603	43.108	-1.846	0.668252	2.76243	0.00573722	0.269266
Rps9	33974.6	0.373252	0.135073	-2.76333	0.00572151	0.269266
Cbl	3597.64	-0.417482	0.151284	2.75958	0.00578755	0.27084
Ep400	4993.91	-0.379753	0.137731	2.75721	0.00582974	0.272026
Ly6e	11778.6	-0.398192	0.144546	2.75477	0.00587328	0.272483
Myl6	4156.83	0.376488	0.136661	-2.7549	0.00587096	0.272483
Emb	2256.75	-0.45899	0.166673	2.75383	0.00589016	0.272483
Gda	37.5322	-2.4578	0.893196	2.75169	0.00592889	0.273491
Eif3k	3926.99	0.434853	0.158238	-2.74809	0.00599433	0.274596
Rps24	33483.2	0.439241	0.159854	-2.74777	0.00600024	0.274596
Tle6	433.031	0.622351	0.227129	-2.74008	0.00614246	0.280141
9330175E14Rik	32.8938	-2.28333	0.834098	2.73748	0.0061911	0.281564
Il1rl1	41.9829	-2.16497	0.791897	2.73391	0.0062587	0.283839
Gm47761	60.6632	1.66895	0.611492	-2.72931	0.00634676	0.287027
Rida	525.703	0.557186	0.204306	-2.72721	0.00638717	0.288047
Tmem205	465.853	0.698134	0.256426	-2.72255	0.006478	0.291329
Notch2	2064.49	-0.390988	0.143959	2.71597	0.00660811	0.296356
Btla	14.0169	-4.89398	1.80388	2.71303	0.00666714	0.297351
Eif3h	8221.63	0.403125	0.148553	-2.71368	0.00665403	0.297351
Card9	223.591	-1.0001	0.369462	2.70692	0.00679113	0.300553
Eef1a1	269802	0.386046	0.142624	-2.70674	0.00679478	0.300553
Fhl1	130.831	0.974188	0.359762	-2.70787	0.00677161	0.300553
Gm26917	5324.73	0.999674	0.369636	-2.70448	0.00684111	0.301775
Rps27l	2299.87	0.439419	0.162768	-2.69967	0.00694082	0.305339
Nfat5	3129.29	-0.442541	0.164018	2.69812	0.00697326	0.305429
Rpl41	15750.6	0.429806	0.159372	-2.69686	0.00699961	0.305429
Synj1	646.472	-0.573094	0.212456	2.69747	0.00698686	0.305429
Gdf15	240.883	1.11858	0.414943	-2.69575	0.007023	0.305624
Cd83	63.3959	-1.41439	0.525252	2.69279	0.00708577	0.307526
Rpl10	37636.6	0.406056	0.150993	-2.68924	0.00716149	0.309979
Cox14	1158.4	0.533294	0.198657	-2.68449	0.00726404	0.313577
Rpl7	40984.2	0.428377	0.15967	-2.68288	0.00729911	0.314251
Ndufv3	1510.2	0.420387	0.157049	-2.67679	0.00743307	0.314979
Nphp3	316.892	-0.67358	0.251619	2.67699	0.00742879	0.314979
Pnpla6	776.947	-0.500856	0.186806	2.68115	0.00733695	0.314979
Rab13	55.7208	1.70831	0.637976	-2.6777	0.00741306	0.314979
Scin	5836.47	0.490874	0.183284	-2.67821	0.00740169	0.314979
Ubr4	5569.03	-0.373513	0.139409	2.67926	0.00737847	0.314979
Adam15	966.578	0.461379	0.172619	-2.67281	0.00752178	0.315426
Pcdhgb5	46.2521	-1.60857	0.601725	2.67326	0.00751185	0.315426
Prtn3	888.903	-0.631085	0.236106	2.67289	0.00752005	0.315426
Zfp593	7.3305	-5.49754	2.05627	2.67355	0.00750535	0.315426
Csn1s1	38.3044	1.94581	0.728557	-2.67077	0.00756764	0.316527
Cmpk2	475.75	-2.26572	0.848719	2.66957	0.0075948	0.316842
Ndufa2	1050.42	0.491799	0.184311	-2.66831	0.00762336	0.317214
Skint3	46.7988	1.58032	0.593237	-2.6639	0.00772416	0.320582
S100a13	350.412	0.757084	0.284301	-2.66296	0.00774561	0.320648
Cd86	49.6765	-1.75539	0.660703	2.65684	0.0078876	0.322859
Eda2r	126.934	1.39544	0.525408	-2.65592	0.00790923	0.322859
Huwe1	9663.08	-0.357698	0.13462	2.65709	0.00788178	0.322859
Ltb	5556.83	0.465042	0.174984	-2.65763	0.0078693	0.322859
Rpl7a	28173.6	0.386025	0.14521	-2.65839	0.00785153	0.322859
Vps13c	940.243	-0.518345	0.195196	2.6555	0.00791898	0.322859
9930024M15Rik	8.20657	-5.15809	1.94608	2.6505	0.00803733	0.324407
Gm10384	159.18	0.972896	0.366948	-2.65132	0.00801772	0.324407
Rsu1	2164.98	0.452059	0.170413	-2.65273	0.00798443	0.324407
Trappc6a	1916.13	0.493488	0.186077	-2.65207	0.008	0.324407
Kdr	47.8273	-2.0332	0.768327	2.64627	0.00813846	0.327669
Mfsd7a	24.6494	-2.76886	1.04678	2.64511	0.00816639	0.327976
1500011K16Rik	364.984	0.779103	0.296413	-2.62844	0.00857773	0.337595
Ankrd52	1525.46	-0.598092	0.227501	2.62896	0.00856452	0.337595
Dcp2	2642.34	-0.404368	0.153914	2.62723	0.00860828	0.337595
Gars	3450.46	0.49147	0.186974	-2.62855	0.00857509	0.337595
Gdap10	162.756	-1.02825	0.390955	2.63011	0.00853579	0.337595
Hectd4	2071.07	-0.379617	0.14411	2.63421	0.00843329	0.337595
Ms4a6d	23.8658	-2.54642	0.966986	2.63336	0.00845453	0.337595
Rpl34	17553.8	0.432056	0.164109	-2.63273	0.00847005	0.337595
Srrm2	16035.4	-0.409061	0.155451	2.63145	0.00850216	0.337595
Tlr7	142.763	-1.00371	0.38208	2.62697	0.00861499	0.337595
4930579G18Rik	157.519	-1.00752	0.384006	2.62372	0.00869743	0.34
Gm48308	28.6033	-2.28304	0.872925	2.61539	0.00891258	0.347569
Mrpl34	922.053	0.458575	0.176061	-2.60464	0.00919699	0.356936
Zfp609	2091.98	-0.399259	0.15326	2.60511	0.00918438	0.356936
2410006H16Rik	2161.59	0.645035	0.24817	-2.59917	0.00934501	0.360234
Fam208a	714.697	-0.527435	0.202873	2.59982	0.00932718	0.360234
Ifit1bl2	9.20193	-5.29457	2.03714	2.59902	0.0093489	0.360234
Rhoj	62.5585	1.50831	0.580577	-2.59794	0.00937839	0.360273
Veph1	12.8673	3.28105	1.26323	-2.59735	0.00939454	0.360273
Prrc2c	6895.97	-0.426483	0.164419	2.59388	0.0094899	0.363067
Tst	282.635	0.698039	0.269519	-2.58994	0.0095993	0.366384
Gm24439	25.3712	2.68989	1.03905	-2.5888	0.00963112	0.366469
Mycn	6264.77	0.429279	0.165858	-2.58823	0.00964692	0.366469
Actn2	5.74595	5.76484	2.23013	-2.58497	0.00973868	0.368222
Tnfrsf1b	1712.9	-0.407383	0.157593	2.58502	0.00973723	0.368222
Eif3i	4150.68	0.424255	0.164572	-2.57792	0.00993965	0.373481
Ino80d	1765.15	-0.410436	0.159228	2.57766	0.00994717	0.373481
Tmppe	151.572	-0.889103	0.344761	2.5789	0.00991157	0.373481
Cep85	3130.51	-0.492659	0.191299	2.57534	0.0100141	0.374884
Rps11	5407.56	0.369529	0.14352	-2.57476	0.010031	0.374884
Actn3	8.13213	5.60696	2.17939	-2.57272	0.0100903	0.37623
Cdk12	1030.18	-0.456322	0.177539	2.57026	0.0101621	0.376283
Naca	14964.9	0.381978	0.148614	-2.57028	0.0101617	0.376283
Sesn2	759.424	0.467386	0.181898	-2.56949	0.0101849	0.376283
Ubald2	2243.48	0.382442	0.148753	-2.57099	0.0101408	0.376283
Angpt1	3115.37	0.37586	0.146328	-2.56861	0.0102108	0.376378
Ehd4	1650.07	-0.486161	0.189415	2.56665	0.0102687	0.377648
Car2	9665.1	0.53477	0.208574	-2.56394	0.0103491	0.379741
Cela1	240.486	0.730076	0.285061	-2.56112	0.0104334	0.380243
Gm15567	7.97448	-5.16686	2.0169	2.56178	0.0104136	0.380243
Nrgn	753.101	0.53999	0.21075	-2.56223	0.0104003	0.380243
Il6ra	538.141	-0.60382	0.236486	2.5533	0.0106708	0.388019
Cisd3	267.1	0.792364	0.310609	-2.551	0.0107413	0.38883
Lad1	7.25715	-5.48898	2.15134	2.55142	0.0107284	0.38883
Aif1	6.20268	5.4478	2.13693	-2.54935	0.0107923	0.389801
Use1	1470.5	0.452062	0.17738	-2.54855	0.0108171	0.389828
Ccdc115	1099.43	0.431965	0.169942	-2.54184	0.0110272	0.394754
Yars	1990.47	0.437003	0.171873	-2.5426	0.0110031	0.394754
Zfp622	1246.56	0.42405	0.166776	-2.54264	0.011002	0.394754
Zzef1	1246.93	-0.416116	0.163912	2.53865	0.0111281	0.397484
Gabpb2	1988.94	-0.401384	0.158232	2.53668	0.011191	0.398059
Tulp4	79.2162	-1.21059	0.477251	2.5366	0.0111935	0.398059
Cox7a2l	5371.39	0.439463	0.173341	-2.53525	0.0112366	0.398315
Smg1	4082.19	-0.406342	0.160303	2.53484	0.01125	0.398315
Fyco1	611.071	-0.516835	0.203966	2.53393	0.0112792	0.398475
Cxcl16	11.3676	-4.99896	1.97397	2.53244	0.0113271	0.399292
Oprl1	6.76624	5.31334	2.10027	-2.52983	0.0114118	0.401401
Flnb	9857.44	-0.320849	0.126959	2.52719	0.0114978	0.401801
Lif	190.509	-0.999386	0.395341	2.52791	0.0114745	0.401801
Man2a1	710.707	-0.498255	0.19713	2.52755	0.0114861	0.401801
Il27	25.8729	-2.46842	0.978634	2.52231	0.0116585	0.40641
Zeb2	843.743	-0.519044	0.205834	2.52167	0.01168	0.40641
Gm13522	6.11204	5.7156	2.26761	-2.52054	0.0117176	0.406839
Pml	2726.59	-0.479824	0.19043	2.5197	0.0117456	0.406939
Psrc1	1428.8	0.607869	0.241381	-2.5183	0.0117922	0.407677
Paip1	1570.82	0.417039	0.165671	-2.51727	0.0118267	0.407995
Gm38319	11.1754	-4.4866	1.7833	2.51589	0.0118733	0.40873
Gm15853	29.656	-2.09865	0.834728	2.51417	0.0119313	0.409853
Akap13	6601.25	-0.351788	0.140014	2.51251	0.0119876	0.410853
Snhg8	610.756	0.537052	0.21381	-2.51181	0.0120113	0.410853
Ubxn1	2246.23	0.362322	0.1447	-2.50396	0.0122813	0.419199
Hdc	46.1891	-2.38995	0.95552	2.5012	0.0123772	0.421582
Btf3	6402.67	0.345606	0.138273	-2.49946	0.0124384	0.421887
Irgm1	438.872	-0.810255	0.3241	2.50001	0.0124189	0.421887
Bcl6	76.8113	-1.3154	0.526665	2.49761	0.0125033	0.423199
Cd151	913.854	0.445413	0.178469	-2.49574	0.0125693	0.424543
Crlf2	1612.34	0.4731	0.189697	-2.49398	0.012632	0.424881
Crybg3	397.949	-0.585058	0.234534	2.49456	0.0126115	0.424881
Gm45779	9.32063	-4.63805	1.86087	2.49242	0.0126877	0.42587
Hyi	339.14	0.688433	0.276809	-2.48704	0.0128812	0.430575
Elf4	2109.73	-0.382954	0.154076	2.48548	0.0129376	0.43081
Rpl36a	12377.8	0.419144	0.168645	-2.48537	0.0129416	0.43081
Sec61b	2711.03	0.402698	0.162098	-2.48428	0.0129813	0.431037
Sema6d	125.631	-1.14406	0.460624	2.48372	0.0130019	0.431037
Map3k1	1100.17	-0.445024	0.179306	2.48193	0.0130674	0.4315
Tspan32	3361.81	0.339518	0.136799	-2.48188	0.0130693	0.4315
Hk3	323.154	-0.820559	0.330796	2.48056	0.0131176	0.432212
Atp6v0e	1215.78	0.464073	0.187157	-2.47959	0.0131533	0.432504
Gm17815	10.1485	-5.17331	2.08847	2.47709	0.013246	0.434666
Pcgf5	1836.98	-0.387539	0.15664	2.47408	0.013358	0.437453
Gm18905	4.34169	5.99712	2.42738	-2.47062	0.0134881	0.43993
Gm38067	24.0801	-2.2966	0.929507	2.47077	0.0134823	0.43993
Eif1	7908.88	0.305935	0.124008	-2.46706	0.0136228	0.443291
Rad54l2	1845.73	-0.373596	0.151505	2.4659	0.013667	0.443291
Tm2d2	673.669	0.551307	0.223588	-2.46573	0.0136735	0.443291
Rpl22	15058.1	0.391989	0.159111	-2.46362	0.0137542	0.445014
Slc7a3	108.332	1.16842	0.47467	-2.46153	0.0138346	0.446718
Atm	1116.43	-0.448197	0.182272	2.45895	0.0139345	0.448667
Emcn	124.161	1.06265	0.432481	-2.45711	0.0140061	0.448667
Igbp1	1705.11	0.461824	0.187922	-2.45753	0.0139897	0.448667
Plxnb3	14.2845	4.516	1.83782	-2.45725	0.0140005	0.448667
C3ar1	101.585	-1.16202	0.473743	2.45284	0.0141732	0.452154
Csf2rb2	989.496	-0.500194	0.20403	2.45157	0.0142234	0.452154
Htr2b	10.0062	-3.58065	1.46061	2.45148	0.0142269	0.452154
Trnau1ap	818.528	0.44661	0.182032	-2.45347	0.0141485	0.452154
Fry	852.652	-0.496565	0.202854	2.44789	0.0143695	0.452368
Gca	210.267	-0.71174	0.290936	2.44638	0.0144298	0.452368
Gm13381	4.91796	5.38258	2.19908	-2.44765	0.0143791	0.452368
Hadh	1458.27	0.401953	0.164198	-2.44798	0.0143659	0.452368
Myh8	12.4864	3.86023	1.57767	-2.4468	0.0144131	0.452368
Prss16	192.34	-0.825823	0.337528	2.44668	0.014418	0.452368
Rab44	3052.28	-0.434305	0.177361	2.4487	0.0143372	0.452368
Rplp2	18550.8	0.284939	0.116545	-2.44488	0.01449	0.453375
Utp14b	490.662	-0.648311	0.26534	2.44332	0.0145528	0.454459
Ube2v1	10.6756	-3.65536	1.4986	2.43918	0.0147205	0.458807
Gpatch8	1544.83	-0.389579	0.159876	2.43676	0.0148196	0.460119
Tspan4	1438.19	0.392508	0.161035	-2.43741	0.0147928	0.460119
Tsc1	1230.53	-0.389707	0.16005	2.43491	0.0148954	0.461587
Gas7	168.498	-0.928183	0.381733	2.4315	0.0150365	0.464177
Tnrc6b	1893.2	-0.391477	0.160976	2.4319	0.0150199	0.464177
Csn2	23.5632	2.69444	1.10983	-2.4278	0.0151907	0.467735
Slc7a11	117.964	0.969524	0.399417	-2.42735	0.0152097	0.467735
Itpr1	1686.77	-0.394213	0.162475	2.42629	0.0152539	0.468201
8430408G22Rik	77.0158	1.25445	0.517642	-2.4234	0.015376	0.470162
Krtcap2	1925.69	0.411887	0.169916	-2.42406	0.015348	0.470162
Clec5a	75.7815	-1.60285	0.662026	2.42113	0.0154723	0.470434
Gm26546	15.4845	-3.17189	1.30992	2.42144	0.015459	0.470434
Pawr	37.2861	1.69812	0.701156	-2.42188	0.0154404	0.470434
Gm18853	10.7818	-4.81077	1.98782	2.42012	0.0155155	0.470859
Bicra	1094.45	-0.4295	0.177608	2.41825	0.0155955	0.472068
S100a1	555.289	0.562176	0.232575	-2.41718	0.0156412	0.472068
Zcchc2	1316.66	-0.442846	0.183211	2.41714	0.015643	0.472068
Sos1	907.329	-0.488738	0.20234	2.41543	0.0157167	0.473407
Ccr2	70.3176	-1.55425	0.644011	2.41339	0.0158049	0.474295
Cebpe	24.4557	-2.78322	1.15308	2.41372	0.0157905	0.474295
Smim12	316.093	0.669021	0.277681	-2.40931	0.0159826	0.478736
Ppdpf	1023.88	0.445281	0.184914	-2.40805	0.016038	0.479506
Pih1d2	18.147	-2.62324	1.09083	2.40482	0.0161804	0.481978
Trim47	132.375	1.07213	0.445733	-2.40533	0.0161581	0.481978
Hist1h1a	79.5345	1.22051	0.507969	-2.40272	0.0162734	0.483857
Ndufa13	974.646	0.471598	0.196342	-2.40193	0.0163088	0.484019
Cnn2	3103.92	0.339807	0.141596	-2.39984	0.016402	0.48546
Phip	2495.26	-0.348824	0.145374	2.3995	0.0164175	0.48546
Vamp5	410.541	0.530039	0.220978	-2.3986	0.0164577	0.485759
Apol9b	113.942	-6.57109	2.74344	2.3952	0.0166112	0.489393
Pank3	2897.1	-0.337643	0.14105	2.39379	0.0166752	0.490385
Gm37033	16.3001	-2.4844	1.03846	2.39239	0.0167388	0.491361
Rpl35	1789.71	0.476373	0.199337	-2.38979	0.0168582	0.493967
D030055H07Rik	9.75132	-4.34833	1.8229	2.38539	0.0170608	0.497235
Ggh	349.075	0.700828	0.293966	-2.38404	0.0171237	0.497235
Gm36638	15.9376	-2.53111	1.06155	2.38435	0.0171094	0.497235
Pik3ap1	1675.72	-0.369249	0.154743	2.38621	0.017023	0.497235
Sp110	1789.28	-0.40244	0.168715	2.38532	0.0170643	0.497235
4633401B06Rik	10.7846	-3.14752	1.32462	2.37616	0.0174938	0.499752
Ap1s3	645.18	-0.461718	0.194093	2.37886	0.0173665	0.499752
Fcgr2b	648.037	-0.620715	0.261439	2.37423	0.0175857	0.499752
Gbp7	1283.09	-0.505495	0.212553	2.37821	0.017397	0.499752
Gm10252	11.3906	-4.25363	1.79201	2.37366	0.0176128	0.499752
Gm11362	4.56124	5.76521	2.42247	-2.37989	0.0173176	0.499752
Gm43813	21.6068	-2.21371	0.931415	2.37671	0.0174677	0.499752
Gm45442	13.8368	3.16963	1.33487	-2.37449	0.0175733	0.499752
Idh3g	3536.59	0.32476	0.136808	-2.37383	0.0176046	0.499752
Mdn1	2543.11	-0.448419	0.188556	2.37818	0.0173985	0.499752
Rgs9	94.8561	1.09263	0.459749	-2.37658	0.0174739	0.499752
Tbca	1126.73	0.444243	0.186883	-2.37712	0.0174485	0.499752
Zfp704	3106.45	-0.406897	0.171095	2.37819	0.0173978	0.499752
Gm2287	4.42976	6.20205	2.61554	-2.37123	0.0177292	0.502171
Kmt2d	4011.59	-0.345855	0.14592	2.37017	0.0177798	0.502722
Gm43980	121.248	-0.915671	0.38686	2.36693	0.0179364	0.506263
Gm15991	25.115	-2.05979	0.870537	2.36612	0.0179757	0.506489
Clec1a	17.9627	3.00423	1.27073	-2.36417	0.0180703	0.508267
Hist1h4m	10.1874	5.05518	2.14229	-2.35971	0.018289	0.513478
Ms4a7	16.5958	-2.89136	1.22562	2.3591	0.0183192	0.513478
Ptger1	6.1126	-5.1503	2.1846	2.35755	0.0183958	0.514733
Ankrd44	1040.45	-0.400887	0.170157	2.35598	0.018474	0.516025
Atp6v1f	1581.48	0.431544	0.183384	-2.35323	0.0186113	0.516125
Bola2	761.687	0.522937	0.22224	-2.35303	0.0186209	0.516125
Dync1h1	8072.18	-0.286493	0.121772	2.35271	0.0186374	0.516125
Gm42986	27.3866	-1.81278	0.770359	2.35316	0.0186148	0.516125
Rgcc	567.558	0.603008	0.256051	-2.35503	0.0185211	0.516125
6530402F18Rik	694.684	-0.455857	0.193981	2.35001	0.0187729	0.517215
Gm15657	287.702	-0.738801	0.314229	2.35115	0.0187153	0.517215
Rnase6	33.7611	-2.08613	0.887595	2.35032	0.0187573	0.517215
Aatk	115.35	1.02431	0.436684	-2.34565	0.0189937	0.519751
Gm13822	13.4492	-4.62526	1.97151	2.34604	0.0189739	0.519751
Gm19337	4.51493	-5.66921	2.41639	2.34615	0.0189686	0.519751
H2-K2	335.058	-0.671334	0.286125	2.34629	0.0189613	0.519751
Eps8l1	367.934	0.601332	0.256579	-2.34366	0.0190957	0.521659
2210406H18Rik	6.72851	-5.23425	2.23952	2.33722	0.0194277	0.527159
Efna1	45.3954	1.8245	0.780617	-2.33725	0.0194262	0.527159
Kmt2c	2229.1	-0.449972	0.192486	2.33769	0.0194035	0.527159
Znfx1	839.897	-0.538575	0.23039	2.33766	0.0194047	0.527159
Cnpy2	1676.46	0.385989	0.16521	-2.33635	0.019473	0.527502
Gm8979	53.3365	-1.29966	0.556581	2.33507	0.0195397	0.528423
Fbxo6	683.989	0.521954	0.22374	-2.33286	0.0196555	0.528896
Gmfg	3745.78	0.335901	0.143981	-2.33295	0.0196505	0.528896
Tlr9	50.411	-1.46396	0.627482	2.33308	0.0196441	0.528896
AA474408	93.412	1.09396	0.469219	-2.33146	0.0197293	0.529118
Gm12500	7.15675	5.22224	2.23941	-2.33197	0.0197023	0.529118
Cdk6	10640.1	-0.319694	0.137278	2.3288	0.0198694	0.531834
Fzd8	4.86752	5.38214	2.31173	-2.32818	0.0199024	0.531834
Rpl9	28764.2	0.382039	0.164129	-2.32767	0.0199294	0.531834
Pmaip1	560.592	-0.526786	0.226415	2.32664	0.0199843	0.53242
Cd81	3143.76	0.406249	0.174714	-2.32522	0.0200604	0.533567
Phactr4	1099.43	-0.407513	0.175484	2.32222	0.0202209	0.536585
Tapbp	4045.73	-0.317532	0.136758	2.32186	0.0202404	0.536585
Myl4	280.261	0.674289	0.290717	-2.3194	0.0203735	0.537469
Pacsin1	9.5629	-3.69494	1.59248	2.32024	0.0203279	0.537469
Zmynd15	8.73703	-4.62378	1.99314	2.31985	0.0203488	0.537469
Helz	1627.53	-0.389996	0.168304	2.31721	0.0204922	0.538322
Hsd17b10	1921.25	0.385359	0.166313	-2.31707	0.0205001	0.538322
Ninj1	1761.55	0.402513	0.173753	-2.31658	0.0205266	0.538322
Rps29	12164.9	0.403427	0.174165	-2.31635	0.0205392	0.538322
Tmem106a	89.4446	-1.04839	0.45335	2.31254	0.020748	0.542911
S100a10	2642.2	0.445379	0.192648	-2.31188	0.0207845	0.542986
2410015M20Rik	1062.81	0.409824	0.177427	-2.30982	0.0208983	0.545078
Il1rn	22.7381	-2.98559	1.29375	2.30771	0.0210155	0.545491
Pira2	15.9321	-3.96585	1.71843	2.30784	0.0210081	0.545491
Soat1	1519.11	-0.393085	0.170265	2.30867	0.0209622	0.545491
Gpatch11	357.535	-0.546991	0.23722	2.30584	0.0211194	0.547307
Cramp1l	1306.84	-0.392379	0.170548	2.3007	0.0214085	0.549507
Ephb6	319.081	0.709717	0.308294	-2.30208	0.0213309	0.549507
Hist3h2bb-ps	7.98115	3.93252	1.70827	-2.30205	0.0213324	0.549507
Rufy2	336.506	-0.57185	0.248521	2.30101	0.021391	0.549507
Tnfsf4	92.8986	1.04626	0.454628	-2.30136	0.0213713	0.549507
Zfp422	2661.75	0.330419	0.143512	-2.30239	0.0213135	0.549507
Clstn3	366.168	0.697253	0.303269	-2.29912	0.021498	0.550929
Cryz	358.441	0.598749	0.260547	-2.29804	0.0215593	0.551624
Neat1	1302.29	-0.558725	0.243331	2.29616	0.021667	0.552628
Snrpg	1665.71	0.378662	0.164873	-2.29669	0.0216364	0.552628
Gm17910	8.698	-4.47188	1.9508	2.29233	0.0218867	0.55735
AW011738	116.554	-1.07759	0.470404	2.29077	0.021977	0.558769
C3	3523.44	-0.968308	0.423977	2.28387	0.0223793	0.568105
Fcrl1	11.3837	-3.63496	1.59342	2.28123	0.0225347	0.570256
Gm28373	6.03565	-5.16094	2.26192	2.28166	0.0225092	0.570256
Gpank1	275.281	0.591391	0.259321	-2.28053	0.0225761	0.57041
Gm10822	4.76037	-5.37589	2.35942	2.27848	0.0226978	0.571114
Gm16464	12.2482	-3.3989	1.49304	2.2765	0.0228163	0.571114
Kat6a	2899.62	-0.390975	0.171664	2.27756	0.0227529	0.571114
Sipa1l1	3150.82	-0.329326	0.144542	2.27841	0.0227019	0.571114
Slc5a2	4.98812	-5.50865	2.41923	2.27703	0.0227847	0.571114
Trim12a	728.285	-0.455639	0.200049	2.27764	0.0227482	0.571114
Taf10	1354.97	0.464612	0.20416	-2.27573	0.0228624	0.571383
F630028O10Rik	167.819	-0.78932	0.346988	2.27478	0.0229192	0.571917
Dram2	546.214	0.502961	0.221232	-2.27345	0.022999	0.572372
Myh3	16.921	3.20376	1.4093	-2.2733	0.0230083	0.572372
Hipk2	1019.01	-0.397268	0.174863	2.27189	0.0230934	0.572486
Psma8	152.913	0.829358	0.365087	-2.27167	0.0231064	0.572486
Znrf3	341.068	-0.551205	0.242666	2.27146	0.0231193	0.572486
Ifi35	329.861	-0.691462	0.304585	2.27018	0.0231966	0.573521
Prdx3	1864.56	0.370509	0.1633	-2.26889	0.023275	0.57458
Alox5	90.2497	-1.1763	0.518798	2.26735	0.0233689	0.575139
Hivep1	1737.09	-0.373005	0.164494	2.26758	0.0233546	0.575139
A430078G23Rik	448.521	-0.497951	0.219976	2.26366	0.0235948	0.579814
Fsd2	8.56228	5.13474	2.27074	-2.26126	0.0237432	0.582574
Bdp1	1129.66	-0.405186	0.179465	2.25774	0.0239617	0.585378
Hist1h4i	358.734	0.598534	0.265111	-2.25767	0.0239662	0.585378
Ifrd1	1089.25	0.430872	0.190818	-2.25802	0.0239442	0.585378
Cdk5rap3	1619.22	0.33978	0.150545	-2.257	0.0240078	0.585507
Ighj4	4.77037	-5.15479	2.2858	2.25513	0.024125	0.587478
Arhgap26	569.709	-0.459304	0.203739	2.25438	0.0241724	0.587747
Qser1	2095.78	-0.378002	0.16779	2.25283	0.0242698	0.589227
Asxl2	2054.46	-0.351349	0.15603	2.25181	0.0243345	0.58991
Abat	50.5065	-1.35232	0.600857	2.25065	0.024408	0.589935
AC120375.1	19.5775	-2.11978	0.941856	2.25064	0.0244086	0.589935
Sap30l	508.68	0.559295	0.248594	-2.24984	0.0244593	0.590277
Stx16	2405.81	-0.399871	0.177794	2.24906	0.0245085	0.590581
Cntnap1	2046.61	-0.41623	0.185174	2.24777	0.0245907	0.591251
Mt1	1163.32	0.463783	0.20641	-2.2469	0.0246461	0.591251
Sik3	2018.61	-0.358315	0.159432	2.24744	0.0246118	0.591251
Gm11944	86.1853	-1.14003	0.507655	2.24569	0.0247241	0.591365
Gm16184	21.8321	-2.15496	0.959371	2.24622	0.0246897	0.591365
Zfp142	394.778	-0.556885	0.248208	2.24362	0.0248568	0.593659
Ccnt1	1506.7	-0.367792	0.163999	2.24265	0.0249191	0.594267
Evc2	19.8336	2.82435	1.25982	-2.24187	0.0249697	0.594474
Ttll4	1392.98	-0.416196	0.185687	2.24138	0.0250014	0.594474
Irf8	277.683	-0.613384	0.274131	2.23756	0.02525	0.599503
Lamtor5	677.878	0.475985	0.212943	-2.23527	0.0253997	0.600419
Oas1c	227.912	-0.905531	0.405112	2.23526	0.0254002	0.600419
Ptpn23	1322.44	-0.417299	0.186629	2.23598	0.0253532	0.600419
Rab2a	2928.17	0.317578	0.142139	-2.23427	0.0254652	0.601075
C1qtnf12	686.086	0.457694	0.204967	-2.23301	0.0255482	0.601277
Gpat2	10.7333	-3.42611	1.53408	2.23332	0.0255276	0.601277
Gng11	318.253	0.786565	0.352604	-2.23073	0.0256989	0.603943
Gbe1	679.739	0.454058	0.203842	-2.2275	0.0259141	0.608114
Pebp1	6181.41	0.317085	0.142419	-2.22642	0.0259862	0.608921
Gm44981	8.9497	-4.27705	1.92297	2.22419	0.0261357	0.611537
Ddx11	851.589	-0.460541	0.207312	2.22148	0.0263183	0.612747
Gm43305	129.985	-1.10888	0.499357	2.22061	0.0263771	0.612747
Gm43588	4.68454	-5.00716	2.25321	2.22224	0.0262673	0.612747
Lipg	206.046	-0.983478	0.4426	2.22205	0.0262801	0.612747
Tfrc	2721.4	-0.389606	0.175436	2.22078	0.0263658	0.612747
Drap1	2044.39	0.346815	0.156263	-2.21942	0.0264578	0.613065
Mif	12250.8	0.323	0.145615	-2.21818	0.0265427	0.613065
Ppib	1023.19	0.393518	0.1774	-2.21825	0.0265379	0.613065
Ptges3l	18.0165	2.28021	1.02784	-2.21845	0.0265241	0.613065
Sdcbp2	4.90399	-5.43798	2.45357	2.21635	0.0266674	0.615065
Baz1a	1656.67	-0.365496	0.16504	2.21459	0.026788	0.615187
Bcl9	1495.61	-0.374311	0.16906	2.21407	0.0268243	0.615187
Gm10736	2565.57	0.354354	0.160048	-2.21405	0.0268251	0.615187
Olfm1	10.5906	-3.40394	1.537	2.21466	0.0267834	0.615187
Hist1h2bb	28.8641	1.68496	0.761812	-2.21178	0.0269817	0.617899
Aurkaip1	1020.01	0.401822	0.182066	-2.20702	0.027313	0.624543
Prr5l	112.473	-0.881223	0.399376	2.2065	0.0273491	0.624543
Ap4e1	345.992	-0.553257	0.251047	2.2038	0.0275381	0.627085
Dopey2	357.819	-0.594949	0.26992	2.20417	0.0275126	0.627085
Kptn	293.415	0.583448	0.264945	-2.20215	0.027655	0.62793
Ncor2	3291.87	-0.347263	0.157662	2.20258	0.0276243	0.62793
Rnf114	2667.35	-0.334407	0.151891	2.20162	0.0276919	0.62793
Gm26648	17.9956	-2.5278	1.1489	2.20019	0.0277932	0.62846
Tiam1	1645.57	-0.382287	0.173735	2.20041	0.0277779	0.62846
Tgtp2	125.722	-0.944057	0.429307	2.19902	0.0278762	0.629455
Gpx4	3463.85	0.385892	0.17562	-2.19732	0.0279978	0.631319
Birc6	3968.72	-0.353739	0.161204	2.19435	0.02821	0.633265
Ggct	143.725	0.862139	0.392746	-2.19516	0.0281523	0.633265
Ndufs8	1056.54	0.439973	0.200504	-2.19433	0.0282114	0.633265
Trim26	459.824	-0.512155	0.233443	2.19392	0.028241	0.633265
Uhmk1	2911.04	-0.322928	0.147245	2.19314	0.0282972	0.633646
Edem1	1993.94	-0.33753	0.154066	2.19082	0.0284649	0.636227
Rps27	13948	0.412786	0.188448	-2.19045	0.0284913	0.636227
Dzip1	90.5838	-0.986608	0.450703	2.18904	0.0285937	0.636752
Phospho2	389.996	0.550591	0.251782	-2.18677	0.0287592	0.639554
Rabac1	2207.22	0.439084	0.200879	-2.18581	0.0288293	0.640232
Scd1	7218.25	-0.349305	0.159985	2.18335	0.0290097	0.643355
Lsm10	465.69	0.475488	0.217847	-2.18267	0.0290598	0.643582
Mst1	10.0508	-3.39759	1.55702	2.18212	0.0291009	0.643608
Cpa5	9.46894	3.82826	1.7556	-2.1806	0.0292131	0.644325
Gm17477	13.4581	-2.63166	1.20663	2.18099	0.029184	0.644325
Hap1	35.0239	-1.52926	0.702011	2.1784	0.029376	0.647034
Eif3m	3608.91	0.359069	0.165002	-2.17615	0.0295442	0.649852
Bptf	3585.06	-0.328702	0.151222	2.17364	0.0297324	0.652215
Mlxip	2061.08	-0.345661	0.159022	2.17367	0.0297301	0.652215
Trim6	252.023	-0.636152	0.292762	2.17293	0.0297854	0.65249
Prdx6	4995.18	0.28663	0.131967	-2.17199	0.0298564	0.653159
BC051142	9.72926	-3.96134	1.82442	2.17128	0.0299098	0.653443
Ghitm	5321.52	0.312124	0.143849	-2.1698	0.0300219	0.65412
Gm15707	26.6941	1.68113	0.77476	-2.16988	0.0300163	0.65412
Gm43568	73.1278	1.09469	0.504864	-2.16829	0.0301363	0.654501
Il18bp	116.503	-0.881609	0.406488	2.16884	0.0300947	0.654501
Srcap	82.7986	-1.12512	0.518972	2.16797	0.030161	0.654501
Eif3e	9786.04	0.39882	0.184159	-2.16562	0.0303399	0.6575
Gm12828	14.6474	-2.54547	1.17591	2.16468	0.0304119	0.658177
Gm22748	40.7334	-1.42818	0.66035	2.16277	0.0305592	0.659831
Nkg7	1163.27	0.4415	0.20415	-2.16262	0.0305701	0.659831
Ncoa7	1379.29	-0.421177	0.194884	2.16116	0.0306828	0.660155
Pcolce	40.0895	-1.38201	0.639573	2.16084	0.0307078	0.660155
Slc45a4	1622.71	-0.343773	0.159017	2.16186	0.0306291	0.660155
Egr1	17049.7	-0.46621	0.215944	2.15894	0.030855	0.661559
Epdr1	56.4066	1.19812	0.554928	-2.15905	0.030846	0.661559
Themis2	139.7	-0.850348	0.394038	2.15803	0.0309253	0.662187
Nup210	6356.3	-0.334671	0.155281	2.15527	0.031141	0.665923
Epb41l3	883.861	-0.419594	0.194779	2.15421	0.0312238	0.66681
Dag1	2265.31	-0.312439	0.145125	2.1529	0.0313268	0.667779
Selenof	4816.82	0.340047	0.157972	-2.15258	0.0313519	0.667779
Phc3	1161.54	-0.442889	0.205804	2.152	0.0313974	0.667866
Cep350	1676.09	-0.34135	0.158759	2.15012	0.0315458	0.667904
Fgd5	346.182	0.611142	0.284315	-2.14952	0.0315932	0.667904
Gm17231	4.75581	-4.91917	2.28723	2.15071	0.0314993	0.667904
Nr4a3	8.92395	-3.74555	1.74194	2.15022	0.0315375	0.667904
Nuak2	254.535	-0.615271	0.286328	2.14884	0.0316474	0.667904
Sdhc	2343.2	0.322051	0.149838	-2.14933	0.0316081	0.667904
Hcfc1	6583.63	-0.30518	0.142063	2.1482	0.031698	0.667907
Rce1	471.752	0.518002	0.241237	-2.14727	0.0317716	0.667907
Tac4	32.3483	1.6232	0.755757	-2.14778	0.031731	0.667907
Mab21l2	4.29457	5.8107	2.70766	-2.14602	0.0318713	0.669132
Ccdc91	855.4	0.501548	0.233894	-2.14434	0.0320058	0.669274
Farp2	47.3476	-1.27515	0.594385	2.14533	0.0319265	0.669274
Rpl39	13299.6	0.371847	0.173489	-2.14335	0.0320853	0.669274
Slf2	1226.42	-0.394298	0.183879	2.14433	0.0320064	0.669274
Tmsb10	6066.01	0.32795	0.152995	-2.14353	0.0320704	0.669274
Atp6v1g1	1755.44	0.355218	0.165807	-2.14236	0.0321645	0.66988
Lmtk2	1085.31	-0.357103	0.166719	2.14195	0.0321974	0.66988
Cryzl1	862.197	0.407754	0.19051	-2.14033	0.0323282	0.670837
Heatr9	43.1635	-1.77448	0.829259	2.13984	0.0323681	0.670837
Kcnq3	21.2548	-2.32651	1.0872	2.1399	0.0323625	0.670837
Gm13684	5.59719	-4.83299	2.26125	2.1373	0.0325734	0.673364
Grn	2698.26	-0.294011	0.137542	2.13761	0.0325483	0.673364
Eif3c	7960.42	0.289416	0.135491	-2.13605	0.0326752	0.673836
Fam198a	24.7963	-1.9571	0.916245	2.136	0.0326797	0.673836
Ssr2	2736.09	0.35012	0.163994	-2.13495	0.0327649	0.674732
Gbp6	24.2167	-3.72227	1.74716	2.13047	0.0331331	0.678854
Gm22200	4.51117	-5.16093	2.42244	2.13046	0.0331333	0.678854
Ikzf2	1405.32	-0.426333	0.200105	2.13055	0.0331263	0.678854
Sub1	3296.94	0.339282	0.159174	-2.13152	0.0330462	0.678854
Gm26760	4.75184	5.27869	2.47863	-2.12968	0.0331977	0.67896
Gm43201	4.62981	-4.91198	2.30685	2.1293	0.0332293	0.67896
Ifitm1	19089.9	0.366579	0.172231	-2.12842	0.0333026	0.67896
Zhx3	327.739	-0.516275	0.242569	2.12837	0.0333067	0.67896
Gcsam	95.8054	1.04315	0.490952	-2.12475	0.0336072	0.682705
Gm12796	9.65158	4.24492	1.99891	-2.12362	0.0337018	0.682705
Gm44434	11.6508	-2.91811	1.37357	2.12448	0.03363	0.682705
Mkl1	1463.77	-0.364288	0.171525	2.12382	0.0336851	0.682705
Traf3ip2	79.2428	-0.987841	0.46513	2.1238	0.0336871	0.682705
Dck	1597.51	-0.319654	0.150592	2.12265	0.0337833	0.683498
Hax1	1038.75	0.408421	0.192576	-2.12083	0.0339365	0.685738
Myl10	244.899	0.724126	0.34153	-2.12024	0.0339859	0.685879
Gm47447	15.3114	2.43492	1.14921	-2.11878	0.0341094	0.687512
Brd4	3951.19	-0.319066	0.150699	2.11724	0.0342397	0.688418
Fndc3a	2613.98	-0.381273	0.180065	2.11742	0.0342246	0.688418
Tmco1	1835.54	0.333722	0.157737	-2.11568	0.0343719	0.690217
Clta	3451.31	0.342681	0.162177	-2.11301	0.0346002	0.691362
Dstn	1740.92	0.427665	0.202363	-2.11336	0.03457	0.691362
Kcnj2	31.8853	-1.80967	0.856431	2.11303	0.0345979	0.691362
Sgsm2	504.98	-0.488011	0.230938	2.11317	0.0345863	0.691362
Brpf3	1014.5	-0.426738	0.202021	2.11234	0.034657	0.691641
Nckap5l	352.66	-0.567952	0.269047	2.11098	0.0347743	0.693125
1700109H08Rik	164.55	-0.742383	0.35246	2.10629	0.0351792	0.695659
Cpne8	56.4495	1.27918	0.607397	-2.106	0.0352041	0.695659
Dlg2	26.1756	1.72225	0.81706	-2.10786	0.0350428	0.695659
E030022I16Rik	81.97	-0.984169	0.46717	2.10666	0.0351471	0.695659
Hist1h2ac	84.8247	0.986143	0.468361	-2.10552	0.0352462	0.695659
Ndufa9	1241	0.378374	0.17966	-2.10606	0.0351991	0.695659
Nin	1551.37	-0.368258	0.174682	2.10816	0.0350168	0.695659
Pcnt	2228.77	-0.325146	0.154192	2.10871	0.03497	0.695659
Phf21b	12.8642	-2.66628	1.26664	2.10501	0.0352903	0.69568
Gstk1	143.546	0.713208	0.338944	-2.1042	0.0353607	0.696218
Mdfi	1316.96	0.347607	0.165284	-2.10309	0.0354575	0.697274
Lgmn	59.5702	-1.15232	0.548095	2.10241	0.0355174	0.697601
Ccl4	202.359	-0.717576	0.342119	2.09745	0.0359542	0.703193
Gm11451	43.9772	1.28335	0.611722	-2.09792	0.035912	0.703193
Gm17619	34.835	1.70815	0.814512	-2.09715	0.0359807	0.703193
Hsbp1	1704.85	0.374149	0.178488	-2.09621	0.0360634	0.703193
P3h4	119.9	1.04676	0.499168	-2.097	0.0359932	0.703193
Rnls	80.0691	0.947162	0.451753	-2.09664	0.0360257	0.703193
Ighm	869.891	-0.481681	0.229849	2.09564	0.0361141	0.703332
Slc4a8	36.5049	-1.51828	0.724819	2.0947	0.0361979	0.704114
Kmt2e	3130.33	-0.361568	0.172856	2.09173	0.0364624	0.708407
5430405H02Rik	35.9824	-1.48509	0.710977	2.0888	0.0367257	0.710731
E2f8	943.777	-0.485174	0.232423	2.08746	0.0368462	0.710731
Glrx3	2599.15	0.336494	0.161062	-2.08922	0.0366881	0.710731
Ndufs7	1399.22	0.376361	0.180282	-2.08762	0.0368319	0.710731
Pex2	474.545	0.494626	0.236938	-2.08757	0.0368366	0.710731
Wdr76	795.225	-0.46161	0.220921	2.08948	0.0366645	0.710731
Cox8a	3366.46	0.312858	0.149942	-2.08653	0.0369303	0.711503
Gm12338	36.9508	-1.4519	0.696672	2.08405	0.0371552	0.714132
Szt2	1044.66	-0.438816	0.210556	2.08408	0.0371525	0.714132
Chchd1	834.761	0.412475	0.198129	-2.08185	0.0373558	0.716282
Sorl1	470.807	-0.512181	0.245965	2.08233	0.0373119	0.716282
Milr1	709.025	-0.442321	0.212534	2.08118	0.0374178	0.71662
Gyg	1948.01	0.440565	0.211781	-2.08029	0.0374992	0.717327
Samd9l	4059.62	-0.293368	0.141057	2.07978	0.0375455	0.717363
Slc35b4	1253.83	-0.340646	0.163863	2.07884	0.0376317	0.718161
Fiz1	1347.25	0.336132	0.16176	-2.07797	0.0377119	0.718842
Atp5e	1719.78	0.396347	0.190832	-2.07695	0.0378066	0.719796
Arl6ip5	2851.32	0.315321	0.151985	-2.07468	0.0380164	0.722222
C77080	1174.82	-0.385645	0.185889	2.0746	0.0380235	0.722222
2900052L18Rik	215.473	0.750304	0.362592	-2.06928	0.0385199	0.723144
AC154640.4	70.8105	-1.06689	0.515536	2.06947	0.0385021	0.723144
Clasp1	1938.61	-0.311847	0.150699	2.06934	0.038514	0.723144
Gm26512	12.6955	2.68312	1.29467	-2.07244	0.038224	0.723144
Gm29257	7.98833	3.08336	1.48758	-2.07273	0.0381978	0.723144
Iws1	1711.64	-0.323633	0.156324	2.07026	0.0384275	0.723144
Mapk12	293.961	0.552171	0.266709	-2.07032	0.0384227	0.723144
Mbd4	506.028	-0.459882	0.221987	2.07166	0.0382971	0.723144
Setd1a	758.413	-0.452204	0.218488	2.0697	0.0384804	0.723144
Xlr4b	77.8078	-0.979306	0.472759	2.07147	0.0383147	0.723144
Cd63	2632.97	0.353049	0.170737	-2.06779	0.0386596	0.724923
Fryl	2437.7	-0.376513	0.182248	2.06594	0.038834	0.72735
Gm26890	16.9923	-2.2003	1.06554	2.06496	0.0389263	0.728234
Pxdn	14.1658	2.79267	1.35595	-2.05956	0.0394406	0.735439
Ramp1	1833.99	0.371915	0.180587	-2.05948	0.0394481	0.735439
Tmed8	812.447	-0.413892	0.200953	2.05965	0.0394324	0.735439
Ptgr2	514.858	0.424311	0.206124	-2.05852	0.03954	0.736302
Phf8	965.153	-0.348149	0.169185	2.05781	0.0396088	0.736733
2410089E03Rik	340.7	-0.51015	0.248125	2.05602	0.039781	0.737387
Arid1a	6156.06	-0.288788	0.140448	2.05619	0.0397639	0.737387
Cdk14	289.856	0.579546	0.281872	-2.05606	0.0397765	0.737387
Nek4	389.177	-0.470116	0.228769	2.05498	0.0398811	0.738394
Il1b	159.643	-2.44747	1.19207	2.05312	0.0400605	0.74002
Slc9a3r2	239.823	0.615897	0.299926	-2.0535	0.0400243	0.74002
Vhl	659.662	0.460143	0.224232	-2.05209	0.0401613	0.741034
Echs1	1693.87	0.329177	0.160528	-2.05059	0.0403065	0.742016
Prrc2b	5973.08	-0.287629	0.140246	2.05089	0.0402781	0.742016
CT030684.3	4.39994	5.01543	2.44683	-2.04976	0.0403874	0.74266
Fcgr4	10.0231	-4.23053	2.06828	2.04543	0.040812	0.746217
Glipr2	1644.16	0.388103	0.18965	-2.04641	0.0407157	0.746217
Mtor	1431.76	-0.348766	0.170477	2.04582	0.0407738	0.746217
Ndufc2	936.662	0.408489	0.199672	-2.0458	0.0407756	0.746217
Tha1	121.398	0.758928	0.370795	-2.04676	0.0406817	0.746217
Fam171a2	350.102	0.506002	0.24772	-2.04263	0.0410886	0.749578
Gm11536	15.7379	-2.47095	1.20951	2.04294	0.041058	0.749578
Eif2a	3091.94	0.355451	0.17416	-2.04094	0.0412567	0.750946
Igfbp5	4.56338	5.15225	2.52434	-2.04103	0.0412477	0.750946
Gon4l	751.267	-0.399876	0.196015	2.04003	0.0413477	0.751756
Hint2	271.33	0.595316	0.291949	-2.03911	0.0414392	0.752571
Bax	841.19	0.416695	0.204653	-2.03611	0.0417393	0.756031
Ostc	2269.76	0.320822	0.157539	-2.03646	0.0417041	0.756031
Rnf31	761.396	-0.369324	0.181414	2.0358	0.0417702	0.756031
Bcar1	5.45809	4.99374	2.45445	-2.03457	0.0418941	0.757324
Gm7434	5.43347	4.32425	2.12582	-2.03416	0.0419355	0.757324
Gpr137	448.403	0.478434	0.235316	-2.03315	0.0420371	0.757465
Il16	1361.79	0.350067	0.172177	-2.03318	0.0420343	0.757465
Fam46a	139.652	-0.863549	0.424921	2.03226	0.0421276	0.757922
Gm47552	9.4739	3.38222	1.66487	-2.03152	0.042202	0.757922
Ubb	16502.6	0.256467	0.126245	-2.03151	0.0422033	0.757922
Gm42572	24.9651	-1.69107	0.832828	2.03051	0.0423043	0.758892
Emp3	2003.97	0.331618	0.163468	-2.02864	0.0424948	0.758937
Orc5	509.187	0.411368	0.202767	-2.02878	0.0424812	0.758937
Vps13d	1829.82	-0.365608	0.180214	2.02874	0.042485	0.758937
Zfp518b	243.54	-0.652121	0.321436	2.02878	0.0424812	0.758937
Idh3b	2435.75	0.289501	0.142787	-2.0275	0.0426112	0.759668
Ss18l2	211.621	0.591569	0.291934	-2.02638	0.0427259	0.760541
Lzts2	1624.75	0.325719	0.160864	-2.02481	0.0428873	0.762571
Chd8	2534.89	-0.302146	0.149294	2.02383	0.0429874	0.763512
Snhg12	398.557	0.502604	0.248471	-2.02279	0.0430945	0.764572
Arhgef25	249.602	0.665651	0.329191	-2.02208	0.0431678	0.765033
Saraf	5693.86	0.329274	0.16306	-2.01934	0.043452	0.769224
Cbfa2t3	2363.49	-0.333838	0.165387	2.01852	0.0435369	0.769883
Tet3	1981.75	-0.331861	0.16447	2.01776	0.0436164	0.770445
Elob	1907.66	0.358482	0.177739	-2.0169	0.0437062	0.770562
Rfxap	584.945	0.405875	0.201249	-2.01678	0.0437185	0.770562
Gm16534	4.34572	5.01476	2.48838	-2.01527	0.0438764	0.770822
Lsm1	389.302	0.52851	0.262138	-2.01615	0.0437839	0.770822
Tsacc	25.2525	-1.74388	0.865203	2.01558	0.0438443	0.770822
9230111E07Rik	35.6888	-1.43928	0.714809	2.01352	0.0440599	0.772411
Gm17276	11.8664	2.47303	1.22823	-2.0135	0.0440626	0.772411
Snora41	9.52819	-3.23738	1.60824	2.01299	0.0441156	0.772502
Gm14230	108.127	0.88	0.437622	-2.01087	0.0443394	0.773066
Gm26816	13.309	-2.52432	1.25512	2.01123	0.0443015	0.773066
Mrpl54	640.505	0.46525	0.231325	-2.01124	0.0442999	0.773066
Susd3	537.825	0.447698	0.222559	-2.01159	0.044263	0.773066
B630019K06Rik	146.095	-0.701645	0.349069	2.01005	0.0444262	0.773745
9930111J21Rik1	39.0653	-1.49116	0.743975	2.00431	0.045037	0.776012
AC160637.1	786.941	-0.472087	0.235406	2.00541	0.0449189	0.776012
Btaf1	1152.89	-0.335265	0.167096	2.00642	0.0448116	0.776012
Cd2ap	1462.13	-0.377164	0.188087	2.00527	0.0449341	0.776012
Decr1	835.897	0.377643	0.188397	-2.00451	0.045016	0.776012
Ltf	261.601	0.686075	0.342296	-2.00433	0.0450346	0.776012
Mras	122.831	-0.961457	0.478981	2.00729	0.0447183	0.776012
Nop53	7627.77	0.31814	0.15857	-2.00631	0.0448233	0.776012
Siva1	964.381	0.455022	0.226958	-2.00488	0.0449763	0.776012
6030419C18Rik	541.427	0.456759	0.228499	-1.99896	0.045613	0.777803
Bcas1	5.8185	-4.72523	2.36369	1.99909	0.0455985	0.777803
Ddit4l	7.48746	3.16321	1.58289	-1.99838	0.0456759	0.777803
Gm15609	16.7964	-2.99462	1.49882	1.99798	0.0457191	0.777803
Gm34885	5.98188	-4.37938	2.18955	2.00013	0.0454866	0.777803
Gm37084	60.565	-1.07599	0.538142	1.99945	0.0455599	0.777803
Map3k12	229.416	-0.610088	0.304845	2.00131	0.0453592	0.777803
Mcm9	503.219	-0.443259	0.221756	1.99886	0.0456231	0.777803
Rc3h2	1022.82	-0.359148	0.179695	1.99866	0.0456456	0.777803
Tlr4	250.262	0.591186	0.295441	-2.00103	0.0453896	0.777803
Tor1aip1	1069.62	-0.405322	0.202744	1.99918	0.0455892	0.777803
Yeats2	1677.62	-0.302412	0.151131	2.00099	0.0453939	0.777803
Susd6	2830.42	-0.305028	0.15274	1.99705	0.0458203	0.778704
Cspp1	577.17	-0.45738	0.229396	1.99384	0.0461695	0.781349
Dclre1c	419.264	-0.538465	0.270063	1.99385	0.046168	0.781349
Hebp1	173.227	0.659631	0.330691	-1.99471	0.0460748	0.781349
Tet1	1334.34	-0.394751	0.197874	1.99496	0.0460471	0.781349
Stx1b	23.9822	-1.76888	0.887748	1.99255	0.0463113	0.782927
Amz1	63.5013	1.02104	0.513071	-1.99006	0.0465847	0.784265
Dixdc1	34.6887	1.40085	0.703746	-1.99056	0.0465292	0.784265
Laptm4b	1746.92	0.432898	0.217514	-1.99021	0.0465679	0.784265
Tmc4	61.6028	-1.14215	0.573862	1.99028	0.0465602	0.784265
Gm10773	5.67078	-4.36454	2.19426	1.98907	0.0466933	0.785274
Apoo	236.062	0.566843	0.285386	-1.98623	0.0470073	0.786187
Ckap2	1145.9	0.330482	0.166342	-1.98677	0.0469481	0.786187
Nav1	707.232	-0.39866	0.20052	1.98812	0.046798	0.786187
Notch1	1526.86	-0.369863	0.186297	1.98534	0.0471065	0.786187
Nudt18	343.861	0.509233	0.256223	-1.98746	0.0468718	0.786187
Orai3	863.54	0.376157	0.189511	-1.98488	0.0471579	0.786187
Pprc1	1302.75	-0.452992	0.228142	1.98557	0.0470808	0.786187
Pter	393.174	0.488788	0.246287	-1.98463	0.0471858	0.786187
Trim14	604.357	-0.435818	0.219545	1.9851	0.0471332	0.786187
Ccl5	1592.82	-0.435421	0.219575	1.98301	0.0473659	0.788067
Crebbp	1554.77	-0.333125	0.168012	1.98274	0.0473963	0.788067
Mum1	1218.98	-0.45239	0.228302	1.98154	0.0475306	0.788676
Samhd1	3369.64	-0.284393	0.143516	1.98161	0.0475228	0.788676
Clcn3	1832.91	-0.344816	0.174161	1.97987	0.047718	0.789362
Pole	2397.9	-0.334096	0.168701	1.9804	0.0476582	0.789362
Stc2	331.888	0.588443	0.297213	-1.97987	0.0477186	0.789362
Prrc2a	13352.5	-0.284498	0.143761	1.97897	0.0478191	0.790214
Foxa3	71.3232	1.1635	0.588253	-1.97789	0.0479416	0.791174
Scd2	35494	-0.281986	0.142591	1.97759	0.0479752	0.791174
B3gnt5	822.188	-0.413361	0.209168	1.97621	0.0481307	0.792796
Tuba1c	1390.86	0.380294	0.192471	-1.97585	0.0481717	0.792796
Adgrg6	14.7219	-2.33847	1.18441	1.97437	0.0483396	0.793133
Gm43421	9.03189	-3.68183	1.86459	1.9746	0.0483132	0.793133
Gm43533	4.48433	-4.72318	2.39152	1.97497	0.0482711	0.793133
Abca4	844.501	0.499472	0.253059	-1.97374	0.0484115	0.793506
Tspan9	829.72	0.560176	0.283905	-1.97311	0.0484833	0.793876
Lcor	467.656	-0.43321	0.219734	1.97152	0.048665	0.794435
Phgdh	9634.7	0.331585	0.168167	-1.97175	0.0486376	0.794435
Rpl19	6938.14	0.307114	0.155708	-1.97237	0.0485673	0.794435
Fam110b	81.8921	1.07778	0.547096	-1.96999	0.048839	0.794864
Gm48300	4.84264	-5.09028	2.58371	1.97015	0.0488217	0.794864
Pfdn5	2547.66	0.353942	0.17965	-1.97017	0.0488185	0.794864
Fxyd5	3910.76	0.255946	0.130075	-1.96768	0.0491045	0.79838
G530011O06Rik	17.4017	-2.06651	1.05068	1.96683	0.0492023	0.799166
Bin1	1212.67	0.338684	0.172328	-1.96535	0.0493739	0.800343
Srrm1	5509.93	-0.309377	0.157403	1.96551	0.0493556	0.800343
Ubn2	2109.18	-0.356387	0.181534	1.9632	0.0496229	0.803573
Camkk2	1659.09	-0.353994	0.180513	1.96104	0.0498738	0.803606
Lars	2896.87	0.328155	0.167332	-1.9611	0.0498671	0.803606
Med12	2569.26	-0.28411	0.144792	1.96219	0.0497406	0.803606
Pou2f1	757.328	-0.406206	0.207058	1.96179	0.0497866	0.803606
Slamf9	35.4512	1.6397	0.835496	-1.96254	0.0496993	0.803606
Gm25965	12.3597	-2.67786	1.36604	1.96031	0.04996	0.804192
Adgrg5	41.8131	1.39294	0.71117	-1.95866	0.0501528	0.806491
Aak1	1860.67	-0.309591	0.158129	1.95784	0.0502489	0.806907
Gm10033	111.258	-0.804792	0.411114	1.95759	0.0502786	0.806907
2410004B18Rik	266.219	0.548896	0.281173	-1.95217	0.0509186	0.807232
Camsap2	202.571	-0.700195	0.359275	1.94891	0.0513059	0.807232
Cwc27	414.808	0.432797	0.22216	-1.94813	0.0513988	0.807232
Dtnbp1	1766.4	0.328718	0.168538	-1.95041	0.0511274	0.807232
Gapdh	46867.2	0.273514	0.140392	-1.94822	0.051389	0.807232
Gm10762	57.9242	1.15631	0.59209	-1.95293	0.0508277	0.807232
Gm43589	4.59443	-4.61531	2.36633	1.95041	0.0511277	0.807232
Ifnar1	1496.75	-0.369747	0.18968	1.94932	0.0512572	0.807232
Lamtor2	855.092	0.367442	0.188176	-1.95266	0.0508603	0.807232
Map3k14	345.102	-0.488326	0.250489	1.94949	0.051237	0.807232
Npm1	25884.5	0.271928	0.139214	-1.95331	0.0507826	0.807232
Nr2f6	174.481	0.688226	0.353252	-1.94826	0.0513839	0.807232
Nrip2	13.8859	-2.22259	1.13586	1.95675	0.0503767	0.807232
Pgls	2490.99	0.346436	0.177445	-1.95236	0.0508959	0.807232
Pla2g12a	733.744	0.390691	0.199837	-1.95505	0.0505775	0.807232
Polr1d	2004.3	0.314411	0.160978	-1.95313	0.0508044	0.807232
Serpinc1	6.71282	-3.90895	2.00459	1.95	0.0511757	0.807232
Sspo	746.261	-0.543989	0.278682	1.952	0.050938	0.807232
Stx1a	13.0149	-3.1445	1.60973	1.95343	0.0507684	0.807232
Vpreb2	5.37493	4.76405	2.44075	-1.95188	0.0509522	0.807232
Xpo6	2503.59	-0.299836	0.153552	1.95267	0.0508584	0.807232
Zmiz1	5253.99	-0.268863	0.137906	1.94961	0.0512224	0.807232
Mrpl23	943.815	0.388605	0.199639	-1.94654	0.0515902	0.809449
Lpl	147.99	-0.831424	0.427267	1.94591	0.0516653	0.809841
Cmip	1772.01	-0.30297	0.156063	1.94134	0.0522173	0.813561
Cobll1	997.689	-0.394709	0.20353	1.93931	0.052463	0.813561
Fndc3b	477.738	-0.461983	0.238215	1.93935	0.0524585	0.813561
Gm17745	73.3026	0.996391	0.513671	-1.93975	0.0524105	0.813561
Gm26981	29.0796	-1.45513	0.74971	1.94092	0.0522674	0.813561
Ift20	874.241	0.378172	0.19504	-1.93895	0.0525073	0.813561
Macf1	7663.12	-0.302247	0.155766	1.94038	0.052333	0.813561
Mast2	960.177	-0.393482	0.202731	1.94091	0.0522695	0.813561
Nenf	559.303	0.48834	0.251645	-1.94059	0.0523075	0.813561
Pkd1	1705.59	-0.286542	0.147631	1.94094	0.0522659	0.813561
Rrp36	429.871	0.514239	0.265084	-1.93991	0.052391	0.813561
Tpk1	530.389	0.487593	0.251416	-1.93938	0.0524546	0.813561
Fcgr3	151.985	-0.682764	0.352238	1.93836	0.0525793	0.813591
Frrs1	1595.71	-0.295889	0.152766	1.93687	0.0527612	0.813591
Kcnq1ot1	447.673	-0.47817	0.246837	1.93719	0.0527222	0.813591
Ripor3	24.5707	1.74465	0.900717	-1.93696	0.0527501	0.813591
Tmem219	160.824	0.646772	0.333758	-1.93785	0.0526417	0.813591
Ppp1r26	257.498	0.556664	0.287554	-1.93586	0.0528851	0.814723
Tdrp	13.0802	-3.35337	1.73383	1.93408	0.0531033	0.817305
Dock4	50.2111	-1.15399	0.597356	1.93183	0.0533804	0.820613
Gm44891	7.82974	3.79072	1.96274	-1.93134	0.0534415	0.820613
Slc25a25	284.681	-0.518462	0.26848	1.9311	0.0534707	0.820613
Dnpep	1162.74	0.37213	0.192911	-1.92902	0.0537279	0.823777
Extl3	1880.69	-0.29494	0.15293	1.92859	0.053782	0.823824
9530046B11Rik	7.08515	-3.4734	1.80354	1.92588	0.0541195	0.823912
Acaca	2692.38	-0.333821	0.173316	1.92608	0.0540938	0.823912
Bcl7b	592.795	0.402353	0.208888	-1.92616	0.0540842	0.823912
Fnta	1405.06	0.317469	0.164783	-1.92659	0.0540307	0.823912
Gm4285	59.1125	1.13641	0.590103	-1.92578	0.0541323	0.823912
Terf1	537.071	0.41953	0.217669	-1.92737	0.053933	0.823912
Ttn	140.814	-0.890575	0.462474	1.92568	0.054145	0.823912
Cks2	1551.48	0.349584	0.181631	-1.92469	0.0542685	0.825013
D630045J12Rik	470.936	-0.449979	0.234074	1.92238	0.0545576	0.827072
Kank3	169.819	0.738984	0.384387	-1.9225	0.0545431	0.827072
Lrp8	1494.34	-0.384374	0.199901	1.92282	0.054503	0.827072
Timm17b	1038.85	0.380979	0.198297	-1.92126	0.0546995	0.828446
Apol7e	22.5649	-2.20247	1.14678	1.92057	0.0547855	0.828796
Col15a1	5.34792	4.4005	2.29162	-1.92026	0.0548253	0.828796
Atp2b4	3391.85	-0.333633	0.173806	1.91958	0.0549113	0.82932
Fam32a	1747.51	0.290875	0.151723	-1.91715	0.0552189	0.832408
Fkbpl	138.892	0.669656	0.349233	-1.9175	0.0551741	0.832408
Atad2	1757.06	-0.32296	0.168686	1.91457	0.0555477	0.833664
Ccdc6	1198.2	-0.343579	0.179455	1.91458	0.0555467	0.833664
Dnmt3l	6.00244	-4.49874	2.34867	1.91544	0.055436	0.833664
Ptch1	1427.3	-0.307926	0.160852	1.91434	0.0555768	0.833664
Rras	1075.38	0.35387	0.184813	-1.91475	0.0555246	0.833664
Traf3	1661.85	-0.323153	0.168831	1.91406	0.055612	0.833664
Aldh6a1	456.383	0.425705	0.2229	-1.90985	0.0561528	0.834795
Comt	590.136	0.391916	0.204864	-1.91305	0.0557412	0.834795
Cox7a2	1230.86	0.352726	0.184668	-1.91006	0.0561259	0.834795
Crocc	643.401	-0.37472	0.196153	1.91034	0.0560889	0.834795
Fxyd7	13.5899	-2.25225	1.17775	1.91234	0.0558324	0.834795
Gm37274	26.2469	-1.58081	0.827033	1.91142	0.0559501	0.834795
Med6	277.12	0.513311	0.26849	-1.91185	0.0558958	0.834795
mt-Cytb	34724.2	0.404262	0.21163	-1.91023	0.0561033	0.834795
Sdf2	998.964	0.376781	0.197091	-1.91171	0.0559138	0.834795
Gbp9	64.8093	-2.92138	1.53175	1.90721	0.056493	0.837238
Gm44997	5.88958	4.53157	2.37501	-1.90802	0.0563884	0.837238
Gprc5a	5.05777	-4.89896	2.56844	1.90736	0.0564736	0.837238
Mpped2	75.7566	0.923785	0.484426	-1.90697	0.0565246	0.837238
Abr	1623.2	-0.306264	0.160691	1.90593	0.0566597	0.838425
Fam13b	739.633	-0.370265	0.194309	1.90555	0.0567086	0.838425
Atp7a	404.438	-0.561016	0.29456	1.90459	0.0568335	0.839504
Atp6v0d2	16.1911	-2.02981	1.06624	1.9037	0.0569492	0.839797
C230088H06Rik	16.6417	-1.85954	0.977729	1.9019	0.0571842	0.839797
Ighv1-43	5.29569	3.50425	1.84201	-1.9024	0.0571191	0.839797
Isoc2b	212.31	0.611559	0.32126	-1.90363	0.0569585	0.839797
Itgam	209.072	-0.728937	0.383262	1.90193	0.0571808	0.839797
Mylk3	11.1346	-3.43866	1.80754	1.90239	0.0571196	0.839797
Ppil3	229.909	0.566821	0.298069	-1.90165	0.0572175	0.839797
Map1lc3b	2759.35	0.3009	0.158348	-1.90025	0.0574008	0.841721
Chmp1b	539.786	0.391629	0.206362	-1.89778	0.0577254	0.844181
Scml2	59.7328	1.08106	0.569509	-1.89823	0.0576658	0.844181
Smoc1	23.6168	1.56541	0.82485	-1.89781	0.0577209	0.844181
Apobec3	4112.25	-0.264147	0.139323	1.89593	0.0579687	0.844292
Cavin3	37.5881	1.19788	0.631878	-1.89574	0.0579944	0.844292
Mvb12b	1663.67	-0.292791	0.154407	1.89623	0.05793	0.844292
Ubxn6	317.422	0.597183	0.314857	-1.89668	0.0578696	0.844292
Uqcrq	1234.54	0.520676	0.274633	-1.8959	0.0579733	0.844292
Tnfaip8l2	504.833	0.462012	0.243768	-1.89529	0.0580538	0.844394
Zfp652	2050.79	-0.325921	0.17204	1.89445	0.0581653	0.845256
Tbc1d8	455.581	-0.441328	0.233088	1.8934	0.058305	0.846524
Mbnl3	627.147	-0.40148	0.212482	1.88948	0.058827	0.853335
Arntl	248.854	-0.625523	0.331314	1.88801	0.059025	0.854344
Bambi	87.1585	0.872452	0.463078	-1.88403	0.0595612	0.854344
Basp1	2453.54	0.351213	0.18634	-1.88479	0.0594579	0.854344
Ccdc88c	1548.33	-0.36237	0.192913	1.87841	0.0603253	0.854344
Cldnd2	30.1721	1.60938	0.855245	-1.88178	0.0598662	0.854344
Creb3	259.609	0.577033	0.306447	-1.88298	0.0597037	0.854344
Csf2rb	3070.07	-0.291067	0.154651	1.88209	0.059824	0.854344
Ep300	2721.52	-0.290208	0.154451	1.87896	0.0602496	0.854344
Fcrls	6.7338	-4.24385	2.25431	1.88255	0.0597609	0.854344
Fhad1	4.41737	-4.51054	2.39098	1.88648	0.0592307	0.854344
Glrp1	76.7212	1.14734	0.61038	-1.87971	0.0601481	0.854344
Gm14027	26.08	1.65107	0.876423	-1.88387	0.0595822	0.854344
Gm19221	42.1783	-1.20779	0.641631	1.88237	0.0597853	0.854344
Gm37886	4.47621	-4.60423	2.44406	1.88385	0.0595858	0.854344
Gm6063	5.86514	-3.32995	1.77271	1.87846	0.0603187	0.854344
Mrc1	10.8507	-2.93521	1.56098	1.88036	0.0600589	0.854344
Ostf1	1905.57	0.303872	0.161325	-1.8836	0.0596197	0.854344
Prdm10	471.348	-0.423863	0.224763	1.88583	0.0593183	0.854344
Psma3	2732.82	0.306574	0.162984	-1.88101	0.0599712	0.854344
Rbm15	1054.05	-0.330364	0.175662	1.88068	0.0600153	0.854344
Sec24a	505.973	-0.458146	0.24338	1.88243	0.0597774	0.854344
Sh3bp4	89.4193	-0.99824	0.530052	1.88329	0.0596613	0.854344
Sqstm1	5157.74	0.340443	0.181104	-1.87982	0.0601321	0.854344
Usp34	2917.85	-0.306689	0.163216	1.87904	0.060239	0.854344
Wdpcp	114.712	0.830904	0.441623	-1.88148	0.0599068	0.854344
Yeats4	1201.66	0.350592	0.186495	-1.8799	0.0601218	0.854344
Zc2hc1c	22.6048	-2.24076	1.18776	1.88655	0.0592211	0.854344
Pih1d1	1285.75	0.341594	0.181921	-1.8777	0.0604218	0.85496
Vamp8	911.863	0.383501	0.204294	-1.8772	0.0604904	0.855182
Egr3	231.465	-0.700477	0.373729	1.87429	0.0608901	0.855286
Eprs	5722.05	0.288577	0.153904	-1.87505	0.0607864	0.855286
Gm26518	19.8932	-1.72268	0.918979	1.87456	0.0608531	0.855286
Hvcn1	257.418	0.635344	0.338683	-1.87592	0.0606657	0.855286
Ino80e	662.831	-0.435059	0.232031	1.87501	0.0607915	0.855286
Rab37	1708.19	0.353534	0.188538	-1.87514	0.060774	0.855286
Rab6b	435.35	-0.625145	0.333577	1.87406	0.0609216	0.855286
Tnfsf11	75.6221	1.02802	0.548366	-1.8747	0.0608338	0.855286
Slc31a2	173.812	-0.665756	0.355544	1.8725	0.0611374	0.857571
Ppm1e	42.9751	-1.189	0.635629	1.87059	0.0614015	0.860528
AC149588.1	87.2034	-0.872706	0.46668	1.87003	0.0614798	0.860878
Fars2	494.453	0.402755	0.215444	-1.86942	0.0615644	0.861315
Atxn2	855.922	-0.344873	0.184798	1.86622	0.0620112	0.861906
B230118H07Rik	544.743	0.40604	0.217507	-1.86679	0.0619308	0.861906
Brk1	2252.89	0.297746	0.159489	-1.86688	0.0619184	0.861906
Cep135	545.614	-0.429755	0.230121	1.86752	0.0618291	0.861906
Dmxl2	1274.12	-0.348944	0.186908	1.86693	0.0619111	0.861906
Gm16599	4.54812	-4.61755	2.475	1.86567	0.0620871	0.861906
Kctd15	35.0448	1.48114	0.793726	-1.86606	0.0620329	0.861906
Serpinb1a	3962.32	0.330604	0.177176	-1.86597	0.0620455	0.861906
Gm45222	18.5215	-1.80886	0.970277	1.86427	0.0622837	0.863892
Chchd6	437.42	0.427774	0.229518	-1.86379	0.0623507	0.864079
2500004C02Rik	83.3192	-0.851122	0.45733	1.86107	0.0627349	0.867494
Akr1c13	3812.79	0.36475	0.196007	-1.8609	0.0627583	0.867494
Tgfbi	118.184	-0.87077	0.467749	1.86162	0.062657	0.867494
Mcm4	3640.86	-0.332026	0.178525	1.85983	0.0629095	0.868408
Sqor	466.005	0.565234	0.304001	-1.85932	0.0629822	0.868408
Zfp512b	934.237	-0.330673	0.177849	1.85929	0.0629858	0.868408
Pdpr	475.806	-0.40882	0.220036	1.85797	0.0631739	0.868776
Tmub1	249.646	0.499999	0.26904	-1.85846	0.0631043	0.868776
Wnt16	4.44965	-4.61755	2.48481	1.85831	0.0631252	0.868776
Map3k10	602.984	0.391848	0.210958	-1.85747	0.0632444	0.869005
Arsa	792.621	0.343769	0.185137	-1.85684	0.0633346	0.869505
Clic1	5171.9	0.271642	0.146362	-1.85596	0.06346	0.870485
Lrrc28	228.137	0.566606	0.305366	-1.8555	0.0635248	0.870635
Kif24	581.741	-0.397416	0.214251	1.85491	0.063609	0.87105
Gm42659	30.6343	-1.39145	0.750321	1.85448	0.0636707	0.871053
Syf2	1122.3	0.332868	0.179526	-1.85415	0.0637171	0.871053
8030474K03Rik	18.7927	1.98227	1.072	-1.84913	0.0644397	0.875739
Ash1l	2013.16	-0.283513	0.153205	1.85055	0.0642343	0.875739
Crtc3	994.872	-0.351104	0.189706	1.85078	0.064201	0.875739
Hint1	3101.87	0.317248	0.171506	-1.84978	0.0643458	0.875739
Mob1b	832.294	-0.34655	0.187385	1.8494	0.0644001	0.875739
Rbm12	502.153	-0.49275	0.266381	1.84979	0.0643434	0.875739
Scrn3	143.119	0.648637	0.350756	-1.84926	0.0644209	0.875739
Ndufa7	1138.23	0.387984	0.209905	-1.84838	0.0645478	0.876471
Gm42819	6.60496	-3.84475	2.08175	1.84689	0.0647636	0.878297
Gm43482	17.733	-2.02992	1.09932	1.84652	0.0648171	0.878297
Herc1	3095.4	-0.327075	0.177149	1.84632	0.0648454	0.878297
Gm28187	103.744	-0.778888	0.422052	1.84548	0.0649679	0.879218
Coro7	5471.07	-0.253512	0.137482	1.84397	0.0651874	0.879334
Fbxo2	78.7965	1.08169	0.586743	-1.84355	0.0652488	0.879334
Jam3	48.1406	1.06478	0.577375	-1.84418	0.0651568	0.879334
Sord	3813.72	0.316184	0.171497	-1.84367	0.0652311	0.879334
Sp4	512.047	-0.493727	0.267793	1.84369	0.0652284	0.879334
2810025M15Rik	239.577	0.607297	0.329732	-1.84179	0.0655059	0.879366
Apc	1888.58	-0.367929	0.199859	1.84094	0.0656297	0.879366
B3gnt8	155.229	-0.70463	0.38353	1.83722	0.0661771	0.879366
Chst11	1039.24	-0.333883	0.18138	1.84079	0.0656518	0.879366
Eif4b	18046.5	0.237608	0.129316	-1.83743	0.0661462	0.879366
Fnip2	487.241	-0.412799	0.224363	1.83987	0.0657878	0.879366
Gm26792	65.4593	-1.04317	0.566298	1.84208	0.0654636	0.879366
Gm37975	6.37556	-3.0276	1.64505	1.84042	0.0657061	0.879366
Ifit1bl1	56.3982	-1.48965	0.809946	1.8392	0.0658861	0.879366
Kcnk7	16.6644	-2.16917	1.17799	1.84142	0.0655596	0.879366
Leng8	2912.43	-0.414546	0.225384	1.83929	0.0658725	0.879366
Lst1	667.565	0.399087	0.217087	-1.83838	0.0660067	0.879366
Pikfyve	1033.8	-0.351999	0.191462	1.83848	0.065991	0.879366
Rp9	1570.33	0.289691	0.157368	-1.84085	0.0656438	0.879366
Shisa4	5.08571	-4.49158	2.44444	1.83747	0.0661405	0.879366
Slc13a2	9.42405	2.98435	1.62081	-1.84127	0.0655825	0.879366
Tpcn1	921.844	-0.389884	0.212091	1.83828	0.0660205	0.879366
AW209491	307.971	0.476316	0.259313	-1.83684	0.0662338	0.879395
AC156016.2	4.4659	-5.00737	2.72998	1.83421	0.0666222	0.879802
Arl13a	4.46346	4.26409	2.32727	-1.83223	0.0669176	0.879802
Coa6	184.263	0.638946	0.348561	-1.8331	0.0667882	0.879802
Gm44667	28.4491	-1.36521	0.744739	1.83314	0.0667819	0.879802
Ilvbl	450.207	0.419926	0.22913	-1.8327	0.0668479	0.879802
L3mbtl3	671.278	-0.363448	0.1981	1.83467	0.0665551	0.879802
Mctp2	226.993	0.602233	0.328304	-1.83438	0.066598	0.879802
Rcor1	2337.47	-0.315616	0.172172	1.83314	0.0667816	0.879802
Snhg6	889.655	0.386109	0.210641	-1.83302	0.0668001	0.879802
Snx21	166.38	0.640912	0.349641	-1.83306	0.0667943	0.879802
Trpc1	48.5475	1.20866	0.659361	-1.83308	0.0667908	0.879802
Xbp1	5662.66	0.298549	0.162944	-1.83222	0.0669183	0.879802
Trmt112	1436.97	0.302316	0.16505	-1.83166	0.0670017	0.880181
Sh3pxd2b	489.461	-0.440456	0.240536	1.83114	0.0670792	0.880483
Rps15-ps2	24.4771	1.44377	0.788628	-1.83073	0.0671402	0.880567
Ech1	1710.49	0.333685	0.182344	-1.82998	0.0672533	0.880895
Hoxb5os	280.791	0.602991	0.329587	-1.82954	0.0673193	0.880895
Lmna	232.661	0.571065	0.312147	-1.82947	0.0673289	0.880895
2310043P16Rik	61.8898	-0.975187	0.534086	1.8259	0.0678651	0.883601
Afg1l	123.739	0.720998	0.394783	-1.82632	0.0678027	0.883601
Cabin1	2328.54	-0.316408	0.17337	1.82505	0.0679939	0.883601
Col16a1	632.948	0.513893	0.281655	-1.82455	0.0680689	0.883601
Col4a3	5.70863	-4.38471	2.40316	1.82456	0.0680669	0.883601
Cyp11a1	45.6431	-1.25711	0.689064	1.82438	0.0680947	0.883601
Gm4759	533.85	-0.513428	0.28147	1.82409	0.0681377	0.883601
Ldhb	184.423	0.746332	0.409063	-1.82449	0.0680778	0.883601
Maff	447.867	0.41863	0.22949	-1.82418	0.0681251	0.883601
Mrpl13	1149.28	0.343803	0.18821	-1.8267	0.0677447	0.883601
Prkra	753.06	0.422458	0.231409	-1.82559	0.0679125	0.883601
Klhdc8b	135.948	-0.872047	0.478185	1.82366	0.0682035	0.883744
mt-Nd4	14589.3	0.350816	0.19249	-1.82251	0.068377	0.885282
Zfp369	626.329	-0.421146	0.231157	1.8219	0.0684699	0.885774
Rpusd4	437.466	0.404333	0.222106	-1.82045	0.0686902	0.887202
Ticrr	1099.03	-0.35549	0.195255	1.82064	0.0686611	0.887202
Gm38227	4.4698	4.76448	2.61881	-1.81933	0.0688612	0.8887
Cope	3275.7	0.260102	0.143027	-1.81855	0.0689807	0.888986
Matn2	50.6163	1.10761	0.609139	-1.81832	0.0690159	0.888986
Plppr2	71.2428	-1.02551	0.564056	1.8181	0.0690485	0.888986
Naip5	875.11	-0.428403	0.235699	1.81759	0.0691275	0.889294
Eif4ebp2	5804.63	-0.226784	0.124807	1.81708	0.0692049	0.889542
Zbtb12	816.026	0.398473	0.219334	-1.81674	0.069257	0.889542
Lrp6	1743.88	-0.28132	0.154905	1.81608	0.0693577	0.890127
Clpp	550.408	0.532076	0.293112	-1.81526	0.0694838	0.890518
Uqcrh	2895.26	0.324819	0.178947	-1.81517	0.0694985	0.890518
9030619P08Rik	293.112	0.457226	0.252301	-1.81222	0.0699516	0.895425
D430018E03Rik	16.7204	-1.83845	1.01503	1.81123	0.0701046	0.895425
Fgfr1op	1599.67	0.294624	0.162722	-1.81059	0.0702037	0.895425
Gm42611	7.65396	-2.95361	1.63136	1.81051	0.070216	0.895425
Gm45453	79.8542	0.868638	0.479586	-1.81123	0.0701058	0.895425
Itga1	32.8619	-1.44299	0.797155	1.81017	0.0702696	0.895425
Xpa	336.216	0.47144	0.260219	-1.81171	0.0700316	0.895425
Dcxr	138.744	0.740426	0.409172	-1.80957	0.0703624	0.8959
Capg	3248.15	0.28225	0.156082	-1.80834	0.0705535	0.897625
Atf7	1127.09	-0.303661	0.167987	1.80764	0.070662	0.89804
Capns1	5042.65	0.286933	0.159066	-1.80386	0.0712533	0.89804
Clcn5	679.625	-0.403772	0.223783	1.8043	0.0711838	0.89804
Gm26767	81.9833	-0.89104	0.49335	1.8061	0.0709022	0.89804
Gm48027	16.6713	-2.24735	1.24531	1.80465	0.0711293	0.89804
Gm9888	43.1314	-1.169	0.648004	1.80401	0.0712303	0.89804
Impdh2	8251.41	0.233401	0.129147	-1.80725	0.070723	0.89804
Ms4a3	271.186	-1.3088	0.724633	1.80616	0.0708935	0.89804
Tigar	130.803	-0.730205	0.404404	1.80563	0.0709758	0.89804
Tprgl	1606.42	0.283315	0.15706	-1.80386	0.0712536	0.89804
Ubap2	3056.48	-0.342518	0.189725	1.80534	0.071021	0.89804
Zswim8	1426.56	-0.29862	0.165283	1.80672	0.0708062	0.89804
Aplp1	40.1631	1.6724	0.92938	-1.79948	0.0719426	0.898108
B230319C09Rik	9.52436	-2.37908	1.32048	1.80169	0.0715948	0.898108
Batf2	32.0212	-1.59955	0.889541	1.79818	0.0721491	0.898108
Gemin2	324.963	0.452646	0.251368	-1.80073	0.071745	0.898108
Gm34006	7.17695	-3.12616	1.73457	1.80227	0.0715032	0.898108
Gm37132	5.74914	-3.97928	2.21196	1.79899	0.0720207	0.898108
Gm37850	16.0041	-1.94132	1.07893	1.79931	0.0719703	0.898108
Gm48194	19.6917	1.73123	0.962726	-1.79826	0.0721364	0.898108
Neurod4	5.63997	-3.91699	2.17788	1.79854	0.0720922	0.898108
Nfkbia	3448.81	0.260532	0.144485	-1.80318	0.0713601	0.898108
Pvr	537.579	-0.382613	0.212622	1.7995	0.0719395	0.898108
Setd2	2823.96	-0.282499	0.156903	1.80047	0.0717865	0.898108
Tnks	1998.99	-0.307462	0.170648	1.80173	0.0715881	0.898108
Trim13	300.035	0.471526	0.261551	-1.80281	0.0714181	0.898108
Vbp1	1682.86	0.302702	0.168281	-1.79879	0.0720524	0.898108
Ythdc2	475.366	-0.417197	0.231526	1.80195	0.0715538	0.898108
Neil2	98.578	0.818132	0.455198	-1.79731	0.0722862	0.899122
1700010I14Rik	62.5698	-0.988456	0.550189	1.79658	0.0724028	0.89988
Spib	18.1355	-1.83753	1.02344	1.79544	0.0725833	0.901428
Extl1	157.081	0.623096	0.347171	-1.79478	0.0726885	0.902041
Jak3	5707.81	-0.282868	0.157678	1.79396	0.0728199	0.902978
Eef1d	3812.9	0.271786	0.151535	-1.79355	0.0728844	0.903084
Kdm2b	1529	-0.30926	0.172521	1.79259	0.0730381	0.904294
2610037D02Rik	24.7039	-1.67108	0.932618	1.79182	0.0731624	0.904922
Jag2	832.56	0.351074	0.195958	-1.79158	0.0732009	0.904922
Klhdc2	1341.92	0.290195	0.162012	-1.7912	0.073262	0.904984
Asb16	18.8566	1.73886	0.973213	-1.78672	0.073983	0.906253
BC065397	31.9063	-1.41191	0.791551	1.78373	0.074468	0.906253
Cabp1	21.5226	1.76001	0.984228	-1.78821	0.0737419	0.906253
Cd300lg	12.4415	-3.20822	1.7957	1.78661	0.0740002	0.906253
Cic	4595.76	-0.259153	0.145072	1.78637	0.0740392	0.906253
F420014N23Rik	26.356	-1.45771	0.817102	1.78399	0.0744246	0.906253
Fam84b	2784.56	-0.266072	0.149143	1.784	0.0744231	0.906253
Gm35035	18.6126	-1.76653	0.987269	1.78931	0.0735649	0.906253
Gpr183	12.6084	-2.59227	1.4513	1.78616	0.0740728	0.906253
Insr	1519.46	-0.342147	0.191746	1.78438	0.0743619	0.906253
Lcmt1	570.031	0.385882	0.216236	-1.78454	0.0743361	0.906253
Moxd1	4.49448	-4.50114	2.52141	1.78517	0.0742345	0.906253
Nfkbil1	182.61	0.615661	0.343999	-1.78972	0.0734993	0.906253
Nup62	2391.5	0.346259	0.193629	-1.78826	0.0737336	0.906253
Paip2	5139.53	0.285582	0.159879	-1.78624	0.0740599	0.906253
Plagl1	28.4941	-1.60193	0.896202	1.78746	0.0738628	0.906253
Ptgds	20.3023	2.00661	1.12435	-1.78468	0.0743131	0.906253
Rpl31-ps8	610.226	0.435313	0.244063	-1.78361	0.0744873	0.906253
Trio	1982.34	-0.263718	0.147725	1.7852	0.0742291	0.906253
Zfyve26	628.976	-0.431943	0.241328	1.78986	0.0734764	0.906253
Crcp	378.024	0.443826	0.248936	-1.78289	0.0746041	0.906308
Nol7	1909.28	0.319698	0.179287	-1.78317	0.0745592	0.906308
2510016D11Rik	27.5767	-1.4682	0.826392	1.77663	0.0756287	0.90669
5031439G07Rik	682.019	-0.354774	0.199694	1.77659	0.0756362	0.90669
Abcd2	33.562	-1.84672	1.04029	1.77519	0.0758669	0.90669
Apol10b	23.3352	-2.62634	1.47632	1.77897	0.075244	0.90669
Arf5	2085.92	0.265123	0.149104	-1.7781	0.0753874	0.90669
Arid5a	1346.4	-0.29199	0.163989	1.78055	0.0749867	0.90669
Bphl	511.917	0.374199	0.210731	-1.77571	0.0757801	0.90669
Ceacam15	9.70352	-3.04218	1.70844	1.78068	0.0749652	0.90669
Chrac1	791.074	0.375674	0.211444	-1.77671	0.0756157	0.90669
Coro1a	11655.5	0.323275	0.182066	-1.77559	0.0758003	0.90669
Csnk2a2	1652.72	-0.279786	0.15765	1.77473	0.075942	0.90669
Dicer1	1746.1	-0.287673	0.161901	1.77684	0.0755943	0.90669
Gbp5	593.721	-0.48201	0.271686	1.77414	0.0760395	0.90669
Gm13241	102.256	-0.811395	0.455444	1.78155	0.0748235	0.90669
Gm43692	25.8976	-1.54137	0.868209	1.77535	0.0758403	0.90669
Gse1	1311.88	-0.32533	0.182972	1.77803	0.075399	0.90669
Ide	1982.93	-0.275104	0.154513	1.78045	0.075002	0.90669
Ndufs2	3108.31	0.263535	0.148415	-1.77566	0.0757888	0.90669
Plekhg6	36.5953	1.30343	0.734663	-1.77418	0.0760332	0.90669
Sin3b	2368.46	0.254441	0.143334	-1.77516	0.0758712	0.90669
Snrpd2	2260.83	0.324766	0.1828	-1.77662	0.0756313	0.90669
Spaca6	130.937	-0.729118	0.409869	1.77891	0.0752552	0.90669
Suclg2	3203.44	0.286204	0.160917	-1.77858	0.0753081	0.90669
Tnrc18	3534.05	-0.269517	0.151618	1.7776	0.0754691	0.90669
Xpo4	1475.35	-0.326901	0.183755	1.77901	0.0752388	0.90669
Atg16l1	669.913	-0.393538	0.222027	1.77248	0.0763152	0.907168
Brsk2	5.26562	-3.83279	2.16305	1.77194	0.0764051	0.907168
Dtwd1	229.263	0.557571	0.314393	-1.77348	0.076149	0.907168
Mrgpra2a	90.8372	-2.43872	1.37636	1.77187	0.0764168	0.907168
Rbm47	55.7119	-1.02218	0.576543	1.77294	0.0762387	0.907168
Edem3	1059.4	-0.292179	0.165017	1.7706	0.0766272	0.908732
Tdg	1146.02	-0.31331	0.176972	1.7704	0.0766611	0.908732
Gm15445	5.66242	-3.72653	2.1054	1.76998	0.0767298	0.908836
Gstt2	548.907	0.380214	0.215014	-1.76832	0.0770068	0.908836
Ifitm6	12.7468	-3.41641	1.93096	1.76928	0.0768467	0.908836
Llph	756.455	0.370075	0.209321	-1.76798	0.0770639	0.908836
Slc36a1	826.114	-0.387941	0.219398	1.76821	0.0770266	0.908836
Soat2	115.663	0.781101	0.441648	-1.76861	0.0769598	0.908836
Trem3	6.47964	-4.35894	2.46541	1.76804	0.0770542	0.908836
Gstm5	237.324	0.668738	0.378349	-1.76752	0.0771419	0.909091
Grk3	1587.75	-0.377239	0.213493	1.76698	0.0772315	0.909484
Cd276	475.118	-0.481679	0.272758	1.76596	0.0774028	0.909511
Cpeb4	534.989	-0.520188	0.294552	1.76603	0.0773902	0.909511
Lclat1	416.46	-0.392728	0.222313	1.76656	0.0773027	0.909511
Ccdc61	517.509	0.386318	0.219261	-1.76191	0.0780845	0.910256
Cldn12	159.731	0.740539	0.419975	-1.76329	0.0778515	0.910256
Cx3cl1	103.163	0.705635	0.399886	-1.76459	0.0776329	0.910256
Lat2	299.858	0.444839	0.252197	-1.76386	0.0777561	0.910256
Naglu	893.122	0.377761	0.214409	-1.76187	0.0780918	0.910256
Patl2	30.943	-1.32048	0.749608	1.76157	0.0781427	0.910256
Pcdh7	254.193	0.491911	0.278838	-1.76415	0.0777074	0.910256
Polr1a	1498.85	-0.370987	0.210432	1.76298	0.0779041	0.910256
Ssr4	2751.93	0.287605	0.163208	-1.7622	0.078035	0.910256
Trpm2	122.629	-0.771635	0.437651	1.76313	0.0778787	0.910256
Ubr5	5596.16	-0.256864	0.145774	1.76208	0.0780562	0.910256
Usp7	4390.4	-0.248076	0.140794	1.76198	0.0780719	0.910256
Hn1	2860.43	0.308485	0.175198	-1.76078	0.0782752	0.911142
9430002A10Rik	9.34508	-3.25172	1.8471	1.76044	0.0783329	0.911156
5830408C22Rik	57.3439	-0.983281	0.55879	1.75966	0.0784654	0.912041
Dact3	106.394	0.71429	0.406143	-1.75872	0.0786254	0.912998
Frat2	828.311	0.327351	0.186153	-1.75851	0.0786609	0.912998
Gm15545	184.867	0.6206	0.353113	-1.75751	0.0788303	0.914307
Brwd3	629.463	-0.356725	0.203045	1.75688	0.0789385	0.914905
Fcho2	1386.41	-0.319571	0.181954	1.75633	0.0790322	0.915333
Adnp	179.677	-0.601463	0.342816	1.75448	0.0793487	0.915369
Akr1c12	3098.27	0.323217	0.184415	-1.75267	0.079659	0.915369
Bcl11a	3481.23	-0.259566	0.148021	1.75358	0.0795025	0.915369
Efhd2	1684.94	0.324098	0.184617	-1.75552	0.0791702	0.915369
Eid1	1574.73	0.308745	0.17629	-1.75135	0.0798857	0.915369
F2r	4613.57	0.28218	0.16106	-1.75202	0.07977	0.915369
Fads6	180.847	0.597038	0.340871	-1.75151	0.0798581	0.915369
Fpr2	6.22332	-4.22168	2.40946	1.75213	0.0797521	0.915369
Gm43984	36.0481	-1.30827	0.745617	1.75461	0.079326	0.915369
Gm4707	9.1206	-2.43045	1.38769	1.75144	0.079871	0.915369
Lrrc27	38.7685	-1.33277	0.760952	1.75146	0.0798672	0.915369
Mrps33	464.546	0.388552	0.221493	-1.75424	0.0793889	0.915369
Pdcl	1402.9	0.39151	0.223295	-1.75334	0.0795444	0.915369
Phax	799.379	0.356102	0.203229	-1.75222	0.0797355	0.915369
Prdm2	1433.18	-0.28677	0.163479	1.75417	0.0794011	0.915369
4932438A13Rik	2199.61	-0.3074	0.175791	1.74866	0.080349	0.91553
A530064N14Rik	8.90689	-2.61122	1.49196	1.7502	0.0800839	0.91553
Aaed1	732.493	0.362617	0.207786	-1.74514	0.0809602	0.91553
AC126028.1	5.39005	3.38898	1.93611	-1.7504	0.0800486	0.91553
Adamts4	8.80028	-3.41624	1.95749	1.74522	0.0809473	0.91553
Aff4	3216.61	-0.322063	0.184348	1.74704	0.0806308	0.91553
Best1	12.5775	2.42431	1.38765	-1.74707	0.0806253	0.91553
Cracr2a	303.224	-0.457938	0.262184	1.74663	0.0807023	0.91553
Gm12034	10.2925	2.52381	1.44144	-1.7509	0.0799634	0.91553
Gm15893	57.0662	-1.07931	0.618731	1.74439	0.0810906	0.91553
Gm43339	14.5573	-2.38495	1.36698	1.74469	0.0810393	0.91553
Gnpda2	261.016	0.498286	0.285215	-1.74706	0.0806275	0.91553
Hipk3	2153.86	-0.306447	0.17531	1.74802	0.0804599	0.91553
Kcnq5	396.183	0.429479	0.245931	-1.74634	0.0807519	0.91553
Lair1	582.876	0.391111	0.224151	-1.74485	0.0810105	0.91553
mt-Co1	173906	0.262491	0.150321	-1.74621	0.0807751	0.91553
Oser1	561.943	0.34967	0.200081	-1.74765	0.0805252	0.91553
S1pr4	741.425	0.389856	0.223034	-1.74797	0.0804696	0.91553
Sdhd	2315.08	0.270362	0.154913	-1.74525	0.080941	0.91553
Slc25a22	557.809	-0.482921	0.276305	1.74778	0.0805016	0.91553
Zcwpw1	197.057	0.57939	0.331204	-1.74935	0.080231	0.91553
Ankrd12	705.21	-0.352654	0.202269	1.74349	0.0812474	0.915979
Ercc5	389.264	0.471544	0.270658	-1.74222	0.0814708	0.915979
Ids	722.25	-0.405881	0.232776	1.74365	0.0812198	0.915979
Nnt	22.9047	-1.50846	0.865508	1.74286	0.0813589	0.915979
Rps6kl1	29.8389	-1.3213	0.758268	1.74253	0.0814156	0.915979
Spns2	3135.6	0.246085	0.141213	-1.74265	0.0813949	0.915979
Nos2	161.542	-0.793238	0.455783	1.74039	0.0817914	0.916718
Pfdn6	538.998	0.457729	0.262877	-1.74122	0.0816443	0.916718
Tmem63b	566.082	-0.443929	0.255099	1.74022	0.0818205	0.916718
Tnrc6c	1401.64	-0.291023	0.167183	1.74074	0.0817283	0.916718
Tsc22d3	913.883	0.873472	0.501679	-1.7411	0.0816665	0.916718
AC133101.1	9.36971	-2.3344	1.34316	1.738	0.0822116	0.917719
Gm21986	17.4342	-1.86233	1.07119	1.73855	0.0821133	0.917719
Gm26613	10.3923	-2.4398	1.40424	1.73745	0.0823076	0.917719
Gm27201	6.89007	-3.05458	1.75628	1.73924	0.0819933	0.917719
Htr1b	8.43823	2.69852	1.55295	-1.73767	0.0822682	0.917719
Nsd2	5818.38	-0.236352	0.136007	1.73779	0.0822474	0.917719
Wbp1	1001.67	0.334592	0.19247	-1.73841	0.0821383	0.917719
Csrp3	11.1508	-2.29951	1.32398	1.73682	0.0824195	0.918332
P2rx4	756.902	-0.457245	0.263334	1.73637	0.0824985	0.918578
Gm20324	45.1587	-1.02445	0.590197	1.73578	0.0826025	0.919102
Apol9a	34.6551	-4.51079	2.60354	1.73256	0.0831737	0.919124
Auts2	4.3545	4.52727	2.60954	-1.73489	0.0827604	0.919124
Cct5	8730.68	0.243412	0.140463	-1.73292	0.08311	0.919124
Dld	1897.37	0.279986	0.161343	-1.73535	0.082679	0.919124
Gm44116	6.948	-3.17945	1.83498	1.73269	0.0831503	0.919124
Ldlr	5437.92	-0.2841	0.163894	1.73344	0.0830171	0.919124
Nova2	18.8892	1.76518	1.01782	-1.73427	0.0828703	0.919124
Smg7	1551.42	-0.315248	0.18192	1.73289	0.0831145	0.919124
Sod1	4986.72	0.262346	0.15133	-1.7336	0.0829882	0.919124
Stc1	26.4489	-1.38952	0.801574	1.73348	0.0830097	0.919124
Usp24	2578.06	-0.246571	0.142392	1.73164	0.0833377	0.920306
Gm6592	4.74926	-3.9231	2.26615	1.73117	0.0834212	0.920497
Mea1	401.026	0.498161	0.287804	-1.7309	0.083469	0.920497
Rb1	850.637	-0.407732	0.23561	1.73054	0.0835343	0.920588
BC017158	269.533	-0.52227	0.302346	1.72739	0.0840977	0.922129
Brip1	769.991	-0.338232	0.195736	1.728	0.0839885	0.922129
Eno1	45546.4	0.231872	0.134177	-1.72811	0.0839689	0.922129
Gm25945	7.72274	-2.94949	1.70718	1.7277	0.0840419	0.922129
Gm9892	44.1461	-1.17139	0.678944	1.72531	0.0844718	0.922129
Hnrnpc	7724.26	0.239962	0.139084	-1.7253	0.0844737	0.922129
Pole4	1605.69	0.267878	0.155115	-1.72697	0.0841737	0.922129
Rgsl1	61.056	-0.956332	0.554151	1.72576	0.0843902	0.922129
Runx1	3297.28	-0.252123	0.146132	1.7253	0.0844729	0.922129
Smim3	1077.9	0.327861	0.189662	-1.72867	0.083869	0.922129
Tlr13	24.9773	-1.71045	0.991102	1.72581	0.0843818	0.922129
Usf3	1579	-0.300721	0.174217	1.72613	0.0843234	0.922129
Zfp456	79.0356	0.969386	0.561087	-1.72769	0.0840431	0.922129
Farsb	1401.02	0.347103	0.201286	-1.72442	0.0846313	0.922592
Srp9	2149.01	0.271821	0.157658	-1.72411	0.0846876	0.922592
Zfp871	2620.98	-0.322295	0.186868	1.72472	0.0845779	0.922592
AC122291.1	12.1622	-2.23905	1.30186	1.71989	0.0854529	0.922885
Ankrd54	757.691	0.339893	0.197777	-1.71857	0.085693	0.922885
Efcab11	171.375	0.557687	0.324187	-1.72026	0.0853843	0.922885
Fbxo10	298.51	-0.511569	0.297673	1.71856	0.085694	0.922885
Gm11457	7.60889	-2.64254	1.53818	1.71797	0.085802	0.922885
Gm23935	25439.2	0.813255	0.472425	-1.72145	0.0851697	0.922885
Gm26785	9.81748	-2.28169	1.32792	1.71825	0.085751	0.922885
Hars2	648.355	-0.338429	0.196534	1.72199	0.0850718	0.922885
Itga4	3101.42	-0.317579	0.184846	1.71808	0.0857827	0.922885
Lsp1	3242.32	0.239996	0.139501	-1.72039	0.0853614	0.922885
Med21	325.196	0.412194	0.239974	-1.71767	0.0858577	0.922885
Naxe	999.132	0.316626	0.184156	-1.71933	0.0855536	0.922885
Nipal3	952.058	0.328246	0.190979	-1.71875	0.0856595	0.922885
Nono	10490.6	0.234564	0.13614	-1.72296	0.0848963	0.922885
Nsd3	2583.81	-0.242416	0.140986	1.71943	0.085536	0.922885
Rasa2	591.007	-0.379971	0.220906	1.72006	0.0854213	0.922885
Rictor	1356.83	-0.333752	0.194265	1.71803	0.085792	0.922885
Snx30	1630.02	-0.294091	0.170713	1.72272	0.0849398	0.922885
Tfeb	510.434	0.441148	0.255968	-1.72345	0.0848066	0.922885
Tmem109	713.773	-0.394601	0.229377	1.72032	0.0853751	0.922885
Gm38020	25.6425	-1.45245	0.845949	1.71695	0.0859891	0.923682
Acat1	2866.41	0.295127	0.171952	-1.71633	0.0861019	0.923821
Gm20628	8.35549	2.95833	1.72372	-1.71625	0.0861165	0.923821
Dctn2	1989.3	0.246592	0.143771	-1.71518	0.0863131	0.924088
Prkdc	1080.32	-0.314413	0.183305	1.71524	0.0863011	0.924088
Reep3	1303.33	-0.282217	0.164539	1.71519	0.0863099	0.924088
Anxa4	956.836	0.471265	0.274818	-1.71482	0.0863779	0.924169
Atad5	1121.72	-0.337647	0.196942	1.71445	0.0864465	0.924291
Ccrl2	315.407	0.462674	0.269997	-1.71363	0.0865968	0.924343
Gm29488	5.83782	-3.84226	2.24277	1.71317	0.0866804	0.924343
Mrpl57	760.109	0.386925	0.225733	-1.71409	0.0865131	0.924343
Rpl36a-ps2	133.728	0.625562	0.365137	-1.71323	0.0866709	0.924343
Snrnp25	682.54	0.331854	0.193787	-1.71247	0.0868095	0.92495
Tle3	1354.46	-0.356677	0.20831	1.71224	0.0868519	0.92495
Atf7ip	1856	-0.265856	0.155336	1.71149	0.0869907	0.925817
F2rl3	1069.83	0.344768	0.201537	-1.71069	0.0871375	0.926769
1700007J10Rik	20.2131	-1.64523	0.963155	1.70817	0.0876043	0.928343
Gm15789	7.17651	-3.61107	2.1145	1.70777	0.0876798	0.928343
Gm22858	5.79116	-2.99139	1.75093	1.70846	0.0875505	0.928343
Knstrn	1539.57	0.323761	0.189673	-1.70694	0.0878329	0.928343
Rhbdd1	745.751	0.430967	0.252501	-1.70679	0.0878605	0.928343
Rpl36-ps12	105.59	0.704322	0.41247	-1.70757	0.0877164	0.928343
Serpina3i	76.2387	-0.91738	0.536881	1.70872	0.0875022	0.928343
Slc6a6	4136.92	-0.231649	0.135514	1.70941	0.0873747	0.928343
Sox6	67.163	0.919755	0.538704	-1.70735	0.0877572	0.928343
Tubb2b	11.652	-2.7938	1.63585	1.70786	0.0876628	0.928343
6430710M23Rik	4.87036	-3.9174	2.29935	1.7037	0.0884374	0.930783
Abtb1	1008.7	0.299418	0.175699	-1.70416	0.0883515	0.930783
Bard1	604.642	-0.371556	0.218024	1.7042	0.0883442	0.930783
Chrm4	4.59633	-4.07604	2.39112	1.70466	0.0882575	0.930783
Gm17907	7.73891	-2.56211	1.50271	1.705	0.0881945	0.930783
Mast4	758.853	-0.376824	0.221164	1.70382	0.088415	0.930783
Entpd7	178.325	-0.653671	0.383997	1.70228	0.0887022	0.931071
Far2	61.6176	-0.977471	0.574718	1.70078	0.0889837	0.931071
Gm17275	138.078	-0.726588	0.426727	1.7027	0.0886238	0.931071
Hpdl	7.60518	-2.91012	1.71073	1.7011	0.0889235	0.931071
Immp1l	588.711	0.427283	0.251203	-1.70095	0.0889524	0.931071
Magee2	13.662	-1.97448	1.15981	1.70242	0.0886767	0.931071
Ncoa4	3221.14	0.313776	0.184404	-1.70156	0.0888373	0.931071
Psmb10	1272.19	0.338238	0.198727	-1.70202	0.0887509	0.931071
Tmem251	241.956	0.536797	0.315506	-1.70138	0.0888712	0.931071
Ptprj	2466.45	-0.24572	0.144545	1.69996	0.0891394	0.931492
Reep6	214.098	0.558215	0.328355	-1.70004	0.0891239	0.931492
Mtfr2	1302.97	0.298803	0.175841	-1.69928	0.089267	0.932222
H2afz	8556.02	0.279972	0.164822	-1.69863	0.0893887	0.93289
Cbr1	661.836	0.358501	0.211213	-1.69734	0.0896323	0.93369
Ldah	590.982	0.347338	0.204631	-1.69738	0.0896243	0.93369
Vma21	789.873	0.302303	0.178107	-1.69731	0.0896388	0.93369
Akap10	893.905	-0.305045	0.179875	1.69587	0.089911	0.934715
Arhgdib	4249.38	0.237189	0.139838	-1.69617	0.0898532	0.934715
Gm26563	23.287	-1.51255	0.89189	1.69589	0.0899072	0.934715
1810044D09Rik	50.4344	0.998687	0.589586	-1.69388	0.0902886	0.934959
4930532G15Rik	4.58872	4.18523	2.4696	-1.6947	0.0901325	0.934959
Ccdc15	145.661	-0.67618	0.399057	1.69445	0.0901805	0.934959
D630030B08Rik	5.38519	-3.91989	2.31373	1.69419	0.0902301	0.934959
Gm10425	5.39272	3.60778	2.12884	-1.69471	0.0901297	0.934959
Nsun7	36.1131	-1.25279	0.739437	1.69424	0.0902189	0.934959
Rad54l	723.565	-0.414456	0.244718	1.69361	0.0903398	0.934959
Cdkn3	258.076	0.519635	0.307093	-1.69211	0.0906254	0.935549
Dmac1	588.342	0.386859	0.228559	-1.6926	0.0905314	0.935549
Dnajb7	7.50127	-2.99585	1.7705	1.69209	0.0906286	0.935549
Setdb1	1576.61	-0.281199	0.166147	1.69247	0.0905556	0.935549
Prdx2	3139.92	0.241325	0.142653	-1.69169	0.0907054	0.935743
Kcnb1	7.31041	-2.80241	1.65697	1.69129	0.0907821	0.935936
Adgre1	432.231	-0.555191	0.328473	1.69022	0.0909866	0.937447
Gm26632	5.13326	-3.7895	2.24244	1.6899	0.0910466	0.937466
Il6st	1285.65	-0.35946	0.212866	1.68867	0.0912825	0.938288
Parp16	495.825	0.390555	0.231334	-1.68827	0.0913589	0.938288
Smg6	1382.48	-0.279084	0.165236	1.68901	0.0912179	0.938288
Swi5	2451.96	0.279464	0.165515	-1.68845	0.0913249	0.938288
Rnd3	13.6867	-1.97755	1.17223	1.687	0.0916027	0.940194
Tubgcp4	467.13	-0.420266	0.249166	1.6867	0.091662	0.940205
Psme4	2233.63	-0.287522	0.170502	1.68633	0.0917321	0.940327
AC159193.1	10.1253	-2.67577	1.58768	1.68533	0.0919246	0.941296
Kxd1	1019.88	0.372707	0.22124	-1.68463	0.0920598	0.941296
Mcc	9.12642	-2.84992	1.69139	1.68496	0.0919958	0.941296
Sec24b	1432.43	-0.275279	0.163401	1.68468	0.0920494	0.941296
Prg2	20.1039	-8.05875	4.78624	1.68373	0.0922332	0.941875
Tspoap1	120.785	-0.703487	0.41779	1.68383	0.0922151	0.941875
E2f5	307.447	0.422881	0.251217	-1.68333	0.0923113	0.942077
Atraid	650.948	0.389326	0.231331	-1.68299	0.0923778	0.94216
Zfp992	266.813	-0.452824	0.269112	1.68266	0.0924401	0.9422
Igfbp6	14.7483	3.12101	1.8555	-1.68203	0.0925629	0.942856
Chchd7	732.672	0.372592	0.221815	-1.67975	0.0930069	0.942869
Gm42798	21.3011	-1.8305	1.09003	1.6793	0.0930932	0.942869
Gm45828	5.48194	-4.08524	2.4337	1.67861	0.0932278	0.942869
Lrrc8c	1839.17	-0.279142	0.166202	1.67953	0.0930484	0.942869
Mettl9	1346.78	0.283789	0.168852	-1.68069	0.0928223	0.942869
Nme4	876.622	0.349131	0.207609	-1.68167	0.0926323	0.942869
Ogdh	2970.61	-0.243674	0.144978	1.68076	0.0928092	0.942869
Pcdhga9	12.5817	-2.12518	1.2659	1.6788	0.0931917	0.942869
Ptpn2	1185.33	0.274981	0.163735	-1.67942	0.0930699	0.942869
Rorc	8.16611	2.70318	1.60901	-1.68003	0.0929513	0.942869
Tjp1	3628.33	-0.268361	0.159893	1.67838	0.0932734	0.942869
Ttll5	635.326	-0.354761	0.211404	1.67812	0.0933233	0.942869
Yif1a	490.016	0.368915	0.219645	-1.6796	0.0930355	0.942869
Nab2	269.26	0.470979	0.280789	-1.67734	0.0934759	0.94382
Usp2	65.1025	-0.898021	0.535499	1.67698	0.0935463	0.943941
Tomm7	1101.91	0.340698	0.203332	-1.67558	0.0938209	0.94612
Sipa1l3	1744.1	-0.257484	0.153738	1.67482	0.0939688	0.94702
Gm42515	4.2462	-4.23386	2.52874	1.6743	0.094072	0.947365
Lmo2	7880.4	0.217726	0.130059	-1.67405	0.0941204	0.947365
Gm13622	10.7518	-2.23124	1.33311	1.67371	0.0941872	0.947447
4631405J19Rik	14.7796	-1.89733	1.13925	1.66541	0.0958302	0.94796
Abca1	77.5412	-0.885129	0.529779	1.67075	0.094771	0.94796
Als2cl	385.506	-0.421048	0.252229	1.66931	0.0950564	0.94796
B230303O12Rik	8.17911	-2.80155	1.67598	1.67159	0.094606	0.94796
Cd300lb	60.2813	-0.897372	0.538863	1.66531	0.0958515	0.94796
Gm38162	11.786	-2.00415	1.20403	1.66454	0.0960048	0.94796
Gm38948	9.51415	-2.38557	1.43115	1.66689	0.0955363	0.94796
Gm43633	4.25608	-5.06848	3.03923	1.66768	0.0953788	0.94796
Gm45188	19.4755	-1.71273	1.02676	1.66809	0.0952982	0.94796
Gm47863	24.3334	1.53101	0.919703	-1.66468	0.0959772	0.94796
Gzmb	142.958	-0.932918	0.559797	1.66653	0.0956079	0.94796
Hemgn	1534.76	0.291738	0.175116	-1.66597	0.0957195	0.94796
Hist1h3d	63.8281	0.862174	0.516428	-1.6695	0.0950191	0.94796
Lage3	639.564	0.326911	0.196519	-1.6635	0.0962116	0.94796
Lss	5338.83	-0.310072	0.185339	1.673	0.094327	0.94796
Man2b1	3433.18	-0.245364	0.147463	1.6639	0.0961327	0.94796
Mdh1	4126.53	0.253822	0.152612	-1.66319	0.096275	0.94796
Mgat2	2116.5	0.286105	0.171041	-1.67273	0.0943805	0.94796
Nufip2	1253.32	-0.277947	0.166417	1.67018	0.0948835	0.94796
Pdha1	2629.48	0.267328	0.160029	-1.6705	0.0948203	0.94796
Ppm1k	363.159	-0.453659	0.272075	1.6674	0.0954348	0.94796
Ptgr1	346.259	0.465483	0.27871	-1.67014	0.0948922	0.94796
Rpl23a	1010.51	0.370191	0.221355	-1.67239	0.0944478	0.94796
Rpp25l	292.517	0.449227	0.269282	-1.66824	0.095268	0.94796
Rtn4r	28.9432	-1.81114	1.08894	1.66321	0.0962711	0.94796
Slc25a2	9.71769	-2.1992	1.31954	1.66664	0.0955865	0.94796
Snx6	1657.96	0.292192	0.175407	-1.66579	0.0957545	0.94796
Stfa1	6.59235	3.8523	2.31024	-1.66749	0.0954166	0.94796
Tecpr2	387.623	-0.428281	0.256324	1.67086	0.0947494	0.94796
Thap11	718.168	0.362743	0.218113	-1.6631	0.0962932	0.94796
Tnrc6a	1590.38	-0.30268	0.181904	1.66395	0.0961218	0.94796
Vasp	4787.38	0.219129	0.131406	-1.66757	0.0954005	0.94796
Wdr35	138.717	-0.624885	0.375215	1.66541	0.0958316	0.94796
Zfp146	1768.54	0.29513	0.176935	-1.66802	0.0953122	0.94796
Zfp217	1976.97	-0.24869	0.148796	1.67135	0.0946533	0.94796
Tmem9	813.969	0.3534	0.212544	-1.66272	0.0963685	0.948123
Calm2	5704.06	0.221479	0.133292	-1.66161	0.0965906	0.94894
Cdk16	1546.1	-0.295936	0.178122	1.66143	0.0966279	0.94894
Ube2q2	1371.54	0.304666	0.183364	-1.66154	0.096605	0.94894
Larp1	5407.6	-0.274229	0.165157	1.66041	0.0968313	0.949205
Stk10	1559.76	-0.260617	0.156954	1.66047	0.0968202	0.949205
Tmem218	156.886	0.554362	0.333795	-1.66079	0.0967557	0.949205
Fanca	438.147	-0.456832	0.275254	1.65967	0.0969801	0.949511
Mrpl46	367.178	0.455683	0.274527	-1.65988	0.0969383	0.949511
Sri	2073.11	0.268452	0.161785	-1.65931	0.0970534	0.949653
Lpp	810	-0.392058	0.236334	1.65892	0.0971322	0.949848
2310009B15Rik	180.997	0.64272	0.3876	-1.6582	0.0972762	0.95068
Gm8989	10.9472	-2.16033	1.3037	1.65707	0.0975059	0.95231
Sla	1762.62	0.356164	0.214972	-1.65679	0.0975609	0.95231
Nfe2l2	2024.89	0.282233	0.170393	-1.65636	0.097648	0.952585
2210010C04Rik	5.73792	-3.40597	2.05865	1.65447	0.0980324	0.952901
3110053B16Rik	27.2581	1.33773	0.80865	-1.65428	0.0980714	0.952901
Dnajc6	534.62	0.382668	0.231504	-1.65297	0.0983376	0.952901
Fam60a	1196.7	0.309616	0.187233	-1.65364	0.0982002	0.952901
Galnt6os	30.6539	-1.3464	0.814148	1.65375	0.0981783	0.952901
Gsto1	1582.17	0.300204	0.181409	-1.65485	0.0979547	0.952901
Hook3	1521.74	-0.326411	0.1975	1.65272	0.0983887	0.952901
Minos1	1467.25	0.284986	0.172394	-1.65311	0.0983081	0.952901
Myo19	134.149	-0.742201	0.448346	1.65542	0.0978393	0.952901
Ptges2	213.873	0.618175	0.373846	-1.65356	0.0982179	0.952901
Sec61a2	327.964	-0.470599	0.284418	1.65461	0.0980043	0.952901
Ankrd11	4426.54	-0.231537	0.140143	1.65215	0.0985035	0.95344
Fam208b	1278.07	-0.265851	0.160941	1.65185	0.0985657	0.953471
Cercam	837.287	0.333622	0.202055	-1.65114	0.0987096	0.954292
Mgat1	2720.96	0.250331	0.151709	-1.65007	0.0989291	0.955841
Brca2	1059.95	-0.300429	0.182159	1.64926	0.0990936	0.956858
Zbtb34	679.205	-0.353184	0.214192	1.64891	0.0991663	0.956987
Rbpms2	273.347	0.472785	0.286957	-1.64758	0.0994391	0.959047
Gm48766	4.63224	-4.05551	2.46245	1.64694	0.09957	0.959237
Myo5a	2545.44	-0.291697	0.177118	1.6469	0.0995776	0.959237
Ptpro	12.7031	-2.20724	1.34088	1.64611	0.0997417	0.959996
Rbl1	1814.65	-0.318037	0.193225	1.64594	0.0997754	0.959996
Celf2	5240.98	-0.238337	0.144983	1.6439	0.100198	0.962676
Lsm4	1078.74	0.392172	0.238587	-1.64373	0.100233	0.962676
Tmf1	834.499	-0.299831	0.182402	1.64379	0.100219	0.962676
Lzic	458.969	0.359803	0.219017	-1.64281	0.100422	0.963348
Tmem170b	1115.28	-0.301764	0.183685	1.64283	0.100417	0.963348
Ccl6	62.2351	-0.935807	0.570311	1.64087	0.100824	0.963801
Fahd1	212.129	0.478715	0.291778	-1.64068	0.100863	0.963801
Fam196b	14.8456	-2.51301	1.5327	1.6396	0.101089	0.963801
Frmd8	2367.74	0.238195	0.145316	-1.63915	0.101182	0.963801
Gm44986	11.3063	-2.02524	1.23595	1.63861	0.101294	0.963801
Gna14	10.1921	2.47716	1.50968	-1.64085	0.100829	0.963801
Gsk3b	2324.99	-0.247725	0.151151	1.63892	0.10123	0.963801
Luzp1	836.667	-0.292276	0.178065	1.6414	0.100714	0.963801
Mesd	1015.82	0.280555	0.17125	-1.63827	0.101365	0.963801
Morf4l2	4851.32	0.22914	0.139788	-1.6392	0.101172	0.963801
N4bp1	2287.43	-0.23491	0.143342	1.63881	0.101253	0.963801
Nfe2l1	3340.39	0.232138	0.141428	-1.64139	0.100716	0.963801
Prdm15	475.407	-0.370241	0.225969	1.63846	0.101326	0.963801
Rnf122	509.311	0.377582	0.230408	-1.63875	0.101264	0.963801
Uqcc3	467.812	0.420232	0.256068	-1.6411	0.100777	0.963801
Cuedc2	1611.4	0.290789	0.177671	-1.63667	0.1017	0.965899
Wasl	568.529	-0.322908	0.197299	1.63664	0.101705	0.965899
AC113178.1	151.582	0.554018	0.338696	-1.63574	0.101894	0.966556
Il17rb	10.3605	-2.28034	1.394	1.63583	0.101876	0.966556
Abl2	1763.06	-0.260444	0.159509	1.63279	0.102514	0.967551
Fkbp9	728.965	0.407361	0.249471	-1.6329	0.10249	0.967551
Gm7061	5.84971	3.7681	2.30717	-1.63321	0.102425	0.967551
Kmo	10.2208	-2.05926	1.26033	1.63391	0.102277	0.967551
Pacsin2	1742.5	0.257143	0.157279	-1.63495	0.10206	0.967551
Pkd2	627.077	-0.381549	0.23349	1.63411	0.102236	0.967551
Slc4a2	563.125	-0.371892	0.227627	1.63377	0.102306	0.967551
Spsb1	7.77627	-2.84836	1.74383	1.6334	0.102386	0.967551
Tada2b	178.721	-0.550597	0.337237	1.63267	0.102538	0.967551
2010107E04Rik	1103.12	0.325082	0.199213	-1.63183	0.102714	0.967621
C2cd3	1548.92	-0.259216	0.158827	1.63206	0.102667	0.967621
Oxld1	192.551	0.553845	0.339411	-1.63178	0.102725	0.967621
Gm44829	14.9533	-1.91582	1.17451	1.63117	0.102855	0.967712
Hist1h2bk	22.2849	1.55386	0.952551	-1.63126	0.102835	0.967712
Zscan25	361.05	0.388578	0.238326	-1.63045	0.103007	0.968581
Ccnb2	2497.29	0.236496	0.145115	-1.62971	0.103163	0.96875
Gm12341	6.23328	2.68125	1.64564	-1.6293	0.103249	0.96875
Smim1	4.32335	3.84107	2.3576	-1.62923	0.103265	0.96875
Zfp180	675.242	0.311736	0.191262	-1.62988	0.103126	0.96875
Gm20337	9.646	2.30578	1.41565	-1.62877	0.103361	0.969086
Csnk1g2	4488.81	0.235331	0.144771	-1.62554	0.104048	0.970137
Dpm3	640.802	0.398171	0.244983	-1.6253	0.104099	0.970137
Dpysl5	118.698	0.768549	0.473178	-1.62423	0.104327	0.970137
F730311O21Rik	11.2172	-2.57188	1.58464	1.623	0.104589	0.970137
Fam181b	18.7241	1.74578	1.07329	-1.62656	0.10383	0.970137
Foxk1	1404.94	-0.288667	0.177873	1.62288	0.104614	0.970137
Gga3	828.698	-0.352008	0.216504	1.62587	0.103977	0.970137
Gm15484	7.45588	2.45178	1.50749	-1.62639	0.103866	0.970137
Gm43336	11.4252	-1.89179	1.16235	1.62755	0.103621	0.970137
Gm45203	10.9546	-2.29891	1.41331	1.62661	0.103819	0.970137
Isg20	1099.59	-0.350758	0.215961	1.62417	0.104339	0.970137
Kalrn	130.906	-0.594489	0.36636	1.62269	0.104656	0.970137
Klc4	563.609	0.361619	0.222861	-1.62262	0.104671	0.970137
Lama3	16.6286	1.78786	1.09987	-1.62552	0.104052	0.970137
Mapre3	142.94	-0.741433	0.456942	1.6226	0.104675	0.970137
Mcrip2	227.623	0.605463	0.372778	-1.62419	0.104335	0.970137
Rpl30	6534.82	0.27906	0.171621	-1.62602	0.103946	0.970137
Stox2	1113.22	-0.312343	0.192264	1.62456	0.104257	0.970137
Tanc1	886.021	-0.358587	0.220964	1.62283	0.104626	0.970137
Ubr1	916.443	-0.295958	0.182157	1.62474	0.104218	0.970137
Ccdc32	247.04	0.451365	0.278293	-1.6219	0.104824	0.970404
Hspa9	9287.71	0.243613	0.15018	-1.62214	0.104773	0.970404
Agpat2	753.91	0.334638	0.206372	-1.62153	0.104905	0.97056
Polm	32.7981	-1.18239	0.729303	1.62126	0.104961	0.97056
Arhgap27os3	147.412	-0.552493	0.340975	1.62033	0.105161	0.970949
Ctsk	10.7829	-2.44568	1.51007	1.61958	0.105322	0.970949
Foxj2	567.915	-0.344625	0.212886	1.61883	0.105484	0.970949
Gm18009	24.668	-1.38086	0.852963	1.6189	0.105468	0.970949
Kctd4	7.67793	-3.01021	1.85875	1.61949	0.105343	0.970949
Rab8a	2009.98	0.289046	0.178437	-1.61987	0.105259	0.970949
Stk35	758.325	-0.322676	0.199326	1.61884	0.105483	0.970949
Uck1	752.987	0.315506	0.194792	-1.61971	0.105295	0.970949
1190007I07Rik	283.058	0.426707	0.263821	-1.61741	0.10579	0.972039
Atp13a1	1544.35	-0.353374	0.218515	1.61716	0.105844	0.972039
Esd	2929.06	0.246818	0.152616	-1.61726	0.105823	0.972039
Suz12	3405.85	-0.238396	0.147343	1.61797	0.105669	0.972039
Acox3	644.056	-0.377694	0.233725	1.61597	0.1061	0.972448
AF357399	23.2309	1.53361	0.95289	-1.60943	0.107522	0.972448
Ap1g1	1526.37	-0.254915	0.158087	1.6125	0.106853	0.972448
Arfgef3	249.142	-0.497931	0.309362	1.60954	0.107499	0.972448
Atp10a	3121.98	-0.245202	0.151951	1.61369	0.106594	0.972448
Atp5d	3690.03	0.241147	0.149759	-1.61023	0.107347	0.972448
Atp5h	2265.05	0.259945	0.1614	-1.61056	0.107276	0.972448
Atp5j2	1607.5	0.278644	0.173101	-1.60972	0.107458	0.972448
Cd302	133.138	0.607319	0.377471	-1.60892	0.107635	0.972448
Cdpf1	174.69	0.578194	0.359072	-1.61025	0.107344	0.972448
Clec4d	516.502	0.38839	0.241304	-1.60954	0.107497	0.972448
Clspn	1086.72	-0.29403	0.182263	1.61322	0.106697	0.972448
Frs2	987.663	-0.328725	0.203542	1.61503	0.106305	0.972448
Gm25926	7.35409	-2.86233	1.77615	1.61154	0.107062	0.972448
Gm26779	47.199	-0.964163	0.599174	1.60915	0.107583	0.972448
Gm42873	4.59151	-3.48676	2.16544	1.61019	0.107356	0.972448
Gm6793	10.0321	-1.98531	1.22967	1.61451	0.106416	0.972448
Gm7536	294.926	0.449578	0.278678	-1.61325	0.106689	0.972448
Klhl28	398.634	-0.387597	0.240771	1.60982	0.107438	0.972448
Lynx1	7.67299	2.99412	1.85925	-1.61039	0.107313	0.972448
Nap1l1	12938	0.204436	0.126663	-1.61401	0.106525	0.972448
Nkiras1	159.404	-0.662424	0.41085	1.61232	0.106891	0.972448
Nrp2	32.9909	-1.21066	0.750386	1.61338	0.106661	0.972448
Pcnx4	324.649	0.440205	0.272677	-1.61438	0.106444	0.972448
Piezo1	1606.48	-0.334468	0.207803	1.60954	0.107498	0.972448
Rpl22l1	761.97	0.314001	0.194279	-1.61624	0.106043	0.972448
Sec61g	1725.34	0.292555	0.181373	-1.61301	0.106743	0.972448
Tmem87b	425.811	-0.378795	0.235092	1.61126	0.107122	0.972448
Zc3hav1l	765.788	-0.309086	0.19126	1.61606	0.106082	0.972448
Cr1l	1426.14	0.304151	0.189109	-1.60833	0.107762	0.972503
Cystm1	44.3626	1.0655	0.662578	-1.60811	0.10781	0.972503
Gbp4	23.1823	-1.92698	1.19853	1.60779	0.107882	0.972503
Gm15564	10.3524	2.06503	1.28427	-1.60794	0.107849	0.972503
Cand2	1211.93	-0.26731	0.166395	1.60648	0.108168	0.972859
Grcc10	58.1246	-0.866079	0.539122	1.60646	0.108172	0.972859
Rpl30-ps1	24.2489	1.31506	0.818724	-1.60623	0.108223	0.972859
Slc39a11	982.108	0.288902	0.179777	-1.607	0.108054	0.972859
Tppp3	18.5077	-1.62176	1.00939	1.60668	0.108125	0.972859
Agfg1	1847.47	-0.23316	0.145346	1.60418	0.108675	0.974214
Cdk13	2092.48	-0.235086	0.146544	1.6042	0.10867	0.974214
Gm45290	5.22805	-3.60479	2.24595	1.60502	0.10849	0.974214
Ssbp1	1101.07	0.286705	0.178646	-1.60488	0.108521	0.974214
Anxa2	4492.14	0.257046	0.160876	-1.59779	0.110089	0.974752
Arhgef3	1688.31	0.308452	0.192807	-1.5998	0.109643	0.974752
Atad1	1906.07	0.241183	0.151065	-1.59655	0.110365	0.974752
Atp6v1c1	630.564	-0.331917	0.207643	1.5985	0.109933	0.974752
Capn5	1673.11	0.284913	0.178399	-1.59705	0.110254	0.974752
Cnbp	12918.4	0.213138	0.133446	-1.59719	0.110224	0.974752
Eif3l	4207.51	0.280303	0.175413	-1.59796	0.110051	0.974752
Fam117b	1189.32	-0.296426	0.18525	1.60014	0.109568	0.974752
Fam120a	6352.84	-0.218095	0.136371	1.59927	0.10976	0.974752
Fbxo48	92.8906	-0.719096	0.450204	1.59726	0.110207	0.974752
Gm26799	18.5699	1.53802	0.96183	-1.59905	0.109808	0.974752
Gm5431	9.09254	-3.01787	1.88509	1.60092	0.109395	0.974752
Gm8369	16.5264	-2.28858	1.4305	1.59985	0.109632	0.974752
Hipk1	3945.36	-0.245844	0.153847	1.59798	0.110048	0.974752
Iars	3982.29	0.269873	0.16899	-1.59697	0.110272	0.974752
Lrrc40	932.999	0.305609	0.190631	-1.60315	0.108902	0.974752
Lurap1	87.6128	-0.754763	0.47208	1.5988	0.109864	0.974752
Mettl22	299.935	0.519557	0.324142	-1.60287	0.108963	0.974752
Ncapg2	1952.15	-0.249332	0.156167	1.59657	0.110361	0.974752
Npnt	9.09867	-2.37162	1.48357	1.59859	0.109911	0.974752
Pcdhga6	10.2169	-2.29795	1.43342	1.60313	0.108906	0.974752
Pi4ka	2030.68	-0.236095	0.14768	1.5987	0.109888	0.974752
Ppp1r35	759.668	0.348686	0.217691	-1.60174	0.109212	0.974752
Slc45a3	7.6904	-2.75125	1.72046	1.59914	0.10979	0.974752
Ucp2	8315.17	-0.255176	0.159787	1.59697	0.110271	0.974752
Usp32	883.67	-0.287139	0.179254	1.60185	0.109188	0.974752
Yif1b	814.033	0.285658	0.17883	-1.59738	0.110182	0.974752
Unc45bos	5.42938	3.57946	2.2425	-1.59619	0.110446	0.974928
Dpy19l3	573.599	-0.376711	0.236185	1.59498	0.110716	0.97501
Gnptab	1597.05	-0.247902	0.155385	1.59541	0.110621	0.97501
H1f0	7627.17	0.297581	0.186517	-1.59547	0.110608	0.97501
Ino80b	544.027	0.335183	0.210273	-1.59404	0.110927	0.97501
Naip2	555.587	-0.360687	0.226263	1.59411	0.110912	0.97501
Rnf130	5426.16	0.260511	0.163356	-1.59474	0.11077	0.97501
Tarbp1	841.24	-0.315728	0.197991	1.59465	0.110789	0.97501
Tmem176b	4608.1	0.237578	0.149046	-1.59399	0.110938	0.97501
Pde10a	11.331	-2.2595	1.41795	1.5935	0.111047	0.975439
BC023105	4.22085	-4.35856	2.73717	1.59236	0.111304	0.976055
Cgrrf1	315.717	0.423585	0.266097	-1.59184	0.11142	0.976055
Gatad2b	2393.33	-0.24488	0.153768	1.59253	0.111267	0.976055
Rhov	10.7644	1.94277	1.22045	-1.59185	0.111419	0.976055
Trak1	1589	-0.254723	0.160009	1.59193	0.111401	0.976055
Smim7	1552.04	0.273104	0.171594	-1.59157	0.111481	0.976061
1500035N22Rik	7.04928	2.94525	1.85236	-1.59	0.111834	0.976828
Cox6c	2082	0.25322	0.159301	-1.58957	0.111931	0.976828
Gm43072	14.4686	-1.93329	1.21579	1.59015	0.1118	0.976828
Gm45223	24.7005	-1.38927	0.873969	1.58961	0.111923	0.976828
Srp14	1578.67	0.273054	0.171758	-1.58976	0.111888	0.976828
Unc93b1	3503.55	-0.25106	0.157848	1.59052	0.111717	0.976828
Baz2b	2430.3	-0.287081	0.180709	1.58864	0.112142	0.978134
Ago1	3372.41	-0.240905	0.151781	1.58719	0.112469	0.978877
Gm4841	13.3952	-2.07189	1.30512	1.58751	0.112398	0.978877
Plekhm1	843.539	-0.32806	0.20666	1.58744	0.112413	0.978877
Siglece	16.7392	-1.69981	1.07092	1.58724	0.112458	0.978877
Mark2	2005.06	-0.259869	0.163923	1.58532	0.112894	0.982046
Imp3	1353.76	0.316904	0.200029	-1.58429	0.113128	0.983548
Irak3	928.093	-0.307759	0.194298	1.58395	0.113205	0.983689
Atp13a3	2232.12	-0.254313	0.160723	1.58231	0.11358	0.983949
Commd2	411.342	0.35901	0.22689	-1.58231	0.113579	0.983949
Dcp1a	1006.48	-0.328008	0.207283	1.58241	0.113555	0.983949
Gm44033	7.65797	-2.45092	1.54957	1.58168	0.113722	0.983949
Mbd2	1461.52	-0.256253	0.16194	1.58239	0.113561	0.983949
Mmd	354.194	-0.420295	0.265426	1.58348	0.113313	0.983949
Rpl13a	676.888	0.307484	0.194364	-1.582	0.11365	0.983949
Selenow	3706.08	0.239834	0.151624	-1.58177	0.113703	0.983949
Sf3b5	1290.9	0.358979	0.227007	-1.58136	0.113796	0.984055
Epb41l1	461.754	-0.397012	0.251269	1.58003	0.114099	0.985249
Med1	1649.74	-0.266457	0.168648	1.57996	0.114117	0.985249
Uqcc2	655.072	0.40204	0.254392	-1.5804	0.114016	0.985249
Abcc10	248.615	-0.506761	0.321087	1.57827	0.114504	0.98606
Ing4	51.3953	-0.892791	0.565575	1.57855	0.114438	0.98606
Msrb2	387.47	0.409229	0.259209	-1.57876	0.114392	0.98606
Muc2	20.4468	-1.72908	1.09497	1.57911	0.114311	0.98606
Ndufs4	865.53	0.295526	0.187253	-1.57822	0.114516	0.98606
Bmx	13.941	-1.82793	1.15872	1.57753	0.114673	0.986881
Ccser1	179.107	0.641124	0.406869	-1.57575	0.115083	0.987333
Gm13899	4.40002	-3.70243	2.34968	1.57571	0.115092	0.987333
Gm26710	4.22428	-3.91378	2.4818	1.57699	0.114797	0.987333
Safb2	2373.83	-0.306111	0.194261	1.57577	0.115078	0.987333
Serbp1	14213.2	0.228967	0.145261	-1.57624	0.11497	0.987333
Spr	493.16	0.428895	0.272156	-1.57592	0.115045	0.987333
Psenen	1005.04	0.277182	0.175949	-1.57535	0.115175	0.98752
Alas2	8.61034	-2.32344	1.47524	1.57496	0.115266	0.987667
Tep1	1327.89	-0.292345	0.185645	1.57475	0.115314	0.987667
Ache	75.0723	-0.761688	0.483897	1.57407	0.115471	0.988486
Gm18622	4.69884	-3.95009	2.51027	1.57357	0.115587	0.988953
Mgat5	1829.71	-0.242183	0.153978	1.57284	0.115757	0.989511
Wfdc17	433.401	-0.566361	0.360107	1.57276	0.115775	0.989511
AC126682.1	6.68826	-3.10126	1.9728	1.57201	0.115949	0.989811
Casp8ap2	1001.41	-0.344916	0.219618	1.57053	0.116292	0.989811
Coa3	677.243	0.398102	0.253477	-1.57056	0.116284	0.989811
Dcun1d3	178.727	0.523707	0.333511	-1.57028	0.116349	0.989811
Gm8186	641.161	0.32481	0.206651	-1.57178	0.116001	0.989811
Mpst	1064.09	0.303192	0.192945	-1.57139	0.116093	0.989811
Nup37	581.015	0.395931	0.252149	-1.57023	0.116362	0.989811
Nup98	2518.43	-0.225282	0.143389	1.57112	0.116154	0.989811
Spns1	567.161	0.400682	0.254921	-1.57179	0.115999	0.989811
Cop1	1946.43	0.24079	0.153461	-1.56907	0.116632	0.990063
Mmp14	168.671	-0.676133	0.43092	1.56905	0.116637	0.990063
Nostrin	9.70759	-2.27304	1.44828	1.56948	0.116536	0.990063
Zbtb24	488.426	0.351745	0.224132	-1.56936	0.116563	0.990063
4732496C06Rik	4.37721	3.98861	2.54489	-1.5673	0.117044	0.992477
Csgalnact1	604.062	0.377911	0.241101	-1.56744	0.117013	0.992477
Rps4x-ps	31.9826	1.12491	0.718414	-1.56582	0.117391	0.994893
E2f7	447.077	-0.513284	0.327872	1.5655	0.117466	0.995007
Gm37303	36.2986	-1.10479	0.705834	1.56523	0.117528	0.995014
Parp11	673.912	-0.381438	0.243781	1.56467	0.11766	0.995343
Uggt1	2789.71	-0.221451	0.141544	1.56454	0.11769	0.995343
Hormad2	6.89361	2.53545	1.62147	-1.56367	0.117895	0.996551
Pilra	5.90399	-3.32906	2.12962	1.56322	0.118001	0.996927
1700020D05Rik	11.8825	-1.8925	1.21233	1.56105	0.118512	0.997227
B9d2	1487.12	0.254734	0.163228	-1.5606	0.118618	0.997227
Bbs10	104.862	-0.614514	0.393938	1.55992	0.118778	0.997227
Casc3	1411.66	-0.269308	0.172539	1.56085	0.118559	0.997227
Cltc	6761.82	-0.217917	0.139668	1.56025	0.1187	0.997227
Espn	86.5174	0.784156	0.502633	-1.5601	0.118737	0.997227
Gm10277	10.6022	-2.00337	1.28241	1.5622	0.118241	0.997227
Gm10916	12.0985	-2.34515	1.50098	1.56241	0.118191	0.997227
Gm45854	23.3275	-1.38108	0.885008	1.56053	0.118636	0.997227
P2ry10	315.323	0.518501	0.331885	-1.56229	0.11822	0.997227
Rpgrip1	116.105	0.610533	0.391062	-1.56122	0.118472	0.997227
Tmem167b	666.209	0.322472	0.206665	-1.56036	0.118676	0.997227
Cluh	1823.95	-0.389104	0.24953	1.55935	0.118914	0.997334
Slc11a1	10.0097	-2.23275	1.43167	1.55954	0.118868	0.997334
Ddx24	2070.02	-0.266577	0.171042	1.55854	0.119104	0.997839
Higd1a	1101.9	0.283382	0.181837	-1.55844	0.119128	0.997839
Syde2	505.997	-0.351484	0.225555	1.55831	0.11916	0.997839
Arf1	7370.29	0.20088	0.129162	-1.55526	0.119884	0.998335
Clock	372.799	-0.419087	0.26945	1.55534	0.119865	0.998335
Elovl6	2479.41	-0.277284	0.178014	1.55765	0.119315	0.998335
Fez2	499.778	0.362421	0.232699	-1.55746	0.11936	0.998335
Mcat	538.894	0.406204	0.261191	-1.5552	0.119899	0.998335
Mzt2	294.061	0.470185	0.302323	-1.55524	0.119889	0.998335
Raph1	451.762	-0.388326	0.249408	1.55699	0.119474	0.998335
Stat3	5082.09	-0.207823	0.133526	1.55642	0.119608	0.998335
Zfp526	389.962	-0.377543	0.242705	1.55556	0.119813	0.998335
Zfp772	140.222	0.566671	0.363946	-1.55702	0.119466	0.998335
Acp2	396.955	0.364284	0.234304	-1.55475	0.120006	0.998707
Atp8b1	5.16271	-3.70784	2.38727	1.55317	0.120381	0.999549
Dcun1d5	1168.92	0.27358	0.176424	-1.5507	0.120974	0.999549
Edf1	1278.38	0.319185	0.205737	-1.55142	0.120802	0.999549
Espnl	15.4587	1.5777	1.01734	-1.55081	0.120948	0.999549
Hist1h3b	13.1408	1.91554	1.23332	-1.55315	0.120387	0.999549
Lgals1	2715.56	0.29045	0.187236	-1.55125	0.120842	0.999549
Macrod1	654.843	0.332743	0.214278	-1.55285	0.120458	0.999549
Prcp	1820.12	0.27956	0.180161	-1.55172	0.12073	0.999549
Rad51c	78.6342	0.769858	0.495851	-1.5526	0.120519	0.999549
Rftn1	1247.86	-0.298427	0.192324	1.55169	0.120736	0.999549
Sh2b3	1346.76	-0.316227	0.203907	1.55084	0.120941	0.999549
Slc37a3	90.9556	-0.753089	0.485265	1.55191	0.120684	0.999549
Vps28	1164.2	0.263149	0.169516	-1.55235	0.120578	0.999549
2024-03-01	14.0221	-1.26775	1.29592	0.978258	0.327947	0.999563
2024-03-02	1773.21	0.120818	0.165688	-0.729187	0.465888	0.999563
2024-03-02	514.297	0.124043	0.211793	-0.58568	0.55809	0.999563
2024-03-03	89.1022	0.545097	0.44394	-1.22786	0.219498	0.999563
2024-03-05	682.408	-0.0777439	0.204612	0.379957	0.703977	0.999563
2024-03-06	3646.72	-0.0549089	0.164064	0.33468	0.737866	0.999563
2024-03-07	2368.86	-0.0901737	0.163542	0.551378	0.581374	0.999563
2024-03-08	669.317	0.174005	0.202558	-0.859037	0.39032	0.999563
2024-03-09	208.18	-0.200516	0.336904	0.595172	0.551729	0.999563
2024-03-11	65.8338	0.176936	0.59378	-0.297982	0.765717	0.999563
2024-09-01	3610.33	0.169186	0.142031	-1.19119	0.23358	0.999563
2024-09-02	72.1013	-0.154164	0.505474	0.304988	0.760375	0.999563
2024-09-03	26.2902	-0.272016	0.923568	0.294527	0.768355	0.999563
2024-09-04	13.3424	1.24686	1.15438	-1.08012	0.28009	0.999563
2024-09-05	8.35842	-2.04345	1.50289	1.35968	0.173932	0.999563
2024-09-06	5319.14	0.104018	0.166932	-0.623113	0.53321	0.999563
2024-09-07	3514.87	0.144586	0.162423	-0.890182	0.373368	0.999563
2024-09-08	1236.2	-0.185073	0.173906	1.06421	0.287232	0.999563
2024-09-09	6460.6	0.0292009	0.127891	-0.228327	0.819392	0.999563
2024-09-10	116.491	0.218006	0.375394	-0.580738	0.561417	0.999563
2024-09-11	3022.24	-0.060293	0.171798	0.350952	0.725624	0.999563
0610005C13Rik	9.46423	-0.114981	1.29094	0.0890678	0.929028	0.999563
0610009B22Rik	246.138	-0.0247431	0.297502	0.0831694	0.933717	0.999563
0610009E02Rik	10.6848	-0.620953	1.31256	0.473085	0.636152	0.999563
0610009L18Rik	36.9983	1.01969	0.755086	-1.35043	0.176877	0.999563
0610009O20Rik	1053.39	-0.0839471	0.18515	0.4534	0.650261	0.999563
0610010F05Rik	754.905	0.0301015	0.179386	-0.167803	0.866738	0.999563
0610010K14Rik	17.5199	1.02039	1.02862	-0.991999	0.321198	0.999563
0610030E20Rik	9.24984	0.431043	1.44174	-0.298974	0.76496	0.999563
0610037L13Rik	493.722	0.132443	0.281216	-0.470966	0.637665	0.999563
0610038B21Rik	15.6023	0.419469	1.01804	-0.412038	0.680312	0.999563
0610039K10Rik	23.0186	-0.464854	0.987568	0.470705	0.637851	0.999563
0610040B10Rik	27.4729	0.607365	0.787969	-0.770798	0.440826	0.999563
0610043K17Rik	10.5191	0.416554	1.56494	-0.266179	0.790102	0.999563
1010001B22Rik	11.1609	-0.0237186	1.16808	0.0203055	0.9838	0.999563
1110002E22Rik	5.81566	0.0695093	2.0016	-0.0347269	0.972298	0.999563
1110002L01Rik	90.745	-0.372966	0.446831	0.834691	0.403892	0.999563
1110004E09Rik	106.419	0.392693	0.416204	-0.943512	0.345419	0.999563
1110004F10Rik	2098.61	0.224453	0.149285	-1.50351	0.132706	0.999563
1110006O24Rik	25.5053	0.757153	0.765829	-0.988671	0.322824	0.999563
1110008F13Rik	853.472	0.386952	0.255271	-1.51585	0.129558	0.999563
1110008L16Rik	545.031	-0.128349	0.204515	0.627577	0.530281	0.999563
1110008P14Rik	76.6105	-0.230945	0.490257	0.471069	0.637592	0.999563
1110012L19Rik	231.095	0.438467	0.297963	-1.47155	0.141143	0.999563
1110019D14Rik	72.0557	-0.500159	0.542609	0.921767	0.35665	0.999563
1110020A21Rik	12.1096	0.399173	1.2913	-0.309126	0.757226	0.999563
1110025M09Rik	33.8024	0.406702	0.662261	-0.614111	0.539142	0.999563
1110032A03Rik	238.452	-0.057205	0.308195	0.185613	0.852748	0.999563
1110032F04Rik	4.47477	-0.518904	2.67899	0.193694	0.846416	0.999563
1110034G24Rik	45.2692	-0.249594	0.59263	0.421163	0.673636	0.999563
1110038B12Rik	836.324	0.13593	0.186641	-0.728298	0.466431	0.999563
1110038F14Rik	459.855	0.0833984	0.237281	-0.351475	0.725232	0.999563
1110046J04Rik	13.0512	0.0953343	1.13707	-0.0838418	0.933182	0.999563
1110051M20Rik	396.06	-0.0425284	0.278724	0.152583	0.878727	0.999563
1110059E24Rik	814.709	0.0860849	0.181965	-0.473086	0.636152	0.999563
1110059G10Rik	325.766	0.0245835	0.253704	-0.0968985	0.922807	0.999563
1110065P20Rik	85.0531	0.338701	0.467048	-0.725195	0.468332	0.999563
1190001M18Rik	8.81402	-0.976794	1.32793	0.735578	0.461988	0.999563
1190002N15Rik	569.263	-0.0235627	0.196795	0.119732	0.904695	0.999563
[truncated: 51,563 more rows]

## Sheet: InfarKOvsInfarTada2bdko
Symbol	baseMean	log2FoldChange	lfcSE	stat	pvalue	padj
Ptprz1	561.112	-1.72199	0.211497	8.14195	3.89e-16	4.85e-12
Ccl5	1592.82	1.63249	0.217983	-7.48907	6.94e-14	4.32e-10
Slc7a8	542.63	1.50567	0.213048	-7.0673	1.58e-12	4.92e-09
Sell	1083.74	2.08575	0.29501	-7.0701	1.55e-12	4.92e-09
Rab44	3052.28	1.22544	0.176878	-6.92815	4.26e-12	1.06e-08
Itgam	209.072	2.50465	0.373305	-6.70938	1.95e-11	3.48e-08
Adgre1	432.231	2.17743	0.323966	-6.72116	1.8e-11	3.48e-08
Flnb	9857.44	0.768144	0.126844	-6.05584	1.4e-09	2.17e-06
Bcat1	298.06	-1.89915	0.339798	5.58906	2.28e-08	3.16e-05
Socs3	1358.77	1.12631	0.202263	-5.56857	2.57e-08	3.2e-05
Wfdc17	433.401	1.95931	0.356866	-5.49032	4.01e-08	4.54e-05
Asns	1441.79	-1.10736	0.210664	5.25653	1.47e-07	0.000152375
Selp	791.187	1.01326	0.193766	-5.22932	1.7e-07	0.000163012
Oas3	2869.53	0.909398	0.177497	-5.12347	3e-07	0.000249095
Gas7	168.498	1.92974	0.376308	-5.12808	2.93e-07	0.000249095
Slc1a4	564.955	-1.22821	0.246258	4.98748	6.12e-07	0.000476229
Card9	223.591	1.79016	0.366274	-4.8875	1.02e-06	0.000748282
Ltb	5556.83	-0.853633	0.175152	4.87367	1.1e-06	0.000758054
Esf1	678.436	-1.04844	0.21746	4.82129	1.43e-06	0.000935063
Cd69	3839.42	-0.896899	0.186736	4.80302	1.56e-06	0.000973369
Rasgrp4	535.54	1.14092	0.240037	-4.75312	2e-06	0.00118806
Gpt2	663.681	-0.938042	0.200602	4.67614	2.92e-06	0.00165507
Atrx	5994.39	-0.728301	0.158221	4.60307	4.16e-06	0.00225461
Fcgr3	151.985	1.5905	0.346319	-4.59259	4.38e-06	0.00227211
Itgb3	1494.38	0.858761	0.187456	-4.58114	4.62e-06	0.00230415
Ccnd2	3870.76	-0.790116	0.173409	4.55637	5.2e-06	0.00249341
Tyrobp	576.94	1.09122	0.240131	-4.54425	5.51e-06	0.00254333
Ccl3	336.597	1.80627	0.398699	-4.53041	5.89e-06	0.00261878
Lmo2	7880.4	-0.588266	0.130205	4.51801	6.24e-06	0.00268118
Odc1	5387.48	-0.716986	0.162057	4.42427	9.68e-06	0.0039285
Pecam1	2011.17	0.699353	0.158151	-4.42204	9.78e-06	0.0039285
Dok3	535.013	1.3279	0.304391	-4.36246	1.29e-05	0.00457696
Ifi27l2a	573.242	1.88605	0.431276	-4.37318	1.22e-05	0.00457696
Atp1a3	110.546	2.45593	0.562599	-4.36532	1.27e-05	0.00457696
Fcer1g	469.764	1.02348	0.234075	-4.37245	1.23e-05	0.00457696
Slc22a3	1395.11	-0.723002	0.166468	4.34318	1.4e-05	0.00485896
Dhx40	531.054	1.05991	0.245709	-4.31367	1.61e-05	0.00540557
Aoah	194.092	1.76015	0.41109	-4.28168	1.85e-05	0.00608013
Mdfi	1316.96	-0.709529	0.165964	4.27518	1.91e-05	0.00609955
Psat1	4404.1	-0.780579	0.182871	4.26847	1.97e-05	0.00612885
Tmed5	2052.7	-0.700508	0.164434	4.26011	2.04e-05	0.00620749
Nov	1486.41	-0.957734	0.225612	4.24505	2.19e-05	0.00633069
Gimap4	1227.34	-0.792675	0.186652	4.24682	2.17e-05	0.00633069
Ccl9	1998.97	0.838697	0.200428	-4.18452	2.86e-05	0.00743837
H2afy	12524.4	-0.633912	0.151328	4.189	2.8e-05	0.00743837
Irak3	928.093	0.809998	0.193413	-4.18793	2.82e-05	0.00743837
Cxcr2	125.924	1.5463	0.369591	-4.18383	2.87e-05	0.00743837
Lyl1	2190.89	-0.693877	0.165741	4.18651	2.83e-05	0.00743837
Alox5	90.2497	2.13841	0.51185	-4.1778	2.94e-05	0.00748235
C3	3523.44	1.76658	0.423775	-4.16867	3.06e-05	0.00760598
Itga2b	3450.16	0.605064	0.145275	-4.16495	3.11e-05	0.00760598
Eno1	45546.4	-0.556867	0.134199	4.14956	3.33e-05	0.00796303
Padi2	586.828	1.18879	0.286823	-4.14467	3.4e-05	0.00796303
Slc7a3	108.332	-2.00439	0.483991	4.14138	3.45e-05	0.00796303
Tmsb10	6066.01	-0.633051	0.153134	4.13395	3.57e-05	0.00807547
Siglecg	139.059	1.50805	0.366165	-4.11849	3.81e-05	0.00819007
Fam208b	1278.07	-0.671081	0.162859	4.12064	3.78e-05	0.00819007
Sacs	1419.56	-0.738766	0.179282	4.1207	3.78e-05	0.00819007
Stard9	358.136	1.0822	0.264455	-4.09217	4.27e-05	0.00902244
Angpt1	3115.37	-0.594538	0.14655	4.05688	4.97e-05	0.010307
Fam84b	2784.56	0.603484	0.148883	-4.05341	5.05e-05	0.010307
Csf1r	364.413	1.59985	0.395996	-4.04007	5.34e-05	0.0107355
Cd33	1226.57	0.741641	0.184565	-4.01833	5.86e-05	0.0111103
Gbp2	605.114	1.09242	0.271591	-4.0223	5.76e-05	0.0111103
Stat3	5082.09	0.535989	0.133379	-4.01854	5.86e-05	0.0111103
Vasn	439.401	0.912347	0.227105	-4.0173	5.89e-05	0.0111103
Itgb7	989.058	0.816042	0.203545	-4.00915	6.09e-05	0.0112382
Samd9l	4059.62	-0.568153	0.141771	4.00755	6.14e-05	0.0112382
Kcna3	331.757	-1.02605	0.256801	3.9955	6.46e-05	0.0116541
Gm4759	533.85	-1.14313	0.287604	3.97466	7.05e-05	0.0123649
Hmga1	5617.39	-0.57709	0.145168	3.97532	7.03e-05	0.0123649
Hmga2	903.479	-0.773801	0.195161	3.96494	7.34e-05	0.012701
Slco4a1	1799.95	-0.789281	0.199521	3.95588	7.63e-05	0.0130113
Aldh1l2	83.9596	-1.77362	0.449889	3.94235	8.07e-05	0.0134006
Tpr	4532.29	-0.675579	0.171324	3.94328	8.04e-05	0.0134006
Cd200r4	102.071	1.66841	0.429283	-3.88651	0.000101697	0.0166676
Tst	282.635	-1.04937	0.271672	3.86266	0.000112161	0.0181438
Aldh18a1	2596.99	-0.590789	0.153512	3.8485	0.000118844	0.018504
Agrn	924.451	0.751703	0.195291	-3.84915	0.00011853	0.018504
Lbp	1230.32	0.723681	0.187938	-3.85063	0.000117815	0.018504
Arxes2	23.1874	-4.18967	1.094	3.82969	0.000128304	0.0196072
Slc7a5	2837	-0.925772	0.241829	3.82821	0.000129078	0.0196072
Xrn2	2690.86	-0.566647	0.148154	3.82472	0.000130921	0.0196477
Dnm1l	2333.8	-0.579501	0.152035	3.81163	0.000138053	0.0204713
Fam214b	267.747	1.17092	0.307749	-3.80479	0.000141927	0.0207981
Nars	4270.75	-0.623424	0.164098	3.79909	0.000145229	0.0210345
Prss34	42.6338	-8.07952	2.14321	3.76983	0.00016336	0.0218237
4930519L02Rik	927.303	-0.750707	0.199243	3.7678	0.000164694	0.0218237
Cbx3	3162.9	-0.603635	0.160101	3.77033	0.000163032	0.0218237
Cd48	2376.19	-0.569967	0.15093	3.77638	0.000159125	0.0218237
Gsap	338.063	1.04931	0.278474	-3.76805	0.000164527	0.0218237
Rif1	2552.89	-0.659985	0.174325	3.78595	0.000153122	0.0218237
Slc7a11	117.964	-1.52972	0.405884	3.76887	0.000163991	0.0218237
Tada2b	178.721	1.25714	0.333364	-3.77108	0.000162543	0.0218237
Kcnn4	1300.38	-0.679828	0.182871	3.71752	0.000201188	0.0258188
Abr	1623.2	0.595899	0.160363	-3.71594	0.000202449	0.0258188
Cd24a	2178.43	-0.597732	0.160982	3.71304	0.000204788	0.0258188
Itgb2	2830.19	0.591536	0.159335	-3.71252	0.000205207	0.0258188
Mbnl3	627.147	-0.803834	0.216344	3.71554	0.000202769	0.0258188
Nrros	3558.29	-0.59182	0.15966	3.70676	0.000209931	0.026149
Cp	91.921	2.8039	0.757815	-3.69998	0.000215614	0.026591
Ipo7	6333.98	-0.515738	0.139517	3.69661	0.000218499	0.0266826
Khnyn	2105.49	0.749231	0.203038	-3.6901	0.000224162	0.0271084
Bcl6	76.8113	1.92221	0.521859	-3.68338	0.000230157	0.0275657
Cavin1	489.364	0.926821	0.252558	-3.66973	0.000242807	0.0288039
Sdad1	1475.06	-0.647742	0.176861	3.66245	0.000249819	0.0290026
Siglec5	578.755	0.816246	0.222838	-3.66295	0.000249323	0.0290026
Mmp14	168.671	1.56373	0.42716	-3.66076	0.000251467	0.0290026
Eif4ebp1	1961.21	-0.60631	0.166089	3.6505	0.000261726	0.0299088
AI504432	1053.29	-0.621107	0.170269	3.6478	0.000264497	0.0299507
Idi1	2681.73	-0.548487	0.150879	3.63527	0.000277692	0.0311616
Rpl35	1789.71	-0.725184	0.199661	3.63208	0.000281148	0.0312677
Dram1	162.092	1.57205	0.433467	-3.62669	0.000287084	0.0316452
Csf2rb2	989.496	0.736994	0.203707	-3.61792	0.000296977	0.0323751
Ranbp2	5880.77	-0.532306	0.147198	3.61625	0.000298903	0.0323751
Cebpe	24.4557	4.06888	1.13485	-3.58539	0.000336582	0.0361419
Chst7	242.834	-1.06795	0.298261	3.58059	0.000342816	0.0364967
Lars	2896.88	-0.599473	0.167579	3.57726	0.000347221	0.0366524
Hcar2	152.291	1.52221	0.426624	-3.56804	0.000359657	0.0376461
Trim30d	652.811	0.895493	0.251588	-3.55937	0.000371748	0.0385874
Lfng	1295.48	-0.640848	0.180228	3.55575	0.000376899	0.0387988
Gem	1224.41	-0.886315	0.251008	3.53103	0.00041395	0.0422636
Gm53	25.6904	-3.17812	0.901523	3.52527	0.000423047	0.0428412
Gm8995	6998.35	-0.6168	0.175445	3.51564	0.00043869	0.0435034
Ifrd2	812.947	-1.00222	0.285111	3.51518	0.000439452	0.0435034
Tnfsf11	75.6221	-1.97178	0.560992	3.51481	0.000440063	0.0435034
Stom	961.263	0.78354	0.223445	-3.50664	0.000453797	0.0445079
Chac1	182.486	-1.36007	0.38869	3.49911	0.000466811	0.0454266
Lcn2	435.662	3.34375	0.958044	-3.49019	0.000482685	0.0466071
Bcl2l11	635.628	0.788162	0.226723	-3.47632	0.000508344	0.0483354
Nrk	277.334	-1.25504	0.360951	3.47704	0.000506983	0.0483354
Rcl1	1123.19	-0.699146	0.201332	3.47261	0.000515434	0.0486382
Wbp2	3082.34	0.571966	0.164939	-3.46775	0.000524829	0.0486719
Hjurp	9722.04	0.54369	0.156847	-3.46638	0.000527514	0.0486719
Rell1	520.475	0.781329	0.225353	-3.46713	0.000526042	0.0486719
Sap30	801.284	-0.814685	0.235433	3.46036	0.000539447	0.0490464
Uba7	2425.61	0.57385	0.16577	-3.46173	0.000536716	0.0490464
Hsp90aa1	18056.8	-0.568238	0.164803	3.44799	0.000564778	0.0509774
Emb	2256.75	0.57395	0.166594	-3.4452	0.00057064	0.0511359
Upf2	1145.85	-0.765401	0.222778	3.43572	0.000590989	0.0525812
Arhgap31	885.729	0.714649	0.208428	-3.42876	0.000606336	0.0532796
mt-Cytb	34724.2	-0.725598	0.21165	3.42829	0.000607395	0.0532796
Psph	495.104	-1.03899	0.303354	3.42502	0.000614763	0.0534483
Wdr12	1397.81	-0.628802	0.183665	3.42363	0.0006179	0.0534483
Clec12a	465.246	0.805664	0.235461	-3.42164	0.000622447	0.0534703
Dnaaf5	984.182	0.638016	0.186931	-3.4131	0.000642276	0.0547958
Dpysl3	37.2498	-2.64388	0.775531	3.40912	0.000651733	0.0552244
Pla2g4a	2540.24	-0.556928	0.163665	3.40286	0.000666856	0.0558072
Syncrip	4038.04	-0.585643	0.172118	3.40256	0.000667571	0.0558072
mt-Nd4	14589.3	-0.653834	0.19254	3.39584	0.000684195	0.0568155
Bod1l	1557.42	-0.558227	0.16461	3.3912	0.000695872	0.0573366
Ptma	32792.1	-0.494931	0.14601	3.38971	0.000699676	0.0573366
Vamp5	410.541	-0.75102	0.222163	3.38049	0.000723565	0.0585242
Hk3	323.154	1.11584	0.329915	-3.3822	0.000719074	0.0585242
Tpst2	1420.17	-0.579739	0.171768	3.37512	0.000737825	0.0592926
Ccr1	55.8376	2.46494	0.730732	-3.37325	0.000742854	0.0593141
Il27	25.8729	3.25897	0.969499	-3.3615	0.000775194	0.061502
Kti12	858.664	-0.699877	0.208935	3.34974	0.000808888	0.063368
Sspo	746.261	0.931936	0.278156	-3.35041	0.00080692	0.063368
Atm	1116.43	-0.616659	0.184445	3.34332	0.000827828	0.0640461
P2rx3	259.126	-0.917074	0.274215	3.34436	0.000824712	0.0640462
Dld	1897.37	-0.53939	0.161725	3.33523	0.000852292	0.0655318
Hectd4	2071.07	0.479812	0.144036	-3.33119	0.00086477	0.0660833
Mgst3	253.374	-1.02512	0.308014	3.32818	0.000874161	0.0661219
Ap3s1	1102.74	0.558699	0.167897	-3.32763	0.000875893	0.0661219
Tbc1d8	455.581	0.771511	0.232209	-3.32249	0.000892191	0.0669465
Adsl	1718.55	-0.607219	0.182861	3.32065	0.00089807	0.0669842
Gjb3	249.99	-0.910304	0.274654	3.31437	0.000918493	0.0672985
Zranb2	2817.91	-0.529028	0.159545	3.31586	0.000913627	0.0672985
Tfrc	2721.4	-0.584596	0.176292	3.31607	0.000912937	0.0672985
Phf11d	66.3655	-5.31343	1.60573	3.30904	0.000936175	0.0681929
Ago2	3862.58	0.481307	0.145623	-3.30515	0.000949266	0.0687445
Tmem216	149.54	-1.22103	0.369821	3.30166	0.000961128	0.0688035
Dnmt3b	2421.36	-0.519627	0.157351	3.30233	0.000958836	0.0688035
Coro1a	11655.5	-0.600803	0.182126	3.29883	0.00097087	0.0691038
Crispld2	39.8331	2.35962	0.717786	-3.28737	0.00101129	0.0715719
Dok2	1447.63	-0.56362	0.171752	3.28159	0.00103223	0.0726409
Sh3bp4	89.4193	1.71767	0.524015	-3.2779	0.00104581	0.072848
Prr11	1265.47	0.741312	0.226174	-3.27762	0.00104687	0.072848
Ly6e	11778.6	-0.474157	0.144758	3.27553	0.00105465	0.0729149
H3f3a	3722.97	-0.528097	0.16129	3.27422	0.00105954	0.0729149
Lzts2	1624.75	-0.527269	0.161207	3.27075	0.00107263	0.0734101
Tle6	433.031	0.725593	0.222062	-3.26752	0.00108494	0.0738473
BC002059	197.364	-1.04159	0.319093	3.26423	0.00109761	0.0743036
Mki67	10970.7	-0.482608	0.148265	3.25503	0.00113379	0.075927
Grb10	1677.43	-0.692108	0.212546	3.25628	0.00112885	0.075927
Pter	393.174	-0.805746	0.247801	3.25158	0.00114765	0.0764448
Atp6v0a1	591.046	0.683222	0.210393	-3.24736	0.00116482	0.0764991
Eif3a	8692.7	-0.500084	0.154021	3.24685	0.00116689	0.0764991
Psip1	3168.94	-0.545358	0.167851	3.24906	0.00115789	0.0764991
Camk1	694.798	0.671733	0.207757	-3.23326	0.00122386	0.078002
Irf2bp2	3746.02	-0.463011	0.143239	3.23244	0.00122739	0.078002
Phgdh	9634.7	-0.54442	0.168227	3.23623	0.00121121	0.078002
Aatk	115.35	1.34287	0.414886	-3.23673	0.00120909	0.078002
Ppa1	1379.49	-0.727916	0.225131	3.2333	0.00122368	0.078002
Tmem50b	453.017	0.737996	0.228001	-3.2368	0.00120878	0.078002
Dhx58	849.747	0.787591	0.244136	-3.22603	0.0012552	0.0793646
Gpx4-ps2	145.642	-1.14305	0.354939	3.22041	0.00128006	0.0802868
Ddx18	1526.89	-0.638041	0.19816	3.21983	0.00128268	0.0802868
Nifk	1213.97	-0.644339	0.200475	3.21406	0.00130873	0.0815079
C1rl	325.704	0.875735	0.272798	-3.21019	0.00132647	0.0822015
Mxd1	895.463	0.696056	0.216925	-3.20873	0.0013332	0.0822098
Atad2	1757.06	-0.544296	0.169906	3.20352	0.0013576	0.0827194
Prkdc	1080.32	-0.593583	0.185213	3.20487	0.00135124	0.0827194
Irf7	1591.25	0.862567	0.269324	-3.20271	0.00136139	0.0827194
Cd53	2543.76	0.639385	0.199759	-3.20078	0.00137056	0.0828721
Slc1a5	3216.5	-0.735574	0.230269	3.19441	0.00140119	0.0843151
Tgtp2	125.722	-1.49982	0.469821	3.19233	0.00141131	0.0845158
Heatr9	43.1635	2.61953	0.821948	-3.18698	0.00143767	0.0849582
Mgat2	2116.5	-0.546163	0.171363	3.18717	0.00143671	0.0849582
Sema7a	1114.19	-0.594416	0.186531	3.18668	0.00143916	0.0849582
Ston2	259.793	1.16892	0.367165	-3.18363	0.00145441	0.0854534
Itgax	27.5403	2.7544	0.866525	-3.17867	0.00147954	0.0862201
Rab3d	712.017	0.58913	0.185359	-3.17832	0.0014813	0.0862201
Cadm3	370.786	1.06119	0.334114	-3.17612	0.0014926	0.0864734
Nfe2	4764.91	-0.398484	0.125586	3.173	0.00150871	0.0870022
Atp8b4	425.401	0.975052	0.307853	-3.16726	0.00153881	0.087653
Galnt7	810.567	-0.619482	0.195697	3.16552	0.00154807	0.087653
Ldhd	211.582	1.10822	0.349784	-3.16829	0.0015334	0.087653
Slc18a2	793.413	0.967722	0.305708	-3.1655	0.00154814	0.087653
Lima1	567.092	0.649618	0.205321	-3.16391	0.00155665	0.0877361
Naa15	2879.23	-0.570146	0.180833	3.15289	0.00161664	0.0907067
Plgrkt	2182.13	0.565	0.17944	-3.14868	0.00164008	0.0916092
Thy1	1034.83	0.695288	0.221177	-3.14358	0.00166893	0.0928043
Ganc	539.689	0.784343	0.249927	-3.13829	0.00169935	0.094076
Synpo	612.277	0.882639	0.282148	-3.12829	0.00175829	0.0969083
Rassf4	1507.31	0.609458	0.195009	-3.12527	0.0017764	0.0974749
Bcl2l1	1859.62	-0.546537	0.17502	3.12271	0.00179196	0.0975896
Gars	3450.46	-0.58404	0.187052	3.12235	0.00179416	0.0975896
Trim58	83.275	-1.47876	0.473954	3.12004	0.00180825	0.0979287
Ftsj3	1478.87	-0.690023	0.221348	3.11737	0.00182474	0.0979702
Rps2	47897.3	-0.441332	0.141572	3.11737	0.00182475	0.0979702
Chek1	675.909	-0.714175	0.22927	3.11499	0.0018395	0.0980576
Tmem160	583.517	-0.838837	0.269327	3.11457	0.00184212	0.0980576
Cnnm2	258.86	0.937369	0.301126	-3.11288	0.00185274	0.098203
Cpne2	1162.44	0.625656	0.201246	-3.10891	0.00187779	0.0991092
Bola2	761.687	-0.691027	0.222743	3.10234	0.00191994	0.100906
Bclaf1	4454.72	-0.522052	0.168554	3.09723	0.00195338	0.101891
Phf11b	70.3329	-5.01433	1.61975	3.09574	0.00196321	0.101891
Mphosph10	657.399	-0.788268	0.254578	3.09637	0.00195907	0.101891
Hsd17b10	1921.25	-0.514046	0.166513	3.08713	0.00202098	0.104269
Hck	141.139	1.50038	0.486122	-3.08643	0.00202578	0.104269
Ddx3x	8578.98	-0.46387	0.150414	3.08397	0.00204262	0.104512
Gbp5	593.721	0.835411	0.270948	-3.08329	0.00204728	0.104512
Serbp1	14213.2	-0.446933	0.145308	3.07576	0.00209966	0.106748
Arntl	248.854	1.01424	0.330049	-3.07299	0.00211924	0.106871
Ptms	1441.13	0.520787	0.169459	-3.07324	0.00211747	0.106871
Zfp638	1650.36	-0.492548	0.160413	3.0705	0.00213698	0.107331
Pgam2	61.7344	1.62339	0.530097	-3.06244	0.00219539	0.109822
Pdp1	385.979	-0.792063	0.258934	3.05894	0.0022212	0.110669
Gimap5	662.995	-0.635735	0.208069	3.0554	0.00224759	0.11152
Slco3a1	3520.07	-0.55401	0.181389	3.05426	0.00225619	0.11152
Foxj2	567.915	0.647502	0.212197	-3.05143	0.00227758	0.112132
Rere	2717.69	0.473095	0.155114	-3.04998	0.00228859	0.112231
Fam185a	543.406	-0.626132	0.205397	3.04841	0.00230059	0.112377
Naip5	875.11	0.716858	0.235302	-3.04654	0.00231494	0.112636
0610012G03Rik	646.576	-0.582043	0.192098	3.02992	0.00244617	0.114215
Dus4l	166.201	-0.998234	0.32955	3.02908	0.00245297	0.114215
Dusp3	408.745	0.742717	0.244979	-3.03176	0.00243134	0.114215
Luc7l3	2119.19	-0.576582	0.190371	3.02873	0.00245584	0.114215
Rpl27	17059.8	-0.440411	0.145057	3.03613	0.00239637	0.114215
Smc3	3411.68	-0.463374	0.152853	3.0315	0.00243341	0.114215
Stk26	2631.78	-0.470558	0.155176	3.03242	0.00242602	0.114215
Zfp760	1841.06	-1.29997	0.427774	3.03892	0.00237424	0.114215
Gp9	275.064	0.948095	0.312222	-3.03661	0.00239259	0.114215
Ifitm3	7134.04	-0.484619	0.159999	3.02889	0.00245456	0.114215
Mfsd7a	24.6494	3.17023	1.04284	-3.03999	0.00236582	0.114215
Sox12	1341.77	-0.516023	0.170387	3.02854	0.00245742	0.114215
Dek	3858.84	-0.47911	0.15844	3.02391	0.00249527	0.115543
Sdc3	339.591	1.4246	0.471348	-3.02239	0.00250783	0.115695
Map3k3	1585.65	0.502712	0.166725	-3.01521	0.00256804	0.11717
Eif2s2	4078.93	-0.466949	0.154808	3.01632	0.00255867	0.11717
Tecpr1	1034.13	0.660018	0.218803	-3.01649	0.00255716	0.11717
Steap3	387.99	-0.857255	0.284633	3.0118	0.00259708	0.118063
Tars	1753.48	-0.622538	0.20705	3.0067	0.00264102	0.119418
Hemgn	1534.76	-0.527562	0.175496	3.00612	0.00264606	0.119418
Eprs	5722.05	-0.462602	0.153993	3.00404	0.00266416	0.119801
Xpo1	4559.76	-0.470407	0.156659	3.00274	0.00267563	0.119884
4930579G18Rik	157.519	1.1507	0.383476	-3.00071	0.00269351	0.119955
Mob3a	697.495	-0.613197	0.204623	2.99672	0.00272899	0.119955
Myo1f	2209.48	0.428602	0.142883	-2.99967	0.0027027	0.119955
Tbxa2r	497.794	-0.6444	0.214855	2.99923	0.00270664	0.119955
Uqcrq	1234.54	-0.823883	0.275088	2.99498	0.00274463	0.119955
Hmgb1	10149.4	-0.435046	0.145208	2.99601	0.00273535	0.119955
Recql	459.853	-0.806943	0.269352	2.99586	0.0027367	0.119955
F630028O10Rik	167.819	1.03394	0.345832	-2.98971	0.00279245	0.121618
Trim30b	327.444	0.920394	0.308159	-2.98675	0.0028196	0.121948
Ankrd24	305.482	0.897809	0.300575	-2.98697	0.00281756	0.121948
Dhdh	229.587	1.00919	0.338336	-2.9828	0.00285623	0.123105
Cenpf	1820.39	-0.534091	0.179173	2.98087	0.00287426	0.123455
Cxcl2	60.4013	-2.00953	0.674486	2.97936	0.00288855	0.123642
Tmsb4x	9986.9	-0.384659	0.129439	2.97174	0.00296116	0.126316
Kpna3	2086.46	-0.525745	0.177252	2.96609	0.00301614	0.128222
Cyp4f13	406.057	0.733089	0.247836	-2.95796	0.0030968	0.131203
Hnmt	99.83	1.26722	0.428688	-2.95605	0.00311605	0.131571
U2surp	2896.25	-0.454012	0.153668	2.95449	0.00313185	0.131792
Nolc1	2988.07	-0.672913	0.227971	2.95174	0.00315985	0.132077
Pprc1	1302.75	-0.678061	0.229713	2.95177	0.00315955	0.132077
Hnrnpa3	15631.3	-0.414315	0.140648	2.94576	0.00322158	0.132436
Dse	116.259	1.31132	0.444873	-2.94764	0.00320214	0.132436
Eif1a	2243.75	-0.5192	0.176009	2.94985	0.00317929	0.132436
Gm32687	34.5254	-2.41478	0.819506	2.94663	0.00321253	0.132436
Ndrg1	1608.4	0.586991	0.19911	-2.94808	0.00319756	0.132436
Gm6093	124.365	-1.31322	0.446816	2.93906	0.0032921	0.133571
Nfam1	759.747	0.567057	0.1929	-2.93964	0.00328596	0.133571
Dhx9	4760.03	-0.639766	0.217605	2.94003	0.00328177	0.133571
Fam168a	2081.86	0.564979	0.192213	-2.93933	0.00328918	0.133571
P2rx4	756.902	0.772007	0.262858	-2.93698	0.00331425	0.134034
Pcm1	2173.97	-0.488582	0.166521	2.93406	0.00334563	0.134298
Plac8	1371.86	0.734298	0.250164	-2.93527	0.00333255	0.134298
Rps19-ps3	38.6209	-2.08309	0.710139	2.93336	0.00335313	0.134298
Ids	722.25	0.681011	0.232326	-2.93127	0.00337576	0.134771
Gtpbp4	2002.74	-0.527929	0.180201	2.92967	0.00339319	0.135034
Slfn5	703.402	0.8324	0.284321	-2.92768	0.00341504	0.135471
Dlg4	1481.87	0.513782	0.17574	-2.92354	0.00346082	0.136417
Dcun1d1	2891.68	-0.490525	0.167731	2.92447	0.00345048	0.136418
Mdc1	2790.96	0.469065	0.160534	-2.92191	0.00347895	0.1367
Fkbp11	264.193	-0.823752	0.28235	2.91748	0.00352869	0.137803
Sidt2	2616.27	0.454153	0.155668	-2.91744	0.00352916	0.137803
Hp	159.585	3.1271	1.07491	-2.90917	0.00362386	0.140998
Plekhg2	628.734	0.559859	0.192502	-2.90833	0.00363363	0.140998
H2-T23	3429.84	0.473406	0.162977	-2.90475	0.00367551	0.14166
Pspc1	1096.24	-0.539127	0.185652	2.90396	0.00368479	0.14166
Tlr7	142.763	-1.19203	0.410451	2.9042	0.00368191	0.14166
Lrrc59	3634	-0.559888	0.193059	2.90009	0.00373056	0.142247
Rock2	2637.01	-0.503067	0.173432	2.90066	0.00372381	0.142247
Pirb	153.957	1.19103	0.41073	-2.89977	0.00373432	0.142247
Aars	3378.54	-0.554401	0.191388	2.89674	0.00377057	0.14319
Nop58	3409.03	-0.630717	0.218021	2.89292	0.00381676	0.144503
Ap3m2	171.895	1.01291	0.350591	-2.88914	0.00386297	0.145247
Jdp2	392.67	-0.718213	0.248528	2.88987	0.00385399	0.145247
Rapgef3	325.043	0.716434	0.248033	-2.88846	0.00387138	0.145247
Pitrm1	1673.5	-0.519323	0.179896	2.8868	0.00389178	0.145573
Gnl3	2275.47	-0.609917	0.211351	2.8858	0.00390423	0.145602
Tom1l2	804.323	0.505949	0.175384	-2.8848	0.00391664	0.145629
Abhd2	2482.5	0.405666	0.140984	-2.8774	0.00400969	0.147364
Gas5	4027.96	-0.451944	0.157172	2.87547	0.00403429	0.147364
Gimap6	8202.45	-0.599401	0.208402	2.87618	0.00402523	0.147364
Casp7	881.058	0.559694	0.194636	-2.87559	0.00403274	0.147364
Ms4a6d	23.8658	2.77321	0.96421	-2.87615	0.00402561	0.147364
Timm13	963.664	-0.707071	0.245589	2.87908	0.00398835	0.147364
Rpl18	23030.8	-0.463029	0.161126	2.8737	0.00405688	0.147756
Hspa9	9287.71	-0.431135	0.150241	2.86962	0.0041096	0.148806
Map4k5	633.399	0.576564	0.200887	-2.87009	0.00410354	0.148806
Ncaph	1827.41	0.420523	0.14668	-2.86695	0.00414452	0.149635
Atr	1728.6	-0.538077	0.187941	2.86301	0.00419635	0.151069
A330074K22Rik	41.159	2.138	0.747374	-2.86068	0.0042274	0.151748
Kcnk5	1737.12	-0.463176	0.162027	2.85864	0.00425462	0.152286
Thumpd3	620.891	-0.563791	0.197327	2.85714	0.00427477	0.152569
Il1rn	22.7381	3.66912	1.28493	-2.85551	0.00429682	0.152918
Cd27	783.682	-0.5405	0.189401	2.85373	0.00432089	0.153336
Slc3a2	2873.03	-0.433903	0.152447	2.84626	0.00442362	0.156536
Dnajc2	2088.89	-0.533827	0.187692	2.84417	0.00445277	0.156677
Rps17	19011	-0.412766	0.14509	2.8449	0.00444248	0.156677
Insm1	34.7129	-2.60403	0.916613	2.84092	0.00449834	0.157835
Atf4	4794.42	-0.373768	0.131654	2.83903	0.00452513	0.157885
Creb1	2368.03	-0.420442	0.148422	2.83275	0.00461492	0.16016
E2f6	1139.1	-0.4598	0.162371	2.83178	0.00462889	0.16016
Pola1	2188.13	-0.542138	0.191443	2.83185	0.0046279	0.16016
Gngt2	266.589	0.87061	0.307632	-2.83004	0.00465427	0.160592
Rnase6	33.7611	2.49854	0.88315	-2.82912	0.00466757	0.160606
S1pr1	401.752	0.809972	0.286749	-2.82467	0.00473293	0.162406
Zwint	2496.56	-0.441745	0.156467	2.82325	0.00475403	0.162682
Fndc3b	477.738	0.670765	0.237671	-2.82224	0.00476902	0.162748
Srsf9	1706.65	-0.51672	0.183238	2.81993	0.00480337	0.163472
Trim8	1488.7	-0.4313	0.15303	2.8184	0.00482629	0.163804
Capn2	1048.39	0.553859	0.196841	-2.81374	0.00489686	0.165567
Mars2	543.14	-0.665444	0.236688	2.81148	0.00493138	0.165567
Zfp771	517.449	-0.659151	0.234421	2.81183	0.00492606	0.165567
Zzz3	1930.68	-0.440281	0.156509	2.81312	0.00490627	0.165567
Hnrnpab	6017.16	-0.617435	0.220255	2.80328	0.00505861	0.167397
Srsf3	7452.39	-0.499989	0.178124	2.80698	0.0050009	0.167397
Aff3	1542.27	0.50193	0.179083	-2.80277	0.00506653	0.167397
Cnr2	148.782	1.08145	0.385544	-2.80501	0.00503156	0.167397
Erf	1150.15	-0.622734	0.222163	2.80304	0.00506228	0.167397
Slc36a4	450.834	0.768921	0.274262	-2.8036	0.00505357	0.167397
Dnttip2	1288.63	-0.604872	0.21608	2.7993	0.00512143	0.168763
Ifi203	6858.86	-0.474134	0.169646	2.79485	0.00519238	0.17049
Clic1	5171.9	-0.409215	0.146446	2.7943	0.0052012	0.17049
Tlnrd1	1182.02	-0.584714	0.209455	2.7916	0.00524486	0.171081
Rab36	34.4414	1.97958	0.709366	-2.79064	0.00526045	0.171081
Usp15	2056.16	-0.496321	0.177806	2.79136	0.00524869	0.171081
Usp1	3159.66	-0.492961	0.176746	2.78909	0.00528568	0.171454
Mdn1	2543.11	-0.527655	0.189393	2.78602	0.0053359	0.172634
Sox13	606.536	-0.615754	0.221505	2.77987	0.00543805	0.175483
Abce1	4003.5	-0.430372	0.154939	2.77768	0.00547484	0.176214
Phka1	70.5224	1.38187	0.497846	-2.77569	0.00550838	0.176437
Srm	2292.31	-0.701452	0.252722	2.77559	0.00551013	0.176437
Npc1	1383.93	0.689443	0.248635	-2.77292	0.00555563	0.177438
Rasd1	205.601	1.11889	0.403853	-2.77053	0.00559646	0.178285
Dkc1	2787.22	-0.612979	0.221628	2.7658	0.00567828	0.179255
Dock8	4790.95	0.3661	0.132383	-2.76545	0.00568446	0.179255
Rb1	850.637	0.650661	0.235271	-2.76558	0.00568213	0.179255
Rpl28	27544	-0.380712	0.137571	2.76738	0.00565084	0.179255
Eif2b3	319.901	-0.811912	0.293845	2.76306	0.00572614	0.180113
Kif20b	1528.3	-0.567202	0.205357	2.76202	0.00574443	0.180233
Slc24a5	168.743	-0.993639	0.359965	2.76038	0.00577342	0.180688
Tysnd1	764.758	-0.620142	0.224766	2.75906	0.00579673	0.180963
Gimap8	1364.73	-0.649702	0.235722	2.75622	0.00584737	0.182087
BE692007	85.0516	1.51958	0.552794	-2.7489	0.0059795	0.185737
Grk3	1587.75	0.586065	0.213334	-2.74717	0.00601117	0.185794
H2-T22	1968.19	0.501162	0.182416	-2.74736	0.0060077	0.185795
Mycn	6264.77	-0.455455	0.165878	2.74572	0.00603791	0.186159
Mcam	23.1526	2.32681	0.848025	-2.7438	0.0060733	0.186787
Fam212a	798.492	-0.521753	0.190331	2.7413	0.00611966	0.18683
Pold2	1702.31	-0.558279	0.203649	2.74138	0.00611812	0.18683
Gm13340	350.962	-0.819453	0.298807	2.74241	0.00609897	0.18683
Chd5	122.569	1.1671	0.426151	-2.73871	0.00616801	0.187212
Met	470.964	0.915321	0.334276	-2.73822	0.00617727	0.187212
2024-03-11	65.8338	-1.67851	0.612895	2.73866	0.00616903	0.187212
Utp20	1250.32	-0.678267	0.247786	2.73731	0.00619446	0.187277
Grina	1515.45	0.572269	0.20926	-2.73472	0.00624335	0.187391
Serpina3f	6542.6	-0.395411	0.144563	2.73523	0.0062337	0.187391
Phactr4	1099.43	0.479855	0.17542	-2.73546	0.00622933	0.187391
Appl2	1288.27	0.589738	0.215832	-2.7324	0.00628748	0.188262
Cds1	257.357	0.915022	0.335165	-2.73007	0.00633214	0.189144
Pfkfb4	487.845	0.64157	0.235329	-2.72627	0.00640541	0.189515
Ly9	361.008	-0.673356	0.246906	2.72717	0.00638801	0.189515
Myl10	244.899	-0.93441	0.342678	2.72679	0.00639541	0.189515
Pdss1	110.68	-1.3554	0.497048	2.72689	0.00639334	0.189515
Ndufs7	1399.22	-0.491418	0.180516	2.72229	0.00648302	0.191357
Rubcnl	171.442	1.02257	0.376066	-2.71913	0.00654534	0.192739
4930539E08Rik	324.437	0.857943	0.315641	-2.7181	0.00656577	0.192885
E130309D02Rik	741.763	-0.68618	0.252953	2.71268	0.00667412	0.194236
Paox	918.98	0.475788	0.175366	-2.71312	0.00666535	0.194236
Acbd4	192.415	0.866634	0.319313	-2.71406	0.00664652	0.194236
Thoc2	2419.04	-0.425843	0.156927	2.71365	0.00665471	0.194236
Neu1	540.109	0.552116	0.203795	-2.70918	0.00674505	0.195712
Ruvbl1	1838.8	-0.568388	0.209844	2.70862	0.00675627	0.195712
Iars	3982.29	-0.457366	0.169114	2.70448	0.00684116	0.197711
Slc6a9	129.907	-0.95889	0.354683	2.70352	0.00686102	0.197826
Fus	5772.61	-0.619686	0.229386	2.7015	0.00690265	0.198514
Pcbp1	8136.2	-0.440298	0.163023	2.70083	0.00691676	0.198514
Gata2	2956.85	0.382473	0.142243	-2.68888	0.00716926	0.201705
Grwd1	578.958	-0.826864	0.307355	2.69026	0.00713959	0.201705
Plod1	264.651	0.779332	0.28925	-2.69432	0.00705331	0.201705
Ulk1	1790.08	0.462463	0.171838	-2.69127	0.00711809	0.201705
Gtpbp2	2141.31	0.399631	0.148365	-2.69357	0.00706904	0.201705
Mkl1	1463.77	0.461057	0.171441	-2.6893	0.00716011	0.201705
Nudcd2	1221.44	-0.552722	0.205284	2.69248	0.00709231	0.201705
Trio	1982.34	0.396884	0.147613	-2.68867	0.00717368	0.201705
Zfp65	330.984	-0.75448	0.280288	2.69181	0.00710659	0.201705
Akap11	1742.63	-0.451672	0.168248	2.68455	0.00726267	0.203747
Ptges2	213.873	-1.00938	0.376431	2.68146	0.0073302	0.20472
Plppr2	71.2428	1.50498	0.561185	-2.68179	0.00732294	0.20472
Ncl	20381.5	-0.474816	0.177256	2.6787	0.00739093	0.205494
Ank	1488.51	0.483132	0.180331	-2.67913	0.00738129	0.205494
Crnkl1	760.02	-0.520589	0.194517	2.67631	0.00744375	0.206409
Samd4	46.2312	-1.88709	0.705265	2.67572	0.00745696	0.206409
Rpl18a	40512.5	-0.442788	0.165604	2.67378	0.00750023	0.206688
Chga	68.5784	-1.31344	0.491102	2.67449	0.00748438	0.206688
Camk2n1	23.6398	2.43112	0.912993	-2.6628	0.00774936	0.210296
Nuak2	254.535	0.761137	0.285814	-2.66305	0.00774368	0.210296
Soat1	1519.11	0.453489	0.170229	-2.66399	0.00772198	0.210296
Ezh1	1282.92	0.595439	0.223586	-2.66313	0.00774178	0.210296
F13a1	111.767	1.62155	0.608585	-2.66446	0.00771124	0.210296
Fam111a	2486.57	-0.466745	0.175004	2.66706	0.00765185	0.210296
Ms4a6c	317.003	0.766168	0.287705	-2.66304	0.00774391	0.210296
Cybb	903.539	0.734428	0.276133	-2.65969	0.00782129	0.210416
Heatr1	1633.77	-0.620326	0.233122	2.66095	0.00779206	0.210416
Prps1l3	757.927	-0.556874	0.209318	2.66042	0.00780429	0.210416
Rars2	563.662	-0.622168	0.233989	2.65896	0.00783822	0.210416
Trnt1	689.345	-0.530479	0.199501	2.65902	0.00783672	0.210416
Fgr	65.1771	1.76258	0.664601	-2.65209	0.00799957	0.213825
Slc39a10	893.862	-0.484453	0.182659	2.65222	0.00799633	0.213825
Tox	126.416	-1.03748	0.391867	2.64755	0.00810785	0.216256
Perp	359.342	0.694004	0.262253	-2.64631	0.0081375	0.216583
Tcf15	59.1578	-1.65418	0.625533	2.64443	0.00818279	0.217324
Rps19	26302	-0.392871	0.148767	2.64085	0.00826973	0.219165
Ano6	1088.04	0.481891	0.182639	-2.6385	0.00832743	0.219589
Fads1	5484.45	0.339903	0.128873	-2.63751	0.00835173	0.219589
mt-Co1	173906	-0.396625	0.150323	2.63847	0.008328	0.219589
Zfp942	508.491	-0.670517	0.254241	2.63733	0.00835622	0.219589
Mthfd2	1311.45	-0.637375	0.241755	2.63645	0.0083778	0.219692
B3gnt5	822.188	-0.557017	0.211595	2.63247	0.00847666	0.221265
Rsad2	523.232	0.859833	0.326865	-2.63055	0.00852479	0.221265
Hook1	1321.7	-0.467853	0.177787	2.63154	0.00849997	0.221265
Pard6b	124.739	-1.12014	0.425831	2.63047	0.0085266	0.221265
Sort1	1454.22	0.4754	0.180566	-2.63283	0.00846762	0.221265
Gapdh	46867.2	-0.369136	0.140399	2.62919	0.00855881	0.221639
Atad1	1906.07	-0.39715	0.15132	2.62456	0.00867602	0.223181
Gm4951	276.224	1.8602	0.708364	-2.62605	0.00863827	0.223181
Ncf2	2242.69	0.389238	0.148279	-2.62503	0.0086641	0.223181
Set	10807.7	-0.493969	0.188249	2.62402	0.00868999	0.223181
B630019K06Rik	146.095	0.913045	0.348062	-2.62323	0.00871013	0.223238
Ppip5k2	1738.36	-0.463752	0.176888	2.62173	0.0087484	0.223758
Yif1b	814.033	-0.47002	0.179407	2.61986	0.0087967	0.224532
Mpp2	137.419	1.20832	0.461362	-2.61902	0.00881835	0.224625
Hells	1705.59	-0.616077	0.235309	2.61816	0.00884064	0.224715
Nol8	775.815	-0.574536	0.219499	2.61749	0.00885798	0.224715
Ubald2	2243.48	-0.38926	0.148799	2.61603	0.00889601	0.225221
Rrp15	642.315	-0.69928	0.267516	2.61397	0.0089497	0.226121
Noc2l	3475.25	-0.524966	0.200979	2.61204	0.00900038	0.226941
Nmral1	772.721	-0.523355	0.200538	2.60976	0.00906048	0.227535
Taf1	2610.88	-0.430848	0.165064	2.61019	0.0090491	0.227535
Bzw2	2995.48	-0.40168	0.153964	2.60892	0.00908291	0.2276
Rapgef5	55.4569	-1.45199	0.556683	2.60829	0.00909962	0.2276
Cwc27	414.808	-0.581343	0.222975	2.60722	0.00912816	0.227856
Otud6b	736.107	-0.541835	0.207926	2.60591	0.00916315	0.228272
Mkln1os	27.8161	-2.34203	0.899717	2.60307	0.0092392	0.22834
Cebpz	1811.44	-0.415096	0.159435	2.60354	0.00922658	0.22834
Fbxw10	95.1842	1.21342	0.466047	-2.60364	0.00922385	0.22834
Slc19a1	752.661	-0.586644	0.225249	2.60442	0.00920301	0.22834
Camsap2	202.571	0.931537	0.358376	-2.59933	0.0093407	0.228581
Cse1l	2985.3	-0.470339	0.180922	2.59968	0.00933112	0.228581
Zfp462	60.4918	-1.37703	0.529417	2.60103	0.00929451	0.228581
Map3k5	851.913	0.47893	0.184243	-2.59944	0.00933754	0.228581
Mrm1	405.069	-0.644026	0.247582	2.60126	0.00928815	0.228581
Gm17092	30.8091	-2.1059	0.810956	2.59681	0.00940939	0.229811
Brix1	909.661	-0.57075	0.220006	2.59425	0.00947974	0.231076
Bok	22.2513	-2.74643	1.06013	2.59066	0.00957908	0.232134
Ifi209	49.6838	-2.47945	0.956636	2.59185	0.0095462	0.232134
Prdx6	4995.18	-0.342071	0.132015	2.59114	0.00956582	0.232134
Hnrnpa0	13196.7	-0.490652	0.189462	2.58971	0.00960555	0.232324
Cacybp	2325.86	-0.510447	0.197309	2.58704	0.00968034	0.232777
Gm15853	29.656	2.15928	0.834436	-2.58772	0.00966147	0.232777
Utp4	1148.58	-0.52267	0.202027	2.58713	0.00967804	0.232777
Osm	1075.49	0.454164	0.175645	-2.58569	0.00971848	0.23309
Pcyt1a	2159.15	0.535827	0.207263	-2.58525	0.00973081	0.23309
Soga1	1210.51	0.431837	0.167164	-2.58332	0.00978546	0.233949
Prss16	192.34	0.871307	0.337464	-2.58193	0.00982501	0.234445
Ndufa2	1050.42	-0.475709	0.184345	2.58054	0.00986468	0.234942
5830428M24Rik	216.583	0.983075	0.381252	-2.57854	0.00992181	0.235851
Marcksl1	4409.46	-0.490306	0.190297	2.57652	0.0099799	0.23678
Bola3	364.942	-0.775682	0.301216	2.57517	0.0100191	0.236838
Bco2	152.52	1.24498	0.483463	-2.57513	0.0100204	0.236838
Pck2	3813.48	-0.330712	0.128518	2.57328	0.0100739	0.237651
Lrrc27	38.7685	1.94375	0.755681	-2.57218	0.0101061	0.237962
Copz2	252.158	0.979203	0.381023	-2.56993	0.0101719	0.239059
Llph	756.455	-0.538163	0.209842	2.56461	0.010329	0.241386
Ppm1k	363.159	0.696202	0.271433	-2.56491	0.0103202	0.241386
Slc7a1	2842.78	-0.513528	0.200179	2.56535	0.0103072	0.241386
Fubp1	2666.76	-0.510704	0.199305	2.56242	0.0103945	0.241556
Selenon	1667.12	0.53603	0.209145	-2.56296	0.0103784	0.241556
Ssh1	741.343	0.524661	0.204705	-2.56301	0.0103768	0.241556
Anxa3	171.492	1.10169	0.430964	-2.55633	0.0105784	0.245134
Rps15	22595.1	-0.372787	0.145847	2.55601	0.0105879	0.245135
Cds2	2499.94	0.427425	0.167369	-2.55379	0.0106557	0.245976
Gmfb	2288.25	-0.482981	0.18919	2.55289	0.0106834	0.245976
Mfng	1962.78	-0.411175	0.161025	2.55348	0.0106652	0.245976
Mfsd2a	152.587	-0.966657	0.379262	2.54878	0.0108099	0.248429
AI838599	72.2849	1.26988	0.499072	-2.54448	0.010944	0.248773
Fhdc1	56.3449	1.39999	0.55009	-2.54501	0.0109274	0.248773
Golga2	1279.68	0.442317	0.173873	-2.54391	0.0109619	0.248773
Sox6	67.163	1.29697	0.509458	-2.54579	0.0109031	0.248773
Dis3	948.284	-0.619517	0.24366	2.54255	0.0110047	0.248773
Ifit1bl1	56.3982	2.02843	0.797595	-2.54318	0.0109849	0.248773
Rin3	2899.44	0.391225	0.153694	-2.54548	0.0109127	0.248773
Zfp36l2	25449.5	-0.35708	0.140174	2.54741	0.0108527	0.248773
Trrap	5034.42	0.352199	0.138565	-2.54175	0.0110297	0.248889
Atp23	249.886	-0.794261	0.312817	2.53905	0.0111152	0.250031
Nme4	876.622	-0.528288	0.208078	2.53889	0.0111205	0.250031
Cdc42bpg	323.94	0.826508	0.325959	-2.53562	0.0112249	0.25025
Nprl3	555.473	0.548672	0.216289	-2.53675	0.0111887	0.25025
Parp9	1647.5	0.472158	0.186169	-2.53619	0.0112067	0.25025
Smyd2	670.772	-0.529059	0.208666	2.53544	0.0112307	0.25025
Wsb2	535.378	0.569101	0.224297	-2.53726	0.0111723	0.25025
Cerk	1524.13	0.433566	0.171529	-2.52765	0.011483	0.251226
Ddx21	4373.11	-0.511235	0.20182	2.53313	0.011305	0.251226
Ip6k1	3374.34	0.514663	0.203644	-2.52727	0.0114953	0.251226
Mapk8ip3	2499.89	0.521331	0.206074	-2.52983	0.0114118	0.251226
Nudcd1	892.837	-0.520225	0.205988	2.5255	0.0115533	0.251226
Pdgfrb	2250.61	0.38848	0.153819	-2.52557	0.011551	0.251226
Phldb2	265.427	0.75683	0.299761	-2.52478	0.0115771	0.251226
Pum3	1601.07	-0.439975	0.1739	2.53004	0.0114049	0.251226
[truncated: 52,997 more rows]
