# Supplementary material for: In vivo CRISPR screening identifies SAGA complex members as key regulators of hematopoiesis
Source: Nat Commun. 2026 Jan 23;17:1756. doi: 10.1038/s41467-026-68465-6 (PMC12914052; doi:10.1038/s41467-026-68465-6)
Supplement: Supplementary file 9 — Supplementary Data 7 [file 41467_2026_68465_MOESM9_ESM.xlsx]

## Sheet: ATAC_Diff_Peak_Analysis
seqnames	start	end	width	strand	Conc	Conc_Control	Conc_Tada2bKO	Fold	p.value	FDR
chr3	105402707	105403107	401	*	6.82	7.63331	4.77764	2.85566	3.88357e-14	3.05493e-09
chr7	130681892	130682292	401	*	6.92335	7.73825	4.86938	2.86887	3.3954e-13	1.33546e-08
chr9	123754342	123754742	401	*	7.24649	7.99239	5.61605	2.37634	1.20959e-11	3.17166e-07
chr15	48583899	48584299	401	*	7.14713	7.92603	5.33202	2.59401	2.12853e-11	4.18591e-07
chr2	180975921	180976321	401	*	6.91978	7.66497	5.29297	2.372	3.96684e-10	5.5912e-06
chr10	61855263	61855663	401	*	7.37573	8.10281	5.83919	2.26362	4.26468e-10	5.5912e-06
chr13	60267585	60267985	401	*	7.02656	7.73777	5.5639	2.17387	7.01207e-10	7.87987e-06
chr15	28081182	28081582	401	*	7.2746	7.96368	5.90776	2.05592	8.63611e-10	8.49178e-06
chr4	120092368	120092768	401	*	6.89126	7.61	5.39409	2.21591	1.17917e-09	1.03063e-05
chr9	67550095	67550495	401	*	7.09534	7.78418	5.72949	2.0547	1.36354e-09	1.0726e-05
chr18	21640192	21640592	401	*	6.25654	7.00537	4.61075	2.39462	1.66286e-09	1.09573e-05
chr5	111810365	111810765	401	*	7.03077	7.75549	5.50553	2.24996	1.67154e-09	1.09573e-05
chr11	85447355	85447755	401	*	6.5837	7.31384	5.03241	2.28143	2.28141e-09	1.34116e-05
chr1	158239791	158240191	401	*	6.61995	7.33217	5.15273	2.17944	2.38692e-09	1.34116e-05
chr15	93027226	93027626	401	*	6.37856	7.1124	4.80913	2.30327	2.72273e-09	1.42066e-05
chr1	130797687	130798087	401	*	6.1694	6.92802	4.47096	2.45706	2.93432e-09	1.42066e-05
chr4	47136817	47137217	401	*	6.03582	6.79964	4.30854	2.49109	3.07021e-09	1.42066e-05
chr9	79762509	79762909	401	*	7.31235	5.87656	8.01753	-2.14098	3.41397e-09	1.49196e-05
chr18	46863909	46864309	401	*	7.00851	7.71932	5.54764	2.17168	3.69768e-09	1.5309e-05
chr12	83034902	83035302	401	*	6.2074	6.94634	4.61251	2.33383	5.01015e-09	1.97057e-05
chr14	28456381	28456781	401	*	6.53287	7.2414	5.08226	2.15914	7.94324e-09	2.97542e-05
chr2	155567729	155568129	401	*	7.26012	7.95507	5.86864	2.08642	8.67165e-09	3.10063e-05
chr5	52609609	52610009	401	*	6.38989	7.11944	4.84146	2.27798	1.21472e-08	4.15448e-05
chr4	105566725	105567125	401	*	6.28464	7.01144	4.74947	2.26196	2.04879e-08	6.71515e-05
chr2	178691838	178692238	401	*	7.02179	7.68792	5.74666	1.94126	2.22851e-08	7.01204e-05
chr6	43291959	43292359	401	*	7.54241	8.21402	6.24601	1.96801	2.32479e-08	7.03366e-05
chr6	71757190	71757590	401	*	6.36343	7.06936	4.92437	2.14499	2.69261e-08	7.53717e-05
chr13	32712577	32712977	401	*	5.78883	6.54917	4.08098	2.46819	2.73228e-08	7.53717e-05
chr7	114712480	114712880	401	*	6.63496	7.34968	5.15637	2.1933	2.77866e-08	7.53717e-05
chr16	48367966	48368366	401	*	7.46622	8.15005	6.12103	2.02902	3.03922e-08	7.96913e-05
chr9	40519305	40519705	401	*	6.64959	7.32671	5.33149	1.99522	5.02187e-08	0.000127431
chr3	83885170	83885570	401	*	7.40482	6.08677	8.08192	-1.99515	5.3567e-08	0.00013046
chr4	49167006	49167406	401	*	5.96734	6.69501	4.42803	2.26698	5.47295e-08	0.00013046
chr8	32162646	32163046	401	*	6.35138	7.0422	4.97734	2.06485	5.92723e-08	0.000137133
chr2	7001968	7002368	401	*	6.48143	7.16104	5.15334	2.0077	6.32175e-08	0.000142082
chr17	75366339	75366739	401	*	6.30837	7.02806	4.80682	2.22124	8.51536e-08	0.000186068
chr1	82202816	82203216	401	*	6.17365	6.86985	4.77685	2.093	9.38425e-08	0.000199512
chr10	98733942	98734342	401	*	6.65576	7.31384	5.41116	1.90268	1.00128e-07	0.000207272
chr6	66482804	66483204	401	*	5.99777	6.70722	4.54301	2.16421	1.13028e-07	0.000227978
chr5	98568905	98569305	401	*	6.86306	7.53503	5.56528	1.96975	1.1975e-07	0.000235497
chr14	56287774	56288174	401	*	6.10967	6.80576	4.71335	2.09241	1.26253e-07	0.000239521
chr16	95897833	95898233	401	*	6.46511	5.1418	7.14353	-2.00173	1.27886e-07	0.000239521
chr17	14856484	14856884	401	*	6.03729	6.74691	4.5818	2.16511	1.59448e-07	0.000291691
chr2	179080451	179080851	401	*	6.68646	7.33217	5.48714	1.84503	1.6992e-07	0.000303782
chr6	49050711	49051111	401	*	6.27143	7.00229	4.71664	2.28565	1.80054e-07	0.000308667
chr8	127381287	127381687	401	*	7.26523	7.91997	6.03307	1.8869	1.86996e-07	0.000308667
chr12	105181239	105181639	401	*	7.11379	7.76047	5.911	1.84947	1.8822e-07	0.000308667
chr19	58190950	58191350	401	*	6.83216	7.47308	5.64993	1.82315	1.88348e-07	0.000308667
chr17	67112676	67113076	401	*	6.01199	6.72398	4.54579	2.17819	2.04334e-07	0.000328031
chr7	70643072	70643472	401	*	5.85919	6.58829	4.3129	2.27539	2.11556e-07	0.000332833
chr13	97680509	97680909	401	*	6.35446	7.02654	5.05625	1.97029	2.40167e-07	0.000370436
chr3	101948534	101948934	401	*	6.26821	5.02051	6.92711	-1.9066	2.46868e-07	0.000370888
chr13	49783929	49784329	401	*	6.31431	6.99544	4.98008	2.01535	2.4989e-07	0.000370888
chr9	117571106	117571506	401	*	6.70204	7.36101	5.4541	1.90691	2.61534e-07	0.000380982
chr8	36567959	36568359	401	*	7.46553	8.131	6.19294	1.93806	2.80824e-07	0.000401644
chr14	118662802	118663202	401	*	6.55212	5.36694	7.19388	-1.82694	2.97656e-07	0.000418116
chr14	51187085	51187485	401	*	6.00982	6.72856	4.51265	2.21591	3.33253e-07	0.000459906
chr3	39830657	39831057	401	*	5.9975	6.70814	4.53743	2.17071	3.62275e-07	0.000491338
chr6	6077212	6077612	401	*	6.99693	7.65143	5.76561	1.88582	3.80527e-07	0.000507346
chr18	83684721	83685121	401	*	7.31378	7.91793	6.25465	1.66329	4.0659e-07	0.00053306
chr14	27810764	27811164	401	*	7.20121	7.83219	6.05365	1.77854	4.33271e-07	0.000554096
chr2	54177550	54177950	401	*	6.22607	6.89225	4.95075	1.94149	4.36724e-07	0.000554096
chr2	31179464	31179864	401	*	6.72933	7.38754	5.48425	1.90329	4.53526e-07	0.000562847
chr3	138029391	138029791	401	*	6.09755	6.78287	4.74625	2.03662	4.5793e-07	0.000562847
chr13	53553180	53553580	401	*	6.56103	7.23229	5.26604	1.96625	4.67972e-07	0.00056634
chr15	42901806	42902206	401	*	8.0287	8.67387	6.83136	1.84252	5.0823e-07	0.00060574
chr4	82289622	82290022	401	*	5.99072	6.68933	4.5836	2.10572	5.38112e-07	0.000628705
chr9	68443528	68443928	401	*	6.03527	6.71375	4.7117	2.00206	5.43482e-07	0.000628705
chr13	101285778	101286178	401	*	5.75957	6.46868	4.30636	2.16232	6.00136e-07	0.000684181
chr2	145763829	145764229	401	*	6.83628	7.50085	5.5671	1.93375	7.87811e-07	0.000885308
chr1	153617273	153617673	401	*	5.90651	6.60247	4.51076	2.09171	8.2636e-07	0.000915548
chr5	49001945	49002345	401	*	6.99016	7.614	5.86679	1.74721	8.43227e-07	0.000921261
chr15	29437713	29438113	401	*	7.42084	8.05991	6.24516	1.81475	8.74999e-07	0.000942877
chr2	168335755	168336155	401	*	6.40511	7.04588	5.2234	1.82249	8.95303e-07	0.000951719
chr11	35899984	35900384	401	*	6.62883	7.2472	5.52369	1.72351	9.23472e-07	0.000968575
chr10	86294920	86295320	401	*	5.74221	6.44642	4.31072	2.13569	9.87469e-07	0.00102207
chr9	95042393	95042793	401	*	6.04637	6.71935	4.74464	1.9747	1.02198e-06	0.00103264
chr5	74166646	74167046	401	*	6.91374	7.56267	5.70285	1.85982	1.02394e-06	0.00103264
chr6	12493570	12493970	401	*	7.10692	7.74326	5.94079	1.80247	1.07793e-06	0.00106226
chr18	46544474	46544874	401	*	5.82132	6.51646	4.42903	2.08743	1.08031e-06	0.00106226
chr7	25872635	25873035	401	*	6.44907	7.09535	5.24772	1.84763	1.19591e-06	0.0011614
chr15	80488651	80489051	401	*	6.235	6.88975	5.00278	1.88697	1.21393e-06	0.00116453
chr5	136691146	136691546	401	*	6.63602	7.26127	5.50791	1.75336	1.24163e-06	0.00117675
chr1	165084763	165085163	401	*	6.84683	7.49115	5.65251	1.83864	1.47737e-06	0.0013835
chr2	168322006	168322406	401	*	7.56709	8.16785	6.51865	1.64919	1.55631e-06	0.00142539
chr10	19889779	19890179	401	*	6.06904	6.72396	4.83617	1.8878	1.56184e-06	0.00142539
chr7	82582532	82582932	401	*	6.01681	6.68174	4.74625	1.93549	1.57646e-06	0.00142539
chrX	48884575	48884975	401	*	7.58197	8.17328	6.56276	1.61051	1.65848e-06	0.00148251
chr14	17192959	17193359	401	*	6.8022	7.40146	5.75844	1.64301	1.73861e-06	0.00153668
chr2	106935650	106936050	401	*	6.75468	7.38749	5.60081	1.78669	1.76444e-06	0.00154218
chr10	88417709	88418109	401	*	6.23198	5.02955	6.87856	-1.84901	1.88377e-06	0.00162839
chr9	42703124	42703524	401	*	6.88301	7.52335	5.70285	1.82051	1.9143e-06	0.00163679
chr6	42293345	42293745	401	*	5.56351	6.26891	4.12673	2.14218	2.09512e-06	0.00177213
chr5	12381989	12382389	401	*	6.42544	7.08389	5.17946	1.90443	2.14288e-06	0.00178255
chr2	178704535	178704935	401	*	5.69562	6.38927	4.30963	2.07964	2.15276e-06	0.00178255
chr18	80081023	80081423	401	*	7.97783	8.62717	6.76542	1.86175	2.23412e-06	0.00183065
chr9	22551324	22551724	401	*	6.51725	7.1753	5.27276	1.90253	2.4285e-06	0.00196941
chr1	158987045	158987445	401	*	7.77234	8.3983	6.64186	1.75644	2.4567e-06	0.00197195
chr1	39380986	39381386	401	*	6.6444	7.27143	5.51028	1.76115	2.59896e-06	0.00206507
chr14	51200048	51200448	401	*	6.21533	6.84965	5.05625	1.7934	2.76498e-06	0.00217502
chr16	21630818	21631218	401	*	5.91761	6.59032	4.61693	1.97339	2.94957e-06	0.00229464
chr19	60979626	60980026	401	*	6.4828	7.09104	5.41065	1.68039	2.9754e-06	0.00229464
chr9	42698954	42699354	401	*	6.43694	7.06719	5.29187	1.77532	3.17529e-06	0.00242503
chr9	107372442	107372842	401	*	7.00551	7.5949	5.99216	1.60274	3.22542e-06	0.00242836
chr3	131157473	131157873	401	*	7.7603	8.39188	6.61066	1.78122	3.2414e-06	0.00242836
chr18	14379782	14380182	401	*	6.04034	6.69502	4.80836	1.88666	3.29728e-06	0.00243741
chr15	78730408	78730808	401	*	6.36027	7.0137	5.13291	1.88079	3.31545e-06	0.00243741
chr2	52248259	52248659	401	*	6.90316	7.49981	5.86753	1.63228	3.47257e-06	0.00252928
chr14	33228462	33228862	401	*	6.46857	7.08961	5.3546	1.73501	3.71386e-06	0.00268021
chr14	27317165	27317565	401	*	7.15712	7.72765	6.19954	1.52812	3.80192e-06	0.00271882
chr3	135191810	135192210	401	*	6.63557	7.24911	5.54625	1.70286	3.88744e-06	0.00273102
chr12	3548505	3548905	401	*	7.03809	7.6582	5.92722	1.73098	3.88841e-06	0.00273102
chr4	15888637	15889037	401	*	5.33658	6.06209	3.80759	2.2545	4.02972e-06	0.00277905
chr3	70314260	70314660	401	*	6.5854	7.20213	5.4857	1.71643	4.06889e-06	0.00277905
chr8	10740806	10741206	401	*	6.53147	7.13621	5.47047	1.66574	4.09663e-06	0.00277905
chr7	64349022	64349422	401	*	5.67151	6.35861	4.3129	2.04571	4.11842e-06	0.00277905
chr19	54697456	54697856	401	*	6.37753	6.99697	5.26884	1.72813	4.13344e-06	0.00277905
chr3	141941040	141941440	401	*	6.00608	6.66065	4.77449	1.88617	4.20385e-06	0.00280243
chr7	98499792	98500192	401	*	5.69438	6.37753	4.35195	2.02558	4.28567e-06	0.00282812
chr3	137697378	137697778	401	*	5.43044	6.1514	3.92295	2.22846	4.31428e-06	0.00282812
chr12	39920485	39920885	401	*	6.51551	7.13832	5.39564	1.74268	4.42798e-06	0.00287866
chrX	17094790	17095190	401	*	5.65132	6.34427	4.26828	2.07599	4.59381e-06	0.00296199
chr3	9725346	9725746	401	*	6.17573	5.06209	6.79666	-1.73457	4.80124e-06	0.00306187
chr14	22587681	22588081	401	*	6.29919	5.09395	6.94655	-1.85259	4.82656e-06	0.00306187
chr18	58455277	58455677	401	*	5.51009	6.22519	4.02976	2.19543	4.88311e-06	0.00307296
chr11	95748231	95748631	401	*	7.02657	7.62692	5.9794	1.64752	5.01429e-06	0.00313047
chr12	94471003	94471403	401	*	6.55283	7.14662	5.52604	1.62058	5.17214e-06	0.00320359
chr16	21530935	21531335	401	*	6.5813	7.22845	5.37682	1.85162	5.22671e-06	0.00320767
chr2	169690056	169690456	401	*	5.68539	6.35623	4.39204	1.96419	5.27552e-06	0.00320767
chr9	115561270	115561670	401	*	5.85464	6.5111	4.61605	1.89505	5.30105e-06	0.00320767
chr4	48746255	48746655	401	*	5.73593	6.40894	4.43404	1.9749	5.44782e-06	0.00327131
chr10	88054275	88054675	401	*	6.45445	7.06648	5.37004	1.69643	5.52919e-06	0.00329502
chr2	118066483	118066883	401	*	7.87399	8.51619	6.68724	1.82894	5.67928e-06	0.00335902
chr3	130894243	130894643	401	*	6.24475	6.85895	5.15334	1.70561	5.98559e-06	0.00351377
chr15	55520779	55521179	401	*	5.61085	6.29404	4.26828	2.02576	6.08529e-06	0.00352444
chr5	100860649	100861049	401	*	6.36122	5.32852	6.95692	-1.6284	6.09339e-06	0.00352444
chr10	127110990	127111390	401	*	6.66133	7.28719	5.53119	1.75601	6.49991e-06	0.00373214
chr9	7604037	7604437	401	*	5.92333	6.56371	4.74303	1.82068	6.65623e-06	0.0037942
chr17	31176307	31176707	401	*	6.5763	7.19414	5.47291	1.72123	6.7622e-06	0.00382687
chr8	115496003	115496403	401	*	6.20619	6.83002	5.08289	1.74712	6.93027e-06	0.00388122
chr17	48247401	48247801	401	*	5.97119	4.84796	6.595	-1.74705	6.98718e-06	0.00388122
chr3	60240656	60241056	401	*	5.8527	6.51749	4.5827	1.93479	7.04412e-06	0.00388122
chr8	86032961	86033361	401	*	7.01504	7.59946	6.01667	1.5828	7.05559e-06	0.00388122
chr7	67500406	67500806	401	*	7.08938	7.65628	6.14224	1.51404	7.23461e-06	0.00395206
chr5	84480961	84481361	401	*	6.61875	7.26578	5.41471	1.85107	7.35253e-06	0.00398877
chr16	95464629	95465029	401	*	5.68699	4.35977	6.36638	-2.00661	7.45876e-06	0.00401869
chr5	46059889	46060289	401	*	5.38562	6.0853	3.97391	2.11139	7.64978e-06	0.00409357
chr11	31157007	31157407	401	*	6.04226	6.68839	4.84146	1.84693	8.17438e-06	0.00434474
chr5	122151393	122151793	401	*	6.28964	6.88977	5.24316	1.64661	8.30833e-06	0.00436149
chr1	137147972	137148372	401	*	6.68274	7.2947	5.59858	1.69613	8.31678e-06	0.00436149
chr18	44580215	44580615	401	*	6.48913	7.08026	5.47047	1.60979	8.41438e-06	0.00438344
chr2	72873910	72874310	401	*	6.05098	6.676	4.92366	1.75234	8.62901e-06	0.00446568
chr2	106866315	106866715	401	*	5.83001	6.48075	4.61251	1.86823	8.91884e-06	0.00456856
chr16	6100544	6100944	401	*	6.38315	6.99317	5.30527	1.6879	8.94396e-06	0.00456856
chr14	47011264	47011664	401	*	6.21783	6.86059	5.0291	1.83149	9.04517e-06	0.00459045
chr1	161779044	161779444	401	*	6.73962	7.32182	5.74787	1.57396	9.28074e-06	0.00466101
chr5	97632795	97633195	401	*	6.25245	6.85473	5.19924	1.65548	9.3027e-06	0.00466101
chr12	35283841	35284241	401	*	5.6484	6.31015	4.38998	1.92018	9.42128e-06	0.00469055
chr1	90368511	90368911	401	*	6.00404	6.63232	4.86568	1.76664	9.5045e-06	0.00470222
chr14	35169999	35170399	401	*	5.83454	6.47747	4.64519	1.83229	9.68245e-06	0.00476032
chr19	25437213	25437613	401	*	6.78403	7.37047	5.77961	1.59086	9.76428e-06	0.00477073
chr8	34287795	34288195	401	*	5.95703	6.63039	4.6538	1.97659	9.83559e-06	0.00477591
chr14	17172594	17172994	401	*	6.61751	7.19746	5.63243	1.56502	1.01435e-05	0.00486835
chr4	32164868	32165268	401	*	6.54765	7.13415	5.54301	1.59114	1.02205e-05	0.00486835
chr12	74993824	74994224	401	*	5.70007	6.35504	4.46705	1.88798	1.02626e-05	0.00486835
chr13	69463633	69464033	401	*	6.12232	6.73686	5.02976	1.7071	1.0322e-05	0.00486835
chr9	23378751	23379151	401	*	6.21763	6.82398	5.15151	1.67246	1.03627e-05	0.00486835
chr13	19897214	19897614	401	*	6.08054	6.7063	4.95075	1.75555	1.04262e-05	0.00486835
chr3	51209806	51210206	401	*	7.38583	6.41128	7.9622	-1.55092	1.04592e-05	0.00486835
chr12	77877778	77878178	401	*	5.65522	6.31877	4.38998	1.9288	1.07639e-05	0.00495605
chr8	10292591	10292991	401	*	5.41581	6.12083	3.98077	2.14006	1.07736e-05	0.00495605
chr4	59366174	59366574	401	*	6.99082	5.94003	7.59232	-1.65228	1.08838e-05	0.00497761
chr16	69937527	69937927	401	*	5.94476	6.58116	4.77843	1.80273	1.1052e-05	0.00502535
chr18	13735602	13736002	401	*	6.12421	6.75418	4.98008	1.77409	1.11574e-05	0.00504411
chr5	76644205	76644605	401	*	5.76701	6.47753	4.30745	2.17008	1.13203e-05	0.00508849
chr7	139143781	139144181	401	*	5.53359	6.2199	4.17827	2.04163	1.1608e-05	0.00518817
chr1	80091379	80091779	401	*	6.70517	7.27081	5.76164	1.50918	1.2608e-05	0.00560329
chr15	51665235	51665635	401	*	5.81248	6.47641	4.54579	1.93062	1.27068e-05	0.00561549
chr14	25527276	25527676	401	*	7.3873	6.35866	7.98169	-1.62304	1.2785e-05	0.00561848
chr2	26080811	26081211	401	*	7.46215	8.08351	6.34708	1.73643	1.28833e-05	0.00563023
chr5	111815332	111815732	401	*	5.90414	6.53974	4.74061	1.79914	1.31568e-05	0.00571798
chr12	113402842	113403242	401	*	7.88368	8.44588	6.94988	1.496	1.36193e-05	0.00588645
chr5	35960181	35960581	401	*	6.86408	7.42838	5.92437	1.50401	1.37152e-05	0.00589553
chr3	53580692	53581092	401	*	6.3867	7.01449	5.25	1.76449	1.39269e-05	0.005954
chr10	60151224	60151624	401	*	6.12754	6.78902	4.87012	1.9189	1.40769e-05	0.00598556
chr10	102573687	102574087	401	*	6.46961	7.07809	5.39666	1.68143	1.4351e-05	0.0060597
chr6	18812615	18813015	401	*	6.23026	6.84626	5.13291	1.71335	1.44053e-05	0.0060597
chr1	36604255	36604655	401	*	7.12876	7.72396	6.09762	1.62634	1.48685e-05	0.00622127
chr17	15510636	15511036	401	*	5.77765	6.4318	4.54764	1.88416	1.51914e-05	0.00632274
chr18	46380889	46381289	401	*	6.22672	6.84202	5.13168	1.71034	1.54071e-05	0.00635403
chr5	64336791	64337191	401	*	7.46198	8.01788	6.54579	1.47209	1.54281e-05	0.00635403
chr5	52522809	52523209	401	*	5.75413	6.39276	4.57999	1.81277	1.56376e-05	0.00637034
chr5	98585897	98586297	401	*	7.14301	7.69594	6.23504	1.46091	1.56403e-05	0.00637034
chr6	135229842	135230242	401	*	7.131	7.67601	6.24459	1.43142	1.57106e-05	0.00637034
chr18	46068324	46068724	401	*	6.6611	7.22253	5.72949	1.49305	1.61666e-05	0.00650875
chr15	67124748	67125148	401	*	5.85933	4.75688	6.47689	-1.72001	1.62175e-05	0.00650875
chr1	54279636	54280036	401	*	7.04891	7.59743	6.15303	1.4444	1.67057e-05	0.00667066
chr3	36449243	36449643	401	*	6.3344	5.35266	6.91322	-1.56057	1.68495e-05	0.00669409
chr11	57812158	57812558	401	*	6.38349	6.9847	5.33363	1.65107	1.71386e-05	0.0067522
chr17	49172760	49173160	401	*	6.52415	7.13764	5.43504	1.7026	1.72447e-05	0.0067522
chr2	37901039	37901439	401	*	6.00082	6.61149	4.92081	1.69068	1.72532e-05	0.0067522
chr7	46099493	46099893	401	*	6.73272	7.30211	5.77843	1.52368	1.73462e-05	0.00675499
chr4	7151938	7152338	401	*	6.82808	7.4329	5.76681	1.66609	1.76941e-05	0.00683087
chr8	124925834	124926234	401	*	6.58985	7.17734	5.58225	1.5951	1.77148e-05	0.00683087
chr16	5425864	5426264	401	*	7.53786	8.11065	6.57379	1.53686	1.81014e-05	0.00694592
chr14	28837130	28837530	401	*	5.8647	6.48732	4.74545	1.74187	1.82373e-05	0.00696407
chr16	13012866	13013266	401	*	5.44808	6.12508	4.13044	1.99463	1.88215e-05	0.0070439
chr13	8716340	8716740	401	*	5.84308	6.48623	4.65294	1.83329	1.88216e-05	0.0070439
chr13	13556927	13557327	401	*	7.74472	8.31017	6.80171	1.50846	1.88441e-05	0.0070439
chr16	90779617	90780017	401	*	5.71662	6.38572	4.43003	1.95569	1.88938e-05	0.0070439
chr6	129014396	129014796	401	*	5.69927	6.34303	4.50696	1.83607	1.89641e-05	0.0070439
chr1	72868838	72869238	401	*	7.69226	8.31136	6.58473	1.72663	1.89836e-05	0.0070439
chr1	193835418	193835818	401	*	6.28188	6.90619	5.15698	1.74921	1.90735e-05	0.00704403
chr11	115838875	115839275	401	*	6.64383	7.21004	5.69869	1.51135	1.92367e-05	0.00707112
chr6	127617225	127617625	401	*	7.19804	7.76636	6.24687	1.51949	1.94138e-05	0.007103
chr4	46675479	46675879	401	*	6.89311	7.48077	5.88497	1.5958	1.95106e-05	0.0071054
chr17	90702623	90703023	401	*	6.71768	7.31813	5.67019	1.64794	1.96069e-05	0.00710756
chr13	53333761	53334161	401	*	6.29556	6.90289	5.22629	1.6766	2.00127e-05	0.00722136
chr15	78510582	78510982	401	*	6.5823	7.17259	5.56619	1.6064	2.02024e-05	0.00725652
chr11	32398349	32398749	401	*	6.96611	7.53289	6.01934	1.51355	2.03759e-05	0.00728558
chr5	28084761	28085161	401	*	7.73559	8.32641	6.71787	1.60854	2.09644e-05	0.00746209
chr4	62734021	62734421	401	*	6.50711	7.10885	5.45558	1.65327	2.10956e-05	0.00747496
chr14	23391560	23391960	401	*	5.9334	6.55751	4.80913	1.74838	2.13185e-05	0.00752008
chr17	31864683	31865083	401	*	6.33907	6.93283	5.31236	1.62047	2.15808e-05	0.0075786
chr17	67266327	67266727	401	*	5.53832	6.19211	4.30963	1.88248	2.22891e-05	0.00779257
chr5	36326374	36326774	401	*	5.9581	6.5974	4.78158	1.81583	2.25755e-05	0.00785776
chr11	19616519	19616919	401	*	7.76723	8.33247	6.82481	1.50766	2.30323e-05	0.00795121
chr11	29310600	29311000	401	*	6.38435	6.98856	5.32503	1.66353	2.30461e-05	0.00795121
chr18	69144183	69144583	401	*	5.97493	6.58525	4.89605	1.6892	2.34295e-05	0.00804819
chr8	108755460	108755860	401	*	5.61534	6.26767	4.39204	1.87563	2.3634e-05	0.00805723
chr7	70099019	70099419	401	*	5.41866	6.08818	4.13044	1.95774	2.36607e-05	0.00805723
chr5	119595198	119595598	401	*	5.68341	6.32244	4.50791	1.81453	2.39594e-05	0.00812379
chr10	6956343	6956743	401	*	6.64736	7.20343	5.73071	1.47272	2.42078e-05	0.0081369
chr3	82124594	82124994	401	*	5.99	6.59641	4.92366	1.67275	2.43319e-05	0.0081369
chr5	35687079	35687479	401	*	8.15567	8.77526	7.0465	1.72876	2.44008e-05	0.0081369
chr14	56262193	56262593	401	*	7.10199	7.65238	6.20101	1.45137	2.44118e-05	0.0081369
chr12	91745866	91746266	401	*	6.62913	7.2193	5.6134	1.6059	2.46967e-05	0.00818415
chr18	82091526	82091926	401	*	5.85928	6.49922	4.68051	1.81871	2.47617e-05	0.00818415
chr8	108738181	108738581	401	*	6.44276	7.02426	5.45311	1.57115	2.49443e-05	0.00819738
chr6	18800911	18801311	401	*	7.01961	7.58375	6.08034	1.50341	2.50101e-05	0.00819738
chr8	106651967	106652367	401	*	6.39799	6.9839	5.39512	1.58878	2.51977e-05	0.00822459
chr13	54916614	54917014	401	*	5.78457	6.41239	4.64778	1.76461	2.55323e-05	0.00825589
chr1	118711613	118712013	401	*	5.84202	6.48511	4.65208	1.83303	2.55637e-05	0.00825589
chr17	27375512	27375912	401	*	6.84621	7.43401	5.83768	1.59633	2.56084e-05	0.00825589
chr18	54023240	54023640	401	*	7.65681	8.21039	6.74706	1.46333	2.60732e-05	0.00837141
chr16	93147508	93147908	401	*	6.2553	5.2664	6.83655	-1.57015	2.62121e-05	0.00838181
chr8	12944249	12944649	401	*	6.58057	7.13623	5.66509	1.47113	2.63428e-05	0.00838949
chr6	131298514	131298914	401	*	7.10904	7.67508	6.16435	1.51073	2.67025e-05	0.00846976
chr5	104428340	104428740	401	*	5.41218	6.08099	4.12673	1.95425	2.68786e-05	0.00847164
chr13	8713374	8713774	401	*	6.65386	7.2127	5.72949	1.48322	2.69238e-05	0.00847164
chr3	51195316	51195716	401	*	6.1024	4.93684	6.73858	-1.80175	2.7049e-05	0.00847712
chr14	15746840	15747240	401	*	6.86081	7.421	5.93267	1.48833	2.73268e-05	0.0085209
chr10	39982707	39983107	401	*	6.19623	6.78018	5.19924	1.58094	2.74054e-05	0.0085209
chr1	170912244	170912644	401	*	5.65245	4.53027	6.27595	-1.74568	2.77089e-05	0.00856195
chr9	21260519	21260919	401	*	6.86436	7.4187	5.9525	1.4662	2.77551e-05	0.00856195
chr14	63377341	63377741	401	*	6.74493	7.31321	5.79386	1.51935	2.88109e-05	0.00885294
chr11	44881266	44881666	401	*	7.30287	7.83816	6.44236	1.3958	2.93502e-05	0.00898355
chr18	14374658	14375058	401	*	7.19029	7.78599	6.15758	1.6284	2.9557e-05	0.0090118
chr16	77084077	77084477	401	*	5.63492	4.49169	6.26463	-1.77294	2.98124e-05	0.00905456
chr7	67407008	67407408	401	*	6.92623	7.47914	6.01833	1.4608	3.01307e-05	0.00911606
chr7	114171426	114171826	401	*	6.62008	7.21272	5.59679	1.61593	3.02589e-05	0.00911975
chr4	63711911	63712311	401	*	5.34362	6.04438	3.92722	2.11716	3.07829e-05	0.00924227
chr3	41169887	41170287	401	*	5.07703	5.78904	3.61075	2.17829	3.09076e-05	0.00924442
chr13	52566717	52567117	401	*	5.78923	6.40894	4.67967	1.72927	3.13035e-05	0.00930159
chr9	96416295	96416695	401	*	7.661	8.20177	6.78597	1.4158	3.13352e-05	0.00930159
chr14	65706177	65706577	401	*	5.37086	6.04146	4.07842	1.96304	3.18737e-05	0.00936792
chr6	55829673	55830073	401	*	6.15176	6.77481	5.03108	1.74372	3.18939e-05	0.00936792
chr9	117910809	117911209	401	*	5.9497	6.56993	4.83844	1.73149	3.19159e-05	0.00936792
chr6	136653282	136653682	401	*	6.15705	6.76591	5.08289	1.68302	3.24209e-05	0.00948076
chr3	94388088	94388488	401	*	7.47478	8.06282	6.46549	1.59733	3.28071e-05	0.00955818
chr17	85821910	85822310	401	*	5.65361	6.28405	4.50791	1.77614	3.40138e-05	0.00982018
chr2	148754306	148754706	401	*	6.4725	7.03252	5.54486	1.48765	3.40139e-05	0.00982018
chr5	107133337	107133737	401	*	6.9951	7.58425	5.98248	1.60177	3.40809e-05	0.00982018
chr2	66966479	66966879	401	*	6.16633	6.79351	5.03174	1.76176	3.4319e-05	0.00982532
chr5	46073300	46073700	401	*	6.12742	6.73778	5.04843	1.68935	3.43486e-05	0.00982532
chr3	121133015	121133415	401	*	7.06371	7.62097	6.14377	1.4772	3.50097e-05	0.00997816
chr10	44163547	44163947	401	*	6.70091	7.26449	5.76323	1.50126	3.52124e-05	0.0099997
chr14	47937228	47937628	401	*	7.10638	7.62986	6.2765	1.35336	3.56412e-05	0.0100596
chr9	78070866	78071266	401	*	6.30097	6.87654	5.3288	1.54774	3.56791e-05	0.0100596
chr17	67133712	67134112	401	*	5.68757	6.31875	4.53929	1.77946	3.58855e-05	0.0100816
chr2	128306700	128307100	401	*	5.73866	6.37286	4.57999	1.79287	3.62793e-05	0.010156
chr8	35157704	35158104	401	*	5.45845	6.11521	4.21876	1.89645	3.68843e-05	0.0102744
chr9	22793672	22794072	401	*	6.33436	6.96678	5.18184	1.78494	3.69636e-05	0.0102744
chr18	39866685	39867085	401	*	6.63533	7.20344	5.68472	1.51872	3.7341e-05	0.0103172
chr10	95389162	95389562	401	*	6.72295	7.30463	5.73274	1.57189	3.73798e-05	0.0103172
chr16	95421487	95421887	401	*	6.53918	5.52181	7.12989	-1.60808	3.79104e-05	0.0104271
chr8	13263387	13263787	401	*	7.16928	7.71563	6.27929	1.43634	3.84197e-05	0.0105304
chr15	42472644	42473044	401	*	6.12446	6.70908	5.1255	1.58358	3.92189e-05	0.0107121
chr18	57222061	57222461	401	*	7.52152	8.05806	6.65774	1.40032	3.95932e-05	0.0107769
chr2	169600237	169600637	401	*	5.5991	6.23686	4.42803	1.80883	4.0398e-05	0.010958
chr13	32572775	32573175	401	*	6.1684	6.80227	5.01085	1.79142	4.12489e-05	0.0111504
chr5	119995726	119996126	401	*	6.39742	6.96368	5.45212	1.51155	4.21417e-05	0.0113527
chr5	48038053	48038453	401	*	5.37076	6.02802	4.12921	1.89881	4.23656e-05	0.0113741
chr8	91545569	91545969	401	*	7.98035	8.55441	7.01259	1.54182	4.25142e-05	0.0113751
chr16	86403578	86403978	401	*	5.779	6.3951	4.68136	1.71374	4.35406e-05	0.0115463
chr16	81249130	81249530	401	*	6.8931	7.4244	6.04306	1.38134	4.36012e-05	0.0115463
chr15	25536852	25537252	401	*	6.20958	6.797	5.20218	1.59482	4.36975e-05	0.0115463
chr9	118424374	118424774	401	*	7.50226	8.07446	6.5399	1.53456	4.3741e-05	0.0115463
chr11	23818769	23819169	401	*	6.26013	6.86316	5.20453	1.65863	4.41183e-05	0.011607
chr4	139689869	139690269	401	*	7.39516	7.97303	6.41623	1.5568	4.42888e-05	0.011613
chr6	41047891	41048291	401	*	5.66699	6.29157	4.54115	1.75041	4.46802e-05	0.0116767
chr19	55486607	55487007	401	*	5.66501	6.32978	4.39512	1.93465	4.49599e-05	0.0117109
chr16	48419046	48419446	401	*	7.07342	7.613	6.2016	1.4114	4.5843e-05	0.0118883
chr3	11174005	11174405	401	*	5.26723	5.97777	3.80759	2.17018	4.61696e-05	0.0118883
chr16	49848053	49848453	401	*	6.33264	6.90455	5.37109	1.53347	4.62003e-05	0.0118883
chr12	114059621	114060021	401	*	6.41449	6.96761	5.50601	1.4616	4.62984e-05	0.0118883
chr4	149155702	149156102	401	*	6.72877	5.87653	7.26092	-1.38439	4.64515e-05	0.0118883
chr17	67125595	67125995	401	*	5.46644	6.12503	4.21992	1.90511	4.65478e-05	0.0118883
chr14	53878266	53878666	401	*	5.66077	6.30273	4.47485	1.82788	4.81746e-05	0.0122639
chr13	40461503	40461903	401	*	6.35624	6.928	5.39512	1.53288	4.86046e-05	0.0123306
chr7	67112433	67112833	401	*	5.82746	6.4851	4.5845	1.9006	4.87499e-05	0.0123306
chr17	46835264	46835664	401	*	7.55558	8.08387	6.71335	1.37053	4.9154e-05	0.0123806
chr3	103716276	103716676	401	*	5.55751	6.20408	4.35513	1.84895	4.92625e-05	0.0123806
chr17	45033574	45033974	401	*	5.82271	6.43404	4.74061	1.69343	4.95308e-05	0.0124084
chr1	21837404	21837804	401	*	5.54333	6.17598	4.38998	1.78601	5.15055e-05	0.0128622
chr2	118775209	118775609	401	*	6.05712	6.64215	5.0569	1.58525	5.19441e-05	0.0129306
chr7	74647293	74647693	401	*	5.19592	3.91108	5.86457	-1.95349	5.28249e-05	0.0131084
chr4	106296663	106297063	401	*	7.04013	7.60147	6.10875	1.49273	5.3546e-05	0.0132294
chr5	32964134	32964534	401	*	5.36457	6.0205	4.12797	1.89253	5.36489e-05	0.0132294
chr6	101299427	101299827	401	*	5.1745	5.84965	3.8642	1.98545	5.41167e-05	0.0133031
chr8	91298678	91299078	401	*	6.31104	6.87487	5.37266	1.50221	5.43038e-05	0.0133075
chr2	169089074	169089474	401	*	7.19061	7.71701	6.35328	1.36373	5.48548e-05	0.0134007
chr15	97711237	97711637	401	*	5.73398	6.35621	4.61605	1.74016	5.53996e-05	0.0134434
chr13	95007242	95007642	401	*	6.73987	7.27964	5.86753	1.41211	5.54036e-05	0.0134434
chr7	99692344	99692744	401	*	5.81049	6.417	4.74384	1.67316	5.55422e-05	0.0134434
chr17	51937677	51938077	401	*	6.32376	6.87818	5.41167	1.46652	5.63316e-05	0.0135927
chr12	98998611	98999011	401	*	6.42258	6.97151	5.52557	1.44594	5.68623e-05	0.0136788
chr11	104900812	104901212	401	*	5.28354	5.94476	4.02711	1.91765	5.75695e-05	0.0138067
chr15	73901666	73902066	401	*	6.85424	7.43853	5.85623	1.5823	5.92038e-05	0.0141253
chr1	95308370	95308770	401	*	6.1501	6.71933	5.1963	1.52303	5.94319e-05	0.0141253
chr5	110739353	110739753	401	*	6.0284	6.67023	4.84297	1.82726	5.94366e-05	0.0141253
chr12	100989785	100990185	401	*	6.71087	5.87652	7.2361	-1.35958	6.0062e-05	0.0142049
chr7	58858916	58859316	401	*	5.8479	6.44754	4.80295	1.6446	6.02706e-05	0.0142049
chr5	119633606	119634006	401	*	6.42256	6.97149	5.52557	1.44592	6.03133e-05	0.0142049
chr8	123397550	123397950	401	*	6.11254	6.68364	5.15334	1.5303	6.10267e-05	0.0143068
chr4	47186527	47186927	401	*	7.30334	7.8736	6.34655	1.52706	6.12216e-05	0.0143068
chr9	14171809	14172209	401	*	7.15444	7.66738	6.35116	1.31622	6.12915e-05	0.0143068
chr2	129546816	129547216	401	*	6.34768	5.34068	6.93497	-1.5943	6.17043e-05	0.0143319
chr12	26391150	26391550	401	*	5.85245	4.70539	6.48328	-1.7779	6.17637e-05	0.0143319
chr4	97532040	97532440	401	*	6.69226	7.23169	5.8208	1.41089	6.20352e-05	0.0143526
chr19	21053578	21053978	401	*	5.30783	4.12226	5.9497	-1.82744	6.26984e-05	0.0144635
chr4	136812556	136812956	401	*	6.2382	6.79874	5.30909	1.48965	6.31477e-05	0.0144949
chr3	87785238	87785638	401	*	5.56042	4.40206	6.19453	-1.79247	6.32682e-05	0.0144949
chr4	6676975	6677375	401	*	6.5214	7.09751	5.54764	1.54987	6.33875e-05	0.0144949
chr15	81267427	81267827	401	*	5.99432	6.58423	4.9794	1.60483	6.41868e-05	0.0146351
chr12	98006046	98006446	401	*	7.27792	7.84669	6.32546	1.52122	6.54069e-05	0.0148457
chr5	102693820	102694220	401	*	6.36787	6.93758	5.41268	1.5249	6.54877e-05	0.0148457
chr17	44336892	44337292	401	*	5.99513	6.57708	5.00413	1.57295	6.6435e-05	0.0149762
chr16	81468362	81468762	401	*	5.37646	6.02353	4.17228	1.85124	6.64442e-05	0.0149762
chr11	53138200	53138600	401	*	5.2406	5.90452	3.97391	1.93062	6.69462e-05	0.015025
chr6	21955496	21955896	401	*	6.79901	5.98083	7.31789	-1.33707	6.71642e-05	0.015025
chr16	14131843	14132243	401	*	5.69723	4.55131	6.32772	-1.77642	6.72336e-05	0.015025
chr2	144240143	144240543	401	*	5.7716	6.37521	4.71417	1.66104	6.74459e-05	0.0150297
chr5	149594193	149594593	401	*	6.3412	6.88812	5.44965	1.43847	7.02253e-05	0.0156049
chr11	79198601	79199001	401	*	7.13149	7.6722	6.25663	1.41558	7.0873e-05	0.0157045
chr15	83629297	83629697	401	*	6.16647	6.76947	5.11094	1.65854	7.12354e-05	0.0157159
chr4	9110358	9110758	401	*	5.92648	4.92398	6.51227	-1.58829	7.13244e-05	0.0157159
chr1	58339714	58340114	401	*	5.92418	6.53662	4.83844	1.69818	7.32178e-05	0.0160881
chr17	62305241	62305641	401	*	5.33985	5.99007	4.12426	1.86582	7.35137e-05	0.0161081
chr2	11441911	11442311	401	*	5.98001	4.84459	6.60742	-1.76284	7.38449e-05	0.0161107
chr5	151183560	151183960	401	*	5.03134	5.71654	3.68051	2.03603	7.39352e-05	0.0161107
chr19	43202651	43203051	401	*	5.03101	5.71654	3.67883	2.03772	7.50665e-05	0.0163118
chr14	32798358	32798758	401	*	6.66485	7.2041	5.79386	1.41024	7.52727e-05	0.0163118
chr3	128194688	128195088	401	*	6.33237	6.88233	5.43254	1.4498	7.65476e-05	0.0165425
chr8	120822838	120823238	401	*	6.3768	6.93522	5.4536	1.48162	7.72097e-05	0.016607
chr3	131570433	131570833	401	*	5.39302	6.03102	4.22108	1.80994	7.72686e-05	0.016607
chr6	12445504	12445904	401	*	5.33635	5.9839	4.13044	1.85346	7.76356e-05	0.0166405
chr6	135596365	135596765	401	*	7.34706	7.86313	6.53595	1.32719	7.81945e-05	0.0167147
chr10	60263317	60263717	401	*	7.55194	8.1226	6.59402	1.52858	7.93153e-05	0.0169084
chr10	13696308	13696708	401	*	6.69835	7.24399	5.81029	1.4337	7.95677e-05	0.0169163
chr6	49759589	49759989	401	*	6.54337	7.09817	5.63025	1.46792	8.093e-05	0.0171137
chr8	123672623	123673023	401	*	7.08658	7.63526	6.19027	1.44498	8.0931e-05	0.0171137
chr14	99449826	99450226	401	*	5.67861	6.29527	4.57909	1.71619	8.17078e-05	0.0172316
chr2	125948193	125948593	401	*	5.74864	6.34544	4.71252	1.63292	8.29332e-05	0.0174432
chr9	45098433	45098833	401	*	6.56055	7.09747	5.69577	1.4017	8.34654e-05	0.0174915
chr15	29911439	29911839	401	*	6.30952	6.85895	5.41116	1.44779	8.36071e-05	0.0174915
chr7	117752673	117753073	401	*	5.90461	6.49386	4.89169	1.60217	8.52993e-05	0.0177981
chr11	79652862	79653262	401	*	7.3849	7.88811	6.60556	1.28255	8.65589e-05	0.0180132
chr14	65979971	65980371	401	*	6.00266	6.61148	4.92864	1.68284	8.86974e-05	0.0184095
chr7	67419532	67419932	401	*	5.84199	6.42838	4.83768	1.5907	9.03575e-05	0.0187047
chr16	22615767	22616167	401	*	5.16647	3.89799	5.83086	-1.93287	9.08505e-05	0.0187574
chr11	18632363	18632763	401	*	5.45769	6.08818	4.31181	1.77637	9.15617e-05	0.0188548
chr18	56733785	56734185	401	*	6.56007	5.66741	7.1074	-1.43999	9.26842e-05	0.0189799
chr2	125901005	125901405	401	*	6.32677	6.87487	5.43204	1.44283	9.27542e-05	0.0189799
chr18	62853917	62854317	401	*	7.05503	7.62594	6.09635	1.52959	9.29423e-05	0.0189799
chr2	91696152	91696552	401	*	5.82907	4.67507	6.46191	-1.78684	9.32767e-05	0.0189799
chr10	5312493	5312893	401	*	7.27059	7.84754	6.29435	1.55319	9.35099e-05	0.0189799
chr18	58121753	58122153	401	*	5.52241	6.15969	4.35301	1.80668	9.36169e-05	0.0189799
chr10	60168381	60168781	401	*	6.02786	6.62043	5.0048	1.61563	9.44873e-05	0.0191071
chr4	67190535	67190935	401	*	6.63809	7.18407	5.74907	1.435	9.49582e-05	0.0191312
chr1	193823241	193823641	401	*	5.75192	6.3787	4.61869	1.76001	9.50927e-05	0.0191312
chr12	76950258	76950658	401	*	5.1673	3.94951	5.81812	-1.86862	9.55443e-05	0.019173
chr3	21582130	21582530	401	*	7.06499	7.6343	6.11094	1.52336	9.69318e-05	0.0193376
chr17	50111083	50111483	401	*	6.52792	5.68079	7.0581	-1.3773	9.69446e-05	0.0193376
chr4	54195753	54196153	401	*	5.29153	5.94001	4.08226	1.85775	9.71021e-05	0.0193376
chr7	114297170	114297570	401	*	5.90686	6.49493	4.8975	1.59743	9.8931e-05	0.0196074
chr2	161405600	161406000	401	*	6.10768	6.69218	5.10906	1.58312	9.89554e-05	0.0196074
chr1	10254429	10254829	401	*	7.07462	7.6348	6.14652	1.48828	0.000100448	0.0198152
chr11	82015119	82015519	401	*	7.68675	6.89469	8.19516	-1.30047	0.000100757	0.0198152
chr1	181719106	181719506	401	*	5.97037	6.55231	4.9794	1.57291	0.00010076	0.0198152
chr12	101766476	101766876	401	*	6.59865	7.12507	5.76124	1.36383	0.000101729	0.0199559
chr7	139572632	139573032	401	*	5.70892	6.31261	4.65122	1.66139	0.000102312	0.01997
chr7	39857764	39858164	401	*	5.40683	6.0355	4.26716	1.76834	0.000102424	0.01997
chr15	40067625	40068025	401	*	5.79017	6.39858	4.71746	1.68112	0.000102562	0.01997
chr12	52397927	52398327	401	*	5.36147	6.00233	4.17946	1.82287	0.000102955	0.0199969
chr7	137537668	137538068	401	*	5.22008	5.8782	3.97528	1.90292	0.000103398	0.0200334
chr1	35332400	35332800	401	*	6.24781	6.79787	5.34771	1.45016	0.000104125	0.0201248
chr8	86575491	86575891	401	*	5.66611	6.26766	4.61516	1.65249	0.000105191	0.0202418
chr1	94537082	94537482	401	*	5.8813	6.46205	4.89387	1.56818	0.000105245	0.0202418
chr15	9870119	9870519	401	*	6.96794	7.47253	6.18523	1.2873	0.000106298	0.0203945
chr18	75287000	75287400	401	*	6.70399	7.26767	5.76601	1.50166	0.000106604	0.0204035
chr3	136611677	136612077	401	*	6.10194	6.66161	5.17528	1.48633	0.000108114	0.0206098
chr7	84279190	84279590	401	*	7.416	7.93762	6.59088	1.34674	0.000108207	0.0206098
chr3	41501550	41501950	401	*	7.36331	7.89924	6.50115	1.39809	0.000109899	0.0208628
chr11	31617779	31618179	401	*	5.71633	6.33215	4.61957	1.71259	0.000110065	0.0208628
chr16	11562287	11562687	401	*	6.3418	6.92158	5.35724	1.56434	0.000113118	0.0213432
chr7	82573040	82573440	401	*	5.65761	6.28783	4.51265	1.77518	0.000113194	0.0213432
chr3	100786057	100786457	401	*	7.59778	8.12856	6.74907	1.37949	0.000113414	0.0213432
chr7	137535078	137535478	401	*	5.77155	6.41359	4.5854	1.82818	0.000113952	0.0213932
chr5	51494485	51494885	401	*	6.82232	7.3358	6.01767	1.31814	0.000114606	0.0214648
chr2	125939140	125939540	401	*	7.32971	7.87071	6.4541	1.41661	0.00011519	0.021523
chr19	45528296	45528696	401	*	6.72312	7.27274	5.82424	1.4485	0.000115585	0.0215456
chr17	90768803	90769203	401	*	6.29606	6.83345	5.43003	1.40342	0.00011688	0.0217356
chr5	36024133	36024533	401	*	6.95143	7.51969	6.00042	1.51927	0.000118218	0.0218953
chr10	75078721	75079121	401	*	6.43759	7.00991	5.47485	1.53506	0.000118435	0.0218953
chr6	88714125	88714525	401	*	5.51122	6.12225	4.43003	1.69222	0.000118574	0.0218953
chr7	66803835	66804235	401	*	7.59834	8.13519	6.73376	1.40143	0.000119888	0.0220656
chr16	5359179	5359579	401	*	6.22589	6.78817	5.29187	1.4963	0.000120058	0.0220656
chr8	119121231	119121631	401	*	5.3117	5.9527	4.12921	1.82349	0.000120954	0.0221787
chr1	181406202	181406602	401	*	5.38158	6.0414	4.13044	1.91096	0.000121819	0.0222852
chr13	94298391	94298791	401	*	5.14747	3.91108	5.80334	-1.89226	0.000122789	0.0224105
chr17	84258653	84259053	401	*	6.21773	6.76408	5.32772	1.43636	0.000125303	0.0227936
chr7	89564580	89564980	401	*	5.86274	6.43742	4.89314	1.54428	0.000125506	0.0227936
chr17	71040498	71040898	401	*	6.70018	7.25681	5.78197	1.47484	0.000125757	0.0227936
chr17	50731837	50732237	401	*	7.12001	7.63084	6.32195	1.30889	0.00012623	0.0228267
chr9	80688455	80688855	401	*	6.83345	7.3758	5.95424	1.42156	0.000127187	0.022947
chr18	84478517	84478917	401	*	5.48849	6.1039	4.39307	1.71084	0.000127791	0.0230033
chr4	97544034	97544434	401	*	6.25596	6.79963	5.37318	1.42645	0.000128115	0.023009
chr2	26655068	26655468	401	*	6.4921	7.08245	5.47583	1.60662	0.000130263	0.0233414
chr8	87656388	87656788	401	*	5.60517	6.2094	4.54579	1.66361	0.000130731	0.023372
chr10	60395591	60395991	401	*	6.17409	5.26889	6.72602	-1.45712	0.000133569	0.0238252
chr2	173469769	173470169	401	*	7.34414	7.869	6.51076	1.35824	0.000135466	0.0240493
chr8	11352524	11352924	401	*	5.74126	6.3346	4.71582	1.61879	0.000135574	0.0240493
chr7	139485600	139486000	401	*	6.01403	6.59236	5.03373	1.55864	0.000135742	0.0240493
chr15	93563488	93563888	401	*	6.689	7.25366	5.74827	1.50539	0.000136137	0.024065
chr19	8571727	8572127	401	*	5.98382	6.55336	5.0291	1.52426	0.00013772	0.0242902
chr1	6461307	6461707	401	*	5.7898	6.36931	4.80604	1.56326	0.000138821	0.0244296
chr14	77825092	77825492	401	*	6.64058	5.81882	7.16088	-1.34206	0.000140388	0.0246504
chr17	68087219	68087619	401	*	7.46592	7.95781	6.71376	1.24405	0.000141127	0.0246741
chr11	76135655	76136055	401	*	5.54126	6.15965	4.43604	1.72362	0.000141151	0.0246741
chr12	100969882	100970282	401	*	6.63445	7.14523	5.83655	1.30868	0.000141713	0.0247022
chr3	137691493	137691893	401	*	6.96164	7.48515	6.13168	1.35348	0.000142004	0.0247022
chr2	66383721	66384121	401	*	5.93964	6.5111	4.9794	1.5317	0.000142254	0.0247022
chr13	101249200	101249600	401	*	6.20893	6.7587	5.30963	1.44907	0.000142981	0.0247738
chr18	76215807	76216207	401	*	8.05276	8.58016	7.21283	1.36734	0.000143673	0.0248389
chr17	59297922	59298322	401	*	5.49581	6.12509	4.35407	1.77102	0.000145918	0.0251718
chr11	50630424	50630824	401	*	5.83661	6.41125	4.86716	1.54409	0.000147223	0.0253374
chr7	125864698	125865098	401	*	6.59539	7.15484	5.66934	1.4855	0.000147522	0.0253374
chr2	150131984	150132384	401	*	6.21393	5.33821	6.75497	-1.41676	0.000148939	0.0255251
chr2	60978995	60979395	401	*	6.99988	7.51965	6.17946	1.34019	0.000149381	0.0255254
chr4	155424005	155424405	401	*	5.91947	6.49602	4.94444	1.55157	0.00014959	0.0255254
chr3	21621763	21622163	401	*	6.63951	7.19481	5.725	1.46982	0.000150733	0.025612
chr3	152831365	152831765	401	*	5.53055	6.13484	4.47096	1.66388	0.000150749	0.025612
chr4	13210789	13211189	401	*	6.22427	6.77126	5.33256	1.4387	0.000154736	0.0261384
chr13	35538161	35538561	401	*	5.38478	6.00691	4.26716	1.73975	0.000154835	0.0261384
chr11	109524810	109525210	401	*	6.23484	6.77216	5.369	1.40316	0.000154844	0.0261384
chr5	66121276	66121676	401	*	6.31739	6.88974	5.3546	1.53514	0.000156051	0.0262857
chr7	63522388	63522788	401	*	6.30171	6.84882	5.40963	1.43919	0.00015909	0.0267403
chr12	85944404	85944804	401	*	6.76807	7.28592	5.9525	1.33343	0.000159662	0.0267793
chr1	171789383	171789783	401	*	5.32032	5.95109	4.17348	1.7776	0.00016162	0.027029
chr16	58604655	58605055	401	*	6.85192	7.37699	6.018	1.35899	0.000161838	0.027029
chr5	20749502	20749902	401	*	7.52529	8.06539	6.65208	1.4133	0.000162559	0.0270918
chr17	64172493	64172893	401	*	6.55456	7.10533	5.65251	1.45282	0.000163181	0.0271381
chr16	24215365	24215765	401	*	7.06951	7.58118	6.2694	1.31177	0.000163738	0.0271733
chr3	32979246	32979646	401	*	6.79975	7.34066	5.92437	1.41629	0.00016436	0.027219
chr9	120384833	120385233	401	*	5.70537	6.30767	4.65208	1.65559	0.000165376	0.0272808
chr10	93041931	93042331	401	*	6.09276	6.64019	5.19983	1.44035	0.000165427	0.0272808
chr14	47065054	47065454	401	*	5.41262	6.031	4.30745	1.72355	0.000165785	0.0272828
chr7	39712674	39713074	401	*	5.43997	6.05474	4.34665	1.70809	0.000166632	0.0273649
chr11	67559551	67559951	401	*	7.08699	6.18948	7.63611	-1.44663	0.000167719	0.027486
chr5	105050774	105051174	401	*	5.39776	6.03547	4.22687	1.80861	0.000169172	0.0276236
chr9	123845094	123845494	401	*	7.336	7.85897	6.50743	1.35154	0.000169261	0.0276236
chr13	9289918	9290318	401	*	6.38822	6.91024	5.56208	1.34816	0.000170452	0.0277067
chr8	54565603	54566003	401	*	5.91518	6.47857	4.97803	1.50054	0.000170475	0.0277067
chr8	107980499	107980899	401	*	5.87782	6.46534	4.87012	1.59522	0.00017106	0.0277445
chrX	163438839	163439239	401	*	5.63179	6.25494	4.51076	1.74418	0.000172757	0.0279621
chr11	23987731	23988131	401	*	5.6989	6.27902	4.71335	1.56567	0.000173735	0.0280627
chr14	60666252	60666652	401	*	7.5775	8.0914	6.77184	1.31956	0.000174339	0.0281026
chr10	58625018	58625418	401	*	6.45062	6.98235	5.59947	1.38288	0.000174989	0.0281497
chr15	31585231	31585631	401	*	6.13253	6.67886	5.24259	1.43627	0.000175584	0.0281877
chr13	12341452	12341852	401	*	6.52858	7.05402	5.69369	1.36033	0.000176573	0.0282887
chr10	16650844	16651244	401	*	5.90826	6.48734	4.92579	1.56154	0.000177388	0.0283317
chr2	26106201	26106601	401	*	6.68972	7.24271	5.78158	1.46113	0.000177562	0.0283317
chr4	82199127	82199527	401	*	7.38332	7.88938	6.59701	1.29237	0.0001789	0.0284783
chr16	27417647	27418047	401	*	6.02716	6.64612	4.92009	1.72602	0.000179204	0.0284783
chr7	71646943	71647343	401	*	6.03018	6.60546	5.05884	1.54661	0.000179863	0.0285253
chr14	66165993	66166393	401	*	5.29004	5.92557	4.12673	1.79884	0.000181241	0.0286861
chr1	50935058	50935458	401	*	5.76683	6.33822	4.80682	1.5314	0.000184756	0.0291837
chr6	73118937	73119337	401	*	5.66929	6.25106	4.67883	1.57223	0.000186616	0.0293012
chr5	36377452	36377852	401	*	6.29062	6.83173	5.41471	1.41702	0.000186633	0.0293012
chr7	93123950	93124350	401	*	5.12203	5.76769	3.92295	1.84474	0.000186958	0.0293012
chr13	75843951	75844351	401	*	6.89493	7.41124	6.08321	1.32803	0.000187243	0.0293012
chr5	102697795	102698195	401	*	7.82751	8.34516	7.01242	1.33274	0.000187363	0.0293012
chr11	115598342	115598742	401	*	6.00841	6.57706	5.05625	1.52081	0.000187893	0.0293258
chr2	153827188	153827588	401	*	6.25975	6.82655	5.3129	1.51365	0.000190902	0.0296857
chrX	159458979	159459379	401	*	6.53123	7.07954	5.63592	1.44363	0.000190953	0.0296857
chr3	121467169	121467569	401	*	6.61967	7.13552	5.80913	1.32639	0.000192176	0.0298168
chr11	89145168	89145568	401	*	6.21713	6.7469	5.37109	1.37581	0.000193861	0.0300191
chr11	82041608	82042008	401	*	6.90952	6.03852	7.44879	-1.41027	0.000194604	0.0300749
chr6	51877163	51877563	401	*	6.50402	7.04961	5.61605	1.43357	0.00019661	0.0303254
chr3	138631198	138631598	401	*	5.61693	6.20277	4.61428	1.58849	0.000198307	0.0305272
chr1	134770314	134770714	401	*	5.47565	6.07518	4.43104	1.64415	0.000199237	0.0305533
chr16	36655883	36656283	401	*	5.9421	4.94	6.52777	-1.58777	0.000199289	0.0305533
chr4	134300231	134300631	401	*	5.63795	6.21992	4.64691	1.573	0.000199641	0.0305533
chr5	62771899	62772299	401	*	6.39671	6.928	5.54671	1.38128	0.000202209	0.0308861
chr5	106191156	106191556	401	*	5.875	6.43405	4.95005	1.484	0.000202617	0.0308885
chr7	87872437	87872837	401	*	5.06026	5.72213	3.8014	1.92073	0.000207603	0.0315778
chr11	34424189	34424589	401	*	5.83867	6.4227	4.84146	1.58124	0.000207972	0.0315778
chr5	67024716	67025116	401	*	5.25833	5.91102	4.03373	1.87729	0.000208343	0.0315778
chr8	122953058	122953458	401	*	6.27169	6.81362	5.39358	1.42004	0.000209926	0.0317565
chr8	87708148	87708548	401	*	7.71581	8.24269	6.8772	1.36549	0.000212417	0.0320717
chr14	8641885	8642285	401	*	5.62332	6.24336	4.51265	1.73071	0.000213049	0.0321055
chr15	27477604	27478004	401	*	5.39769	4.30154	6.01332	-1.71178	0.000213673	0.0321379
chr15	86593475	86593875	401	*	6.05136	6.60043	5.15395	1.44649	0.000214969	0.0322712
chr1	94209718	94210118	401	*	6.33965	6.88398	5.45508	1.4289	0.000216057	0.0323727
chr13	93875361	93875761	401	*	5.39958	6.01298	4.31072	1.70226	0.000218149	0.032624
chr2	60927873	60928273	401	*	6.0607	6.60447	5.17767	1.4268	0.000220868	0.0329681
chr7	114616839	114617239	401	*	6.27562	6.81882	5.39409	1.42473	0.000221559	0.0330018
chr5	92368427	92368827	401	*	6.4205	5.61251	6.93533	-1.32282	0.000221933	0.0330018
chr4	143099373	143099773	401	*	5.97256	4.93047	6.57129	-1.64082	0.000223288	0.0330991
chr3	37510318	37510718	401	*	5.75035	6.3261	4.77764	1.54846	0.00022343	0.0330991
chr12	71626713	71627113	401	*	5.36645	5.98236	4.2694	1.71295	0.000223869	0.0331019
chr14	62425387	62425787	401	*	6.51952	7.06937	5.62001	1.44937	0.000226289	0.0333491
chr5	113292805	113293205	401	*	7.91276	8.43718	7.0805	1.35668	0.000226389	0.0333491
chr4	59315583	59315983	401	*	6.95646	7.45036	6.19954	1.25082	0.000227972	0.0335195
chr12	8786997	8787397	401	*	6.83727	7.32669	6.09097	1.23572	0.000231016	0.0339038
chr2	65504031	65504431	401	*	5.73369	6.32484	4.71499	1.60984	0.000232852	0.0340829
chr3	66403696	66404096	401	*	6.41349	6.92479	5.61428	1.31051	0.000233103	0.0340829
chr15	84380108	84380508	401	*	7.60958	8.11666	6.8208	1.29586	0.000235005	0.0342973
chr15	30660690	30661090	401	*	6.91018	7.40494	6.15121	1.25373	0.000236424	0.0344405
chr13	19152135	19152535	401	*	5.8905	6.44531	4.97734	1.46797	0.000237096	0.0344745
chr6	87085118	87085518	401	*	5.7018	4.72398	6.27929	-1.55531	0.000239589	0.0347486
chr3	116465638	116466038	401	*	6.89904	7.39276	6.14255	1.25021	0.000239865	0.0347486
chr5	52616534	52616934	401	*	7.02503	7.53661	6.22513	1.31147	0.000243376	0.0351574
chr18	5404966	5405366	401	*	5.35355	5.99319	4.17588	1.81731	0.0002437	0.0351574
chr9	115654908	115655308	401	*	5.73769	6.31017	4.77449	1.53569	0.000244027	0.0351574
chr5	8221619	8222019	401	*	5.96843	6.51432	5.0797	1.43461	0.000250121	0.035937
chr16	89980350	89980750	401	*	6.25166	5.42499	6.77389	-1.34891	0.000250353	0.035937
chr15	81968344	81968744	401	*	5.85702	6.4101	4.94865	1.46145	0.000252497	0.0361788
chr5	21931145	21931545	401	*	6.55402	7.08027	5.71705	1.36322	0.000253278	0.0362248
chr14	58253657	58254057	401	*	5.52565	6.14173	4.42803	1.71371	0.000254393	0.0362596
chr8	120437292	120437692	401	*	6.40503	5.62641	6.90794	-1.28153	0.000254444	0.0362596
chr5	122719185	122719585	401	*	6.23692	6.75959	5.40913	1.35046	0.000255115	0.0362896
chr1	17033820	17034220	401	*	6.2418	6.76499	5.41268	1.3523	0.000257583	0.0365745
chr6	119527745	119528145	401	*	5.30077	5.924	4.17946	1.74454	0.000261704	0.0370927
chr4	87685864	87686264	401	*	5.38634	6.04742	4.13044	1.91698	0.000262634	0.0371575
chr16	48372456	48372856	401	*	5.47413	6.08386	4.39718	1.68668	0.000263814	0.0371749
chr4	102682200	102682600	401	*	5.71777	4.67892	6.31545	-1.63654	0.000264021	0.0371749
chr15	92997921	92998321	401	*	6.17997	6.72583	5.29132	1.43451	0.000264174	0.0371749
chr11	82194957	82195357	401	*	7.46722	7.95939	6.71438	1.24502	0.000265552	0.0372738
chr4	10515394	10515794	401	*	5.84031	6.39741	4.92081	1.47661	0.000266268	0.0372738
chr7	90074621	90075021	401	*	5.70199	6.27273	4.74384	1.52889	0.000266299	0.0372738
chr15	37885108	37885508	401	*	7.39498	7.86692	6.689	1.17792	0.000267635	0.0373943
chr10	18678862	18679262	401	*	6.79491	7.29781	6.01633	1.28147	0.000270043	0.0376638
chr11	19470822	19471222	401	*	5.29578	5.91752	4.17946	1.73806	0.0002712	0.0377583
chr6	29246614	29247014	401	*	7.35885	7.84668	6.61627	1.23042	0.000271815	0.037777
chr7	132389425	132389825	401	*	7.02668	7.52973	6.24772	1.28201	0.000272581	0.0377921
chr17	9529341	9529741	401	*	5.7519	6.31754	4.80836	1.50918	0.000272884	0.0377921
chr6	22792539	22792939	401	*	5.91921	6.46536	5.02976	1.4356	0.000274787	0.0379887
chr19	3377010	3377410	401	*	7.01368	6.26639	7.50351	-1.23712	0.000278111	0.0383807
chr17	27317930	27318330	401	*	6.08261	6.62737	5.19689	1.43048	0.000278618	0.0383834
chr6	92427687	92428087	401	*	6.24191	6.77216	5.39461	1.37755	0.000280736	0.0386076
chr4	139493614	139494014	401	*	6.95078	6.20012	7.44204	-1.24192	0.000281582	0.0386563
chr1	167242128	167242528	401	*	7.44329	6.62941	7.96047	-1.33106	0.000285201	0.0390535
chr18	15342210	15342610	401	*	7.22566	7.71842	6.47145	1.24697	0.000285468	0.0390535
chr10	6848241	6848641	401	*	5.8846	6.46425	4.9004	1.56385	0.000287346	0.0392291
chr10	34342928	34343328	401	*	5.12739	5.76049	3.97253	1.78796	0.000287749	0.0392291
chr2	27563755	27564155	401	*	6.53494	7.0355	5.76203	1.27346	0.000288753	0.039254
chr6	47422558	47422958	401	*	5.56034	6.139	4.57909	1.55991	0.00028893	0.039254
chr8	87682085	87682485	401	*	7.06485	7.57863	6.25945	1.31918	0.000291499	0.0395349
chr16	85277854	85278254	401	*	5.86907	6.47201	4.81375	1.65826	0.000292938	0.0396616
chr1	41449974	41450374	401	*	6.45575	6.98238	5.61781	1.36457	0.000293605	0.0396836
chr15	31587495	31587895	401	*	6.47022	6.97072	5.69744	1.27328	0.000295488	0.0398696
chr2	125922826	125923226	401	*	6.17628	6.7533	5.19983	1.55347	0.000297313	0.0400472
chr19	35675974	35676374	401	*	6.4575	6.96605	5.66509	1.30096	0.000298297	0.0400654
chr6	49781861	49782261	401	*	5.91022	6.47087	4.98077	1.49011	0.000298467	0.0400654
chr7	113185030	113185430	401	*	5.6924	6.26891	4.71746	1.55145	0.000299056	0.040076
chr5	105114693	105115093	401	*	6.94834	7.42895	6.22253	1.20642	0.000301167	0.0402903
chr3	55887808	55888208	401	*	5.35975	5.97464	4.26604	1.7086	0.000302402	0.0402978
chr9	70403267	70403667	401	*	6.28828	6.80662	5.47145	1.33518	0.000303353	0.0402978
chr15	5426598	5426998	401	*	5.94186	6.50569	5.00345	1.50224	0.000303678	0.0402978
chr1	99956558	99956958	401	*	6.94352	7.48242	6.07349	1.40893	0.000303766	0.0402978
chr6	139735994	139736394	401	*	5.85123	6.42043	4.8975	1.52293	0.000303931	0.0402978
chr3	105871444	105871844	401	*	5.80013	6.36335	4.86345	1.4999	0.000304297	0.0402978
chr2	72079055	72079455	401	*	6.92197	7.40666	6.18672	1.21995	0.000305647	0.0403423
chr5	121675080	121675480	401	*	5.48759	6.0925	4.42602	1.66649	0.000306015	0.0403423
chr19	24540917	24541317	401	*	5.57065	6.15279	4.57909	1.5737	0.000306504	0.0403423
chr6	133871163	133871563	401	*	6.03051	6.57301	5.15091	1.4221	0.000306684	0.0403423
chr17	68106342	68106742	401	*	6.10827	6.676	5.15879	1.5172	0.000309217	0.0406076
chr6	146661688	146662088	401	*	5.23688	5.85639	4.12797	1.72842	0.000310167	0.0406644
chr12	78717796	78718196	401	*	6.17899	6.7091	5.33202	1.37708	0.00031419	0.0411233
chr2	179654527	179654927	401	*	6.53397	7.03996	5.74787	1.2921	0.000319098	0.0416762
chr15	84272621	84273021	401	*	5.68561	6.24977	4.74625	1.50352	0.000319474	0.0416762
chr6	128733875	128734275	401	*	6.70833	7.22385	5.89859	1.32526	0.000321404	0.0418586
chr11	25104413	25104813	401	*	6.10767	6.63529	5.26716	1.36813	0.000322346	0.0418645
chr1	105432255	105432655	401	*	6.58397	7.08676	5.80566	1.2811	0.000322514	0.0418645
chr8	120783842	120784242	401	*	5.82316	6.41125	4.81375	1.5975	0.000323718	0.0418873
chr5	129455203	129455603	401	*	7.18616	7.69784	6.386	1.31184	0.000323755	0.0418873
chr10	93442125	93442525	401	*	6.04392	6.58117	5.17827	1.4029	0.00032513	0.0419962
chr3	141626928	141627328	401	*	5.63118	6.2094	4.65122	1.55818	0.000326	0.0420396
chr13	44587806	44588206	401	*	6.91445	7.41869	6.1326	1.28609	0.000328989	0.0423556
chr5	107177260	107177660	401	*	5.03745	5.69407	3.79829	1.89578	0.000329634	0.0423693
chr3	130237846	130238246	401	*	5.98575	6.53658	5.08353	1.45305	0.000330924	0.0424657
chr3	121107447	121107847	401	*	7.73442	8.25459	6.91297	1.34161	0.000335014	0.0429205
chr2	158233107	158233507	401	*	6.62057	7.15421	5.76442	1.38979	0.000337698	0.0431941
chr11	19555370	19555770	401	*	6.02283	6.57809	5.10843	1.46966	0.000339617	0.043369
chr3	129602336	129602736	401	*	7.54635	8.0544	6.75517	1.29923	0.000341111	0.0434891
chr7	44764665	44765065	401	*	6.30268	6.86899	5.35724	1.51175	0.000344175	0.0437965
chr3	125327103	125327503	401	*	5.61218	6.19614	4.61516	1.58098	0.000344635	0.0437965
chr6	123319713	123320113	401	*	6.30506	6.81533	5.50838	1.30695	0.000347508	0.0439954
chr18	11769119	11769519	401	*	6.63666	7.14108	5.85437	1.28671	0.000347723	0.0439954
chr17	84880936	84881336	401	*	7.3199	7.85003	6.47291	1.37713	0.000347879	0.0439954
chr6	29232321	29232721	401	*	6.17523	6.70348	5.3331	1.37038	0.00034937	0.0441101
chr16	24933744	24934144	401	*	6.05248	5.09107	6.62435	-1.53328	0.000349906	0.0441101
chr5	76333817	76334217	401	*	5.98425	6.52603	5.10655	1.41948	0.000350577	0.0441239
chr6	77175798	77176198	401	*	6.33186	6.85981	5.49051	1.36929	0.000351868	0.0442156
chr4	87433462	87433862	401	*	6.10584	6.65678	5.20336	1.45342	0.000353439	0.0443422
chr1	82701469	82701869	401	*	5.44279	6.04591	4.38688	1.65903	0.000355907	0.0445808
chr3	137644203	137644603	401	*	6.89633	7.40781	6.09667	1.31114	0.000357395	0.044696
chr13	103374465	103374865	401	*	6.66851	7.21075	5.78957	1.42118	0.000358209	0.0447266
chr2	112257531	112257931	401	*	6.08211	6.61849	5.21876	1.39973	0.000359529	0.0448015
chr4	129013492	129013892	401	*	7.5767	8.08675	6.78059	1.30615	0.000360453	0.0448015
chr1	61039282	61039682	401	*	6.83021	7.33582	6.04503	1.29079	0.000360517	0.0448015
chr5	136863982	136864382	401	*	6.14845	6.66834	5.32772	1.34062	0.000361367	0.0448363
chr1	80224811	80225211	401	*	5.5648	6.15695	4.54301	1.61394	0.000362202	0.0448692
chr18	69690078	69690478	401	*	5.98515	6.51965	5.12673	1.39292	0.000364624	0.0450094
chr2	19152718	19153118	401	*	5.36195	5.97614	4.27052	1.70562	0.000364905	0.0450094
chr5	119885619	119886019	401	*	6.11363	6.64312	5.26828	1.37484	0.000365051	0.0450094
chr2	71499858	71500258	401	*	5.45659	4.39279	6.06221	-1.66942	0.00036632	0.0450546
chr18	46745729	46746129	401	*	7.68732	6.89884	8.19428	-1.29543	0.000366563	0.0450546
chr15	34389986	34390386	401	*	5.99633	6.53343	5.13106	1.40237	0.000367165	0.0450581
chr11	119807671	119808071	401	*	5.86098	4.98081	6.40367	-1.42286	0.000373741	0.0457938
chr2	140790379	140790779	401	*	6.22552	5.34309	6.76907	-1.42598	0.000374956	0.0458711
chr4	123147799	123148199	401	*	7.49403	7.96094	6.79938	1.16155	0.000376681	0.0459119
chr7	100429966	100430366	401	*	6.68211	7.22781	5.79386	1.43395	0.000376719	0.0459119
chr11	20780322	20780722	401	*	6.93503	7.43011	6.17528	1.25483	0.00037704	0.0459119
chr4	62786569	62786969	401	*	5.91607	6.47856	4.98145	1.49711	0.000377637	0.0459135
chr3	103401151	103401551	401	*	6.94171	7.44249	6.16826	1.27423	0.000378771	0.0459803
chr4	58384197	58384597	401	*	5.63401	6.23683	4.57909	1.65774	0.000381942	0.0462938
chr16	5452959	5453359	401	*	5.61583	6.20013	4.61781	1.58232	0.000383047	0.0463543
chr11	103215330	103215730	401	*	5.88066	5.01448	6.4181	-1.40362	0.000383619	0.0463543
chr5	105235909	105236309	401	*	7.28088	7.81708	6.418	1.39908	0.000385907	0.0464902
chr17	80323580	80323980	401	*	6.5912	7.07881	5.84913	1.22968	0.000385926	0.0464902
chr9	110896666	110897066	401	*	7.41647	7.87984	6.72969	1.15015	0.000387999	0.0466684
chr4	68023000	68023400	401	*	6.87723	7.38108	6.09635	1.28473	0.000390455	0.0468921
chr2	157048875	157049275	401	*	5.57835	4.58427	6.16133	-1.57706	0.000391172	0.0469067
chr4	137178894	137179294	401	*	6.20279	6.7487	5.31399	1.43471	0.000392191	0.0469573
chr4	99926382	99926782	401	*	6.12005	6.66259	5.24031	1.42228	0.000394059	0.0470483
chr8	10861562	10861962	401	*	6.21528	6.73595	5.39255	1.3434	0.00039445	0.0470483
chr19	41874284	41874684	401	*	6.40128	6.9336	5.54856	1.38504	0.000394745	0.0470483
chr16	89973122	89973522	401	*	7.20873	6.43634	7.70908	-1.27274	0.000397169	0.0472655
chr18	10941898	10942298	401	*	6.79348	7.28533	6.04142	1.2439	0.000398586	0.0473625
chr1	171163173	171163573	401	*	5.90414	6.44418	5.03108	1.4131	0.00039931	0.047377
chr14	101504493	101504893	401	*	6.0765	6.60044	5.24544	1.355	0.000403128	0.0477579
chr18	61020903	61021303	401	*	7.30908	7.78775	6.58774	1.20001	0.000406277	0.0480585
chr9	55387930	55388330	401	*	7.2165	7.72441	6.42567	1.29874	0.000406888	0.0480586
chr13	43919961	43920361	401	*	5.8503	6.39159	4.97391	1.41769	0.000407698	0.0480821
chr11	54217339	54217739	401	*	6.47538	6.97072	5.71499	1.25573	0.000409848	0.0482151
chr10	24592978	24593378	401	*	6.58409	7.07954	5.82348	1.25606	0.000410506	0.0482151
chr16	17969378	17969778	401	*	5.97979	6.51965	5.10718	1.41248	0.000411311	0.0482151
chr16	35484816	35485216	401	*	7.35246	7.85134	6.5836	1.26774	0.000411852	0.0482151
chr8	10547104	10547504	401	*	6.58464	7.06865	5.851	1.21765	0.000411891	0.0482151
chr1	105965173	105965573	401	*	6.4043	5.64021	6.90119	-1.26099	0.000415682	0.0485692
chr8	106836499	106836899	401	*	7.32325	7.78507	6.63991	1.14516	0.00041615	0.0485692
chr1	73998599	73998999	401	*	7.96997	8.5119	7.09186	1.42004	0.000418173	0.0487329
chr9	44648994	44649394	401	*	6.63527	7.15623	5.81183	1.3444	0.000419894	0.0488611
chr15	13432342	13432742	401	*	5.16585	5.77842	4.0797	1.69872	0.000421688	0.0489974
chr14	118514650	118515050	401	*	5.76433	6.31386	4.86568	1.44818	0.000423682	0.0491565
chr15	38186564	38186964	401	*	6.44522	6.97384	5.60214	1.3717	0.000425382	0.049281
chr10	108173223	108173623	401	*	5.76969	4.84459	6.3288	-1.48421	0.000426645	0.0493546
chr19	20161494	20161894	401	*	6.37936	6.88317	5.59858	1.28459	0.000428422	0.0494875
chr6	130404879	130405279	401	*	6.75342	7.23948	6.015	1.22448	0.000431959	0.0497724
chr5	39804661	39805061	401	*	5.47597	6.06356	4.46803	1.59553	0.000432154	0.0497724
chr7	81179496	81179896	401	*	7.56205	8.03848	6.84586	1.19262	0.000434159	0.0498734
chr17	42975560	42975960	401	*	5.88981	6.43406	5.00547	1.42858	0.000434393	0.0498734
chr9	123594771	123595171	401	*	6.49477	6.98546	5.74545	1.24001	0.000434933	0.0498734
chr18	53378497	53378897	401	*	6.32627	6.8581	5.47485	1.38325	0.000436773	0.0500115
chr19	21335667	21336067	401	*	5.69591	6.26257	4.74947	1.5131	0.000437451	0.0500163
chr9	41218650	41219050	401	*	5.99423	6.52177	5.15395	1.36783	0.00044004	0.0502393
chr1	128766997	128767397	401	*	6.38399	6.91108	5.54486	1.36622	0.000440802	0.0502534
chr10	18864765	18865165	401	*	6.33672	6.87235	5.47534	1.39701	0.000442053	0.0503231
chr4	137130600	137131000	401	*	5.96564	6.51214	5.07522	1.43692	0.000449601	0.0511083
chr13	55994222	55994622	401	*	5.6781	6.26	4.68724	1.57276	0.000450471	0.0511334
chr9	8996510	8996910	401	*	6.24	6.7469	5.45163	1.29527	0.000451802	0.0511638
chr15	58171336	58171736	401	*	6.59316	7.10958	5.78118	1.32839	0.00045204	0.0511638
chr19	11634390	11634790	401	*	5.92665	5.0474	6.46901	-1.42161	0.00045322	0.0512236
chr16	91447828	91448228	401	*	6.29042	6.7961	5.50506	1.29104	0.000455501	0.0513855
chr11	57326071	57326471	401	*	5.21631	5.87491	3.96977	1.90513	0.000456032	0.0513855
chr4	32906650	32907050	401	*	6.52662	7.03626	5.73152	1.30474	0.000456612	0.0513855
chr18	12213779	12214179	401	*	6.30286	6.81187	5.50933	1.30253	0.000457273	0.0513864
chr4	119089637	119090037	401	*	6.21419	6.74141	5.37474	1.36667	0.000458875	0.0513895
chr7	123411085	123411485	401	*	5.454	4.44759	6.0411	-1.59351	0.000459002	0.0513895
chr8	13703763	13704163	401	*	5.96794	6.53971	5.00682	1.53289	0.00045926	0.0513895
chr3	20678617	20679017	401	*	5.01165	5.64217	3.86568	1.77649	0.000463525	0.0517812
chr12	101764806	101765206	401	*	5.734	6.30275	4.78158	1.52117	0.000464077	0.0517812
chr1	125663106	125663506	401	*	6.43828	5.64802	6.94596	-1.29794	0.00047501	0.0529259
chr17	45710420	45710820	401	*	6.26368	6.78726	5.43354	1.35373	0.000477197	0.0530944
chr2	37932236	37932636	401	*	7.46833	7.95308	6.73295	1.22013	0.000480198	0.053328
chr2	4295919	4296319	401	*	6.37962	6.88316	5.59947	1.28369	0.000480652	0.053328
chr7	91548773	91549173	401	*	5.92375	6.46317	5.05234	1.41082	0.000481705	0.0533695
chr1	86368113	86368513	401	*	5.92081	6.44867	5.0797	1.36897	0.000483632	0.0535076
chr7	88356909	88357309	401	*	7.34009	7.80926	6.64034	1.16892	0.000484573	0.0535365
chr13	9930620	9931020	401	*	6.53896	7.02802	5.79347	1.23455	0.000485635	0.0535392
chr18	14357226	14357626	401	*	5.11552	5.74234	3.98214	1.7602	0.000485959	0.0535392
chr2	135562510	135562910	401	*	5.15444	4.08814	5.76084	-1.6727	0.000491118	0.0540319
chr4	89209330	89209730	401	*	6.58503	7.09819	5.78118	1.31701	0.000491916	0.0540441
chr8	80974549	80974949	401	*	5.94028	6.50141	5.00951	1.49191	0.000494953	0.054302
chr6	146495206	146495606	401	*	6.42916	6.9384	5.63505	1.30336	0.000499091	0.0546796
chr2	95830561	95830961	401	*	5.51207	6.0853	4.54671	1.53858	0.000501677	0.0548793
chr10	34341875	34342275	401	*	6.28035	6.83856	5.35776	1.4808	0.000502309	0.0548793
chr14	15785233	15785633	401	*	6.47927	6.98316	5.69827	1.28489	0.000504462	0.0550381
chr9	45189204	45189604	401	*	7.27045	7.75825	6.52791	1.23034	0.000509829	0.0555291
chr18	87307270	87307670	401	*	6.09376	6.60748	5.28855	1.31892	0.000510374	0.0555291
chr2	124662267	124662667	401	*	6.80524	7.33705	5.95389	1.38315	0.000513381	0.0557792
chr1	62774295	62774695	401	*	5.98903	6.51431	5.15455	1.35975	0.000517352	0.0560675
chr15	12216853	12217253	401	*	6.4099	6.93842	5.5671	1.37132	0.000517461	0.0560675
chr14	69994608	69995008	401	*	5.80944	4.93684	6.3493	-1.41247	0.000520379	0.0563062
chr5	138881772	138882172	401	*	5.37004	6.00075	4.2234	1.77735	0.000524729	0.0566989
chr4	67677541	67677941	401	*	6.3416	6.85981	5.5251	1.33472	0.000525576	0.0567125
chr16	34222607	34223007	401	*	6.35906	6.86818	5.56528	1.3029	0.000530481	0.0571633
chr12	16849647	16850047	401	*	6.65831	7.17667	5.84146	1.33521	0.000531625	0.0572082
chr2	128771062	128771462	401	*	5.77322	6.31507	4.89532	1.41974	0.000532366	0.0572097
chr18	6644538	6644938	401	*	7.35506	7.84413	6.60955	1.23458	0.00053448	0.0573586
chr1	162295431	162295831	401	*	5.34174	5.92399	4.34983	1.57416	0.000538151	0.0576738
chr17	43253944	43254344	401	*	6.52586	7.02802	5.74907	1.27894	0.000539503	0.0577401
chr7	105608493	105608893	401	*	5.80455	4.94953	6.33775	-1.38822	0.000540331	0.0577501
chr4	21233427	21233827	401	*	5.86509	6.43859	4.89895	1.53964	0.000549224	0.0586078
chr6	140032252	140032652	401	*	5.23178	5.83604	4.17228	1.66376	0.000549847	0.0586078
chr14	36726108	36726508	401	*	5.72236	6.29899	4.74706	1.55193	0.000552208	0.0587278
chr7	45771130	45771530	401	*	7.31568	7.84286	6.47631	1.36655	0.000552465	0.0587278
chr1	66841969	66842369	401	*	6.33568	5.58626	6.82641	-1.24015	0.000555396	0.0589484
chr4	135095724	135096124	401	*	5.80833	6.37287	4.8679	1.50497	0.000556188	0.0589484
chr17	51732646	51733046	401	*	5.21821	5.8309	4.13168	1.69923	0.000556789	0.0589484
chr18	52372848	52373248	401	*	6.40458	6.91754	5.60125	1.31628	0.000558633	0.0589774
chr3	105441115	105441515	401	*	7.02706	7.52126	6.2694	1.25186	0.000560421	0.0589774
chr18	58570957	58571357	401	*	7.46841	7.99891	6.62045	1.37846	0.000560671	0.0589774
chr2	179649373	179649773	401	*	5.6174	6.16921	4.71252	1.45668	0.00056097	0.0589774
chr9	83572845	83573245	401	*	5.99367	6.53023	5.12983	1.40041	0.000561367	0.0589774
chr8	92010434	92010834	401	*	6.42661	6.91593	5.68051	1.23541	0.00056184	0.0589774
chr10	118665995	118666395	401	*	5.93678	6.46979	5.08226	1.38753	0.000562311	0.0589774
chr17	27935090	27935490	401	*	6.3146	5.56579	6.80508	-1.23928	0.00056533	0.0591688
chr10	125331348	125331748	401	*	5.65025	6.20144	4.74706	1.45438	0.000566363	0.0591688
chr1	46864126	46864526	401	*	6.56287	7.05623	5.8072	1.24903	0.000567145	0.0591688
chr1	119033858	119034258	401	*	6.86353	7.36158	6.09667	1.26491	0.000567785	0.0591688
chr5	115693302	115693702	401	*	5.88719	6.42157	5.0291	1.39247	0.000567897	0.0591688
chr18	61091007	61091407	401	*	7.2861	7.80223	6.47485	1.32738	0.000569521	0.0592579
chr5	100597872	100598272	401	*	5.73672	6.29781	4.80604	1.49177	0.000570259	0.0592579
chr5	150188049	150188449	401	*	6.51127	7.03328	5.68514	1.34814	0.000578496	0.0600346
chr6	34498265	34498665	401	*	5.84667	6.39392	4.95424	1.43968	0.000580564	0.0601699
chr4	119115742	119116142	401	*	6.32517	5.48736	6.85175	-1.36439	0.000581501	0.0601877
chr13	94183606	94184006	401	*	7.08827	7.5812	6.33363	1.24757	0.000584802	0.0603944
chr8	92147684	92148084	401	*	6.00517	6.51964	5.19807	1.32157	0.000585034	0.0603944
chr13	63345608	63346008	401	*	5.48976	6.0562	4.54394	1.51226	0.000586341	0.06045
chr7	49240441	49240841	401	*	6.44119	6.92881	5.69911	1.2297	0.000588595	0.0605644
chr13	68953256	68953656	401	*	5.58247	6.1459	4.64519	1.50071	0.00058899	0.0605644
chr2	115764919	115765319	401	*	5.76726	4.86486	6.31817	-1.4533	0.000590461	0.0606017
chr11	101287307	101287707	401	*	5.99761	5.20674	6.50553	-1.2988	0.000591216	0.0606017
chr14	86215693	86216093	401	*	6.99142	7.52073	6.14652	1.37421	0.000591761	0.0606017
chr9	118726520	118726920	401	*	7.36889	7.82829	6.69089	1.13741	0.000592434	0.0606017
chr6	118150977	118151377	401	*	5.87925	6.41009	5.03042	1.37967	0.000593213	0.0606025
chr3	108884733	108885133	401	*	5.46804	6.04144	4.5022	1.53924	0.000602762	0.0614936
chr6	140353603	140354003	401	*	5.52443	6.09103	4.57818	1.51285	0.000603499	0.0614936
chr19	32298316	32298716	401	*	5.09235	4.03552	5.69577	-1.66025	0.000605371	0.0615849
chr4	14077745	14078145	401	*	6.57802	7.10035	5.75108	1.34927	0.000605961	0.0615849
chr10	63633927	63634327	401	*	6.06067	6.5699	5.2666	1.3033	0.000607563	0.0616681
chr15	100104121	100104521	401	*	6.3575	6.8454	5.61472	1.23068	0.00061033	0.0618691
chr12	31158897	31159297	401	*	7.35179	7.8539	6.57515	1.27875	0.000613619	0.0620937
chr16	11052208	11052608	401	*	6.59281	7.08531	5.83919	1.24612	0.000614649	0.0620937
chr5	75563157	75563557	401	*	5.09825	5.70534	4.02976	1.67558	0.000615234	0.0620937
chr11	111092934	111093334	401	*	6.09744	5.32852	6.59634	-1.26782	0.000615703	0.0620937
chr15	9574771	9575171	401	*	6.33359	6.84712	5.52885	1.31827	0.000619351	0.0623816
chr3	157297177	157297577	401	*	6.39112	6.89882	5.60081	1.29801	0.000622025	0.0625708
chr3	94382222	94382622	401	*	5.66363	6.20938	4.77528	1.4341	0.000623635	0.0626526
chr6	17385432	17385832	401	*	7.01869	6.32365	7.48577	-1.16212	0.00062584	0.062794
chr8	119978784	119979184	401	*	6.90611	7.38225	6.19057	1.19168	0.000630327	0.0631635
chr2	31221568	31221968	401	*	6.0013	6.53134	5.15455	1.37679	0.00063241	0.0632917
chr3	152355363	152355763	401	*	7.53548	8.04	6.75296	1.28703	0.000637784	0.0637484
chr5	36378036	36378436	401	*	5.39497	5.96839	4.42903	1.53936	0.000638972	0.0637566
chr5	36373290	36373690	401	*	7.24864	7.72675	6.52861	1.19813	0.000639487	0.0637566
chr3	62435874	62436274	401	*	7.32204	7.78639	6.63309	1.1533	0.000641958	0.0639219
chr16	34672848	34673248	401	*	6.0985	6.62541	5.25984	1.36557	0.000648989	0.0645364
chr2	103132904	103133304	401	*	5.77878	6.35744	4.79752	1.55992	0.000650098	0.0645364
chr5	116113474	116113874	401	*	5.44269	6.02953	4.43704	1.59249	0.00065059	0.0645364
chr18	77879737	77880137	401	*	5.66252	6.23943	4.6864	1.55303	0.000651826	0.0645776
chr1	105171001	105171401	401	*	7.22311	7.69407	6.51936	1.17471	0.000653752	0.0646869
chr1	71576752	71577152	401	*	6.92826	7.38984	6.24544	1.14439	0.000656122	0.0648398
chr2	168352183	168352583	401	*	6.29817	6.83428	5.43554	1.39874	0.000657074	0.0648518
chr7	67503297	67503697	401	*	6.85738	7.32792	6.15455	1.17337	0.000658348	0.0648518
chr13	108532852	108533252	401	*	5.02026	5.63626	3.92295	1.71331	0.000658716	0.0648518
chr5	74200554	74200954	401	*	5.66829	6.22515	4.74947	1.47567	0.000660034	0.0648602
chr6	55609058	55609458	401	*	6.35956	6.88319	5.52932	1.35387	0.00066045	0.0648602
chr3	75930152	75930552	401	*	6.06643	6.60248	5.20394	1.39853	0.000663276	0.0650565
chr5	24413011	24413411	401	*	6.85766	7.34427	6.11792	1.22635	0.000669192	0.065555
chr15	59759609	59760009	401	*	6.15444	5.2408	6.70943	-1.46862	0.000674954	0.0660372
chr11	75209384	75209784	401	*	6.45685	6.95266	5.69535	1.2573	0.000679327	0.0663825
chr10	108991321	108991721	401	*	7.1023	7.58833	6.36392	1.22441	0.000682488	0.0665526
chr1	33447158	33447558	401	*	6.74002	7.24011	5.96826	1.27185	0.00068276	0.0665526
chr4	71409879	71410279	401	*	6.66977	7.15282	5.93833	1.21449	0.000685793	0.0667655
chr11	19562697	19563097	401	*	5.79059	6.31876	4.94865	1.37011	0.000688599	0.0669559
chr13	8742791	8743191	401	*	5.47067	6.03102	4.54208	1.48894	0.000690229	0.0670315
chr7	80495171	80495571	401	*	6.68688	5.95429	7.17042	-1.21614	0.000692023	0.0671228
chr4	71625277	71625677	401	*	5.84419	6.37165	5.00413	1.36752	0.000695299	0.0673576
chr9	68884657	68885057	401	*	5.753	6.29781	4.86716	1.43064	0.000697301	0.0674305
chr11	35087454	35087854	401	*	6.54678	7.0325	5.80913	1.22337	0.000697767	0.0674305
chr14	15083826	15084226	401	*	5.19547	5.7873	4.17468	1.61262	0.000700696	0.0676305
chr11	19533768	19534168	401	*	5.39755	5.97152	4.43003	1.54149	0.000704579	0.0679219
chr15	27976915	27977315	401	*	5.65962	6.21334	4.74947	1.46387	0.000712966	0.0686463
chr11	75512779	75513179	401	*	7.06768	7.51804	6.40938	1.10866	0.000719025	0.0691451
chr16	23457348	23457748	401	*	5.59477	6.16374	4.64173	1.52201	0.000721659	0.0693136
chr10	37338174	37338574	401	*	6.83119	6.00846	7.35187	-1.34341	0.000723793	0.0694338
chr9	42595453	42595853	401	*	7.0965	7.5627	6.40342	1.15928	0.00072545	0.0695081
chr16	55804835	55805235	401	*	7.58186	8.06026	6.86115	1.19911	0.00072776	0.0696445
chr2	172481979	172482379	401	*	6.26803	6.77129	5.48859	1.2827	0.000729204	0.0696478
chr10	10734658	10735058	401	*	6.39879	6.88317	5.66424	1.21894	0.000730008	0.0696478
chr6	122571120	122571520	401	*	6.37806	5.65386	6.85799	-1.20412	0.000730708	0.0696478
chr6	66224120	66224520	401	*	6.74451	7.21401	6.04405	1.16996	0.000731336	0.0696478
chr15	66665519	66665919	401	*	5.85853	6.41013	4.95424	1.45589	0.00073279	0.0697019
chr1	189099167	189099567	401	*	6.32827	6.81794	5.58134	1.23659	0.000736946	0.0699511
chr4	47704566	47704966	401	*	5.7775	6.32365	4.88804	1.43561	0.000737188	0.0699511
chr17	62844344	62844744	401	*	6.93043	7.3939	6.24345	1.15045	0.000742733	0.0703923
chr5	36371746	36372146	401	*	7.14904	7.59994	6.48955	1.11039	0.000744798	0.0704254
chr14	18219403	18219803	401	*	5.7388	6.29034	4.83465	1.45568	0.000745678	0.0704254
chr13	97672028	97672428	401	*	6.7242	7.19279	6.02578	1.167	0.000746133	0.0704254
chr17	84419647	84420047	401	*	6.33223	5.46762	6.86908	-1.40146	0.000747123	0.0704254
chr7	122326731	122327131	401	*	5.86822	6.40437	5.00547	1.39889	0.000747558	0.0704254
chr10	69309132	69309532	401	*	5.75604	6.31381	4.83465	1.47916	0.000748852	0.0704629
chr16	35764001	35764401	401	*	5.65469	4.79964	6.1879	-1.38827	0.000751312	0.0706098
chr11	114929591	114929991	401	*	6.72954	7.19278	6.04306	1.14972	0.000757384	0.0709974
chr10	44176251	44176651	401	*	6.16699	6.66064	5.41065	1.24998	0.000757504	0.0709974
chr15	36241368	36241768	401	*	6.6554	7.16105	5.87012	1.29093	0.000759026	0.0709974
chr5	90556057	90556457	401	*	6.35488	6.86229	5.56528	1.29701	0.00075955	0.0709974
chr6	137125470	137125870	401	*	6.07174	6.6055	5.21527	1.39022	0.000759949	0.0709974
chr2	132373707	132374107	401	*	7.04254	7.55591	6.23819	1.31772	0.000763364	0.0712319
chr6	73279627	73280027	401	*	5.64221	6.19075	4.74625	1.4445	0.000767749	0.0715562
chr2	170336182	170336582	401	*	6.87684	7.39097	6.0706	1.32037	0.000777576	0.0723863
chr15	25517121	25517521	401	*	6.02986	6.56061	5.18125	1.37937	0.000783581	0.0728591
chr6	141097335	141097735	401	*	5.875	6.40547	5.02711	1.37836	0.000786226	0.0730187
chr5	36415020	36415420	401	*	7.16962	7.61398	6.52416	1.08982	0.00079266	0.0735295
chr9	123756760	123757160	401	*	5.49513	6.05033	4.58089	1.46944	0.000797774	0.073819
chr1	45916167	45916567	401	*	5.51693	6.06792	4.61428	1.45364	0.000798488	0.073819
chr4	89555108	89555508	401	*	5.56299	6.14041	4.5854	1.555	0.000798683	0.073819
chr17	67503485	67503885	401	*	6.63868	7.12575	5.89786	1.22788	0.000799535	0.073819
chr6	95334801	95335201	401	*	8.54464	9.03307	7.80064	1.23243	0.000802966	0.0739852
chr1	14661866	14662266	401	*	5.89677	6.4147	5.08098	1.33372	0.000803216	0.0739852
chr16	88735363	88735763	401	*	5.39497	5.9684	4.42903	1.53937	0.000804948	0.074058
chr6	49282150	49282550	401	*	5.70505	6.26386	4.78079	1.48307	0.000807876	0.0741994
chr4	12647762	12648162	401	*	6.21569	6.74328	5.37526	1.36802	0.000808752	0.0741994
chr9	62261392	62261792	401	*	5.97854	6.50139	5.1503	1.35109	0.000809314	0.0741994
chr2	168604713	168605113	401	*	6.19324	6.68935	5.43104	1.25831	0.000813724	0.0745169
chr14	99449070	99449470	401	*	5.34619	5.9159	4.39101	1.52489	0.000816289	0.0746648
chr5	91672142	91672542	401	*	5.47068	6.03103	4.54208	1.48895	0.000817298	0.0746703
chr10	17919936	17920336	401	*	6.75037	7.24595	5.98944	1.25651	0.000822212	0.0750321
chr9	80373234	80373634	401	*	6.6715	7.16035	5.92651	1.23384	0.000823673	0.0750784
chr10	102577989	102578389	401	*	5.97022	6.48077	5.17288	1.30789	0.000830242	0.0755895
chr14	75238304	75238704	401	*	6.21916	6.71749	5.45163	1.26586	0.000832171	0.0756775
chr11	94591428	94591828	401	*	5.90357	6.42495	5.07906	1.34589	0.000833945	0.0757273
chr3	129897336	129897736	401	*	6.23211	6.74235	5.43554	1.30681	0.000834643	0.0757273
chr6	31169360	31169760	401	*	5.57309	4.66741	6.12519	-1.45778	0.000840978	0.0762141
chr6	128624396	128624796	401	*	5.70571	6.25363	4.81144	1.44219	0.000843109	0.0763193
chr10	28971758	28972158	401	*	6.08941	6.59235	5.31072	1.28163	0.000846298	0.0765199
chr3	95938203	95938603	401	*	6.98346	7.48188	6.21574	1.26613	0.000848137	0.0765982
chr1	88610699	88611099	401	*	5.00512	5.61646	3.92295	1.69351	0.00085425	0.0770618
chr7	80276337	80276737	401	*	5.55151	6.1501	4.50981	1.6403	0.000855349	0.0770726
chr13	19433425	19433825	401	*	5.62691	6.16919	4.74787	1.42133	0.000860968	0.0774901
chr6	41534761	41535161	401	*	5.63891	6.19612	4.7191	1.47702	0.000866154	0.0778677
chr15	74453825	74454225	401	*	6.84421	7.53814	5.45705	2.08109	0.00086729	0.0778809
chr8	12665138	12665538	401	*	5.57099	6.12787	4.65208	1.47579	0.000873328	0.0783337
chrX	167356373	167356773	401	*	6.03404	6.54081	5.24601	1.29479	0.00087576	0.0784623
chr3	107783250	107783650	401	*	6.43415	5.72398	6.90794	-1.18396	0.000877961	0.07857
chr1	57576385	57576785	401	*	6.46581	6.94318	5.74746	1.19572	0.000880437	0.0787021
chr4	33924440	33924840	401	*	6.70501	7.17395	6.00581	1.16814	0.000884898	0.0790111
chr4	132748726	132749126	401	*	6.3865	5.67123	6.86252	-1.1913	0.000887328	0.0791382
chr3	153668835	153669235	401	*	7.15871	7.66307	6.37656	1.28651	0.000890924	0.0793689
chr9	13990949	13991349	401	*	5.17607	5.76229	4.17228	1.59001	0.000892208	0.0793934
chr13	75778127	75778527	401	*	5.45848	4.5471	6.01265	-1.46555	0.000902676	0.0802342
chr1	154995673	154996073	401	*	5.587	6.1719	4.5872	1.58469	0.000908862	0.0806457
chr14	99265894	99266294	401	*	8.68662	9.20227	7.87656	1.32572	0.000909357	0.0806457
chr9	112153975	112154375	401	*	5.84867	6.3681	5.0291	1.339	0.000910824	0.0806849
chr1	45947833	45948233	401	*	7.3783	7.81708	6.74464	1.07243	0.000912183	0.0807143
chr15	93913533	93913933	401	*	6.03302	6.56475	5.18184	1.38291	0.000913491	0.0807393
chr13	53390172	53390572	401	*	5.93989	6.44754	5.14969	1.29786	0.000915891	0.0808605
chr2	118804524	118804924	401	*	6.55547	7.05692	5.7804	1.27652	0.000921864	0.0812966
chr9	57524407	57524807	401	*	6.75971	7.21401	6.09287	1.12114	0.000923555	0.0813546
chr2	140819364	140819764	401	*	6.90781	7.35564	6.25493	1.10071	0.000926439	0.0814859
chr7	90313469	90313869	401	*	5.61111	6.14867	4.74464	1.40402	0.000927117	0.0814859
chr15	74280986	74281386	401	*	5.88455	6.40665	5.0582	1.34846	0.000929563	0.0816096
chr9	54474096	54474496	401	*	6.90106	6.18677	7.37667	-1.1899	0.000931416	0.0816811
chr11	116621243	116621643	401	*	7.12341	6.32003	7.63639	-1.31636	0.000932749	0.081707
chr5	131967527	131967927	401	*	5.17756	5.76229	4.17827	1.58402	0.000934433	0.0817634
chr17	24559196	24559596	401	*	7.96224	8.46427	7.18577	1.27851	0.000936375	0.0817815
chr11	79908622	79909022	401	*	5.89516	6.40319	5.10404	1.29915	0.000937155	0.0817815
chr14	57527117	57527517	401	*	6.93701	7.39217	6.26828	1.12389	0.000937759	0.0817815
chr7	125926592	125926992	401	*	5.18697	5.77483	4.17827	1.59656	0.000940028	0.0818887
chr15	94231260	94231660	401	*	5.8799	6.3916	5.0797	1.3119	0.000947936	0.0824862
chr4	63091182	63091582	401	*	6.62346	7.10031	5.90632	1.19399	0.000949388	0.0825212
chr6	128001576	128001976	401	*	7.17315	7.61048	6.54255	1.06794	0.000952559	0.0827055
chr3	121570718	121571118	401	*	5.4631	4.53449	6.02346	-1.48897	0.000955335	0.082855
chr11	90873123	90873523	401	*	5.17935	5.76587	4.17468	1.59119	0.000956724	0.0828841
chr14	30248199	30248599	401	*	6.55982	7.08173	5.73396	1.34777	0.000960783	0.0830857
chr5	72904959	72905359	401	*	7.08835	6.38109	7.56086	-1.17977	0.000961508	0.0830857
chr5	36041772	36042172	401	*	6.86351	7.33095	6.16766	1.16329	0.000962219	0.0830857
chr9	121602427	121602827	401	*	5.77139	6.30152	4.92437	1.37715	0.000963702	0.0831225
chr13	24065356	24065756	401	*	5.63108	6.17461	4.74867	1.42594	0.000965958	0.0831715
chr12	44932944	44933344	401	*	5.39165	5.94953	4.46998	1.47955	0.000966386	0.0831715
chr1	165811234	165811634	401	*	6.04528	6.573	5.20453	1.36847	0.00096772	0.0831954
chr9	89758574	89758974	401	*	6.49541	7.00386	5.70326	1.3006	0.000969908	0.0832889
chr19	53013813	53014213	401	*	6.094	6.62341	5.24886	1.37455	0.000971509	0.0832889
chr12	72487495	72487895	401	*	6.15731	6.67794	5.3347	1.34324	0.000971984	0.0832889
chr18	4230942	4231342	401	*	5.55853	6.10106	4.67883	1.42224	0.000973615	0.0833378
chr15	84968546	84968946	401	*	6.13626	6.6893	5.22802	1.46128	0.000977931	0.0836163
chr5	67733558	67733958	401	*	5.88603	6.40897	5.05755	1.35142	0.00098013	0.0837133
chr6	3560041	3560441	401	*	6.96354	7.45371	6.21545	1.23826	0.00098153	0.083742
chr1	40366888	40367288	401	*	5.07443	5.67313	4.03241	1.64072	0.00098458	0.0839112
chr8	120377852	120378252	401	*	6.49772	5.82398	6.95518	-1.1312	0.000985688	0.0839147
chr2	133505672	133506072	401	*	7.46919	7.94716	6.74947	1.19769	0.000990638	0.0842449
chr9	42028846	42029246	401	*	6.56849	7.0392	5.86531	1.17389	0.000994303	0.0843818
chr16	45257560	45257960	401	*	6.29974	6.77931	5.57637	1.20294	0.000995611	0.0843818
chr3	86489984	86490384	401	*	6.1625	6.66162	5.39307	1.26855	0.000995988	0.0843818
chr16	38368323	38368723	401	*	7.05323	7.5308	6.33444	1.19637	0.000997842	0.0843818
chr3	141931228	141931628	401	*	5.44622	5.99776	4.54208	1.45568	0.000998633	0.0843818
chr2	117968979	117969379	401	*	6.68596	7.15279	5.99148	1.16131	0.000998684	0.0843818
chr9	69065840	69066240	401	*	5.68807	6.22125	4.83314	1.38811	0.00100398	0.0847385
chr2	167649210	167649610	401	*	6.83467	6.18676	7.28018	-1.09342	0.00100804	0.08499
chr1	168225582	168225982	401	*	7.17427	7.6519	6.45533	1.19657	0.00101626	0.085534
chr1	82150830	82151230	401	*	5.91354	6.45537	5.0357	1.41967	0.00101698	0.085534
chr5	20358452	20358852	401	*	5.69162	6.22384	4.83919	1.38465	0.00101776	0.085534
chr4	93545005	93545405	401	*	5.16506	5.74599	4.17707	1.56892	0.00102005	0.085627
chr9	70942609	70943009	401	*	7.12892	6.38814	7.61598	-1.22784	0.00102104	0.085627
chr13	64108303	64108703	401	*	5.30867	5.87818	4.35407	1.52411	0.00102323	0.0857191
chr4	47310821	47311221	401	*	7.78425	8.25333	7.08471	1.16862	0.00102588	0.0858498
chr4	87682958	87683358	401	*	5.85484	6.36694	5.05365	1.3133	0.00102723	0.0858715
chr2	117461560	117461960	401	*	6.24513	6.72304	5.52557	1.19747	0.00103412	0.0863558
chr3	101692209	101692609	401	*	5.91791	6.42496	5.12921	1.29575	0.00103659	0.0864699
chr16	22479261	22479661	401	*	5.8494	6.37756	5.00749	1.37007	0.00104142	0.0867811
chr18	39035285	39035685	401	*	7.73707	8.20576	7.0384	1.16736	0.00104915	0.0873326
chr7	65031205	65031605	401	*	5.93606	6.46758	5.08544	1.38213	0.00105102	0.0873959
chr12	102069835	102070235	401	*	5.79023	6.34781	4.86938	1.47843	0.00105428	0.087574
chr9	56975624	56976024	401	*	6.61482	7.0882	5.9056	1.1826	0.00105813	0.0877596
chr13	47056074	47056474	401	*	6.60544	7.0672	5.92223	1.14497	0.00105874	0.0877596
chr15	54736306	54736706	401	*	6.31965	6.81363	5.56253	1.25109	0.00106381	0.0880872
chr13	4206158	4206558	401	*	5.81412	6.32975	5.00413	1.32562	0.0010658	0.0881588
chr4	47746475	47746875	401	*	6.50264	6.96448	5.81927	1.1452	0.0010719	0.0885702
chr17	4494360	4494760	401	*	5.5358	6.09394	4.6134	1.48055	0.0010737	0.0886261
chr8	10468483	10468883	401	*	6.27496	6.77308	5.50791	1.26518	0.00107763	0.0888573
chr14	12577512	12577912	401	*	5.9004	6.44077	5.02645	1.41433	0.00107894	0.0888715
chr6	119112671	119113071	401	*	6.20363	6.68742	5.47047	1.21695	0.00108267	0.0889369
chr13	15366435	15366835	401	*	5.60467	6.16102	4.68724	1.47378	0.00108283	0.0889369
chr7	27574078	27574478	401	*	5.25596	4.31141	5.82195	-1.51054	0.00108312	0.0889369
chr3	148762555	148762955	401	*	6.79452	7.24783	6.12983	1.11801	0.00108641	0.0891136
chr12	79832591	79832991	401	*	5.94984	6.4598	5.15395	1.30585	0.00109084	0.0893747
chr6	87569072	87569472	401	*	7.46565	7.9252	6.78734	1.13785	0.00109186	0.0893747
chr11	5509268	5509668	401	*	8.24816	8.74736	7.47854	1.26882	0.00109412	0.0894667
chr3	123333069	123333469	401	*	6.31541	6.80664	5.56482	1.24183	0.00110047	0.0898921
chr4	48904531	48904931	401	*	7.04566	7.4846	6.41167	1.07293	0.00110192	0.0899177
chr1	55618752	55619152	401	*	6.40453	6.89636	5.65251	1.24384	0.00110535	0.0900901
chr2	120658535	120658935	401	*	7.0956	7.557	6.41319	1.14381	0.00110669	0.0900901
chr2	24345067	24345467	401	*	5.64573	4.78197	6.18226	-1.40029	0.00110747	0.0900901
chr2	162972724	162973124	401	*	5.54207	6.07809	4.67967	1.39842	0.00110944	0.0901567
chr3	38722575	38722975	401	*	7.27882	7.72351	6.63265	1.09086	0.00111486	0.0905038
chr5	103960997	103961397	401	*	6.3732	6.84796	5.66082	1.18713	0.00112517	0.0912188
chr1	73829030	73829430	401	*	7.03796	7.49979	6.3546	1.14519	0.00112599	0.0912188
chr3	119498779	119499179	401	*	5.16262	5.74234	4.17827	1.56407	0.00112719	0.0912222
chr9	75934338	75934738	401	*	6.01896	6.53658	5.20394	1.33264	0.00113061	0.0914054
chr7	3411275	3411675	401	*	7.01287	6.36102	7.46022	-1.09921	0.00113395	0.0915814
chr9	14893404	14893804	401	*	5.3153	5.87485	4.38894	1.48591	0.00113713	0.0916976
chr13	34390856	34391256	401	*	6.11819	6.60948	5.36743	1.24206	0.00113772	0.0916976
chr15	86234584	86234984	401	*	5.83008	6.34183	5.02976	1.31207	0.00114104	0.0918427
chr1	170328198	170328598	401	*	5.89919	6.41012	5.10089	1.30923	0.00114265	0.0918427
chr3	41179064	41179464	401	*	6.05258	6.5408	5.30909	1.23171	0.0011438	0.0918427
chr4	145045705	145046105	401	*	5.21644	5.8014	4.21644	1.58496	0.00114519	0.0918427
chr11	44172540	44172940	401	*	6.33037	6.82055	5.58225	1.23831	0.0011469	0.0918427
chr7	126601879	126602279	401	*	6.10003	6.60146	5.32503	1.27643	0.00114728	0.0918427
chr6	72253947	72254347	401	*	8.09653	8.59667	7.32465	1.27202	0.0011477	0.0918427
chr5	53194845	53195245	401	*	6.69184	7.15487	6.00581	1.14906	0.00114963	0.091904
chr3	84062009	84062409	401	*	5.81895	6.33703	5.00278	1.33425	0.00115197	0.091956
chrX	109175062	109175462	401	*	6.16822	6.65288	5.43304	1.21984	0.00115262	0.091956
chr18	21152025	21152425	401	*	5.49458	6.037	4.61516	1.42183	0.00115549	0.0920912
chr1	60907485	60907885	401	*	5.73667	6.27398	4.87086	1.40312	0.00115858	0.0922442
chr13	11490779	11491179	401	*	6.05136	6.55542	5.26996	1.28546	0.00116292	0.0924076
chr13	46463741	46464141	401	*	6.04532	6.5492	5.26435	1.28485	0.00116298	0.0924076
chr10	8287335	8287735	401	*	7.7352	8.24175	6.94771	1.29404	0.00116586	0.0925432
chr5	122184386	122184786	401	*	7.39238	7.84457	6.7301	1.11448	0.00117242	0.0929701
chr13	43905959	43906359	401	*	5.67589	6.22383	4.78158	1.44225	0.00117533	0.0931065
chr5	51584972	51585372	401	*	6.45009	6.91512	5.75964	1.15548	0.0011914	0.094285
chr12	79827106	79827506	401	*	5.85906	6.39043	5.00883	1.3816	0.00119302	0.0943185
chr13	45623726	45624126	401	*	6.53435	5.86985	6.98756	-1.11771	0.00119942	0.0947157
chr10	120601281	120601681	401	*	6.20139	6.7072	5.41573	1.29147	0.00120058	0.0947157
chrX	112929346	112929746	401	*	5.57051	6.1039	4.71499	1.38891	0.00120166	0.0947157
chr1	184066921	184067321	401	*	6.65423	7.13552	5.92686	1.20866	0.00120532	0.0949091
chr4	48734824	48735224	401	*	6.60894	7.05989	5.94935	1.11053	0.00120985	0.09516
chr9	57972149	57972549	401	*	7.53163	7.98122	6.87499	1.10622	0.00121095	0.09516
chr10	84358071	84358471	401	*	6.70854	7.17465	6.01566	1.15898	0.00121214	0.09516
chr4	152070539	152070939	401	*	7.34746	7.80749	6.66807	1.13942	0.00121618	0.0951672
chr14	102361572	102361972	401	*	5.63315	6.15555	4.80604	1.34951	0.00121677	0.0951672
chr3	75731239	75731639	401	*	7.43051	7.88483	6.76363	1.1212	0.00121696	0.0951672
chr10	80030218	80030618	401	*	7.18414	7.63332	6.52838	1.10494	0.00121707	0.0951672
chr11	70298112	70298512	401	*	6.79714	7.26194	6.10718	1.15476	0.00122138	0.0954095
chr14	78307965	78308365	401	*	6.57485	7.06576	5.825	1.24075	0.00122513	0.0955823
chr11	95218231	95218631	401	*	6.7264	7.18341	6.05365	1.12977	0.00122604	0.0955823
chr6	56616936	56617336	401	*	6.91346	7.38225	6.21458	1.16768	0.00122724	0.0955823
chr9	99492805	99493205	401	*	7.12319	7.62595	6.34495	1.281	0.00122983	0.0956893
chr6	136956998	136957398	401	*	6.74933	7.25812	5.95633	1.30178	0.00123764	0.0960738
chr4	105007390	105007790	401	*	5.95851	6.45314	5.19983	1.2533	0.0012379	0.0960738
chr14	25314743	25315143	401	*	6.32659	6.80835	5.59813	1.21022	0.00123943	0.0960738
chr12	83004141	83004541	401	*	5.51811	6.06792	4.61869	1.44924	0.00123965	0.0960738
chr4	105630953	105631353	401	*	6.38154	6.86485	5.6495	1.21535	0.00124244	0.096084
chr14	118750511	118750911	401	*	5.81377	6.31998	5.02711	1.29287	0.00124256	0.096084
chr8	8746665	8747065	401	*	6.78774	7.23299	6.1404	1.09258	0.0012463	0.096084
chr9	77713320	77713720	401	*	6.40523	6.89718	5.65294	1.24423	0.00124665	0.096084
chr16	45610258	45610658	401	*	5.30572	5.86147	4.38998	1.47149	0.00124804	0.096084
chr18	80103588	80103988	401	*	5.543	6.07809	4.68304	1.39505	0.00124902	0.096084
chr1	152934006	152934406	401	*	6.61632	7.0817	5.92508	1.15662	0.00124945	0.096084
chr10	4909245	4909645	401	*	5.91366	6.45652	5.03307	1.42345	0.0012505	0.096084
chr17	31721635	31722035	401	*	5.2913	5.85472	4.35407	1.50065	0.00125078	0.096084
chr2	166125435	166125835	401	*	8.39986	8.90045	7.62689	1.27356	0.00125265	0.0960893
chr11	111055162	111055562	401	*	5.66448	4.84456	6.18404	-1.33948	0.00125329	0.0960893
chrX	152813352	152813752	401	*	5.50434	6.03847	4.64691	1.39156	0.00125681	0.0962651
chr10	103719252	103719652	401	*	6.38741	6.87902	5.63592	1.2431	0.00126046	0.096451
chr10	13444269	13444669	401	*	6.05156	6.54709	5.29076	1.25632	0.00126629	0.0968027
chr4	136117002	136117402	401	*	5.54089	4.7091	6.06512	-1.35602	0.00127106	0.0969988
chr2	77108588	77108988	401	*	5.07628	5.65967	4.08098	1.57869	0.00127132	0.0969988
chr2	128041351	128041751	401	*	5.30847	5.86484	4.39101	1.47383	0.00127448	0.0970545
chr2	4580695	4581095	401	*	8.10232	8.59414	7.35031	1.24383	0.00127452	0.0970545
chr5	91641129	91641529	401	*	6.49325	6.96839	5.78	1.18838	0.00128183	0.0975169
chr12	77501480	77501880	401	*	6.05083	6.54604	5.29076	1.25528	0.00128758	0.0978599
chr3	135986764	135987164	401	*	5.72398	6.23688	4.92081	1.31607	0.0012893	0.0978958
chr9	22641059	22641459	401	*	6.42923	6.91752	5.68556	1.23195	0.00130318	0.0988542
chr2	156766612	156767012	401	*	7.28657	7.72304	6.65774	1.0653	0.00130929	0.0991723
chrX	75454592	75454992	401	*	5.93548	6.45761	5.10906	1.34855	0.00131071	0.0991723
chr2	103341570	103341970	401	*	5.83554	6.35027	5.02777	1.3225	0.00131115	0.0991723
chr11	52917601	52918001	401	*	5.42133	5.96368	4.54208	1.4216	0.00131485	0.0993189
chr16	7559174	7559574	401	*	7.12825	7.56528	6.49828	1.06699	0.00131625	0.0993189
chr3	69693658	69694058	401	*	5.74371	6.25362	4.94795	1.30567	0.00131688	0.0993189
chr16	80904470	80904870	401	*	5.28781	5.86654	4.30636	1.56018	0.00132021	0.099475
chr3	79995648	79996048	401	*	6.44825	6.92562	5.72989	1.19573	0.00132269	0.0995666
chr11	82072151	82072551	401	*	6.09016	5.27907	6.60623	-1.32716	0.00132706	0.0997996
chr8	122267323	122267723	401	*	8.09272	8.61448	7.26725	1.34723	0.00133818	0.10045
chr1	171796263	171796663	401	*	6.37276	6.85134	5.65165	1.19969	0.00133826	0.10045
chr14	86714060	86714460	401	*	5.70062	6.24724	4.8099	1.43733	0.0013414	0.100505
chr9	107263921	107264321	401	*	7.54157	6.91512	7.97691	-1.0618	0.00134155	0.100505
chr12	35154168	35154568	401	*	7.03513	7.53131	6.27276	1.25855	0.00134633	0.100767
chr10	38884665	38885065	401	*	8.06077	8.53739	7.34415	1.19324	0.0013498	0.100931
chr8	94415198	94415598	401	*	7.74124	8.23916	6.9747	1.26446	0.00135269	0.101051
chr5	149414757	149415157	401	*	5.79859	6.3077	5.0048	1.3029	0.00136523	0.101791
chr2	11636024	11636424	401	*	5.97493	6.4764	5.19983	1.27657	0.00136779	0.101791
chr10	19356343	19356743	401	*	5.52436	6.05327	4.68051	1.37276	0.00136821	0.101791
chr14	101862104	101862504	401	*	5.62823	6.14869	4.80604	1.34264	0.00136857	0.101791
chr11	73094627	73095027	401	*	7.0635	7.50088	6.43279	1.06809	0.00136907	0.101791
chr2	129360179	129360579	401	*	6.4261	5.72952	6.89387	-1.16435	0.0013715	0.101876
chr11	87793314	87793714	401	*	6.89173	7.34604	6.22484	1.1212	0.00137425	0.10193
chr4	120116342	120116742	401	*	7.1045	7.55232	6.45163	1.10069	0.00137482	0.10193
chr6	72277426	72277826	401	*	6.95556	7.43351	6.2359	1.19761	0.00137836	0.102096
chr6	99199256	99199656	401	*	5.90619	5.13063	6.40785	-1.27722	0.00138195	0.102266
chr10	3633776	3634176	401	*	7.02931	7.47915	6.37213	1.10701	0.00138907	0.102696
chr2	154223087	154223487	401	*	6.35437	6.85386	5.58405	1.26981	0.00139942	0.103269
chr2	168292511	168292911	401	*	5.63174	6.19742	4.68808	1.50934	0.00139945	0.103269
chr4	47821417	47821817	401	*	5.4288	5.97463	4.54022	1.4344	0.00140631	0.103637
chr14	58505837	58506237	401	*	6.8603	7.31383	6.19512	1.11871	0.00140707	0.103637
chr1	71621530	71621930	401	*	5.99985	6.5014	5.22455	1.27684	0.00141071	0.103783
chr17	31923725	31924125	401	*	5.20797	5.77304	4.26604	1.50701	0.00141169	0.103783
chr11	99136459	99136859	401	*	6.21392	6.6865	5.50648	1.18002	0.00141464	0.103854
chr2	90649994	90650394	401	*	5.72345	6.23556	4.92223	1.31333	0.0014153	0.103854
chr1	165012369	165012769	401	*	5.5875	6.13762	4.68724	1.45038	0.00142131	0.104198
chr14	121186419	121186819	401	*	7.20079	7.68932	6.45656	1.23276	0.00142818	0.104604
chr10	118663001	118663401	401	*	5.7164	6.23557	4.8975	1.33807	0.00143368	0.10491
chr2	52179691	52180091	401	*	7.92134	8.39856	7.20336	1.1952	0.00144213	0.105295
chr13	116484532	116484932	401	*	5.364	5.93844	4.39512	1.54332	0.0014428	0.105295
chr17	78724646	78725046	401	*	5.10405	5.69787	4.07714	1.62072	0.00144296	0.105295
chr9	38792745	38793145	401	*	6.39708	6.89475	5.63113	1.26362	0.00144768	0.105474
chrX	18675303	18675703	401	*	4.97005	5.56993	3.92437	1.64555	0.00144951	0.105474
chr7	139368835	139369235	401	*	6.4371	6.91594	5.71541	1.20053	0.0014504	0.105474
chr10	121282481	121282881	401	*	6.60018	7.04738	5.94865	1.09873	0.00145079	0.105474
chr2	33253837	33254237	401	*	5.16542	5.73134	4.22108	1.51025	0.00145297	0.105536
chr6	99898076	99898476	401	*	5.25664	5.83769	4.26828	1.56941	0.00146372	0.106213
chr17	12904359	12904759	401	*	5.90502	6.42495	5.08417	1.34078	0.001465	0.106213
chr6	71760087	71760487	401	*	6.28695	6.75144	5.59768	1.15376	0.00148048	0.1072
chr14	27279905	27280305	401	*	5.43031	5.97463	4.54579	1.42884	0.00148133	0.1072
chr4	94184180	94184580	401	*	5.06464	5.64412	4.08098	1.56314	0.0014895	0.107692
chr6	88769668	88770068	401	*	6.95912	7.39568	6.33014	1.06553	0.00149973	0.108332
chr19	3551591	3551991	401	*	5.85112	6.38229	5.00143	1.38086	0.00150664	0.10862
chr17	40313362	40313762	401	*	5.2364	5.7961	4.30963	1.48646	0.00150668	0.10862
chr15	31273507	31273907	401	*	6.78616	7.26259	6.06995	1.19264	0.00150905	0.10862
chr16	34950919	34951319	401	*	7.04634	7.47583	6.43204	1.0438	0.00150924	0.10862
chr2	14210731	14211131	401	*	5.91326	6.41815	5.12983	1.28833	0.00151579	0.108908
chr19	11484408	11484808	401	*	6.37482	6.8556	5.64864	1.20696	0.00151601	0.108908
chr14	52720637	52721037	401	*	6.63448	7.10746	5.92615	1.18131	0.00152005	0.109098
chr18	69221908	69222308	401	*	5.656	6.17463	4.83844	1.33619	0.0015219	0.109131
chr2	24429858	24430258	401	*	5.3656	4.49169	5.90596	-1.41427	0.0015248	0.10919
chrX	162500992	162501392	401	*	6.29752	6.78289	5.5607	1.22218	0.0015276	0.10919
chr2	153111320	153111720	401	*	6.14624	5.41358	6.62982	-1.21624	0.00152833	0.10919
chr1	161918765	161919165	401	*	5.62904	6.15965	4.78079	1.37886	0.00152889	0.10919
chr14	122053330	122053730	401	*	5.59312	6.12226	4.74867	1.3736	0.00153048	0.10919
chr2	133649867	133650267	401	*	6.73718	7.19747	6.05722	1.14025	0.00153104	0.10919
chr8	25190707	25191107	401	*	5.49474	4.57201	6.05299	-1.48098	0.00153568	0.109297
chr15	50772588	50772988	401	*	5.3652	4.48734	5.90704	-1.4197	0.00153649	0.109297
chr7	98550345	98550745	401	*	5.95275	6.44644	5.1963	1.25014	0.00153709	0.109297
chr8	88783728	88784128	401	*	6.51477	6.99925	5.78	1.21924	0.0015381	0.109297
chr15	25880220	25880620	401	*	6.04926	6.52708	5.32987	1.19721	0.001543	0.109546
chr10	99711570	99711970	401	*	6.17073	6.648	5.45262	1.19539	0.00155236	0.110072
chr4	58867241	58867641	401	*	6.6429	7.1025	5.96445	1.13804	0.0015532	0.110072
chr3	104556658	104557058	401	*	7.57985	6.92076	8.03057	-1.10981	0.00155536	0.110116
chr13	37432664	37433064	401	*	7.05723	7.51378	6.38548	1.1283	0.0015574	0.110116
chr11	6154379	6154779	401	*	6.6607	7.10533	6.01466	1.09067	0.00155914	0.110116
chr2	124764099	124764499	401	*	5.49855	6.04146	4.61781	1.42365	0.00155943	0.110116
chr11	69275629	69276029	401	*	5.53873	6.08384	4.65208	1.43175	0.00156235	0.110211
chr6	110807458	110807858	401	*	5.65644	6.17734	4.83314	1.34421	0.00156448	0.110211
chr16	23608795	23609195	401	*	6.55046	5.80667	7.0388	-1.23212	0.00156497	0.110211
chr15	32328514	32328914	401	*	6.43944	6.91188	5.73234	1.17954	0.00157038	0.110492
chr4	65506865	65507265	401	*	5.3529	5.9094	4.43504	1.47437	0.00157787	0.11092
chr13	78102321	78102721	401	*	5.69235	6.20277	4.89532	1.30745	0.00158673	0.111308
chr10	39542073	39542473	401	*	8.01334	8.49468	7.28587	1.20881	0.00158704	0.111308
chr4	32004724	32005124	401	*	6.4468	6.94871	5.67062	1.27809	0.00158763	0.111308
chr11	95635085	95635485	401	*	6.06232	6.56164	5.29242	1.26922	0.001593	0.111585
chr7	139145796	139146196	401	*	5.5931	6.12224	4.74867	1.37357	0.00160692	0.112348
chr10	20279595	20279995	401	*	5.63492	6.17868	4.75188	1.4268	0.00160854	0.112348
chr16	57243391	57243791	401	*	7.42407	7.85178	6.81344	1.03834	0.00161037	0.112348
chr7	127270248	127270648	401	*	6.21972	5.43634	6.72459	-1.28825	0.00161074	0.112348
chr2	141834496	141834896	401	*	6.22396	6.70912	5.48763	1.22149	0.00161104	0.112348
chr7	76408191	76408591	401	*	5.75416	6.2765	4.92722	1.34928	0.00161528	0.112544
chr15	85407350	85407750	401	*	5.83864	6.33338	5.0797	1.25368	0.00161839	0.112661
chr4	75561768	75562168	401	*	5.35125	5.89472	4.46901	1.42571	0.00162292	0.112877
chr9	9207469	9207869	401	*	7.2234	7.69078	6.52768	1.16311	0.00163095	0.113335
chr10	60370734	60371134	401	*	8.12041	8.59668	7.40457	1.19212	0.00163398	0.113343
chrX	145348475	145348875	401	*	5.96839	6.45872	5.21992	1.2388	0.00163459	0.113343
chr6	116664025	116664425	401	*	7.8186	7.14939	8.27399	-1.1246	0.00163671	0.113343
chr9	62482522	62482922	401	*	5.46008	5.99008	4.6134	1.37669	0.00163764	0.113343
chr17	30973412	30973812	401	*	7.98483	8.47665	7.23283	1.24383	0.00163826	0.113343
chr10	77022765	77023165	401	*	5.7249	6.25745	4.8716	1.38585	0.00164343	0.11343
chr17	44100923	44101323	401	*	7.01489	6.38578	7.45151	-1.06573	0.00164357	0.11343
chr5	64447854	64448254	401	*	7.02503	7.45369	6.41243	1.04126	0.00164384	0.11343
chr10	84423883	84424283	401	*	6.1534	6.64022	5.41319	1.22703	0.00164796	0.113614
chr10	111040097	111040497	401	*	6.462	6.94796	5.72377	1.22419	0.00164966	0.113632
chr13	117183819	117184219	401	*	6.55804	7.00993	5.89641	1.11352	0.00165626	0.113987
chr11	24671335	24671735	401	*	6.10179	6.6035	5.32611	1.27739	0.0016584	0.113998
chr18	69961120	69961520	401	*	5.09443	5.66931	4.12426	1.54505	0.00165932	0.113998
chr16	58479929	58480329	401	*	8.55966	9.0555	7.79808	1.25742	0.00166104	0.114016
chr19	37466987	37467387	401	*	6.9123	7.34124	6.29913	1.04211	0.0016642	0.114065
chr3	95732724	95733124	401	*	7.06288	7.52176	6.386	1.13576	0.00166465	0.114065
chr5	99887142	99887542	401	*	5.79446	6.30272	5.00278	1.29994	0.00166845	0.114226
chr5	99866225	99866625	401	*	5.35302	5.91102	4.43104	1.47998	0.00167179	0.114355
chr14	22754632	22755032	401	*	6.88671	7.36399	6.16856	1.19543	0.00167758	0.114585
chr6	88116654	88117054	401	*	6.23196	5.55958	6.68879	-1.12921	0.00167807	0.114585
chr7	27251895	27252295	401	*	5.58678	4.75327	6.11168	-1.35842	0.00168115	0.114666
chr17	83430578	83430978	401	*	7.02408	6.41012	7.45341	-1.04329	0.00168216	0.114666
chr10	10449038	10449438	401	*	5.24314	4.35504	5.78879	-1.43374	0.00168371	0.114672
chr10	19742077	19742477	401	*	6.16511	6.63331	5.46754	1.16577	0.00168532	0.114682
chr7	72314652	72315052	401	*	5.45945	5.98854	4.61516	1.37337	0.00169059	0.114877
chr7	143397351	143397751	401	*	6.04408	6.51964	5.32987	1.18976	0.00169222	0.114877
chr11	82542017	82542417	401	*	6.5146	6.96758	5.85063	1.11696	0.00169256	0.114877
chr8	14965572	14965972	401	*	6.42843	6.88233	5.76243	1.1199	0.00169542	0.114971
chr5	53848253	53848653	401	*	6.16445	6.64705	5.43404	1.21301	0.00170849	0.115758
chr14	75045171	75045571	401	*	6.21776	5.49604	6.69661	-1.20056	0.00171182	0.115883
chr1	99998612	99999012	401	*	5.44212	5.99318	4.53929	1.45388	0.0017139	0.115925
chr5	137264001	137264401	401	*	5.98907	5.24594	6.47713	-1.23119	0.00171638	0.115934
chr2	27487308	27487708	401	*	6.48525	5.73506	6.97631	-1.24125	0.00171792	0.115934
chr19	6226067	6226467	401	*	7.13736	7.57403	6.50815	1.06588	0.00171846	0.115934
chr13	55989408	55989808	401	*	6.33653	6.79963	5.65036	1.14927	0.00172112	0.116014
chr2	103290690	103291090	401	*	6.20222	6.67025	5.50506	1.16519	0.00172632	0.11621
chr4	136742588	136742988	401	*	7.03615	7.51482	6.3148	1.20002	0.00172699	0.11621
chr6	145759839	145760239	401	*	6.01101	6.51643	5.22629	1.29014	0.00173622	0.116714
chr1	42984094	42984494	401	*	7.50565	8.21531	6.04993	2.16538	0.00173748	0.116714
chr18	11973763	11974163	401	*	6.62147	7.10034	5.89968	1.20066	0.00173891	0.116714
chr16	30234090	30234490	401	*	6.59915	7.06282	5.91172	1.1511	0.00174329	0.116907
chr8	67716318	67716718	401	*	5.2184	5.78908	4.26041	1.52867	0.00174662	0.117031
chr6	88811407	88811807	401	*	6.38582	6.83602	5.72786	1.10816	0.0017499	0.117102
chr3	24880350	24880750	401	*	5.90643	6.39974	5.15091	1.24883	0.00175065	0.117102
chr18	13943903	13944303	401	*	5.09203	5.66353	4.13168	1.53185	0.00176029	0.117647
chr13	113556463	113556863	401	*	5.5452	4.72767	6.06383	-1.33616	0.00176752	0.118029
chr1	176076810	176077210	401	*	6.553	7.00919	5.88204	1.12715	0.00176997	0.118093
chr17	52448673	52449073	401	*	7.02298	7.47308	6.36523	1.10785	0.00177795	0.11843
chr1	180263425	180263825	401	*	6.73778	6.07665	7.18944	-1.11279	0.00177805	0.11843
chr5	91342347	91342747	401	*	6.03965	6.54709	5.25	1.29709	0.00178442	0.118754
chr17	72996575	72996975	401	*	5.69066	6.2001	4.89605	1.30405	0.00178865	0.118936
chr12	12223354	12223754	401	*	5.33648	4.46534	5.8758	-1.41046	0.00179242	0.119085
chr17	45298318	45298718	401	*	7.76387	8.21369	7.10671	1.10699	0.00180201	0.119569
chr7	99414874	99415274	401	*	7.00199	7.45201	6.34442	1.10759	0.00180274	0.119569
chr1	184659958	184660358	401	*	6.78297	7.22583	6.14071	1.08512	0.00180544	0.119647
chr8	33540557	33540957	401	*	6.44921	6.89964	5.79074	1.1089	0.00181613	0.120254
chr7	114301448	114301848	401	*	7.70313	8.1504	7.05146	1.09894	0.00181948	0.120262
chr3	69841900	69842300	401	*	5.53714	6.06936	4.68472	1.38463	0.00182061	0.120262
chr2	134342515	134342915	401	*	6.46299	6.91833	5.79386	1.12447	0.00182083	0.120262
chr5	25092589	25092989	401	*	7.09247	7.52497	6.47193	1.05303	0.00182738	0.120594
chrX	96042214	96042614	401	*	6.38178	6.85052	5.68304	1.16748	0.00183185	0.120787
chr3	40510522	40510922	401	*	6.78397	7.24786	6.09604	1.15183	0.00183976	0.121207
chr1	132377795	132378195	401	*	6.70046	7.16173	6.01833	1.1434	0.00184291	0.121313
chr14	16597952	16598352	401	*	6.52296	6.96604	5.88021	1.08583	0.00184858	0.121573
chr2	160421528	160421928	401	*	6.58061	7.01826	5.94935	1.06891	0.00184995	0.121573
chr17	75233905	75234305	401	*	5.27933	5.83773	4.35618	1.48155	0.0018523	0.121626
chr1	30792916	30793316	401	*	5.70192	6.20675	4.91866	1.28808	0.0018557	0.121674
chr7	144630634	144631034	401	*	6.49788	6.94238	5.85212	1.09026	0.00185748	0.121674
chr6	54329756	54330156	401	*	5.45699	5.98547	4.61428	1.37119	0.00185865	0.121674
chr7	67237761	67238161	401	*	7.03983	7.51641	6.3233	1.1931	0.00185922	0.121674
chr2	32989464	32989864	401	*	5.91491	6.42838	5.11031	1.31807	0.00186436	0.121825
chr16	5429484	5429884	401	*	7.89832	8.34064	7.25719	1.08345	0.00186737	0.121825
chr17	30907558	30907958	401	*	6.97126	7.44978	6.25028	1.1995	0.00186826	0.121825
chr2	71663274	71663674	401	*	6.66808	5.9762	7.13374	-1.15754	0.00186874	0.121825
chr13	105067377	105067777	401	*	5.82472	6.31385	5.07906	1.23479	0.00186928	0.121825
chr15	48904675	48905075	401	*	5.63899	6.15145	4.83693	1.31452	0.00188318	0.122591
chr3	9020216	9020616	401	*	8.1629	7.48462	8.62242	-1.1378	0.00188415	0.122591
chr11	105625832	105626232	401	*	5.92013	6.42043	5.14786	1.27257	0.00189516	0.123206
chr12	108132666	108133066	401	*	6.6762	7.16035	5.9422	1.21815	0.00190199	0.123519
chr5	93060855	93061255	401	*	6.33944	6.84033	5.56573	1.27459	0.00190311	0.123519
chr14	68021225	68021625	401	*	5.53404	6.05326	4.71499	1.33827	0.00190795	0.12369
chr9	44998101	44998501	401	*	7.45555	7.92718	6.75028	1.17691	0.0019089	0.12369
chr2	3594641	3595041	401	*	6.67953	7.16037	5.95319	1.20718	0.00191102	0.123726
chr3	36446956	36447356	401	*	6.25421	5.58221	6.71087	-1.12867	0.00191301	0.123753
chr15	34549791	34550191	401	*	5.57493	6.08673	4.77449	1.31225	0.00191595	0.123841
chr18	74945521	74945921	401	*	5.41108	4.57608	5.93656	-1.36048	0.00192096	0.123918
chr15	28137920	28138320	401	*	6.71732	7.15692	6.08194	1.07498	0.00192233	0.123918
chr3	131474535	131474935	401	*	5.77421	5.02354	6.26548	-1.24194	0.00192334	0.123918
chr9	23063065	23063465	401	*	7.67317	8.13068	6.99934	1.13134	0.00192345	0.123918
chr9	58892146	58892546	401	*	6.17257	6.64409	5.46754	1.17655	0.00193282	0.12442
chr13	30253852	30254252	401	*	6.08376	6.58324	5.31345	1.2698	0.00193739	0.12453
chr7	139992375	139992775	401	*	6.28553	5.62245	6.7381	-1.11565	0.00193769	0.12453
chr17	64201610	64202010	401	*	7.86515	8.35357	7.12119	1.23238	0.00194183	0.124676
chr9	61446962	61447362	401	*	5.71512	6.22387	4.92223	1.30164	0.00194313	0.124676
chr15	78385618	78386018	401	*	6.97639	7.42671	6.31817	1.10854	0.00194811	0.124843
chr8	88380546	88380946	401	*	7.87005	8.3628	7.11584	1.24696	0.00194892	0.124843
chr2	135750753	135751153	401	*	5.40764	5.95582	4.51265	1.44317	0.0019579	0.125117
chr11	62587053	62587453	401	*	5.60905	6.13621	4.76974	1.36648	0.00195927	0.125117
chr2	161398144	161398544	401	*	6.7176	7.20209	5.98282	1.21927	0.0019593	0.125117
chr7	40049271	40049671	401	*	6.26735	6.72397	5.59545	1.12852	0.0019604	0.125117
chr2	153937873	153938273	401	*	6.77387	7.20608	6.15395	1.05213	0.00196113	0.125117
chr1	156446524	156446924	401	*	5.49034	6.02952	4.61957	1.40995	0.00196534	0.125283
chr5	111528261	111528661	401	*	5.59011	6.10672	4.77764	1.32908	0.00196744	0.125316
chr13	51754016	51754416	401	*	7.36721	7.83947	6.66053	1.17894	0.00197407	0.125635
chr16	48259518	48259918	401	*	5.74295	6.24076	4.97666	1.26411	0.00197565	0.125635
chr1	184963320	184963720	401	*	6.04765	6.53236	5.31236	1.22	0.00197992	0.125805
chr18	20809689	20810089	401	*	6.1513	5.46979	6.61229	-1.1425	0.00198258	0.125872
chr10	95125761	95126161	401	*	7.13166	7.59594	6.44286	1.15308	0.00198545	0.125953
chr5	64819395	64819795	401	*	7.2601	7.72306	6.57424	1.14882	0.00199504	0.126449
chr14	101575591	101575991	401	*	5.37375	5.91107	4.50791	1.40316	0.00199648	0.126449
chr3	96746838	96747238	401	*	5.38833	4.56784	5.90812	-1.34029	0.00200325	0.126775
chr8	127736554	127736954	401	*	6.33922	6.80314	5.65122	1.15191	0.00200486	0.126775
chr6	73314823	73315223	401	*	7.2572	7.68316	6.65015	1.03302	0.00201087	0.127049
chr14	105751780	105752180	401	*	7.018	6.30897	7.49128	-1.18231	0.00201242	0.127049
chr10	117818647	117819047	401	*	5.5765	4.69025	6.12147	-1.43122	0.00203462	0.128348
chr6	38064605	38065005	401	*	5.21597	5.7695	4.30636	1.46313	0.00204169	0.12869
chr1	153426737	153427137	401	*	6.87261	7.29778	6.26716	1.03062	0.00204542	0.128822
chr13	31190082	31190482	401	*	6.00347	6.49711	5.24715	1.24996	0.00204892	0.128939
chr17	45445912	45446312	401	*	5.83801	6.32243	5.10341	1.21902	0.00205311	0.12909
chr6	101290206	101290606	401	*	6.11844	6.58322	5.42853	1.15469	0.00205597	0.12909
chr2	117374276	117374676	401	*	5.7517	6.26258	4.95354	1.30904	0.00205657	0.12909
chr6	112581156	112581556	401	*	6.96566	7.41356	6.31263	1.10093	0.00205788	0.12909
chr9	118884470	118884870	401	*	6.79334	7.25685	6.10624	1.15062	0.00206297	0.129306
chr8	109579040	109579440	401	*	6.08664	5.38105	6.55841	-1.17736	0.00206598	0.129392
chr5	73323615	73324015	401	*	6.4836	6.93762	5.81736	1.12026	0.00207294	0.129725
chr15	27340072	27340472	401	*	6.44261	6.90209	5.76442	1.13767	0.00207663	0.129852
chr18	65207502	65207902	401	*	5.04107	4.12786	5.5959	-1.46804	0.00208222	0.130098
chr2	105185170	105185570	401	*	5.45882	5.98698	4.61693	1.37006	0.00209753	0.130905
chr2	179128425	179128825	401	*	5.79415	6.29282	5.02578	1.26704	0.00209847	0.130905
chr6	118077434	118077834	401	*	6.16197	6.67506	5.35829	1.31677	0.0021017	0.131003
chr1	94054879	94055279	401	*	5.19935	5.74599	4.30854	1.43745	0.00210639	0.131191
chr6	137795515	137795915	401	*	7.78564	8.25844	7.07772	1.18072	0.00211136	0.131279
chr12	100986546	100986946	401	*	7.69671	8.14661	7.03939	1.10722	0.00211138	0.131279
chr6	127177992	127178392	401	*	6.28418	6.7614	5.56619	1.19521	0.00211279	0.131279
chr5	100912534	100912934	401	*	7.13226	7.54499	6.55188	0.99311	0.00211465	0.13129
chr12	77898927	77899327	401	*	7.15655	7.57196	6.57083	1.00113	0.00211863	0.131357
chr16	42269100	42269500	401	*	5.64143	6.14316	4.86568	1.27748	0.00211906	0.131357
chr14	75327986	75328386	401	*	5.072	5.63825	4.12673	1.51152	0.0021209	0.131367
chr15	57747060	57747460	401	*	5.63181	6.15278	4.80836	1.34442	0.00212603	0.131582
chr2	147300484	147300884	401	*	7.40901	7.83173	6.80855	1.02318	0.00213146	0.131813
chr1	162391923	162392323	401	*	6.98828	7.42783	6.35301	1.07482	0.00214252	0.132394
chr1	135199525	135199925	401	*	6.38347	6.84538	5.69994	1.14545	0.00214566	0.132458
chr18	25078353	25078753	401	*	5.74934	6.29031	4.87381	1.4165	0.00214693	0.132458
chr1	36326020	36326420	401	*	6.00307	5.30893	6.46974	-1.16081	0.00214874	0.132466
chr12	82275797	82276197	401	*	5.53822	4.76049	6.04077	-1.28028	0.00215293	0.132613
chr13	58020434	58020834	401	*	5.41687	5.95581	4.54671	1.4091	0.0021545	0.132613
chr11	55184248	55184648	401	*	5.55751	6.08527	4.71664	1.36864	0.00215675	0.132647
chr5	32191997	32192397	401	*	6.59862	5.92079	7.05793	-1.13714	0.00216416	0.132954
chr13	94169435	94169835	401	*	6.41391	6.86313	5.75804	1.10509	0.00216515	0.132954
chr5	31727483	31727883	401	*	7.37664	6.77575	7.79958	-1.02382	0.0021668	0.132954
chr10	39292719	39293119	401	*	6.11083	6.58728	5.39461	1.19267	0.00218079	0.133613
chr1	66231980	66232380	401	*	5.31718	5.87483	4.39615	1.47868	0.00218328	0.133613
chr14	105431597	105431997	401	*	6.88881	7.33639	6.23647	1.09992	0.00218387	0.133613
chr8	106516513	106516913	401	*	6.57805	7.02204	5.93338	1.08865	0.00218433	0.133613
chr16	96443476	96443876	401	*	5.97541	6.45758	5.24601	1.21156	0.00219403	0.134099
chr11	49237677	49238077	401	*	6.34324	6.79525	5.68136	1.11389	0.00219569	0.134099
chr6	148275045	148275445	401	*	6.21644	6.67313	5.5444	1.12873	0.00220657	0.134513
chr13	113706064	113706464	401	*	5.13696	5.70912	4.17468	1.53445	0.00220699	0.134513
chr3	21256122	21256522	401	*	6.47007	6.90861	5.83693	1.07169	0.0022076	0.134513
chr7	28347759	28348159	401	*	6.50269	5.85979	6.94585	-1.08606	0.00221074	0.134564
chr17	29841688	29842088	401	*	6.45731	5.81709	6.8992	-1.08212	0.00221203	0.134564
chr5	143518258	143518658	401	*	7.0144	6.33584	7.47405	-1.13821	0.00221357	0.134564
chr13	19162124	19162524	401	*	5.95473	6.42838	5.24487	1.18351	0.00222338	0.135056
chr4	19953578	19953978	401	*	5.83999	6.35386	5.03439	1.31948	0.00224013	0.135706
chr5	131961876	131962276	401	*	7.17683	7.6368	6.49756	1.13923	0.00224044	0.135706
chr7	29315044	29315444	401	*	7.37619	7.83002	6.71038	1.11964	0.00224229	0.135706
chr14	119043759	119044159	401	*	5.60059	6.12229	4.77528	1.34701	0.00224248	0.135706
chr12	54283618	54284018	401	*	6.95601	7.4193	6.2694	1.1499	0.00224271	0.135706
chr6	138469218	138469618	401	*	6.93324	7.35325	6.33829	1.01496	0.00224865	0.135909
chr7	143414178	143414578	401	*	6.48702	6.92639	5.85212	1.07427	0.00224952	0.135909
chrX	95963410	95963810	401	*	5.96715	6.43743	5.26491	1.17252	0.00225721	0.136182
chr3	87727945	87728345	401	*	5.6398	6.16238	4.81221	1.35017	0.0022575	0.136182
chr8	33448673	33449073	401	*	6.35531	6.80489	5.69869	1.1062	0.00226319	0.136227
chr16	93208755	93209155	401	*	5.32275	5.85472	4.47096	1.38376	0.00226347	0.136227
chr7	88815841	88816241	401	*	5.52665	6.04294	4.71499	1.32795	0.00226573	0.136227
chr16	24165563	24165963	401	*	6.18581	6.66834	5.45558	1.21277	0.002266	0.136227
chr3	9649872	9650272	401	*	5.47484	5.9962	4.65036	1.34584	0.00226732	0.136227
chr5	120495054	120495454	401	*	6.49798	6.9684	5.79542	1.17298	0.00226863	0.136227
chr9	107333955	107334355	401	*	6.69133	7.13624	6.0447	1.09153	0.00227437	0.136317
chr1	65113506	65113906	401	*	6.5958	5.97463	7.0286	-1.05397	0.0022745	0.136317
chr7	88206364	88206764	401	*	6.89379	7.31447	6.29748	1.01699	0.00227638	0.136317
chr15	37644182	37644582	401	*	6.38602	6.85644	5.68346	1.17298	0.00227706	0.136317
chr5	144026877	144027277	401	*	5.89015	6.38573	5.12921	1.25652	0.00227972	0.136373
chr19	47146069	47146469	401	*	5.26025	5.79964	4.38894	1.41069	0.00228694	0.136645
chr15	93005985	93006385	401	*	6.13206	6.62743	5.37161	1.25582	0.00228776	0.136645
chr2	122533412	122533812	401	*	5.67345	6.19746	4.84221	1.35525	0.0022905	0.136692
chr4	96551611	96552011	401	*	6.33249	6.77931	5.68178	1.09753	0.00229202	0.136692
chr13	101995952	101996352	401	*	5.37732	5.90289	4.54208	1.36081	0.0022953	0.136784
chr2	89930250	89930650	401	*	6.26681	6.71468	5.61384	1.10084	0.00230051	0.136903
chr17	31067053	31067453	401	*	5.80507	5.05035	6.29803	-1.24768	0.00230078	0.136903
chr1	180944618	180945018	401	*	6.59713	5.97462	7.03059	-1.05597	0.00231802	0.137782
chr6	145378631	145379031	401	*	6.74063	7.18474	6.09572	1.08902	0.00231905	0.137782
chr8	86686625	86687025	401	*	6.81982	7.27778	6.14499	1.13279	0.00232145	0.137821
chr7	45733470	45733870	401	*	6.82351	7.27273	6.16766	1.10507	0.00232411	0.137875
chr6	99436312	99436712	401	*	6.32232	5.65969	6.77468	-1.115	0.00232978	0.138107
chr14	101804093	101804493	401	*	6.32326	6.78728	5.63505	1.15224	0.00233815	0.138476
chr17	65826247	65826647	401	*	6.46446	6.97077	5.67756	1.29321	0.00233953	0.138476
chr3	27584548	27584948	401	*	6.41329	5.7695	6.85687	-1.08737	0.00234479	0.138683
chr1	72320758	72321158	401	*	5.53773	4.648	6.08398	-1.43597	0.00235008	0.138791
chr16	23844602	23845002	401	*	6.08608	5.36933	6.56276	-1.19344	0.00235176	0.138791
chr1	184357892	184358292	401	*	6.26337	6.74875	5.5265	1.22225	0.00235192	0.138791
chr13	108492925	108493325	401	*	5.93306	6.41815	5.19689	1.22126	0.00235855	0.138897
chr19	10788255	10788655	401	*	5.90243	5.08535	6.42088	-1.33553	0.00235932	0.138897
chr13	98902623	98903023	401	*	6.7748	7.2232	6.12072	1.10247	0.00235963	0.138897
chr2	29778084	29778484	401	*	5.28262	5.82919	4.39204	1.43715	0.00236077	0.138897
chr19	14225038	14225438	401	*	6.14768	6.60849	5.46657	1.14193	0.00236439	0.139006
chr4	16102002	16102402	401	*	6.42782	6.87403	5.77843	1.0956	0.00236616	0.139006
chr15	33516124	33516524	401	*	5.23314	5.77661	4.35089	1.42572	0.00237318	0.139314
chr10	117097287	117097687	401	*	6.08849	5.42269	6.54231	-1.11962	0.00237545	0.139344
chr9	40223612	40224012	401	*	6.88681	7.32366	6.25719	1.06647	0.00237986	0.139358
chr4	48549664	48550064	401	*	5.72536	4.99315	6.20874	-1.21559	0.00238459	0.139358
chr5	101816817	101817217	401	*	8.40091	8.90006	7.63141	1.26865	0.00238515	0.139358
chr16	64647748	64648148	401	*	5.58937	6.0939	4.80682	1.28708	0.0023858	0.139358
chr10	7232135	7232535	401	*	5.79594	6.28281	5.0556	1.22721	0.00238606	0.139358
chr10	92665267	92665667	401	*	6.30361	6.77394	5.60125	1.17269	0.00238665	0.139358
chr9	34986203	34986603	401	*	6.10675	6.58119	5.39512	1.18606	0.00238995	0.139358
chr3	69489604	69490004	401	*	5.31213	5.84115	4.46803	1.37311	0.00239063	0.139358
chr14	94541982	94542382	401	*	6.04877	6.52497	5.3331	1.19188	0.00239164	0.139358
chr6	146702158	146702558	401	*	6.10587	6.56475	5.42903	1.13572	0.00239911	0.13969
chr13	8677192	8677592	401	*	6.66363	7.12508	5.98111	1.14396	0.00241254	0.140368
chr11	102930578	102930978	401	*	5.48208	5.99467	4.67967	1.315	0.00241548	0.140435
chr16	22899311	22899711	401	*	6.27189	6.75143	5.54856	1.20286	0.00242605	0.140946
chr16	93968186	93968586	401	*	5.43912	5.97458	4.57818	1.3964	0.0024332	0.141257
chr2	106825460	106825860	401	*	5.68755	6.18406	4.92437	1.25969	0.00243533	0.141276
chr5	66661623	66662023	401	*	5.52262	6.03697	4.71582	1.32116	0.0024385	0.141356
chr2	131122726	131123126	401	*	5.74645	6.25492	4.95424	1.30068	0.00244859	0.141728
chr17	84073993	84074393	401	*	5.51623	6.02802	4.71582	1.31221	0.00244874	0.141728
chr3	129494104	129494504	401	*	7.27362	7.69219	6.68157	1.01062	0.00245032	0.141728
chr5	105499428	105499828	401	*	5.78794	5.06792	6.26604	-1.19811	0.00245273	0.141763
chr5	8349552	8349952	401	*	5.90432	6.37638	5.19807	1.17831	0.00245834	0.141983
chr4	10510017	10510417	401	*	7.90245	8.35862	7.23153	1.12709	0.00246052	0.142004
chr10	30883031	30883431	401	*	5.36597	5.89961	4.50981	1.3898	0.00246434	0.142037
chr3	105977449	105977849	401	*	5.1894	5.73317	4.30636	1.42681	0.00246471	0.142037
chr10	78154203	78154603	401	*	7.27457	7.73735	6.58909	1.14826	0.00247094	0.142292
chr12	12294750	12295150	401	*	5.56999	4.81012	6.06512	-1.255	0.00247508	0.142427
chr8	18619107	18619507	401	*	7.35494	6.07524	8.02226	-1.94702	0.00247838	0.142512
chr13	20256581	20256981	401	*	6.49158	6.96686	5.77804	1.18882	0.0024932	0.143259
chr4	119828376	119828776	401	*	6.60929	7.05254	5.96618	1.08636	0.00249805	0.143434
chr14	33232025	33232425	401	*	7.7896	8.28216	7.03587	1.24629	0.00250586	0.14367
chr18	11915499	11915899	401	*	5.77595	5.01448	6.27175	-1.25727	0.00250748	0.14367
chr6	49208347	49208747	401	*	5.90474	6.40434	5.13414	1.2702	0.00250764	0.14367
chr19	45587450	45587850	401	*	6.33907	6.78818	5.68346	1.10472	0.00251353	0.143902
chr15	57583772	57584172	401	*	6.78339	7.21401	6.16676	1.04725	0.00251562	0.143917
chr1	170035594	170035994	401	*	5.40826	5.93041	4.5818	1.34861	0.00252471	0.144332
chr18	84600561	84600961	401	*	5.21105	4.35501	5.74464	-1.38964	0.00253702	0.144931
chr10	63047708	63048108	401	*	5.15318	5.69972	4.26266	1.43706	0.00254646	0.145364
chr17	26463671	26464071	401	*	6.94429	7.36752	6.34282	1.02469	0.00255615	0.145764
chr8	80656573	80656973	401	*	5.36973	5.89307	4.54022	1.35284	0.00255716	0.145764
chr9	64925723	64926123	401	*	6.01701	5.33581	6.47786	-1.14205	0.00256146	0.145903
chr10	59564592	59564992	401	*	7.8648	7.2304	8.30394	-1.07354	0.00256344	0.14591
chr9	44213491	44213891	401	*	5.21537	5.7659	4.31399	1.45191	0.00256564	0.14593
chr10	118697888	118698288	401	*	5.43178	5.95109	4.61251	1.33857	0.00257134	0.146149
chr7	99785521	99785921	401	*	5.49814	6.01747	4.67883	1.33865	0.00257885	0.146387
chr2	16483906	16484306	401	*	6.77463	7.2343	6.09604	1.13826	0.00257926	0.146387
chr1	71594257	71594657	401	*	6.15298	6.60748	5.4857	1.12179	0.0025842	0.146556
chr1	166793050	166793450	401	*	7.08542	7.53186	6.43554	1.09632	0.002587	0.146556
chr10	111430001	111430401	401	*	5.93565	6.4101	5.22398	1.18612	0.00258839	0.146556
chr5	118404358	118404758	401	*	7.07725	6.43747	7.51893	-1.08147	0.00258968	0.146556
chr7	99674780	99675180	401	*	8.90746	9.3977	8.1592	1.2385	0.00259708	0.146781
chr8	11283224	11283624	401	*	5.88836	6.40089	5.08608	1.31481	0.00259813	0.146781
chr3	101497617	101498017	401	*	6.19523	6.64996	5.52744	1.12252	0.00260045	0.146781
chr13	54918928	54919328	401	*	7.36812	7.78551	6.77843	1.00708	0.00260112	0.146781
chr14	63413507	63413907	401	*	8.06434	8.48868	7.46059	1.02809	0.00260757	0.147029
chr2	49379490	49379890	401	*	5.26362	5.80311	4.39204	1.41107	0.00260926	0.147029
chr9	118883167	118883567	401	*	5.82221	6.30891	5.08226	1.22666	0.00261972	0.147513
chr16	96326065	96326465	401	*	5.15621	5.70346	4.26379	1.43967	0.00262646	0.147786
chr1	70279315	70279715	401	*	5.37681	5.90292	4.54022	1.36269	0.00262952	0.147834
chr8	46869393	46869793	401	*	7.57923	7.99967	6.9834	1.01627	0.00263107	0.147834
chr18	68794542	68794942	401	*	6.23629	6.69313	5.5639	1.12922	0.00263523	0.147956
chr19	17256358	17256758	401	*	5.47356	5.98237	4.68051	1.30186	0.00263699	0.147956
chr14	17081896	17082296	401	*	6.74192	7.16988	6.13075	1.03913	0.00263914	0.147961
chr14	17927452	17927852	401	*	5.30377	5.82916	4.46901	1.36015	0.00264154	0.147961
chr8	71603043	71603443	401	*	7.0884	6.4786	7.5157	-1.0371	0.00264305	0.147961
chr2	51509606	51510006	401	*	5.97878	6.44419	5.28745	1.15675	0.00264461	0.147961
chr6	99470862	99471262	401	*	5.07165	4.11665	5.64129	-1.52465	0.00265213	0.148231
chr11	29774720	29775120	401	*	6.92871	7.38869	6.24943	1.13926	0.0026532	0.148231
chr10	76744183	76744583	401	*	5.79169	6.28657	5.03241	1.25417	0.00265784	0.148385
chr4	19328328	19328728	401	*	7.00404	7.44978	6.35565	1.09413	0.00266322	0.148579
chr4	135098045	135098445	401	*	7.92014	8.38401	7.23225	1.15175	0.0026654	0.148596
chr13	46488404	46488804	401	*	5.29806	5.83432	4.43504	1.39928	0.00267359	0.148872
chr9	8676597	8676997	401	*	4.98482	5.5554	4.02711	1.52829	0.002675	0.148872
chr12	111323415	111323815	401	*	7.15171	7.61047	6.4751	1.13538	0.00267604	0.148872
chr11	106167447	106167847	401	*	6.2098	5.54496	6.66317	-1.11821	0.00267899	0.148931
chr10	24641405	24641805	401	*	6.89353	7.33885	6.24601	1.09284	0.00268205	0.148996
chr14	16563916	16564316	401	*	6.74839	7.19075	6.10718	1.08357	0.0026866	0.149143
chr11	19333938	19334338	401	*	5.71942	6.20675	4.97803	1.22872	0.00269209	0.149343
chr7	65072441	65072841	401	*	5.27285	5.80137	4.43003	1.37134	0.00270246	0.149812
chr14	32721433	32721833	401	*	5.67252	6.16512	4.91866	1.24645	0.00270725	0.149972
chr9	118405389	118405789	401	*	5.96047	6.46314	5.18244	1.2807	0.00271619	0.150361
chr7	101621868	101622268	401	*	5.1729	5.72584	4.26491	1.46093	0.00272138	0.150491
chrX	40001702	40002102	401	*	6.41687	6.90131	5.6822	1.21911	0.00272236	0.150491
chr1	13574112	13574512	401	*	7.06621	6.37288	7.53252	-1.15964	0.00272784	0.150573
chr7	126625375	126625775	401	*	6.80021	6.13903	7.2519	-1.11287	0.00272823	0.150573
chr19	29241531	29241931	401	*	5.3265	4.35985	5.90018	-1.54033	0.00272959	0.150573
chr12	77786705	77787105	401	*	7.61293	8.02691	7.03009	0.996817	0.00273413	0.150718
chr11	89079200	89079600	401	*	6.90507	7.35445	6.24886	1.10559	0.00273852	0.150854
chr1	81280933	81281333	401	*	6.35609	6.79171	5.72908	1.06263	0.00274083	0.150876
chr7	110787267	110787667	401	*	5.41058	5.93363	4.5818	1.35184	0.0027443	0.150903
chr8	122484774	122485174	401	*	7.18304	6.60043	7.5969	-0.996477	0.00274516	0.150903
chr3	65319623	65320023	401	*	5.6561	4.86813	6.16284	-1.29471	0.0027493	0.151025
chr9	96369592	96369992	401	*	6.46124	6.9487	5.71951	1.22919	0.00275403	0.151179
chr19	43200889	43201289	401	*	5.98864	6.47527	5.24886	1.22641	0.00275646	0.151207
chr17	84135262	84135662	401	*	6.67503	7.11805	6.03241	1.08565	0.00276507	0.151435
chr2	32189244	32189644	401	*	6.18444	5.46981	6.66018	-1.19037	0.00276692	0.151435
chr13	108404434	108404834	401	*	7.84188	8.28626	7.19639	1.08987	0.00276769	0.151435
chr11	95800505	95800905	401	*	5.65327	6.18141	4.81144	1.36996	0.00276831	0.151435
chr9	95827179	95827579	401	*	5.42132	5.93682	4.61163	1.32519	0.00277321	0.151597
chr2	167358565	167358965	401	*	6.11697	5.45649	6.56833	-1.11184	0.00278526	0.15215
chr17	6746840	6747240	401	*	6.9905	6.40201	7.40729	-1.00528	0.00279654	0.152661
chr3	152402280	152402680	401	*	5.10073	4.21469	5.64562	-1.43093	0.0028014	0.15282
chr4	58330839	58331239	401	*	5.33408	4.52179	5.85063	-1.32884	0.00280734	0.153002
chr11	23570101	23570501	401	*	6.77268	7.19346	6.17617	1.01729	0.00281009	0.153002
chr6	147278294	147278694	401	*	5.2304	5.77127	4.35513	1.41614	0.00281166	0.153002
chr1	62771789	62772189	401	*	5.06915	5.65186	4.07586	1.576	0.00281252	0.153002
chr5	149514296	149514696	401	*	5.14444	5.68648	4.26604	1.42044	0.00282124	0.153371
chrX	57935641	57936041	401	*	5.07271	5.62245	4.17348	1.44897	0.0028283	0.153569
chr3	131698088	131698488	401	*	5.75511	5.04144	6.23044	-1.189	0.00282879	0.153569
chr6	83689353	83689753	401	*	6.79222	7.20607	6.20962	0.996455	0.002832	0.153577
chr3	127862458	127862858	401	*	5.53164	6.037	4.74706	1.28994	0.00283284	0.153577
chr4	120011824	120012224	401	*	7.84619	8.29996	7.1805	1.11945	0.00283531	0.153605
chr6	50228476	50228876	401	*	6.5666	7.02127	5.89895	1.12232	0.00283967	0.153735
chr9	107825281	107825681	401	*	6.35866	6.80315	5.71293	1.09022	0.00284467	0.15377
chr12	41031107	41031507	401	*	7.32068	7.7419	6.72328	1.01862	0.00284701	0.15377
chr4	101187341	101187741	401	*	6.17433	6.62046	5.5251	1.09536	0.00285077	0.15377
chr4	120009827	120010227	401	*	6.81063	7.24851	6.17886	1.06964	0.0028522	0.15377
chr1	160831079	160831479	401	*	7.18946	7.61549	6.58225	1.03324	0.00285482	0.15377
chr4	98020813	98021213	401	*	5.96972	6.44868	5.24772	1.20096	0.00285621	0.15377
chr9	122455836	122456236	401	*	5.88178	6.36458	5.15091	1.21368	0.00285634	0.15377
chr4	55586220	55586620	401	*	5.34153	5.86648	4.50791	1.35857	0.00285656	0.15377
chr10	8176501	8176901	401	*	7.07859	7.53977	6.39666	1.14311	0.00285791	0.15377
chr7	137485997	137486397	401	*	4.96062	5.52177	4.02976	1.49201	0.00287683	0.154603
chr15	94478746	94479146	401	*	6.77508	7.20875	6.15212	1.05663	0.00287836	0.154603
chr16	22618733	22619133	401	*	6.42661	5.81187	6.85631	-1.04444	0.00287929	0.154603
chr19	58358046	58358446	401	*	6.80697	7.23819	6.18909	1.0491	0.00288387	0.154648
chr13	54524283	54524683	401	*	6.26727	6.7596	5.51407	1.24552	0.00288584	0.154648
chr14	84934096	84934496	401	*	6.71894	7.17058	6.05787	1.11271	0.00288603	0.154648
chr13	30686021	30686421	401	*	5.81775	6.29281	5.10467	1.18815	0.0029014	0.155366
chr16	44993290	44993690	401	*	5.2052	5.76772	4.27052	1.49719	0.00291488	0.155982
chr19	47190715	47191115	401	*	5.4027	5.93522	4.54949	1.38573	0.00291757	0.15602
chr11	44140602	44141002	401	*	6.25904	6.70348	5.6134	1.09009	0.00292198	0.156061
chr18	6310110	6310510	401	*	7.76564	8.19647	7.14856	1.0479	0.00292231	0.156061
chr5	97933587	97933987	401	*	5.11459	5.66351	4.2176	1.44591	0.00292972	0.15635
chr12	77504890	77505290	401	*	5.39878	5.9479	4.50124	1.44666	0.00293583	0.15657
chr6	146530909	146531309	401	*	6.79359	7.20741	6.21108	0.996327	0.00293962	0.156593
chr9	54469359	54469759	401	*	6.5963	5.95898	7.03682	-1.07784	0.00294024	0.156593
chr16	48627298	48627698	401	*	6.37397	6.81011	5.74585	1.06426	0.00294277	0.156622
chr10	78232498	78232898	401	*	7.00555	7.45648	6.34601	1.11046	0.00294824	0.156722
chr1	191055288	191055688	401	*	6.29414	6.7677	5.5845	1.18319	0.00294863	0.156722
chr3	84125866	84126266	401	*	7.04627	7.47475	6.43404	1.04071	0.00295377	0.156889
chr6	136672476	136672876	401	*	5.69853	6.2252	4.86048	1.36472	0.00296208	0.157224
chr8	119784220	119784620	401	*	7.55736	7.96329	6.99046	0.972834	0.00296545	0.157297
chr4	97927048	97927448	401	*	5.48216	6.00539	4.65294	1.35245	0.00296756	0.157303
chr18	14331504	14331904	401	*	6.17952	6.62938	5.52228	1.1071	0.00297551	0.157618
chr6	103183363	103183763	401	*	6.54553	6.9785	5.92402	1.05449	0.00297988	0.157732
chr1	86632936	86633336	401	*	5.79345	6.28908	5.03241	1.25668	0.00298168	0.157732
chr14	33521468	33521868	401	*	8.26442	8.74464	7.53955	1.20508	0.0029842	0.157732
chr3	146047797	146048197	401	*	6.51107	6.98624	5.79775	1.18848	0.00298569	0.157732
chr7	134519354	134519754	401	*	5.54848	6.04883	4.77606	1.27277	0.00299097	0.157905
chr5	127491668	127492068	401	*	5.85562	5.11948	6.34069	-1.22121	0.00300215	0.158389
chr13	81050908	81051308	401	*	6.34989	6.78906	5.71541	1.07365	0.00300713	0.158546
chr9	117560043	117560443	401	*	5.02532	5.59438	4.07201	1.52237	0.00302044	0.159123
chr6	32122612	32123012	401	*	6.36303	6.80137	5.7303	1.07107	0.00302213	0.159123
chr10	95396490	95396890	401	*	5.23509	5.7641	4.39101	1.3731	0.00302875	0.159365
chr4	137077199	137077599	401	*	5.74936	6.28025	4.9004	1.37985	0.00303622	0.159651
chr9	57992852	57993252	401	*	8.63405	9.11135	7.91588	1.19547	0.00304588	0.160052
chr4	154699239	154699639	401	*	6.57129	7.01601	5.92508	1.09092	0.00305091	0.160209
chr12	98995882	98996282	401	*	5.0946	5.66742	4.13044	1.53698	0.00306367	0.160772
chr17	75618514	75618914	401	*	5.55926	6.06502	4.7737	1.29133	0.00306927	0.160959
chr3	54378136	54378536	401	*	6.37188	6.82832	5.70035	1.12797	0.00307184	0.160986
chr18	81539372	81539772	401	*	7.45218	7.86442	6.87278	0.991644	0.0030751	0.161004
chr15	37446594	37446994	401	*	5.71062	6.20809	4.94515	1.26294	0.00307628	0.161004
chr18	55816338	55816738	401	*	5.14915	5.70724	4.22687	1.48038	0.00307984	0.161084
chr3	101407551	101407951	401	*	6.93877	7.38342	6.2927	1.09073	0.0030841	0.161199
chr9	115609972	115610372	401	*	8.11529	8.57404	7.43871	1.13533	0.00308738	0.161263
chr3	98199765	98200165	401	*	7.15877	7.56217	6.59679	0.965381	0.00309717	0.161511
chr11	114945067	114945467	401	*	6.19402	6.6558	5.51076	1.14504	0.00309776	0.161511
chr18	38836769	38837169	401	*	7.14656	7.5817	6.52054	1.06116	0.00309829	0.161511
chr9	25521832	25522232	401	*	5.14982	5.69596	4.26041	1.43555	0.00310241	0.161619
chr10	108139769	108140169	401	*	6.67117	7.11805	6.02033	1.09772	0.00311037	0.161926
chr2	145832359	145832759	401	*	7.1547	6.53873	7.585	-1.04627	0.00311399	0.161964
chr7	67435850	67436250	401	*	6.78776	7.19878	6.21079	0.987994	0.0031152	0.161964
chr6	48785150	48785550	401	*	5.89635	6.40205	5.11094	1.29111	0.0031272	0.16248
chr12	114176220	114176620	401	*	5.61361	6.13763	4.78236	1.35527	0.00313308	0.162678
chr6	71756487	71756887	401	*	5.37141	5.89468	4.54208	1.3526	0.00313787	0.162741
chr8	121157091	121157491	401	*	6.61899	7.0481	6.00547	1.04263	0.00313842	0.162741
chr12	88337013	88337413	401	*	5.8388	6.3126	5.12859	1.18401	0.00314928	0.163196
chr19	16075029	16075429	401	*	5.16509	5.69972	4.30636	1.39336	0.00315938	0.163612
chr6	89265307	89265707	401	*	7.42551	7.82744	6.86642	0.961017	0.00316152	0.163615
chr15	51673513	51673913	401	*	6.83277	7.28094	6.17916	1.10178	0.00316372	0.163621
chr9	73179003	73179403	401	*	6.13048	6.58118	5.47145	1.10973	0.00316796	0.163733
chr7	30599954	30600354	401	*	6.73112	6.10248	7.16751	-1.06503	0.00317638	0.16406
chr12	58530302	58530702	401	*	5.62627	6.16651	4.75268	1.41383	0.00318344	0.164317
chr11	97448569	97448969	401	*	5.29799	4.47858	5.81736	-1.33878	0.00318985	0.164465
chr19	57204133	57204533	401	*	7.27307	7.73684	6.5854	1.15143	0.0031905	0.164465
chr5	106750163	106750563	401	*	7.82614	8.31262	7.08672	1.2259	0.00319492	0.164585
chr10	60658225	60658625	401	*	6.99624	7.42439	6.38471	1.03968	0.00320237	0.164862
chr14	16874862	16875262	401	*	5.21406	5.76412	4.31399	1.45013	0.0032122	0.165211
chr1	73826270	73826670	401	*	6.24594	6.69879	5.58225	1.11654	0.00321337	0.165211
chr2	22790474	22790874	401	*	6.96022	7.39627	6.33229	1.06398	0.00321814	0.165349
chr8	32158027	32158427	401	*	5.23983	5.76947	4.39409	1.37537	0.00322353	0.165517
chr4	103039200	103039600	401	*	6.33662	6.82404	5.595	1.22904	0.00322841	0.16566
chr10	22354194	22354594	401	*	7.15781	6.5596	7.57942	-1.01982	0.00323731	0.165856
chr17	4884084	4884484	401	*	5.90503	6.37636	5.20042	1.17594	0.003238	0.165856
chr17	28773677	28774077	401	*	6.66438	7.09679	6.04405	1.05274	0.00323857	0.165856
chr5	75429272	75429672	401	*	5.72242	6.21073	4.97871	1.23201	0.00326202	0.166931
chr18	42367429	42367829	401	*	5.94828	6.42724	5.22629	1.20095	0.00326602	0.166931
chr3	40705020	40705420	401	*	7.69397	8.12471	7.07708	1.04763	0.00326921	0.166931
chr13	40288653	40289053	401	*	5.95122	6.4408	5.20453	1.23627	0.00326959	0.166931
chr12	85348288	85348688	401	*	8.0482	7.42784	8.48061	-1.05278	0.00327017	0.166931
chr10	13869636	13870036	401	*	5.64761	4.90128	6.13703	-1.23574	0.00327463	0.167051
chr7	141477879	141478279	401	*	7.8977	8.3264	7.28504	1.04136	0.00327717	0.167072
chr5	25181180	25181580	401	*	6.35217	5.73868	6.78126	-1.04258	0.00328604	0.167416
chr7	90236269	90236669	401	*	5.24606	5.79431	4.35089	1.44342	0.00329002	0.16751
chr3	21009672	21010072	401	*	5.90033	6.37168	5.19571	1.17597	0.00330732	0.168282
chr12	25702402	25702802	401	*	6.83176	7.2472	6.24601	1.00118	0.00331304	0.168309
chr4	9115853	9116253	401	*	6.81395	6.18947	7.24835	-1.05888	0.0033131	0.168309
chr12	36792177	36792577	401	*	6.28186	6.72767	5.63331	1.09436	0.0033166	0.168309
chr14	7826240	7826640	401	*	6.71848	7.14109	6.11823	1.02286	0.00331817	0.168309
chr1	120416002	120416402	401	*	6.26903	6.72396	5.60081	1.12315	0.00331855	0.168309
chr13	90545808	90546208	401	*	6.43483	6.87652	5.79503	1.08149	0.00332609	0.168582
chr5	135710866	135711266	401	*	7.23428	6.65775	7.64508	-0.987334	0.00333017	0.16868
chr6	39057143	39057543	401	*	6.80132	7.22908	6.19057	1.03851	0.00333493	0.168705
chr15	5517293	5517693	401	*	6.5924	7.00992	6.00244	1.00748	0.00333615	0.168705
chr11	121022241	121022641	401	*	5.47427	5.98235	4.68304	1.29931	0.00333709	0.168705
chr5	4360696	4361096	401	*	5.64764	6.13899	4.89678	1.24221	0.00334757	0.16896
chr19	31916360	31916760	401	*	5.22739	5.76951	4.34877	1.42074	0.00334847	0.16896
chr18	46541202	46541602	401	*	5.13614	5.67507	4.26604	1.40903	0.00334928	0.16896
chr5	100604063	100604463	401	*	5.95307	6.42499	5.24715	1.17783	0.00335071	0.16896
chr4	7894848	7895248	401	*	5.5255	6.02801	4.74787	1.28015	0.00335783	0.16921
chr8	13041404	13041804	401	*	5.83922	6.32362	5.10467	1.21895	0.00336128	0.169275
chr7	13321431	13321831	401	*	5.80115	6.27904	5.08162	1.19742	0.00338351	0.170286
chr16	10964955	10965355	401	*	6.27211	6.71374	5.63243	1.0813	0.00339254	0.170619
chr17	49079640	49080040	401	*	6.3344	6.77396	5.69911	1.07486	0.00339501	0.170619
chr17	14930688	14931088	401	*	7.77835	8.24173	7.09154	1.15019	0.00339664	0.170619
chr9	50547898	50548298	401	*	5.742	6.21728	5.02844	1.18885	0.00340261	0.170714
chr6	37705626	37706026	401	*	5.63022	4.81365	6.14847	-1.33482	0.00340286	0.170714
chr5	149368121	149368521	401	*	7.25133	7.67793	6.64294	1.03499	0.00340671	0.170798
chr6	116449043	116449443	401	*	5.25704	5.78018	4.42803	1.35216	0.00341204	0.170859
chr1	88102990	88103390	401	*	5.32035	4.4341	5.86531	-1.43121	0.00341228	0.170859
chr15	62823857	62824257	401	*	7.3297	7.75101	6.73213	1.01887	0.00341671	0.170973
chr14	105612775	105613175	401	*	6.51368	6.94793	5.8895	1.05843	0.00342014	0.171035
chr10	54737089	54737489	401	*	5.30485	5.82915	4.47291	1.35624	0.00342595	0.171217
chr7	82710556	82710956	401	*	5.71875	6.19479	5.00345	1.19134	0.0034404	0.171802
chr13	89600497	89600897	401	*	6.26902	6.74692	5.54949	1.19743	0.00344202	0.171802
chr10	86336446	86336846	401	*	5.24984	5.78372	4.39307	1.39065	0.00344716	0.171949
chr18	80636595	80636995	401	*	5.89293	6.35861	5.20101	1.1576	0.00345452	0.17218
chr6	141069893	141070293	401	*	5.02804	5.57809	4.12797	1.45012	0.00345616	0.17218
chr11	24259677	24260077	401	*	6.3157	6.7695	5.64993	1.11957	0.00345971	0.172247
chr18	56070151	56070551	401	*	5.22826	4.42041	5.74303	-1.32261	0.00348245	0.173268
chr10	38659212	38659612	401	*	5.73866	6.21335	5.02645	1.1869	0.00348462	0.173268
chr3	40441125	40441525	401	*	5.01373	5.59241	4.03241	1.56	0.00349106	0.17331
chr8	83736667	83737067	401	*	7.6664	8.08134	7.08162	0.999727	0.00349189	0.17331
chr3	124806920	124807320	401	*	6.11044	6.56888	5.43454	1.13434	0.00349496	0.17331
chr9	42096931	42097331	401	*	6.43498	6.86985	5.80952	1.06033	0.00349508	0.17331
chr15	82974458	82974858	401	*	6.52147	6.96212	5.88388	1.07824	0.00349647	0.17331
chr12	80001713	80002113	401	*	5.59174	6.09535	4.81144	1.28391	0.00351516	0.174127
chr10	41633740	41634140	401	*	5.53085	6.02351	4.77685	1.24666	0.00352031	0.174272
chr13	27307917	27308317	401	*	7.76709	8.20079	7.14408	1.05671	0.0035246	0.174375
chr15	25940427	25940827	401	*	5.57648	4.76773	6.0916	-1.32387	0.00353016	0.17454
chr4	43277146	43277546	401	*	4.96568	5.52817	4.03108	1.49708	0.00353272	0.174557
chr11	86652459	86652859	401	*	6.15652	5.43634	6.6347	-1.19836	0.00354306	0.174958
chr13	32706753	32707153	401	*	5.29105	5.81184	4.46803	1.34381	0.00354874	0.175128
chr1	159014822	159015222	401	*	5.42124	5.92238	4.64691	1.27547	0.00355735	0.175443
chr1	4748113	4748513	401	*	6.77446	7.20146	6.16525	1.03621	0.00356923	0.175919
chr7	66912819	66913219	401	*	5.64879	6.13066	4.92009	1.21057	0.00357318	0.176003
chr15	26353631	26354031	401	*	6.27404	6.73229	5.59858	1.13371	0.00358199	0.176327
chr6	25101773	25102173	401	*	5.549	6.03698	4.80604	1.23094	0.00358758	0.176455
chr13	44249125	44249525	401	*	7.22451	7.65821	6.60147	1.05674	0.00358908	0.176455
chr9	14003151	14003551	401	*	7.39275	7.79348	6.83598	0.957504	0.003594	0.176543
chr1	126206697	126207097	401	*	6.13859	6.60249	5.45064	1.15185	0.00359657	0.176543
chr1	181644972	181645372	401	*	5.06625	5.6145	4.17108	1.44342	0.00360085	0.176543
chr1	164975398	164975798	401	*	5.93365	6.42614	5.18006	1.24608	0.00360209	0.176543
chr7	28565452	28565852	401	*	7.10409	7.52388	6.50957	1.01431	0.0036021	0.176543
chr17	56744443	56744843	401	*	6.50872	6.94399	5.88241	1.06158	0.0036108	0.176753
chr2	167968228	167968628	401	*	5.71052	6.20678	4.94795	1.25883	0.00361088	0.176753
chr3	52797669	52798069	401	*	5.33825	5.84794	4.54301	1.30493	0.00361349	0.176771
chr5	122586337	122586737	401	*	5.42957	5.95896	4.5845	1.37445	0.00362866	0.177369
chr14	47138842	47139242	401	*	7.15815	7.56887	6.5818	0.987069	0.00363022	0.177369
chr6	99901589	99901989	401	*	6.82888	7.23752	6.25663	0.980892	0.00363352	0.17742
chr6	48725488	48725888	401	*	6.29676	6.74236	5.64864	1.09372	0.00364647	0.177876
chr13	95943883	95944283	401	*	5.49374	5.99772	4.71252	1.2852	0.0036493	0.177876
chr7	83526858	83527258	401	*	6.29334	6.72211	5.68051	1.0416	0.00364963	0.177876
chr4	82224226	82224626	401	*	6.34508	6.79085	5.69661	1.09424	0.00365335	0.177947
chr1	43254131	43254531	401	*	5.87098	6.33701	5.17827	1.15875	0.00366084	0.178201
chr13	101276956	101277356	401	*	5.70545	6.18677	4.97803	1.20874	0.0036683	0.178454
chr6	66414831	66415231	401	*	6.09664	6.56684	5.39461	1.17223	0.00367508	0.178673
chr9	22649595	22649995	401	*	6.36487	6.78993	5.75964	1.03029	0.0036779	0.1787
chr2	157991021	157991421	401	*	5.10256	4.26638	5.62851	-1.36213	0.00368368	0.17887
chr16	17177638	17178038	401	*	5.54452	4.782	6.04077	-1.25877	0.00369876	0.179365
chr9	40625636	40626036	401	*	5.3239	5.84116	4.50981	1.33135	0.0036996	0.179365
chr5	134788366	134788766	401	*	5.09518	5.63431	4.22455	1.40975	0.00370072	0.179365
chr14	115407273	115407673	401	*	4.99312	5.5471	4.08226	1.46485	0.00370311	0.179371
chr1	53791302	53791702	401	*	7.04967	7.47035	6.45336	1.01699	0.00371775	0.179969
chr6	93274149	93274549	401	*	5.94625	6.43521	5.20101	1.2342	0.00372055	0.179993
chr18	39026394	39026794	401	*	5.79349	5.06795	6.27399	-1.20604	0.0037289	0.180239
chr13	90101503	90101903	401	*	5.85408	6.31385	5.17528	1.13857	0.0037302	0.180239
chr8	90391481	90391881	401	*	5.51556	6.01597	4.74303	1.27294	0.00373469	0.180345
chr9	76934793	76935193	401	*	6.82218	7.22843	6.25465	0.973785	0.00374587	0.180774
chr8	12933693	12934093	401	*	5.30836	5.82055	4.50696	1.31359	0.00374969	0.180774
chr19	60182893	60183293	401	*	6.25455	6.71094	5.58315	1.12779	0.00375048	0.180774
chr9	95451882	95452282	401	*	5.02305	5.56991	4.13168	1.43823	0.00375728	0.180991
chr15	59520495	59520895	401	*	5.97988	5.31877	6.43154	-1.11277	0.00376044	0.181033
chr12	75837487	75837887	401	*	6.33323	6.80835	5.62001	1.18835	0.00376331	0.18105
chr10	39645755	39646155	401	*	6.8115	7.27018	6.13506	1.13512	0.0037654	0.18105
chr4	83055449	83055849	401	*	6.88464	7.30398	6.29104	1.01294	0.0037796	0.181439
chr9	114541378	114541778	401	*	6.56421	5.8632	7.03396	-1.17076	0.00378052	0.181439
chr12	79201879	79202279	401	*	5.45344	5.96526	4.65294	1.31231	0.00378156	0.181439
chr6	126811482	126811882	401	*	6.22199	6.66451	5.58044	1.08406	0.0037852	0.181439
chr4	33347049	33347449	401	*	5.65979	4.88815	6.15982	-1.27167	0.00378592	0.181439
chr17	78436770	78437170	401	*	5.2758	5.80314	4.43604	1.3671	0.00378888	0.181439
chr5	8937977	8938377	401	*	5.57252	6.05769	4.83617	1.22152	0.00378972	0.181439
chr18	65331690	65332090	401	*	5.66561	6.14177	4.95005	1.19172	0.00379409	0.181439
chr7	114915568	114915968	401	*	5.64379	6.12225	4.92295	1.19931	0.00379426	0.181439
chr10	124706647	124707047	401	*	6.6801	7.13067	6.02133	1.10933	0.00379718	0.181469
chr1	135776516	135776916	401	*	5.78385	6.28528	5.00883	1.27645	0.00380229	0.181531
chr8	121333114	121333514	401	*	6.0713	6.52391	5.40811	1.11581	0.0038048	0.181531
chr13	81691626	81692026	401	*	6.96295	7.39916	6.3347	1.06445	0.0038054	0.181531
chr9	69672898	69673298	401	*	6.81438	7.21664	6.25465	0.961997	0.00380944	0.181613
chr13	32417910	32418310	401	*	6.04095	6.49711	5.37004	1.12707	0.00381418	0.181654
chr1	90949319	90949719	401	*	7.3484	7.80751	6.67104	1.13647	0.0038153	0.181654
chr8	111562460	111562860	401	*	4.96294	4.07665	5.50791	-1.43126	0.00381721	0.181654
chr16	5011303	5011703	401	*	6.67709	7.09318	6.09002	1.00316	0.0038315	0.182223
chr6	88166055	88166455	401	*	7.02207	6.41357	7.44874	-1.03517	0.00384038	0.182535
chr1	66672781	66673181	401	*	6.34003	6.78997	5.68262	1.10735	0.00384517	0.182585
chrX	59951223	59951623	401	*	6.58435	7.034	5.92757	1.10643	0.00384606	0.182585
chr17	34937935	34938335	401	*	6.02829	5.37638	6.47568	-1.0993	0.0038503	0.18261
chr12	41438476	41438876	401	*	6.20283	6.64411	5.5639	1.08021	0.00385131	0.18261
chr19	3880434	3880834	401	*	5.73391	5.00235	6.21702	-1.21467	0.00385356	0.18261
chr2	58840010	58840410	401	*	5.38719	5.88812	4.6134	1.27472	0.00385848	0.182733
chr1	136331621	136332021	401	*	5.87967	6.34905	5.17946	1.16959	0.00386184	0.182782
chr13	37148633	37149033	401	*	5.6783	6.15968	4.95075	1.20893	0.00387971	0.183474
chr1	63047998	63048398	401	*	7.28281	7.73135	6.62842	1.10293	0.00388112	0.183474
chr1	171629475	171629875	401	*	6.09483	6.53976	5.44817	1.09159	0.00388543	0.183567
chr6	86196960	86197360	401	*	5.90271	6.38222	5.17946	1.20276	0.00389272	0.183639
chr8	26855265	26855665	401	*	6.15866	6.6055	5.50791	1.09759	0.00389276	0.183639
chr18	73988787	73989187	401	*	6.40649	6.83516	5.79386	1.0413	0.00389394	0.183639
chr6	54809792	54810192	401	*	7.20498	7.63382	6.592	1.04182	0.0038967	0.183658
chr15	6411323	6411723	401	*	5.55909	4.77131	6.06576	-1.29445	0.00391234	0.184285
chr10	4356610	4357010	401	*	6.32177	6.79262	5.61825	1.17437	0.00392505	0.184757
chr6	73221561	73221961	401	*	5.73956	5.03849	6.20933	-1.17083	0.00393018	0.184757
chr2	156814409	156814809	401	*	7.30071	7.71935	6.70852	1.01083	0.00393363	0.184757
chr11	16944464	16944864	401	*	5.44517	5.9416	4.6822	1.2594	0.00393368	0.184757
chr2	118911361	118911761	401	*	5.22937	5.76945	4.35618	1.41327	0.00393409	0.184757
chr4	149570498	149570898	401	*	6.34295	6.77842	5.71623	1.06219	0.00395046	0.185415
chr11	63066245	63066645	401	*	6.1491	6.60945	5.46901	1.14045	0.00395928	0.185718
chr13	103226445	103226845	401	*	6.07813	6.55753	5.35513	1.20241	0.00396751	0.185938
chr2	132599158	132599558	401	*	5.52303	4.74964	6.02379	-1.27415	0.00397056	0.185938
chr15	9890101	9890501	401	*	5.117	5.64995	4.26266	1.38729	0.0039719	0.185938
chr16	44404871	44405271	401	*	5.58752	6.08099	4.83162	1.24937	0.00397342	0.185938
chr15	64067497	64067897	401	*	6.25086	5.53664	6.72643	-1.18979	0.00397683	0.185987
chr13	111933541	111933941	401	*	6.37861	5.6655	6.85369	-1.18819	0.00399056	0.186518
chr3	81788911	81789311	401	*	7.17482	7.57658	6.61605	0.960533	0.00399589	0.186575
chr12	68092057	68092457	401	*	5.26593	5.80667	4.39101	1.41567	0.00399972	0.186575
chr17	83720417	83720817	401	*	6.5408	6.9582	5.9511	1.0071	0.0040004	0.186575
chr18	24918833	24919233	401	*	5.48056	5.97773	4.71582	1.26191	0.00400128	0.186575
chr4	138130215	138130615	401	*	6.71381	7.12225	6.14194	0.980318	0.0040116	0.186946
chr10	3148152	3148552	401	*	5.65587	6.15007	4.89823	1.25185	0.00401592	0.187036
chr16	57585620	57586020	401	*	5.03775	5.57401	4.17468	1.39934	0.00401883	0.187049
chr3	19177834	19178234	401	*	5.59351	6.10959	4.78236	1.32723	0.0040236	0.187049
chr3	41177192	41177592	401	*	5.93156	6.40319	5.22629	1.17691	0.0040256	0.187049
chr13	84152736	84153136	401	*	5.47239	5.96683	4.71417	1.25266	0.00402571	0.187049
chr4	55811638	55812038	401	*	6.27351	6.71745	5.62894	1.0885	0.00402939	0.18711
chr12	100313240	100313640	401	*	7.54122	7.99354	6.87867	1.11487	0.00403555	0.187245
chr18	52750764	52751164	401	*	6.09248	6.5429	5.43404	1.10886	0.00403707	0.187245
chr9	71401637	71402037	401	*	7.04765	7.45368	6.48053	0.973152	0.00404548	0.187337
chr1	135598447	135598847	401	*	5.20587	5.73865	4.35195	1.3867	0.00404573	0.187337
chr17	45867204	45867604	401	*	7.55241	7.94953	7.00261	0.946925	0.00404619	0.187337
chr11	95157884	95158284	401	*	7.84763	8.26511	7.25776	1.00736	0.00405316	0.187549
chr4	65403172	65403572	401	*	6.94885	7.57765	5.80875	1.7689	0.00406074	0.187789
chr6	112953905	112954305	401	*	7.79303	8.21798	7.18805	1.02993	0.00406652	0.187801
chr12	16124902	16125302	401	*	5.76051	6.23169	5.05625	1.17544	0.00406891	0.187801
chr13	113435114	113435514	401	*	5.53631	4.78908	6.02612	-1.23704	0.00407173	0.187801
chr17	5406604	5407004	401	*	7.64461	8.06975	7.03922	1.03052	0.00407288	0.187801
chr12	52422749	52423149	401	*	6.81092	7.2271	6.22369	1.00341	0.00407631	0.187801
chr18	11230927	11231327	401	*	5.37991	5.91919	4.50886	1.41034	0.00407752	0.187801
chr19	21585904	21586304	401	*	5.21197	5.73317	4.38791	1.34526	0.0040796	0.187801
chr5	36113685	36114085	401	*	5.59353	6.07663	4.86197	1.21466	0.00408224	0.187801
chr2	128537372	128537772	401	*	6.03744	6.49927	5.35407	1.14521	0.00408561	0.187801
chr2	169633540	169633940	401	*	5.31682	5.83088	4.51076	1.32012	0.00408633	0.187801
chr7	101094712	101095112	401	*	6.68562	7.09321	6.11543	0.977775	0.00408725	0.187801
chr3	137554451	137554851	401	*	5.68655	6.17057	4.95285	1.21773	0.00409031	0.187832
chr11	50576692	50577092	401	*	6.24699	6.6997	5.5836	1.1161	0.0041037	0.188337
chr9	118582733	118583133	401	*	7.83214	8.30801	7.11724	1.19077	0.0041117	0.188416
chr11	103688585	103688985	401	*	6.27239	6.69971	5.66253	1.03718	0.00411226	0.188416
chr14	86233337	86233737	401	*	6.85476	7.26131	6.28662	0.97469	0.00411262	0.188416
chr3	126952663	126953063	401	*	5.17285	5.69406	4.34877	1.34528	0.00412531	0.188888
chr11	109738153	109738553	401	*	5.7188	6.22644	4.92864	1.2978	0.00413519	0.18923
chr6	94187079	94187479	401	*	8.22132	8.6924	7.51731	1.17509	0.00415301	0.189935
chr6	94021547	94021947	401	*	6.58078	7.02876	5.92757	1.10119	0.00416184	0.190125
chr5	36979626	36980026	401	*	8.16624	8.60674	7.52896	1.07778	0.004162	0.190125
chr5	137440475	137440875	401	*	6.08686	6.52709	5.45015	1.07695	0.00417398	0.190562
chr13	32603906	32604306	401	*	5.34066	5.8798	4.46998	1.40981	0.00418444	0.190928
chr2	32029551	32029951	401	*	5.97963	6.47202	5.22629	1.24573	0.00418796	0.190978
chr6	124637131	124637531	401	*	7.66481	7.02881	8.1047	-1.07589	0.00419063	0.190989
chr2	168359216	168359616	401	*	5.27347	5.78727	4.46803	1.31924	0.00419852	0.191141
chr11	114934235	114934635	401	*	6.99149	7.38459	6.44941	0.935189	0.00419881	0.191141
chr8	13516587	13516987	401	*	5.59621	6.07951	4.8642	1.21532	0.00420785	0.191441
chr6	83738599	83738999	401	*	7.23676	7.68792	6.57673	1.11118	0.00421189	0.191515
chr6	66217546	66217946	401	*	7.0882	7.51434	6.48077	1.03357	0.00421664	0.191542
chr13	23910104	23910504	401	*	6.21001	6.67791	5.51313	1.16479	0.00421737	0.191542
chr6	3612321	3612721	401	*	5.5914	6.0723	4.86494	1.20736	0.00423089	0.191637
chr6	58710387	58710787	401	*	6.31872	6.74325	5.71458	1.02867	0.00423098	0.191637
chr9	14559527	14559927	401	*	5.73526	6.21731	5.00615	1.21117	0.00423139	0.191637
chr1	4490447	4490847	401	*	8.13775	8.58477	7.48662	1.09816	0.00423458	0.191637
chr10	84852394	84852794	401	*	5.20616	5.73865	4.35301	1.38564	0.00423804	0.191637
chr10	39589747	39590147	401	*	6.2794	6.7091	5.66466	1.04444	0.00424419	0.191637
chr5	134613697	134614097	401	*	6.51641	6.94794	5.89786	1.05008	0.00424618	0.191637
chr18	64978109	64978509	401	*	5.55523	6.04587	4.80604	1.23982	0.00424711	0.191637
chr7	132447543	132447943	401	*	5.37991	5.87819	4.61251	1.26568	0.00424715	0.191637
chr5	144936005	144936405	401	*	5.54341	6.02802	4.80836	1.21966	0.00424735	0.191637
chr6	88826551	88826951	401	*	6.75931	7.1834	6.15607	1.02733	0.00424815	0.191637
chr1	86415124	86415524	401	*	6.85652	7.26894	6.27678	0.992157	0.0042487	0.191637
chr17	13573040	13573440	401	*	5.16859	5.70537	4.30417	1.4012	0.00426031	0.192051
chr4	70542431	70542831	401	*	6.69416	7.16449	5.99182	1.17267	0.00426759	0.192269
chr17	73230596	73230996	401	*	5.63063	6.12789	4.86568	1.26221	0.00427571	0.192517
chr15	36965753	36966153	401	*	7.61955	8.05732	6.98801	1.06932	0.00427799	0.192517
chr2	118413232	118413632	401	*	5.28128	5.8119	4.43304	1.37886	0.00429685	0.193255
chr7	65697603	65698003	401	*	5.5973	6.09106	4.8407	1.25036	0.00430977	0.193709
chr6	56534657	56535057	401	*	5.65261	6.12366	4.94865	1.175	0.00431364	0.193709
chr1	152594265	152594665	401	*	6.66152	7.08676	6.05592	1.03084	0.00431567	0.193709
chr9	124146287	124146687	401	*	5.59171	4.80316	6.09869	-1.29552	0.00431882	0.193709
chr13	98691962	98692362	401	*	6.58163	6.99926	5.99148	1.00778	0.00431983	0.193709
chr12	118128133	118128533	401	*	5.48814	6.01604	4.64691	1.36912	0.00432172	0.193709
chr13	32495025	32495425	401	*	6.4206	6.8623	5.78079	1.08151	0.00433218	0.19396
chr6	60948163	60948563	401	*	6.24602	6.71377	5.54949	1.16428	0.00433226	0.19396
chr18	61364907	61365307	401	*	6.06971	6.51111	5.43053	1.08057	0.0043398	0.194188
chr6	100206729	100207129	401	*	7.08611	7.50198	6.49948	1.0025	0.00434569	0.194281
chr9	110162235	110162635	401	*	5.97531	6.42041	5.32826	1.09215	0.00434682	0.194281
chr8	87071239	87071639	401	*	6.09888	6.54501	5.44965	1.09536	0.00435334	0.194462
chr2	156702860	156703260	401	*	5.62565	6.12082	4.86568	1.25514	0.00435954	0.194628
chr7	132565790	132566190	401	*	6.51452	6.94638	5.89532	1.05106	0.00436808	0.194899
chr8	68168206	68168606	401	*	5.80812	6.26765	5.12983	1.13782	0.00437396	0.194922
chr12	25430977	25431377	401	*	6.38637	6.82051	5.76243	1.05808	0.00437433	0.194922
chrX	13500197	13500597	401	*	5.90753	6.38809	5.18184	1.20625	0.0043762	0.194922
chr6	23637072	23637472	401	*	5.07778	5.61251	4.21876	1.39374	0.00437852	0.194922
chr1	119641018	119641418	401	*	7.18779	7.62889	6.54926	1.07963	0.00438748	0.195169
chr5	149520839	149521239	401	*	6.05017	6.49926	5.39461	1.10465	0.00439068	0.195169
chr2	6896882	6897282	401	*	8.51675	8.98511	7.81885	1.16625	0.00439321	0.195169
chr1	69828873	69829273	401	*	5.16448	5.69596	4.31399	1.38197	0.00439398	0.195169
chr9	85391287	85391687	401	*	5.65402	6.12507	4.95005	1.17501	0.00441223	0.19586
chr2	110080535	110080935	401	*	6.07732	6.51324	5.44965	1.06359	0.00441453	0.19586
chr6	128789712	128790112	401	*	6.92396	7.34247	6.33202	1.01044	0.00442183	0.195969
chr6	72581641	72582041	401	*	5.88291	6.37285	5.13537	1.23747	0.00442195	0.195969
chr5	149430943	149431343	401	*	5.51635	6.00387	4.77449	1.22938	0.00442673	0.195973
chr7	82552039	82552439	401	*	7.57656	8.01297	6.94788	1.06509	0.00442703	0.195973
chr19	49440476	49440876	401	*	6.42057	6.84201	5.82271	1.0193	0.00443675	0.196292
chr19	32939637	32940037	401	*	6.79282	7.21599	6.19146	1.02453	0.00445674	0.197066
chr11	75559823	75560223	401	*	6.20026	6.6412	5.56208	1.07912	0.00446537	0.197296
chr6	47621008	47621408	401	*	6.05539	5.37876	6.51417	-1.1354	0.00447392	0.197296
chr8	89663937	89664337	401	*	6.00118	6.44756	5.35142	1.09614	0.00447557	0.197296
chr4	155345168	155345568	401	*	6.8473	7.25492	6.27706	0.977862	0.00447769	0.197296
chr8	46138108	46138508	401	*	5.46205	4.72398	5.94795	-1.22397	0.00447869	0.197296
chr2	128062791	128063191	401	*	5.961	5.29654	6.4142	-1.11766	0.00447912	0.197296
chr10	118469011	118469411	401	*	8.17983	8.62246	7.53804	1.08442	0.00448329	0.197296
chr17	81779307	81779707	401	*	5.9785	6.42384	5.33095	1.09289	0.00448332	0.197296
chr5	25127876	25128276	401	*	6.05338	6.50467	5.39307	1.1116	0.00448452	0.197296
chr6	87567718	87568118	401	*	5.12371	5.65964	4.26154	1.39811	0.00449294	0.197483
chr4	105291170	105291570	401	*	5.81093	6.27145	5.13044	1.14101	0.00449379	0.197483
chr14	27197040	27197440	401	*	6.84229	7.25683	6.25832	0.998508	0.00449773	0.197546
chr3	136462730	136463130	401	*	5.47615	5.97148	4.71582	1.25567	0.00450332	0.197681
chr13	19356104	19356504	401	*	5.23463	5.76226	4.39409	1.36817	0.00451026	0.197876
chr7	130673735	130674135	401	*	5.72998	6.20143	5.02512	1.17631	0.00451883	0.197989
chr10	44429462	44429862	401	*	6.02173	6.50577	5.288	1.21777	0.00452129	0.197989
chr17	84647693	84648093	401	*	5.32715	4.53452	5.83579	-1.30127	0.00452151	0.197989
chr14	17055705	17056105	401	*	7.14818	7.55545	6.57863	0.976815	0.00452339	0.197989
chr18	38868335	38868735	401	*	6.64989	7.07445	6.04568	1.02877	0.00452544	0.197989
chr2	140691158	140691558	401	*	5.56257	6.04442	4.8339	1.21053	0.00454365	0.198622
chr12	55488685	55489085	401	*	7.17015	6.61051	7.57235	-0.961847	0.00454494	0.198622
chr17	30438809	30439209	401	*	6.46741	6.89719	5.8525	1.0447	0.00456031	0.199183
chr18	69996388	69996788	401	*	5.98778	6.43745	5.33095	1.1065	0.00456337	0.199205
chr7	113003862	113004262	401	*	6.95096	7.35266	6.39229	0.960368	0.00457746	0.199687
chr9	30957539	30957939	401	*	6.11007	6.54395	5.48666	1.05729	0.00458129	0.199687
chr4	143295334	143295734	401	*	5.67684	6.14591	4.97734	1.16857	0.00458215	0.199687
chr14	65598293	65598693	401	*	6.23453	6.6587	5.63113	1.02757	0.00458711	0.199687
chr2	109748798	109749198	401	*	5.37284	5.86817	4.61251	1.25565	0.00459129	0.199687
chr14	75547794	75548194	401	*	5.32387	5.84112	4.50981	1.33131	0.00459136	0.199687
chr6	129030517	129030917	401	*	7.40328	7.80883	6.83712	0.971718	0.0045953	0.199687
chr4	57007724	57008124	401	*	6.12244	6.56062	5.49003	1.07059	0.00459811	0.199687
chr10	79832023	79832423	401	*	6.2683	6.69217	5.66552	1.02665	0.00459828	0.199687
chr12	74174527	74174927	401	*	4.96329	5.50679	4.08098	1.42581	0.00459977	0.199687
chr10	61187966	61188366	401	*	6.81345	7.2638	6.15516	1.10864	0.00460659	0.199872
chr15	82277333	82277733	401	*	6.65622	7.07807	6.05755	1.02052	0.00461608	0.200172
chr5	36040944	36041344	401	*	5.70235	6.17055	5.0048	1.16575	0.00461859	0.200172
chr6	119529672	119530072	401	*	7.36773	7.79874	6.75028	1.04846	0.00462321	0.200262
chr14	120564037	120564437	401	*	5.64196	6.12087	4.92009	1.20078	0.00463323	0.200563
chr5	104357656	104358056	401	*	5.28847	5.79258	4.50696	1.28562	0.00463527	0.200563
chr17	88999934	89000334	401	*	5.0329	5.58427	4.12921	1.45507	0.00464052	0.200572
chr6	70956879	70957279	401	*	6.17258	6.60045	5.56162	1.03883	0.00464522	0.200572
chr17	14815333	14815733	401	*	6.88217	7.28468	6.32195	0.962722	0.00464652	0.200572
chr4	141771862	141772262	401	*	6.46883	6.89966	5.85175	1.04791	0.00464666	0.200572
chr17	87255685	87256085	401	*	7.515	7.95231	6.88443	1.06788	0.00465466	0.200572
chr14	120341882	120342282	401	*	5.67465	4.98393	6.13979	-1.15586	0.00465696	0.200572
chr4	57295068	57295468	401	*	8.36871	8.81253	7.72441	1.08812	0.00465697	0.200572
chr14	72822216	72822616	401	*	6.64461	7.05033	6.0781	0.972232	0.00465981	0.200572
chr10	86183136	86183536	401	*	5.91473	6.39163	5.19748	1.19415	0.0046605	0.200572
chr4	47603784	47604184	401	*	6.11141	6.5781	5.41724	1.16086	0.00466166	0.200572
chr16	21359442	21359842	401	*	7.90706	8.33006	7.30603	1.02403	0.00466397	0.200572
chr5	104352094	104352494	401	*	6.0107	6.48733	5.29407	1.19325	0.00466734	0.200572
chr13	69439480	69439880	401	*	6.00237	6.46646	5.31399	1.15247	0.00467117	0.200572
chr11	19589152	19589552	401	*	6.12186	6.56785	5.47291	1.09494	0.00467117	0.200572
chr6	41227845	41228245	401	*	5.08307	5.6185	4.22224	1.39626	0.0046802	0.20085
chrX	48136835	48137235	401	*	6.05999	6.51433	5.39307	1.12127	0.00468511	0.200906
chr11	117396871	117397271	401	*	7.18191	7.60346	6.58383	1.01964	0.00468662	0.200906
chr2	178513716	178514116	401	*	6.3309	6.76137	5.71458	1.04679	0.00468961	0.200925
chr14	70815666	70816066	401	*	5.76251	6.23429	5.0569	1.1774	0.00471042	0.20154
chr10	122558659	122559059	401	*	5.19131	5.70347	4.38998	1.31349	0.0047116	0.20154
chr17	74710796	74711196	401	*	6.02851	5.39277	6.46828	-1.0755	0.00471166	0.20154
chr6	5413283	5413683	401	*	6.43378	6.88312	5.77764	1.10548	0.00471894	0.201694
chr17	84235519	84235919	401	*	5.6896	5.00539	6.15182	-1.14643	0.00472036	0.201694
chr18	34089667	34090067	401	*	6.70965	7.13274	6.10843	1.02431	0.00472741	0.201781
chr16	38214263	38214663	401	*	5.55767	6.04738	4.81067	1.23671	0.00472755	0.201781
chr10	21776411	21776811	401	*	6.34444	6.81885	5.63287	1.18598	0.00473595	0.201818
chr2	167742483	167742883	401	*	6.97061	6.3102	7.42194	-1.11174	0.00473602	0.201818
chr13	84569371	84569771	401	*	5.7665	6.23947	5.0582	1.18128	0.00473611	0.201818
chr5	53415469	53415869	401	*	5.25473	4.47416	5.75844	-1.28429	0.00475207	0.202363
chr16	11049137	11049537	401	*	5.55645	6.03401	4.83768	1.19632	0.00475559	0.202363
chr10	37236001	37236401	401	*	6.03844	6.47418	5.41116	1.06302	0.00475661	0.202363
chr7	83426174	83426574	401	*	4.99879	5.53659	4.13168	1.40491	0.00475943	0.202374
chr8	83437072	83437472	401	*	6.22677	6.67027	5.58315	1.08712	0.00476251	0.202395
chr3	38440422	38440822	401	*	7.01377	7.41815	6.4499	0.968251	0.00478137	0.203049
chr6	145714153	145714553	401	*	5.84443	6.35259	5.05299	1.2996	0.00478307	0.203049
chr16	28681575	28681975	401	*	5.30822	5.81882	4.51076	1.30806	0.00480488	0.203865
chr9	8693177	8693577	401	*	8.49426	8.96409	7.79304	1.17104	0.00480752	0.203867
chr12	85710676	85711076	401	*	7.10297	6.55128	7.50108	-0.949795	0.00481106	0.203908
chr2	129380721	129381121	401	*	5.93883	5.17197	6.43688	-1.26492	0.00481703	0.204051
chr15	25553138	25553538	401	*	5.63441	6.10815	4.92437	1.18377	0.0048304	0.204479
chr2	35677735	35678135	401	*	6.99387	7.38693	6.45188	0.935052	0.00483233	0.204479
chr11	75032923	75033323	401	*	5.46839	5.97613	4.67798	1.29815	0.0048354	0.204498
chr8	126771278	126771678	401	*	5.31934	5.82055	4.54486	1.27568	0.00483798	0.204498
chr3	126510236	126510636	401	*	5.3672	5.85979	4.6134	1.24639	0.00484404	0.204605
chr2	166167414	166167814	401	*	5.02985	5.58012	4.12921	1.45091	0.00484572	0.204605
chr13	42018372	42018772	401	*	7.6329	8.03737	7.06883	0.968545	0.00485144	0.204736
chr8	47878527	47878927	401	*	6.92593	7.3592	6.30379	1.05541	0.00486273	0.205103
chr11	73193109	73193509	401	*	6.19559	5.56373	6.63352	-1.06979	0.00488281	0.205839
chr11	77889450	77889850	401	*	6.28414	6.71468	5.66764	1.04704	0.00489686	0.206126
chr1	53952402	53952802	401	*	6.91357	7.33219	6.32141	1.01078	0.00489988	0.206126
chr14	51278424	51278824	401	*	5.45652	5.94636	4.70922	1.23714	0.0049001	0.206126
chr13	60839301	60839701	401	*	6.20355	6.62936	5.59679	1.03257	0.00490018	0.206126
chr4	118331828	118332228	401	*	5.48996	5.97929	4.74384	1.23545	0.00490479	0.206126
chr12	105203566	105203966	401	*	6.20083	6.6264	5.59456	1.03185	0.00490601	0.206126
chr5	91645434	91645834	401	*	5.25339	5.75867	4.46901	1.28966	0.00491019	0.206126
chr18	78303401	78303801	401	*	5.7832	6.25235	5.08353	1.16882	0.00491056	0.206126
chr14	62416721	62417121	401	*	6.31238	6.7487	5.68388	1.06482	0.00493461	0.207025
chr9	58658001	58658401	401	*	6.58647	7.02574	5.9518	1.07394	0.00494018	0.207056
chr12	3582663	3583063	401	*	6.57775	6.02652	6.97563	-0.9491	0.00494063	0.207056
chr6	135480297	135480697	401	*	6.06378	6.50141	5.43254	1.06887	0.00494554	0.207152
chr18	61119317	61119717	401	*	6.55743	6.98855	5.93974	1.04882	0.00495053	0.207251
chr1	164966013	164966413	401	*	7.54993	7.98045	6.93349	1.04696	0.00496208	0.207575
chr9	103486200	103486600	401	*	7.40321	7.82183	6.81106	1.01077	0.0049648	0.207575
chr19	26966348	26966748	401	*	6.04095	6.48621	5.39358	1.09263	0.00496747	0.207575
chr5	149420025	149420425	401	*	5.28081	5.81009	4.43604	1.37405	0.00496884	0.207575
chr13	24338217	24338617	401	*	7.9553	8.38841	7.3335	1.05491	0.00497352	0.20766
chr9	8900213	8900613	401	*	7.56395	8.0103	6.91423	1.09607	0.00497787	0.207696
chr15	84964766	84965166	401	*	7.63639	8.04811	7.05803	0.990078	0.00497966	0.207696
chr11	47063711	47064111	401	*	5.49125	5.99624	4.70757	1.28867	0.00498404	0.207769
chr6	88136109	88136509	401	*	6.45261	5.85134	6.87573	-1.02439	0.00498715	0.207788
chr1	128438520	128438920	401	*	6.61231	7.04959	5.9818	1.0678	0.00499495	0.207851
chr11	4729638	4730038	401	*	6.22605	5.51328	6.70098	-1.1877	0.00499897	0.207851
chr6	32569875	32570275	401	*	7.13551	7.54135	6.56878	0.972564	0.00500071	0.207851
chr13	99242905	99243305	401	*	6.27907	6.70064	5.68093	1.01971	0.00500145	0.207851
chr14	63132223	63132623	401	*	7.8949	7.30525	8.31227	-1.00703	0.0050035	0.207851
chr19	20778379	20778779	401	*	5.40099	5.92242	4.57637	1.34605	0.00500452	0.207851
chr6	138041898	138042298	401	*	5.6988	6.16512	5.00547	1.15965	0.00502447	0.208355
chr19	17380429	17380829	401	*	6.57062	6.98929	5.97837	1.01092	0.00502454	0.208355
chr9	52217642	52218042	401	*	5.33522	5.82916	4.57818	1.25098	0.00502458	0.208355
chr10	120636112	120636512	401	*	6.39327	5.78377	6.82042	-1.03665	0.00503007	0.208472
chr10	87889815	87890215	401	*	7.48423	7.92804	6.83995	1.08809	0.00504394	0.208782
chr11	4604406	4604806	401	*	5.65559	6.13762	4.92651	1.21112	0.00504751	0.208782
chr6	100410080	100410480	401	*	5.86354	5.17735	6.32665	-1.14929	0.00504908	0.208782
chr5	118271714	118272114	401	*	7.88612	8.32702	7.24801	1.07902	0.0050549	0.208782
chr4	13152193	13152593	401	*	6.04607	6.49708	5.38636	1.11072	0.00505524	0.208782
chr14	8099637	8100037	401	*	5.82421	5.04742	6.32638	-1.27895	0.005056	0.208782
chr2	65547165	65547565	401	*	5.29944	5.8084	4.50601	1.30239	0.00506078	0.208782
chr18	75909147	75909547	401	*	5.60456	6.07954	4.89169	1.18786	0.00506122	0.208782
chr13	36366364	36366764	401	*	6.31196	6.74236	5.69577	1.04659	0.00506143	0.208782
chr5	136479835	136480235	401	*	7.14782	7.53184	6.62295	0.908893	0.00508243	0.209519
chr17	50310352	50310752	401	*	5.72524	6.22385	4.95703	1.26682	0.00508463	0.209519
chr10	126935769	126936169	401	*	5.18863	5.6997	4.38998	1.30973	0.00509666	0.209905
chr17	92569209	92569609	401	*	5.6317	6.10675	4.91866	1.18809	0.00511487	0.210462
chr11	94596282	94596682	401	*	7.41891	7.84498	6.81164	1.03335	0.00511554	0.210462
chr5	35773271	35773671	401	*	5.21502	5.73499	4.39409	1.3409	0.00512712	0.210828
chr4	57855483	57855883	401	*	6.97926	7.41299	6.35618	1.05681	0.00514139	0.211305
chr5	36590420	36590820	401	*	8.69325	9.17903	7.95546	1.22357	0.0051446	0.211326
chr7	90344834	90345234	401	*	5.89191	6.33701	5.24487	1.09214	0.00516009	0.211782
chr2	181536408	181536808	401	*	5.64448	4.94637	6.11293	-1.16657	0.00516108	0.211782
chr7	139399446	139399846	401	*	6.26602	6.69596	5.65079	1.04516	0.00516662	0.211899
chr9	25539438	25539838	401	*	6.64923	7.04959	6.09319	0.956397	0.0051695	0.211906
chr14	63427596	63427996	401	*	5.99654	6.44976	5.33202	1.11774	0.00517319	0.211907
chr3	146833636	146834036	401	*	6.87817	7.27904	6.32114	0.957895	0.00517919	0.211907
chr9	104219845	104220245	401	*	5.02827	5.55956	4.17827	1.3813	0.00518126	0.211907
chr9	23235573	23235973	401	*	6.27156	6.71191	5.63461	1.07729	0.00518134	0.211907
chr16	45451069	45451469	401	*	5.2685	5.79261	4.43704	1.35557	0.005183	0.211907
chr7	58695646	58696046	401	*	5.74281	5.00541	6.22842	-1.22301	0.00519412	0.212252
chr3	126831349	126831749	401	*	7.04936	6.51752	7.43709	-0.919569	0.00519735	0.212274
chr10	126071263	126071663	401	*	6.82089	7.25237	6.20248	1.04989	0.00520632	0.21253
chr12	76085033	76085433	401	*	6.67207	7.10675	6.04699	1.05975	0.00521236	0.212666
chr7	98878502	98878902	401	*	6.67558	7.09107	6.0897	1.00137	0.00522061	0.212865
chr10	93268325	93268725	401	*	5.18931	4.33099	5.72377	-1.39278	0.00522419	0.212865
chr4	150217092	150217492	401	*	6.576	7.00617	5.96029	1.04587	0.00522536	0.212865
chr7	66209874	66210274	401	*	6.71805	7.12787	6.14347	0.984401	0.00523542	0.213164
chr7	128570247	128570647	401	*	5.09159	5.61249	4.26828	1.34421	0.00523917	0.213207
chr1	4421006	4421406	401	*	5.61325	6.09107	4.89387	1.1972	0.00524988	0.213532
chr4	148969558	148969958	401	*	6.40602	5.74785	6.85631	-1.10845	0.00526749	0.214138
chr8	125377725	125378125	401	*	6.02313	6.49599	5.31508	1.18092	0.00527855	0.214429
chr4	63205533	63205933	401	*	5.61333	6.0896	4.8975	1.1921	0.0052801	0.214429
chr8	126847540	126847940	401	*	7.13114	7.53345	6.57129	0.962164	0.00528813	0.214644
chr11	103964053	103964453	401	*	7.20282	6.59342	7.62993	-1.03651	0.00529677	0.214874
chr16	31940558	31940958	401	*	6.08372	6.5324	5.42903	1.10337	0.00529925	0.214874
chr12	32998835	32999235	401	*	5.15192	5.66353	4.35195	1.31158	0.00530385	0.21495
chr11	57585633	57586033	401	*	5.84706	6.2928	5.19866	1.09415	0.00530685	0.21496
chr16	57301716	57302116	401	*	6.5453	6.94556	5.98944	0.956128	0.00531204	0.21506
chr4	152263819	152264219	401	*	5.96447	6.40319	5.33095	1.07225	0.00531938	0.215234
chr7	117127713	117128113	401	*	8.16392	8.56397	7.60849	0.955478	0.00532855	0.215234
chr13	114915704	114916104	401	*	6.06864	6.50788	5.43404	1.07384	0.00532865	0.215234
chr5	120128502	120128902	401	*	5.91787	6.3834	5.22629	1.15711	0.00533003	0.215234
chr17	12704981	12705381	401	*	5.45316	5.96522	4.65208	1.31314	0.00533091	0.215234
chr8	124921987	124922387	401	*	5.61825	4.93362	6.08066	-1.14704	0.00533683	0.215234
chr15	81891793	81892193	401	*	5.98029	6.43858	5.30472	1.13386	0.00533913	0.215234
chr11	70291309	70291709	401	*	5.47855	5.96371	4.74222	1.22148	0.0053413	0.215234
chr1	153140829	153141229	401	*	6.69889	7.11099	6.11979	0.991201	0.00534297	0.215234
chr1	164953539	164953939	401	*	6.17354	6.83858	4.90257	1.93601	0.00534372	0.215234
chr12	102168799	102169199	401	*	5.53839	6.0205	4.80913	1.21137	0.00535797	0.215698
chr1	170069142	170069542	401	*	5.44385	5.92721	4.7117	1.21552	0.00536822	0.216
chr4	145221999	145222399	401	*	7.61682	8.03739	7.02073	1.01666	0.00537275	0.216072
chr4	56937108	56937508	401	*	5.82893	6.30029	5.12426	1.17604	0.00537579	0.216084
chr13	113381792	113382192	401	*	5.42064	5.90778	4.67967	1.22811	0.00537918	0.21611
chr5	43824639	43825039	401	*	5.21115	5.71468	4.43104	1.28365	0.00538588	0.216258
chr6	92432141	92432541	401	*	6.16367	6.5883	5.55933	1.02897	0.00538838	0.216258
chr9	34998408	34998808	401	*	5.98272	6.42953	5.33202	1.09751	0.00539313	0.216339
chr5	75640608	75641008	401	*	5.47418	4.70164	5.97459	-1.27296	0.00540703	0.216785
chr9	103498769	103499169	401	*	6.58799	6.98931	6.03009	0.959219	0.00541297	0.216913
chr6	18517583	18517983	401	*	7.1279	7.51164	6.60356	0.908075	0.00541828	0.217015
chr5	73289889	73290289	401	*	6.34542	6.7695	5.74222	1.02727	0.00542247	0.217021
chr14	68062923	68063323	401	*	5.33523	5.82917	4.57818	1.25099	0.00542394	0.217021
chr17	13715488	13715888	401	*	7.26012	7.67407	6.67735	0.996719	0.00542771	0.217062
chr13	71328125	71328525	401	*	5.93713	5.27401	6.38972	-1.11571	0.00544124	0.217492
chr16	65247435	65247835	401	*	5.4984	5.99164	4.74303	1.24861	0.00545403	0.217893
chr11	9499766	9500166	401	*	5.58585	6.08671	4.81221	1.2745	0.00547185	0.218493
chr11	53496943	53497343	401	*	7.20937	7.60699	6.6586	0.948393	0.00547603	0.218549
chr18	46059954	46060354	401	*	6.20061	6.66451	5.51265	1.15186	0.00547918	0.218564
chr14	115250538	115250938	401	*	8.18414	8.6165	7.5639	1.0526	0.00548302	0.218607
chr9	67404704	67405104	401	*	5.84567	6.31017	5.15637	1.1538	0.00548777	0.218685
chr3	115644322	115644722	401	*	6.54603	6.95269	5.97768	0.975009	0.00549144	0.218721
chr6	113225850	113226250	401	*	5.24132	5.75506	4.43604	1.31902	0.0055049	0.219049
chr14	36873635	36874035	401	*	5.05246	5.57608	4.22224	1.35384	0.00550536	0.219049
chr3	96960588	96960988	401	*	6.37705	6.81274	5.74988	1.06286	0.00550876	0.219049
chr5	148428826	148429226	401	*	6.44509	6.85641	5.86753	0.988882	0.00551083	0.219049
chr1	21014446	21014846	401	*	7.05985	6.46429	7.48017	-1.01588	0.00551598	0.219143
chr1	144531762	144532162	401	*	5.11785	5.63233	4.31072	1.3216	0.00555503	0.220313
chr17	51951285	51951685	401	*	5.57062	6.04144	4.86716	1.17428	0.00555551	0.220313
chr16	84627046	84627446	401	*	5.57097	4.79613	6.07233	-1.27621	0.00555593	0.220313
chr13	10054096	10054496	401	*	6.97537	7.39453	6.38212	1.01241	0.00555662	0.220313
chr3	103624662	103625062	401	*	6.62054	7.03699	6.03274	1.00425	0.00556043	0.220353
chr9	31412154	31412554	401	*	6.87327	7.30402	6.25634	1.04768	0.00556565	0.220449
chr18	45476224	45476624	401	*	5.51158	5.99469	4.78	1.21468	0.00557239	0.220604
chr9	54221833	54222233	401	*	5.73722	6.20807	5.03373	1.17434	0.00558064	0.22082
chr18	56699013	56699413	401	*	5.95054	5.31387	6.39075	-1.07688	0.00558701	0.220861
chr4	119870477	119870877	401	*	6.05953	6.50359	5.41471	1.08887	0.00558729	0.220861
chr3	19663254	19663654	401	*	5.59263	6.07663	4.85899	1.21764	0.00559749	0.221153
chr18	25244716	25245116	401	*	5.59049	6.06939	4.86864	1.20075	0.00560781	0.221449
chr4	132983000	132983400	401	*	6.93108	6.33946	7.34944	-1.00997	0.00561223	0.221513
chr9	15298454	15298854	401	*	7.63288	8.02466	7.09335	0.931313	0.00562566	0.221866
chr5	118204659	118205059	401	*	7.26844	7.65093	6.74646	0.904477	0.00562683	0.221866
chr19	16122359	16122759	401	*	5.60265	4.86486	6.08843	-1.22357	0.00563428	0.221919
chr16	29958894	29959294	401	*	5.94289	6.38226	5.308	1.07426	0.00563471	0.221919
chr18	60922133	60922533	401	*	6.67963	7.07156	6.13979	0.931767	0.00563939	0.221919
chr7	90362776	90363176	401	*	5.12908	5.64803	4.31072	1.33731	0.00564152	0.221919
[truncated: 95,583 more rows]

## Sheet: Diff_Peak_up_annotation
PeakID (cmd=annotatePeaks.pl diff_up.bed mm10 -annStats up_annStats.txt)	Chr	Start	End	Strand	Peak Score	Focus Ratio/Region Size	Annotation	Detailed Annotation	Distance to TSS	Nearest PromoterID	Entrez ID	Nearest Unigene	Nearest Refseq	Nearest Ensembl	Gene Name	Gene Alias	Gene Description	Gene Type
up_530	chr19	35675974	35676374	+	0	NA	Intergenic	ORR1B1|LTR|ERVL-MaLR	381186	NM_008315	15566	Mm.254266	NM_008315	ENSMUSG00000024798	Htr7	5-HT7	5-hydroxytryptamine (serotonin) receptor 7	protein-coding
up_594	chr4	68023000	68023400	+	0	NA	Intergenic	Intergenic	931197	NM_019967	56710	Mm.248788	NM_019967	ENSMUSG00000028351	Brinp1	BRINP|Dbc1|Dbccr1|Fam5a	bone morphogenic protein/retinoic acid inducible neural specific 1	protein-coding
up_287	chr14	53878266	53878666	+	0	NA	Intergenic	RMER15-int|LTR|ERVL	375463	NM_001113358	13135	Mm.319038	NM_010015	ENSMUSG00000022174	Dad1	AI323713	defender against cell death 1	protein-coding
up_577	chr1	61039282	61039682	+	0	NA	Intergenic	Intergenic	61568	NM_017480	54167	Mm.42044	NM_017480	ENSMUSG00000026009	Icos	AILIM|CCLP|CRP-1|H4|Ly115	inducible T cell co-stimulator	protein-coding
up_206	chr4	62734021	62734421	+	0	NA	Intergenic	Intergenic	60247	NM_001310706	50780	Mm.286753	NM_019492	ENSMUSG00000059810	Rgs3	4930506N09Rik|C2PA-RGS3|C2pa|PDZ-RGS3|RGS3S	regulator of G-protein signaling 3	protein-coding
up_489	chr2	65504031	65504431	+	0	NA	intron (NM_018732, intron 14 of 26)	MLTR11A|LTR|ERVK	63261	NM_018732	20269	Mm.330256	NM_018732	ENSMUSG00000057182	Scn3a	Gm1000|Nav1.3	sodium channel, voltage-gated, type III, alpha	protein-coding
up_431	chr17	64172493	64172893	+	0	NA	Intergenic	Intergenic	-122021	NR_130982	68771	Mm.443351	NR_130982		1110058D11Rik	-	RIKEN cDNA 1110058D11 gene	ncRNA
up_482	chr7	114616839	114617239	+	0	NA	Intergenic	Intergenic	19318	NM_001305616	12310	Mm.4361	NM_007587	ENSMUSG00000030669	Calca	CA|CGRP-1|CGRP1|Calc|Calc1|Cgrp|Ct|Ctn	calcitonin/calcitonin-related polypeptide, alpha	protein-coding
up_361	chr1	10254429	10254829	+	0	NA	Intergenic	Intergenic	-21959	NM_001102430	211673	Mm.229141	NM_001102430	ENSMUSG00000067851	Arfgef1	ARFGEP1|BIG1|D130059B05Rik|D730028O18Rik|P200	ADP-ribosylation factor guanine nucleotide-exchange factor 1(brefeldin A-inhibited)	protein-coding
up_271	chr5	119995726	119996126	+	0	NA	Intergenic	MTD|LTR|ERVL-MaLR	-120587	NM_028762	74111	Mm.41022	NM_028762	ENSMUSG00000029594	Rbm19	1200009A02Rik|AV302714|NPO	RNA binding motif protein 19	protein-coding
up_581	chr2	19152718	19153118	+	0	NA	Intergenic	RMER1C|Other|Other	-46200	NM_001271563	70882	Mm.276696	NM_001081083	ENSMUSG00000037683	Armc3	4921513G22Rik	armadillo repeat containing 3	protein-coding
up_532	chr7	113185030	113185430	+	0	NA	Intergenic	Intergenic	-22235	NM_001243048	11865	Mm.33970	NM_007489	ENSMUSG00000055116	Arntl	Arnt3|BMAL1b|Bmal1|MOP3|bHLHe5|bmal1b'	aryl hydrocarbon receptor nuclear translocator-like	protein-coding
up_539	chr3	105871444	105871844	+	0	NA	intron (NM_027025, intron 1 of 6)	intron (NM_027025, intron 1 of 6)	786	NM_027025	69296	Mm.235024	NM_027025	ENSMUSG00000000562	Tmigd3	1700001d09rik|4930578J19Rik	transmembrane and immunoglobulin domain containing 3	protein-coding
up_480	chr13	93875361	93875761	+	0	NA	intron (NM_009712, intron 5 of 7)	intron (NM_009712, intron 5 of 7)	84784	NR_049198	100885837		NR_049198	ENSMUSG00000093480	Mir5624	Gm25075|mir-5624|mmu-mir-5624	microRNA 5624	ncRNA
up_87	chr6	42293345	42293745	+	0	NA	intron (NM_013491, intron 6 of 22)	intron (NM_013491, intron 6 of 22)	6860	NM_013491	12723	Mm.386757	NM_013491	ENSMUSG00000029862	Clcn1	Clc-1|Clc1|SMCC1|adr|mto|myotonia|nmf355	chloride channel, voltage-sensitive 1	protein-coding
up_484	chr12	71626713	71627113	+	0	NA	Intergenic	Intergenic	86306	NR_045941	73815	Mm.416916	NR_045941		4930404H11Rik	-	RIKEN cDNA 4930404H11 gene	ncRNA
up_599	chr18	10941898	10942298	+	0	NA	Intergenic	Intergenic	-110412	NM_010258	14465	Mm.329287	NM_010258	ENSMUSG00000005836	Gata6	AA410133|GATA-6	GATA binding protein 6	protein-coding
up_592	chr17	80323580	80323980	+	0	NA	intron (NM_001145452, intron 1 of 17)	intron (NM_001145452, intron 1 of 17)	16373	NM_001145452	381112	Mm.360004	NM_001145452	ENSMUSG00000054901	Arhgef33	Gm941	Rho guanine nucleotide exchange factor (GEF) 33	protein-coding
up_491	chr15	84380108	84380508	+	0	NA	3' UTR (NM_001163145, exon 5 of 5)	3' UTR (NM_001163145, exon 5 of 5)	54189	NM_001162500	64099	Mm.251356	NM_022321	ENSMUSG00000022439	Parvg	AI413459	parvin, gamma	protein-coding
up_24	chr2	178691838	178692238	+	0	NA	Intergenic	Intergenic	261523	NM_001291189	381409	Mm.330860	NM_198656	ENSMUSG00000039155	Cdh26	Gm1010	cadherin-like 26	protein-coding
up_178	chr5	52522809	52523209	+	0	NA	Intergenic	Intergenic	43297	NM_001310604	246316	Mm.44721	NM_144945	ENSMUSG00000039252	Lgi2	mKIAA1916	leucine-rich repeat LGI family, member 2	protein-coding
up_590	chr16	5452959	5453359	+	0	NA	Intergenic	Intergenic	-197203	NM_027446	70511	Mm.45780	NM_027446	ENSMUSG00000022544	Eef2kmt	5730409G15Rik|Fam86|Fam86a|eEF2-KMT	eukaryotic elongation factor 2 lysine methyltransferase	protein-coding
up_534	chr3	55887808	55888208	+	0	NA	intron (NM_030595, intron 35 of 57)	intron (NM_030595, intron 35 of 57)	40903	NR_033592	71182	Mm.195603	NR_033592	ENSMUSG00000106572	4933417G07Rik	-	SEC13 homolog pseudogene	pseudo
up_181	chr18	46068324	46068724	+	0	NA	Intergenic	Intergenic	-23264	NR_040342	107003	Mm.395148	NR_040342		A330093E20Rik	AU043608	RIKEN cDNA A330093E20 gene	ncRNA
up_132	chr3	60240656	60241056	+	0	NA	Intergenic	Intergenic	158987	NM_032400	84112	Mm.125110	NM_032400	ENSMUSG00000027762	Sucnr1	Gpr91	succinate receptor 1	protein-coding
up_139	chr1	137147972	137148372	+	0	NA	Intergenic	Intergenic	-187724	NM_030676	26424	Mm.16794	NM_030676	ENSMUSG00000026398	Nr5a2	AU020803|D1Ertd308e|Ftf|LRH-1|UF2-H3B	nuclear receptor subfamily 5, group A, member 2	protein-coding
up_349	chr11	18632363	18632763	+	0	NA	Intergenic	Intergenic	386406	NM_010789	17268	Mm.356578	NM_010789	ENSMUSG00000020160	Meis1	C530044H18Rik|Evi8	Meis homeobox 1	protein-coding
up_342	chr2	125948193	125948593	+	0	NA	intron (NM_175154, intron 8 of 9)	MER58A|DNA|hAT-Charlie	82170	NM_001291002	69976	Mm.20216	NM_175154	ENSMUSG00000027207	Galk2	2810017M24Rik|AI327030|Gk2	galactokinase 2	protein-coding
up_93	chr1	39380986	39381386	+	0	NA	intron (NM_018775, intron 12 of 19)	intron (NM_018775, intron 12 of 19)	13335	NM_001252219	114641	Mm.379302	NM_053257	ENSMUSG00000073702	Rpl31	Dts	ribosomal protein L31	protein-coding
up_177	chr5	64336791	64337191	+	0	NA	intron (NM_001310611, intron 19 of 21)	intron (NM_001310611, intron 19 of 21)	106634	NM_001289514	57915	Mm.286353	NM_019636	ENSMUSG00000029174	Tbc1d1	1110062G02Rik|AI385682|AW555803|Nob1|Nobq1|Tbc1|mKIAA1108	TBC1 domain family, member 1	protein-coding
up_340	chr8	123672623	123673023	+	0	NA	Intergenic	Intergenic	18894	NM_133955	69581	Mm.168257	NM_133955	ENSMUSG00000039960	Rhou	2310026M05Rik|AI182090|Arhu|CDC42L1|G28K|WRCH-1|WRCH1|mG28K	ras homolog family member U	protein-coding
up_194	chr16	90779617	90780017	+	0	NA	intron (NM_029497, intron 18 of 38)	intron (NM_029497, intron 18 of 38)	30596	NM_029497	207932	Mm.328688	NM_029497	ENSMUSG00000039929	Urb1	4921511H13Rik|5730405K23Rik|AA670781|AI645590|mKIAA0539	URB1 ribosome biogenesis 1 homolog (S. cerevisiae)	protein-coding
up_130	chr17	31176307	31176707	+	0	NA	Intergenic	Intergenic	-11454	NM_009362	21784	Mm.2854	NM_009362	ENSMUSG00000024032	Tff1	Bcei|PS2	trefoil factor 1	protein-coding
up_316	chr4	6676975	6677375	+	0	NA	Intergenic	Intergenic	-222904	NM_010945	18201	Mm.3059	NM_010945	ENSMUSG00000028245	Nsmaf	AA959567|C630007J05|Fan	neutral sphingomyelinase (N-SMase) activation associated factor	protein-coding
up_344	chr15	29911439	29911839	+	0	NA	Intergenic	Intergenic	-260954	NM_008729	18163	Mm.321648	NM_008729	ENSMUSG00000022240	Ctnnd2	Catnd2|Nprap|neurojugin	catenin (cadherin associated protein), delta 2	protein-coding
up_190	chr14	28837130	28837530	+	0	NA	Intergenic	Intergenic	-180878	NM_176920	319476	Mm.95780	NM_176920	ENSMUSG00000045776	Lrtm1	A930016D02Rik	leucine-rich repeats and transmembrane domains 1	protein-coding
up_134	chr7	67500406	67500806	+	0	NA	Intergenic	Intergenic	-127748	NM_001291191	17258	Mm.132788	NM_001033713	ENSMUSG00000030557	Mef2a	A430079H05Rik	myocyte enhancer factor 2A	protein-coding
up_288	chr13	40461503	40461903	+	0	NA	Intergenic	Intergenic	-173692	NM_172143	218165	Mm.364096	NM_172143	ENSMUSG00000047094	Ofcc1	opo	orofacial cleft 1 candidate 1	protein-coding
up_99	chr3	131157473	131157873	+	0	NA	intron (NM_001276403, intron 3 of 11)	intron (NM_001276403, intron 3 of 11)	44882	NM_001276403	16842	Mm.255219	NM_010703	ENSMUSG00000027985	Lef1	3000002B05|AI451430|Lef-1	lymphoid enhancer binding factor 1	protein-coding
up_578	chr5	136863982	136864382	+	0	NA	intron (NM_001346699, intron 1 of 12)	intron (NM_001346699, intron 1 of 12)	18925	NM_024474	140709	Mm.295020	NM_024474	ENSMUSG00000004415	Col26a1	9430032K24Rik|BC002218|Col26a|Emid2|Emu2	collagen, type XXVI, alpha 1	protein-coding
up_245	chr9	96416295	96416695	+	0	NA	Intergenic	Intergenic	-52196	NM_007502	11933	Mm.424	NM_007502	ENSMUSG00000032412	Atp1b3	AA409958|AI664000|AW212096	ATPase, Na+/K+ transporting, beta 3 polypeptide	protein-coding
up_263	chr9	22793672	22794072	+	0	NA	exon (NM_181316, exon 19 of 22)	exon (NM_181316, exon 19 of 22)	318157	NM_181316	319845	Mm.176725	NM_178415	ENSMUSG00000035919	Bbs9	E130103I17Rik	Bardet-Biedl syndrome 9 (human)	protein-coding
up_199	chr6	127617225	127617625	+	0	NA	intron (NM_001033464, intron 5 of 6)	intron (NM_001033464, intron 5 of 6)	39450	NM_001033464	381812	Mm.296093	NM_001033464	ENSMUSG00000061414	Cracr2a	Efcab4b|Gm1073|Gm462	calcium release activated channel regulator 2A	protein-coding
up_77	chr15	80488651	80489051	+	0	NA	intron (NM_001163189, intron 4 of 5)	intron (NM_001163189, intron 4 of 5)	71619	NM_001163189	383075	Mm.297626	NM_001163189	ENSMUSG00000050439	Enthd1	Gm1242|Gm86	ENTH domain containing 1	protein-coding
up_192	chr13	8716340	8716740	+	0	NA	intron (NR_110345, intron 7 of 10)	Lx5c|LINE|L1	154504	NM_172445	207615	Mm.284654	NM_172445	ENSMUSG00000021147	Wdr37	-	WD repeat domain 37	protein-coding
up_373	chr18	75287000	75287400	+	0	NA	TTS (NM_027727)	TTS (NM_027727)	10117	NR_045394	100503117	Mm.250517	NR_045393	ENSMUSG00000102047	2010010A06Rik	5033420E22Rik	RIKEN cDNA 2010010A06 gene	ncRNA
up_384	chr19	45528296	45528696	+	0	NA	intron (NM_001286465, intron 14 of 14)	intron (NM_001286465, intron 14 of 14)	32068	NM_001330506	56626	Mm.46509	NM_020032	ENSMUSG00000025218	Poll	1110003P06Rik|AV007317	polymerase (DNA directed), lambda	protein-coding
up_17	chr4	47136817	47137217	+	0	NA	Intergenic	Intergenic	45064	NM_172693	230145	Mm.132246	NM_172693	ENSMUSG00000039774	Galnt12	9130206E10|A630062B03Rik	UDP-N-acetyl-alpha-D-galactosamine:polypeptide N-acetylgalactosaminyltransferase 12	protein-coding
up_575	chr2	112257531	112257931	+	0	NA	intron (NM_172521, intron 1 of 6)	intron (NM_172521, intron 1 of 6)	1560	NM_172521	213765	Mm.78965	NM_172521	ENSMUSG00000041358	Nutm1	4932438M10|Nut	NUT midline carcinoma, family member 1	protein-coding
up_248	chr9	117910809	117911209	+	0	NA	Intergenic	MTEa|LTR|ERVL-MaLR	-129513	NM_001048146	27215	Mm.92705	NM_013727	ENSMUSG00000039285	Azi2	AA410145|AZ2	5-azacytidine induced gene 2	protein-coding
up_285	chr12	114059621	114060021	+	0	NA	Intergenic	Intergenic	409645	NR_106062	102465663		NR_106062	ENSMUSG00000105438	Mir7094-1	mmu-mir-7094-1	microRNA 7094-1	ncRNA
up_391	chr8	119121231	119121631	+	0	NA	intron (NM_019707, intron 7 of 13)	intron (NM_019707, intron 7 of 13)	-223107	NM_024219	68196	Mm.358714	NM_024219	ENSMUSG00000031839	Hsbp1	0610007A03Rik|AA408769|Hsp25	heat shock factor binding protein 1	protein-coding
up_156	chr9	23378751	23379151	+	0	NA	intron (NM_028472, intron 10 of 14)	intron (NM_028472, intron 10 of 14)	155875	NM_028472	73230	Mm.335020	NM_028472	ENSMUSG00000031963	Bmper	3110056H04Rik|CV-2|Crim3|Cv2	BMP-binding endothelial regulator	protein-coding
up_564	chr3	125327103	125327503	+	0	NA	Intergenic	Intergenic	-76788	NM_022565	64580	Mm.444289	NM_022565	ENSMUSG00000027971	Ndst4	4930439H17Rik	N-deacetylase/N-sulfotransferase (heparin glucosaminyl) 4	protein-coding
up_560	chr2	158233107	158233507	+	0	NA	Intergenic	Intergenic	-4083	NM_001131021	228846	Mm.187574	NM_177657	ENSMUSG00000037813	D630003M21Rik	-	RIKEN cDNA D630003M21 gene	protein-coding
up_141	chr2	72873910	72874310	+	0	NA	Intergenic	Intergenic	-60393	NR_102348	76218	Mm.75260	NR_102348	ENSMUSG00000085427	6430710C18Rik	5033406J01Rik	RIKEN cDNA 6430710C18 gene	ncRNA
up_389	chr7	66803835	66804235	+	0	NA	intron (NM_001164201, intron 10 of 10)	intron (NM_001164201, intron 10 of 10)	-35700	NM_001033877	233332	Mm.445763	NM_001033877	ENSMUSG00000058145	Adamts17	AU023434	a disintegrin-like and metallopeptidase (reprolysin type) with thrombospondin type 1 motif, 17	protein-coding
up_382	chr5	51494485	51494885	+	0	NA	non-coding (NR_027710, exon 5 of 13)	non-coding (NR_027710, exon 5 of 13)	59236	NM_008904	19017	Mm.259072	NM_008904	ENSMUSG00000029167	Ppargc1a	A830037N07Rik|ENSMUSG00000079510|Gm11133|PGC-1|PPARGC-1-alpha|Pgc-1alpha|Pgc1|Pgco1|Ppargc1	peroxisome proliferative activated receptor, gamma, coactivator 1 alpha	protein-coding
up_461	chr11	115598342	115598742	+	0	NA	intron (NM_001252067, intron 1 of 15)	ORR1D1|LTR|ERVL-MaLR	5374	NM_173048	260302	Mm.119479	NM_173048	ENSMUSG00000020740	Gga3	C230037M19Rik|mKIAA0154	golgi associated, gamma adaptin ear containing, ARF binding protein 3	protein-coding
up_226	chr13	54916614	54917014	+	0	NA	Intergenic	MLT2B4|LTR|ERVL	-32597	NM_001311128	107448	Mm.23573	NM_153131	ENSMUSG00000025876	Unc5a	Unc5h1|mKIAA1976	unc-5 netrin receptor A	protein-coding
up_331	chr14	32798358	32798758	+	0	NA	intron (NM_001163616, intron 1 of 4)	intron (NM_001163616, intron 1 of 4)	12595	NM_001163616	69069	Mm.261609	NM_001163616	ENSMUSG00000041707	1810011H11Rik	4733401I05Rik	RIKEN cDNA 1810011H11 gene	protein-coding
up_562	chr3	129602336	129602736	+	0	NA	intron (NM_130450, intron 2 of 4)	intron (NM_130450, intron 2 of 4)	70150	NM_130450	170439	Mm.314113	NM_130450	ENSMUSG00000041220	Elovl6	C77826|FAE|LCE	ELOVL family member 6, elongation of long chain fatty acids (yeast)	protein-coding
up_569	chr5	76333817	76334217	+	0	NA	intron (NM_019515, intron 9 of 9)	intron (NM_019515, intron 9 of 9)	-2861	NM_023508	79455	Mm.143764	NM_023508	ENSMUSG00000029235	Pdcl2	1700010B22Rik|1700016K07Rik|Mgcphlp|Tphlp	phosducin-like 2	protein-coding
up_380	chr3	100786057	100786457	+	0	NA	Intergenic	RMER19A|LTR|ERVK	-39202	NM_178594	242122	Mm.137467	NM_178594	ENSMUSG00000051076	Vtcn1	B7h4|B7s1|B7x|BC032925	V-set domain containing T cell activation inhibitor 1	protein-coding
up_2	chr7	130681892	130682292	+	0	NA	intron (NM_001004468, intron 5 of 21)	intron (NM_001004468, intron 5 of 21)	-10464	NM_001347637	57752	Mm.86322	NM_021314	ENSMUSG00000030852	Tacc2	mKIAA4180	transforming, acidic coiled-coil containing protein 2	protein-coding
up_164	chr1	80091379	80091779	+	0	NA	Intergenic	Intergenic	122365	NM_173425	241128	Mm.145511	NM_173425	ENSMUSG00000043230	Fam124b	A830043J08Rik	family with sequence similarity 124, member B	protein-coding
up_556	chr13	44587806	44588206	+	0	NA	Intergenic	Intergenic	-142768	NM_021878	16468	Mm.25059	NM_021878	ENSMUSG00000038518	Jarid2	Jmj|jumonji	jumonji, AT rich interactive domain 2	protein-coding
up_444	chr11	23987731	23988131	+	0	NA	Intergenic	Intergenic	-90125	NM_001242934	14025	Mm.53687	NM_016707	ENSMUSG00000000861	Bcl11a	2810047E18Rik|BCL-11A|Ctip1|D930021L15Rik|Evi9|Evi9a|Evi9b|Evi9c|mKIAA1809	B cell CLL/lymphoma 11A (zinc finger protein)	protein-coding
up_233	chr13	8713374	8713774	+	0	NA	intron (NR_110345, intron 6 of 10)	intron (NR_110345, intron 6 of 10)	157470	NM_172445	207615	Mm.284654	NM_172445	ENSMUSG00000021147	Wdr37	-	WD repeat domain 37	protein-coding
up_473	chr11	34424189	34424589	+	0	NA	intron (NM_033374, intron 27 of 51)	intron (NM_033374, intron 27 of 51)	109567	NM_001025382	574403	Mm.444796	NM_001025382	ENSMUSG00000069911	Fam196b	EG574403|Gm6041	family with sequence similarity 196, member B	protein-coding
up_28	chr7	114712480	114712880	+	0	NA	Intergenic	Intergenic	-5963	NM_054084	116903	Mm.273838	NM_054084	ENSMUSG00000030666	Calcb	CGRP2|Calc2	calcitonin-related polypeptide, beta	protein-coding
up_57	chr2	54177550	54177950	+	0	NA	Intergenic	Intergenic	-92198	NM_023396	67874	Mm.27086	NM_023396	ENSMUSG00000075334	Rprm	2410012A13Rik|Reprimo	reprimo, TP53 dependent G2 arrest mediator candidate	protein-coding
up_175	chr17	15510636	15511036	+	0	NA	intron (NM_013684, intron 4 of 7)	ORR1C2|LTR|ERVL-MaLR	10948	NM_013684	21374	Mm.244820	NM_013684	ENSMUSG00000014767	Tbp	GTF2D1|Gtf2d|SCA17|TFIID	TATA box binding protein	protein-coding
up_247	chr6	55829673	55830073	+	0	NA	Intergenic	Intergenic	-7145	NM_001081665	232016	Mm.333084	NM_001081665	ENSMUSG00000037973	Ccdc129	D530004J12Rik|Gm458	coiled-coil domain containing 129	protein-coding
up_449	chr10	16650844	16651244	+	0	NA	Intergenic	Intergenic	444738	NR_038020	100504235	Mm.84044	NR_038020	ENSMUSG00000101969	Gm20125	-	predicted gene, 20125	ncRNA
up_442	chr8	107980499	107980899	+	0	NA	Intergenic	Intergenic	-392217	NM_010817	17463	Mm.18347	NM_010817	ENSMUSG00000039067	Psmd7	AW107203|Mov-34|Mov34	proteasome (prosome, macropain) 26S subunit, non-ATPase, 7	protein-coding
up_162	chr5	76644205	76644605	+	0	NA	intron (NM_199032, intron 24 of 24)	intron (NM_199032, intron 24 of 24)	52691	NM_199032	381644	Mm.332452	NM_199032	ENSMUSG00000036403	Cep135	BC062951|Cep4|Gm1044	centrosomal protein 135	protein-coding
up_169	chr5	35960181	35960581	+	0	NA	intron (NM_027373, intron 6 of 16)	intron (NM_027373, intron 6 of 16)	67062	NM_027373	70292	Mm.125167	NM_027373	ENSMUSG00000029094	Afap1	2600003E23Rik|9630044L16Rik|AI848729|Afap|mKIAA3018	actin filament associated protein 1	protein-coding
up_293	chr1	21837404	21837804	+	0	NA	intron (NM_001310477, intron 1 of 12)	intron (NM_001310477, intron 1 of 12)	124338	NM_023872	226922	Mm.336519	NM_023872	ENSMUSG00000028033	Kcnq5	7730402H11|9230107O05Rik|AA589396|D1Mgi1	potassium voltage-gated channel, subfamily Q, member 5	protein-coding
up_96	chr19	60979626	60980026	+	0	NA	intron (NM_018869, intron 1 of 15)	intron (NM_018869, intron 1 of 15)	90077	NM_018869	14773	Mm.279400	NM_018869	ENSMUSG00000003228	Grk5	Gprk5	G protein-coupled receptor kinase 5	protein-coding
up_541	chr5	121675080	121675480	+	0	NA	exon (NM_001289543, exon 5 of 11)	exon (NM_001289543, exon 5 of 11)	14411	NM_001289544	72399	Mm.153372	NM_028227	ENSMUSG00000029458	Brap	3010002G07Rik|BRAP2|IMP	BRCA1 associated protein	protein-coding
up_160	chr16	69937527	69937927	+	0	NA	Intergenic	RMER1C|Other|Other	-73983	NM_173069	224318	Mm.212743	NM_173069	ENSMUSG00000063163	Speer2	SPEER-2	spermatogenesis associated glutamate (E)-rich protein 2	protein-coding
up_416	chr11	50630424	50630824	+	0	NA	intron (NM_175643, intron 2 of 21)	intron (NM_175643, intron 2 of 21)	28539	NM_175643	216725	Mm.110597	NM_175643	ENSMUSG00000036545	Adamts2	ADAM-TS 2|ADAM-TS2|ADAMTS-2|PC I-NP|PCINP|pNPI	a disintegrin-like and metallopeptidase (reprolysin type) with thrombospondin type 1 motif, 2	protein-coding
up_67	chr5	49001945	49002345	+	0	NA	intron (NM_001199244, intron 1 of 7)	intron (NM_001199244, intron 1 of 7)	-112588	NM_030265	80334	Mm.160172	NM_030265	ENSMUSG00000029088	Kcnip4	AV032399|Calp|Calp250|KChIP4|KChIP4a	Kv channel interacting protein 4	protein-coding
up_440	chr13	9289918	9290318	+	0	NA	intron (NM_001081426, intron 1 of 36)	intron (NM_001081426, intron 1 of 36)	13593	NM_001081426	208440	Mm.217326	NM_172459	ENSMUSG00000048264	Dip2c	2900024P20Rik|9630044M06|mKIAA0934	disco interacting protein 2 homolog C	protein-coding
up_186	chr7	46099493	46099893	+	0	NA	exon (NM_010602, exon 1 of 1)	exon (NM_010602, exon 1 of 1)	544	NM_010602	16514	Mm.333863	NM_010602	ENSMUSG00000096146	Kcnj11	Kir6.2|mBIR	potassium inwardly rectifying channel, subfamily J, member 11	protein-coding
up_107	chr4	15888637	15889037	+	0	NA	intron (NM_009788, intron 3 of 10)	intron (NM_009788, intron 3 of 10)	7573	NM_009788	12307	Mm.277665	NM_009788	ENSMUSG00000028222	Calb1	Brain-2|CB|Calb|Calb-1	calbindin 1	protein-coding
up_62	chr4	82289622	82290022	+	0	NA	TTS (NM_001113209)	TTS (NM_001113209)	215957	NM_001286127	18028	Mm.317947	NM_008687	ENSMUSG00000008575	Nfib	6720429L07Rik|CTF|E030026I10Rik|NF-I/B|NF1-B|NFI-B	nuclear factor I/B	protein-coding
up_311	chr8	123397550	123397950	+	0	NA	intron (NM_001286362, intron 12 of 16)	intron (NM_001286362, intron 12 of 16)	-9332	NM_008559	17199	Mm.324942	NM_008559	ENSMUSG00000074037	Mc1r	Mcr1|Mshra|Tob|e	melanocortin 1 receptor	protein-coding
up_255	chr5	46073300	46073700	+	0	NA	Intergenic	L1MCb|LINE|L1	-141091	NR_110478	78106	Mm.243807	NR_110478	ENSMUSG00000106602	4930405L22Rik	-	RIKEN cDNA 4930405L22 gene	ncRNA
up_354	chr10	60168381	60168781	+	0	NA	Intergenic	Intergenic	41805	NR_105871	102465546		NR_105871	ENSMUSG00000105468	Mir6906	mmu-mir-6906	microRNA 6906	ncRNA
up_608	chr16	35484816	35485216	+	0	NA	intron (NM_028295, intron 1 of 16)	intron (NM_028295, intron 1 of 16)	5857	NM_028295	72599	Mm.71015	NM_028295	ENSMUSG00000022844	Pdia5	2700053F16Rik|AU015525|Pdir	protein disulfide isomerase associated 5	protein-coding
up_125	chr2	118066483	118066883	+	0	NA	intron (NR_126479, intron 4 of 9)	intron (NR_126479, intron 4 of 9)	44519	NR_126479	329496	Mm.235844	NR_126479	ENSMUSG00000087203	Gm13986	C230060E24|OTTMUSG00000015236	predicted gene 13986	ncRNA
up_52	chr14	51187085	51187485	+	0	NA	Intergenic	Intergenic	8638	NM_007449	11731	Mm.377077	NM_007449	ENSMUSG00000047894	Ang2	Angrp|Raa3|Rnase5b	angiogenin, ribonuclease A family, member 2	protein-coding
up_350	chr2	125901005	125901405	+	0	NA	intron (NM_175154, intron 5 of 9)	intron (NM_175154, intron 5 of 9)	34982	NM_001291002	69976	Mm.20216	NM_175154	ENSMUSG00000027207	Galk2	2810017M24Rik|AI327030|Gk2	galactokinase 2	protein-coding
up_423	chr13	35538161	35538561	+	0	NA	Intergenic	Intergenic	-121501	NM_009881	12593	Mm.29002	NM_009881	ENSMUSG00000059288	Cdyl	AI325931	chromodomain protein, Y chromosome-like	protein-coding
up_303	chr17	51937677	51938077	+	0	NA	intron (NR_045095, intron 2 of 2)	ORR1D2|LTR|ERVL-MaLR	55150	NR_045095	100504169	Mm.417731	NR_045095		Gm20098	-	predicted gene, 20098	ncRNA
up_70	chr11	35899984	35900384	+	0	NA	intron (NM_170779, intron 3 of 22)	intron (NM_170779, intron 3 of 22)	-65656	NM_025936	104458	Mm.284906	NM_025936	ENSMUSG00000018848	Rars	2610011N19Rik|2610037E21Rik|AL033339|AW985894	arginyl-tRNA synthetase	protein-coding
up_508	chr11	82194957	82195357	+	0	NA	Intergenic	Intergenic	-15345	NM_011329	20290	Mm.1283	NM_011329	ENSMUSG00000020702	Ccl1	BF534335|I-309|Scya1|Tca-3	chemokine (C-C motif) ligand 1	protein-coding
up_359	chr7	114297170	114297570	+	0	NA	Intergenic	Intergenic	-21254	NM_011965	26440	Mm.121265	NM_011965	ENSMUSG00000030751	Psma1	C2|HC2|Pros-30|alpha-type	proteasome (prosome, macropain) subunit, alpha type 1	protein-coding
up_352	chr10	5312493	5312893	+	0	NA	intron (NM_001347732, intron 44 of 145)	intron (NM_001347732, intron 44 of 145)	-117986	NM_001079686	64009	Mm.331626	NM_022027	ENSMUSG00000096054	Syne1	8B|A330049M09Rik|BE692247|C130039F11Rik|CPG2|Myne1|mKIAA1756|myne-1	spectrin repeat containing, nuclear envelope 1	protein-coding
up_366	chr15	40067625	40068025	+	0	NA	Intergenic	Intergenic	-66540	NM_001256056	328531	Mm.60703	NM_001256056	ENSMUSG00000094112	9330182O14Rik	-	RIKEN cDNA 9330182O14 gene	protein-coding
up_436	chr14	47065054	47065454	+	0	NA	intron (NM_001037221, intron 5 of 12)	intron (NM_001037221, intron 5 of 12)	-3723	NM_001310544	74480	Mm.214454	NM_028966	ENSMUSG00000021838	Samd4	1700024G08Rik|1700111L17Rik|4933436G17Rik|Samd4a|Smaug|Smaug1|sunk	sterile alpha motif domain containing 4	protein-coding
up_25	chr6	43291959	43292359	+	0	NA	Intergenic	Intergenic	17395	NM_130869	18291	Mm.17715	NM_130869	ENSMUSG00000029736	Nobox	OG2|Og2x	NOBOX oogenesis homeobox	protein-coding
up_201	chr17	90702623	90703023	+	0	NA	intron (NM_020252, intron 6 of 22)	intron (NM_020252, intron 6 of 22)	90653	NR_136930	102634634		NR_136930		Gm20491	-	enolase 1, alpha non-neuron pseudogene	pseudo
up_507	chr15	92997921	92998321	+	0	NA	Intergenic	Intergenic	276963	NM_001033275	223827	Mm.22819	NM_001033275	ENSMUSG00000036197	Gxylt1	Glt8d3|Gm1228|Gm87	glucoside xylosyltransferase 1	protein-coding
up_276	chr15	25536852	25537252	+	0	NA	Intergenic	Intergenic	-85498	NM_019472	17909	Mm.60590	NM_019472	ENSMUSG00000022272	Myo10	AW048724|D15Ertd600e|mKIAA0799|myosin-X	myosin X	protein-coding
up_586	chr11	20780322	20780722	+	0	NA	Intergenic	Intergenic	-38966	NM_181411	216549	Mm.356580	NM_181411	ENSMUSG00000049659	Aftph	-	aftiphilin	protein-coding
up_108	chr3	70314260	70314660	+	0	NA	Intergenic	Intergenic	306847	NM_001018031	229389	Mm.331071	NM_001018031	ENSMUSG00000027788	Otol1	Gm414	otolin 1	protein-coding
up_607	chr16	17969378	17969778	+	0	NA	Intergenic	Intergenic	-10987	NM_016983	22363	Mm.377118	NM_016983	ENSMUSG00000059280	Vpreb2	CD179b|VpreB1|Vpreb-2	pre-B lymphocyte gene 2	protein-coding
up_213	chr18	69144183	69144583	+	0	NA	Intergenic	Intergenic	-122110	NR_105780	102465187		NR_105780	ENSMUSG00000098366	Mir145b	Gm27644|mmu-mir-145b	microRNA 145b	ncRNA
up_496	chr18	5404966	5405366	+	0	NA	Intergenic	Intergenic	-70727	NM_178722	240186	Mm.118257	NM_178722	ENSMUSG00000050945	Zfp438	9430031G09|9430091M14Rik|B830013J05Rik	zinc finger protein 438	protein-coding
up_80	chr2	168322006	168322406	+	0	NA	Intergenic	Intergenic	-52875	NM_001081134	241794	Mm.425102	NM_001081134	ENSMUSG00000074575	Kcng1	AW536275|OTTMUSG00000016048	potassium voltage-gated channel, subfamily G, member 1	protein-coding
up_525	chr8	87682085	87682485	+	0	NA	intron (NM_001310520, intron 5 of 5)	intron (NM_001310520, intron 5 of 5)	-40075	NR_131165	73557		NR_131165		1700096P03Rik	-	RIKEN cDNA 1700096P03 gene	ncRNA
up_12	chr5	111810365	111810765	+	0	NA	Intergenic	Intergenic	-48837	NR_045833	269683	Mm.136946	NM_207252	ENSMUSG00000085271	E130006D01Rik	Gm16018|Gm681|OTTMUSG00000029083	RIKEN cDNA E130006D01 gene	ncRNA
up_323	chr2	144240143	144240543	+	0	NA	Intergenic	Intergenic	25859	NR_030762	100313519	Mm.453538	NR_030762	ENSMUSG00000077714	Snord17	MBI-43	small nucleolar RNA, C/D box 17	snoRNA
up_514	chr6	29246614	29247014	+	0	NA	Intergenic	Intergenic	-25674	NM_001190461	69573	Mm.45161	NM_023516	ENSMUSG00000043421	Hilpda	2310016C08Rik|AW049004|Hig2	hypoxia inducible lipid droplet associated	protein-coding
up_612	chr9	44648994	44649394	+	0	NA	Intergenic	Intergenic	-24039	NM_001277851	58866	Mm.45380	NM_021481	ENSMUSG00000032098	Treh	2210412M19Rik	trehalase (brush-border membrane glycoprotein)	protein-coding
up_72	chr9	95042393	95042793	+	0	NA	intron (NM_177909, intron 11 of 15)	MTD|LTR|ERVL-MaLR	290764	NR_106116	102465763		NR_106116	ENSMUSG00000098251	Mir7656	Gm27614|mmu-mir-7656	microRNA 7656	ncRNA
up_450	chr2	26106201	26106601	+	0	NA	intron (NM_026495, intron 1 of 5)	intron (NM_026495, intron 1 of 5)	-14005	NM_001037098	67991	Mm.131074	NM_026495	ENSMUSG00000026932	Nacc2	0610020I02Rik|AI448087|Btbd14a|C030048H19Rik	nucleus accumbens associated 2, BEN and BTB (POZ) domain containing	protein-coding
up_619	chr7	81179496	81179896	+	0	NA	Intergenic	L1MC3|LINE|L1	-34108	NM_008803	18584	Mm.371577	NM_008803	ENSMUSG00000025584	Pde8a	AI551852|Pde8	phosphodiesterase 8A	protein-coding
up_50	chr9	117571106	117571506	+	0	NA	intron (NM_001172121, intron 1 of 14)	B4A|SINE|B4	58607	NM_001172121	207181	Mm.326411	NM_178660	ENSMUSG00000039607	Rbms3	6720477E09Rik|8430436O14Rik	RNA binding motif, single stranded interacting protein	protein-coding
up_105	chr3	135191810	135192210	+	0	NA	Intergenic	Intergenic	-20553	NM_173762	229841	Mm.161470	NM_173762	ENSMUSG00000045328	Cenpe	312kDa|AU019344|BC049989|C530022J18|CENP-E|Kif10	centromere protein E	protein-coding
up_551	chr1	105432255	105432655	+	0	NA	Intergenic	Intergenic	-75745	NM_178779	320311	Mm.389162	NM_178779	ENSMUSG00000047496	Rnf152	A930029B02Rik	ring finger protein 152	protein-coding
up_403	chr8	11352524	11352924	+	0	NA	intron (NM_009932, intron 3 of 47)	intron (NM_009932, intron 3 of 47)	-39898	NM_009931	12826	Mm.738	NM_009931	ENSMUSG00000031502	Col4a1	Bru|Col4a-1|Raw|Svc	collagen, type IV, alpha 1	protein-coding
up_610	chr8	106836499	106836899	+	0	NA	intron (NM_173037, intron 17 of 17)	intron (NM_173037, intron 17 of 17)	-33543	NM_008217	15118	Mm.56986	NM_008217	ENSMUSG00000031910	Has3	-	hyaluronan synthase 3	protein-coding
up_459	chr13	75843951	75844351	+	0	NA	intron (NM_053108, intron 1 of 2)	intron (NM_053108, intron 1 of 2)	4265	NM_053108	93692	Mm.25844	NM_053108	ENSMUSG00000021591	Glrx	C86710|D13Wsu156e|Glrx1|Grx1|TTase	glutaredoxin	protein-coding
up_452	chr16	27417647	27418047	+	0	NA	intron (NM_001025615, intron 5 of 9)	intron (NM_001025615, intron 5 of 9)	28891	NM_026202	67501	Mm.258985	NM_026202	ENSMUSG00000038127	Ccdc50	C3orf6	coiled-coil domain containing 50	protein-coding
up_528	chr15	31587495	31587895	+	0	NA	intron (NM_181588, intron 4 of 5)	intron (NM_181588, intron 4 of 5)	14109	NM_007637	12465	Mm.282158	NM_007637	ENSMUSG00000022234	Cct5	CCT-epsilon|Ccte|TCP-1-epsilon|TCPE|mKIAA0098	chaperonin containing Tcp1, subunit 5 (epsilon)	protein-coding
up_257	chr10	44163547	44163947	+	0	NA	Intergenic	Intergenic	-6700	NR_001582	70365	Mm.87073	NR_001582	ENSMUSG00000091358	Speer5-ps1	1700007C10Rik|SPEER-5|Speer5-ps	spermatogenesis associated glutamate (E)-rich protein 5, pseudogene 1	pseudo
up_60	chr13	53553180	53553580	+	0	NA	Intergenic	Intergenic	-80600	NM_013601	17702	Mm.1763	NM_013601	ENSMUSG00000021469	Msx2	BB122635|Hox-8|Hox8|Hox8.1	msh homeobox 2	protein-coding
up_614	chr14	118514650	118515050	+	0	NA	intron (NM_001033336, intron 26 of 30)	L1MB2|LINE|L1	77622	NR_105815	102465208		NR_105815	ENSMUSG00000098433	Mir6391	Gm27914|mmu-mir-6391	microRNA 6391	ncRNA
up_127	chr15	55520779	55521179	+	0	NA	TTS (NM_181277)	TTS (NM_181277)	36333	NM_026759	68537	Mm.236795	NM_026759	ENSMUSG00000022370	Mrpl13	1110002D09Rik	mitochondrial ribosomal protein L13	protein-coding
up_512	chr10	18678862	18679262	+	0	NA	intron (NM_001033258, intron 4 of 33)	intron (NM_001033258, intron 4 of 33)	64696	NM_001033258	215821	Mm.40491	NM_001033258	ENSMUSG00000019852	Arfgef3	9630004D11|B930094H20Rik|BIG3|D10Bwg1379e|mKIAA1244	ARFGEF family member 3	protein-coding
up_519	chr6	92427687	92428087	+	0	NA	intron (NM_001081146, intron 3 of 8)	intron (NM_001081146, intron 3 of 8)	53505	NM_001134460	243548	Mm.248820	NM_001081146	ENSMUSG00000030020	Prickle2	6230400G14Rik|6720451F06Rik|mpk2	prickle planar cell polarity protein 2	protein-coding
up_411	chr3	137691493	137691893	+	0	NA	Intergenic	Intergenic	68021	NM_030143	73284	Mm.250841	NM_030143	ENSMUSG00000046818	Ddit4l	1700037B15Rik|1700108M02Rik|REDD2|RTP801L|Smhs1	DNA-damage-inducible transcript 4-like	protein-coding
up_510	chr7	90074621	90075021	+	0	NA	Intergenic	Intergenic	45662	NR_110365	319711	Mm.31753	NR_015614	ENSMUSG00000097585	E230029C05Rik	AI452102|B230337J15	RIKEN cDNA E230029C05 gene	ncRNA
up_546	chr12	78717796	78718196	+	0	NA	intron (NM_027597, intron 5 of 7)	B1F2|SINE|Alu	26461	NM_029069	70897	Mm.56514	NM_027597	ENSMUSG00000056987	Fam71d	4921509E07Rik|4930516C23Rik|GARI-L2	family with sequence similarity 71, member D	protein-coding
up_454	chr14	66165993	66166393	+	0	NA	intron (NM_001162366, intron 21 of 29)	MLT1A|LTR|ERVL-MaLR	25233	NM_144803	110902	Mm.57350	NM_144803	ENSMUSG00000022041	Chrna2	Acra-2|Acra2|BC011490	cholinergic receptor, nicotinic, alpha polypeptide 2 (neuronal)	protein-coding
up_128	chr10	127110990	127111390	+	0	NA	intron (NM_177614, intron 5 of 13)	intron (NM_177614, intron 5 of 13)	9970	NM_001171026	216440	Mm.295246	NM_177614	ENSMUSG00000040462	Os9	4632413K17Rik|AU022351	amplified in osteosarcoma	protein-coding
up_82	chr7	82582532	82582932	+	0	NA	intron (NM_001190374, intron 23 of 29)	intron (NM_001190374, intron 23 of 29)	65796	NM_177894	330577	Mm.222812	NM_177894	ENSMUSG00000038570	Saxo2	1700129I04Rik|D030069K18|Fam154b	stabilizer of axonemal microtubules 2	protein-coding
up_151	chr8	34287795	34288195	+	0	NA	Intergenic	Intergenic	-121283	NR_105820	102465211		NR_105820	ENSMUSG00000098785	Mir6395	Gm27561|mmu-mir-6395	microRNA 6395	ncRNA
up_10	chr9	67550095	67550495	+	0	NA	intron (NM_001081242, intron 1 of 57)	intron (NM_001081242, intron 1 of 57)	9408	NM_001081242	70549	Mm.33645	NM_027458	ENSMUSG00000052698	Tln2	5730421P04Rik|AI507121|AI787438|AL118320|mKIAA0320	talin 2	protein-coding
up_505	chr4	87685864	87686264	+	0	NA	Intergenic	Intergenic	120259	NM_001286158	70122	Mm.288898	NM_027326	ENSMUSG00000028496	Mllt3	2210011H10Rik|2610012I03Rik|3830408D16Rik|Af9|D4Ertd321e	myeloid/lymphoid or mixed-lineage leukemia; translocated to, 3	protein-coding
up_396	chr17	50731837	50732237	+	0	NA	Intergenic	Intergenic	33356	NM_001297747	12228	Mm.392910	NM_009770	ENSMUSG00000022863	Btg3	ANA|tob5	B cell translocation gene 3	protein-coding
up_114	chr3	137697378	137697778	+	0	NA	Intergenic	RMER1C|Other|Other	73906	NM_030143	73284	Mm.250841	NM_030143	ENSMUSG00000046818	Ddit4l	1700037B15Rik|1700108M02Rik|REDD2|RTP801L|Smhs1	DNA-damage-inducible transcript 4-like	protein-coding
up_146	chr5	97632795	97633195	+	0	NA	Intergenic	Intergenic	-175987	NM_010294	14626	Mm.61206	NM_010294	ENSMUSG00000050553	Gk2	GKTA|Gk-rs2	glycerol kinase 2	protein-coding
up_110	chr7	64349022	64349422	+	0	NA	intron (NM_177893, intron 12 of 13)	intron (NM_177893, intron 12 of 13)	24873	NM_177893	330554	Mm.236510	NM_177893	ENSMUSG00000033458	Fan1	6030441H18Rik|Mtmr15|mFAN1	FANCD2/FANCI-associated nuclease 1	protein-coding
up_221	chr12	91745866	91746266	+	0	NA	intron (NM_175367, intron 1 of 6)	intron (NM_175367, intron 1 of 6)	40370	NM_175367	108800	Mm.23125	NM_175367	ENSMUSG00000020961	Ston2	4933401N24Rik|AI425999|AW544599	stonin 2	protein-coding
up_466	chr6	51877163	51877563	+	0	NA	intron (NM_018773, intron 10 of 12)	intron (NM_018773, intron 10 of 12)	135186	NM_018773	54353	Mm.221479	NM_018773	ENSMUSG00000059182	Skap2	2610021A10Rik|AA960083|BB137539|RA70|SKAP-HOM|Saps|Scap2|mSKAP55R	src family associated phosphoprotein 2	protein-coding
up_336	chr6	135596365	135596765	+	0	NA	Intergenic	ORR1E|LTR|ERVL-MaLR	-62348	NR_126088	75024	Mm.399147	NR_126088	ENSMUSG00000107396	4930425L21Rik	4930473P14Rik	RIKEN cDNA 4930425L21 gene	ncRNA
up_91	chr9	22551324	22551724	+	0	NA	intron (NM_178415, intron 6 of 22)	intron (NM_178415, intron 6 of 22)	75809	NM_181316	319845	Mm.176725	NM_178415	ENSMUSG00000035919	Bbs9	E130103I17Rik	Bardet-Biedl syndrome 9 (human)	protein-coding
up_258	chr14	47937228	47937628	+	0	NA	intron (NR_045959, intron 2 of 3)	intron (NR_045959, intron 2 of 3)	38564	NR_045959	73961	Mm.390702	NR_045959		4930447J18Rik	4930425M13Rik	RIKEN cDNA 4930447J18 gene	ncRNA
up_527	chr1	41449974	41450374	+	0	NA	Intergenic	RMER20B|LTR|ERVK	-268922	NR_040475	74897	Mm.243822	NR_040475	ENSMUSG00000104072	4930448I06Rik	-	RIKEN cDNA 4930448I06 gene	ncRNA
up_112	chr3	141941040	141941440	+	0	NA	intron (NM_001277216, intron 2 of 11)	intron (NM_001277216, intron 2 of 11)	-9652	NM_001277220	12167	Mm.39089	NM_007560	ENSMUSG00000052430	Bmpr1b	AI385617|ALK-6|AV355320|Acvrlk6|Alk6|BMPR-1B|BMPR-IB|CFK-43a|SKR6	bone morphogenetic protein receptor, type 1B	protein-coding
up_119	chr12	94471003	94471403	+	0	NA	Intergenic	Intergenic	543865	NR_106201	102466888		NR_106201	ENSMUSG00000098931	Mir8099-2	Gm27692|mmu-mir-8099-2	microRNA 8099-2	ncRNA
up_605	chr11	54217339	54217739	+	0	NA	Intergenic	Intergenic	-4251	NR_045506	71056	Mm.56332	NR_045506	ENSMUSG00000086209	4933405E24Rik	-	RIKEN cDNA 4933405E24 gene	ncRNA
up_184	chr17	49172760	49173160	+	0	NA	Intergenic	Intergenic	-59427	NR_038143	69311	Mm.46140	NR_038141	ENSMUSG00000101012	1700008K24Rik	-	RIKEN cDNA 1700008K24 gene	ncRNA
up_37	chr6	66482804	66483204	+	0	NA	Intergenic	Intergenic	-52464	NM_019499	56150	Mm.489653	NM_019499	ENSMUSG00000029910	Mad2l1	AA673185|MAD2	MAD2 mitotic arrest deficient-like 1	protein-coding
up_238	chr11	44881266	44881666	+	0	NA	intron (NM_007897, intron 7 of 15)	intron (NM_007897, intron 7 of 15)	235462	NR_045100	100504255	Mm.123608	NR_045100	ENSMUSG00000084773	Gm12159	OTTMUSG00000005475	predicted gene 12159	ncRNA
up_26	chr6	71757190	71757590	+	0	NA	intron (NM_178608, intron 2 of 6)	intron (NM_178608, intron 2 of 6)	49709	NM_178608	52250	Mm.146332	NM_178608	ENSMUSG00000052852	Reep1	D6Ertd253e	receptor accessory protein 1	protein-coding
up_191	chr16	13012866	13013266	+	0	NA	Intergenic	ORR1B1|LTR|ERVL-MaLR	-96670	NM_015769	50505	Mm.287837	NM_015769	ENSMUSG00000022545	Ercc4	AI606920|Xpf	excision repair cross-complementing rodent repair deficiency, complementation group 4	protein-coding
up_478	chr15	86593475	86593875	+	0	NA	Intergenic	Intergenic	379216	NM_145476	223754	Mm.28904	NM_145476	ENSMUSG00000051864	Tbc1d22a	BC023106|D15Ertd781e	TBC1 domain family, member 22a	protein-coding
up_356	chr1	193823241	193823641	+	0	NA	Intergenic	MTE2b|LTR|ERVL-MaLR	-315911	NR_029592	387201		NR_029592	ENSMUSG00000065533	Mir205	Mirn205|mir-205|mmu-mir-205	microRNA 205	ncRNA
up_9	chr4	120092368	120092768	+	0	NA	intron (NM_010657, intron 3 of 8)	intron (NM_010657, intron 3 of 8)	-68638	NM_007902	13615	Mm.284855	NM_007902	ENSMUSG00000028635	Edn2	ET-2|PPET2|VIC	endothelin 2	protein-coding
up_341	chr14	99449826	99450226	+	0	NA	Intergenic	Intergenic	151335	NM_009769	12224	Mm.30262	NM_009769	ENSMUSG00000005148	Klf5	4930520J07Rik|Bteb2|CKLF|IKLF	Kruppel-like factor 5	protein-coding
up_189	chr16	5425864	5426264	+	0	NA	Intergenic	Intergenic	-170108	NM_027446	70511	Mm.45780	NM_027446	ENSMUSG00000022544	Eef2kmt	5730409G15Rik|Fam86|Fam86a|eEF2-KMT	eukaryotic elongation factor 2 lysine methyltransferase	protein-coding
up_131	chr8	115496003	115496403	+	0	NA	Intergenic	L2a|LINE|L2	210691	NM_001025577	17132	Mm.275549	NM_001025577	ENSMUSG00000055435	Maf	2810401A20Rik|A230108G15Rik|AW047063|c-maf	avian musculoaponeurotic fibrosarcoma oncogene homolog	protein-coding
up_182	chr1	54279636	54280036	+	0	NA	intron (NM_030025, intron 7 of 27)	intron (NM_030025, intron 7 of 27)	29153	NM_030025	78016	Mm.67455	NM_030025	ENSMUSG00000025983	Ccdc150	4930511H11Rik	coiled-coil domain containing 150	protein-coding
up_298	chr8	91298678	91299078	+	0	NA	intron (NM_173431, intron 6 of 25)	intron (NM_173431, intron 6 of 25)	14344	NM_173431	244585	Mm.324592	NM_173431	ENSMUSG00000033282	Rpgrip1l	1700047E16Rik|4931437C01|Ftm|Nphp8	Rpgrip1-like	protein-coding
up_98	chr9	107372442	107372842	+	0	NA	Intergenic	Intergenic	-27238	NM_020263	56808	Mm.273084	NM_020263	ENSMUSG00000010066	Cacna2d2	Cacna2d|a2d2|du|mKIAA0558|td|torpid	calcium channel, voltage-dependent, alpha 2/delta subunit 2	protein-coding
up_180	chr6	135229842	135230242	+	0	NA	intron (NM_028982, intron 10 of 12)	intron (NM_028982, intron 10 of 12)	17842	NM_001080552	14840	Mm.272306	NM_010352	ENSMUSG00000030206	Gsg1	-	germ cell associated 1	protein-coding
up_490	chr3	66403696	66404096	+	0	NA	Intergenic	Intergenic	-107059	NM_145820	72789	Mm.443526	NM_028357	ENSMUSG00000027831	Veph1	2810471M23Rik|Veph	ventricular zone expressed PH domain-containing 1	protein-coding
up_364	chr7	139572632	139573032	+	0	NA	intron (NM_183144, intron 12 of 15)	intron (NM_183144, intron 12 of 15)	9965	NM_183248	14912	Mm.28308	NM_183248	ENSMUSG00000041309	Nkx6-2	Gtx|Nkx6.2	NK6 homeobox 2	protein-coding
up_434	chr9	120384833	120385233	+	0	NA	intron (NM_144557, intron 2 of 16)	intron (NM_144557, intron 2 of 16)	80960	NM_144557	245049	Mm.100936	NM_144557	ENSMUSG00000041794	Myrip	A230081N12Rik|Slac2-c|Slac2c	myosin VIIA and Rab interacting protein	protein-coding
up_591	chr5	105235909	105236309	+	0	NA	exon (NM_001039646, exon 2 of 11)	exon (NM_001039646, exon 2 of 11)	3424	NM_001039646	626578	Mm.275893	NM_001039646	ENSMUSG00000105096	Gbp10	-	guanylate-binding protein 10	protein-coding
up_265	chr10	95389162	95389562	+	0	NA	Intergenic	Intergenic	25921	NM_001168657	216233	Mm.474283	NM_007706	ENSMUSG00000020027	Socs2	8030460M17|AI527257|AW108012|CIS2|Cish2|D130043N08Rik|JAB|SOCS-2|SSI-2|hg	suppressor of cytokine signaling 2	protein-coding
up_243	chr3	41169887	41170287	+	0	NA	Intergenic	Intergenic	-87041	NM_027558	70804	Mm.40321	NM_027558	ENSMUSG00000049940	Pgrmc2	4631434O19Rik|5730409G06Rik|DG6|PMBP	progesterone receptor membrane component 2	protein-coding
up_375	chr7	84279190	84279590	+	0	NA	intron (NM_007488, intron 11 of 18)	intron (NM_007488, intron 11 of 18)	-127497	NM_133722	70178	Mm.23914	NM_133722	ENSMUSG00000038459	Abhd17c	2210412D01Rik|AL023007|Fam108c|Fam108c1	abhydrolase domain containing 17C	protein-coding
up_499	chr15	81968344	81968744	+	0	NA	Intergenic	Intergenic	-7614	NM_013872	29858	Mm.18939	NM_013872	ENSMUSG00000022474	Pmm1	C77612	phosphomannomutase 1	protein-coding
up_492	chr15	30660690	30661090	+	0	NA	intron (NM_008729, intron 7 of 22)	intron (NM_008729, intron 7 of 22)	-378236	NR_045186	73784	Mm.66947	NR_045186		4930430F21Rik	-	RIKEN cDNA 4930430F21 gene	ncRNA
up_274	chr16	86403578	86403978	+	0	NA	Intergenic	Intergenic	-502653	NM_011782	23794	Mm.112933	NM_011782	ENSMUSG00000022894	Adamts5	9530092O11Rik|ADAM-TS5|ADAMTS1|ADAMTS11|ADMP-2|AI481094|ASMP-2	a disintegrin-like and metallopeptidase (reprolysin type) with thrombospondin type 1 motif, 5 (aggrecanase-2)	protein-coding
up_584	chr4	123147799	123148199	+	0	NA	Intergenic	Intergenic	-8058	NM_019489	56031	Mm.126873	NM_019489	ENSMUSG00000028651	Ppie	2010010D16Rik|Cyp33	peptidylprolyl isomerase E (cyclophilin E)	protein-coding
up_297	chr6	101299427	101299827	+	0	NA	intron (NM_018884, intron 3 of 9)	intron (NM_018884, intron 3 of 9)	78270	NM_018884	55983	Mm.321654	NM_018884	ENSMUSG00000035357	Pdzrn3	1110020C07Rik|AI429718|AL023082|LNX3|SEMACAP3|Semcap3	PDZ domain containing RING finger 3	protein-coding
up_270	chr13	32572775	32573175	+	0	NA	Intergenic	LTR16B1|LTR|ERVL	208804	NM_001166030	238564	Mm.60041	NM_001166030	ENSMUSG00000044951	Mylk4	EG238564	myosin light chain kinase family, member 4	protein-coding
up_237	chr14	63377341	63377741	+	0	NA	intron (NM_007549, intron 10 of 12)	intron (NM_007549, intron 10 of 12)	39646	NM_007549	12143	Mm.3962	NM_007549	ENSMUSG00000014453	Blk	-	B lymphoid kinase	protein-coding
up_580	chr18	69690078	69690478	+	0	NA	Intergenic	Intergenic	-235281	NM_201362	381175	Mm.266831	NM_201362	ENSMUSG00000038903	Ccdc68	BC046343	coiled-coil domain containing 68	protein-coding
up_362	chr1	181719106	181719506	+	0	NA	Intergenic	Intergenic	123095	NM_133815	98386	Mm.4538	NM_133815	ENSMUSG00000004880	Lbr	AI505894|ic	lamin B receptor	protein-coding
up_481	chr2	60927873	60928273	+	0	NA	intron (NM_020296, intron 1 of 13)	intron (NM_020296, intron 1 of 13)	35131	NM_020296	56878	Mm.259667	NM_020296	ENSMUSG00000026970	Rbms1	2600014B10Rik|AI255215|MSSP-1|MSSP-2|MSSP-3|YC1	RNA binding motif, single stranded interacting protein 1	protein-coding
up_432	chr16	24215365	24215765	+	0	NA	Intergenic	Intergenic	-177785	NM_178665	210126	Mm.209385	NM_178665	ENSMUSG00000033306	Lpp	9430020K16Rik|AA959454|AU024130|B130055L10Rik|C79715|D630048H16	LIM domain containing preferred translocation partner in lipoma	protein-coding
up_439	chr9	123845094	123845494	+	0	NA	intron (NM_148925, intron 1 of 18)	intron (NM_148925, intron 1 of 18)	6367	NM_148925	17281	Mm.252941	NM_148925	ENSMUSG00000025241	Fyco1	2810409M01Rik|Mem2|RUFY3|ZFYVE7	FYVE and coiled-coil domain containing 1	protein-coding
up_369	chr1	35332400	35332800	+	0	NA	Intergenic	ORR1E|LTR|ERVL-MaLR	482641	NM_145516	226971	Mm.292751	NM_145516	ENSMUSG00000026123	Plekhb2	2310009M15Rik|AU018239|Evt2|Phdc|evt-2	pleckstrin homology domain containing, family B (evectins) member 2	protein-coding
up_589	chr4	58384197	58384597	+	0	NA	Intergenic	Intergenic	56701	NR_037278	100526502		NR_037278	ENSMUSG00000093293	Mir3095	mir-3095|mmu-mir-3095	microRNA 3095	ncRNA
up_531	chr6	49781861	49782261	+	0	NA	Intergenic	Intergenic	-40649	NM_023456	109648	Mm.154796	NM_023456	ENSMUSG00000029819	Npy	0710005A05Rik	neuropeptide Y	protein-coding
up_582	chr5	119885619	119886019	+	0	NA	TTS (NM_011537)	TTS (NM_011537)	51156	NM_011537	21388	Mm.103636	NM_011537	ENSMUSG00000018263	Tbx5	-	T-box 5	protein-coding
up_272	chr5	48038053	48038453	+	0	NA	intron (NR_111900, intron 4 of 35)	intron (NR_111900, intron 4 of 35)	55098	NR_111900	20563	Mm.289739	NM_178804	ENSMUSG00000031558	Slit2	Drad-1|E030015M03Rik|E130320P19Rik|Slil3|mKIAA4141|slit-2	slit homolog 2 (Drosophila)	protein-coding
up_279	chr4	139689869	139690269	+	0	NA	Intergenic	Intergenic	36531	NM_031873	83770	Mm.190612	NM_031873	ENSMUSG00000028738	Tas1r2	Gpr71|T1r2|TR2	taste receptor, type 1, member 2	protein-coding
up_360	chr2	161405600	161406000	+	0	NA	Intergenic	Intergenic	-296714	NR_126509	71389	Mm.122738	NM_173368	ENSMUSG00000057133	Chd6	5430439G14Rik|6330406J24Rik|CHD-6	chromodomain helicase DNA binding protein 6	protein-coding
up_494	chr3	116465638	116466038	+	0	NA	Intergenic	L1MEc|LINE|L1	-41806	NM_001173553	229776	Mm.17647	NM_001080818	ENSMUSG00000033502	Cdc14a	A830059A17Rik|CDC14A2|CDC14a1|Cdc14	CDC14 cell division cycle 14A	protein-coding
up_430	chr5	20749502	20749902	+	0	NA	Intergenic	Intergenic	132422	NM_172992	68770	Mm.86410	NM_172992	ENSMUSG00000039987	Phtf2	1110054G21Rik|9530062N20Rik|AI447096|C77923	putative homeodomain transcription factor 2	protein-coding
up_477	chr14	8641885	8642285	+	0	NA	intron (NM_028934, intron 4 of 15)	intron (NM_028934, intron 4 of 15)	24205	NM_028934	74430	Mm.271901	NM_028934	ENSMUSG00000021747	4930452B06Rik	4933406L09Rik|AI854000	RIKEN cDNA 4930452B06 gene	protein-coding
up_516	chr17	9529341	9529741	+	0	NA	Intergenic	Intergenic	140163	NM_001163836	67543	Mm.26987	NM_026226	ENSMUSG00000046173	Pabpc6	4932702K14Rik|AI428050|Pabpc3	poly(A) binding protein, cytoplasmic 6	protein-coding
up_540	chr2	72079055	72079455	+	0	NA	intron (NM_001204166, intron 1 of 27)	intron (NM_001204166, intron 1 of 27)	24638	NM_001204166	56508	Mm.196153	NM_019688	ENSMUSG00000049044	Rapgef4	1300003D15Rik|5730402K07Rik|6330581N18Rik|EPAC 2|Epac-2|Epac2|mKIAA4040	Rap guanine nucleotide exchange factor (GEF) 4	protein-coding
up_161	chr18	13735602	13736002	+	0	NA	intron (NM_145492, intron 5 of 7)	intron (NM_145492, intron 5 of 7)	236931	NM_145492	225207	Mm.40325	NM_145492	ENSMUSG00000024420	Zfp521	B930086A16Rik|Evi3|Znf521	zinc finger protein 521	protein-coding
up_441	chr8	54565603	54566003	+	0	NA	intron (NM_029569, intron 1 of 6)	intron (NM_029569, intron 1 of 6)	15472	NM_029569	76294	Mm.33171	NM_029569	ENSMUSG00000031519	Asb5	1110018D09Rik	ankyrin repeat and SOCs box-containing 5	protein-coding
up_29	chr16	48367966	48368366	+	0	NA	Intergenic	Intergenic	44250	NR_015373	433023	Mm.483302	NR_015373	ENSMUSG00000110573	Gm5485	EG433023	predicted gene 5485	ncRNA
up_549	chr6	128733875	128734275	+	0	NA	Intergenic	Intergenic	-11029	NM_001099918	100043861	Mm.66911	NM_001099918	ENSMUSG00000079299	Klrb1	4930431A04Rik|Gm4696|Klrb1g|Klrb6|Ly-55|Ly55|NKR-P1G|Nkrp-1e|Nkrp1g	killer cell lectin-like receptor subfamily B member 1	protein-coding
up_542	chr19	24540917	24541317	+	0	NA	intron (NM_008846, intron 1 of 14)	intron (NM_008846, intron 1 of 14)	14710	NM_008846	18719	Mm.217214	NM_008846	ENSMUSG00000024867	Pip5k1b	PI4P5K-I[b]|PIP5K1-beta|PIP5KIbeta|Pipk5b|STM7	phosphatidylinositol-4-phosphate 5-kinase, type 1 beta	protein-coding
up_616	chr19	20161494	20161894	+	0	NA	Intergenic	Intergenic	228977	NM_010730	16952	Mm.248360	NM_010730	ENSMUSG00000024659	Anxa1	Anx-1|Anx-A1|C430014K04Rik|Lpc-1|Lpc1	annexin A1	protein-coding
up_268	chr18	57222061	57222461	+	0	NA	intron (NM_001001979, intron 5 of 24)	LTR41|LTR|ERVL	89171	NM_001001979	70417	Mm.297863	NM_001001979	ENSMUSG00000024593	Megf10	3000002B06Rik|Gm331	multiple EGF-like-domains 10	protein-coding
up_573	chr3	137644203	137644603	+	0	NA	Intergenic	Intergenic	20731	NM_030143	73284	Mm.250841	NM_030143	ENSMUSG00000046818	Ddit4l	1700037B15Rik|1700108M02Rik|REDD2|RTP801L|Smhs1	DNA-damage-inducible transcript 4-like	protein-coding
up_47	chr7	70643072	70643472	+	0	NA	Intergenic	Intergenic	-276526	NM_183261	11819	Mm.158143	NM_009697	ENSMUSG00000030551	Nr2f2	2700033K02Rik|9430015G03Rik|ARP-1|Aporp1|COUP-TF2|COUP-TFII|COUPTFB|EAR3|SVP40|Tcfcoup2	nuclear receptor subfamily 2, group F, member 2	protein-coding
up_283	chr3	11174005	11174405	+	0	NA	Intergenic	RMER19C|LTR|ERVK	670154	NR_040751	100038545	Mm.388494	NR_040751	ENSMUSG00000104015	Gm10745	ENSMUSG00000074696	predicted gene 10745	ncRNA
up_378	chr16	11562287	11562687	+	0	NA	intron (NM_001290148, intron 7 of 13)	intron (NM_001290148, intron 7 of 13)	156839	NM_001290148	74478	Mm.325831	NM_028964	ENSMUSG00000071669	Snx29	4933437K13Rik|ENSMUSG00000079738|Gm11170|Gm1737|Gm930|Rundc2a	sorting nexin 29	protein-coding
up_23	chr4	105566725	105567125	+	0	NA	Intergenic	Intergenic	409578	NM_080555	67916	Mm.348326	NM_080555	ENSMUSG00000028517	Plpp3	1110003O22Rik|2610002D05Rik|AV025606|D4Bwg0538e|D4Bwg1535e|Lpp3|Ppab2b|Ppap2b	phospholipid phosphatase 3	protein-coding
up_456	chr6	73118937	73119337	+	0	NA	intron (NM_001164669, intron 39 of 76)	intron (NM_001164669, intron 39 of 76)	102494	NM_001164669	330355	Mm.333166	NM_001164669	ENSMUSG00000052861	Dnah6	9830168K20|A730004I20Rik|Dnahc6|mKIAA1697|mdhc6	dynein, axonemal, heavy chain 6	protein-coding
up_544	chr17	68106342	68106742	+	0	NA	Intergenic	MTEb|LTR|ERVL-MaLR	-102434	NM_172964	268970	Mm.9935	NM_172964	ENSMUSG00000024043	Arhgap28	AU044757|AW550892|E130310N06	Rho GTPase activating protein 28	protein-coding
up_267	chr15	42472644	42473044	+	0	NA	intron (NM_009640, intron 5 of 8)	Lx7|LINE|L1	204133	NM_001286062	11600	Mm.309336	NM_009640	ENSMUSG00000022309	Angpt1	1110046O21Rik|Ang-1|Ang1	angiopoietin 1	protein-coding
up_462	chr2	153827188	153827588	+	0	NA	Intergenic	ORR1B1|LTR|ERVL-MaLR	43696	NM_001305048	76407	Mm.33629	NM_029599	ENSMUSG00000027480	Sun5	1700021O15Rik|SPAG4L-2|SRG4|Spag4l	Sad1 and UNC84 domain containing 5	protein-coding
up_381	chr7	137535078	137535478	+	0	NA	Intergenic	Intergenic	97604	NR_033611	620016	Mm.388932	NR_033611	ENSMUSG00000100863	Gm12669	OTTMUSG00000007920	glutaredoxin 3 pseudogene	pseudo
up_332	chr3	128194688	128195088	+	0	NA	intron (NR_045704, intron 2 of 5)	intron (NR_045704, intron 2 of 5)	36717	NR_045704	402774	Mm.209170	NR_045704	ENSMUSG00000105816	D030025E07Rik	-	RIKEN cDNA D030025E07 gene	ncRNA
up_469	chr4	134300231	134300631	+	0	NA	Intergenic	Intergenic	-12585	NM_146156	230809	Mm.22778	NM_146156	ENSMUSG00000050890	Pdik1l	BC027088|stk35l2	PDLIM1 interacting kinase 1 like	protein-coding
up_339	chr6	49759589	49759989	+	0	NA	Intergenic	Tigger17c|DNA|TcMar-Tigger	-62921	NM_023456	109648	Mm.154796	NM_023456	ENSMUSG00000029819	Npy	0710005A05Rik	neuropeptide Y	protein-coding
up_149	chr14	35169999	35170399	+	0	NA	intron (NM_008166, intron 4 of 15)	intron (NM_008166, intron 4 of 15)	275590	NR_029774	723847		NR_029774	ENSMUSG00000065481	Mir346	Mirn346|mir-346|mmu-mir-346	microRNA 346	ncRNA
up_142	chr2	106866315	106866715	+	0	NA	intron (NM_029837, intron 6 of 6)	intron (NM_029837, intron 6 of 6)	103876	NM_173750	212772	Mm.381231	NM_173750	ENSMUSG00000027122	Arl14ep	2700007P21Rik|4930448O08Rik|ARF7EP	ADP-ribosylation factor-like 14 effector protein	protein-coding
up_295	chr4	106296663	106297063	+	0	NA	Intergenic	Intergenic	-19350	NM_183225	329908	Mm.234544	NM_183225	ENSMUSG00000028514	Usp24	2700066K03Rik|2810030C21Rik|AI414051|B130021E18|C79851	ubiquitin specific peptidase 24	protein-coding
up_94	chr14	51200048	51200448	+	0	NA	Intergenic	Intergenic	-3442	NM_001017422	53877	Mm.377124	NM_001017422		Ear4	RNS2|Rnase2|mR4	eosinophil-associated, ribonuclease A family, member 4	protein-coding
up_561	chr11	19555370	19555770	+	0	NA	Intergenic	Intergenic	-368872	NM_033523	114716	Mm.266627	NM_033523	ENSMUSG00000045671	Spred2	C79158	sprouty-related, EVH1 domain containing 2	protein-coding
up_377	chr11	31617779	31618179	+	0	NA	Intergenic	Intergenic	53883	NM_001024919	69556	Mm.34183	NM_001024919	ENSMUSG00000044502	Bod1	2310022M17Rik|BOD2.1|Fam44b	biorientation of chromosomes in cell division 1	protein-coding
up_140	chr18	44580215	44580615	+	0	NA	intron (NM_001085373, intron 3 of 18)	intron (NM_001085373, intron 3 of 18)	-81250	NR_026853	626275	Mm.427116	NR_026853	ENSMUSG00000097610	A930012L18Rik	-	RIKEN cDNA A930012L18 gene	ncRNA
up_460	chr5	102697795	102698195	+	0	NA	intron (NM_146161, intron 2 of 8)	intron (NM_146161, intron 2 of 8)	-70815	NM_001286468	231532	Mm.440191	NM_029270	ENSMUSG00000057315	Arhgap24	0610025G21Rik	Rho GTPase activating protein 24	protein-coding
up_330	chr19	43202651	43203051	+	0	NA	intron (NM_001081257, intron 3 of 11)	MIRc|SINE|MIR	185504	NM_001081257	545291	Mm.442200	NM_001081257	ENSMUSG00000074852	Hpse2	Gm968|Hpa2	heparanase 2	protein-coding
up_394	chr7	89564580	89564980	+	0	NA	Intergenic	Intergenic	-47194	NM_029614	76453	Mm.250438	NM_029614	ENSMUSG00000039405	Prss23	2310046G15Rik|4930479H08Rik|AI790574|Spuve	protease, serine 23	protein-coding
up_116	chrX	17094790	17095190	+	0	NA	Intergenic	RLTR42-int|LTR|ERVK	-183216	NM_010883	17986	Mm.5014	NM_010883	ENSMUSG00000040138	Ndp	ND|Ndph	Norrie disease (pseudoglioma) (human)	protein-coding
up_144	chr14	47011264	47011664	+	0	NA	intron (NM_001163433, intron 1 of 11)	intron (NM_001163433, intron 1 of 11)	10124	NM_001163433	74480	Mm.214454	NM_028966	ENSMUSG00000021838	Samd4	1700024G08Rik|1700111L17Rik|4933436G17Rik|Samd4a|Smaug|Smaug1|sunk	sterile alpha motif domain containing 4	protein-coding
up_464	chr3	121467169	121467569	+	0	NA	intron (NM_145394, intron 12 of 14)	intron (NM_145394, intron 12 of 14)	40828	NM_028044	71994	Mm.275555	NM_028044	ENSMUSG00000053931	Cnn3	1600014M03Rik|C85854|Calpo3	calponin 3, acidic	protein-coding
up_334	chr3	131570433	131570833	+	0	NA	intron (NM_001289477, intron 2 of 12)	intron (NM_001289477, intron 2 of 12)	4601	NM_001289477	23971	Mm.244912	NM_011863	ENSMUSG00000028032	Papss1	AI325286|Asapk|SK1	3'-phosphoadenosine 5'-phosphosulfate synthase 1	protein-coding
up_390	chr16	5359179	5359579	+	0	NA	Intergenic	Intergenic	-103423	NM_027446	70511	Mm.45780	NM_027446	ENSMUSG00000022544	Eef2kmt	5730409G15Rik|Fam86|Fam86a|eEF2-KMT	eukaryotic elongation factor 2 lysine methyltransferase	protein-coding
up_235	chr10	39982707	39983107	+	0	NA	intron (NM_001001489, intron 1 of 3)	intron (NM_001001489, intron 1 of 3)	3739	NM_001113388	215928	Mm.31744	NM_001001489	ENSMUSG00000038528	Mfsd4b5	Naglt1c	major facilitator superfamily domain containing 4B5	protein-coding
up_475	chr8	122953058	122953458	+	0	NA	intron (NM_001081379, intron 2 of 12)	intron (NM_001081379, intron 2 of 12)	89026	NR_037865	77087	Mm.31567	NM_001081379	ENSMUSG00000035569	Ankrd11	2410104C19Rik|3010027A04Rik|6330578C09Rik|9530048I21Rik|AA930108|Gm176|Yod	ankyrin repeat domain 11	protein-coding
up_399	chr4	97544034	97544434	+	0	NA	Intergenic	Intergenic	-37709	NM_001122952	18027	Mm.31274	NM_010905	ENSMUSG00000028565	Nfia	1110047K16Rik|9430022M17Rik|CTF|NF1-A|NF1A	nuclear factor I/A	protein-coding
up_392	chr1	181406202	181406602	+	0	NA	intron (NM_028408, intron 1 of 5)	intron (NM_028408, intron 1 of 5)	53774	NM_028408	72978	Mm.338083	NM_028408	ENSMUSG00000026514	Cnih3	2900075G08Rik|CNIH-3	cornichon family AMPA receptor auxiliary protein 3	protein-coding
up_173	chr6	18812615	18813015	+	0	NA	Intergenic	MTC|LTR|ERVL-MaLR	-35820	NM_133939	76522	Mm.275158	NM_133939	ENSMUSG00000044155	Lsm8	2010003I05Rik|AW214405|Naa38	LSM8 homolog, U6 small nuclear RNA associated	protein-coding
up_596	chr4	99926382	99926782	+	0	NA	Intergenic	MER95|LTR|ERV1	-2869	NM_028132	72157	Mm.217764	NM_028132	ENSMUSG00000025791	Pgm2	2610020G18Rik|AA407108|AI098105|Pgm-2|Pgm1	phosphoglucomutase 2	protein-coding
up_123	chr4	48746255	48746655	+	0	NA	Intergenic	Intergenic	82941	NM_026509	68016	Mm.133444	NM_026509	ENSMUSG00000028348	Murc	2310039E09Rik	muscle-related coiled-coil protein	protein-coding
up_425	chr5	66121276	66121676	+	0	NA	intron (NM_001127382, intron 2 of 7)	ORR1D2|LTR|ERVL-MaLR	-23297	NM_139065	245945	Mm.36863	NM_139065	ENSMUSG00000070780	Rbm47	9530077J19Rik	RNA binding motif protein 47	protein-coding
up_204	chr11	32398349	32398749	+	0	NA	intron (NM_177364, intron 6 of 12)	intron (NM_177364, intron 6 of 12)	50738	NM_177364	268396	Mm.227616	NM_177364	ENSMUSG00000040711	Sh3pxd2b	G431001E03Rik|TSK4|fad49	SH3 and PX domains 2B	protein-coding
up_305	chr11	104900812	104901212	+	0	NA	Intergenic	Intergenic	-191207	NM_001081046	70894	Mm.87320	NM_001081046	ENSMUSG00000020690	Efcab3	4921510J17Rik	EF-hand calcium binding domain 3	protein-coding
up_21	chr2	155567729	155568129	+	0	NA	intron (NM_008180, intron 9 of 12)	MIRb|SINE|MIR	-10999	NR_040613	74945	Mm.401956	NR_040613	ENSMUSG00000086529	Acss2os	4930471I20Rik	acyl-CoA synthetase short-chain family member 2, opposite strand	ncRNA
up_407	chr1	6461307	6461707	+	0	NA	Intergenic	Intergenic	-25724	NM_001244692	240690	Mm.234612	NM_173868	ENSMUSG00000033740	St18	AV348974|Myt3|NZF-3|Nzf3|mKIAA0535	suppression of tumorigenicity 18	protein-coding
up_486	chr5	113292805	113293205	+	0	NA	intron (NM_001162965, intron 2 of 21)	intron (NM_001162965, intron 2 of 21)	-12404	NM_001309528	52850	Mm.200203	NM_172718	ENSMUSG00000042216	Sgsm1	2410098H20Rik|AA408781|D5Bwg1524e|E130107M15|NuIP|Rutbc2	small G protein signaling modulator 1	protein-coding
up_202	chr13	53333761	53334161	+	0	NA	exon (NM_009269, exon 15 of 15)	exon (NM_009269, exon 15 of 15)	43400	NM_009269	268656	Mm.240336	NM_009269	ENSMUSG00000021468	Sptlc1	AW552086|C77762|E030036H05|Lcb1	serine palmitoyltransferase, long chain base subunit 1	protein-coding
up_209	chr17	67266327	67266727	+	0	NA	intron (NM_008984, intron 1 of 30)	intron (NM_008984, intron 1 of 30)	87932	NM_008984	19274	Mm.311809	NM_008984	ENSMUSG00000033278	Ptprm	RPTPmu|mKIAA4044	protein tyrosine phosphatase, receptor type, M	protein-coding
up_327	chr1	58339714	58340114	+	0	NA	intron (NM_001008419, intron 26 of 35)	intron (NM_001008419, intron 26 of 35)	-53222	NM_025824	66882	Mm.21848	NM_025824	ENSMUSG00000051223	Bzw1	1200015E15Rik|mKIAA0005	basic leucine zipper and W2 domains 1	protein-coding
up_253	chr5	107133337	107133737	+	0	NA	intron (NM_011578, intron 12 of 16)	intron (NM_011578, intron 12 of 16)	156058	NM_011578	21814	Mm.200775	NM_011578	ENSMUSG00000029287	Tgfbr3	1110036H20Rik|AU015626|AW215636|TBRIII	transforming growth factor, beta receptor III	protein-coding
up_536	chr15	5426598	5426998	+	0	NA	Intergenic	Intergenic	-69520	NR_045274	71432	Mm.291087	NR_045274		5430437J10Rik	-	RIKEN cDNA 5430437J10 gene	ncRNA
up_200	chr4	46675479	46675879	+	0	NA	intron (NM_001081141, intron 16 of 18)	intron (NM_001081141, intron 16 of 18)	-25480	NM_198664	381605	Mm.331595	NM_198664	ENSMUSG00000039813	Tbc1d2	A630005A06Rik|BC022630|Gm1037|PARIS-1|PARIS1	TBC1 domain family, member 2	protein-coding
up_328	chr17	62305241	62305641	+	0	NA	Intergenic	Intergenic	575876	NM_010109	13640	Mm.7978	NM_010109	ENSMUSG00000048915	Efna5	AL-1|AV158822|EFL-5|Ephrin-A5|Epl7|LERK-7|RAGS	ephrin A5	protein-coding
up_408	chr17	68087219	68087619	+	0	NA	Intergenic	Intergenic	-83311	NM_172964	268970	Mm.9935	NM_172964	ENSMUSG00000024043	Arhgap28	AU044757|AW550892|E130310N06	Rho GTPase activating protein 28	protein-coding
up_351	chr18	62853917	62854317	+	0	NA	Intergenic	Intergenic	-68210	NM_133237	494504	Mm.391102	NM_133237	ENSMUSG00000071847	Apcdd1	AB023957|AU041258|Drapc1|EIG180	adenomatosis polyposis coli down-regulated 1	protein-coding
up_215	chr7	70099019	70099419	+	0	NA	Intergenic	Intergenic	238603	NR_131145	624549	Mm.116344	NR_131144	ENSMUSG00000109097	Gm29683	-	predicted gene, 29683	ncRNA
up_30	chr9	40519305	40519705	+	0	NA	Intergenic	Intergenic	-63741	NM_172768	235283	Mm.138434	NM_172768	ENSMUSG00000040111	Gramd1b	3222402H23|A930008A22Rik|AI593249|mKIAA1201	GRAM domain containing 1B	protein-coding
up_42	chr6	49050711	49051111	+	0	NA	intron (NM_053110, intron 7 of 10)	MLT1A0|LTR|ERVL-MaLR	14393	NM_053110	93695	Mm.302602	NM_053110	ENSMUSG00000029816	Gpnmb	DC-HIL|Dchil|ipd	glycoprotein (transmembrane) nmb	protein-coding
up_196	chr1	72868838	72869238	+	0	NA	intron (NM_010518, intron 1 of 3)	intron (NM_010518, intron 1 of 3)	5827	NM_010518	16011	Mm.405761	NM_010518	ENSMUSG00000026185	Igfbp5	AI256729|AW208790|IGFBP-5|IGFBP-5P	insulin-like growth factor binding protein 5	protein-coding
up_314	chr4	97532040	97532440	+	0	NA	Intergenic	L1MEb|LINE|L1	-49703	NM_001122952	18027	Mm.31274	NM_010905	ENSMUSG00000028565	Nfia	1110047K16Rik|9430022M17Rik|CTF|NF1-A|NF1A	nuclear factor I/A	protein-coding
up_523	chr2	27563755	27564155	+	0	NA	Intergenic	Intergenic	48808	NM_080848	140858	Mm.28265	NM_080848	ENSMUSG00000026917	Wdr5	2410008O07Rik|AA408785|AA960360|Big|Big-3	WD repeat domain 5	protein-coding
up_346	chr11	79652862	79653262	+	0	NA	intron (NM_175543, intron 3 of 14)	L2a|LINE|L2	22024	NR_045898	72218	Mm.443271	NR_045898	ENSMUSG00000086569	Rab11fip4os2	1700020F10Rik|4930542H20Rik|Rab11fib4os2	RAB11 family interacting protein 4 (class II), opposite strand 2	ncRNA
up_310	chr5	119633606	119634006	+	0	NA	non-coding (NR_046178, exon 4 of 4)	non-coding (NR_046178, exon 4 of 4)	7864	NR_046178	330183	Mm.413133	NR_046178	ENSMUSG00000085708	Gm16063	G630008E18|OTTMUSG00000029664	predicted gene 16063	ncRNA
up_136	chr5	46059889	46060289	+	0	NA	Intergenic	MLT1F2|LTR|ERVL-MaLR	-127680	NR_110478	78106	Mm.243807	NR_110478	ENSMUSG00000106602	4930405L22Rik	-	RIKEN cDNA 4930405L22 gene	ncRNA
up_312	chr4	47186527	47186927	+	0	NA	Intergenic	Intergenic	-21285	NM_009928	12819	Mm.233547	NM_009928	ENSMUSG00000028339	Col15a1	-	collagen, type XV, alpha 1	protein-coding
up_319	chr5	102693820	102694220	+	0	NA	intron (NM_146161, intron 2 of 8)	intron (NM_146161, intron 2 of 8)	-74790	NM_001286468	231532	Mm.440191	NM_029270	ENSMUSG00000057315	Arhgap24	0610025G21Rik	Rho GTPase activating protein 24	protein-coding
up_386	chr5	36024133	36024533	+	0	NA	intron (NM_030889, intron 24 of 26)	intron (NM_030889, intron 24 of 26)	131014	NM_027373	70292	Mm.125167	NM_027373	ENSMUSG00000029094	Afap1	2600003E23Rik|9630044L16Rik|AI848729|Afap|mKIAA3018	actin filament associated protein 1	protein-coding
up_222	chr18	82091526	82091926	+	0	NA	Intergenic	Intergenic	-99646	NR_039589	100628596		NR_039589	ENSMUSG00000093036	Mir5127	mmu-mir-5127|mu-mir-5127	microRNA 5127	ncRNA
up_229	chr18	54023240	54023640	+	0	NA	Intergenic	Intergenic	161327	NM_152809	70425	Mm.368668	NM_152809	ENSMUSG00000073563	Csnk1g3	3300002K07Rik|C330049O21Rik	casein kinase 1, gamma 3	protein-coding
up_307	chr1	95308370	95308770	+	0	NA	Intergenic	Intergenic	-5058	NM_026321	67698	Mm.272705	NM_026321	ENSMUSG00000051185	Fam174a	2310044D20Rik|Fam174|Naa6|Tmem157	family with sequence similarity 174, member A	protein-coding
up_427	chr12	85944404	85944804	+	0	NA	intron (NM_001347395, intron 28 of 32)	Lx9|LINE|L1	119654	NM_001081423	320244	Mm.132172	NM_177114	ENSMUSG00000012609	Ttll5	1700048H13Rik|2310009M18Rik|4930556H18Rik|AI428864|D630041K24Rik|R75373|Stamp|mKIAA0998	tubulin tyrosine ligase-like family, member 5	protein-coding
up_220	chr14	56262193	56262593	+	0	NA	promoter-TSS (NM_013542)	promoter-TSS (NM_013542)	-59	NM_013542	14939	Mm.14874	NM_013542	ENSMUSG00000015437	Gzmb	AI553453|CCP-1/C11|CCP1|Ctla-1|Ctla1|GZB	granzyme B	protein-coding
up_111	chr19	54697456	54697856	+	0	NA	Intergenic	Intergenic	401791	NM_008149	14732	Mm.210196	NM_008149	ENSMUSG00000024978	Gpam	GPAT|GPAT1	glycerol-3-phosphate acyltransferase, mitochondrial	protein-coding
up_154	chr12	74993824	74994224	+	0	NA	intron (NM_172805, intron 8 of 10)	intron (NM_172805, intron 8 of 10)	183308	NM_172805	238271	Mm.44465	NM_172805	ENSMUSG00000034402	Kcnh5	Eag2	potassium voltage-gated channel, subfamily H (eag-related), member 5	protein-coding
up_566	chr18	11769119	11769519	+	0	NA	Intergenic	Intergenic	-69955	NM_022021	63955	Mm.40717	NM_022021	ENSMUSG00000040957	Cables1	Cables|ik3-1	CDK5 and Abl enzyme substrate 1	protein-coding
up_325	chr11	79198601	79199001	+	0	NA	Intergenic	Intergenic	44223	NM_001042565	78889	Mm.307022	NM_019653	ENSMUSG00000017677	Wsb1	1110056B13Rik|2700038M07Rik	WD repeat and SOCS box-containing 1	protein-coding
up_150	chr19	25437213	25437613	+	0	NA	Intergenic	Intergenic	-68293	NM_015826	50796	Mm.391208	NM_015826	ENSMUSG00000024837	Dmrt1	-	doublesex and mab-3 related transcription factor 1	protein-coding
up_103	chr14	33228462	33228862	+	0	NA	intron (NM_153800, intron 2 of 10)	ORR1E|LTR|ERVL-MaLR	11839	NM_153800	239027	Mm.318350	NM_153800	ENSMUSG00000063506	Arhgap22	B230341L19Rik|RHOGAP2|p68RacGAP	Rho GTPase activating protein 22	protein-coding
up_405	chr15	93563488	93563888	+	0	NA	intron (NM_001033217, intron 1 of 7)	intron (NM_001033217, intron 1 of 7)	32203	NM_001033217	106042	Mm.150314	NM_001033217	ENSMUSG00000036158	Prickle1	1110058P22Rik|AW215793|Prickle|b2b019Clo|mpk1	prickle planar cell polarity protein 1	protein-coding
up_95	chr16	21630818	21631218	+	0	NA	intron (NM_001285893, intron 45 of 46)	intron (NM_001285893, intron 45 of 46)	63647	NM_001001881	72190	Mm.131606	NM_001001881	ENSMUSG00000043391	2510009E07Rik	AI194952	RIKEN cDNA 2510009E07 gene	protein-coding
up_224	chr6	18800911	18801311	+	0	NA	Intergenic	MTEa|LTR|ERVL-MaLR	-47524	NM_133939	76522	Mm.275158	NM_133939	ENSMUSG00000044155	Lsm8	2010003I05Rik|AW214405|Naa38	LSM8 homolog, U6 small nuclear RNA associated	protein-coding
up_159	chr8	10292591	10292991	+	0	NA	intron (NM_001319151, intron 2 of 34)	MTE2b|LTR|ERVL-MaLR	138880	NM_001319151	244281	Mm.422761	NM_001081397	ENSMUSG00000039057	Myo16	BM140241|C230040D10Rik|Gm1105|NYAP3|mKIAA0865	myosin XVI	protein-coding
up_218	chr3	82124594	82124994	+	0	NA	intron (NM_021896, intron 1 of 8)	intron (NM_021896, intron 1 of 8)	-18485	NR_105977	102466991		NR_105977	ENSMUSG00000098712	Mir7010	Gm28029|mmu-mir-7010	microRNA 7010	ncRNA
up_152	chr14	17172594	17172994	+	0	NA	Intergenic	CpG	67236	NR_144493	100417973		NR_144493		Pou5f1-rs6	Gm18927|Oct4P3|Otf3-rs6|Otf3f	POU domain, class 5, transcription factor 1, related sequence 6	pseudo
up_410	chr12	100969882	100970282	+	0	NA	intron (NM_026681, intron 6 of 29)	intron (NM_026681, intron 6 of 29)	51686	NR_035421	100316805		NR_035421	ENSMUSG00000080575	Mir1190	Mirn1190|mmu-mir-1190	microRNA 1190	ncRNA
up_166	chr2	26080811	26081211	+	0	NA	intron (NM_026495, intron 2 of 5)	intron (NM_026495, intron 2 of 5)	11385	NM_001037098	67991	Mm.131074	NM_026495	ENSMUSG00000026932	Nacc2	0610020I02Rik|AI448087|Btbd14a|C030048H19Rik	nucleus accumbens associated 2, BEN and BTB (POZ) domain containing	protein-coding
up_554	chr10	93442125	93442525	+	0	NA	Intergenic	Intergenic	9218	NR_106161	102465791		NR_106161	ENSMUSG00000098679	Mir7688	Gm27874|mmu-mir-7688	microRNA 7688	ncRNA
up_446	chr10	58625018	58625418	+	0	NA	intron (NM_010100, intron 4 of 11)	intron (NM_010100, intron 4 of 11)	50478	NM_010100	13608	Mm.174523	NM_010100	ENSMUSG00000003227	Edar	ED1R|ED3|ED5|EDA-A1R|EDA3|dl	ectodysplasin-A receptor	protein-coding
up_511	chr15	37885108	37885508	+	0	NA	Intergenic	Intergenic	75747	NM_199476	382985	Mm.24738	NM_199476	ENSMUSG00000022292	Rrm2b	p53R2	ribonucleotide reductase M2 B (TP53 inducible)	protein-coding
up_412	chr2	66383721	66384121	+	0	NA	intron (NM_018733, intron 1 of 26)	intron (NM_018733, intron 1 of 26)	56916	NM_001313997	20265	Mm.439704	NM_018733	ENSMUSG00000064329	Scn1a	B230332M13|Nav1.1	sodium channel, voltage-gated, type I, alpha	protein-coding
up_419	chr4	155424005	155424405	+	0	NA	intron (NM_177674, intron 9 of 20)	intron (NM_177674, intron 9 of 20)	-2501	NR_102287	641454	Mm.150322	NR_102283	ENSMUSG00000084803	5830444B04Rik	-	RIKEN cDNA 5830444B04 gene	ncRNA
up_217	chr10	6956343	6956743	+	0	NA	intron (NM_001033391, intron 2 of 7)	intron (NM_001033391, intron 2 of 7)	23738	NM_001347225	320495	Mm.331674	NM_001033391	ENSMUSG00000064065	Ipcef1	A130090K04Rik	interaction protein for cytohesin exchange factors 1	protein-coding
up_603	chr9	55387930	55388330	+	0	NA	intron (NM_172923, intron 3 of 10)	intron (NM_172923, intron 3 of 10)	61181	NM_172923	244886	Mm.24361	NM_172923	ENSMUSG00000032313	Tmem266	9630029F15|AI118078|HVRP1	transmembrane protein 266	protein-coding
up_611	chr1	73998599	73998999	+	0	NA	intron (NM_027884, intron 6 of 34)	intron (NM_027884, intron 6 of 34)	125648	NM_027884	21961	Mm.309975	NM_027884	ENSMUSG00000055322	Tns1	1110018I21Rik|1200014E20Rik|AI648117|E030018G17Rik|E030037J05Rik|Tns	tensin 1	protein-coding
up_428	chr1	171789383	171789783	+	0	NA	intron (NM_013730, intron 4 of 6)	intron (NM_013730, intron 4 of 6)	22451	NM_013730	27218	Mm.103648	NM_013730	ENSMUSG00000015316	Slamf1	4933415F16|AA177906|CD150|CDw150|ESTM51|IPO-3|Slam	signaling lymphocytic activation molecule family member 1	protein-coding
up_559	chr3	121107447	121107847	+	0	NA	Intergenic	Intergenic	64048	NM_025637	66568	Mm.263163	NM_025637	ENSMUSG00000028133	Rwdd3	2510027J23Rik|3110037C01Rik|AI035684|AI662458|Rsume|X2CR1	RWD domain containing 3	protein-coding
up_552	chr8	120783842	120784242	+	0	NA	Intergenic	Intergenic	45403	NM_001301811	15900	Mm.334861	NM_008320	ENSMUSG00000041515	Irf8	AI893568|ICSBP|IRF-8|Icsbp1|Myls	interferon regulatory factor 8	protein-coding
up_308	chr5	110739353	110739753	+	0	NA	exon (NM_029337, exon 5 of 52)	exon (NM_029337, exon 5 of 52)	31164	NM_029337	75560	Mm.270487	NM_029337	ENSMUSG00000029505	Ep400	1700020J09Rik|AU023439|mDomino|mKIAA1498|p400	E1A binding protein p400	protein-coding
up_40	chr17	14856484	14856884	+	0	NA	intron (NM_175173, intron 23 of 24)	intron (NM_175173, intron 23 of 24)	86440	NM_175173	71682	Mm.122698	NM_175173	ENSMUSG00000046991	Wdr27	0610012K18Rik	WD repeat domain 27	protein-coding
up_451	chr4	82199127	82199527	+	0	NA	Intergenic	Intergenic	133947	NR_040659	545641	Mm.216028	NR_040659	ENSMUSG00000085022	Gm5860	EG545641	predicted gene 5860	ncRNA
up_503	chr1	17033820	17034220	+	0	NA	intron (NM_020604, intron 2 of 4)	intron (NM_020604, intron 2 of 4)	63869	NM_020604	57339	Mm.143761	NM_020604	ENSMUSG00000042686	Jph1	ENSMUSG00000054314|JP-1|Jp1	junctophilin 1	protein-coding
up_414	chr18	76215807	76216207	+	0	NA	Intergenic	Intergenic	-25694	NM_010754	17126	Mm.152699	NM_010754	ENSMUSG00000024563	Smad2	7120426M23Rik|Madh2|Madr2|Smad-2|mMad2	SMAD family member 2	protein-coding
up_32	chr8	32162646	32163046	+	0	NA	intron (NR_046039, intron 1 of 2)	intron (NR_046039, intron 1 of 2)	10951	NR_046039	666589	Mm.367675	NR_046039		Gm8179	EG666589	predicted gene 8179	ncRNA
up_550	chr11	25104413	25104813	+	0	NA	Intergenic	Intergenic	-221494	NR_045853	71234	Mm.158627	NR_045853	ENSMUSG00000033015	4933427E13Rik	-	RIKEN cDNA 4933427E13 gene	ncRNA
up_353	chr18	58121753	58122153	+	0	NA	intron (NM_010181, intron 8 of 64)	intron (NM_010181, intron 8 of 64)	87973	NM_010181	14119	Mm.20271	NM_010181	ENSMUSG00000024598	Fbn2	BC063774|Fib-2|mKIAA4226|sne|sy	fibrillin 2	protein-coding
up_420	chr3	21621763	21622163	+	0	NA	Intergenic	RLTR31B2|LTR|ERVK	-454689	NM_030732	81004	Mm.202966	NM_030732	ENSMUSG00000027630	Tbl1xr1	8030499H02Rik|A630076E03Rik|AW539987|C21|C230089I12Rik|DC42|Ira1|TBLR1	transducin (beta)-like 1X-linked receptor 1	protein-coding
up_75	chr18	46544474	46544874	+	0	NA	Intergenic	Intergenic	-18703	NM_173423	240263	Mm.38249	NM_173423	ENSMUSG00000033319	Fem1c	2610312A07Rik|3632443A22Rik|AI646567	fem-1 homolog c (C.elegans)	protein-coding
up_300	chr15	97711237	97711637	+	0	NA	3' UTR (NM_008902, exon 9 of 9)	3' UTR (NM_008902, exon 9 of 9)	-5615	NM_028003	71919	Mm.12255	NM_028003	ENSMUSG00000022466	Rpap3	2310042P20Rik|D15Ertd682e	RNA polymerase II associated protein 3	protein-coding
up_521	chr10	6848241	6848641	+	0	NA	intron (NM_001302796, intron 3 of 4)	LTR40c|LTR|ERVL	59865	NM_001039652	18390	Mm.438000	NM_011013	ENSMUSG00000000766	Oprm1	M-OR-1|MOP-R|MOR-1|MOR-1O|Oprm|mor|muOR	opioid receptor, mu 1	protein-coding
up_422	chr4	13210789	13211189	+	0	NA	Intergenic	Intergenic	304152	NM_173746	208820	Mm.12057	NM_173746	ENSMUSG00000055963	Triqk	C130086A10|Gm11818|OTTMUSG00000004461	triple QxxK/R motif containing	protein-coding
up_429	chr16	58604655	58605055	+	0	NA	Intergenic	L1MA4|LINE|L1	12123	NM_001033404	328695	Mm.293308	NM_001033404	ENSMUSG00000075002	Gm813	Gm1781	predicted gene 813	protein-coding
up_558	chr3	130237846	130238246	+	0	NA	intron (NM_029838, intron 2 of 37)	intron (NM_029838, intron 2 of 37)	57201	NM_198711	77018	Mm.91728	NM_029838	ENSMUSG00000058897	Col25a1	2700062B08Rik|CLAC-P	collagen, type XXV, alpha 1	protein-coding
up_227	chr1	118711613	118712013	+	0	NA	Intergenic	Intergenic	83868	NM_023755	81879	Mm.24621	NM_023755	ENSMUSG00000026380	Tfcp2l1	1810030F05Rik|4932442M07Rik|AA575098|Cp2l1|Crtr-1|D930018N21Rik|LBP-9|Tcfcp2l1	transcription factor CP2-like 1	protein-coding
up_302	chr7	99692344	99692744	+	0	NA	intron (NM_175316, intron 1 of 13)	intron (NM_175316, intron 1 of 13)	3265	NM_001252531	101488	Mm.11249	NM_175316	ENSMUSG00000030737	Slco2b1	AI060904|AI852653|OATP-B|Slc21a9	solute carrier organic anion transporter family, member 2b1	protein-coding
up_309	chr7	58858916	58859316	+	0	NA	Intergenic	ORR1E|LTR|ERVL-MaLR	200914	NM_009728	11982	Mm.135129	NM_009728	ENSMUSG00000025324	Atp10a	Atp10c|pfatp	ATPase, class V, type 10A	protein-coding
up_418	chr2	60978995	60979395	+	0	NA	Intergenic	Intergenic	-4044	NR_045335	100038493	Mm.388076	NR_045335	ENSMUSG00000075325	Gm13582	ENSMUSG00000075325|OTTMUSG00000012844	predicted gene 13582	ncRNA
up_621	chr9	123594771	123595171	+	0	NA	3' UTR (NM_011731, exon 11 of 11)	3' UTR (NM_011731, exon 11 of 11)	37594	NM_011731	22599	Mm.41963	NM_011731	ENSMUSG00000025243	Slc6a20b	AA986306|Sit1|Slc6a20|XT3|Xtrp3	solute carrier family 6 (neurotransmitter transporter), member 20B	protein-coding
up_157	chr13	19897214	19897614	+	0	NA	Intergenic	RMER19B|LTR|ERVK	-73157	NM_181754	353346	Mm.239268	NM_181754	ENSMUSG00000053101	Gpr141	PGR13	G protein-coupled receptor 141	protein-coding
up_304	chr12	98998611	98999011	+	0	NA	Intergenic	ORR1B2|LTR|ERVL-MaLR	78199	NM_198311	76260	Mm.282660	NM_029553	ENSMUSG00000021013	Ttc8	0610012F22Rik|AV001447|BBS8	tetratricopeptide repeat domain 8	protein-coding
up_31	chr4	49167006	49167406	+	0	NA	intron (NM_178756, intron 1 of 7)	intron (NM_178756, intron 1 of 7)	107744	NM_178756	272031	Mm.299460	NM_178756	ENSMUSG00000063446	Plppr1	E130309F12Rik|Lppr1|PRG-3|mKIAA4247	phospholipid phosphatase related 1	protein-coding
up_205	chr5	28084761	28085161	+	0	NA	Intergenic	Intergenic	13549	NM_153526	231070	Mm.30221	NM_153526	ENSMUSG00000045294	Insig1	1810013C12Rik|Insig-1	insulin induced gene 1	protein-coding
up_424	chr11	109524810	109525210	+	0	NA	intron (NM_028710, intron 6 of 13)	intron (NM_028710, intron 6 of 13)	-18701	NM_001166177	74008	Mm.482224	NM_028710	ENSMUSG00000020604	Arsg	6330406P08Rik|AI846872	arylsulfatase G	protein-coding
up_212	chr11	29310600	29311000	+	0	NA	Intergenic	ORR1D2|LTR|ERVL-MaLR	-63372	NM_176841	108686	Mm.338284	NM_176841	ENSMUSG00000032740	Ccdc88a	A430106J12Rik|AI848406|Ape|C130096N06Rik|C330012F17Rik|D130005J21Rik|Girdin|Giv|Grdn|Hkrp1	coiled coil domain containing 88A	protein-coding
up_158	chr12	77877778	77878178	+	0	NA	Intergenic	Intergenic	-348677	NM_172952	268566	Mm.341742	NM_145965	ENSMUSG00000047454	Gphn	5730552E08Rik|AI662856|BC027112|C230040D23|GPH|GPHRYN|geph	gephyrin	protein-coding
up_219	chr5	35687079	35687479	+	0	NA	Intergenic	Intergenic	-7499	NM_001042615	78558	Mm.274255	NM_030127	ENSMUSG00000029096	Htra3	2210021K23Rik|9530081K03Rik|Prsp|Tasp	HtrA serine peptidase 3	protein-coding
up_417	chr7	125864698	125865098	+	0	NA	intron (NM_001081022, intron 19 of 27)	intron (NM_001081022, intron 19 of 27)	157022	NM_001081022	233865	Mm.274389	NM_001081022	ENSMUSG00000032743	D430042O09Rik	Kiaa0556	RIKEN cDNA D430042O09 gene	protein-coding
up_210	chr5	36326374	36326774	+	0	NA	intron (NM_030889, intron 1 of 26)	intron (NM_030889, intron 1 of 26)	25004	NR_106162	102465792		NR_106162	ENSMUSG00000098884	Mir7689	Gm27434|mmu-mir-7689	microRNA 7689	ncRNA
up_121	chr2	169690056	169690456	+	0	NA	intron (NM_080455, intron 1 of 1)	intron (NM_080455, intron 1 of 1)	56610	NM_080455	228911	Mm.315789	NM_080455	ENSMUSG00000047907	Tshz2	2900073F20Rik|B830045G17|Mtsh2|Sdccag33l|Tsh2|Zfp218|mKIAA4248|teashirt2	teashirt zinc finger family member 2	protein-coding
up_85	chr2	106935650	106936050	+	0	NA	Intergenic	ORR1B2|LTR|ERVL-MaLR	34541	NM_173750	212772	Mm.381231	NM_173750	ENSMUSG00000027122	Arl14ep	2700007P21Rik|4930448O08Rik|ARF7EP	ADP-ribosylation factor-like 14 effector protein	protein-coding
up_246	chr14	65706177	65706577	+	0	NA	intron (NM_028903, intron 3 of 8)	L1ME4c|LINE|L1	39974	NM_001168318	71145	Mm.83840	NM_028903	ENSMUSG00000022032	Scara5	4932433F15Rik|4933425F03Rik|AV278087|Tesr	scavenger receptor class A, member 5	protein-coding
up_20	chr14	28456381	28456781	+	0	NA	intron (NM_001347497, intron 19 of 19)	intron (NM_001347497, intron 19 of 19)	-48892	NM_009524	22418	Mm.287544	NM_009524	ENSMUSG00000021994	Wnt5a	8030457G12Rik|Wnt-5a	wingless-type MMTV integration site family, member 5A	protein-coding
up_251	chr17	85821910	85822310	+	0	NA	Intergenic	Intergenic	-133856	NM_011380	20472	Mm.5039	NM_011380	ENSMUSG00000024134	Six2	-	sine oculis-related homeobox 2	protein-coding
up_315	chr4	136812556	136812956	+	0	NA	intron (NM_001290753, intron 1 of 15)	intron (NM_001290753, intron 1 of 15)	23256	NM_010142	13844	Mm.250981	NM_010142	ENSMUSG00000028664	Ephb2	Cek5|Drt|ETECK|Erk|Hek5|Nuk|Prkm5|Qek5|Sek3|Tyro5	Eph receptor B2	protein-coding
up_214	chr8	108755460	108755860	+	0	NA	intron (NM_007496, intron 1 of 9)	intron (NM_007496, intron 1 of 9)	41016	NM_007496	11906	Mm.416972	NM_007496	ENSMUSG00000038872	Zfhx3	A230102L03Rik|Atbf1|Sci|WBP9|mKIAA4228	zinc finger homeobox 3	protein-coding
up_228	chr17	27375512	27375912	+	0	NA	Intergenic	Intergenic	17615	NR_106077	102466228		NR_106077	ENSMUSG00000106215	Mir7218	mmu-mir-7218	microRNA 7218	ncRNA
up_557	chr5	107177260	107177660	+	0	NA	intron (NM_011578, intron 4 of 16)	intron (NM_011578, intron 4 of 16)	112135	NM_011578	21814	Mm.200775	NM_011578	ENSMUSG00000029287	Tgfbr3	1110036H20Rik|AU015626|AW215636|TBRIII	transforming growth factor, beta receptor III	protein-coding
up_318	chr12	98006046	98006446	+	0	NA	Intergenic	Intergenic	253213	NM_008079	14420	Mm.5120	NM_008079	ENSMUSG00000021003	Galc	2310068B06Rik|A930008M05Rik|AW212969|AW413532|Gacy|twi|twitcher	galactosylceramidase	protein-coding
up_65	chr2	145763829	145764229	+	0	NA	Intergenic	Intergenic	-22087	NM_028724	74030	Mm.228799	NM_028724	ENSMUSG00000001768	Rin2	2010003K16Rik|4632403N06Rik|AW821980|RASSF4	Ras and Rab interactor 2	protein-coding
up_601	chr14	101504493	101504893	+	0	NA	intron (NM_001081278, intron 3 of 18)	intron (NM_001081278, intron 3 of 18)	104498	NM_001081278	210789	Mm.320639	NM_173380	ENSMUSG00000033083	Tbc1d4	5930406J04Rik|A930035N22|AV295684|As160	TBC1 domain family, member 4	protein-coding
up_225	chr8	106651967	106652367	+	0	NA	intron (NM_009864, intron 3 of 15)	intron (NM_009864, intron 3 of 15)	-30901	NM_173037	272538	Mm.87151	NM_173037	ENSMUSG00000041949	Tango6	AW413431|E330010G16|Tmco7	transport and golgi organization 6	protein-coding
up_404	chr7	139485600	139486000	+	0	NA	intron (NM_183144, intron 4 of 15)	intron (NM_183144, intron 4 of 15)	96691	NM_001127363	212111	Mm.28308	NM_183144	ENSMUSG00000025477	Inpp5a	-	inositol polyphosphate-5-phosphatase A	protein-coding
up_513	chr11	19470822	19471222	+	0	NA	Intergenic	Intergenic	405747	NR_046037	74059	Mm.292321	NR_046037	ENSMUSG00000086025	4933406G16Rik	-	RIKEN cDNA 4933406G16 gene	ncRNA
up_324	chr5	149594193	149594593	+	0	NA	intron (NM_029440, intron 16 of 22)	intron (NM_029440, intron 16 of 22)	41922	NM_013559	15505	Mm.270681	NM_013559	ENSMUSG00000029657	Hsph1	105kDa|AI790491|Hsp105|Hsp110|hsp-E7I|hsp110/105	heat shock 105kDa/110kDa protein 1	protein-coding
up_41	chr2	179080451	179080851	+	0	NA	Intergenic	Intergenic	-334285	NM_026596	68175	Mm.158187	NM_026596		4930591A17Rik	-	RIKEN cDNA 4930591A17 gene	protein-coding
up_320	chr17	44336892	44337292	+	0	NA	Intergenic	Intergenic	148520	NM_172621	224796	Mm.37666	NM_172621	ENSMUSG00000023959	Clic5	5730531E12Rik|B330005L24|Gm322|jbg	chloride intracellular channel 5	protein-coding
up_55	chr18	83684721	83685121	+	0	NA	Intergenic	Intergenic	-359037	NR_045361	70960	Mm.410834	NR_045361		4921531P14Rik	1700108N05Rik	RIKEN cDNA 4921531P14 gene	ncRNA
up_155	chr13	69463633	69464033	+	0	NA	Intergenic	Intergenic	70031	NM_001169131	210106	Mm.315959	NM_198600	ENSMUSG00000034575	Papd7	LAK-1|POLK|Pols|TRF4|TRF4-1	PAP associated domain containing 7	protein-coding
up_453	chr7	71646943	71647343	+	0	NA	Intergenic	ORR1D2|LTR|ERVL-MaLR	-262552	NR_130995	78156	Mm.243818	NR_130995	ENSMUSG00000108669	4930441H08Rik	-	RIKEN cDNA 4930441H08 gene	ncRNA
up_501	chr14	58253657	58254057	+	0	NA	Intergenic	Intergenic	181171	NM_013518	14180	Mm.8846	NM_013518	ENSMUSG00000021974	Fgf9	Eks	fibroblast growth factor 9	protein-coding
up_400	chr2	26655068	26655468	+	0	NA	Intergenic	MLTR13|LTR|ERVK	-15024	NR_024068	72091	Mm.27103	NR_024068		Snhg7	2610002F03Rik|AI427062	small nucleolar RNA host gene 7	ncRNA
up_207	chr14	23391560	23391960	+	0	NA	intron (NM_001253372, intron 18 of 28)	intron (NM_001253372, intron 18 of 28)	-297189	NR_033550	791307	Mm.364384	NR_033550	ENSMUSG00000068680	Gm10248	ENSMUSG00000068680	predicted gene 10248	ncRNA
up_576	chr4	129013492	129013892	+	0	NA	Intergenic	Intergenic	20468	NM_016895	11637	Mm.29460	NM_016895	ENSMUSG00000028792	Ak2	Ak-2|D4Ertd220e	adenylate kinase 2	protein-coding
up_613	chr15	13432342	13432742	+	0	NA	Intergenic	MTE2a|LTR|ERVL-MaLR	-258867	NM_007666	12563	Mm.57048	NM_007666	ENSMUSG00000039385	Cdh6	cad6	cadherin 6	protein-coding
up_322	chr11	53138200	53138600	+	0	NA	intron (NM_177059, intron 7 of 15)	intron (NM_177059, intron 7 of 15)	-18344	NR_046047	790909	Mm.404626	NR_046047	ENSMUSG00000087668	Gm11186	OTTMUSG00000000039	predicted gene 11186	ncRNA
up_286	chr17	67125595	67125995	+	0	NA	intron (NM_008984, intron 2 of 30)	intron (NM_008984, intron 2 of 30)	-99560	NR_049205	100885844		NR_049205	ENSMUSG00000093508	Mir5709	Gm22041|mir-5709|mmu-mir-5709	microRNA 5709	ncRNA
up_329	chr5	151183560	151183960	+	0	NA	intron (NM_146258, intron 1 of 13)	intron (NM_146258, intron 1 of 13)	6433	NM_001163493	243362	Mm.209272	NM_146258	ENSMUSG00000016128	Stard13	DLC2|GT650	StAR-related lipid transfer (START) domain containing 13	protein-coding
up_402	chr2	173469769	173470169	+	0	NA	Intergenic	ORR1D2|LTR|ERVL-MaLR	-52623	NM_028158	72221	Mm.46132	NM_028158	ENSMUSG00000027518	1700021F07Rik	-	RIKEN cDNA 1700021F07 gene	protein-coding
up_409	chr11	76135655	76136055	+	0	NA	intron (NM_026664, intron 6 of 21)	intron (NM_026664, intron 6 of 21)	43775	NM_026664	68299	Mm.46397	NM_026664	ENSMUSG00000017288	Vps53	2010002A08Rik|2310040I21Rik|3100002B05Rik|Hccs1	VPS53 GARP complex subunit	protein-coding
up_415	chr17	59297922	59298322	+	0	NA	Intergenic	Intergenic	-284800	NM_026497	67993	Mm.36507	NM_026497	ENSMUSG00000024228	Nudt12	0610016O18Rik	nudix (nucleoside diphosphate linked moiety X)-type motif 12	protein-coding
up_113	chr7	98499792	98500192	+	0	NA	exon (NM_001113379, exon 2 of 2)	exon (NM_001113379, exon 2 of 2)	5770	NM_001113379	434215	Mm.323057	NM_001113379	ENSMUSG00000090958	Lrrc32	AI426318|D11S833Eh|D7H11S833E|EG434215|Garp	leucine rich repeat containing 32	protein-coding
up_22	chr5	52609609	52610009	+	0	NA	non-coding (NR_045738, exon 3 of 3)	non-coding (NR_045738, exon 3 of 3)	9202	NR_045738	211001	Mm.261581	NR_045738	ENSMUSG00000052295	8030423F21Rik	-	RIKEN cDNA 8030423F21 gene	ncRNA
up_208	chr17	31864683	31865083	+	0	NA	Intergenic	Intergenic	-9091	NM_010831	17691	Mm.290941	NM_010831	ENSMUSG00000024042	Sik1	Msk|Sik|Snf1lk	salt inducible kinase 1	protein-coding
up_317	chr15	81267427	81267827	+	0	NA	Intergenic	Intergenic	-15765	NR_077230	78102	Mm.296832	NR_077229		8430426J06Rik	-	RIKEN cDNA 8430426J06 gene	ncRNA
up_176	chr18	46380889	46381289	+	0	NA	Intergenic	Intergenic	-69161	NM_001160399	240261	Mm.329416	NM_001160399	ENSMUSG00000071855	Ccdc112	8430438M01Rik|AW108467	coiled-coil domain containing 112	protein-coding
up_101	chr15	78730408	78730808	+	0	NA	Intergenic	Intergenic	-12495	NM_183141	207393	Mm.323188	NM_183141	ENSMUSG00000043460	Elfn2	6330514E13|AW048948|BC094219|Lrrc62|Ppp1r29	leucine rich repeat and fibronectin type III, extracellular 2	protein-coding
up_15	chr15	93027226	93027626	+	0	NA	Intergenic	Intergenic	247658	NM_001033275	223827	Mm.22819	NM_001033275	ENSMUSG00000036197	Gxylt1	Glt8d3|Gm1228|Gm87	glucoside xylosyltransferase 1	protein-coding
up_555	chr3	141626928	141627328	+	0	NA	intron (NM_001293561, intron 1 of 16)	intron (NM_001293561, intron 1 of 16)	161564	NM_009472	22253	Mm.24430	NM_009472	ENSMUSG00000059921	Unc5c	B130051O18Rik|Unc5h3|rcm	unc-5 netrin receptor C	protein-coding
up_398	chr18	84478517	84478917	+	0	NA	intron (NM_001033341, intron 3 of 8)	intron (NM_001033341, intron 3 of 8)	110787	NM_001033341	240476	Mm.329575	NM_001033341	ENSMUSG00000048410	Zfp407	6430585N13Rik|Gm333|Gm334|Gm948|ZNF407	zinc finger protein 407	protein-coding
up_6	chr10	61855263	61855663	+	0	NA	intron (NM_001304757, intron 32 of 37)	intron (NM_001304757, intron 32 of 37)	-71599	NM_207000	404634	Mm.272870	NM_207000	ENSMUSG00000020086	H2afy2	macroH2A2	H2A histone family, member Y2	protein-coding
up_547	chr2	179654527	179654927	+	0	NA	intron (NM_001316723, intron 2 of 5)	MIRc|SINE|MIR	212296	NM_009867	12561	Mm.184711	NM_009867	ENSMUSG00000000305	Cdh4	AW120700|R-CAD|R-Cadh|Rcad	cadherin 4	protein-coding
up_68	chr15	29437713	29438113	+	0	NA	Intergenic	Intergenic	-734680	NM_008729	18163	Mm.321648	NM_008729	ENSMUSG00000022240	Ctnnd2	Catnd2|Nprap|neurojugin	catenin (cadherin associated protein), delta 2	protein-coding
up_593	chr9	110896666	110897066	+	0	NA	intron (NM_146228, intron 23 of 26)	intron (NM_146228, intron 23 of 26)	16544	NM_001146060	235633	Mm.86338	NM_146228	ENSMUSG00000044037	Als2cl	79H19D|79H19E|BC022645|D930044G19Rik|mRn.49018	ALS2 C-terminal like	protein-coding
up_126	chr3	130894243	130894643	+	0	NA	Intergenic	Intergenic	-164045	NM_001005859	68436	Mm.140568	NM_026724	ENSMUSG00000062006	Rpl34	1100001I22Rik	ribosomal protein L34	protein-coding
up_241	chr7	114171426	114171826	+	0	NA	Intergenic	Intergenic	-53845	NM_025846	66922	Mm.276572	NM_025846	ENSMUSG00000055723	Rras2	2610016H24Rik|C86394|TC21	related RAS viral (r-ras) oncogene 2	protein-coding
up_49	chr13	49783929	49784329	+	0	NA	Intergenic	Intergenic	101999	NM_172015	105148	Mm.21118	NM_172015	ENSMUSG00000037851	Iars	2510016L12Rik|AI327140|AU044614|E430001P04Rik|ILRS	isoleucine-tRNA synthetase	protein-coding
up_533	chr5	105114693	105115093	+	0	NA	TTS (NM_001256005)	TTS (NM_001256005)	-4601	NM_172777	236573	Mm.425261	NM_172777	ENSMUSG00000029298	Gbp9	-	guanylate-binding protein 9	protein-coding
up_36	chr10	98733942	98734342	+	0	NA	Intergenic	Intergenic	-181010	NM_026482	67972	Mm.166944	NM_026482	ENSMUSG00000019943	Atp2b1	2810442I22Rik|E130111D10Rik|Pmca1	ATPase, Ca++ transporting, plasma membrane 1	protein-coding
up_43	chr8	127381287	127381687	+	0	NA	intron (NM_001309391, intron 12 of 24)	intron (NM_001309391, intron 12 of 24)	81835	NM_001013580	93742	Mm.299254	NM_033620	ENSMUSG00000025812	Pard3	AA960621|AI256638|Asip|D8Ertd580e|Par-3|Par3|Pard-3|Pard3a|Phip	par-3 family cell polarity regulator	protein-coding
up_5	chr2	180975921	180976321	+	0	NA	intron (NM_001177709, intron 7 of 11)	intron (NM_001177709, intron 7 of 11)	8821	NM_001177706	228998	Mm.33765	NM_145760	ENSMUSG00000027575	Arfgap1	AI115377|Arf1gap	ADP-ribosylation factor GTPase activating protein 1	protein-coding
up_84	chr14	17192959	17193359	+	0	NA	Intergenic	RMER15|LTR|ERVL	87601	NR_144493	100417973		NR_144493		Pou5f1-rs6	Gm18927|Oct4P3|Otf3-rs6|Otf3f	POU domain, class 5, transcription factor 1, related sequence 6	pseudo
up_256	chr3	121133015	121133415	+	0	NA	Intergenic	Intergenic	38480	NM_025637	66568	Mm.263163	NM_025637	ENSMUSG00000028133	Rwdd3	2510027J23Rik|3110037C01Rik|AI035684|AI662458|Rsume|X2CR1	RWD domain containing 3	protein-coding
up_185	chr2	37901039	37901439	+	0	NA	intron (NM_146122, intron 13 of 21)	intron (NM_146122, intron 13 of 21)	124990	NM_001163566	241324	Mm.392369	NM_001163566	ENSMUSG00000035403	Crb2	5930402A21|BC043114	crumbs family member 2	protein-coding
up_468	chr1	134770314	134770714	+	0	NA	intron (NM_001081307, intron 23 of 23)	intron (NM_001081307, intron 23 of 23)	33207	NR_015606	329251	Mm.188709	NM_001081307	ENSMUSG00000073557	Ppp1r12b	1810037O03Rik|9530009M10Rik|AI132431|Mypt2	protein phosphatase 1, regulatory (inhibitor) subunit 12B	protein-coding
up_58	chr2	31179464	31179864	+	0	NA	intron (NM_178760, intron 9 of 17)	intron (NM_178760, intron 9 of 17)	27348	NM_178760	277463	Mm.236074	NM_178760	ENSMUSG00000000194	Gpr107	9930033D15Rik|AI790205|C530034M11|mKIAA1624	G protein-coupled receptor 107	protein-coding
up_338	chr10	13696308	13696708	+	0	NA	intron (NM_001347362, intron 3 of 5)	intron (NM_001347362, intron 3 of 5)	-143366	NM_001164195	56535	Mm.282711	NM_019961	ENSMUSG00000019809	Pex3	1700014F15Rik|2810027F19Rik|2900010N04Rik	peroxisomal biogenesis factor 3	protein-coding
up_483	chr3	37510318	37510718	+	0	NA	intron (NM_001310473, intron 14 of 16)	RMER19B|LTR|ERVK	90568	NM_001163511	57815	Mm.172679	NM_021343	ENSMUSG00000027722	Spata5	2510048F20Rik|C78064|Spaf	spermatogenesis associated 5	protein-coding
up_27	chr13	32712577	32712977	+	0	NA	exon (NM_001166030, exon 10 of 12)	exon (NM_001166030, exon 10 of 12)	69002	NM_001166030	238564	Mm.60041	NM_001166030	ENSMUSG00000044951	Mylk4	EG238564	myosin light chain kinase family, member 4	protein-coding
up_148	chr1	90368511	90368911	+	0	NA	Intergenic	Intergenic	164731	NM_007722	12778	Mm.6522	NM_007722	ENSMUSG00000044337	Ackr3	AW541270|CXC-R7|CXCR-7|Cmkor1|Cxcr7|RDC-1|Rdc1	atypical chemokine receptor 3	protein-coding
up_372	chr15	9870119	9870519	+	0	NA	Intergenic	Intergenic	-121451	NM_177123	320277	Mm.127822	NM_177123	ENSMUSG00000072663	Spef2	C230086A09Rik	sperm flagellar 2	protein-coding
up_495	chr5	52616534	52616934	+	0	NA	intron (NR_045738, intron 1 of 2)	intron (NR_045738, intron 1 of 2)	2277	NR_045738	211001	Mm.261581	NR_045738	ENSMUSG00000052295	8030423F21Rik	-	RIKEN cDNA 8030423F21 gene	ncRNA
up_379	chr7	82573040	82573440	+	0	NA	intron (NM_001190374, intron 20 of 29)	intron (NM_001190374, intron 20 of 29)	75288	NM_177894	330577	Mm.222812	NM_177894	ENSMUSG00000038570	Saxo2	1700129I04Rik|D030069K18|Fam154b	stabilizer of axonemal microtubules 2	protein-coding
up_193	chr13	13556927	13557327	+	0	NA	Intergenic	Intergenic	-33282	NM_010748	17101	Mm.342337	NM_010748	ENSMUSG00000019726	Lyst	D13Sfk13|beige|bg	lysosomal trafficking regulator	protein-coding
up_526	chr16	85277854	85278254	+	0	NA	Intergenic	Intergenic	-104347	NM_007471	11820	Mm.277585	NM_007471	ENSMUSG00000022892	App	Abeta|Abpp|Adap|Ag|Cvap|E030013M08Rik|betaApp	amyloid beta (A4) precursor protein	protein-coding
up_260	chr17	67133712	67134112	+	0	NA	intron (NM_008984, intron 2 of 30)	intron (NM_008984, intron 2 of 30)	-107677	NR_049205	100885844		NR_049205	ENSMUSG00000093508	Mir5709	Gm22041|mir-5709|mmu-mir-5709	microRNA 5709	ncRNA
up_337	chr10	60263317	60263717	+	0	NA	Intergenic	Intergenic	-14111	NM_001146121	19156	Mm.29978	NM_011179	ENSMUSG00000004207	Psap	AI037048|SGP-1	prosaposin	protein-coding
up_467	chr3	138631198	138631598	+	0	NA	Intergenic	Intergenic	95586	NR_040545	74635	Mm.410825	NR_040545	ENSMUSG00000105838	4930425O10Rik	-	RIKEN cDNA 4930425O10 gene	ncRNA
up_370	chr8	86575491	86575891	+	0	NA	Intergenic	PB1D10|SINE|Alu	-9101	NM_172912	244562	Mm.67485	NM_172912	ENSMUSG00000036872	Abcc12	4930467B22Rik|MRP9	ATP-binding cassette, sub-family C (CFTR/MRP), member 12	protein-coding
up_147	chr12	35283841	35284241	+	0	NA	Intergenic	Intergenic	236852	NM_001014973	217463	Mm.213991	NM_001014973	ENSMUSG00000020590	Snx13	Rgs-px1|mKIAA0713	sorting nexin 13	protein-coding
up_262	chr8	35157704	35158104	+	0	NA	Intergenic	Intergenic	-192214	NM_175091	21951	Mm.88364	NM_175091	ENSMUSG00000031529	Tnks	4930554K12Rik|AI662855|ARTD5|C86528|D130072O21Rik|TANK1|mTNKS1	tankyrase, TRF1-interacting ankyrin-related ADP-ribose polymerase	protein-coding
up_269	chr2	169600237	169600637	+	0	NA	Intergenic	Intergenic	-33209	NM_080455	228911	Mm.315789	NM_080455	ENSMUSG00000047907	Tshz2	2900073F20Rik|B830045G17|Mtsh2|Sdccag33l|Tsh2|Zfp218|mKIAA4248|teashirt2	teashirt zinc finger family member 2	protein-coding
up_548	chr15	84272621	84273021	+	0	NA	intron (NM_133167, intron 2 of 12)	intron (NM_133167, intron 2 of 12)	40778	NM_133167	170736	Mm.323892	NM_133167	ENSMUSG00000022438	Parvb	AI595373|AW742462|D15Gsk1|affixin	parvin, beta	protein-coding
up_275	chr16	81249130	81249530	+	0	NA	intron (NM_001113208, intron 1 of 17)	intron (NM_001113208, intron 1 of 17)	48633	NM_001113208	17968	Mm.433941	NM_010954	ENSMUSG00000022762	Ncam2	Ncam-2|Ocam|RNCAM	neural cell adhesion molecule 2	protein-coding
up_585	chr7	100429966	100430366	+	0	NA	exon (NM_001017985, exon 21 of 33)	exon (NM_001017985, exon 21 of 33)	-42825	NM_009464	22229	Mm.6254	NM_009464	ENSMUSG00000032942	Ucp3	AI645527|Slc25a9|UCP-3	uncoupling protein 3 (mitochondrial, proton carrier)	protein-coding
up_18	chr18	46863909	46864309	+	0	NA	intron (NM_029008, intron 1 of 19)	intron (NM_029008, intron 1 of 19)	14070	NM_029008	74574	Mm.26379	NM_029008	ENSMUSG00000024481	Lvrn	4833403I15Rik|APQ|Aqpep	laeverin	protein-coding
up_397	chr9	80688455	80688855	+	0	NA	Intergenic	Intergenic	-223217	NM_022016	63859	Mm.422780	NM_022016	ENSMUSG00000032343	Impg1	A930015H12Rik|IMP150|SPACR	interphotoreceptor matrix proteoglycan 1	protein-coding
up_374	chr3	136611677	136612077	+	0	NA	Intergenic	Intergenic	-58189	NM_001293622	19055	Mm.331389	NM_008913	ENSMUSG00000028161	Ppp3ca	2900074D19Rik|CN|Caln|Calna|CnA	protein phosphatase 3, catalytic subunit, alpha isoform	protein-coding
up_1	chr3	105402707	105403107	+	0	NA	Intergenic	MIRb|SINE|MIR	-49423	NM_001039347	56543	Mm.44530	NM_019931	ENSMUSG00000040896	Kcnd3	AW045978|Kncd3|Kv4.3	potassium voltage-gated channel, Shal-related family, member 3	protein-coding
up_264	chr18	39866685	39867085	+	0	NA	Intergenic	Intergenic	93388	NM_011033	18459	Mm.9493	NM_011033	ENSMUSG00000051732	Pabpc2	Pabp|Pabp+|Pabp2	poly(A) binding protein, cytoplasmic 2	protein-coding
up_435	chr10	93041931	93042331	+	0	NA	intron (NM_001347060, intron 9 of 67)	intron (NM_001347060, intron 9 of 67)	39465	NM_001347060	380654	Mm.34980	NM_001347060	ENSMUSG00000020014	Cfap54	4930485B16Rik|Gm872	cilia and flagella associated protein 54	protein-coding
up_365	chr7	39857764	39858164	+	0	NA	Intergenic	Intergenic	340198	NM_001004139	70227	Mm.333800	NM_001004139	ENSMUSG00000068959	Zfp619	3000002G13Rik	zinc finger protein 619	protein-coding
up_343	chr9	45098433	45098833	+	0	NA	intron (NM_001005421, intron 7 of 10)	intron (NM_001005421, intron 7 of 10)	-19243	NM_001014761	72821	Mm.229373	NM_001014761	ENSMUSG00000070304	Scn2b	2810451E09Rik|AI840361|Gm183	sodium channel, voltage-gated, type II, beta	protein-coding
up_74	chr6	12493570	12493970	+	0	NA	intron (NM_001164805, intron 4 of 26)	intron (NM_001164805, intron 4 of 26)	255483	NM_001164805	330267	Mm.11989	NM_001164805	ENSMUSG00000032625	Thsd7a	Gm837	thrombospondin, type I, domain containing 7A	protein-coding
up_133	chr8	86032961	86033361	+	0	NA	intron (NM_199446, intron 27 of 31)	intron (NM_199446, intron 27 of 31)	192159	NM_199446	102093	Mm.237296	NM_199446	ENSMUSG00000036879	Phkb	AI463271	phosphorylase kinase beta	protein-coding
up_33	chr2	7001968	7002368	+	0	NA	intron (NM_001110231, intron 3 of 15)	intron (NM_001110231, intron 3 of 15)	-73446	NR_027890	68144	Mm.483289	NM_026575		5031426D15Rik	-	RIKEN cDNA 5031426D15 gene	ncRNA
up_588	chr3	103401151	103401551	+	0	NA	Intergenic	Intergenic	122058	NM_001079830	94093	Mm.195036	NM_053170	ENSMUSG00000033014	Trim33	8030451N04Rik|AI413936|Ecto|Tif1g	tripartite motif-containing 33	protein-coding
up_46	chr17	67112676	67113076	+	0	NA	intron (NM_008984, intron 2 of 30)	intron (NM_008984, intron 2 of 30)	-86641	NR_049205	100885844		NR_049205	ENSMUSG00000093508	Mir5709	Gm22041|mir-5709|mmu-mir-5709	microRNA 5709	ncRNA
up_14	chr1	158239791	158240191	+	0	NA	Intergenic	Intergenic	116269	NM_207583	240843	Mm.329579	NM_207583	ENSMUSG00000004031	Brinp2	6430517E21Rik|BB361039|Fam5b|mKIAA1747	bone morphogenic protein/retinoic acid inducible neural-specific 2	protein-coding
up_563	chr7	44764665	44765065	+	0	NA	exon (NM_133945, exon 9 of 15)	exon (NM_133945, exon 9 of 15)	16236	NM_133945	101568	Mm.28816	NM_133945	ENSMUSG00000002205	Vrk3	AI428238	vaccinia related kinase 3	protein-coding
up_545	chr6	146661688	146662088	+	0	NA	intron (NR_046277, intron 1 of 2)	intron (NR_046277, intron 1 of 2)	4670	NR_046277	74925	Mm.386304	NR_046277	ENSMUSG00000085238	4930479D17Rik	-	RIKEN cDNA 4930479D17 gene	ncRNA
up_278	chr11	23818769	23819169	+	0	NA	Intergenic	L4_C_Mam|LINE|RTE-X	-47999	NM_009044	19696	Mm.4869	NM_009044	ENSMUSG00000020275	Rel	c-Rel	reticuloendotheliosis oncogene	protein-coding
up_7	chr13	60267585	60267985	+	0	NA	Intergenic	Intergenic	62314	NR_036449	100503759	Mm.38101	NM_177810		Gm5084	A030007L22|EG328264	predicted gene 5084	ncRNA
up_383	chr2	125939140	125939540	+	0	NA	intron (NM_175154, intron 7 of 9)	intron (NM_175154, intron 7 of 9)	73117	NM_001291002	69976	Mm.20216	NM_175154	ENSMUSG00000027207	Galk2	2810017M24Rik|AI327030|Gk2	galactokinase 2	protein-coding
up_438	chr5	105050774	105051174	+	0	NA	exon (NM_029509, exon 2 of 10)	exon (NM_029509, exon 2 of 10)	2587	NM_029509	76074	Mm.458519	NM_029509	ENSMUSG00000034438	Gbp8	5830443L24Rik|mGBP8	guanylate-binding protein 8	protein-coding
up_368	chr7	137537668	137538068	+	0	NA	Intergenic	Intergenic	100194	NR_033611	620016	Mm.388932	NR_033611	ENSMUSG00000100863	Gm12669	OTTMUSG00000007920	glutaredoxin 3 pseudogene	pseudo
up_78	chr5	136691146	136691546	+	0	NA	Intergenic	B4A|SINE|B4	-1800	NM_021611	59310	Mm.5178	NM_021611	ENSMUSG00000005474	Myl10	1700027I08Rik|Mylc2pl|PLRLC	myosin, light chain 10, regulatory	protein-coding
up_498	chr5	8221619	8222019	+	0	NA	intron (NM_001310440, intron 4 of 30)	intron (NM_001310440, intron 4 of 30)	146341	NM_001098225	11496	Mm.275895	NM_001007220	ENSMUSG00000040537	Adam22	2900022I03Rik|AI854032|MDC2	a disintegrin and metallopeptidase domain 22	protein-coding
up_171	chr10	60151224	60151624	+	0	NA	Intergenic	Intergenic	24648	NR_105871	102465546		NR_105871	ENSMUSG00000105468	Mir6906	mmu-mir-6906	microRNA 6906	ncRNA
up_106	chr12	3548505	3548905	+	0	NA	Intergenic	Intergenic	-23686	NM_001162465	13528	Mm.286202	NM_007886	ENSMUSG00000071454	Dtnb	-	dystrobrevin, beta	protein-coding
up_187	chr4	7151938	7152338	+	0	NA	Intergenic	Intergenic	-161415	NM_145711	252838	Mm.435828	NM_145711	ENSMUSG00000041272	Tox	1700007F02Rik	thymocyte selection-associated high mobility group box	protein-coding
up_39	chr14	56287774	56288174	+	0	NA	Intergenic	Intergenic	-25640	NM_013542	14939	Mm.14874	NM_013542	ENSMUSG00000015437	Gzmb	AI553453|CCP-1/C11|CCP1|Ctla-1|Ctla1|GZB	granzyme B	protein-coding
up_299	chr2	169089074	169089474	+	0	NA	Intergenic	ORR1E|LTR|ERVL-MaLR	111005	NR_040326	75508	Mm.271256	NR_040326	ENSMUSG00000086348	1700017J07Rik	-	RIKEN cDNA 1700017J07 gene	ncRNA
up_606	chr10	24592978	24593378	+	0	NA	Intergenic	Intergenic	-2264	NM_010217	14219	Mm.390287	NM_010217	ENSMUSG00000019997	Ctgf	Ccn2|Fisp12|Hcs24|fisp-12	connective tissue growth factor	protein-coding
up_292	chr17	45033574	45033974	+	0	NA	intron (NM_178652, intron 7 of 11)	intron (NM_178652, intron 7 of 11)	-152889	NM_029257	75341	Mm.386821	NM_029257		4930564C03Rik	-	RIKEN cDNA 4930564C03 gene	protein-coding
up_88	chr5	12381989	12382389	+	0	NA	promoter-TSS (NM_028882)	promoter-TSS (NM_028882)	-977	NM_028882	108151	Mm.89313	NM_028882	ENSMUSG00000040254	Sema3d	4631426B19Rik	sema domain, immunoglobulin domain (Ig), short basic domain, secreted, (semaphorin) 3D	protein-coding
up_474	chr5	67024716	67025116	+	0	NA	intron (NM_001256122, intron 11 of 20)	intron (NM_001256122, intron 11 of 20)	56500	NM_001256122	77569	Mm.374778	NM_001001980	ENSMUSG00000037736	Limch1	3732412D22Rik|mKIAA1102	LIM and calponin homology domains 1	protein-coding
up_497	chr9	115654908	115655308	+	0	NA	Intergenic	Intergenic	-254347	NM_028638	73748	Mm.485018	NM_028638	ENSMUSG00000056880	Gadl1	1110027M19Rik|ADC|CSADC	glutamate decarboxylase-like 1	protein-coding
up_234	chr14	15746840	15747240	+	0	NA	Intergenic	Intergenic	-308053	NM_146052	218763	Mm.138039	NM_146052	ENSMUSG00000045201	Lrrc3b	BC019794|LRP15	leucine rich repeat containing 3B	protein-coding
up_290	chr17	46835264	46835664	+	0	NA	Intergenic	Intergenic	-4051	NM_001100452	210982	Mm.37642	NM_001100452	ENSMUSG00000036568	Gltscr1l	mKIAA0240	GLTSCR1-like	protein-coding
up_8	chr15	28081182	28081582	+	0	NA	Intergenic	Intergenic	-55534	NM_001081302	223435	Mm.485422	NM_001081302	ENSMUSG00000022263	Trio	6720464I07Rik|AA408740|Solo	triple functional domain (PTPRF interacting)	protein-coding
up_145	chr1	161779044	161779444	+	0	NA	Intergenic	Intergenic	9251	NM_010177	14103	Mm.3355	NM_010177	ENSMUSG00000000817	Fasl	APT1LG1|CD178|CD95-L|CD95L|Fas-L|Faslg|Tnfsf6|Tnlg1a|gld	Fas ligand (TNF superfamily, member 6)	protein-coding
up_54	chr6	6077212	6077612	+	0	NA	intron (NM_015829, intron 13 of 17)	ORR1D2|LTR|ERVL-MaLR	-100019	NR_040255	72249	Mm.443268	NR_040255	ENSMUSG00000085416	1700019G24Rik	-	RIKEN cDNA 1700019G24 gene	ncRNA
up_163	chr7	139143781	139144181	+	0	NA	intron (NM_001162540, intron 1 of 11)	intron (NM_001162540, intron 1 of 11)	44513	NM_021302	57740	Mm.65336	NM_021302	ENSMUSG00000015981	Stk32c	PKE|Pkek|YANK3	serine/threonine kinase 32C	protein-coding
up_465	chr11	89145168	89145568	+	0	NA	Intergenic	Intergenic	71527	NM_001033266	217071	Mm.342127	NM_001033266	ENSMUSG00000072553	Gm525	-	predicted gene 525	protein-coding
up_188	chr8	124925834	124926234	+	0	NA	intron (NM_053207, intron 1 of 4)	intron (NM_053207, intron 1 of 4)	23220	NM_053207	112405	Mm.140619	NM_053207	ENSMUSG00000031987	Egln1	AI503754|C1orf12|HIF-PH2|HPH-2|Hif-p4h-2|ORF13|Phd2|SM-20	egl-9 family hypoxia-inducible factor 1	protein-coding
up_443	chrX	163438839	163439239	+	0	NA	Intergenic	Intergenic	-86475	NR_038088	100568459		NR_038088		Bc1	Gm24367	brain cytoplasmic RNA 1	ncRNA
up_335	chr6	12445504	12445904	+	0	NA	intron (NM_001164805, intron 6 of 26)	ORR1D2|LTR|ERVL-MaLR	303549	NM_001164805	330267	Mm.11989	NM_001164805	ENSMUSG00000032625	Thsd7a	Gm837	thrombospondin, type I, domain containing 7A	protein-coding
up_472	chr7	87872437	87872837	+	0	NA	intron (NM_001143834, intron 4 of 10)	intron (NM_001143834, intron 4 of 10)	288469	NM_001081414	108071	Mm.235018	NM_001033224	ENSMUSG00000049583	Grm5	6430542K11Rik|AI850523|Glu5R|Gprc1e|mGluR5|mGluR5b	glutamate receptor, metabotropic 5	protein-coding
up_479	chr1	94209718	94210118	+	0	NA	Intergenic	Intergenic	-157365	NM_008798	18566	Mm.5024	NM_008798	ENSMUSG00000026285	Pdcd1	Ly101|PD-1|Pdc1	programmed cell death 1	protein-coding
up_395	chr17	71040498	71040898	+	0	NA	intron (NM_010867, intron 5 of 37)	intron (NM_010867, intron 5 of 37)	21141	NM_001083934	17929	Mm.4103	NM_010867	ENSMUSG00000024049	Myom1	D430047A17Rik	myomesin 1	protein-coding
up_294	chr2	118775209	118775609	+	0	NA	intron (NM_001145644, intron 3 of 3)	intron (NM_001145644, intron 3 of 3)	2640	NM_001145644	53906	Mm.36777	NM_025308	ENSMUSG00000046804	Phgr1	1810007E14Rik|AA238765	proline/histidine/glycine-rich 1	protein-coding
up_230	chr8	12944249	12944649	+	0	NA	intron (NM_178076, intron 1 of 30)	intron (NM_178076, intron 1 of 30)	-3492	NR_128567	104797311		NR_128567	ENSMUSG00000105030	Gm38671	Mir9768|mmu-mir-9768	predicted gene, 38671	ncRNA
up_587	chr4	62786569	62786969	+	0	NA	Intergenic	Intergenic	112795	NM_001310706	50780	Mm.286753	NM_019492	ENSMUSG00000059810	Rgs3	4930506N09Rik|C2PA-RGS3|C2pa|PDZ-RGS3|RGS3S	regulator of G-protein signaling 3	protein-coding
up_277	chr9	118424374	118424774	+	0	NA	Intergenic	Intergenic	-5265	NR_040716	71196	Mm.73218	NR_040716	ENSMUSG00000111843	4933432G23Rik	-	RIKEN cDNA 4933432G23 gene	ncRNA
up_506	chr16	48372456	48372856	+	0	NA	Intergenic	Intergenic	39760	NR_015373	433023	Mm.483302	NR_015373	ENSMUSG00000110573	Gm5485	EG433023	predicted gene 5485	ncRNA
up_470	chr5	62771899	62772299	+	0	NA	Intergenic	Intergenic	-5922	NM_178407	212285	Mm.244403	NM_178407	ENSMUSG00000037999	Arap2	Centd1|Gm148|mKIAA0580	ArfGAP with RhoGAP domain, ankyrin repeat and PH domain 2	protein-coding
up_64	chr13	101285778	101286178	+	0	NA	intron (NR_045846, intron 5 of 5)	intron (NR_045846, intron 5 of 5)	31659	NR_045846	71174	Mm.399537	NR_045846	ENSMUSG00000100733	4933416M06Rik	-	RIKEN cDNA 4933416M06 gene	ncRNA
up_367	chr12	52397927	52398327	+	0	NA	Intergenic	Intergenic	82482	NR_136881	102638611	Mm.363799	NR_136881		Gm35135	-	predicted gene, 35135	ncRNA
up_437	chr7	39712674	39713074	+	0	NA	Intergenic	Intergenic	195108	NM_001004139	70227	Mm.333800	NM_001004139	ENSMUSG00000068959	Zfp619	3000002G13Rik	zinc finger protein 619	protein-coding
up_571	chr4	87433462	87433862	+	0	NA	Intergenic	Intergenic	-203122	NM_172426	76376	Mm.490487	NM_172426	ENSMUSG00000037996	Slc24a2	2810021B17Rik|6330417K15Rik|AI847460|Nckx2	solute carrier family 24 (sodium/potassium/calcium exchanger), member 2	protein-coding
up_232	chr5	104428340	104428740	+	0	NA	Intergenic	Intergenic	-6571	NM_001204202	20750	Mm.288474	NM_009263	ENSMUSG00000029304	Spp1	2AR|Apl-1|BNSP|BSPI|Bsp|ETA-1|Eta|OP|Opn|Opnl|Ric|Spp-1	secreted phosphoprotein 1	protein-coding
up_281	chr19	55486607	55487007	+	0	NA	intron (NM_001293685, intron 6 of 8)	intron (NM_001293685, intron 6 of 8)	170750	NM_001293685	53611	Mm.258637	NM_016862	ENSMUSG00000024983	Vti1a	1110014F16Rik|1110018K19Rik|4921537J05Rik|MVti1|MVti1a|Vti1|Vti1-rp2	vesicle transport through interaction with t-SNAREs 1A	protein-coding
up_239	chr18	14374658	14375058	+	0	NA	Intergenic	Intergenic	142552	NR_045373	74529	Mm.400519	NR_045373		8430422H06Rik	-	RIKEN cDNA 8430422H06 gene	ncRNA
up_259	chr9	78070866	78071266	+	0	NA	Intergenic	Intergenic	19108	NM_008103	14531	Mm.1400	NM_008103	ENSMUSG00000023333	Gcm1	GCMa|Gcm-rs2|Gcm1-rs1|glide	glial cells missing homolog 1 (Drosophila)	protein-coding
up_118	chr11	95748231	95748631	+	0	NA	promoter-TSS (NM_201609)	promoter-TSS (NM_201609)	-636	NM_201609	268469	Mm.389038	NM_201609	ENSMUSG00000075595	Zfp652	9530033F24Rik|ZNF652	zinc finger protein 652	protein-coding
up_252	chr2	148754306	148754706	+	0	NA	intron (NM_177655, intron 2 of 3)	intron (NM_177655, intron 2 of 3)	4145	NM_177655	228756	Mm.189390	NM_177655	ENSMUSG00000055177	Cstl1	RCET1|RCET2|RCET3	cystatin-like 1	protein-coding
up_457	chr5	36377452	36377852	+	0	NA	intron (NM_030889, intron 1 of 26)	intron (NM_030889, intron 1 of 26)	20487	NM_030889	81840	Mm.34113	NM_030889	ENSMUSG00000029093	Sorcs2	N28137|mKIAA1329	sortilin-related VPS10 domain containing receptor 2	protein-coding
up_81	chr10	19889779	19890179	+	0	NA	intron (NM_001161825, intron 4 of 8)	intron (NM_001161825, intron 4 of 8)	17695	NM_001161825	18634	Mm.338363	NM_008822	ENSMUSG00000020003	Pex7	MmPEX7	peroxisomal biogenesis factor 7	protein-coding
up_250	chr3	94388088	94388488	+	0	NA	intron (NR_121656, intron 3 of 9)	intron (NR_121656, intron 3 of 9)	10856	NR_121656	19885	Mm.4372	NM_011281	ENSMUSG00000028150	Rorc	Nr1f3|RORgamma|TOR|Thor	RAR-related orphan receptor gamma	protein-coding
up_124	chr10	88054275	88054675	+	0	NA	Intergenic	Intergenic	-36597	NM_029971	110312	Mm.391436	NM_029971	ENSMUSG00000035383	Pmch	A230109K23Rik	pro-melanin-concentrating hormone	protein-coding
up_617	chr6	130404879	130405279	+	0	NA	Intergenic	Intergenic	-18205	NM_016659	16627	Mm.24399	NM_016659	ENSMUSG00000079853	Klra1	A1|CH29-493D4.3|Klra22|Ly49a|Ly49o<129>|Ly49v	killer cell lectin-like receptor, subfamily A, member 1	protein-coding
up_203	chr15	78510582	78510982	+	0	NA	Intergenic	Intergenic	-15716	NM_008368	16185	Mm.35287	NM_008368	ENSMUSG00000068227	Il2rb	CD122|IL-15Rbeta|IL15Rbeta|Il-2/15Rbeta|Il-2Rbeta|p70	interleukin 2 receptor, beta chain	protein-coding
up_120	chr16	21530935	21531335	+	0	NA	intron (NM_001285893, intron 30 of 46)	intron (NM_001285893, intron 30 of 46)	108017	NM_001285894	209018	Mm.235683	NM_145948	ENSMUSG00000033653	Vps8	AI315068|AU040738|mKIAA0804	VPS8 CORVET complex subunit	protein-coding
up_355	chr4	67190535	67190935	+	0	NA	Intergenic	Intergenic	363184	NM_021297	21898	Mm.38049	NM_021297	ENSMUSG00000039005	Tlr4	Lps|Ly87|Ran/M1|Rasl2-8	toll-like receptor 4	protein-coding
up_211	chr11	19616519	19616919	+	0	NA	Intergenic	Intergenic	-307723	NM_033523	114716	Mm.266627	NM_033523	ENSMUSG00000045671	Spred2	C79158	sprouty-related, EVH1 domain containing 2	protein-coding
up_254	chr2	66966479	66966879	+	0	NA	Intergenic	RLTR19|LTR|ERVK	-181769	NM_009135	20272	Mm.38127	NM_009135	ENSMUSG00000034810	Scn7a	1110034K09Rik|AI642000|NaG|Nav2|Nav2.3|Nax|Scn6a	sodium channel, voltage-gated, type VII, alpha	protein-coding
up_92	chr1	158987045	158987445	+	0	NA	Intergenic	Intergenic	-29807	NM_001085376	23850	Mm.458621	NM_001085376	ENSMUSG00000073530	Pappa2	PAPP-A2|PLAC3|Pappe	pappalysin 2	protein-coding
up_122	chr9	115561270	115561670	+	0	NA	Intergenic	Intergenic	179651	NR_130329	100316675		NR_130329	ENSMUSG00000080409	Mir467h	Mirn467h|mmu-mir-467h	microRNA 467h	ncRNA
up_517	chr6	22792539	22792939	+	0	NA	Intergenic	MLTR14|LTR|ERV1	-82763	NM_001311064	19283	Mm.41639	NM_011219	ENSMUSG00000068748	Ptprz1	AI850339|DSD-1-PG|PTPbeta|PTPzeta|Ptprz|Ptpz|R-PTP-zeta|RPTPz|Rptpbeta	protein tyrosine phosphatase, receptor type Z, polypeptide 1	protein-coding
up_129	chr9	7604037	7604437	+	0	NA	Intergenic	Intergenic	-23994	NM_013903	30800	Mm.390121	NM_013903	ENSMUSG00000018620	Mmp20	-	matrix metallopeptidase 20 (enamelysin)	protein-coding
up_71	chr10	86294920	86295320	+	0	NA	intron (NM_001164495, intron 6 of 6)	intron (NM_001164495, intron 6 of 6)	-5292	NM_011595	21859	Mm.4871	NM_011595	ENSMUSG00000020044	Timp3	Timp-3	tissue inhibitor of metalloproteinase 3	protein-coding
up_524	chr6	47422558	47422958	+	0	NA	Intergenic	Intergenic	-31566	NM_012042	26965	Mm.87611	NM_012042	ENSMUSG00000029686	Cul1	-	cullin 1	protein-coding
up_313	chr9	14171809	14172209	+	0	NA	Intergenic	Intergenic	-104292	NM_030261	75747	Mm.325126	NM_030261	ENSMUSG00000032009	Sesn3	5630400E15Rik|BC003348|SEST3	sestrin 3	protein-coding
up_620	chr17	42975560	42975960	+	0	NA	Intergenic	Intergenic	-40795	NM_178589	94185	Mm.200792	NM_178589	ENSMUSG00000023915	Tnfrsf21	AA959878|DR6|R74815|TR7	tumor necrosis factor receptor superfamily, member 21	protein-coding
up_518	chr17	27317930	27318330	+	0	NA	Intergenic	Intergenic	-1035	NR_106073	102465700		NR_106073	ENSMUSG00000105142	Mir7214	mmu-mir-7214	microRNA 7214	ncRNA
up_458	chr7	93123950	93124350	+	0	NA	Intergenic	Intergenic	44271	NM_021427	58238	Mm.113787	NM_021427	ENSMUSG00000051515	Fam181b	A830059I20Rik|AB041569	family with sequence similarity 181, member B	protein-coding
up_522	chr10	34342928	34343328	+	0	NA	intron (NM_001347463, intron 5 of 10)	intron (NM_001347463, intron 5 of 10)	45707	NM_030203	72480	Mm.21485	NM_030203	ENSMUSG00000039485	Tspyl4	2610102M01Rik|B230210I21Rik|D10Bwg0791e	TSPY-like 4	protein-coding
up_117	chr18	58455277	58455677	+	0	NA	Intergenic	Intergenic	-100763	NM_001081072	225579	Mm.258517	NM_001081072	ENSMUSG00000024600	Slc27a6	4732438L20Rik|FACVL2|FATP6|VLCS-H1	solute carrier family 27 (fatty acid transporter), member 6	protein-coding
up_529	chr2	125922826	125923226	+	0	NA	intron (NM_175154, intron 5 of 9)	intron (NM_175154, intron 5 of 9)	56803	NM_001291002	69976	Mm.20216	NM_175154	ENSMUSG00000027207	Galk2	2810017M24Rik|AI327030|Gk2	galactokinase 2	protein-coding
up_376	chr3	41501550	41501950	+	0	NA	intron (NR_130791, intron 4 of 5)	MTE2b|LTR|ERVL-MaLR	-8551	NR_040385	78706	Mm.366094	NR_040385	ENSMUSG00000097639	Platr4	C430002E04Rik	pluripotency associated transcript 4	ncRNA
up_618	chr5	39804661	39805061	+	0	NA	Intergenic	Intergenic	-160230	NM_010474	15476	Mm.12559	NM_010474	ENSMUSG00000051022	Hs3st1	3-Ost|D5Wsu110e|Hsg3ost	heparan sulfate (glucosamine) 3-O-sulfotransferase 1	protein-coding
up_421	chr3	152831365	152831765	+	0	NA	intron (NM_012028, intron 4 of 4)	intron (NM_012028, intron 4 of 4)	117465	NM_178016	329777	Mm.331447	NM_025662	ENSMUSG00000039047	Pigk	3000001O05Rik	phosphatidylinositol glycan anchor biosynthesis, class K	protein-coding
up_266	chr8	13263387	13263787	+	0	NA	intron (NM_001024504, intron 4 of 6)	intron (NM_001024504, intron 4 of 6)	-9425	NM_172750	234072	Mm.132785	NM_172750	ENSMUSG00000031448	Adprhl1	Arh2|D330008N11Rik	ADP-ribosylhydrolase like 1	protein-coding
up_301	chr13	95007242	95007642	+	0	NA	intron (NM_172590, intron 6 of 12)	intron (NM_172590, intron 6 of 12)	31098	NM_172590	218460	Mm.33856	NM_172590	ENSMUSG00000042015	Wdr41	B830029I03Rik|MSTP048	WD repeat domain 41	protein-coding
up_520	chr18	15342210	15342610	+	0	NA	Intergenic	MERV1_I-int|LTR|ERV1	60589	NM_001308647	11829	Mm.250786	NM_009700	ENSMUSG00000024411	Aqp4	WCH4	aquaporin 4	protein-coding
up_35	chr1	82202816	82203216	+	0	NA	Intergenic	Intergenic	71100	NR_105762	102466629		NR_105762	ENSMUSG00000098797	Mir6344	Gm27840|mmu-mir-6344	microRNA 6344	ncRNA
up_153	chr4	32164868	32165268	+	0	NA	Intergenic	MIR|SINE|MIR	200961	NM_172688	26409	Mm.258589	NM_009316	ENSMUSG00000028284	Map3k7	B430101B05|C87327|Tak1	mitogen-activated protein kinase kinase kinase 7	protein-coding
up_90	chr18	80081023	80081423	+	0	NA	intron (NM_053117, intron 2 of 2)	intron (NM_053117, intron 2 of 2)	34328	NM_053117	93737	Mm.24678	NM_053117	ENSMUSG00000056214	Pard6g	2410049N21Rik|Par6a	par-6 family cell polarity regulator gamma	protein-coding
up_455	chr1	50935058	50935458	+	0	NA	intron (NM_019790, intron 2 of 9)	intron (NM_019790, intron 2 of 9)	7735	NM_019790	56363	Mm.245154	NM_019790	ENSMUSG00000026109	Tmeff2	4832418D20Rik|7630402F16Rik|TR-2	transmembrane protein with EGF-like and two follistatin-like domains 2	protein-coding
up_100	chr18	14379782	14380182	+	0	NA	Intergenic	Intergenic	147676	NR_045373	74529	Mm.400519	NR_045373		8430422H06Rik	-	RIKEN cDNA 8430422H06 gene	ncRNA
up_615	chr15	38186564	38186964	+	0	NA	Intergenic	Intergenic	-32439	NM_008757	18285	Mm.252830	NM_008757	ENSMUSG00000061923	Odf1	-	outer dense fiber of sperm tails 1	protein-coding
up_102	chr2	52248259	52248659	+	0	NA	intron (NM_010889, intron 65 of 156)	intron (NM_010889, intron 65 of 156)	-42543	NR_040620	78049	Mm.243883	NR_040620		4930573O16Rik	-	RIKEN cDNA 4930573O16 gene	ncRNA
up_109	chr8	10740806	10741206	+	0	NA	Intergenic	Intergenic	141448	NR_040705	320014	Mm.403203	NR_040705	ENSMUSG00000109473	B930025P03Rik	-	RIKEN cDNA B930025P03 gene	ncRNA
up_357	chr3	21582130	21582530	+	0	NA	Intergenic	RLTR14-int|LTR|ERV1	-494322	NM_030732	81004	Mm.202966	NM_030732	ENSMUSG00000027630	Tbl1xr1	8030499H02Rik|A630076E03Rik|AW539987|C21|C230089I12Rik|DC42|Ira1|TBLR1	transducin (beta)-like 1X-linked receptor 1	protein-coding
up_104	chr14	27317165	27317565	+	0	NA	intron (NM_001289686, intron 4 of 12)	intron (NM_001289686, intron 4 of 12)	-18672	NM_001289687	71704	Mm.248606	NM_027871	ENSMUSG00000021895	Arhgef3	1200004I24Rik|9830169H03Rik|C76747|Xpln	Rho guanine nucleotide exchange factor (GEF) 3	protein-coding
up_223	chr8	108738181	108738581	+	0	NA	intron (NM_007496, intron 1 of 9)	intron (NM_007496, intron 1 of 9)	23737	NM_007496	11906	Mm.416972	NM_007496	ENSMUSG00000038872	Zfhx3	A230102L03Rik|Atbf1|Sci|WBP9|mKIAA4228	zinc finger homeobox 3	protein-coding
up_515	chr7	132389425	132389825	+	0	NA	Intergenic	Intergenic	-72470	NM_029935	77590	Mm.213582	NM_029935	ENSMUSG00000030930	Chst15	4631426J05Rik|BRAG|GalNAcS-6ST|MAd5|mKIAA0598	carbohydrate (N-acetylgalactosamine 4-sulfate 6-O) sulfotransferase 15	protein-coding
up_11	chr18	21640192	21640592	+	0	NA	intron (NM_001081403, intron 1 of 7)	L1MB8|LINE|L1	-11173	NM_001271580	74644	Mm.329311	NM_001271580		4930426D05Rik	-	RIKEN cDNA 4930426D05 gene	protein-coding
up_502	chr5	122719185	122719585	+	0	NA	intron (NM_001310720, intron 5 of 10)	intron (NM_001310720, intron 5 of 10)	11841	NM_001310720	18438	Mm.290884	NM_011026	ENSMUSG00000029470	P2rx4	AI504491|AW555605|D5Ertd444e|P2X4	purinergic receptor P2X, ligand-gated ion channel 4	protein-coding
up_509	chr4	10515394	10515794	+	0	NA	intron (NR_045185, intron 4 of 4)	intron (NR_045185, intron 4 of 4)	282208	NR_045185	73624	Mm.67392	NR_045185	ENSMUSG00000086080	1700123O12Rik	-	RIKEN cDNA 1700123O12 gene	ncRNA
up_358	chr4	54195753	54196153	+	0	NA	Intergenic	Intergenic	369908	NM_028053	52076	Mm.27184	NM_028053	ENSMUSG00000028420	Tmem38b	1600017F22Rik|AA437809|AV051057|D4Ertd89e|TRIC-B|mg33b	transmembrane protein 38B	protein-coding
up_604	chr13	43919961	43920361	+	0	NA	Intergenic	Intergenic	135049	NM_001289915	12522	Mm.57175	NM_009856	ENSMUSG00000015396	Cd83	-	CD83 antigen	protein-coding
up_476	chr8	87708148	87708548	+	0	NA	intron (NM_001310520, intron 3 of 5)	intron (NM_001310520, intron 3 of 5)	-66138	NR_131165	73557		NR_131165		1700096P03Rik	-	RIKEN cDNA 1700096P03 gene	ncRNA
up_61	chr15	42901806	42902206	+	0	NA	Intergenic	Lx6|LINE|L1	-225029	NM_009640	11600	Mm.309336	NM_009640	ENSMUSG00000022309	Angpt1	1110046O21Rik|Ang-1|Ang1	angiopoietin 1	protein-coding
up_236	chr9	21260519	21260919	+	0	NA	Intergenic	PB1D9|SINE|Alu	-4566	NM_153583	235040	Mm.440165	NM_153583	ENSMUSG00000002820	Atg4d	9830134P12Rik|APG4-D|Apg4d|Atg4dl|Autl4	autophagy related 4D, cysteine peptidase	protein-coding
up_321	chr16	81468362	81468762	+	0	NA	intron (NM_001113208, intron 8 of 17)	B4|SINE|B4	267865	NM_001113208	17968	Mm.433941	NM_010954	ENSMUSG00000022762	Ncam2	Ncam-2|Ocam|RNCAM	neural cell adhesion molecule 2	protein-coding
up_500	chr5	21931145	21931545	+	0	NA	intron (NM_001310464, intron 48 of 63)	intron (NM_001310464, intron 48 of 63)	-65741	NM_030727	80979	Mm.160370	NM_030727	ENSMUSG00000029015	Slc26a5	Pres|prestin	solute carrier family 26, member 5	protein-coding
up_45	chr19	58190950	58191350	+	0	NA	Intergenic	ORR1D2|LTR|ERVL-MaLR	-105054	NR_040449	791347	Mm.452208	NR_040449		Gm10007	ENSMUSG00000056739	predicted gene 10007	ncRNA
up_553	chr5	129455203	129455603	+	0	NA	Intergenic	Intergenic	-45828	NM_172276	231769	Mm.288714	NM_172276	ENSMUSG00000029439	Sfswap	1190005N23Rik|6330437E22Rik|AI197402|AW212079|SWAP|Sfrs8|Srsf8	splicing factor, suppressor of white-apricot homolog (Drosophila)	protein-coding
up_401	chr8	87656388	87656788	+	0	NA	Intergenic	Intergenic	-14378	NR_131165	73557		NR_131165		1700096P03Rik	-	RIKEN cDNA 1700096P03 gene	ncRNA
up_413	chr13	101249200	101249600	+	0	NA	Intergenic	Intergenic	-4919	NR_045846	71174	Mm.399537	NR_045846	ENSMUSG00000100733	4933416M06Rik	-	RIKEN cDNA 4933416M06 gene	ncRNA
up_115	chr12	39920485	39920885	+	0	NA	Intergenic	Intergenic	116691	NM_007487	11861	Mm.12723	NM_007487	ENSMUSG00000047446	Arl4a	AI467555|Arl4	ADP-ribosylation factor-like 4A	protein-coding
up_51	chr8	36567959	36568359	+	0	NA	3' UTR (NM_015802, exon 14 of 14)	3' UTR (NM_015802, exon 14 of 14)	45784	NM_015802	50768	Mm.125155	NM_015802	ENSMUSG00000031523	Dlc1	A730069N07Rik|Arhgap7|HP|STARD12|dlc-1	deleted in liver cancer 1	protein-coding
up_602	chr18	61020903	61021303	+	0	NA	intron (NM_009880, intron 1 of 2)	intron (NM_009880, intron 1 of 2)	-6904	NM_201353	240332	Mm.39846	NM_201353	ENSMUSG00000052026	Slc6a7	AW455934|PROT	solute carrier family 6 (neurotransmitter transporter, L-proline), member 7	protein-coding
up_296	chr5	32964134	32964534	+	0	NA	intron (NM_001025426, intron 34 of 42)	intron (NM_001025426, intron 34 of 42)	-54482	NM_011738	22629	Mm.332314	NM_011738	ENSMUSG00000018965	Ywhah	-	tyrosine 3-monooxygenase/tryptophan 5-monooxygenase activation protein, eta polypeptide	protein-coding
up_609	chr8	10547104	10547504	+	0	NA	intron (NM_001319151, intron 28 of 34)	intron (NM_001319151, intron 28 of 34)	335150	NR_040705	320014	Mm.403203	NR_040705	ENSMUSG00000109473	B930025P03Rik	-	RIKEN cDNA B930025P03 gene	ncRNA
up_504	chr6	119527745	119528145	+	0	NA	intron (NM_009525, intron 1 of 4)	intron (NM_009525, intron 1 of 4)	16402	NM_009525	22419	Mm.321818	NM_009525	ENSMUSG00000030170	Wnt5b	AW545702|Wnt-5b	wingless-type MMTV integration site family, member 5B	protein-coding
up_600	chr1	171163173	171163573	+	0	NA	Intergenic	L2|LINE|L2	7855	NM_001315500	17528	Mm.9986	NM_008623	ENSMUSG00000056569	Mpz	Mpp|P-zero|P0	myelin protein zero	protein-coding
up_535	chr9	70403267	70403667	+	0	NA	Intergenic	Intergenic	2286	NR_049200	100885839		NR_049200	ENSMUSG00000093763	Mir5626	Gm25590|mir-5626|mmu-mir-5626	microRNA 5626	ncRNA
up_13	chr11	85447355	85447755	+	0	NA	intron (NM_138681, intron 8 of 25)	intron (NM_138681, intron 8 of 25)	94391	NM_138681	192197	Mm.209989	NM_138681	ENSMUSG00000059439	Bcas3	1500019F07Rik|2610028P08Rik|AU021018|BC028339|K20D4|rudhira	breast carcinoma amplified sequence 3	protein-coding
up_34	chr17	75366339	75366739	+	0	NA	intron (NM_206958, intron 27 of 29)	intron (NM_206958, intron 27 of 29)	-69366	NM_001166493	240168	Mm.329203	NM_207246	ENSMUSG00000071042	Rasgrp3	BC066069|Gm327	RAS, guanyl releasing protein 3	protein-coding
up_86	chr9	42703124	42703524	+	0	NA	intron (NM_175481, intron 3 of 20)	intron (NM_175481, intron 3 of 20)	-231098	NM_173038	272589	Mm.34483	NM_173038	ENSMUSG00000037287	Tbcel	D330014K23|E130107N23Rik|Lrrc35	tubulin folding cofactor E-like	protein-coding
up_183	chr11	57812158	57812558	+	0	NA	Intergenic	Intergenic	10721	NM_001081168	50724	Mm.340083	NM_001081168	ENSMUSG00000020519	Sap30l	2310079P12Rik|AF006998|L55	SAP30-like	protein-coding
up_448	chr13	12341452	12341852	+	0	NA	promoter-TSS (NM_033268)	promoter-TSS (NM_033268)	-920	NM_033268	11472	Mm.37638	NM_033268	ENSMUSG00000052374	Actn2	1110008F24Rik	actinin alpha 2	protein-coding
up_168	chr12	113402842	113403242	+	0	NA	Intergenic	Intergenic	-86523	NM_001009545	238405	Mm.442216	NM_001009545	ENSMUSG00000051804	Adam6b	4930523C11Rik	a disintegrin and metallopeptidase domain 6B	protein-coding
up_485	chr14	62425387	62425787	+	0	NA	intron (NM_172810, intron 4 of 16)	intron (NM_172810, intron 4 of 16)	30702	NM_001204340	239134	Mm.236557	NM_172810	ENSMUSG00000021933	Gucy1b2	B930025B03|GC-SB2	guanylate cyclase 1, soluble, beta 2	protein-coding
up_371	chr1	94537082	94537482	+	0	NA	Intergenic	Intergenic	-260160	NR_040473	74689	Mm.399187	NR_040473	ENSMUSG00000100518	4930440C22Rik	-	RIKEN cDNA 4930440C22 gene	ncRNA
up_567	chr17	84880936	84881336	+	0	NA	Intergenic	LTR33|LTR|ERVL	-75605	NM_001159497	19043	Mm.249695	NM_011151	ENSMUSG00000061130	Ppm1b	PP2CB	protein phosphatase 1B, magnesium dependent, beta isoform	protein-coding
up_306	chr15	73901666	73902066	+	0	NA	Intergenic	Intergenic	-62195	NM_001033365	268816	Mm.440635	NM_001033365	ENSMUSG00000072487	Mroh5	Gm628	maestro heat-like repeat family member 5	protein-coding
up_387	chr10	75078721	75079121	+	0	NA	intron (NM_001081412, intron 1 of 22)	intron (NM_001081412, intron 1 of 22)	18025	NM_001081412	110279	Mm.333722	NM_001081412	ENSMUSG00000009681	Bcr	5133400C09Rik|AI561783|AI853148|mKIAA3017	breakpoint cluster region	protein-coding
up_595	chr4	137178894	137179294	+	0	NA	Intergenic	Intergenic	-14028	NR_040443	100503595	Mm.421314	NR_040443	ENSMUSG00000085833	Gm13003	OTTMUSG00000009822	predicted gene 13003	ncRNA
up_19	chr12	83034902	83035302	+	0	NA	intron (NM_001310478, intron 3 of 17)	intron (NM_001310478, intron 3 of 17)	-95947	NR_046045	74283	Mm.398247	NR_046045	ENSMUSG00000100890	1700085C21Rik	-	RIKEN cDNA 1700085C21 gene	ncRNA
up_426	chr7	63522388	63522788	+	0	NA	intron (NM_130880, intron 1 of 13)	intron (NM_130880, intron 1 of 13)	77816	NM_130880	170711	Mm.156872	NM_130880	ENSMUSG00000033510	Otud7a	AJ430384|Otud7	OTU domain containing 7A	protein-coding
up_261	chr2	128306700	128307100	+	0	NA	intron (NR_028589, intron 2 of 2)	intron (NR_028589, intron 2 of 2)	122451	NR_028591	100043424	Mm.297222	NR_028589		Gm14005	OTTMUSG00000015351	predicted gene 14005	ncRNA
up_568	chr6	29232321	29232721	+	0	NA	Intergenic	Intergenic	-16157	NM_001302934	23917	Mm.260707	NM_011829	ENSMUSG00000003500	Impdh1	B930086D20Rik|IMPDH-I	inosine 5'-phosphate dehydrogenase 1	protein-coding
up_273	chr8	91545569	91545969	+	0	NA	intron (NM_011936, intron 8 of 8)	intron (NM_011936, intron 8 of 8)	232244	NM_011936	26383	Mm.4375	NM_011936	ENSMUSG00000055932	Fto	AW743446|mKIAA1752	fat mass and obesity associated	protein-coding
up_48	chr13	97680509	97680909	+	0	NA	Intergenic	Intergenic	120709	NR_046157	328314	Mm.138047	NR_046157	ENSMUSG00000110235	Gm5086	B230311A21|EG328314	predicted gene 5086	ncRNA
up_583	chr15	34389986	34390386	+	0	NA	intron (NM_016762, intron 6 of 18)	intron (NM_016762, intron 6 of 18)	-32314	NM_001256161	77358	Mm.402759	NM_001256161	ENSMUSG00000094447	9430069I07Rik	-	RIKEN cDNA 9430069I07 gene	protein-coding
up_69	chr2	168335755	168336155	+	0	NA	Intergenic	Intergenic	-66624	NM_001081134	241794	Mm.425102	NM_001081134	ENSMUSG00000074575	Kcng1	AW536275|OTTMUSG00000016048	potassium voltage-gated channel, subfamily G, member 1	protein-coding
up_4	chr15	48583899	48584299	+	0	NA	intron (NM_001081391, intron 3 of 70)	intron (NM_001081391, intron 3 of 70)	207890	NM_001081391	239420	Mm.309363	NM_001081391	ENSMUSG00000022311	Csmd3	4930500N14Rik|mKIAA1894	CUB and Sushi multiple domains 3	protein-coding
up_244	chr13	52566717	52567117	+	0	NA	Intergenic	Intergenic	6308	NR_046069	100040572	Mm.278873	NR_046069		Gm2848	-	predicted gene 2848	ncRNA
up_363	chr12	101766476	101766876	+	0	NA	intron (NM_011812, intron 6 of 10)	intron (NM_011812, intron 6 of 10)	-48153	NM_001082976	74413	Mm.275939	NM_028924	ENSMUSG00000021187	Tc2n	4933406D09Rik|Mtac2d1|Tac2-N	tandem C2 domains, nuclear	protein-coding
up_433	chr3	32979246	32979646	+	0	NA	intron (NM_001310460, intron 9 of 15)	intron (NM_001310460, intron 9 of 15)	5633	NM_001163517	58869	Mm.151332	NM_021483	ENSMUSG00000027674	Pex5l	1700016J08Rik|PXR2|Pex2|TRIP8b|pex5Rp	peroxisomal biogenesis factor 5-like	protein-coding
up_345	chr7	117752673	117753073	+	0	NA	Intergenic	Intergenic	363274	NM_170669	267019	Mm.288212	NM_170669	ENSMUSG00000008683	Rps15a	A630031B11Rik	ribosomal protein S15A	protein-coding
up_388	chr6	88714125	88714525	+	0	NA	Intergenic	MER2|DNA|TcMar-Tigger	-10087	NM_011844	23945	Mm.272197	NM_011844	ENSMUSG00000033174	Mgll	AA589436|Magl|Mgl	monoglyceride lipase	protein-coding
up_76	chr7	25872635	25873035	+	0	NA	Intergenic	RMER19C|LTR|ERVK	-24823	NM_009999	13088	Mm.218749	NM_009999	ENSMUSG00000030483	Cyp2b10	Cyp2b|Cyp2b20|p16	cytochrome P450, family 2, subfamily b, polypeptide 10	protein-coding
up_135	chr5	84480961	84481361	+	0	NA	Intergenic	ORR1E|LTR|ERVL-MaLR	-63779	NM_007937	13839	Mm.137991	NM_007937	ENSMUSG00000029245	Epha5	AI854630|AW125296|Cek7|Ehk1|Els1|Hek7|Rek7|bsk	Eph receptor A5	protein-coding
up_53	chr3	39830657	39831057	+	0	NA	Intergenic	MTEa|LTR|ERVL-MaLR	692055	NR_040445	100040882	Mm.272869	NR_040445	ENSMUSG00000037884	1700017G19Rik	-	RIKEN cDNA 1700017G19 gene	ncRNA
up_493	chr13	19152135	19152535	+	0	NA	Intergenic	Intergenic	203984	NM_175007	218038	Mm.101650	NM_175007	ENSMUSG00000021314	Amph	-	amphiphysin	protein-coding
up_195	chr6	129014396	129014796	+	0	NA	intron (NM_001277202, intron 1 of 4)	intron (NM_001277202, intron 1 of 4)	484	NM_001277202	435921	Mm.489572	NM_001277202		Clec2f	Clec2f-ps|Clr-c|Clrc|Clrz	C-type lectin domain family 2, member f	protein-coding
up_59	chr3	138029391	138029791	+	0	NA	Intergenic	Intergenic	37797	NR_037975	329763	Mm.169710	NM_177860	ENSMUSG00000049349	Gm5105	D830013H12|EG329763	predicted gene 5105	ncRNA
up_216	chr5	119595198	119595598	+	0	NA	Intergenic	Intergenic	-15040	NR_045702	100993	Mm.381453	NR_045702	ENSMUSG00000087516	AW549542	-	expressed sequence AW549542	ncRNA
up_240	chr7	67407008	67407408	+	0	NA	Intergenic	ORR1D2|LTR|ERVL-MaLR	-34350	NM_001291191	17258	Mm.132788	NM_001033713	ENSMUSG00000030557	Mef2a	A430079H05Rik	myocyte enhancer factor 2A	protein-coding
up_447	chr15	31585231	31585631	+	0	NA	exon (NM_181588, exon 4 of 6)	exon (NM_181588, exon 4 of 6)	16373	NM_007637	12465	Mm.282158	NM_007637	ENSMUSG00000022234	Cct5	CCT-epsilon|Ccte|TCP-1-epsilon|TCPE|mKIAA0098	chaperonin containing Tcp1, subunit 5 (epsilon)	protein-coding
up_63	chr9	68443528	68443928	+	0	NA	Intergenic	Intergenic	76472	NR_040737	74951	Mm.60678	NR_040737	ENSMUSG00000111303	4930502A04Rik	-	RIKEN cDNA 4930502A04 gene	ncRNA
up_167	chr5	111815332	111815732	+	0	NA	Intergenic	ORR1D2|LTR|ERVL-MaLR	-53804	NR_045833	269683	Mm.136946	NM_207252	ENSMUSG00000085271	E130006D01Rik	Gm16018|Gm681|OTTMUSG00000029083	RIKEN cDNA E130006D01 gene	ncRNA
up_249	chr6	136653282	136653682	+	0	NA	intron (NM_025806, intron 1 of 10)	intron (NM_025806, intron 1 of 10)	8411	NM_025806	66857	Mm.3311	NM_025806	ENSMUSG00000030214	Plbd1	1100001H23Rik	phospholipase B domain containing 1	protein-coding
up_242	chr4	63711911	63712311	+	0	NA	Intergenic	L1ME3|LINE|L1	33002	NM_177371	326623	Mm.208152	NM_177371	ENSMUSG00000050395	Tnfsf15	Tl1|Tl1a|Tnlg1b|Vegi	tumor necrosis factor (ligand) superfamily, member 15	protein-coding
up_198	chr11	115838875	115839275	+	0	NA	intron (NM_145438, intron 2 of 25)	intron (NM_145438, intron 2 of 25)	15017	NM_145438	217325	Mm.290450	NM_145438	ENSMUSG00000020782	Llgl2	9130006H11Rik|Llglh2	lethal giant larvae homolog 2 (Drosophila)	protein-coding
up_471	chr5	106191156	106191556	+	0	NA	Intergenic	Intergenic	-129984	NR_136913	102635633	Mm.383511	NR_136913	ENSMUSG00000105508	Gm32921	-	predicted gene, 32921	ncRNA
up_570	chr6	77175798	77176198	+	0	NA	intron (NM_001109764, intron 8 of 19)	intron (NM_001109764, intron 8 of 19)	-66719	NM_028880	74342	Mm.292568	NM_028880	ENSMUSG00000060780	Lrrtm1	4632401D06Rik|AW125451	leucine rich repeat transmembrane neuronal 1	protein-coding
up_537	chr1	99956558	99956958	+	0	NA	intron (NM_172851, intron 2 of 23)	intron (NM_172851, intron 2 of 23)	183993	NM_172851	241175	Mm.251301	NM_172851	ENSMUSG00000067028	Cntnap5b	C230078M14Rik|Caspr5-2	contactin associated protein-like 5B	protein-coding
up_280	chr6	41047891	41048291	+	0	NA	Intergenic	Intergenic	-12582	NM_023333	67373	Mm.153729	NM_023333	ENSMUSG00000029882	2210010C04Rik	AV072249	RIKEN cDNA 2210010C04 gene	protein-coding
up_487	chr4	59315583	59315983	+	0	NA	exon (NM_001163288, exon 16 of 17)	exon (NM_001163288, exon 16 of 17)	55732	NR_105031	101055769	Mm.421401	NR_105031		Gm12596	OTTMUSG00000007649	predicted gene 12596	ncRNA
up_406	chr19	8571727	8572127	+	0	NA	Intergenic	Intergenic	-19327	NM_001164634	19879	Mm.285294	NM_031194	ENSMUSG00000063796	Slc22a8	Oat3|Roct	solute carrier family 22 (organic anion transporter), member 8	protein-coding
up_89	chr2	178704535	178704935	+	0	NA	Intergenic	Intergenic	274220	NM_001291189	381409	Mm.330860	NM_198656	ENSMUSG00000039155	Cdh26	Gm1010	cadherin-like 26	protein-coding
up_289	chr7	67112433	67112833	+	0	NA	intron (NM_001033877, intron 19 of 22)	intron (NM_001033877, intron 19 of 22)	109825	NR_131044	76628	Mm.384589	NR_131043	ENSMUSG00000097527	1700112J16Rik	-	RIKEN cDNA 1700112J16 gene	ncRNA
up_282	chr16	48419046	48419446	+	0	NA	Intergenic	Intergenic	-6830	NR_015373	433023	Mm.483302	NR_015373	ENSMUSG00000110573	Gm5485	EG433023	predicted gene 5485	ncRNA
up_326	chr15	83629297	83629697	+	0	NA	exon (NM_001271473, exon 7 of 20)	exon (NM_001271473, exon 7 of 20)	-34340	NM_183017	223723	Mm.46778	NM_183017	ENSMUSG00000016757	Ttll12	BC055368|D430005B17	tubulin tyrosine ligase-like family, member 12	protein-coding
up_231	chr6	131298514	131298914	+	0	NA	TTS (NM_172891)	TTS (NM_172891)	-5470	NM_025564	66441	Mm.46623	NM_025564	ENSMUSG00000030188	Magohb	2010012C16Rik|Mago|Magoh|Magoh-rs1	mago homolog B, exon junction complex core component	protein-coding
up_572	chr1	82701469	82701869	+	0	NA	intron (NM_007734, intron 43 of 51)	intron (NM_007734, intron 43 of 51)	-23221	NM_029409	75734	Mm.396863	NM_029409	ENSMUSG00000026150	Mff	5230400G24Rik|AI314724	mitochondrial fission factor	protein-coding
up_579	chr1	80224811	80225211	+	0	NA	Intergenic	Intergenic	-11067	NM_173425	241128	Mm.145511	NM_173425	ENSMUSG00000043230	Fam124b	A830043J08Rik	family with sequence similarity 124, member B	protein-coding
up_291	chr3	103716276	103716676	+	0	NA	Intergenic	Intergenic	21525	NM_133859	99543	Mm.211535	NM_133859	ENSMUSG00000027848	Olfml3	2810002E22Rik|AI115209|AW550633|HNOEL-iso|ONT3|mONT3	olfactomedin-like 3	protein-coding
up_44	chr12	105181239	105181639	+	0	NA	TTS (NM_013776)	TTS (NM_013776)	5081	NM_013776	27382	Mm.441379	NM_013776	ENSMUSG00000000701	Tcl1b5	D12Ertd644e	T cell leukemia/lymphoma 1B, 5	protein-coding
up_565	chr6	123319713	123320113	+	0	NA	intron (NM_001104632, intron 3 of 5)	ORR1D2|LTR|ERVL-MaLR	11580	NM_001104632	232358	Mm.469878	NM_001104632	ENSMUSG00000091260	Vmn2r19	EG232358	vomeronasal 2, receptor 19	protein-coding
up_543	chr6	133871163	133871563	+	0	NA	Intergenic	Intergenic	-17696	NM_010594	16483	Mm.13052	NM_010594	ENSMUSG00000032758	Kap	AW146435|FKSG22	kidney androgen regulated protein	protein-coding
up_16	chr1	130797687	130798087	+	0	NA	Intergenic	Intergenic	-3015	NM_001170632	64435	Mm.31821	NM_144960	ENSMUSG00000026415	Fcamr	-	Fc receptor, IgA, IgM, high affinity	protein-coding
up_83	chrX	48884575	48884975	+	0	NA	Intergenic	Intergenic	-7062	NM_001085499	209005	Mm.336054	NM_001085499	ENSMUSG00000079606	Gm595	-	predicted gene 595	protein-coding
up_574	chr13	103374465	103374865	+	0	NA	Intergenic	Intergenic	-40173	NM_175171	328329	Mm.202606	NM_175171	ENSMUSG00000034751	Mast4	4930420O11Rik|AI642422|mKIAA0303	microtubule associated serine/threonine kinase family member 4	protein-coding
up_284	chr16	49848053	49848453	+	0	NA	Intergenic	Intergenic	-7401	NM_010581	16423	Mm.31752	NM_010581	ENSMUSG00000055447	Cd47	9130415E20Rik|AA407862|AI848868|AW108519|B430305P08Rik|IAP|Itgp	CD47 antigen (Rh-related antigen, integrin-associated signal transducer)	protein-coding
up_597	chr8	10861562	10861962	+	0	NA	Intergenic	Intergenic	20692	NR_040705	320014	Mm.403203	NR_040705	ENSMUSG00000109473	B930025P03Rik	-	RIKEN cDNA B930025P03 gene	ncRNA
up_385	chr17	90768803	90769203	+	0	NA	intron (NM_001346957, intron 3 of 18)	ORR1B2|LTR|ERVL-MaLR	24473	NR_136930	102634634		NR_136930		Gm20491	-	enolase 1, alpha non-neuron pseudogene	pseudo
up_138	chr5	122151393	122151793	+	0	NA	Intergenic	Intergenic	-6686	NM_013636	19047	Mm.280784	NM_013636	ENSMUSG00000004455	Ppp1cc	PP-1G|PP1|dis2m1	protein phosphatase 1, catalytic subunit, gamma isoform	protein-coding
up_348	chr7	67419532	67419932	+	0	NA	Intergenic	Intergenic	-46874	NM_001291191	17258	Mm.132788	NM_001033713	ENSMUSG00000030557	Mef2a	A430079H05Rik	myocyte enhancer factor 2A	protein-coding
up_172	chr10	102573687	102574087	+	0	NA	Intergenic	MTE2a|LTR|ERVL-MaLR	61665	NM_146240	237504	Mm.282672	NM_146240	ENSMUSG00000044921	Rassf9	AW322107|Pamci	Ras association (RalGDS/AF-6) domain family (N-terminal) member 9	protein-coding
up_179	chr5	98585897	98586297	+	0	NA	intron (NM_001024614, intron 3 of 5)	intron (NM_001024614, intron 3 of 5)	-110433	NR_030484	735265		NR_030484	ENSMUSG00000105814	Mir703	Mirn703|mir-703|mmu-mir-703	microRNA 703	ncRNA
up_79	chr1	165084763	165085163	+	0	NA	intron (NR_040480, intron 1 of 4)	intron (NR_040480, intron 1 of 4)	6967	NR_040480	75857	Mm.109021	NR_040480	ENSMUSG00000102408	4930568G15Rik	-	RIKEN cDNA 4930568G15 gene	ncRNA
up_393	chr17	84258653	84259053	+	0	NA	intron (NM_183021, intron 30 of 37)	intron (NM_183021, intron 30 of 37)	-70906	NM_001001806	12193	Mm.259321	NM_001001806	ENSMUSG00000045817	Zfp36l2	Brf2|ERF2|Tis11d	zinc finger protein 36, C3H type-like 2	protein-coding
up_66	chr1	153617273	153617673	+	0	NA	Intergenic	Intergenic	-35564	NM_026380	67792	Mm.379143	NM_026380	ENSMUSG00000042671	Rgs8	6530413N01Rik	regulator of G-protein signaling 8	protein-coding
up_137	chr11	31157007	31157407	+	0	NA	Intergenic	Intergenic	-170842	NM_026527	68044	Mm.32656	NM_026527	ENSMUSG00000020309	Chac2	-	ChaC, cation transport regulator 2	protein-coding
up_170	chr3	53580692	53581092	+	0	NA	intron (NM_172862, intron 4 of 23)	intron (NM_172862, intron 4 of 23)	76463	NM_172862	242022	Mm.38378	NM_172862	ENSMUSG00000037016	Frem2	6030440P17Rik|8430406N05Rik|Gm409|b2b1562Clo|my|ne|nv1	Fras1 related extracellular matrix protein 2	protein-coding
up_347	chr14	65979971	65980371	+	0	NA	intron (NM_013492, intron 7 of 8)	intron (NM_013492, intron 7 of 8)	11688	NM_013492	12759	Mm.200608	NM_013492	ENSMUSG00000022037	Clu	AI893575|ApoJ|Cli|D14Ucla3|SP-40|Sgp-2|Sgp2|Sugp-2	clusterin	protein-coding
up_97	chr9	42698954	42699354	+	0	NA	intron (NM_175481, intron 3 of 20)	intron (NM_175481, intron 3 of 20)	-226928	NM_173038	272589	Mm.34483	NM_173038	ENSMUSG00000037287	Tbcel	D330014K23|E130107N23Rik|Lrrc35	tubulin folding cofactor E-like	protein-coding
up_598	chr19	41874284	41874684	+	0	NA	intron (NM_199447, intron 22 of 33)	intron (NM_199447, intron 22 of 33)	21669	NM_199447	107094	Mm.276044	NM_199447	ENSMUSG00000035049	Rrp12	AA408556|AA536972|mKIAA0690	ribosomal RNA processing 12 homolog (S. cerevisiae)	protein-coding
up_38	chr5	98568905	98569305	+	0	NA	intron (NM_001024614, intron 3 of 5)	RMER19B|LTR|ERVK	-93441	NR_030484	735265		NR_030484	ENSMUSG00000105814	Mir703	Mirn703|mir-703|mmu-mir-703	microRNA 703	ncRNA
up_538	chr6	139735994	139736394	+	0	NA	intron (NM_207683, intron 3 of 23)	intron (NM_207683, intron 3 of 23)	20335	NM_207683	18705	Mm.333471	NM_011084	ENSMUSG00000030228	Pik3c2g	C80387|PI3K-C2-gamma	phosphatidylinositol 3-kinase, C2 domain containing, gamma polypeptide	protein-coding
up_197	chr1	193835418	193835818	+	0	NA	Intergenic	Intergenic	-328088	NR_029592	387201		NR_029592	ENSMUSG00000065533	Mir205	Mirn205|mir-205|mmu-mir-205	microRNA 205	ncRNA
up_174	chr1	36604255	36604655	+	0	NA	intron (NM_001126046, intron 7 of 14)	intron (NM_001126046, intron 7 of 14)	-11123	NM_027957	381337	Mm.17413	NM_027957	ENSMUSG00000046337	Fam178b	1700024G10Rik|Gm990	family with sequence similarity 178, member B	protein-coding
up_3	chr9	123754342	123754742	+	0	NA	Intergenic	Intergenic	-12669	NM_001166625	12769	Mm.440604	NM_009913	ENSMUSG00000029530	Ccr9	A130091K22Rik|Cmkbr10|GPR-9-6	chemokine (C-C motif) receptor 9	protein-coding
up_56	chr14	27810764	27811164	+	0	NA	intron (NM_177814, intron 3 of 15)	intron (NM_177814, intron 3 of 15)	188557	NM_001347497	238988	Mm.318004	NM_177814	ENSMUSG00000040640	Erc2	6430531D06|CAST|CAST1/ERC2|D14Ertd171e|ELKS2alpha	ELKS/RAB6-interacting/CAST family member 2	protein-coding
up_488	chr12	8786997	8787397	+	0	NA	intron (NM_011519, intron 1 of 4)	intron (NM_011519, intron 1 of 4)	15801	NM_011519	20969	Mm.2580	NM_011519	ENSMUSG00000020592	Sdc1	AA408134|AA409076|CD138|Sstn|Synd|Synd1|syn-1	syndecan 1	protein-coding
up_165	chr15	51665235	51665635	+	0	NA	Intergenic	Intergenic	200026	NM_080635	68135	Mm.289800	NM_080635	ENSMUSG00000022312	Eif3h	1110008A16Rik|40kD|9430017H16Rik|EIF3-P40|EIF3-gamma|Eif3s3	eukaryotic translation initiation factor 3, subunit H	protein-coding
up_143	chr16	6100544	6100944	+	0	NA	intron (NM_021477, intron 1 of 16)	intron (NM_021477, intron 1 of 16)	125157	NR_045799	68238	Mm.434605	NR_045799	ENSMUSG00000101481	1700123O21Rik	-	RIKEN cDNA 1700123O21 gene	ncRNA
up_73	chr5	74166646	74167046	+	0	NA	Intergenic	Intergenic	-28480	NM_026878	68939	Mm.293316	NM_026878	ENSMUSG00000049907	Rasl11b	1190017B18Rik	RAS-like, family 11, member B	protein-coding
up_333	chr8	120822838	120823238	+	0	NA	Intergenic	Intergenic	84399	NM_001301811	15900	Mm.334861	NM_008320	ENSMUSG00000041515	Irf8	AI893568|ICSBP|IRF-8|Icsbp1|Myls	interferon regulatory factor 8	protein-coding
up_463	chrX	159458979	159459379	+	0	NA	promoter-TSS (NM_001313752)	promoter-TSS (NM_001313752)	54	NM_001313753	78283	Mm.160079	NM_001081124	ENSMUSG00000041020	Map7d2	1600028E09Rik|2900002G04Rik|5330432J06Rik|C030036K04Rik|Mtap7d2	MAP7 domain containing 2	protein-coding
up_445	chr14	60666252	60666652	+	0	NA	intron (NM_001033272, intron 1 of 12)	intron (NM_001033272, intron 1 of 12)	31747	NM_001033272	219140	Mm.149776	NM_001033272	ENSMUSG00000021990	Spata13	C79050|ESTM11|X83327|mFLJ00298	spermatogenesis associated 13	protein-coding

## Sheet: ATAC_Diff_Peak_down_annotation
PeakID (cmd=annotatePeaks.pl diff_down.bed mm10 -annStats down_annStats.txt)	Chr	Start	End	Strand	Peak Score	Focus Ratio/Region Size	Annotation	Detailed Annotation	Distance to TSS	Nearest PromoterID	Entrez ID	Nearest Unigene	Nearest Refseq	Nearest Ensembl	Gene Name	Gene Alias	Gene Description	Gene Type
down_7	chr3	9725346	9725746	+	0	NA	intron (NM_001195031, intron 3 of 8)	intron (NM_001195031, intron 3 of 8)	108133	NM_053182	94212	Mm.23897	NM_053182	ENSMUSG00000027508	Pag1	Cbp|F730007C19Rik|Pag	phosphoprotein associated with glycosphingolipid microdomains 1	protein-coding
down_3	chr16	95897833	95898233	+	0	NA	non-coding (NR_040485, exon 2 of 4)	non-coding (NR_040485, exon 2 of 4)	680	NR_040485	69776	Mm.120470	NR_040484	ENSMUSG00000086899	1600002D24Rik	-	RIKEN cDNA 1600002D24 gene	ncRNA
down_42	chr2	150131984	150132384	+	0	NA	intron (NM_181266, intron 1 of 3)	intron (NM_181266, intron 1 of 3)	4494	NM_181266	104348	Mm.485851	NM_023266	ENSMUSG00000068134	Zfp120	AI315103|E030042N05Rik|F80|MZF31|Zfp844	zinc finger protein 120	protein-coding
down_57	chr2	71499858	71500258	+	0	NA	intron (NM_025633, intron 1 of 9)	intron (NM_025633, intron 1 of 9)	-29387	NM_010053	13390	Mm.475101	NM_010053	ENSMUSG00000041911	Dlx1	Dlx|Dlx-1	distal-less homeobox 1	protein-coding
down_62	chr2	157048875	157049275	+	0	NA	intron (NM_001164663, intron 3 of 14)	intron (NM_001164663, intron 3 of 14)	30190	NM_001164663	320706	Mm.79466	NM_001164663	ENSMUSG00000055485	Soga1	9830001H06Rik|AI426038|D430036N24Rik|Soga	suppressor of glucose, autophagy associated 1	protein-coding
down_10	chr17	48247401	48247801	+	0	NA	promoter-TSS (NM_021407)	promoter-TSS (NM_021407)	-128	NM_021407	58218	Mm.302438	NM_021407	ENSMUSG00000041754	Trem3	BB134760	triggering receptor expressed on myeloid cells 3	protein-coding
down_48	chr4	143099373	143099773	+	0	NA	Intergenic	Intergenic	36589	NR_105988	102465618		NR_105988	ENSMUSG00000106597	Mir7021	mmu-mir-7021	microRNA 7021	ncRNA
down_35	chr2	91696152	91696552	+	0	NA	intron (NM_145528, intron 1 of 15)	B4A|SINE|B4	14240	NM_145528	51897	Mm.28492	NM_145528	ENSMUSG00000027244	Atg13	1110053A20Rik|D2Ertd391e|Harbi1	autophagy related 13	protein-coding
down_14	chr14	25527276	25527676	+	0	NA	intron (NM_001310666, intron 2 of 23)	intron (NM_001310666, intron 2 of 23)	-6963	NR_037236	100526533		NR_037236	ENSMUSG00000093081	Mir3075	mir-3075|mmu-mir-3075	microRNA 3075	ncRNA
down_49	chr6	87085118	87085518	+	0	NA	exon (NM_013528, exon 16 of 19)	exon (NM_013528, exon 16 of 19)	-19428	NM_001167938	52372	Mm.282851	NM_001167937	ENSMUSG00000090891	D6Ertd527e	AU043841	DNA segment, Chr 6, ERATO Doi 527, expressed	protein-coding
down_39	chr13	94298391	94298791	+	0	NA	Intergenic	MER77B|LTR|ERVL	-12760	NM_001346609	107767	Mm.201455	NM_029153	ENSMUSG00000021687	Scamp1	4930505M11Rik|AI415563|AW122395	secretory carrier membrane protein 1	protein-coding
down_11	chr16	95464629	95465029	+	0	NA	intron (NM_001302152, intron 3 of 10)	intron (NM_001302152, intron 3 of 10)	-5481	NM_001302154	13876	Mm.164531	NM_133659	ENSMUSG00000040732	Erg	D030036I24Rik	avian erythroblastosis virus E-26 (v-ets) oncogene related	protein-coding
down_65	chr10	108173223	108173623	+	0	NA	intron (NM_027892, intron 1 of 25)	B4A|SINE|B4	11023	NM_027892	17931	Mm.422959	NM_027892	ENSMUSG00000019907	Ppp1r12a	1200015F06Rik|5730577I22Rik|AA792106|AV099298|D10Ertd625e|Mypt1	protein phosphatase 1, regulatory (inhibitor) subunit 12A	protein-coding
down_45	chr16	36655883	36656283	+	0	NA	intron (NM_019388, intron 1 of 7)	intron (NM_019388, intron 1 of 7)	9994	NM_019388	12524	Mm.1452	NM_019388	ENSMUSG00000022901	Cd86	B7|B7-2|B7.2|B70|CLS1|Cd28l2|ETC-1|Ly-58|Ly58|MB7|MB7-2|TS/A-2	CD86 antigen	protein-coding
down_13	chr4	59366174	59366574	+	0	NA	intron (NM_001163288, intron 9 of 16)	intron (NM_001163288, intron 9 of 16)	72259	NM_001163288	634731	Mm.483589	NM_001163288	ENSMUSG00000038578	Susd1	A530080P10|Gm12528|OTTMUSG00000007332	sushi domain containing 1	protein-coding
down_38	chr11	82015119	82015519	+	0	NA	Intergenic	MIR|SINE|MIR	-20258	NM_011333	20296	Mm.290320	NM_011333	ENSMUSG00000035385	Ccl2	AI323594|HC11|JE|MCAF|MCP-1|MCP1|SMC-CF|Scya2|Sigje	chemokine (C-C motif) ligand 2	protein-coding
down_4	chr3	101948534	101948934	+	0	NA	Intergenic	Intergenic	-24281	NM_001039371	242126	Mm.90204	NM_001039371	ENSMUSG00000033147	Slc22a15	2610034P21Rik|4930477M19|A530052I06Rik|BB219042	solute carrier family 22 (organic anion/cation transporter), member 15	protein-coding
down_6	chr10	88417709	88418109	+	0	NA	intron (NM_001004164, intron 5 of 20)	intron (NM_001004164, intron 5 of 20)	38497	NM_001004164	432486	Mm.335190	NM_001004164	ENSMUSG00000035311	Gnptab	EG432486|mKIAA1208	N-acetylglucosamine-1-phosphate transferase, alpha and beta subunits	protein-coding
down_26	chr12	26391150	26391550	+	0	NA	intron (NM_080563, intron 1 of 8)	intron (NM_080563, intron 1 of 8)	23660	NR_105856	102466676		NR_105856	ENSMUSG00000098771	Mir6538	Gm27439|mmu-mir-6538	microRNA 6538	ncRNA
down_32	chr2	11441911	11442311	+	0	NA	Intergenic	Intergenic	-43611	NR_040615	77543	Mm.490670	NR_040615	ENSMUSG00000102674	8030442B05Rik	-	RIKEN cDNA 8030442B05 gene	ncRNA
down_58	chr18	46745729	46746129	+	0	NA	intron (NM_001303015, intron 1 of 6)	intron (NM_001303015, intron 1 of 6)	4053	NM_009681	11777	Mm.312536	NM_009681	ENSMUSG00000024480	Ap3s1	-	adaptor-related protein complex 3, sigma 1 subunit	protein-coding
down_23	chr7	74647293	74647693	+	0	NA	Intergenic	Intergenic	-92713	NM_001038643	108116	Mm.425467	NM_023908	ENSMUSG00000025790	Slco3a1	5830414C08Rik|Anr1|MJAM|OATP-D|R75096|Slc21a11	solute carrier organic anion transporter family, member 3a1	protein-coding
down_52	chr4	102682200	102682600	+	0	NA	Intergenic	Intergenic	-77735	NM_001285862	73094	Mm.54201	NM_144906	ENSMUSG00000028524	Sgip1	3110007P09Rik|SGIP1alpha|gag	SH3-domain GRB2-like (endophilin) interacting protein 1	protein-coding
down_16	chr3	36449243	36449643	+	0	NA	intron (NM_009673, intron 12 of 12)	intron (NM_009673, intron 12 of 12)	26081	NR_105976	102466786		NR_105976	ENSMUSG00000098808	Mir7009	Gm27472|mmu-mir-7009	microRNA 7009	ncRNA
down_47	chr5	92368427	92368827	+	0	NA	intron (NM_001310664, intron 2 of 10)	intron (NM_001310664, intron 2 of 10)	-5331	NR_038116	56066	Mm.131723	NM_019494	ENSMUSG00000060183	Cxcl11	Cxc11|H174|I-tac|Ip9|Itac|Scyb11|Scyb9b|b-R1|betaR1	chemokine (C-X-C motif) ligand 11	protein-coding
down_21	chr16	95421487	95421887	+	0	NA	intron (NM_001302152, intron 3 of 10)	intron (NM_001302152, intron 3 of 10)	37661	NM_001302153	13876	Mm.164531	NM_133659	ENSMUSG00000040732	Erg	D030036I24Rik	avian erythroblastosis virus E-26 (v-ets) oncogene related	protein-coding
down_59	chr11	119807671	119808071	+	0	NA	intron (NM_001306081, intron 9 of 32)	intron (NM_001306081, intron 9 of 32)	26494	NR_045313	319454	Mm.442144	NR_045312	ENSMUSG00000085081	Rptoros	A430071A18Rik	regulatory associated protein of MTOR, complex 1, opposite strand	ncRNA
down_55	chr1	167242128	167242528	+	0	NA	intron (NM_030724, intron 1 of 6)	MIR|SINE|MIR	42799	NM_030724	80914	Mm.280895	NM_030724	ENSMUSG00000026558	Uck2	AA407809|AI481316|AU018180|AU020720|TSA903|UK|UMK|Umpk	uridine-cytidine kinase 2	protein-coding
down_24	chr12	100989785	100990185	+	0	NA	intron (NM_026681, intron 3 of 29)	intron (NM_026681, intron 3 of 29)	31783	NR_035421	100316805		NR_035421	ENSMUSG00000080575	Mir1190	Mirn1190|mmu-mir-1190	microRNA 1190	ncRNA
down_37	chr17	50111083	50111483	+	0	NA	intron (NM_181397, intron 2 of 9)	intron (NM_181397, intron 2 of 9)	79214	NM_181397	76438	Mm.41854	NM_181397	ENSMUSG00000039316	Rftn1	2310015N21Rik|AI853526	raftlin lipid raft linker 1	protein-coding
down_5	chr14	118662802	118663202	+	0	NA	intron (NM_001033336, intron 3 of 30)	PB1D10|SINE|Alu	13929	NM_001163675	239273	Mm.40537	NM_001033336	ENSMUSG00000032849	Abcc4	ABCC4-N1|D630049P08Rik|MOATB|MRP4	ATP-binding cassette, sub-family C (CFTR/MRP), member 4	protein-coding
down_20	chr16	77084077	77084477	+	0	NA	intron (NM_013918, intron 17 of 23)	intron (NM_013918, intron 17 of 23)	70208	NM_013918	30940	Mm.40986	NM_013918	ENSMUSG00000022867	Usp25	-	ubiquitin specific peptidase 25	protein-coding
down_15	chr15	67124748	67125148	+	0	NA	intron (NM_009177, intron 3 of 8)	intron (NM_009177, intron 3 of 8)	51934	NM_009177	20442	Mm.248334	NM_009177	ENSMUSG00000013846	St3gal1	5330418N22Rik|AI467004|ST3GalI|Siat4|Siat4a|St3gal-1	ST3 beta-galactoside alpha-2,3-sialyltransferase 1	protein-coding
down_61	chr11	103215330	103215730	+	0	NA	intron (NM_177801, intron 1 of 4)	intron (NM_177801, intron 1 of 4)	2902	NM_177801	328019	Mm.189646	NM_177801	ENSMUSG00000044787	Spata32	4933400C05Rik|VAD1.2	spermatogenesis associated 32	protein-coding
down_34	chr18	56733785	56734185	+	0	NA	intron (NM_010721, intron 5 of 10)	intron (NM_010721, intron 5 of 10)	26172	NM_010721	16906	Mm.4105	NM_010721	ENSMUSG00000024590	Lmnb1	-	lamin B1	protein-coding
down_41	chr14	77825092	77825492	+	0	NA	TTS (NM_025384)	TTS (NM_025384)	-26324	NM_001033440	380920	Mm.297771	NM_001033440	ENSMUSG00000075512	Gm1587	-	predicted gene 1587	protein-coding
down_27	chr19	21053578	21053978	+	0	NA	Intergenic	Intergenic	-50932	NR_126458	75354	Mm.243873	NR_126458		4930554I06Rik	-	RIKEN cDNA 4930554I06 gene	ncRNA
down_8	chr14	22587681	22588081	+	0	NA	intron (NM_028275, intron 4 of 6)	intron (NM_028275, intron 4 of 6)	-45083	NR_046307	74896	Mm.444661	NR_046307		4930405A10Rik	4930456G20Rik	RIKEN cDNA 4930405A10 gene	ncRNA
down_1	chr9	79762509	79762909	+	0	NA	Intergenic	Intergenic	-2856	NM_009945	12866	Mm.152627	NM_009945	ENSMUSG00000032330	Cox7a2	COX7AL|Cox7a3|CoxVIIa-L	cytochrome c oxidase subunit VIIa 2	protein-coding
down_30	chr16	14131843	14132243	+	0	NA	intron (NM_001081154, intron 15 of 26)	intron (NM_001081154, intron 15 of 26)	27231	NM_001081154	223989	Mm.85442	NM_001081154	ENSMUSG00000060657	Marf1	4921513D23Rik|BC031575|C87306|E030019O05|Lkap|mKIAA0430	meiosis arrest female 1	protein-coding
down_43	chr11	67559551	67559951	+	0	NA	intron (NM_008088, intron 1 of 13)	intron (NM_008088, intron 1 of 13)	-26749	NM_001109657	14457	Mm.40338	NM_008088	ENSMUSG00000033066	Gas7	AW124766|B230343A10Rik|Gas7-cb	growth arrest specific 7	protein-coding
down_63	chr16	89973122	89973522	+	0	NA	intron (NM_001145886, intron 1 of 27)	intron (NM_001145886, intron 1 of 27)	1377	NM_001145886	21844	Mm.310902	NM_009384	ENSMUSG00000002489	Tiam1	AI847750|D16Ium10|D16Ium10e	T cell lymphoma invasion and metastasis 1	protein-coding
down_18	chr3	51195316	51195716	+	0	NA	Intergenic	Intergenic	-28931	NM_009834	12457	Mm.86541	NM_009834	ENSMUSG00000023087	Noct	AU043840|Ccr4|Ccrn4l	nocturnin	protein-coding
down_40	chr10	60395591	60395991	+	0	NA	intron (NR_045556, intron 28 of 68)	RMER15-int|LTR|ERVL	-3935	NM_001164374	100302688	Mm.444135	NM_001164374	ENSMUSG00000090439	Gm17455	-	predicted gene, 17455	protein-coding
down_60	chr2	140790379	140790779	+	0	NA	intron (NM_001013802, intron 3 of 18)	intron (NM_001013802, intron 3 of 18)	-119103	NM_001172160	71436	Mm.426781	NM_178382	ENSMUSG00000051379	Flrt3	5530600M07Rik|C430047I10Rik|mKIAA1469	fibronectin leucine rich transmembrane protein 3	protein-coding
down_33	chr16	22615767	22616167	+	0	NA	intron (NM_001346673, intron 2 of 23)	intron (NM_001346673, intron 2 of 23)	41264	NM_138650	110197	Mm.194986	NM_138650	ENSMUSG00000022861	Dgkg	2900055E17Rik|90kDa|AI854428|Dagk3|E430001K23Rik|mKIAA4131	diacylglycerol kinase, gamma	protein-coding
down_12	chr3	51209806	51210206	+	0	NA	Intergenic	B4A|SINE|B4	-14441	NM_009834	12457	Mm.86541	NM_009834	ENSMUSG00000023087	Noct	AU043840|Ccr4|Ccrn4l	nocturnin	protein-coding
down_56	chr16	24933744	24934144	+	0	NA	intron (NM_001145954, intron 5 of 7)	intron (NM_001145954, intron 5 of 7)	-125695	NR_040374	319487	Mm.137341	NR_040374	ENSMUSG00000096960	A230028O05Rik	-	RIKEN cDNA A230028O05 gene	ncRNA
down_44	chr11	82041608	82042008	+	0	NA	Intergenic	L1MA6|LINE|L1	-3904	NM_013654	20306	Mm.341574	NM_013654	ENSMUSG00000035373	Ccl7	MCP-3|Scya7|fic|marc|mcp3	chemokine (C-C motif) ligand 7	protein-coding
down_31	chr4	9110358	9110758	+	0	NA	Intergenic	L1MB2|LINE|L1	-158759	NM_028940	74438	Mm.473368	NM_028940	ENSMUSG00000041216	Clvs1	4933402J24Rik|Clvl1|Rlbp1l1	clavesin 1	protein-coding
down_19	chr1	170912244	170912644	+	0	NA	intron (NM_001029984, intron 2 of 5)	intron (NM_001029984, intron 2 of 5)	497	NM_001029984	435653	Mm.337931	NM_001029984	ENSMUSG00000070524	Fcrlb	FREB-2|FREB2|FcRL2|Fcrlm2|Fcry|mFCRL2	Fc receptor-like B	protein-coding
down_64	chr1	105965173	105965573	+	0	NA	Intergenic	Intergenic	-25033	NM_001122676	227449	Mm.210188	NM_001122675	ENSMUSG00000038866	Zcchc2	9930114B20Rik|AW212015	zinc finger, CCHC domain containing 2	protein-coding
down_29	chr6	21955496	21955896	+	0	NA	intron (NM_001311061, intron 4 of 11)	Lx8|LINE|L1	6081	NM_023626	71777	Mm.39999	NM_023626	ENSMUSG00000029670	Ing3	1300013A07Rik|P47ING3	inhibitor of growth family, member 3	protein-coding
down_51	chr8	120437292	120437692	+	0	NA	Intergenic	Intergenic	-51374	NM_198671	382034	Mm.334856	NM_198671	ENSMUSG00000031822	Gse1	2210013I18Rik|mKIAA0182	genetic suppressor element 1, coiled-coil protein	protein-coding
down_9	chr5	100860649	100861049	+	0	NA	intron (NM_172715, intron 3 of 12)	intron (NM_172715, intron 3 of 12)	14620	NM_172715	231510	Mm.271911	NM_172715	ENSMUSG00000029314	Agpat9	1-AGPAT|1-AGPAT 9|4933407I02Rik|4933408F15|A230097K15Rik|GPAT-3|Gpat3|mGPAT3	1-acylglycerol-3-phosphate O-acyltransferase 9	protein-coding
down_53	chr19	3377010	3377410	+	0	NA	intron (NM_013495, intron 14 of 18)	intron (NM_013495, intron 14 of 18)	-11647	NM_001039658	17771	Mm.209941	NM_010841	ENSMUSG00000024905	Mtl5	tesmin	metallothionein-like 5, testis-specific (tesmin)	protein-coding
down_28	chr3	87785238	87785638	+	0	NA	intron (NM_001033124, intron 7 of 16)	intron (NM_001033124, intron 7 of 16)	9724	NM_001033124	18211	Mm.80682	NM_001033124	ENSMUSG00000028072	Ntrk1	C80751|Tkr|TrkA|trk	neurotrophic tyrosine kinase, receptor, type 1	protein-coding
down_36	chr12	76950258	76950658	+	0	NA	intron (NM_008558, intron 3 of 4)	intron (NM_008558, intron 3 of 4)	11790	NM_001146176	17187	Mm.268548	NM_008558	ENSMUSG00000059436	Max	AA960152|AI875693|bHLHd4|bHLHd5|bHLHd6|bHLHd7|bHLHd8	Max protein	protein-coding
down_22	chr4	149155702	149156102	+	0	NA	intron (NM_001081274, intron 8 of 12)	intron (NM_001081274, intron 8 of 12)	10805	NM_001081274	110208	Mm.252080	NM_025801	ENSMUSG00000028961	Pgd	0610042A05Rik|AU019875|C78335	phosphogluconate dehydrogenase	protein-coding
down_2	chr3	83885170	83885570	+	0	NA	Intergenic	Intergenic	-43762	NM_011905	24088	Mm.87596	NM_011905	ENSMUSG00000027995	Tlr2	Ly105	toll-like receptor 2	protein-coding
down_46	chr15	27477604	27478004	+	0	NA	intron (NM_020332, intron 1 of 11)	intron (NM_020332, intron 1 of 11)	11127	NM_020332	11732	Mm.265264	NM_020332	ENSMUSG00000022265	Ank	Ankh|D15Ertd221e|ank|mKIAA1581	progressive ankylosis	protein-coding
down_17	chr16	93147508	93147908	+	0	NA	Intergenic	Intergenic	205481	NR_040486	69857	Mm.81192	NR_040486	ENSMUSG00000100277	1810053B23Rik	1810008L18Rik|1810056K14Rik	RIKEN cDNA 1810053B23 gene	ncRNA
down_50	chr16	89980350	89980750	+	0	NA	Intergenic	L2|LINE|L2	-5851	NM_001145886	21844	Mm.310902	NM_009384	ENSMUSG00000002489	Tiam1	AI847750|D16Ium10|D16Ium10e	T cell lymphoma invasion and metastasis 1	protein-coding
down_25	chr2	129546816	129547216	+	0	NA	Intergenic	Lx8|LINE|L1	-10414	NM_177653	228592	Mm.452175	NM_177653	ENSMUSG00000043727	F830045P16Rik	Sirpb3	RIKEN cDNA F830045P16 gene	protein-coding
down_54	chr4	139493614	139494014	+	0	NA	Intergenic	Intergenic	-36734	NM_183148	212632	Mm.30464	NM_183148	ENSMUSG00000041025	Iffo2	C79267	intermediate filament family orphan 2	protein-coding

## Sheet: ATAC_TADA2B_KO_Gained_MOTIFs
Motif Name	Consensus	P-value	Log P-value	q-value (Benjamini)	# of Target Sequences with Motif(of 65)	% of Target Sequences with Motif	# of Background Sequences with Motif(of 86368)	% of Background Sequences with Motif
CEBP(bZIP)/ThioMac-CEBPb-ChIP-Seq(GSE21512)/Homer	ATTGCGCAAC	1e-15	-36.11	0	38	0.5846	12359.2	0.1431
Atf4(bZIP)/MEF-Atf4-ChIP-Seq(GSE35681)/Homer	MTGATGCAAT	1e-08	-18.71	0	20	0.3077	5934.2	0.0687
CEBP:AP1(bZIP)/ThioMac-CEBPb-ChIP-Seq(GSE21512)/Homer	DRTGTTGCAA	1e-08	-18.57	0	31	0.4769	14552.8	0.1685
Atf3(bZIP)/GBM-ATF3-ChIP-Seq(GSE33912)/Homer	DATGASTCATHN	1e-06	-14.99	0	31	0.4769	16913.5	0.1959
Fra1(bZIP)/BT549-Fra1-ChIP-Seq(GSE46166)/Homer	NNATGASTCATH	1e-05	-13.71	0.0001	28	0.4308	14956.1	0.1732
HLF(bZIP)/HSC-HLF.Flag-ChIP-Seq(GSE69817)/Homer	RTTATGYAAB	1e-05	-12.87	0.0002	28	0.4308	15579.6	0.1804
Fra2(bZIP)/Striatum-Fra2-ChIP-Seq(GSE43429)/Homer	GGATGACTCATC	1e-05	-11.94	0.0003	25	0.3846	13436.3	0.1556
Chop(bZIP)/MEF-Chop-ChIP-Seq(GSE35681)/Homer	ATTGCATCAT	1e-05	-11.93	0.0003	14	0.2154	4588.3	0.0531
BATF(bZIP)/Th17-BATF-ChIP-Seq(GSE39756)/Homer	DATGASTCAT	0.0001	-11.36	0.0005	28	0.4308	16806	0.1946
AP-1(bZIP)/ThioMac-PU.1-ChIP-Seq(GSE21512)/Homer	VTGACTCATC	0.0001	-10.56	0.0009	29	0.4462	18552.5	0.2148
JunB(bZIP)/DendriticCells-Junb-ChIP-Seq(GSE36099)/Homer	RATGASTCAT	0.0001	-10.34	0.0011	25	0.3846	14701	0.1702
Fosl2(bZIP)/3T3L1-Fosl2-ChIP-Seq(GSE56872)/Homer	NATGASTCABNN	0.0001	-9.949	0.0014	20	0.3077	10356.5	0.1199
Atf1(bZIP)/K562-ATF1-ChIP-Seq(GSE31477)/Homer	GATGACGTCA	0.001	-7.72	0.0124	21	0.3231	13150.1	0.1523
Jun-AP1(bZIP)/K562-cJun-ChIP-Seq(GSE31477)/Homer	GATGASTCATCN	0.01	-5.727	0.0847	14	0.2154	8345.4	0.0966
Atf7(bZIP)/3T3L1-Atf7-ChIP-Seq(GSE56872)/Homer	NGRTGACGTCAY	0.1	-4.366	0.3082	14	0.2154	9761.8	0.113
ZNF415(Zf)/HEK293-ZNF415.GFP-ChIP-Seq(GSE58341)/Homer	GRTGMTRGAGCC	0.1	-4.204	0.3398	12	0.1846	7967.2	0.0923
CHR(?)/Hela-CellCycle-Expression/Homer	SRGTTTCAAA	0.1	-4.103	0.3539	14	0.2154	10082.1	0.1167
MITF(bHLH)/MastCells-MITF-ChIP-Seq(GSE48085)/Homer	RTCATGTGAC	0.1	-4.091	0.3539	22	0.3385	18787.4	0.2176
NFkB-p65(RHD)/GM12787-p65-ChIP-Seq(GSE19485)/Homer	WGGGGATTTCCC	0.1	-3.786	0.4347	12	0.1846	8448.5	0.0978
ZFP3(Zf)/HEK293-ZFP3.GFP-ChIP-Seq(GSE58341)/Homer	GGGTTTTGAAGGATGARTAGGAGTT	0.1	-3.738	0.4347	1	0.0154	32.1	0.0004
CRE(bZIP)/Promoter/Homer	CSGTGACGTCAC	0.1	-3.595	0.4762	7	0.1077	3912.4	0.0453
Foxh1(Forkhead)/hESC-FOXH1-ChIP-Seq(GSE29422)/Homer	NNTGTGGATTSS	0.1	-3.558	0.4762	13	0.2	9761.3	0.113
Rfx1(HTH)/NPC-H3K4me1-ChIP-Seq(GSE16256)/Homer	KGTTGCCATGGCAA	0.1	-3.531	0.4762	7	0.1077	3965.3	0.0459
Brn1(POU,Homeobox)/NPC-Brn1-ChIP-Seq(GSE35496)/Homer	TATGCWAATBAV	0.1	-3.434	0.4894	8	0.1231	4960.7	0.0574
CEBP:CEBP(bZIP)/MEF-Chop-ChIP-Seq(GSE35681)/Homer	NTNATGCAAYMNNHTGMAAY	0.1	-3.348	0.5119	5	0.0769	2410.7	0.0279
EKLF(Zf)/Erythrocyte-Klf1-ChIP-Seq(GSE20478)/Homer	NWGGGTGTGGCY	0.1	-3.308	0.5124	7	0.1077	4161.5	0.0482
X-box(HTH)/NPC-H3K4me1-ChIP-Seq(GSE16256)/Homer	GGTTGCCATGGCAA	0.1	-3.306	0.5124	5	0.0769	2439	0.0282
TFE3(bHLH)/MEF-TFE3-ChIP-Seq(GSE75757)/Homer	GTCACGTGACYV	0.1	-3.178	0.5416	4	0.0615	1731.9	0.0201
Nkx6.1(Homeobox)/Islet-Nkx6.1-ChIP-Seq(GSE40975)/Homer	GKTAATGR	0.1	-3.164	0.5416	38	0.5846	40596.6	0.4701
Nanog(Homeobox)/mES-Nanog-ChIP-Seq(GSE11724)/Homer	RGCCATTAAC	0.1	-2.992	0.6087	52	0.8	60540.1	0.701
Klf4(Zf)/mES-Klf4-ChIP-Seq(GSE11431)/Homer	GCCACACCCA	0.1	-2.948	0.6159	9	0.1385	6465.5	0.0749
Usf2(bHLH)/C2C12-Usf2-ChIP-Seq(GSE36030)/Homer	GTCACGTGGT	0.1	-2.933	0.6159	9	0.1385	6483.1	0.0751
CRX(Homeobox)/Retina-Crx-ChIP-Seq(GSE20012)/Homer	GCTAATCC	0.1	-2.925	0.6159	34	0.5231	35962.9	0.4164
Gata1(Zf)/K562-GATA1-ChIP-Seq(GSE18829)/Homer	SAGATAAGRV	0.1	-2.767	0.6727	13	0.2	10957.9	0.1269
NFkB-p65-Rel(RHD)/ThioMac-LPS-Expression(GSE23622)/Homer	GGAAATTCCC	0.1	-2.742	0.6727	3	0.0462	1220	0.0141
Hand2(bHLH)/Mesoderm-Hand2-ChIP-Seq(GSE61475)/Homer	TGACANARRCCAGRC	0.1	-2.732	0.6727	11	0.1692	8844	0.1024
PRDM1(Zf)/Hela-PRDM1-ChIP-Seq(GSE31477)/Homer	ACTTTCACTTTC	0.1	-2.723	0.6727	12	0.1846	9936.7	0.1151
Tbet(T-box)/CD8-Tbet-ChIP-Seq(GSE33802)/Homer	AGGTGTGAAM	0.1	-2.718	0.6727	20	0.3077	19077.3	0.2209
Zic(Zf)/Cerebellum-ZIC1.2-ChIP-Seq(GSE60731)/Homer	CCTGCTGAGH	0.1	-2.717	0.6727	17	0.2615	15566.3	0.1803
Klf9(Zf)/GBM-Klf9-ChIP-Seq(GSE62211)/Homer	GCCACRCCCACY	0.1	-2.702	0.6727	9	0.1385	6784.1	0.0786
Oct6(POU,Homeobox)/NPC-Pou3f1-ChIP-Seq(GSE35496)/Homer	WATGCAAATGAG	0.1	-2.684	0.6727	9	0.1385	6809.8	0.0789
Bach2(bZIP)/OCILy7-Bach2-ChIP-Seq(GSE44420)/Homer	TGCTGAGTCA	0.1	-2.628	0.6727	9	0.1385	6886.4	0.0797
STAT6(Stat)/CD4-Stat6-ChIP-Seq(GSE22104)/Homer	ABTTCYYRRGAA	0.1	-2.565	0.6727	11	0.1692	9107.6	0.1055
STAT4(Stat)/CD4-Stat4-ChIP-Seq(GSE22104)/Homer	NYTTCCWGGAAR	0.1	-2.547	0.6727	18	0.2769	17088.8	0.1979
NF1-halfsite(CTF)/LNCaP-NF1-ChIP-Seq(Unpublished)/Homer	YTGCCAAG	0.1	-2.518	0.6727	28	0.4308	29370.6	0.3401
Rfx2(HTH)/LoVo-RFX2-ChIP-Seq(GSE49402)/Homer	GTTGCCATGGCAACM	0.1	-2.495	0.6727	4	0.0615	2184.9	0.0253
PAX6(Paired,Homeobox)/Forebrain-Pax6-ChIP-Seq(GSE66961)/Homer	NGTGTTCAVTSAAGCGKAAA	0.1	-2.473	0.6727	3	0.0462	1368	0.0158
Gata6(Zf)/HUG1N-GATA6-ChIP-Seq(GSE51936)/Homer	YCTTATCTBN	0.1	-2.396	0.6906	17	0.2615	16245.6	0.1881
Brachyury(T-box)/Mesoendoderm-Brachyury-ChIP-exo(GSE54963)/Homer	ANTTMRCASBNNNGTGYKAAN	0.1	-2.325	0.7262	7	0.1077	5232.9	0.0606
Isl1(Homeobox)/Neuron-Isl1-ChIP-Seq(GSE31456)/Homer	CTAATKGV	0.1	-2.305	0.7262	29	0.4462	31230	0.3616
Six1(Homeobox)/Myoblast-Six1-ChIP-Chip(GSE20150)/Homer	GKVTCADRTTWC	1	-2.297	0.7262	6	0.0923	4256.9	0.0493
FOXK2(Forkhead)/U2OS-FOXK2-ChIP-Seq(E-MTAB-2204)/Homer	SCHTGTTTACAT	1	-2.295	0.7262	12	0.1846	10688.6	0.1238
Gata4(Zf)/Heart-Gata4-ChIP-Seq(GSE35151)/Homer	NBWGATAAGR	1	-2.251	0.7262	18	0.2769	17768.9	0.2058
Gata2(Zf)/K562-GATA2-ChIP-Seq(GSE18829)/Homer	BBCTTATCTS	1	-2.202	0.7457	13	0.2	12011.5	0.1391
ZNF165(Zf)/WHIM12-ZNF165-ChIP-Seq(GSE65937)/Homer	AAGGKGRCGCAGGCA	1	-2.122	0.7929	3	0.0462	1600.4	0.0185
Unknown-ESC-element(?)/mES-Nanog-ChIP-Seq(GSE11724)/Homer	CACAGCAGGGGG	1	-2.039	0.8462	13	0.2	12357.4	0.1431
Tbx5(T-box)/HL1-Tbx5.biotin-ChIP-Seq(GSE21529)/Homer	AGGTGTCA	1	-1.974	0.8872	43	0.6615	50751.3	0.5877
NFY(CCAAT)/Promoter/Homer	RGCCAATSRG	1	-1.9	0.9383	13	0.2	12670.5	0.1467
YY1(Zf)/Promoter/Homer	CAAGATGGCGGC	1	-1.844	0.9755	2	0.0308	941.5	0.0109
STAT6(Stat)/Macrophage-Stat6-ChIP-Seq(GSE38377)/Homer	TTCCKNAGAA	1	-1.832	0.9755	10	0.1538	9332.7	0.1081
TEAD2(TEA)/Py2T-Tead2-ChIP-Seq(GSE55709)/Homer	CCWGGAATGY	1	-1.805	0.9813	8	0.1231	7115.5	0.0824
GRHL2(CP2)/HBE-GRHL2-ChIP-Seq(GSE46194)/Homer	AAACYKGTTWDACMRGTTTB	1	-1.756	1	7	0.1077	6089.1	0.0705
RFX(HTH)/K562-RFX3-ChIP-Seq(SRA012198)/Homer	CGGTTGCCATGGCAAC	1	-1.695	1	3	0.0462	1961.7	0.0227
Lhx3(Homeobox)/Neuron-Lhx3-ChIP-Seq(GSE31456)/Homer	ADBTAATTAR	1	-1.661	1	24	0.3692	26885.9	0.3113
MYB(HTH)/ERMYB-Myb-ChIPSeq(GSE22095)/Homer	GGCVGTTR	1	-1.605	1	27	0.4154	30918.1	0.358
T1ISRE(IRF)/ThioMac-Ifnb-Expression/Homer	ACTTTCGTTTCT	1	-1.603	1	1	0.0154	298.2	0.0035
Gfi1b(Zf)/HPC7-Gfi1b-ChIP-Seq(GSE22178)/Homer	MAATCACTGC	1	-1.6	1	11	0.1692	11025.3	0.1277
KLF5(Zf)/LoVo-KLF5-ChIP-Seq(GSE49402)/Homer	DGGGYGKGGC	1	-1.592	1	18	0.2769	19573.5	0.2267
Pax7(Paired,Homeobox),long/Myoblast-Pax7-ChIP-Seq(GSE25064)/Homer	TAATCHGATTAC	1	-1.591	1	1	0.0154	302.9	0.0035
Phox2a(Homeobox)/Neuron-Phox2a-ChIP-Seq(GSE31456)/Homer	YTAATYNRATTA	1	-1.591	1	6	0.0923	5263.5	0.061
ZSCAN22(Zf)/HEK293-ZSCAN22.GFP-ChIP-Seq(GSE58341)/Homer	SMCAGTCWGAKGGAGGAGGC	1	-1.59	1	2	0.0308	1111.4	0.0129
ZNF264(Zf)/HEK293-ZNF264.GFP-ChIP-Seq(GSE58341)/Homer	RGGGCACTAACY	1	-1.588	1	11	0.1692	11055.4	0.128
Oct4(POU,Homeobox)/mES-Oct4-ChIP-Seq(GSE11431)/Homer	ATTTGCATAW	1	-1.573	1	8	0.1231	7568.2	0.0876
Tcf3(HMG)/mES-Tcf3-ChIP-Seq(GSE11724)/Homer	ASWTCAAAGG	1	-1.552	1	5	0.0769	4222.2	0.0489
Rfx5(HTH)/GM12878-Rfx5-ChIP-Seq(GSE31477)/Homer	SCCTAGCAACAG	1	-1.538	1	8	0.1231	7642.9	0.0885
Nkx3.1(Homeobox)/LNCaP-Nkx3.1-ChIP-Seq(GSE28264)/Homer	AAGCACTTAA	1	-1.513	1	35	0.5385	41707.2	0.483
Smad2(MAD)/ES-SMAD2-ChIP-Seq(GSE29422)/Homer	CTGTCTGG	1	-1.507	1	24	0.3692	27430.7	0.3176
Mef2d(MADS)/Retina-Mef2d-ChIP-Seq(GSE61391)/Homer	GCTATTTTTAGC	1	-1.499	1	4	0.0615	3216.2	0.0372
Pax7(Paired,Homeobox),longest/Myoblast-Pax7-ChIP-Seq(GSE25064)/Homer	NTAATTDGCYAATTANNWWD	1	-1.449	1	1	0.0154	355.2	0.0041
STAT1(Stat)/HelaS3-STAT1-ChIP-Seq(GSE12782)/Homer	NATTTCCNGGAAAT	1	-1.443	1	6	0.0923	5531.9	0.0641
E-box(bHLH)/Promoter/Homer	SSGGTCACGTGA	1	-1.436	1	2	0.0308	1234.2	0.0143
Zfp809(Zf)/ES-Zfp809-ChIP-Seq(GSE70799)/Homer	GGGGCTYGKCTGGGA	1	-1.432	1	3	0.0462	2244.3	0.026
Foxa2(Forkhead)/Liver-Foxa2-ChIP-Seq(GSE25694)/Homer	CYTGTTTACWYW	1	-1.418	1	13	0.2	13934.9	0.1614
Pitx1(Homeobox)/Chicken-Pitx1-ChIP-Seq(GSE38910)/Homer	TAATCCCN	1	-1.414	1	48	0.7385	59616.9	0.6904
Lhx1(Homeobox)/EmbryoCarcinoma-Lhx1-ChIP-Seq(GSE70957)/Homer	NNYTAATTAR	1	-1.372	1	16	0.2462	17794.5	0.2061
Tgif2(Homeobox)/mES-Tgif2-ChIP-Seq(GSE55404)/Homer	TGTCANYT	1	-1.371	1	45	0.6923	55689.5	0.6449
ZFX(Zf)/mES-Zfx-ChIP-Seq(GSE11431)/Homer	AGGCCTRG	1	-1.364	1	16	0.2462	17820.3	0.2064
LRF(Zf)/Erythroblasts-ZBTB7A-ChIP-Seq(GSE74977)/Homer	AAGACCCYYN	1	-1.354	1	15	0.2308	16606.9	0.1923
Oct2(POU,Homeobox)/Bcell-Oct2-ChIP-Seq(GSE21512)/Homer	ATATGCAAAT	1	-1.354	1	5	0.0769	4556.9	0.0528
ZNF711(Zf)/SHSY5Y-ZNF711-ChIP-Seq(GSE20673)/Homer	AGGCCTAG	1	-1.33	1	20	0.3077	22989.1	0.2662
TCFL2(HMG)/K562-TCF7L2-ChIP-Seq(GSE29196)/Homer	ACWTCAAAGG	1	-1.329	1	2	0.0308	1330.9	0.0154
PAX3:FKHR-fusion(Paired,Homeobox)/Rh4-PAX3:FKHR-ChIP-Seq(GSE19063)/Homer	ACCRTGACTAATTNN	1	-1.311	1	4	0.0615	3499.1	0.0405
ZNF322(Zf)/HEK293-ZNF322.GFP-ChIP-Seq(GSE58341)/Homer	GAGCCTGGTACTGWGCCTGR	1	-1.294	1	5	0.0769	4666.9	0.054
RAR:RXR(NR),DR5/ES-RAR-ChIP-Seq(GSE56893)/Homer	RGGTCADNNAGAGGTCAV	1	-1.247	1	1	0.0154	449	0.0052
Zic3(Zf)/mES-Zic3-ChIP-Seq(GSE37889)/Homer	GGCCYCCTGCTGDGH	1	-1.227	1	10	0.1538	10814.4	0.1252
Six2(Homeobox)/NephronProgenitor-Six2-ChIP-Seq(GSE39837)/Homer	GWAAYHTGAKMC	1	-1.227	1	15	0.2308	17042.7	0.1974
Hoxb4(Homeobox)/ES-Hoxb4-ChIP-Seq(GSE34014)/Homer	TGATTRATGGCY	1	-1.19	1	4	0.0615	3703.7	0.0429
DMRT6(DM)/Testis-DMRT6-ChIP-Seq(GSE60440)/Homer	YDGHTACAWTGTADC	1	-1.18	1	4	0.0615	3722.5	0.0431
Tlx?(NR)/NPC-H3K4me1-ChIP-Seq(GSE16256)/Homer	CTGGCAGSCTGCCA	1	-1.129	1	8	0.1231	8638.9	0.1
Tgif1(Homeobox)/mES-Tgif1-ChIP-Seq(GSE55404)/Homer	YTGWCADY	1	-1.115	1	42	0.6462	52768.9	0.6111
MafA(bZIP)/Islet-MafA-ChIP-Seq(GSE30298)/Homer	TGCTGACTCA	1	-1.098	1	15	0.2308	17519.2	0.2029
Stat3(Stat)/mES-Stat3-ChIP-Seq(GSE11431)/Homer	CTTCCGGGAA	1	-1.094	1	8	0.1231	8736.4	0.1012
KLF10(Zf)/HEK293-KLF10.GFP-ChIP-Seq(GSE58341)/Homer	GGGGGTGTGTCC	1	-1.075	1	12	0.1846	13801.1	0.1598
IRF3(IRF)/BMDM-Irf3-ChIP-Seq(GSE67343)/Homer	AGTTTCAKTTTC	1	-1.058	1	7	0.1077	7605.8	0.0881
KLF3(Zf)/MEF-Klf3-ChIP-Seq(GSE44748)/Homer	NRGCCCCRCCCHBNN	1	-1.057	1	7	0.1077	7607.9	0.0881
GATA3(Zf)/iTreg-Gata3-ChIP-Seq(GSE20898)/Homer	AGATAASR	1	-1.018	1	21	0.3231	25580.1	0.2962
DUX4(Homeobox)/Myoblasts-DUX4.V5-ChIP-Seq(GSE75791)/Homer	NWTAAYCYAATCAWN	1	-1.012	1	1	0.0154	598.8	0.0069
Arnt:Ahr(bHLH)/MCF7-Arnt-ChIP-Seq(Lo_et_al.)/Homer	TBGCACGCAA	1	-1.005	1	8	0.1231	9002.1	0.1042
TEAD(TEA)/Fibroblast-PU.1-ChIP-Seq(Unpublished)/Homer	YCWGGAATGY	1	-0.9816	1	8	0.1231	9077.4	0.1051
Mef2a(MADS)/HL1-Mef2a.biotin-ChIP-Seq(GSE21529)/Homer	CYAAAAATAG	1	-0.9568	1	6	0.0923	6644.8	0.0769
KLF6(Zf)/PDAC-KLF6-ChIP-Seq(GSE64557)/Homer	MKGGGYGTGGCC	1	-0.9505	1	13	0.2	15552.3	0.1801
FOXM1(Forkhead)/MCF7-FOXM1-ChIP-Seq(GSE72977)/Homer	TRTTTACTTW	1	-0.9423	1	15	0.2308	18161.1	0.2103
Foxa3(Forkhead)/Liver-Foxa3-ChIP-Seq(GSE77670)/Homer	BSNTGTTTACWYWGN	1	-0.9372	1	5	0.0769	5450.7	0.0631
Hnf1(Homeobox)/Liver-Foxa2-Chip-Seq(GSE25694)/Homer	GGTTAAWCATTAA	1	-0.936	1	2	0.0308	1794.1	0.0208
RBPJ:Ebox(?,bHLH)/Panc1-Rbpj1-ChIP-Seq(GSE47459)/Homer	GGGRAARRGRMCAGMTG	1	-0.8823	1	5	0.0769	5596.7	0.0648
Tbx20(T-box)/Heart-Tbx20-ChIP-Seq(GSE29636)/Homer	GGTGYTGACAGS	1	-0.8787	1	4	0.0615	4349.9	0.0504
DMRT1(DM)/Testis-DMRT1-ChIP-Seq(GSE64892)/Homer	TWGHWACAWTGTWDC	1	-0.8746	1	4	0.0615	4359	0.0505
Pitx1:Ebox(Homeobox,bHLH)/Hindlimb-Pitx1-ChIP-Seq(GSE41591)/Homer	YTAATTRAWWCCAGATGT	1	-0.8737	1	3	0.0462	3115.7	0.0361
RXR(NR),DR1/3T3L1-RXR-ChIP-Seq(GSE13511)/Homer	TAGGGCAAAGGTCA	1	-0.8577	1	14	0.2154	17246.6	0.1997
ZNF189(Zf)/HEK293-ZNF189.GFP-ChIP-Seq(GSE58341)/Homer	TGGAACAGMA	1	-0.8545	1	12	0.1846	14666.3	0.1698
Egr1(Zf)/K562-Egr1-ChIP-Seq(GSE32465)/Homer	TGCGTGGGYG	1	-0.8429	1	8	0.1231	9547.5	0.1106
Stat3+il21(Stat)/CD4-Stat3-ChIP-Seq(GSE19198)/Homer	SVYTTCCNGGAARB	1	-0.8423	1	11	0.1692	13423.4	0.1554
Cux2(Homeobox)/Liver-Cux2-ChIP-Seq(GSE35985)/Homer	HNRAATCAAT	1	-0.8293	1	5	0.0769	5745.7	0.0665
Smad3(MAD)/NPC-Smad3-ChIP-Seq(GSE36673)/Homer	TWGTCTGV	1	-0.823	1	37	0.5692	47653.7	0.5518
HNF1b(Homeobox)/PDAC-HNF1B-ChIP-Seq(GSE64557)/Homer	GTTAATNATTAA	1	-0.8058	1	2	0.0308	2003.7	0.0232
HNF6(Homeobox)/Liver-Hnf6-ChIP-Seq(ERP000394)/Homer	NTATYGATCH	1	-0.798	1	6	0.0923	7126.4	0.0825
PPARE(NR),DR1/3T3L1-Pparg-ChIP-Seq(GSE13511)/Homer	TGACCTTTGCCCCA	1	-0.7946	1	12	0.1846	14932.2	0.1729
PAX5(Paired,Homeobox)/GM12878-PAX5-ChIP-Seq(GSE32465)/Homer	GCAGCCAAGCRTGACH	1	-0.7784	1	5	0.0769	5897.9	0.0683
ZNF467(Zf)/HEK293-ZNF467.GFP-ChIP-Seq(GSE58341)/Homer	TGGGGAAGGGCM	1	-0.7597	1	11	0.1692	13785.1	0.1596
PU.1-IRF(ETS:IRF)/Bcell-PU.1-ChIP-Seq(GSE21512)/Homer	MGGAAGTGAAAC	1	-0.7556	1	23	0.3538	29576	0.3425
KLF14(Zf)/HEK293-KLF14.GFP-ChIP-Seq(GSE58341)/Homer	RGKGGGCGKGGC	1	-0.7508	1	20	0.3077	25653.5	0.2971
Pdx1(Homeobox)/Islet-Pdx1-ChIP-Seq(SRA008281)/Homer	YCATYAATCA	1	-0.7272	1	13	0.2	16568.5	0.1919
Hoxc9(Homeobox)/Ainv15-Hoxc9-ChIP-Seq(GSE21812)/Homer	GGCCATAAATCA	1	-0.7149	1	7	0.1077	8729.1	0.1011
Prop1(Homeobox)/GHFT1-PROP1.biotin-ChIP-Seq(GSE77302)/Homer	NTAATBNAATTA	1	-0.6908	1	7	0.1077	8825.5	0.1022
Oct4:Sox17(POU,Homeobox,HMG)/F9-Sox17-ChIP-Seq(GSE44553)/Homer	CCATTGTATGCAAAT	1	-0.6889	1	2	0.0308	2227.9	0.0258
Smad4(MAD)/ESC-SMAD4-ChIP-Seq(GSE29422)/Homer	VBSYGTCTGG	1	-0.6705	1	22	0.3385	28784.4	0.3333
Tcf4(HMG)/Hct116-Tcf4-ChIP-Seq(SRA012054)/Homer	ASATCAAAGGVA	1	-0.6627	1	6	0.0923	7611.1	0.0881
Tbox:Smad(T-box,MAD)/ESCd5-Smad2_3-ChIP-Seq(GSE29422)/Homer	AGGTGHCAGACA	1	-0.6616	1	3	0.0462	3619.4	0.0419
RORgt(NR)/EL4-RORgt.Flag-ChIP-Seq(GSE56019)/Homer	AAYTAGGTCA	1	-0.6614	1	2	0.0308	2286.6	0.0265
IRF4(IRF)/GM12878-IRF4-ChIP-Seq(GSE32465)/Homer	ACTGAAACCA	1	-0.6601	1	7	0.1077	8952.1	0.1037
E2F3(E2F)/MEF-E2F3-ChIP-Seq(GSE71376)/Homer	BTKGGCGGGAAA	1	-0.6527	1	4	0.0615	4981.3	0.0577
SCL(bHLH)/HPC7-Scl-ChIP-Seq(GSE13511)/Homer	AVCAGCTG	1	-0.6518	1	51	0.7846	67204.5	0.7782
FOXA1(Forkhead)/LNCAP-FOXA1-ChIP-Seq(GSE27824)/Homer	WAAGTAAACA	1	-0.645	1	16	0.2462	20992.3	0.2431
RAR:RXR(NR),DR5/ES-RAR-ChIP-Seq(GSE56893)/Homer	AGGTCAAGGTCA	1	-0.6404	1	2	0.0308	2333.7	0.027
Fox:Ebox(Forkhead,bHLH)/Panc1-Foxa2-ChIP-Seq(GSE47459)/Homer	NNNVCTGWGYAAACASN	1	-0.6072	1	15	0.2308	19892.1	0.2303
FOXA1(Forkhead)/MCF7-FOXA1-ChIP-Seq(GSE26831)/Homer	WAAGTAAACA	1	-0.59	1	13	0.2	17325.3	0.2006
ZNF519(Zf)/HEK293-ZNF519.GFP-ChIP-Seq(GSE58341)/Homer	GAGSCCGAGC	1	-0.5879	1	2	0.0308	2458.7	0.0285
Foxf1(Forkhead)/Lung-Foxf1-ChIP-Seq(GSE77951)/Homer	WWATRTAAACAN	1	-0.5869	1	12	0.1846	16004.6	0.1853
FoxL2(Forkhead)/Ovary-FoxL2-ChIP-Seq(GSE60858)/Homer	WWTRTAAACAVG	1	-0.5843	1	11	0.1692	14677.6	0.17
Sp5(Zf)/mES-Sp5.Flag-ChIP-Seq(GSE72989)/Homer	RGKGGGCGGAGC	1	-0.578	1	11	0.1692	14713.8	0.1704
c-Jun-CRE(bZIP)/K562-cJun-ChIP-Seq(GSE31477)/Homer	ATGACGTCATCY	1	-0.574	1	5	0.0769	6619.6	0.0767
Znf263(Zf)/K562-Znf263-ChIP-Seq(GSE31477)/Homer	CVGTSCTCCC	1	-0.5575	1	20	0.3077	26898.2	0.3115
Tbr1(T-box)/Cortex-Tbr1-ChIP-Seq(GSE71384)/Homer	AAGGTGTKAA	1	-0.5545	1	17	0.2615	22910.9	0.2653
AP-2gamma(AP2)/MCF7-TFAP2C-ChIP-Seq(GSE21234)/Homer	SCCTSAGGSCAW	1	-0.5504	1	10	0.1538	13523.2	0.1566
THRa(NR)/C17.2-THRa-ChIP-Seq(GSE38347)/Homer	GGTCANYTGAGGWCA	1	-0.546	1	5	0.0769	6736.3	0.078
GATA:SCL(Zf,bHLH)/Ter119-SCL-ChIP-Seq(GSE18720)/Homer	CRGCTGBNGNSNNSAGATAA	1	-0.539	1	2	0.0308	2586.7	0.03
AMYB(HTH)/Testes-AMYB-ChIP-Seq(GSE44588)/Homer	TGGCAGTTGG	1	-0.5376	1	21	0.3231	28379.3	0.3286
AR-halfsite(NR)/LNCaP-AR-ChIP-Seq(GSE27824)/Homer	CCAGGAACAG	1	-0.535	1	44	0.6769	58797.5	0.6809
ZNF143|STAF(Zf)/CUTLL-ZNF143-ChIP-Seq(GSE29600)/Homer	ATTTCCCAGVAKSCY	1	-0.5296	1	5	0.0769	6807.9	0.0788
GFY(?)/Promoter/Homer	ACTACAATTCCC	1	-0.5252	1	1	0.0154	1181	0.0137
Twist(bHLH)/HMLE-TWIST1-ChIP-Seq(Chang_et_al)/Homer	VCAKCTGGNNNCCAGMTGBN	1	-0.5166	1	2	0.0308	2649.6	0.0307
USF1(bHLH)/GM12878-Usf1-ChIP-Seq(GSE32465)/Homer	SGTCACGTGR	1	-0.5155	1	6	0.0923	8253.8	0.0956
Pax7(Paired,Homeobox)/Myoblast-Pax7-ChIP-Seq(GSE25064)/Homer	TAATCAATTA	1	-0.5087	1	1	0.0154	1213.4	0.0141
Pax8(Paired,Homeobox)/Thyroid-Pax8-ChIP-Seq(GSE26938)/Homer	GTCATGCHTGRCTGS	1	-0.5084	1	4	0.0615	5507.3	0.0638
ZBTB12(Zf)/HEK293-ZBTB12.GFP-ChIP-Seq(GSE58341)/Homer	NGNTCTAGAACCNGV	1	-0.4882	1	5	0.0769	6996.4	0.081
BMYB(HTH)/Hela-BMYB-ChIP-Seq(GSE27030)/Homer	NHAACBGYYV	1	-0.4862	1	20	0.3077	27441.2	0.3178
Nur77(NR)/K562-NR4A1-ChIP-Seq(GSE31363)/Homer	TGACCTTTNCNT	1	-0.4795	1	2	0.0308	2760.7	0.032
Foxo3(Forkhead)/U2OS-Foxo3-ChIP-Seq(E-MTAB-2701)/Homer	DGTAAACA	1	-0.4794	1	9	0.1385	12583.1	0.1457
OCT4-SOX2-TCF-NANOG(POU,Homeobox,HMG)/mES-Oct4-ChIP-Seq(GSE11431)/Homer	ATTTGCATAACAATG	1	-0.4789	1	2	0.0308	2762.1	0.032
Nkx2.5(Homeobox)/HL1-Nkx2.5.biotin-ChIP-Seq(GSE21529)/Homer	RRSCACTYAA	1	-0.477	1	28	0.4308	38195.8	0.4423
RUNX-AML(Runt)/CD4+-PolII-ChIP-Seq(Barski_et_al.)/Homer	GCTGTGGTTW	1	-0.4711	1	18	0.2769	24873.3	0.288
E2F6(E2F)/Hela-E2F6-ChIP-Seq(GSE31477)/Homer	GGCGGGAARN	1	-0.4655	1	3	0.0462	4260.6	0.0493
RUNX1(Runt)/Jurkat-RUNX1-ChIP-Seq(GSE29180)/Homer	AAACCACARM	1	-0.4622	1	24	0.3692	32996.8	0.3821
BMAL1(bHLH)/Liver-Bmal1-ChIP-Seq(GSE39860)/Homer	GNCACGTG	1	-0.4522	1	25	0.3846	34419.2	0.3986
Eomes(T-box)/H9-Eomes-ChIP-Seq(GSE26097)/Homer	ATTAACACCT	1	-0.4509	1	25	0.3846	34430.6	0.3987
HOXA9(Homeobox)/HSC-Hoxa9-ChIP-Seq(GSE33509)/Homer	GGCCATAAATCA	1	-0.4479	1	8	0.1231	11398.1	0.132
Foxo1(Forkhead)/RAW-Foxo1-ChIP-Seq(Fan_et_al.)/Homer	CTGTTTAC	1	-0.4436	1	26	0.4	35830	0.4149
Mef2c(MADS)/GM12878-Mef2c-ChIP-Seq(GSE32465)/Homer	DCYAAAAATAGM	1	-0.4372	1	5	0.0769	7250.7	0.084
GATA3(Zf),DR4/iTreg-Gata3-ChIP-Seq(GSE20898)/Homer	AGATGKDGAGATAAG	1	-0.4356	1	1	0.0154	1372.5	0.0159
EBF(EBF)/proBcell-EBF-ChIP-Seq(GSE21978)/Homer	DGTCCCYRGGGA	1	-0.4352	1	2	0.0308	2905.7	0.0336
Brn2(POU,Homeobox)/NPC-Brn2-ChIP-Seq(GSE35496)/Homer	ATGAATATTC	1	-0.4314	1	1	0.0154	1382.3	0.016
bZIP:IRF(bZIP,IRF)/Th17-BatF-ChIP-Seq(GSE39756)/Homer	NAGTTTCABTHTGACTNW	1	-0.4286	1	6	0.0923	8714.3	0.1009
GRE(NR),IR3/RAW264.7-GRE-ChIP-Seq(Unpublished)/Homer	VAGRACAKWCTGTYC	1	-0.4261	1	3	0.0462	4421.7	0.0512
FXR(NR),IR1/Liver-FXR-ChIP-Seq(Chong_et_al.)/Homer	AGGTCANTGACCTB	1	-0.4212	1	4	0.0615	5899.5	0.0683
HIF-1b(HLH)/T47D-HIF1b-ChIP-Seq(GSE59937)/Homer	RTACGTGC	1	-0.4193	1	11	0.1692	15747.5	0.1824
GATA(Zf),IR4/iTreg-Gata3-ChIP-Seq(GSE20898)/Homer	NAGATWNBNATCTNN	1	-0.4149	1	1	0.0154	1423.1	0.0165
HIF-1a(bHLH)/MCF7-HIF1a-ChIP-Seq(GSE28352)/Homer	TACGTGCV	1	-0.4113	1	2	0.0308	2990.8	0.0346
IRF2(IRF)/Erythroblas-IRF2-ChIP-Seq(GSE36985)/Homer	GAAASYGAAASY	1	-0.4102	1	2	0.0308	2994.3	0.0347
Mef2b(MADS)/HEK293-Mef2b.V5-ChIP-Seq(GSE67450)/Homer	GCTATTTTTGGM	1	-0.4098	1	9	0.1385	13043.1	0.151
EBF1(EBF)/Near-E2A-ChIP-Seq(GSE21512)/Homer	GTCCCCWGGGGA	1	-0.3973	1	11	0.1692	15915.8	0.1843
TEAD4(TEA)/Tropoblast-Tead4-ChIP-Seq(GSE37350)/Homer	CCWGGAATGY	1	-0.3941	1	8	0.1231	11753.1	0.1361
Esrrb(NR)/mES-Esrrb-ChIP-Seq(GSE11431)/Homer	KTGACCTTGA	1	-0.3915	1	7	0.1077	10359.4	0.12
COUP-TFII(NR)/Artia-Nr2f2-ChIP-Seq(GSE46497)/Homer	AGRGGTCA	1	-0.3894	1	21	0.3231	29635.9	0.3432
NFkB-p50,p52(RHD)/Monocyte-p50-ChIP-Chip(Schreiber_et_al.)/Homer	GGGGGAATCCCC	1	-0.3704	1	1	0.0154	1544.1	0.0179
Bcl6(Zf)/Liver-Bcl6-ChIP-Seq(GSE31578)/Homer	NNNCTTTCCAGGAAA	1	-0.3656	1	16	0.2462	23073.7	0.2672
Rbpj1(?)/Panc1-Rbpj1-ChIP-Seq(GSE47459)/Homer	HTTTCCCASG	1	-0.3625	1	17	0.2615	24469.9	0.2834
NPAS2(bHLH)/Liver-NPAS2-ChIP-Seq(GSE39860)/Homer	KCCACGTGAC	1	-0.3427	1	13	0.2	19155.6	0.2218
Barx1(Homeobox)/Stomach-Barx1.3xFlag-ChIP-Seq(GSE69483)/Homer	AAACMATTAN	1	-0.3405	1	5	0.0769	7816.4	0.0905
ZNF692(Zf)/HEK293-ZNF692.GFP-ChIP-Seq(GSE58341)/Homer	GTGGGCCCCA	1	-0.3284	1	1	0.0154	1675.1	0.0194
GATA3(Zf),DR8/iTreg-Gata3-ChIP-Seq(GSE20898)/Homer	AGATSTNDNNDSAGATAASN	1	-0.3252	1	1	0.0154	1686.9	0.0195
STAT5(Stat)/mCD4+-Stat5-ChIP-Seq(GSE12346)/Homer	RTTTCTNAGAAA	1	-0.3171	1	4	0.0615	6481.7	0.0751
RUNX2(Runt)/PCa-RUNX2-ChIP-Seq(GSE33889)/Homer	NWAACCACADNN	1	-0.3145	1	20	0.3077	29059.6	0.3365
ZNF416(Zf)/HEK293-ZNF416.GFP-ChIP-Seq(GSE58341)/Homer	WDNCTGGGCA	1	-0.3062	1	15	0.2308	22292.2	0.2581
HRE(HSF)/Striatum-HSF1-ChIP-Seq(GSE38000)/Homer	TTCTAGAABNTTCTA	1	-0.3061	1	2	0.0308	3437.8	0.0398
NFAT(RHD)/Jurkat-NFATC1-ChIP-Seq(Jolma_et_al.)/Homer	ATTTTCCATT	1	-0.3039	1	9	0.1385	13888.9	0.1608
NPAS(bHLH)/Liver-NPAS-ChIP-Seq(GSE39860)/Homer	NVCACGTG	1	-0.2996	1	21	0.3231	30589.9	0.3542
ISRE(IRF)/ThioMac-LPS-Expression(GSE23622)/Homer	AGTTTCASTTTC	1	-0.2922	1	1	0.0154	1805.3	0.0209
MafK(bZIP)/C2C12-MafK-ChIP-Seq(GSE36030)/Homer	GCTGASTCAGCA	1	-0.2876	1	4	0.0615	6680	0.0774
ZBTB18(Zf)/HEK293-ZBTB18.GFP-ChIP-Seq(GSE58341)/Homer	AACATCTGGA	1	-0.2834	1	6	0.0923	9713.5	0.1125
TATA-Box(TBP)/Promoter/Homer	CCTTTTAWAGSC	1	-0.2671	1	14	0.2154	21336.8	0.2471
HOXB13(Homeobox)/ProstateTumor-HOXB13-ChIP-Seq(GSE56288)/Homer	TTTTATKRGG	1	-0.265	1	11	0.1692	17128.5	0.1983
Srebp1a(bHLH)/HepG2-Srebp1a-ChIP-Seq(GSE31477)/Homer	RTCACSCCAY	1	-0.2639	1	2	0.0308	3662.5	0.0424
OCT:OCT-short(POU,Homeobox)/NPC-OCT6-ChIP-Seq(GSE43916)/Homer	ATGCATWATGCATRW	1	-0.2601	1	7	0.1077	11396.6	0.132
Pit1(Homeobox)/GCrat-Pit1-ChIP-Seq(GSE58009)/Homer	ATGMATATDC	1	-0.2576	1	11	0.1692	17210	0.1993
Slug(Zf)/Mesoderm-Snai2-ChIP-Seq(GSE61475)/Homer	SNGCACCTGCHS	1	-0.2541	1	5	0.0769	8463	0.098
Maz(Zf)/HepG2-Maz-ChIP-Seq(GSE31477)/Homer	GGGGGGGG	1	-0.2497	1	11	0.1692	17300.6	0.2003
IRF1(IRF)/PBMC-IRF1-ChIP-Seq(GSE43036)/Homer	GAAAGTGAAAGT	1	-0.2493	1	2	0.0308	3749.1	0.0434
PR(NR)/T47D-PR-ChIP-Seq(GSE31130)/Homer	VAGRACAKNCTGTBC	1	-0.2481	1	28	0.4308	40677.8	0.471
AP-2alpha(AP2)/Hela-AP2alpha-ChIP-Seq(GSE31477)/Homer	ATGCCCTGAGGC	1	-0.2434	1	6	0.0923	10068.9	0.1166
Egr2(Zf)/Thymocytes-Egr2-ChIP-Seq(GSE34254)/Homer	NGCGTGGGCGGR	1	-0.2392	1	1	0.0154	2032.6	0.0235
Zfp281(Zf)/ES-Zfp281-ChIP-Seq(GSE81042)/Homer	CCCCTCCCCCAC	1	-0.2371	1	2	0.0308	3825	0.0443
PAX5(Paired,Homeobox),condensed/GM12878-PAX5-ChIP-Seq(GSE32465)/Homer	GTCACGCTCSCTGM	1	-0.2371	1	1	0.0154	2042.9	0.0237
Atf2(bZIP)/3T3L1-Atf2-ChIP-Seq(GSE56872)/Homer	NRRTGACGTCAT	1	-0.2277	1	4	0.0615	7146.8	0.0828
NF1(CTF)/LNCAP-NF1-ChIP-Seq(Unpublished)/Homer	CYTGGCABNSTGCCAR	1	-0.2253	1	4	0.0615	7167.1	0.083
IRF8(IRF)/BMDM-IRF8-ChIP-Seq(GSE77884)/Homer	GRAASTGAAAST	1	-0.2205	1	5	0.0769	8769	0.1015
ZNF675(Zf)/HEK293-ZNF675.GFP-ChIP-Seq(GSE58341)/Homer	ARGAGGMCAAAATGW	1	-0.2195	1	1	0.0154	2131.2	0.0247
EWS:ERG-fusion(ETS)/CADO_ES1-EWS:ERG-ChIP-Seq(SRA014231)/Homer	ATTTCCTGTN	1	-0.1981	1	18	0.2769	27851.2	0.3225
PU.1:IRF8(ETS:IRF)/pDC-Irf8-ChIP-Seq(GSE66899)/Homer	GGAAGTGAAAST	1	-0.1913	1	3	0.0462	5858.6	0.0678
Otx2(Homeobox)/EpiLC-Otx2-ChIP-Seq(GSE56098)/Homer	NYTAATCCYB	1	-0.1896	1	7	0.1077	12163	0.1408
GSC(Homeobox)/FrogEmbryos-GSC-ChIP-Seq(DRA000576)/Homer	RGGATTAR	1	-0.1892	1	11	0.1692	18078.4	0.2093
Sp1(Zf)/Promoter/Homer	GGCCCCGCCCCC	1	-0.1873	1	1	0.0154	2316.4	0.0268
JunD(bZIP)/K562-JunD-ChIP-Seq/Homer	ATGACGTCATCN	1	-0.1839	1	1	0.0154	2338.9	0.0271
HRE(HSF)/HepG2-HSF1-ChIP-Seq(GSE31477)/Homer	BSTTCTRGAABVTTCYAGAA	1	-0.1753	1	1	0.0154	2395	0.0277
Tcfcp2l1(CP2)/mES-Tcfcp2l1-ChIP-Seq(GSE11431)/Homer	NRAACCRGTTYRAACCRGYT	1	-0.174	1	1	0.0154	2403.3	0.0278
HNF4a(NR),DR1/HepG2-HNF4a-ChIP-Seq(GSE25021)/Homer	CARRGKBCAAAGTYCA	1	-0.1624	1	4	0.0615	7807	0.0904
Reverb(NR),DR2/RAW-Reverba.biotin-ChIP-Seq(GSE45914)/Homer	GTRGGTCASTGGGTCA	1	-0.1606	1	1	0.0154	2498.8	0.0289
GRE(NR),IR3/A549-GR-ChIP-Seq(GSE32465)/Homer	NRGVACABNVTGTYCY	1	-0.1582	1	1	0.0154	2516.8	0.0291
Elk4(ETS)/Hela-Elk4-ChIP-Seq(GSE31477)/Homer	NRYTTCCGGY	1	-0.1553	1	8	0.1231	14151.9	0.1639
OCT:OCT(POU,Homeobox)/NPC-OCT6-ChIP-Seq(GSE43916)/Homer	YATGCATATRCATRT	1	-0.1541	1	1	0.0154	2548	0.0295
FOXK1(Forkhead)/HEK293-FOXK1-ChIP-Seq(GSE51673)/Homer	NVWTGTTTAC	1	-0.1483	1	10	0.1538	17258.7	0.1999
HIF2a(bHLH)/785_O-HIF2a-ChIP-Seq(GSE34871)/Homer	GCACGTACCC	1	-0.1463	1	2	0.0308	4559.5	0.0528
bHLHE40(bHLH)/HepG2-BHLHE40-ChIP-Seq(GSE31477)/Homer	KCACGTGMCN	1	-0.1423	1	2	0.0308	4601.1	0.0533
Pknox1(Homeobox)/ES-Prep1-ChIP-Seq(GSE63282)/Homer	SCTGTCAVTCAV	1	-0.1332	1	2	0.0308	4701.9	0.0544
Lhx2(Homeobox)/HFSC-Lhx2-ChIP-Seq(GSE48068)/Homer	TAATTAGN	1	-0.1329	1	10	0.1538	17537.4	0.2031
CArG(MADS)/PUER-Srf-ChIP-Seq(Sullivan_et_al.)/Homer	CCATATATGGNM	1	-0.1327	1	2	0.0308	4707.5	0.0545
Olig2(bHLH)/Neuron-Olig2-ChIP-Seq(GSE30882)/Homer	RCCATMTGTT	1	-0.1262	1	23	0.3538	36121.9	0.4183
GATA(Zf),IR3/iTreg-Gata3-ChIP-Seq(GSE20898)/Homer	NNNNNBAGATAWYATCTVHN	1	-0.1185	1	1	0.0154	2863.9	0.0332
Cdx2(Homeobox)/mES-Cdx2-ChIP-Seq(GSE14586)/Homer	GYMATAAAAH	1	-0.1154	1	6	0.0923	11727	0.1358
Unknown(Homeobox)/Limb-p300-ChIP-Seq/Homer	SSCMATWAAA	1	-0.1079	1	5	0.0769	10248.2	0.1187
Nr5a2(NR)/mES-Nr5a2-ChIP-Seq(GSE19019)/Homer	BTCAAGGTCA	1	-0.1077	1	4	0.0615	8586.7	0.0994
Atoh1(bHLH)/Cerebellum-Atoh1-ChIP-Seq(GSE22111)/Homer	VNRVCAGCTGGY	1	-0.1067	1	12	0.1846	21060	0.2439
Ap4(bHLH)/AML-Tfap4-ChIP-Seq(GSE45738)/Homer	NAHCAGCTGD	1	-0.106	1	13	0.2	22543.4	0.261
ERE(NR),IR3/MCF7-ERa-ChIP-Seq(Unpublished)/Homer	VAGGTCACNSTGACC	1	-0.1059	1	2	0.0308	5046.4	0.0584
PRDM14(Zf)/H1-PRDM14-ChIP-Seq(GSE22767)/Homer	RGGTCTCTAACY	1	-0.1043	1	2	0.0308	5070.9	0.0587
VDR(NR),DR3/GM10855-VDR+vitD-ChIP-Seq(GSE22484)/Homer	ARAGGTCANWGAGTTCANNN	1	-0.09952	1	1	0.0154	3076	0.0356
Meis1(Homeobox)/MastCells-Meis1-ChIP-Seq(GSE48085)/Homer	VGCTGWCAVB	1	-0.09836	1	20	0.3077	32710.4	0.3788
NeuroG2(bHLH)/Fibroblast-NeuroG2-ChIP-Seq(GSE75910)/Homer	ACCATCTGTT	1	-0.09703	1	18	0.2769	29948.4	0.3468
Pit1+1bp(Homeobox)/GCrat-Pit1-ChIP-Seq(GSE58009)/Homer	ATGCATAATTCA	1	-0.09535	1	2	0.0308	5204.4	0.0603
Ascl1(bHLH)/NeuralTubes-Ascl1-ChIP-Seq(GSE55840)/Homer	NNVVCAGCTGBN	1	-0.08767	1	16	0.2462	27382.9	0.3171
FOXP1(Forkhead)/H9-FOXP1-ChIP-Seq(GSE31006)/Homer	NYYTGTTTACHN	1	-0.08499	1	3	0.0462	7256.8	0.084
NFAT:AP1(RHD,bZIP)/Jurkat-NFATC1-ChIP-Seq(Jolma_et_al.)/Homer	SARTGGAAAAWRTGAGTCAB	1	-0.08198	1	1	0.0154	3312.6	0.0384
NeuroD1(bHLH)/Islet-NeuroD1-ChIP-Seq(GSE30298)/Homer	GCCATCTGTT	1	-0.0762	1	9	0.1385	17353.6	0.201
Myf5(bHLH)/GM-Myf5-ChIP-Seq(GSE24852)/Homer	BAACAGCTGT	1	-0.07225	1	6	0.0923	12699.2	0.1471
Tcf21(bHLH)/ArterySmoothMuscle-Tcf21-ChIP-Seq(GSE61369)/Homer	NAACAGCTGG	1	-0.06726	1	9	0.1385	17635.8	0.2042
ETS:E-box(ETS,bHLH)/HPC7-Scl-ChIP-Seq(GSE22178)/Homer	AGGAARCAGCTG	1	-0.06711	1	1	0.0154	3558.7	0.0412
SpiB(ETS)/OCILY3-SPIB-ChIP-Seq(GSE56857)/Homer	AAAGRGGAAGTG	1	-0.06638	1	7	0.1077	14500.5	0.1679
Tcf12(bHLH)/GM12878-Tcf12-ChIP-Seq(GSE32465)/Homer	VCAGCTGYTG	1	-0.06204	1	9	0.1385	17815.5	0.2063
CLOCK(bHLH)/Liver-Clock-ChIP-Seq(GSE39860)/Homer	GHCACGTG	1	-0.05622	1	4	0.0615	9768.7	0.1131
RUNX(Runt)/HPC7-Runx1-ChIP-Seq(GSE22178)/Homer	SAAACCACAG	1	-0.05568	1	14	0.2154	25628.8	0.2968
Rfx6(HTH)/Min6b1-Rfx6.HA-ChIP-Seq(GSE62844)/Homer	TGTTKCCTAGCAACM	1	-0.05558	1	10	0.1538	19612.7	0.2271
n-Myc(bHLH)/mES-nMyc-ChIP-Seq(GSE11431)/Homer	VRCCACGTGG	1	-0.05554	1	6	0.0923	13225.5	0.1531
CDX4(Homeobox)/ZebrafishEmbryos-Cdx4.Myc-ChIP-Seq(GSE48254)/Homer	NGYCATAAAWCH	1	-0.05452	1	7	0.1077	14908.2	0.1726
p63(p53)/Keratinocyte-p63-ChIP-Seq(GSE17611)/Homer	NNDRCATGYCYNRRCATGYH	1	-0.05412	1	2	0.0308	6045.4	0.07
c-Myc(bHLH)/LNCAP-cMyc-ChIP-Seq(Unpublished)/Homer	VCCACGTG	1	-0.05296	1	2	0.0308	6077.3	0.0704
Bapx1(Homeobox)/VertebralCol-Bapx1-ChIP-Seq(GSE36672)/Homer	TTRAGTGSYK	1	-0.05058	1	21	0.3231	35867.4	0.4153
Nr5a2(NR)/Pancreas-LRH1-ChIP-Seq(GSE34295)/Homer	BTCAAGGTCA	1	-0.0474	1	5	0.0769	11832.6	0.137
MafB(bZIP)/BMM-Mafb-ChIP-Seq(GSE75722)/Homer	WNTGCTGASTCAGCANWTTY	1	-0.04704	1	4	0.0615	10082.2	0.1167
c-Myc(bHLH)/mES-cMyc-ChIP-Seq(GSE11431)/Homer	VVCCACGTGG	1	-0.04701	1	4	0.0615	10083.2	0.1168
ZEB1(Zf)/PDAC-ZEB1-ChIP-Seq(GSE64557)/Homer	VCAGGTRDRY	1	-0.04439	1	12	0.1846	23176	0.2684
E2A(bHLH),near_PU.1/Bcell-PU.1-ChIP-Seq(GSE21512)/Homer	NVCACCTGBN	1	-0.04429	1	10	0.1538	20116	0.2329
Elk1(ETS)/Hela-Elk1-ChIP-Seq(GSE31477)/Homer	HACTTCCGGY	1	-0.04324	1	7	0.1077	15378	0.1781
Max(bHLH)/K562-Max-ChIP-Seq(GSE31477)/Homer	RCCACGTGGYYN	1	-0.04136	1	6	0.0923	13799.2	0.1598
Nkx2.2(Homeobox)/NPC-Nkx2.2-ChIP-Seq(GSE61673)/Homer	BTBRAGTGSN	1	-0.0403	1	19	0.2923	33623.7	0.3894
Sox9(HMG)/Limb-SOX9-ChIP-Seq(GSE73225)/Homer	AGGVNCCTTTGT	1	-0.03829	1	7	0.1077	15620.8	0.1809
SPDEF(ETS)/VCaP-SPDEF-ChIP-Seq(SRA014231)/Homer	ASWTCCTGBT	1	-0.03785	1	15	0.2308	28012.9	0.3244
SF1(NR)/H295R-Nr5a1-ChIP-Seq(GSE44220)/Homer	CAAGGHCANV	1	-0.03213	1	3	0.0462	8845.1	0.1024
PGR(NR)/EndoStromal-PGR-ChIP-Seq(GSE69539)/Homer	AAGAACATWHTGTTC	1	-0.03096	1	1	0.0154	4515.7	0.0523
THRb(NR)/Liver-NR1A2-ChIP-Seq(GSE52613)/Homer	TRAGGTCA	1	-0.02958	1	38	0.5846	59398	0.6878
ETS(ETS)/Promoter/Homer	AACCGGAAGT	1	-0.0275	1	5	0.0769	12819.9	0.1485
MafF(bZIP)/HepG2-MafF-ChIP-Seq(GSE31477)/Homer	HWWGTCAGCAWWTTT	1	-0.02423	1	1	0.0154	4819.7	0.0558
MyoG(bHLH)/C2C12-MyoG-ChIP-Seq(GSE36024)/Homer	AACAGCTG	1	-0.0228	1	8	0.1231	18286.5	0.2118
Nkx2.1(Homeobox)/LungAC-Nkx2.1-ChIP-Seq(GSE43252)/Homer	RSCACTYRAG	1	-0.02092	1	28	0.4308	47430.3	0.5492
Sox4(HMG)/proB-Sox4-ChIP-Seq(GSE50066)/Homer	YCTTTGTTCC	1	-0.02057	1	5	0.0769	13328.3	0.1543
E2A(bHLH)/proBcell-E2A-ChIP-Seq(GSE21978)/Homer	DNRCAGCTGY	1	-0.01964	1	11	0.1692	23389.1	0.2708
Pbx3(Homeobox)/GM12878-PBX3-ChIP-Seq(GSE32465)/Homer	SCTGTCAMTCAN	1	-0.01958	1	1	0.0154	5083.9	0.0589
ELF5(ETS)/T47D-ELF5-ChIP-Seq(GSE30407)/Homer	ACVAGGAAGT	1	-0.01955	1	16	0.2462	30953.9	0.3584
HOXD13(Homeobox)/Chicken-Hoxd13-ChIP-Seq(GSE38910)/Homer	NCYAATAAAA	1	-0.01692	1	7	0.1077	17175.5	0.1989
EHF(ETS)/LoVo-EHF-ChIP-Seq(GSE49402)/Homer	AVCAGGAAGT	1	-0.01677	1	23	0.3538	41194.2	0.477
ETV1(ETS)/GIST48-ETV1-ChIP-Seq(GSE22441)/Homer	AACCGGAAGT	1	-0.01566	1	25	0.3846	44057.6	0.5102
MyoD(bHLH)/Myotube-MyoD-ChIP-Seq(GSE21614)/Homer	RRCAGCTGYTSY	1	-0.01562	1	5	0.0769	13800	0.1598
PU.1(ETS)/ThioMac-PU.1-ChIP-Seq(GSE21512)/Homer	AGAGGAAGTG	1	-0.01442	1	13	0.2	27105.8	0.3139
ERG(ETS)/VCaP-ERG-ChIP-Seq(GSE14097)/Homer	ACAGGAAGTG	1	-0.01318	1	28	0.4308	48402.3	0.5605
ELF3(ETS)/PDAC-ELF3-ChIP-Seq(GSE64557)/Homer	ANCAGGAAGT	1	-0.01267	1	15	0.2308	30382.7	0.3518
Sox3(HMG)/NPC-Sox3-ChIP-Seq(GSE33059)/Homer	CCWTTGTY	1	-0.01249	1	14	0.2154	28912.3	0.3348
ARE(NR)/LNCAP-AR-ChIP-Seq(GSE27824)/Homer	RGRACASNSTGTYCYB	1	-0.01246	1	1	0.0154	5642.6	0.0653
Ets1-distal(ETS)/CD4+-PolII-ChIP-Seq(Barski_et_al.)/Homer	MACAGGAAGT	1	-0.01061	1	7	0.1077	18015	0.2086
HEB(bHLH)/mES-Heb-ChIP-Seq(GSE53233)/Homer	VCAGCTGBNN	1	-0.009474	1	15	0.2308	30963.1	0.3585
Sox10(HMG)/SciaticNerve-Sox3-ChIP-Seq(GSE35132)/Homer	CCWTTGTYYB	1	-0.009143	1	13	0.2	28005.7	0.3243
EWS:FLI1-fusion(ETS)/SK_N_MC-EWS:FLI1-ChIP-Seq(SRA014231)/Homer	VACAGGAAAT	1	-0.007255	1	9	0.1385	22071.4	0.2556
ELF1(ETS)/Jurkat-ELF1-ChIP-Seq(SRA014231)/Homer	AVCCGGAAGT	1	-0.006667	1	6	0.0923	17045.7	0.1974
Sox6(HMG)/Myotubes-Sox6-ChIP-Seq(GSE32627)/Homer	CCATTGTTNY	1	-0.00408	1	11	0.1692	26353	0.3052
Sox2(HMG)/mES-Sox2-ChIP-Seq(GSE11431)/Homer	BCCATTGTTC	1	-0.00383	1	4	0.0615	14121.2	0.1635
GABPA(ETS)/Jurkat-GABPa-ChIP-Seq(GSE17954)/Homer	RACCGGAAGT	1	-0.003489	1	15	0.2308	32835	0.3802
ETS1(ETS)/Jurkat-ETS1-ChIP-Seq(GSE17954)/Homer	ACAGGAAGTG	1	-0.003301	1	19	0.2923	38786.7	0.4491
Ptf1a(bHLH)/Panc1-Ptf1a-ChIP-Seq(GSE47459)/Homer	ACAGCTGTTN	1	-0.002498	1	22	0.3385	43477.4	0.5035
PRDM9(Zf)/Testis-DMC1-ChIP-Seq(GSE35498)/Homer	ADGGYAGYAGCATCT	1	-0.002418	1	1	0.0154	7646.4	0.0885
Sox15(HMG)/CPA-Sox15-ChIP-Seq(GSE62909)/Homer	RAACAATGGN	1	-0.002105	1	5	0.0769	16992.7	0.1968
Etv2(ETS)/ES-ER71-ChIP-Seq(GSE59402)/Homer(0.967)	NNAYTTCCTGHN	1	-0.001178	1	16	0.2462	36188.6	0.4191
Sox17(HMG)/Endoderm-Sox17-ChIP-Seq(GSE61475)/Homer	CCATTGTTYB	1	-0.00087	1	2	0.0308	11699.1	0.1355
Fli1(ETS)/CD8-FLI-ChIP-Seq(GSE20898)/Homer	NRYTTCCGGH	1	-0.000656	1	16	0.2462	37125.8	0.4299
Erra(NR)/HepG2-Erra-ChIP-Seq(GSE31477)/Homer	CAAAGGTCAG	1	-0.000449	1	15	0.2308	36213.7	0.4193
CTCF(Zf)/CD4+-CTCF-ChIP-Seq(Barski_et_al.)/Homer	AYAGTGCCMYCTRGTGGCCA	1	-4e-06	1	2	0.0308	18281.8	0.2117
BORIS(Zf)/K562-CTCFL-ChIP-Seq(GSE32465)/Homer	CNNBRGCGCCCCCTGSTGGC	1	0	1	1	0.0154	18456.7	0.2137
FOXA1:AR(Forkhead,NR)/LNCAP-AR-ChIP-Seq(GSE27824)/Homer	AGTAAACAAAAAAGAACAND	1	0	1	0	0	1245.6	0.0144
Bach1(bZIP)/K562-Bach1-ChIP-Seq(GSE31477)/Homer	AWWNTGCTGAGTCAT	1	0	1	0	0	3144.4	0.0364
IRF:BATF(IRF:bZIP)/pDC-Irf8-ChIP-Seq(GSE66899)/Homer	CTTTCANTATGACTV	1	0	1	0	0	2316	0.0268
CTCF-SatelliteElement(Zf?)/CD4+-CTCF-ChIP-Seq(Barski_et_al.)/Homer	TGCAGTTCCMVNWRTGGCCA	1	0	1	0	0	2007.1	0.0232
Mouse_Recombination_Hotspot(Zf)/Testis-DMC1-ChIP-Seq(GSE24438)/Homer	ACTYKNATTCGTGNTACTTC	1	0	1	0	0	1140.1	0.0132
E2F1(E2F)/Hela-E2F1-ChIP-Seq(GSE22478)/Homer	CWGGCGGGAA	1	0	1	0	0	1111	0.0129
E2F4(E2F)/K562-E2F4-ChIP-Seq(GSE31477)/Homer	GGCGGGAAAH	1	0	1	0	0	2839	0.0329
E2F7(E2F)/Hela-E2F7-ChIP-Seq(GSE32673)/Homer	VDTTTCCCGCCA	1	0	1	0	0	568.8	0.0066
E2F(E2F)/Hela-CellCycle-Expression/Homer	TTSGCGCGAAAA	1	0	1	0	0	298.6	0.0035
EBNA1(EBV-virus)/Raji-EBNA1-ChIP-Seq(GSE30709)/Homer	GGYAGCAYDTGCTDCCCNNN	1	0	1	0	0	287.1	0.0033
ETS:RUNX(ETS,Runt)/Jurkat-RUNX1-ChIP-Seq(GSE17954)/Homer	RCAGGATGTGGT	1	0	1	0	0	5290.3	0.0613
GFX(?)/Promoter/Homer	ATTCTCGCGAGA	1	0	1	0	0	47.9	0.0006
GFY-Staf(?,Zf)/Promoter/Homer	RACTACAATTCCCAGAAKGC	1	0	1	0	0	1133.4	0.0131
GLI3(Zf)/Limb-GLI3-ChIP-Chip(GSE11077)/Homer	CGTGGGTGGTCC	1	0	1	0	0	1845.8	0.0214
HOXA2(Homeobox)/mES-Hoxa2-ChIP-Seq(Donaldson_et_al.)/Homer	GYCATCMATCAT	1	0	1	0	0	2044.1	0.0237
LXRE(NR),DR4/RAW-LXRb.biotin-ChIP-Seq(GSE21512)/Homer	RGGTTACTANAGGTCA	1	0	1	0	0	850.3	0.0098
NF1:FOXA1(CTF,Forkhead)/LNCAP-FOXA1-ChIP-Seq(GSE27824)/Homer	WNTGTTTRYTTTGGCA	1	0	1	0	0	874	0.0101
NF-E2(bZIP)/K562-NFE2-ChIP-Seq(GSE31477)/Homer	GATGACTCAGCA	1	0	1	0	0	3283.1	0.038
NRF1(NRF)/MCF7-NRF1-ChIP-Seq(Unpublished)/Homer	CTGCGCATGCGC	1	0	1	0	0	842.4	0.0098
Nrf2(bZIP)/Lymphoblast-Nrf2-ChIP-Seq(GSE37589)/Homer	HTGCTGAGTCAT	1	0	1	0	0	2914.2	0.0337
NRF(NRF)/Promoter/Homer	STGCGCATGCGC	1	0	1	0	0	1797	0.0208
OCT:OCT(POU,Homeobox,IR1)/NPC-Brn2-ChIP-Seq(GSE35496)/Homer	ATGAATWATTCATGA	1	0	1	0	0	241.6	0.0028
OCT:OCT(POU,Homeobox)/NPC-Brn1-ChIP-Seq(GSE35496)/Homer	ATGAATATTCATGAG	1	0	1	0	0	117	0.0014
p53(p53)/Saos-p53-ChIP-Seq(GSE15780)/Homer	RRCATGYCYRGRCATGYYYN	1	0	1	0	0	1671.2	0.0194
p53(p53)/mES-cMyc-ChIP-Seq(GSE11431)/Homer	ACATGCCCGGGCAT	1	0	1	0	0	238.3	0.0028
p53(p53)/Saos-p53-ChIP-Seq/Homer	RRCATGYCYRGRCATGYYYN	1	0	1	0	0	1671.2	0.0194
p73(p53)/Trachea-p73-ChIP-Seq(PRJNA310161)/Homer	NRRRCAWGTCCDGRCATGYY	1	0	1	0	0	715.3	0.0083
PBX1(Homeobox)/MCF7-PBX1-ChIP-Seq(GSE28007)/Homer	GSCTGTCACTCA	1	0	1	0	0	1813.2	0.021
RARg(NR)/ES-RARg-ChIP-Seq(GSE30538)/Homer	AGGTCAAGGTCA	1	0	1	0	0	1058.8	0.0123
REST-NRSF(Zf)/Jurkat-NRSF-ChIP-Seq/Homer	GGMGCTGTCCATGGTGCTGA	1	0	1	0	0	441.9	0.0051
Ronin(THAP)/ES-Thap11-ChIP-Seq(GSE51522)/Homer	RACTACAACTCCCAGVAKGC	1	0	1	0	0	476.9	0.0055
Srebp2(bHLH)/HepG2-Srebp2-ChIP-Seq(GSE31477)/Homer	CGGTCACSCCAC	1	0	1	0	0	2337	0.0271
TR4(NR),DR1/Hela-TR4-ChIP-Seq(GSE24685)/Homer	GAGGTCAAAGGTCA	1	0	1	0	0	1586.5	0.0184
ZBTB33(Zf)/GM12878-ZBTB33-ChIP-Seq(GSE32465)/Homer	GGVTCTCGCGAGAAC	1	0	1	0	0	121.4	0.0014
ZNF136(Zf)/HEK293-ZNF136.GFP-ChIP-Seq(GSE58341)/Homer	YTKGATAHAGTATTCTWGGTNGGCA	1	0	1	0	0	1293.7	0.015
ZNF16(Zf)/HEK293-ZNF16.GFP-ChIP-Seq(GSE58341)/Homer	MACCTTCYATGGCTCCCTAKTGCCY	1	0	1	0	0	94.3	0.0011
ZNF317(Zf)/HEK293-ZNF317.GFP-ChIP-Seq(GSE58341)/Homer	GTCWGCTGTYYCTCT	1	0	1	0	0	1606	0.0186
ZNF382(Zf)/HEK293-ZNF382.GFP-ChIP-Seq(GSE58341)/Homer	GNCTGTASTRNTGBCTCHTT	1	0	1	0	0	546.4	0.0063
ZNF41(Zf)/HEK293-ZNF41.GFP-ChIP-Seq(GSE58341)/Homer	CCTCATGGTGYCYTWYTCCCTTGTG	1	0	1	0	0	396	0.0046
ZNF528(Zf)/HEK293-ZNF528.GFP-ChIP-Seq(GSE58341)/Homer	AGAAATGACTTCCCT	1	0	1	0	0	160.5	0.0019
ZNF669(Zf)/HEK293-ZNF669.GFP-ChIP-Seq(GSE58341)/Homer	GARTGGTCATCGCCC	1	0	1	0	0	890.8	0.0103

## Sheet: ATAC_TADA2B_KO_Lost_MOTIFs
Motif Name	Consensus	P-value	Log P-value	q-value (Benjamini)	# of Target Sequences with Motif(of 621)	% of Target Sequences with Motif	# of Background Sequences with Motif(of 92989)	% of Background Sequences with Motif
RUNX1(Runt)/Jurkat-RUNX1-ChIP-Seq(GSE29180)/Homer	AAACCACARM	1e-45	-103.9	0	419	0.6747	36488.9	0.3924
RUNX2(Runt)/PCa-RUNX2-ChIP-Seq(GSE33889)/Homer	NWAACCACADNN	1e-35	-81.57	0	368	0.5926	32131.5	0.3455
RUNX-AML(Runt)/CD4+-PolII-ChIP-Seq(Barski_et_al.)/Homer	GCTGTGGTTW	1e-33	-76.14	0	330	0.5314	27725.6	0.2981
RUNX(Runt)/HPC7-Runx1-ChIP-Seq(GSE22178)/Homer	SAAACCACAG	1e-32	-75.69	0	333	0.5362	28182.2	0.3031
NF-E2(bZIP)/K562-NFE2-ChIP-Seq(GSE31477)/Homer	GATGACTCAGCA	1e-22	-52.12	0	81	0.1304	3307.1	0.0356
Bach1(bZIP)/K562-Bach1-ChIP-Seq(GSE31477)/Homer	AWWNTGCTGAGTCAT	1e-17	-41.23	0	71	0.1143	3150.7	0.0339
Nrf2(bZIP)/Lymphoblast-Nrf2-ChIP-Seq(GSE37589)/Homer	HTGCTGAGTCAT	1e-17	-39.23	0	67	0.1079	2953	0.0318
Bach2(bZIP)/OCILy7-Bach2-ChIP-Seq(GSE44420)/Homer	TGCTGAGTCA	1e-13	-32.05	0	106	0.1707	7144.6	0.0768
ETS:E-box(ETS,bHLH)/HPC7-Scl-ChIP-Seq(GSE22178)/Homer	AGGAARCAGCTG	1e-12	-29.88	0	71	0.1143	3958.8	0.0426
Atoh1(bHLH)/Cerebellum-Atoh1-ChIP-Seq(GSE22111)/Homer	VNRVCAGCTGGY	1e-08	-19.38	0	224	0.3607	23725.2	0.2551
ERG(ETS)/VCaP-ERG-ChIP-Seq(GSE14097)/Homer	ACAGGAAGTG	1e-07	-18.24	0	426	0.686	53586.7	0.5762
MafB(bZIP)/BMM-Mafb-ChIP-Seq(GSE75722)/Homer	WNTGCTGASTCAGCANWTTY	1e-07	-17.55	0	119	0.1916	10730.4	0.1154
NeuroG2(bHLH)/Fibroblast-NeuroG2-ChIP-Seq(GSE75910)/Homer	ACCATCTGTT	1e-07	-17.26	0	286	0.4605	32934.2	0.3542
MafA(bZIP)/Islet-MafA-ChIP-Seq(GSE30298)/Homer	TGCTGACTCA	1e-07	-17.01	0	185	0.2979	19167.6	0.2061
Tcf21(bHLH)/ArterySmoothMuscle-Tcf21-ChIP-Seq(GSE61369)/Homer	NAACAGCTGG	1e-07	-16.14	0	192	0.3092	20321.6	0.2185
Ascl1(bHLH)/NeuralTubes-Ascl1-ChIP-Seq(GSE55840)/Homer	NNVVCAGCTGBN	1e-06	-16.11	0	274	0.4412	31596.9	0.3398
Olig2(bHLH)/Neuron-Olig2-ChIP-Seq(GSE30882)/Homer	RCCATMTGTT	1e-06	-15.96	0	328	0.5282	39445.3	0.4242
AP-1(bZIP)/ThioMac-PU.1-ChIP-Seq(GSE21512)/Homer	VTGACTCATC	1e-06	-15.93	0	182	0.2931	19058.4	0.2049
NeuroD1(bHLH)/Islet-NeuroD1-ChIP-Seq(GSE30298)/Homer	GCCATCTGTT	1e-06	-15.54	0	184	0.2963	19427.6	0.2089
MafK(bZIP)/C2C12-MafK-ChIP-Seq(GSE36030)/Homer	GCTGASTCAGCA	1e-05	-13.18	0	82	0.132	7197.3	0.0774
Myf5(bHLH)/GM-Myf5-ChIP-Seq(GSE24852)/Homer	BAACAGCTGT	1e-05	-12.83	0	144	0.2319	14945.8	0.1607
Ptf1a(bHLH)/Panc1-Ptf1a-ChIP-Seq(GSE47459)/Homer	ACAGCTGTTN	1e-05	-11.57	0.0002	380	0.6119	48900.6	0.5258
HEB(bHLH)/mES-Heb-ChIP-Seq(GSE53233)/Homer	VCAGCTGBNN	1e-05	-11.55	0.0002	291	0.4686	35667.1	0.3835
MyoG(bHLH)/C2C12-MyoG-ChIP-Seq(GSE36024)/Homer	AACAGCTG	0.0001	-11.24	0.0002	190	0.306	21555.6	0.2318
Ap4(bHLH)/AML-Tfap4-ChIP-Seq(GSE45738)/Homer	NAHCAGCTGD	0.0001	-11.23	0.0002	221	0.3559	25830.5	0.2778
E2A(bHLH)/proBcell-E2A-ChIP-Seq(GSE21978)/Homer	DNRCAGCTGY	0.0001	-10.97	0.0002	234	0.3768	27750	0.2984
SCL(bHLH)/HPC7-Scl-ChIP-Seq(GSE13511)/Homer	AVCAGCTG	0.0001	-10.67	0.0003	534	0.8599	74016	0.7959
Etv2(ETS)/ES-ER71-ChIP-Seq(GSE59402)/Homer(0.967)	NNAYTTCCTGHN	0.0001	-10.4	0.0004	317	0.5105	39951.6	0.4296
BATF(bZIP)/Th17-BATF-ChIP-Seq(GSE39756)/Homer	DATGASTCAT	0.0001	-9.938	0.0006	154	0.248	17137.5	0.1843
JunB(bZIP)/DendriticCells-Junb-ChIP-Seq(GSE36099)/Homer	RATGASTCAT	0.0001	-9.646	0.0008	137	0.2206	14975.4	0.161
EWS:FLI1-fusion(ETS)/SK_N_MC-EWS:FLI1-ChIP-Seq(SRA014231)/Homer	VACAGGAAAT	0.001	-8.941	0.0015	205	0.3301	24490.2	0.2634
Fra1(bZIP)/BT549-Fra1-ChIP-Seq(GSE46166)/Homer	NNATGASTCATH	0.001	-8.521	0.0023	135	0.2174	15087.3	0.1622
Fli1(ETS)/CD8-FLI-ChIP-Seq(GSE20898)/Homer	NRYTTCCGGH	0.001	-8.308	0.0027	316	0.5089	40769.3	0.4384
MITF(bHLH)/MastCells-MITF-ChIP-Seq(GSE48085)/Homer	RTCATGTGAC	0.001	-8.11	0.0032	171	0.2754	20118.6	0.2163
Atf3(bZIP)/GBM-ATF3-ChIP-Seq(GSE33912)/Homer	DATGASTCATHN	0.001	-7.863	0.004	149	0.2399	17211.4	0.1851
Mef2b(MADS)/HEK293-Mef2b.V5-ChIP-Seq(GSE67450)/Homer	GCTATTTTTGGM	0.01	-6.897	0.0102	116	0.1868	13139.3	0.1413
ZBTB18(Zf)/HEK293-ZBTB18.GFP-ChIP-Seq(GSE58341)/Homer	AACATCTGGA	0.01	-6.777	0.0112	99	0.1594	10933.6	0.1176
ETV1(ETS)/GIST48-ETV1-ChIP-Seq(GSE22441)/Homer	AACCGGAAGT	0.01	-6.567	0.0135	362	0.5829	48580.5	0.5224
Fra2(bZIP)/Striatum-Fra2-ChIP-Seq(GSE43429)/Homer	GGATGACTCATC	0.01	-6.469	0.0145	119	0.1916	13704.7	0.1474
Tgif1(Homeobox)/mES-Tgif1-ChIP-Seq(GSE55404)/Homer	YTGWCADY	0.01	-6.453	0.0145	416	0.6699	56900.3	0.6119
Mef2d(MADS)/Retina-Mef2d-ChIP-Seq(GSE61391)/Homer	GCTATTTTTAGC	0.01	-6.415	0.0145	36	0.058	3162.3	0.034
STAT5(Stat)/mCD4+-Stat5-ChIP-Seq(GSE12346)/Homer	RTTTCTNAGAAA	0.01	-6.409	0.0145	66	0.1063	6800	0.0731
Fosl2(bZIP)/3T3L1-Fosl2-ChIP-Seq(GSE56872)/Homer	NATGASTCABNN	0.01	-6.296	0.0156	96	0.1546	10707.1	0.1151
NF1-halfsite(CTF)/LNCaP-NF1-ChIP-Seq(Unpublished)/Homer	YTGCCAAG	0.01	-6.246	0.016	257	0.4138	33200.5	0.357
Tcf12(bHLH)/GM12878-Tcf12-ChIP-Seq(GSE32465)/Homer	VCAGCTGYTG	0.01	-6.171	0.0169	172	0.277	21112.1	0.227
MafF(bZIP)/HepG2-MafF-ChIP-Seq(GSE31477)/Homer	HWWGTCAGCAWWTTT	0.01	-6.117	0.0174	48	0.0773	4648.1	0.05
Jun-AP1(bZIP)/K562-cJun-ChIP-Seq(GSE31477)/Homer	GATGASTCATCN	0.01	-5.865	0.022	79	0.1272	8632.5	0.0928
MyoD(bHLH)/Myotube-MyoD-ChIP-Seq(GSE21614)/Homer	RRCAGCTGYTSY	0.01	-5.632	0.0271	136	0.219	16373.2	0.1761
ETS:RUNX(ETS,Runt)/Jurkat-RUNX1-ChIP-Seq(GSE17954)/Homer	RCAGGATGTGGT	0.01	-5.229	0.0398	56	0.0902	5880.1	0.0632
Meis1(Homeobox)/MastCells-Meis1-ChIP-Seq(GSE48085)/Homer	VGCTGWCAVB	0.01	-5.179	0.041	275	0.4428	36463.4	0.3921
SPDEF(ETS)/VCaP-SPDEF-ChIP-Seq(SRA014231)/Homer	ASWTCCTGBT	0.01	-4.969	0.0496	235	0.3784	30758.6	0.3308
E2A(bHLH),near_PU.1/Bcell-PU.1-ChIP-Seq(GSE21512)/Homer	NVCACCTGBN	0.1	-4.299	0.0951	184	0.2963	23835.6	0.2563
EWS:ERG-fusion(ETS)/CADO_ES1-EWS:ERG-ChIP-Seq(SRA014231)/Homer	ATTTCCTGTN	0.1	-4.298	0.0951	228	0.3671	30177.3	0.3245
ERE(NR),IR3/MCF7-ERa-ChIP-Seq(Unpublished)/Homer	VAGGTCACNSTGACC	0.1	-4.277	0.0951	53	0.0853	5797.7	0.0623
Foxo1(Forkhead)/RAW-Foxo1-ChIP-Seq(Fan_et_al.)/Homer	CTGTTTAC	0.1	-3.901	0.1338	288	0.4638	39265.1	0.4222
Mef2c(MADS)/GM12878-Mef2c-ChIP-Seq(GSE32465)/Homer	DCYAAAAATAGM	0.1	-3.898	0.1338	62	0.0998	7114.2	0.0765
ETS1(ETS)/Jurkat-ETS1-ChIP-Seq(GSE17954)/Homer	ACAGGAAGTG	0.1	-3.567	0.1804	309	0.4976	42647.3	0.4586
NF1(CTF)/LNCAP-NF1-ChIP-Seq(Unpublished)/Homer	CYTGGCABNSTGCCAR	0.1	-3.556	0.1804	70	0.1127	8329.4	0.0896
USF1(bHLH)/GM12878-Usf1-ChIP-Seq(GSE32465)/Homer	SGTCACGTGR	0.1	-3.548	0.1804	70	0.1127	8333	0.0896
Brn2(POU,Homeobox)/NPC-Brn2-ChIP-Seq(GSE35496)/Homer	ATGAATATTC	0.1	-3.416	0.1992	14	0.0225	1196.7	0.0129
Mef2a(MADS)/HL1-Mef2a.biotin-ChIP-Seq(GSE21529)/Homer	CYAAAAATAG	0.1	-3.393	0.2005	57	0.0918	6653.2	0.0715
Slug(Zf)/Mesoderm-Snai2-ChIP-Seq(GSE61475)/Homer	SNGCACCTGCHS	0.1	-3.308	0.2149	83	0.1337	10222.4	0.1099
VDR(NR),DR3/GM10855-VDR+vitD-ChIP-Seq(GSE22484)/Homer	ARAGGTCANWGAGTTCANNN	0.1	-3.225	0.2298	32	0.0515	3438.1	0.037
STAT6(Stat)/Macrophage-Stat6-ChIP-Seq(GSE38377)/Homer	TTCCKNAGAA	0.1	-2.965	0.2932	78	0.1256	9714.7	0.1045
HRE(HSF)/Striatum-HSF1-ChIP-Seq(GSE38000)/Homer	TTCTAGAABNTTCTA	0.1	-2.905	0.3066	34	0.0548	3801.5	0.0409
OCT:OCT-short(POU,Homeobox)/NPC-OCT6-ChIP-Seq(GSE43916)/Homer	ATGCATWATGCATRW	0.1	-2.501	0.4524	81	0.1304	10401.4	0.1118
Tgif2(Homeobox)/mES-Tgif2-ChIP-Seq(GSE55404)/Homer	TGTCANYT	0.1	-2.487	0.4524	418	0.6731	60057.1	0.6458
ZEB1(Zf)/PDAC-ZEB1-ChIP-Seq(GSE64557)/Homer	VCAGGTRDRY	0.1	-2.313	0.5295	196	0.3156	27086.5	0.2913
Fox:Ebox(Forkhead,bHLH)/Panc1-Foxa2-ChIP-Seq(GSE47459)/Homer	NNNVCTGWGYAAACASN	1	-2.278	0.5406	159	0.256	21726.9	0.2336
Smad2(MAD)/ES-SMAD2-ChIP-Seq(GSE29422)/Homer	CTGTCTGG	1	-2.278	0.5406	222	0.3575	30936.3	0.3327
Tcf3(HMG)/mES-Tcf3-ChIP-Seq(GSE11724)/Homer	ASWTCAAAGG	1	-2.261	0.5406	37	0.0596	4452.3	0.0479
FXR(NR),IR1/Liver-FXR-ChIP-Seq(Chong_et_al.)/Homer	AGGTCANTGACCTB	1	-2.238	0.5406	53	0.0853	6654.3	0.0716
Pax7(Paired,Homeobox),longest/Myoblast-Pax7-ChIP-Seq(GSE25064)/Homer	NTAATTDGCYAATTANNWWD	1	-2.237	0.5406	4	0.0064	269	0.0029
EBF1(EBF)/Near-E2A-ChIP-Seq(GSE21512)/Homer	GTCCCCWGGGGA	1	-2.198	0.5461	133	0.2142	18033.3	0.1939
ZNF382(Zf)/HEK293-ZNF382.GFP-ChIP-Seq(GSE58341)/Homer	GNCTGTASTRNTGBCTCHTT	1	-2.073	0.6108	7	0.0113	621.4	0.0067
PU.1-IRF(ETS:IRF)/Bcell-PU.1-ChIP-Seq(GSE21512)/Homer	MGGAAGTGAAAC	1	-2.064	0.6108	230	0.3704	32337.5	0.3477
Six2(Homeobox)/NephronProgenitor-Six2-ChIP-Seq(GSE39837)/Homer	GWAAYHTGAKMC	1	-2.039	0.6155	129	0.2077	17594.9	0.1892
Usf2(bHLH)/C2C12-Usf2-ChIP-Seq(GSE36030)/Homer	GTCACGTGGT	1	-2.021	0.6184	52	0.0837	6637.3	0.0714
FOXP1(Forkhead)/H9-FOXP1-ChIP-Seq(GSE31006)/Homer	NYYTGTTTACHN	1	-1.98	0.6364	58	0.0934	7501	0.0807
Pbx3(Homeobox)/GM12878-PBX3-ChIP-Seq(GSE32465)/Homer	SCTGTCAMTCAN	1	-1.979	0.6364	44	0.0709	5549.5	0.0597
TATA-Box(TBP)/Promoter/Homer	CCTTTTAWAGSC	1	-1.965	0.6364	163	0.2625	22604	0.2431
BMAL1(bHLH)/Liver-Bmal1-ChIP-Seq(GSE39860)/Homer	GNCACGTG	1	-1.904	0.6615	255	0.4106	36217.8	0.3895
STAT1(Stat)/HelaS3-STAT1-ChIP-Seq(GSE12782)/Homer	NATTTCCNGGAAAT	1	-1.89	0.6623	46	0.0741	5876.7	0.0632
Six1(Homeobox)/Myoblast-Six1-ChIP-Chip(GSE20150)/Homer	GKVTCADRTTWC	1	-1.813	0.7068	35	0.0564	4392	0.0472
IRF4(IRF)/GM12878-IRF4-ChIP-Seq(GSE32465)/Homer	ACTGAAACCA	1	-1.806	0.7068	72	0.1159	9600	0.1032
Hand2(bHLH)/Mesoderm-Hand2-ChIP-Seq(GSE61475)/Homer	TGACANARRCCAGRC	1	-1.779	0.7142	76	0.1224	10190.3	0.1096
Sox9(HMG)/Limb-SOX9-ChIP-Seq(GSE73225)/Homer	AGGVNCCTTTGT	1	-1.751	0.7261	125	0.2013	17281.3	0.1858
STAT4(Stat)/CD4-Stat4-ChIP-Seq(GSE22104)/Homer	NYTTCCWGGAAR	1	-1.75	0.7261	133	0.2142	18446.6	0.1984
Zfp809(Zf)/ES-Zfp809-ChIP-Seq(GSE70799)/Homer	GGGGCTYGKCTGGGA	1	-1.695	0.7511	22	0.0354	2664.1	0.0286
RBPJ:Ebox(?,bHLH)/Panc1-Rbpj1-ChIP-Seq(GSE47459)/Homer	GGGRAARRGRMCAGMTG	1	-1.622	0.7986	49	0.0789	6462.5	0.0695
ZNF711(Zf)/SHSY5Y-ZNF711-ChIP-Seq(GSE20673)/Homer	AGGCCTAG	1	-1.613	0.7986	193	0.3108	27394.9	0.2946
PAX5(Paired,Homeobox)/GM12878-PAX5-ChIP-Seq(GSE32465)/Homer	GCAGCCAAGCRTGACH	1	-1.605	0.7986	50	0.0805	6615.6	0.0711
AR-halfsite(NR)/LNCaP-AR-ChIP-Seq(GSE27824)/Homer	CCAGGAACAG	1	-1.55	0.8306	446	0.7182	65347.8	0.7027
E-box(bHLH)/Promoter/Homer	SSGGTCACGTGA	1	-1.523	0.8445	11	0.0177	1249.2	0.0134
PBX1(Homeobox)/MCF7-PBX1-ChIP-Seq(GSE28007)/Homer	GSCTGTCACTCA	1	-1.513	0.8445	17	0.0274	2058.5	0.0221
CDX4(Homeobox)/ZebrafishEmbryos-Cdx4.Myc-ChIP-Seq(GSE48254)/Homer	NGYCATAAAWCH	1	-1.513	0.8445	104	0.1675	14463.4	0.1555
Max(bHLH)/K562-Max-ChIP-Seq(GSE31477)/Homer	RCCACGTGGYYN	1	-1.448	0.882	103	0.1659	14384	0.1547
Pitx1:Ebox(Homeobox,bHLH)/Hindlimb-Pitx1-ChIP-Seq(GSE41591)/Homer	YTAATTRAWWCCAGATGT	1	-1.448	0.882	24	0.0386	3051.2	0.0328
Pknox1(Homeobox)/ES-Prep1-ChIP-Seq(GSE63282)/Homer	SCTGTCAVTCAV	1	-1.364	0.9398	38	0.0612	5072.5	0.0545
EBF(EBF)/proBcell-EBF-ChIP-Seq(GSE21978)/Homer	DGTCCCYRGGGA	1	-1.345	0.9487	25	0.0403	3244.6	0.0349
ZNF322(Zf)/HEK293-ZNF322.GFP-ChIP-Seq(GSE58341)/Homer	GAGCCTGGTACTGWGCCTGR	1	-1.319	0.9637	42	0.0676	5674.7	0.061
HIF2a(bHLH)/785_O-HIF2a-ChIP-Seq(GSE34871)/Homer	GCACGTACCC	1	-1.298	0.9744	32	0.0515	4261.5	0.0458
Atf1(bZIP)/K562-ATF1-ChIP-Seq(GSE31477)/Homer	GATGACGTCA	1	-1.222	1	94	0.1514	13309.3	0.1431
ZNF165(Zf)/WHIM12-ZNF165-ChIP-Seq(GSE65937)/Homer	AAGGKGRCGCAGGCA	1	-1.19	1	15	0.0242	1918.6	0.0206
FoxL2(Forkhead)/Ovary-FoxL2-ChIP-Seq(GSE60858)/Homer	WWTRTAAACAVG	1	-1.185	1	102	0.1643	14524.1	0.1562
ZNF317(Zf)/HEK293-ZNF317.GFP-ChIP-Seq(GSE58341)/Homer	GTCWGCTGTYYCTCT	1	-1.184	1	14	0.0225	1781.5	0.0192
Mouse_Recombination_Hotspot(Zf)/Testis-DMC1-ChIP-Seq(GSE24438)/Homer	ACTYKNATTCGTGNTACTTC	1	-1.184	1	10	0.0161	1226.1	0.0132
Smad3(MAD)/NPC-Smad3-ChIP-Seq(GSE36673)/Homer	TWGTCTGV	1	-1.18	1	363	0.5845	53351.5	0.5737
GLI3(Zf)/Limb-GLI3-ChIP-Chip(GSE11077)/Homer	CGTGGGTGGTCC	1	-1.177	1	17	0.0274	2205.8	0.0237
Rfx6(HTH)/Min6b1-Rfx6.HA-ChIP-Seq(GSE62844)/Homer	TGTTKCCTAGCAACM	1	-1.168	1	155	0.2496	22360.1	0.2404
GRE(NR),IR3/A549-GR-ChIP-Seq(GSE32465)/Homer	NRGVACABNVTGTYCY	1	-1.157	1	21	0.0338	2781.9	0.0299
AP-2gamma(AP2)/MCF7-TFAP2C-ChIP-Seq(GSE21234)/Homer	SCCTSAGGSCAW	1	-1.145	1	111	0.1787	15896.8	0.1709
Arnt:Ahr(bHLH)/MCF7-Arnt-ChIP-Seq(Lo_et_al.)/Homer	TBGCACGCAA	1	-1.139	1	65	0.1047	9155.3	0.0984
PGR(NR)/EndoStromal-PGR-ChIP-Seq(GSE69539)/Homer	AAGAACATWHTGTTC	1	-1.137	1	35	0.0564	4800.5	0.0516
Zic(Zf)/Cerebellum-ZIC1.2-ChIP-Seq(GSE60731)/Homer	CCTGCTGAGH	1	-1.13	1	123	0.1981	17684.9	0.1902
Sox6(HMG)/Myotubes-Sox6-ChIP-Seq(GSE32627)/Homer	CCATTGTTNY	1	-1.116	1	190	0.306	27624	0.297
Bcl6(Zf)/Liver-Bcl6-ChIP-Seq(GSE31578)/Homer	NNNCTTTCCAGGAAA	1	-1.104	1	176	0.2834	25564.2	0.2749
ZNF675(Zf)/HEK293-ZNF675.GFP-ChIP-Seq(GSE58341)/Homer	ARGAGGMCAAAATGW	1	-1.095	1	17	0.0274	2246.8	0.0242
Hoxc9(Homeobox)/Ainv15-Hoxc9-ChIP-Seq(GSE21812)/Homer	GGCCATAAATCA	1	-1.092	1	57	0.0918	8034	0.0864
Smad4(MAD)/ESC-SMAD4-ChIP-Seq(GSE29422)/Homer	VBSYGTCTGG	1	-1.067	1	223	0.3591	32612	0.3507
FOXK2(Forkhead)/U2OS-FOXK2-ChIP-Seq(E-MTAB-2204)/Homer	SCHTGTTTACAT	1	-1.062	1	78	0.1256	11141.6	0.1198
ZNF692(Zf)/HEK293-ZNF692.GFP-ChIP-Seq(GSE58341)/Homer	GTGGGCCCCA	1	-1.049	1	15	0.0242	1985.2	0.0213
LRF(Zf)/Erythroblasts-ZBTB7A-ChIP-Seq(GSE74977)/Homer	AAGACCCYYN	1	-1.046	1	130	0.2093	18833.5	0.2025
NPAS(bHLH)/Liver-NPAS-ChIP-Seq(GSE39860)/Homer	NVCACGTG	1	-1.039	1	218	0.351	31912.7	0.3432
Cdx2(Homeobox)/mES-Cdx2-ChIP-Seq(GSE14586)/Homer	GYMATAAAAH	1	-1.03	1	77	0.124	11030.1	0.1186
Sox3(HMG)/NPC-Sox3-ChIP-Seq(GSE33059)/Homer	CCWTTGTY	1	-1.026	1	213	0.343	31189.2	0.3354
Bapx1(Homeobox)/VertebralCol-Bapx1-ChIP-Seq(GSE36672)/Homer	TTRAGTGSYK	1	-1.01	1	265	0.4267	38972.2	0.4191
GABPA(ETS)/Jurkat-GABPa-ChIP-Seq(GSE17954)/Homer	RACCGGAAGT	1	-1.009	1	249	0.401	36586.4	0.3934
p53(p53)/Saos-p53-ChIP-Seq(GSE15780)/Homer	RRCATGYCYRGRCATGYYYN	1	-0.9818	1	14	0.0225	1876.3	0.0202
p53(p53)/Saos-p53-ChIP-Seq/Homer	RRCATGYCYRGRCATGYYYN	1	-0.9818	1	14	0.0225	1876.3	0.0202
OCT:OCT(POU,Homeobox,IR1)/NPC-Brn2-ChIP-Seq(GSE35496)/Homer	ATGAATWATTCATGA	1	-0.9708	1	2	0.0032	197.3	0.0021
ZFX(Zf)/mES-Zfx-ChIP-Seq(GSE11431)/Homer	AGGCCTRG	1	-0.9682	1	147	0.2367	21469.8	0.2309
Sox4(HMG)/proB-Sox4-ChIP-Seq(GSE50066)/Homer	YCTTTGTTCC	1	-0.9609	1	101	0.1626	14659.3	0.1576
c-Jun-CRE(bZIP)/K562-cJun-ChIP-Seq(GSE31477)/Homer	ATGACGTCATCY	1	-0.9586	1	47	0.0757	6697.4	0.072
GATA(Zf),IR4/iTreg-Gata3-ChIP-Seq(GSE20898)/Homer	NAGATWNBNATCTNN	1	-0.949	1	10	0.0161	1319.1	0.0142
Srebp2(bHLH)/HepG2-Srebp2-ChIP-Seq(GSE31477)/Homer	CGGTCACSCCAC	1	-0.9432	1	19	0.0306	2619.3	0.0282
Tcf4(HMG)/Hct116-Tcf4-ChIP-Seq(SRA012054)/Homer	ASATCAAAGGVA	1	-0.9195	1	56	0.0902	8061.7	0.0867
SF1(NR)/H295R-Nr5a1-ChIP-Seq(GSE44220)/Homer	CAAGGHCANV	1	-0.9088	1	72	0.1159	10436.5	0.1122
Srebp1a(bHLH)/HepG2-Srebp1a-ChIP-Seq(GSE31477)/Homer	RTCACSCCAY	1	-0.8895	1	28	0.0451	3971	0.0427
STAT6(Stat)/CD4-Stat6-ChIP-Seq(GSE22104)/Homer	ABTTCYYRRGAA	1	-0.8661	1	65	0.1047	9452.5	0.1016
FOXM1(Forkhead)/MCF7-FOXM1-ChIP-Seq(GSE72977)/Homer	TRTTTACTTW	1	-0.8655	1	127	0.2045	18659.3	0.2006
NF1:FOXA1(CTF,Forkhead)/LNCAP-FOXA1-ChIP-Seq(GSE27824)/Homer	WNTGTTTRYTTTGGCA	1	-0.8546	1	7	0.0113	928.4	0.01
THRa(NR)/C17.2-THRa-ChIP-Seq(GSE38347)/Homer	GGTCANYTGAGGWCA	1	-0.8527	1	53	0.0853	7691.5	0.0827
DMRT1(DM)/Testis-DMRT1-ChIP-Seq(GSE64892)/Homer	TWGHWACAWTGTWDC	1	-0.8439	1	31	0.0499	4449.5	0.0478
Ets1-distal(ETS)/CD4+-PolII-ChIP-Seq(Barski_et_al.)/Homer	MACAGGAAGT	1	-0.8417	1	135	0.2174	19889.9	0.2139
Oct2(POU,Homeobox)/Bcell-Oct2-ChIP-Seq(GSE21512)/Homer	ATATGCAAAT	1	-0.841	1	30	0.0483	4304.1	0.0463
THRb(NR)/Liver-NR1A2-ChIP-Seq(GSE52613)/Homer	TRAGGTCA	1	-0.8335	1	440	0.7085	65524.6	0.7046
NPAS2(bHLH)/Liver-NPAS2-ChIP-Seq(GSE39860)/Homer	KCCACGTGAC	1	-0.8328	1	139	0.2238	20500.8	0.2205
Tlx?(NR)/NPC-H3K4me1-ChIP-Seq(GSE16256)/Homer	CTGGCAGSCTGCCA	1	-0.8288	1	70	0.1127	10240.6	0.1101
Foxo3(Forkhead)/U2OS-Foxo3-ChIP-Seq(E-MTAB-2701)/Homer	DGTAAACA	1	-0.825	1	88	0.1417	12920.7	0.1389
PPARE(NR),DR1/3T3L1-Pparg-ChIP-Seq(GSE13511)/Homer	TGACCTTTGCCCCA	1	-0.8224	1	115	0.1852	16942.4	0.1822
Foxa2(Forkhead)/Liver-Foxa2-ChIP-Seq(GSE25694)/Homer	CYTGTTTACWYW	1	-0.8106	1	99	0.1594	14578	0.1568
HOXD13(Homeobox)/Chicken-Hoxd13-ChIP-Seq(GSE38910)/Homer	NCYAATAAAA	1	-0.797	1	112	0.1804	16536.6	0.1778
Tbox:Smad(T-box,MAD)/ESCd5-Smad2_3-ChIP-Seq(GSE29422)/Homer	AGGTGHCAGACA	1	-0.7963	1	29	0.0467	4196	0.0451
Foxa3(Forkhead)/Liver-Foxa3-ChIP-Seq(GSE77670)/Homer	BSNTGTTTACWYWGN	1	-0.789	1	38	0.0612	5536.6	0.0595
Stat3+il21(Stat)/CD4-Stat3-ChIP-Seq(GSE19198)/Homer	SVYTTCCNGGAARB	1	-0.7816	1	101	0.1626	14921.6	0.1605
bZIP:IRF(bZIP,IRF)/Th17-BatF-ChIP-Seq(GSE39756)/Homer	NAGTTTCABTHTGACTNW	1	-0.7788	1	63	0.1014	9264.6	0.0996
HOXA9(Homeobox)/HSC-Hoxa9-ChIP-Seq(GSE33509)/Homer	GGCCATAAATCA	1	-0.7787	1	73	0.1176	10753.3	0.1156
FOXK1(Forkhead)/HEK293-FOXK1-ChIP-Seq(GSE51673)/Homer	NVWTGTTTAC	1	-0.7705	1	119	0.1916	17624.5	0.1895
PAX5(Paired,Homeobox),condensed/GM12878-PAX5-ChIP-Seq(GSE32465)/Homer	GTCACGCTCSCTGM	1	-0.7643	1	16	0.0258	2295.5	0.0247
Sox10(HMG)/SciaticNerve-Sox3-ChIP-Seq(GSE35132)/Homer	CCWTTGTYYB	1	-0.7622	1	204	0.3285	30336.5	0.3262
RXR(NR),DR1/3T3L1-RXR-ChIP-Seq(GSE13511)/Homer	TAGGGCAAAGGTCA	1	-0.7612	1	133	0.2142	19730.7	0.2122
Stat3(Stat)/mES-Stat3-ChIP-Seq(GSE11431)/Homer	CTTCCGGGAA	1	-0.7611	1	65	0.1047	9586	0.1031
EHF(ETS)/LoVo-EHF-ChIP-Seq(GSE49402)/Homer	AVCAGGAAGT	1	-0.76	1	304	0.4895	45298.7	0.4871
GATA3(Zf),DR4/iTreg-Gata3-ChIP-Seq(GSE20898)/Homer	AGATGKDGAGATAAG	1	-0.7568	1	9	0.0145	1264.1	0.0136
Nkx2.5(Homeobox)/HL1-Nkx2.5.biotin-ChIP-Seq(GSE21529)/Homer	RRSCACTYAA	1	-0.7554	1	277	0.4461	41268.3	0.4438
CArG(MADS)/PUER-Srf-ChIP-Seq(Sullivan_et_al.)/Homer	CCATATATGGNM	1	-0.7327	1	34	0.0548	4998.9	0.0538
Egr1(Zf)/K562-Egr1-ChIP-Seq(GSE32465)/Homer	TGCGTGGGYG	1	-0.7267	1	72	0.1159	10677.8	0.1148
TFE3(bHLH)/MEF-TFE3-ChIP-Seq(GSE75757)/Homer	GTCACGTGACYV	1	-0.7211	1	12	0.0193	1729.4	0.0186
HRE(HSF)/HepG2-HSF1-ChIP-Seq(GSE31477)/Homer	BSTTCTRGAABVTTCYAGAA	1	-0.7186	1	19	0.0306	2774.2	0.0298
GRE(NR),IR3/RAW264.7-GRE-ChIP-Seq(Unpublished)/Homer	VAGRACAKWCTGTYC	1	-0.7118	1	33	0.0531	4870.5	0.0524
CLOCK(bHLH)/Liver-Clock-ChIP-Seq(GSE39860)/Homer	GHCACGTG	1	-0.7049	1	67	0.1079	9961.8	0.1071
FOXA1(Forkhead)/MCF7-FOXA1-ChIP-Seq(GSE26831)/Homer	WAAGTAAACA	1	-0.7025	1	118	0.19	17594.2	0.1892
Twist(bHLH)/HMLE-TWIST1-ChIP-Seq(Chang_et_al)/Homer	VCAKCTGGNNNCCAGMTGBN	1	-0.6983	1	21	0.0338	3089.9	0.0332
NFAT(RHD)/Jurkat-NFATC1-ChIP-Seq(Jolma_et_al.)/Homer	ATTTTCCATT	1	-0.6969	1	96	0.1546	14312.4	0.1539
Unknown(Homeobox)/Limb-p300-ChIP-Seq/Homer	SSCMATWAAA	1	-0.6938	1	67	0.1079	9977.1	0.1073
GRHL2(CP2)/HBE-GRHL2-ChIP-Seq(GSE46194)/Homer	AAACYKGTTWDACMRGTTTB	1	-0.6914	1	46	0.0741	6837.3	0.0735
Nr5a2(NR)/Pancreas-LRH1-ChIP-Seq(GSE34295)/Homer	BTCAAGGTCA	1	-0.6863	1	92	0.1481	13731.5	0.1477
Pax7(Paired,Homeobox),long/Myoblast-Pax7-ChIP-Seq(GSE25064)/Homer	TAATCHGATTAC	1	-0.6856	1	2	0.0032	253.9	0.0027
Foxf1(Forkhead)/Lung-Foxf1-ChIP-Seq(GSE77951)/Homer	WWATRTAAACAN	1	-0.6852	1	106	0.1707	15829.7	0.1702
Atf2(bZIP)/3T3L1-Atf2-ChIP-Seq(GSE56872)/Homer	NRRTGACGTCAT	1	-0.6852	1	49	0.0789	7294.3	0.0784
IRF3(IRF)/BMDM-Irf3-ChIP-Seq(GSE67343)/Homer	AGTTTCAKTTTC	1	-0.6848	1	55	0.0886	8193.6	0.0881
DMRT6(DM)/Testis-DMRT6-ChIP-Seq(GSE60440)/Homer	YDGHTACAWTGTADC	1	-0.6683	1	26	0.0419	3865.6	0.0416
Pit1(Homeobox)/GCrat-Pit1-ChIP-Seq(GSE58009)/Homer	ATGMATATDC	1	-0.6617	1	108	0.1739	16171.9	0.1739
Pit1+1bp(Homeobox)/GCrat-Pit1-ChIP-Seq(GSE58009)/Homer	ATGCATAATTCA	1	-0.6551	1	30	0.0483	4479.6	0.0482
ZNF16(Zf)/HEK293-ZNF16.GFP-ChIP-Seq(GSE58341)/Homer	MACCTTCYATGGCTCCCTAKTGCCY	1	-0.653	1	1	0.0016	110.6	0.0012
Tbet(T-box)/CD8-Tbet-ChIP-Seq(GSE33802)/Homer	AGGTGTGAAM	1	-0.651	1	139	0.2238	20838.2	0.2241
FOXA1(Forkhead)/LNCAP-FOXA1-ChIP-Seq(GSE27824)/Homer	WAAGTAAACA	1	-0.6469	1	143	0.2303	21446.4	0.2306
Pax8(Paired,Homeobox)/Thyroid-Pax8-ChIP-Seq(GSE26938)/Homer	GTCATGCHTGRCTGS	1	-0.6413	1	43	0.0692	6449.3	0.0694
ZNF519(Zf)/HEK293-ZNF519.GFP-ChIP-Seq(GSE58341)/Homer	GAGSCCGAGC	1	-0.6315	1	19	0.0306	2845.5	0.0306
bHLHE40(bHLH)/HepG2-BHLHE40-ChIP-Seq(GSE31477)/Homer	KCACGTGMCN	1	-0.6213	1	30	0.0483	4515.8	0.0486
Pdx1(Homeobox)/Islet-Pdx1-ChIP-Seq(SRA008281)/Homer	YCATYAATCA	1	-0.6101	1	103	0.1659	15517	0.1669
ZNF416(Zf)/HEK293-ZNF416.GFP-ChIP-Seq(GSE58341)/Homer	WDNCTGGGCA	1	-0.6078	1	169	0.2721	25430.1	0.2735
Phox2a(Homeobox)/Neuron-Phox2a-ChIP-Seq(GSE31456)/Homer	YTAATYNRATTA	1	-0.6022	1	30	0.0483	4536.3	0.0488
Egr2(Zf)/Thymocytes-Egr2-ChIP-Seq(GSE34254)/Homer	NGCGTGGGCGGR	1	-0.5869	1	15	0.0242	2276.2	0.0245
Gfi1b(Zf)/HPC7-Gfi1b-ChIP-Seq(GSE22178)/Homer	MAATCACTGC	1	-0.5728	1	77	0.124	11673.6	0.1255
PAX3:FKHR-fusion(Paired,Homeobox)/Rh4-PAX3:FKHR-ChIP-Seq(GSE19063)/Homer	ACCRTGACTAATTNN	1	-0.5528	1	23	0.037	3527.1	0.0379
Unknown-ESC-element(?)/mES-Nanog-ChIP-Seq(GSE11724)/Homer	CACAGCAGGGGG	1	-0.5425	1	96	0.1546	14596.1	0.157
Oct4(POU,Homeobox)/mES-Oct4-ChIP-Seq(GSE11431)/Homer	ATTTGCATAW	1	-0.5305	1	47	0.0757	7206.6	0.0775
PU.1:IRF8(ETS:IRF)/pDC-Irf8-ChIP-Seq(GSE66899)/Homer	GGAAGTGAAAST	1	-0.5239	1	41	0.066	6304.6	0.0678
Lhx1(Homeobox)/EmbryoCarcinoma-Lhx1-ChIP-Seq(GSE70957)/Homer	NNYTAATTAR	1	-0.5153	1	110	0.1771	16766.8	0.1803
Oct6(POU,Homeobox)/NPC-Pou3f1-ChIP-Seq(GSE35496)/Homer	WATGCAAATGAG	1	-0.5124	1	42	0.0676	6473.1	0.0696
Gata6(Zf)/HUG1N-GATA6-ChIP-Seq(GSE51936)/Homer	YCTTATCTBN	1	-0.5037	1	108	0.1739	16490.7	0.1773
PRDM14(Zf)/H1-PRDM14-ChIP-Seq(GSE22767)/Homer	RGGTCTCTAACY	1	-0.4838	1	37	0.0596	5752.1	0.0619
NFY(CCAAT)/Promoter/Homer	RGCCAATSRG	1	-0.4797	1	84	0.1353	12911.2	0.1388
LXRE(NR),DR4/RAW-LXRb.biotin-ChIP-Seq(GSE21512)/Homer	RGGTTACTANAGGTCA	1	-0.4718	1	6	0.0097	965.7	0.0104
HNF1b(Homeobox)/PDAC-HNF1B-ChIP-Seq(GSE64557)/Homer	GTTAATNATTAA	1	-0.4603	1	11	0.0177	1764.5	0.019
Tbx5(T-box)/HL1-Tbx5.biotin-ChIP-Seq(GSE21529)/Homer	AGGTGTCA	1	-0.46	1	378	0.6087	57134.1	0.6144
ARE(NR)/LNCAP-AR-ChIP-Seq(GSE27824)/Homer	RGRACASNSTGTYCYB	1	-0.4545	1	40	0.0644	6256.1	0.0673
RAR:RXR(NR),DR5/ES-RAR-ChIP-Seq(GSE56893)/Homer	AGGTCAAGGTCA	1	-0.4476	1	17	0.0274	2715	0.0292
NRF1(NRF)/MCF7-NRF1-ChIP-Seq(Unpublished)/Homer	CTGCGCATGCGC	1	-0.4451	1	5	0.0081	821.2	0.0088
CEBP:CEBP(bZIP)/MEF-Chop-ChIP-Seq(GSE35681)/Homer	NTNATGCAAYMNNHTGMAAY	1	-0.4406	1	15	0.0242	2410.9	0.0259
PAX6(Paired,Homeobox)/Forebrain-Pax6-ChIP-Seq(GSE66961)/Homer	NGTGTTCAVTSAAGCGKAAA	1	-0.4366	1	9	0.0145	1468.7	0.0158
ZSCAN22(Zf)/HEK293-ZSCAN22.GFP-ChIP-Seq(GSE58341)/Homer	SMCAGTCWGAKGGAGGAGGC	1	-0.4362	1	8	0.0129	1309.9	0.0141
Hnf1(Homeobox)/Liver-Foxa2-Chip-Seq(GSE25694)/Homer	GGTTAAWCATTAA	1	-0.4328	1	10	0.0161	1630.4	0.0175
AMYB(HTH)/Testes-AMYB-ChIP-Seq(GSE44588)/Homer	TGGCAGTTGG	1	-0.4226	1	198	0.3188	30282.4	0.3256
HIF-1b(HLH)/T47D-HIF1b-ChIP-Seq(GSE59937)/Homer	RTACGTGC	1	-0.4221	1	99	0.1594	15319.3	0.1647
EBNA1(EBV-virus)/Raji-EBNA1-ChIP-Seq(GSE30709)/Homer	GGYAGCAYDTGCTDCCCNNN	1	-0.416	1	2	0.0032	338	0.0036
NFkB-p50,p52(RHD)/Monocyte-p50-ChIP-Chip(Schreiber_et_al.)/Homer	GGGGGAATCCCC	1	-0.4125	1	10	0.0161	1648.5	0.0177
NRF(NRF)/Promoter/Homer	STGCGCATGCGC	1	-0.3941	1	11	0.0177	1825.4	0.0196
NFAT:AP1(RHD,bZIP)/Jurkat-NFATC1-ChIP-Seq(Jolma_et_al.)/Homer	SARTGGAAAAWRTGAGTCAB	1	-0.3842	1	21	0.0338	3418.5	0.0368
Gata1(Zf)/K562-GATA1-ChIP-Seq(GSE18829)/Homer	SAGATAAGRV	1	-0.3774	1	71	0.1143	11158.1	0.12
RAR:RXR(NR),DR5/ES-RAR-ChIP-Seq(GSE56893)/Homer	RGGTCADNNAGAGGTCAV	1	-0.3734	1	3	0.0048	531	0.0057
Sox2(HMG)/mES-Sox2-ChIP-Seq(GSE11431)/Homer	BCCATTGTTC	1	-0.3721	1	97	0.1562	15144.4	0.1629
GATA:SCL(Zf,bHLH)/Ter119-SCL-ChIP-Seq(GSE18720)/Homer	CRGCTGBNGNSNNSAGATAA	1	-0.3569	1	17	0.0274	2823.7	0.0304
TR4(NR),DR1/Hela-TR4-ChIP-Seq(GSE24685)/Homer	GAGGTCAAAGGTCA	1	-0.3554	1	11	0.0177	1865.1	0.0201
Prop1(Homeobox)/GHFT1-PROP1.biotin-ChIP-Seq(GSE77302)/Homer	NTAATBNAATTA	1	-0.352	1	48	0.0773	7676.2	0.0825
CEBP:AP1(bZIP)/ThioMac-CEBPb-ChIP-Seq(GSE21512)/Homer	DRTGTTGCAA	1	-0.3516	1	95	0.153	14895.1	0.1602
CRE(bZIP)/Promoter/Homer	CSGTGACGTCAC	1	-0.342	1	24	0.0386	3952.6	0.0425
Gata4(Zf)/Heart-Gata4-ChIP-Seq(GSE35151)/Homer	NBWGATAAGR	1	-0.3413	1	115	0.1852	17976.1	0.1933
Nur77(NR)/K562-NR4A1-ChIP-Seq(GSE31363)/Homer	TGACCTTTNCNT	1	-0.3406	1	18	0.029	3004.3	0.0323
Tcfcp2l1(CP2)/mES-Tcfcp2l1-ChIP-Seq(GSE11431)/Homer	NRAACCRGTTYRAACCRGYT	1	-0.3404	1	17	0.0274	2846	0.0306
Barx1(Homeobox)/Stomach-Barx1.3xFlag-ChIP-Seq(GSE69483)/Homer	AAACMATTAN	1	-0.3276	1	48	0.0773	7729.1	0.0831
Gata2(Zf)/K562-GATA2-ChIP-Seq(GSE18829)/Homer	BBCTTATCTS	1	-0.318	1	77	0.124	12231.6	0.1315
RARg(NR)/ES-RARg-ChIP-Seq(GSE30538)/Homer	AGGTCAAGGTCA	1	-0.3172	1	7	0.0113	1249.6	0.0134
p63(p53)/Keratinocyte-p63-ChIP-Seq(GSE17611)/Homer	NNDRCATGYCYNRRCATGYH	1	-0.311	1	43	0.0692	6988.9	0.0752
Nkx2.1(Homeobox)/LungAC-Nkx2.1-ChIP-Seq(GSE43252)/Homer	RSCACTYRAG	1	-0.3061	1	337	0.5427	51561.2	0.5545
Reverb(NR),DR2/RAW-Reverba.biotin-ChIP-Seq(GSE45914)/Homer	GTRGGTCASTGGGTCA	1	-0.3061	1	17	0.0274	2894.8	0.0311
Eomes(T-box)/H9-Eomes-ChIP-Seq(GSE26097)/Homer	ATTAACACCT	1	-0.2963	1	239	0.3849	36913.5	0.3969
E2F7(E2F)/Hela-E2F7-ChIP-Seq(GSE32673)/Homer	VDTTTCCCGCCA	1	-0.2879	1	3	0.0048	586.3	0.0063
Nr5a2(NR)/mES-Nr5a2-ChIP-Seq(GSE19019)/Homer	BTCAAGGTCA	1	-0.2844	1	62	0.0998	10009.7	0.1076
TCFL2(HMG)/K562-TCF7L2-ChIP-Seq(GSE29196)/Homer	ACWTCAAAGG	1	-0.2825	1	8	0.0129	1453.9	0.0156
ZNF264(Zf)/HEK293-ZNF264.GFP-ChIP-Seq(GSE58341)/Homer	RGGGCACTAACY	1	-0.2641	1	75	0.1208	12083.3	0.1299
HIF-1a(bHLH)/MCF7-HIF1a-ChIP-Seq(GSE28352)/Homer	TACGTGCV	1	-0.2611	1	16	0.0258	2803.3	0.0301
NFkB-p65-Rel(RHD)/ThioMac-LPS-Expression(GSE23622)/Homer	GGAAATTCCC	1	-0.2606	1	7	0.0113	1309.2	0.0141
Tbr1(T-box)/Cortex-Tbr1-ChIP-Seq(GSE71384)/Homer	AAGGTGTKAA	1	-0.2555	1	157	0.2528	24683.3	0.2654
Chop(bZIP)/MEF-Chop-ChIP-Seq(GSE35681)/Homer	ATTGCATCAT	1	-0.2545	1	26	0.0419	4429	0.0476
Sp1(Zf)/Promoter/Homer	GGCCCCGCCCCC	1	-0.2377	1	14	0.0225	2514.8	0.027
CRX(Homeobox)/Retina-Crx-ChIP-Seq(GSE20012)/Homer	GCTAATCC	1	-0.2332	1	241	0.3881	37505.3	0.4033
E2F1(E2F)/Hela-E2F1-ChIP-Seq(GSE22478)/Homer	CWGGCGGGAA	1	-0.2322	1	6	0.0097	1170.2	0.0126
Ronin(THAP)/ES-Thap11-ChIP-Seq(GSE51522)/Homer	RACTACAACTCCCAGVAKGC	1	-0.2317	1	2	0.0032	441.7	0.0048
HOXB13(Homeobox)/ProstateTumor-HOXB13-ChIP-Seq(GSE56288)/Homer	TTTTATKRGG	1	-0.2293	1	107	0.1723	17146.4	0.1844
Brn1(POU,Homeobox)/NPC-Brn1-ChIP-Seq(GSE35496)/Homer	TATGCWAATBAV	1	-0.2212	1	27	0.0435	4664.8	0.0502
Zic3(Zf)/mES-Zic3-ChIP-Seq(GSE37889)/Homer	GGCCYCCTGCTGDGH	1	-0.2183	1	79	0.1272	12862.1	0.1383
HNF4a(NR),DR1/HepG2-HNF4a-ChIP-Seq(GSE25021)/Homer	CARRGKBCAAAGTYCA	1	-0.2102	1	53	0.0853	8828.8	0.0949
HOXA2(Homeobox)/mES-Hoxa2-ChIP-Seq(Donaldson_et_al.)/Homer	GYCATCMATCAT	1	-0.2066	1	10	0.0161	1896.2	0.0204
Tbx20(T-box)/Heart-Tbx20-ChIP-Seq(GSE29636)/Homer	GGTGYTGACAGS	1	-0.2057	1	28	0.0451	4864	0.0523
IRF1(IRF)/PBMC-IRF1-ChIP-Seq(GSE43036)/Homer	GAAAGTGAAAGT	1	-0.1981	1	23	0.037	4072.6	0.0438
PRDM1(Zf)/Hela-PRDM1-ChIP-Seq(GSE31477)/Homer	ACTTTCACTTTC	1	-0.1863	1	65	0.1047	10801.6	0.1162
AP-2alpha(AP2)/Hela-AP2alpha-ChIP-Seq(GSE31477)/Homer	ATGCCCTGAGGC	1	-0.1729	1	72	0.1159	11955.5	0.1286
Sox17(HMG)/Endoderm-Sox17-ChIP-Seq(GSE61475)/Homer	CCATTGTTYB	1	-0.1662	1	73	0.1176	12142.2	0.1306
GATA(Zf),IR3/iTreg-Gata3-ChIP-Seq(GSE20898)/Homer	NNNNNBAGATAWYATCTVHN	1	-0.1607	1	14	0.0225	2668	0.0287
RORgt(NR)/EL4-RORgt.Flag-ChIP-Seq(GSE56019)/Homer	AAYTAGGTCA	1	-0.1601	1	13	0.0209	2499.8	0.0269
GATA3(Zf)/iTreg-Gata3-ChIP-Seq(GSE20898)/Homer	AGATAASR	1	-0.157	1	162	0.2609	25952.4	0.2791
Atf7(bZIP)/3T3L1-Atf7-ChIP-Seq(GSE56872)/Homer	NGRTGACGTCAY	1	-0.1568	1	59	0.095	9979.4	0.1073
Foxh1(Forkhead)/hESC-FOXH1-ChIP-Seq(GSE29422)/Homer	NNTGTGGATTSS	1	-0.1558	1	58	0.0934	9825.8	0.1057
CHR(?)/Hela-CellCycle-Expression/Homer	SRGTTTCAAA	1	-0.1521	1	59	0.095	10000.9	0.1075
PRDM9(Zf)/Testis-DMC1-ChIP-Seq(GSE35498)/Homer	ADGGYAGYAGCATCT	1	-0.1471	1	52	0.0837	8910	0.0958
IRF:BATF(IRF:bZIP)/pDC-Irf8-ChIP-Seq(GSE66899)/Homer	CTTTCANTATGACTV	1	-0.141	1	12	0.0193	2373.4	0.0255
Oct4:Sox17(POU,Homeobox,HMG)/F9-Sox17-ChIP-Seq(GSE44553)/Homer	CCATTGTATGCAAAT	1	-0.1387	1	11	0.0177	2205.9	0.0237
E2F(E2F)/Hela-CellCycle-Expression/Homer	TTSGCGCGAAAA	1	-0.1373	1	1	0.0016	308	0.0033
Elk4(ETS)/Hela-Elk4-ChIP-Seq(GSE31477)/Homer	NRYTTCCGGY	1	-0.1337	1	92	0.1481	15286.3	0.1644
Znf263(Zf)/K562-Znf263-ChIP-Seq(GSE31477)/Homer	CVGTSCTCCC	1	-0.1302	1	190	0.306	30413.1	0.327
Sox15(HMG)/CPA-Sox15-ChIP-Seq(GSE62909)/Homer	RAACAATGGN	1	-0.1262	1	110	0.1771	18139.2	0.1951
Esrrb(NR)/mES-Esrrb-ChIP-Seq(GSE11431)/Homer	KTGACCTTGA	1	-0.1176	1	69	0.1111	11763.8	0.1265
Elk1(ETS)/Hela-Elk1-ChIP-Seq(GSE31477)/Homer	HACTTCCGGY	1	-0.115	1	101	0.1626	16813.9	0.1808
Lhx3(Homeobox)/Neuron-Lhx3-ChIP-Seq(GSE31456)/Homer	ADBTAATTAR	1	-0.1064	1	158	0.2544	25708.5	0.2765
c-Myc(bHLH)/LNCAP-cMyc-ChIP-Seq(Unpublished)/Homer	VCCACGTG	1	-0.1025	1	32	0.0515	5878.8	0.0632
Lhx2(Homeobox)/HFSC-Lhx2-ChIP-Seq(GSE48068)/Homer	TAATTAGN	1	-0.1024	1	99	0.1594	16592.7	0.1784
PR(NR)/T47D-PR-ChIP-Seq(GSE31130)/Homer	VAGRACAKNCTGTBC	1	-0.1008	1	282	0.4541	44587.3	0.4795
GFY(?)/Promoter/Homer	ACTACAATTCCC	1	-0.09835	1	5	0.0081	1210.8	0.013
p73(p53)/Trachea-p73-ChIP-Seq(PRJNA310161)/Homer	NRRRCAWGTCCDGRCATGYY	1	-0.08521	1	3	0.0048	838.4	0.009
Nkx6.1(Homeobox)/Islet-Nkx6.1-ChIP-Seq(GSE40975)/Homer	GKTAATGR	1	-0.08163	1	246	0.3961	39370.2	0.4234
Brachyury(T-box)/Mesoendoderm-Brachyury-ChIP-exo(GSE54963)/Homer	ANTTMRCASBNNNGTGYKAAN	1	-0.08109	1	30	0.0483	5660.2	0.0609
BMYB(HTH)/Hela-BMYB-ChIP-Seq(GSE27030)/Homer	NHAACBGYYV	1	-0.07834	1	177	0.285	28902.9	0.3108
GFY-Staf(?,Zf)/Promoter/Homer	RACTACAATTCCCAGAAKGC	1	-0.07415	1	4	0.0064	1076.8	0.0116
Rbpj1(?)/Panc1-Rbpj1-ChIP-Seq(GSE47459)/Homer	HTTTCCCASG	1	-0.0739	1	161	0.2593	26492.9	0.2849
IRF8(IRF)/BMDM-IRF8-ChIP-Seq(GSE77884)/Homer	GRAASTGAAAST	1	-0.06971	1	52	0.0837	9366.4	0.1007
ZNF136(Zf)/HEK293-ZNF136.GFP-ChIP-Seq(GSE58341)/Homer	YTKGATAHAGTATTCTWGGTNGGCA	1	-0.06966	1	5	0.0081	1293.5	0.0139
n-Myc(bHLH)/mES-nMyc-ChIP-Seq(GSE11431)/Homer	VRCCACGTGG	1	-0.06947	1	79	0.1272	13714.2	0.1475
Hoxb4(Homeobox)/ES-Hoxb4-ChIP-Seq(GSE34014)/Homer	TGATTRATGGCY	1	-0.06631	1	17	0.0274	3521	0.0379
KLF5(Zf)/LoVo-KLF5-ChIP-Seq(GSE49402)/Homer	DGGGYGKGGC	1	-0.06403	1	135	0.2174	22584.2	0.2429
Nkx3.1(Homeobox)/LNCaP-Nkx3.1-ChIP-Seq(GSE28264)/Homer	AAGCACTTAA	1	-0.06397	1	283	0.4557	45173	0.4858
ZBTB12(Zf)/HEK293-ZBTB12.GFP-ChIP-Seq(GSE58341)/Homer	NGNTCTAGAACCNGV	1	-0.0606	1	43	0.0692	7967.7	0.0857
Isl1(Homeobox)/Neuron-Isl1-ChIP-Seq(GSE31456)/Homer	CTAATKGV	1	-0.05868	1	196	0.3156	32067.2	0.3448
KLF3(Zf)/MEF-Klf3-ChIP-Seq(GSE44748)/Homer	NRGCCCCRCCCHBNN	1	-0.05554	1	48	0.0773	8838.3	0.095
Nanog(Homeobox)/mES-Nanog-ChIP-Seq(GSE11724)/Homer	RGCCATTAAC	1	-0.05443	1	403	0.649	63105.5	0.6786
ZNF669(Zf)/HEK293-ZNF669.GFP-ChIP-Seq(GSE58341)/Homer	GARTGGTCATCGCCC	1	-0.05275	1	3	0.0048	934	0.01
E2F3(E2F)/MEF-E2F3-ChIP-Seq(GSE71376)/Homer	BTKGGCGGGAAA	1	-0.05158	1	27	0.0435	5356.6	0.0576
c-Myc(bHLH)/mES-cMyc-ChIP-Seq(GSE11431)/Homer	VVCCACGTGG	1	-0.04593	1	58	0.0934	10583.7	0.1138
ZNF467(Zf)/HEK293-ZNF467.GFP-ChIP-Seq(GSE58341)/Homer	TGGGGAAGGGCM	1	-0.04589	1	87	0.1401	15266.3	0.1642
E2F4(E2F)/K562-E2F4-ChIP-Seq(GSE31477)/Homer	GGCGGGAAAH	1	-0.04562	1	13	0.0209	2932.4	0.0315
Maz(Zf)/HepG2-Maz-ChIP-Seq(GSE31477)/Homer	GGGGGGGG	1	-0.04333	1	110	0.1771	18958.2	0.2039
OCT:OCT(POU,Homeobox)/NPC-OCT6-ChIP-Seq(GSE43916)/Homer	YATGCATATRCATRT	1	-0.04097	1	10	0.0161	2405.9	0.0259
Pax7(Paired,Homeobox)/Myoblast-Pax7-ChIP-Seq(GSE25064)/Homer	TAATCAATTA	1	-0.04072	1	3	0.0048	985.8	0.0106
Rfx2(HTH)/LoVo-RFX2-ChIP-Seq(GSE49402)/Homer	GTTGCCATGGCAACM	1	-0.04055	1	10	0.0161	2408.5	0.0259
OCT4-SOX2-TCF-NANOG(POU,Homeobox,HMG)/mES-Oct4-ChIP-Seq(GSE11431)/Homer	ATTTGCATAACAATG	1	-0.04029	1	11	0.0177	2600	0.028
Erra(NR)/HepG2-Erra-ChIP-Seq(GSE31477)/Homer	CAAAGGTCAG	1	-0.04022	1	252	0.4058	40910.4	0.4399
REST-NRSF(Zf)/Jurkat-NRSF-ChIP-Seq/Homer	GGMGCTGTCCATGGTGCTGA	1	-0.0353	1	1	0.0016	502	0.0054
ZNF415(Zf)/HEK293-ZNF415.GFP-ChIP-Seq(GSE58341)/Homer	GRTGMTRGAGCC	1	-0.03527	1	48	0.0773	9076.4	0.0976
Atf4(bZIP)/MEF-Atf4-ChIP-Seq(GSE35681)/Homer	MTGATGCAAT	1	-0.03201	1	28	0.0451	5729.8	0.0616
DUX4(Homeobox)/Myoblasts-DUX4.V5-ChIP-Seq(GSE75791)/Homer	NWTAAYCYAATCAWN	1	-0.0308	1	1	0.0016	522.7	0.0056
EKLF(Zf)/Erythrocyte-Klf1-ChIP-Seq(GSE20478)/Homer	NWGGGTGTGGCY	1	-0.02916	1	24	0.0386	5066.7	0.0545
Nkx2.2(Homeobox)/NPC-Nkx2.2-ChIP-Seq(GSE61673)/Homer	BTBRAGTGSN	1	-0.02911	1	222	0.3575	36619.5	0.3938
TEAD(TEA)/Fibroblast-PU.1-ChIP-Seq(Unpublished)/Homer	YCWGGAATGY	1	-0.028	1	49	0.0789	9360	0.1007
PU.1(ETS)/ThioMac-PU.1-ChIP-Seq(GSE21512)/Homer	AGAGGAAGTG	1	-0.02613	1	176	0.2834	29640	0.3187
Rfx5(HTH)/GM12878-Rfx5-ChIP-Seq(GSE31477)/Homer	SCCTAGCAACAG	1	-0.02556	1	43	0.0692	8395.7	0.0903
Otx2(Homeobox)/EpiLC-Otx2-ChIP-Seq(GSE56098)/Homer	NYTAATCCYB	1	-0.02349	1	66	0.1063	12266.8	0.1319
ISRE(IRF)/ThioMac-LPS-Expression(GSE23622)/Homer	AGTTTCASTTTC	1	-0.02202	1	7	0.0113	1979.9	0.0213
GATA3(Zf),DR8/iTreg-Gata3-ChIP-Seq(GSE20898)/Homer	AGATSTNDNNDSAGATAASN	1	-0.0203	1	5	0.0081	1575.2	0.0169
E2F6(E2F)/Hela-E2F6-ChIP-Seq(GSE31477)/Homer	GGCGGGAARN	1	-0.01901	1	21	0.0338	4687.1	0.0504
COUP-TFII(NR)/Artia-Nr2f2-ChIP-Seq(GSE46497)/Homer	AGRGGTCA	1	-0.0178	1	195	0.314	32854.9	0.3533
FOXA1:AR(Forkhead,NR)/LNCAP-AR-ChIP-Seq(GSE27824)/Homer	AGTAAACAAAAAAGAACAND	1	-0.01718	1	4	0.0064	1387	0.0149
KLF6(Zf)/PDAC-KLF6-ChIP-Seq(GSE64557)/Homer	MKGGGYGTGGCC	1	-0.01671	1	100	0.161	17983.6	0.1934
IRF2(IRF)/Erythroblas-IRF2-ChIP-Seq(GSE36985)/Homer	GAAASYGAAASY	1	-0.01592	1	13	0.0209	3255.5	0.035
HNF6(Homeobox)/Liver-Hnf6-ChIP-Seq(ERP000394)/Homer	NTATYGATCH	1	-0.01071	1	29	0.0467	6334.6	0.0681
ELF3(ETS)/PDAC-ELF3-ChIP-Seq(GSE64557)/Homer	ANCAGGAAGT	1	-0.009236	1	196	0.3156	33464.6	0.3599
Klf4(Zf)/mES-Klf4-ChIP-Seq(GSE11431)/Homer	GCCACACCCA	1	-0.009233	1	36	0.058	7630.3	0.0821
RFX(HTH)/K562-RFX3-ChIP-Seq(SRA012198)/Homer	CGGTTGCCATGGCAAC	1	-0.008949	1	7	0.0113	2194.6	0.0236
YY1(Zf)/Promoter/Homer	CAAGATGGCGGC	1	-0.00891	1	2	0.0032	1011	0.0109
Sp5(Zf)/mES-Sp5.Flag-ChIP-Seq(GSE72989)/Homer	RGKGGGCGGAGC	1	-0.008404	1	89	0.1433	16591.3	0.1784
Klf9(Zf)/GBM-Klf9-ChIP-Seq(GSE62211)/Homer	GCCACRCCCACY	1	-0.007578	1	37	0.0596	7884.4	0.0848
KLF10(Zf)/HEK293-KLF10.GFP-ChIP-Seq(GSE58341)/Homer	GGGGGTGTGTCC	1	-0.007323	1	90	0.1449	16829	0.181
Pitx1(Homeobox)/Chicken-Pitx1-ChIP-Seq(GSE38910)/Homer	TAATCCCN	1	-0.006794	1	390	0.628	62687.3	0.6741
Zfp281(Zf)/ES-Zfp281-ChIP-Seq(GSE81042)/Homer	CCCCTCCCCCAC	1	-0.005991	1	16	0.0258	4121.7	0.0443
GSC(Homeobox)/FrogEmbryos-GSC-ChIP-Seq(DRA000576)/Homer	RGGATTAR	1	-0.005719	1	96	0.1546	17939.3	0.1929
HLF(bZIP)/HSC-HLF.Flag-ChIP-Seq(GSE69817)/Homer	RTTATGYAAB	1	-0.005629	1	80	0.1288	15319.8	0.1647
NFkB-p65(RHD)/GM12787-p65-ChIP-Seq(GSE19485)/Homer	WGGGGATTTCCC	1	-0.00497	1	43	0.0692	9104.6	0.0979
MYB(HTH)/ERMYB-Myb-ChIPSeq(GSE22095)/Homer	GGCVGTTR	1	-0.004923	1	187	0.3011	32475.4	0.3492
TEAD2(TEA)/Py2T-Tead2-ChIP-Seq(GSE55709)/Homer	CCWGGAATGY	1	-0.004453	1	34	0.0548	7554.3	0.0812
ZNF189(Zf)/HEK293-ZNF189.GFP-ChIP-Seq(GSE58341)/Homer	TGGAACAGMA	1	-0.004437	1	84	0.1353	16099.9	0.1731
ZNF143|STAF(Zf)/CUTLL-ZNF143-ChIP-Seq(GSE29600)/Homer	ATTTCCCAGVAKSCY	1	-0.003715	1	33	0.0531	7441	0.08
X-box(HTH)/NPC-H3K4me1-ChIP-Seq(GSE16256)/Homer	GGTTGCCATGGCAA	1	-0.002416	1	8	0.0129	2713.5	0.0292
Cux2(Homeobox)/Liver-Cux2-ChIP-Seq(GSE35985)/Homer	HNRAATCAAT	1	-0.002383	1	19	0.0306	4973.9	0.0535
KLF14(Zf)/HEK293-KLF14.GFP-ChIP-Seq(GSE58341)/Homer	RGKGGGCGKGGC	1	-0.002151	1	160	0.2576	28735.6	0.309
Rfx1(HTH)/NPC-H3K4me1-ChIP-Seq(GSE16256)/Homer	KGTTGCCATGGCAA	1	-0.000957	1	15	0.0242	4425	0.0476
JunD(bZIP)/K562-JunD-ChIP-Seq/Homer	ATGACGTCATCN	1	-0.000775	1	5	0.0081	2246.6	0.0242
TEAD4(TEA)/Tropoblast-Tead4-ChIP-Seq(GSE37350)/Homer	CCWGGAATGY	1	-0.000568	1	57	0.0918	12403.3	0.1334
ELF5(ETS)/T47D-ELF5-ChIP-Seq(GSE30407)/Homer	ACVAGGAAGT	1	-0.000514	1	186	0.2995	33587.7	0.3612
SpiB(ETS)/OCILY3-SPIB-ChIP-Seq(GSE56857)/Homer	AAAGRGGAAGTG	1	-0.000471	1	74	0.1192	15420.1	0.1658
ELF1(ETS)/Jurkat-ELF1-ChIP-Seq(SRA014231)/Homer	AVCCGGAAGT	1	-7.9e-05	1	90	0.1449	18857.5	0.2028
ETS(ETS)/Promoter/Homer	AACCGGAAGT	1	-3e-06	1	57	0.0918	14213.3	0.1528
CTCF-SatelliteElement(Zf?)/CD4+-CTCF-ChIP-Seq(Barski_et_al.)/Homer	TGCAGTTCCMVNWRTGGCCA	1	-1e-06	1	1	0.0016	2065.5	0.0222
CEBP(bZIP)/ThioMac-CEBPb-ChIP-Seq(GSE21512)/Homer	ATTGCGCAAC	1	0	1	44	0.0709	12225.2	0.1315
BORIS(Zf)/K562-CTCFL-ChIP-Seq(GSE32465)/Homer	CNNBRGCGCCCCCTGSTGGC	1	0	1	14	0.0225	19238.6	0.2069
CTCF(Zf)/CD4+-CTCF-ChIP-Seq(Barski_et_al.)/Homer	AYAGTGCCMYCTRGTGGCCA	1	0	1	12	0.0193	18881.5	0.203
GFX(?)/Promoter/Homer	ATTCTCGCGAGA	1	0	1	0	0	46.1	0.0005
OCT:OCT(POU,Homeobox)/NPC-Brn1-ChIP-Seq(GSE35496)/Homer	ATGAATATTCATGAG	1	0	1	0	0	106.1	0.0011
p53(p53)/mES-cMyc-ChIP-Seq(GSE11431)/Homer	ACATGCCCGGGCAT	1	0	1	0	0	273.8	0.0029
T1ISRE(IRF)/ThioMac-Ifnb-Expression/Homer	ACTTTCGTTTCT	1	0	1	0	0	307.5	0.0033
ZBTB33(Zf)/GM12878-ZBTB33-ChIP-Seq(GSE32465)/Homer	GGVTCTCGCGAGAAC	1	0	1	0	0	122.1	0.0013
ZFP3(Zf)/HEK293-ZFP3.GFP-ChIP-Seq(GSE58341)/Homer	GGGTTTTGAAGGATGARTAGGAGTT	1	0	1	0	0	38.2	0.0004
ZNF41(Zf)/HEK293-ZNF41.GFP-ChIP-Seq(GSE58341)/Homer	CCTCATGGTGYCYTWYTCCCTTGTG	1	0	1	0	0	462.2	0.005
ZNF528(Zf)/HEK293-ZNF528.GFP-ChIP-Seq(GSE58341)/Homer	AGAAATGACTTCCCT	1	0	1	0	0	169	0.0018

## Sheet: H2Bub_ChIP_Diff_Peak_Analysis
seqnames	start	end	width	strand	Conc	Conc_WT_H2BUb	Conc_Tada2bKO_H2BUb	Fold	p.value	FDR
chr8	61980228	62039097	58870	*	12.1529	11.4474	12.6246	-1.17717	3.23004e-52	7.97658e-48
chr11	48859519	48874547	15029	*	10.9639	10.1538	11.4796	-1.32579	3.62052e-46	4.47043e-42
chr18	60238681	60272718	34038	*	11.4741	10.7382	11.9591	-1.22088	2.20765e-42	1.81726e-38
chr4	3897740	3929497	31758	*	11.6461	12.0448	11.0934	0.951389	3.12653e-39	1.93024e-35
chr1	173462573	173480961	18389	*	10.5211	9.60008	11.0787	-1.47865	8.8361e-39	4.36415e-35
chr14	98051044	98089357	38314	*	11.4056	11.8208	10.8202	1.0006	7.63459e-38	3.14227e-34
chr5	120728910	120749883	20974	*	11.099	10.3561	11.587	-1.23091	1.08876e-37	3.84097e-34
chr2	16382248	16431801	49554	*	12.3627	12.7503	11.8309	0.919428	2.16955e-37	6.69713e-34
chr5	120755523	120774523	19001	*	10.7949	10.0542	11.2819	-1.22772	2.77697e-37	7.61971e-34
chr8	61928426	61952097	23672	*	11.2211	10.5666	11.6698	-1.1032	9.34573e-37	2.30793e-33
chr12	44892520	45005652	113133	*	13.3231	13.6674	12.87	0.797357	2.39134e-36	5.36857e-33
chr6	121241776	121271932	30157	*	11.4502	10.9288	11.8324	-0.903625	1.68849e-33	3.47477e-30
chr12	26469562	26482653	13092	*	9.86094	8.92906	10.4225	-1.49341	2.10272e-33	3.99435e-30
chr7	136898257	136919602	21346	*	11.2919	11.6959	10.7286	0.967295	5.03548e-33	8.88223e-30
chr2	16663557	16713955	50399	*	11.9208	12.2773	11.4463	0.830998	1.38567e-32	2.28128e-29
chr15	6571131	6625463	54333	*	13.1749	12.812	13.4646	-0.652575	4.43582e-32	6.84641e-29
chr10	120363946	120384988	21043	*	10.8547	11.3239	10.155	1.16883	1.04891e-30	1.5237e-27
chr1	179393470	179506875	113406	*	13.8949	14.1384	13.6018	0.53656	1.51408e-29	2.07723e-26
chr13	28517711	28620750	103040	*	13.7413	14.0159	13.4018	0.614064	4.72279e-29	6.13838e-26
chr8	61952742	61976065	23324	*	10.9429	10.2934	11.3892	-1.09582	5.8207e-29	7.18711e-26
chr14	98112570	98166476	53907	*	11.8826	12.2581	11.3736	0.884457	6.52391e-29	7.47422e-26
chr18	60382303	60395251	12949	*	10.1956	9.52096	10.6534	-1.13248	6.89333e-29	7.47422e-26
chr16	77500776	77600519	99744	*	13.1715	13.4292	12.8574	0.571807	6.96121e-29	7.47422e-26
chr11	82997333	83022393	25061	*	11.8393	11.3179	12.2214	-0.903441	9.76596e-29	1.00488e-25
chr16	77364099	77438565	74467	*	12.9642	13.2497	12.6078	0.641939	1.67853e-28	1.65806e-25
chr16	35829044	35872427	43384	*	12.3073	11.8588	12.6488	-0.790026	1.91002e-28	1.81415e-25
chr2	62630742	62646195	15454	*	10.4579	9.71403	10.9462	-1.2322	3.16125e-28	2.89138e-25
chr4	45972836	46004597	31762	*	11.8213	11.3211	12.192	-0.870912	5.5777e-28	4.91933e-25
chr14	98009192	98048028	38837	*	11.4569	11.8623	10.8911	0.971194	1.92424e-27	1.63859e-24
chr2	167045589	167058348	12760	*	10.7679	10.1111	11.2176	-1.10648	2.23452e-27	1.83938e-24
chr3	27528835	27597074	68240	*	12.7366	12.4028	13.0076	-0.604812	2.41731e-27	1.92566e-24
chr7	104446653	104466118	19466	*	11.1011	10.5967	11.4741	-0.877365	2.53057e-27	1.95289e-24
chr1	52119264	52150090	30827	*	11.3912	10.8061	11.8063	-1.00018	4.37916e-27	3.27707e-24
chr2	16586031	16621014	34984	*	11.794	12.167	11.2897	0.877242	2.08943e-26	1.5176e-23
chr17	90884946	90904042	19097	*	10.1647	10.6238	9.4872	1.13664	6.65124e-26	4.69292e-23
chr1	179271878	179390856	118979	*	13.8515	14.0983	13.5536	0.544733	1.43898e-25	9.87099e-23
[truncated: 35,764 more rows]

## Sheet: H2Bub_TADA2B_KO_Gained_MOTIFs
Motif Name	Consensus	P-value	Log P-value	q-value (Benjamini)	# of Target Sequences with Motif(of 919)	% of Target Sequences with Motif	# of Background Sequences with Motif(of 33510)	% of Background Sequences with Motif
[truncated: 364 more rows]

[truncated: 4 more sheets: H2Bub_TADA2B_KO_Lost_MOTIFs, H2Bub_Diff_Peak_down_annotation, H2Bub_Diff_Peak_up_annotation, H3K9ac_ChIP_Diff_Peak_Analysis]
