# Supplementary material for: In vivo CRISPR screening identifies SAGA complex members as key regulators of hematopoiesis
Source: Nat Commun. 2026 Jan 23;17:1756. doi: 10.1038/s41467-026-68465-6 (PMC12914052; doi:10.1038/s41467-026-68465-6)
Supplement: Supplementary file 10 — Supplementary Data 8 [file 41467_2026_68465_MOESM10_ESM.xlsx]

## Sheet: DESeq2_GSK699_vs_DMSO
Gene	log2FoldChange	pvalue	padj
Ighm	1.99424	6.81728e-107	1.20284e-102
Mgam	-3.68486	3.24754e-65	2.86498e-61
Lcn2	-3.05515	2.59039e-56	1.52349e-52
Irf8	1.12322	8.4272e-40	3.71724e-36
Adgrg1	0.774523	1.16679e-38	4.11737e-35
Sema4a	-1.12255	2.05928e-37	6.05566e-34
C3	-1.52993	3.78105e-36	9.53041e-33
Asns	1.21786	5.2322e-36	1.15396e-32
Hmga2	1.28526	5.98254e-33	1.17284e-29
Tgm2	-1.10261	3.94212e-32	6.95547e-29
F2rl2	-2.40245	4.2271e-31	6.78026e-28
Igsf6	-1.22775	3.20733e-30	4.71584e-27
Mc5r	1.30351	1.06895e-29	1.45081e-26
Sdc1	1.53459	4.45321e-29	5.61232e-26
Gpr84	-2.51297	1.44639e-28	1.70134e-25
Sox4	0.703906	1.76312e-28	1.94428e-25
Gbp4	-1.6767	1.98044e-27	2.05546e-24
Mtdh	0.579755	4.16123e-27	4.07893e-24
Itgam	-1.59237	8.81561e-27	8.18645e-24
Apobec3	0.709275	1.79897e-26	1.58705e-23
Il6st	1.08668	5.5238e-26	4.64105e-23
Adgre1	-1.43933	8.14007e-26	6.52834e-23
BC018473	-2.51308	8.62894e-25	6.61952e-22
Nwd1	-0.879285	2.63487e-24	1.85958e-21
Dntt	4.16532	2.57936e-24	1.85958e-21
Gm26735	0.76539	3.75707e-24	2.54961e-21
Cd24a	0.986287	4.22757e-24	2.76264e-21
Cxcr4	0.795858	2.23381e-23	1.40762e-20
Gp9	-2.07117	5.72955e-23	3.48594e-20
Lyz2	-1.0647	9.16809e-23	5.39206e-20
Nfe2	0.708746	3.08699e-22	1.757e-19
Cntnap1	-1.25368	4.34325e-22	2.39476e-19
Cebpe	-2.18442	5.97492e-22	3.19459e-19
Psat1	0.677421	1.02832e-21	5.33639e-19
Clec5a	-1.61927	4.13226e-21	2.08313e-18
Itsn1	-0.816428	7.89446e-21	3.86916e-18
Lmo2	0.735902	1.80963e-20	8.62951e-18
Fscn1	2.49454	1.88321e-20	8.74404e-18
Kmo	1.70036	5.33112e-20	2.41185e-17
Mycl	2.54956	6.79519e-20	2.99736e-17
Muc13	0.592658	2.27958e-19	9.80996e-17
Flt3	0.833348	2.49606e-19	1.04858e-16
Hp	-1.21526	3.49937e-19	1.43588e-16
Ppfia4	2.28767	4.62652e-19	1.85523e-16
Ccnd1	1.3055	6.81646e-19	2.67266e-16
Cd33	-1.14324	1.41763e-18	5.32184e-16
H2afy	0.825022	1.41009e-18	5.32184e-16
Lmo4	0.92235	6.10775e-18	2.24511e-15
Nxpe2	-2.35747	7.43512e-18	2.67725e-15
Ddit4	0.97662	7.61468e-18	2.68707e-15
Gria3	1.24202	1.22506e-17	4.23824e-15
Mmp25	3.67516	3.93573e-17	1.33542e-14
Ifit1bl1	-1.99399	4.38881e-17	1.46106e-14
Trpm2	-1.47079	1.53379e-16	5.01153e-14
Gsn	-0.727025	2.28726e-16	7.33753e-14
Syne1	-1.11731	2.60508e-16	8.20787e-14
Podxl	0.826422	4.14777e-16	1.28392e-13
Cyp4f18	-1.93925	4.73895e-16	1.44162e-13
Prf1	-2.21855	5.79158e-16	1.73198e-13
Nrros	0.610792	5.94388e-16	1.7479e-13
Gas2l1	-1.10262	9.80038e-16	2.83472e-13
Gm26759	0.856821	1.06476e-15	3.03009e-13
Slc22a3	0.610438	1.24298e-15	3.48113e-13
Gas7	-1.24747	3.39231e-15	9.35218e-13
Irak3	-0.703649	3.98493e-15	1.07305e-12
Ccr7	1.76232	4.01389e-15	1.07305e-12
Gm47071	0.799785	4.21228e-15	1.10928e-12
Vim	0.548436	4.37583e-15	1.1354e-12
Olfm1	1.56319	4.71724e-15	1.20625e-12
Gca	-1.11621	5.90769e-15	1.48907e-12
Cd27	0.736373	8.98757e-15	2.23348e-12
Serpina3f	-0.679936	1.51981e-14	3.72438e-12
Il2ra	-1.72997	2.19181e-14	5.29758e-12
Igfbp7	-0.745326	2.51747e-14	6.00247e-12
Ncoa4	0.510981	2.71891e-14	6.39633e-12
Xdh	-1.4309	2.89054e-14	6.71062e-12
Tnfrsf11b	-2.51046	6.53797e-14	1.49813e-11
Bcl11a	0.611242	8.06956e-14	1.82538e-11
BC064078	0.758596	8.75554e-14	1.95548e-11
S100a9	-8.22256	1.20426e-13	2.65599e-11
S100a8	-8.13336	1.2975e-13	2.8263e-11
Itgae	1.37119	1.32204e-13	2.84465e-11
Clec2d	1.33804	1.37336e-13	2.91946e-11
Lrp8	0.562147	1.81358e-13	3.80938e-11
Tgfb1	0.449921	2.45101e-13	5.08771e-11
Cd93	0.584656	2.55319e-13	5.2382e-11
Hsdl2	-0.655188	3.08706e-13	6.26069e-11
Nlrx1	-1.57929	3.79443e-13	7.60783e-11
Tsc22d3	0.850967	4.1238e-13	8.17531e-11
Lgmn	1.62473	4.28268e-13	8.39595e-11
Slc6a12	-2.08359	4.86966e-13	9.4418e-11
Tie1	-0.492568	5.42332e-13	1.0401e-10
Pcsk9	0.726283	6.5736e-13	1.24715e-10
Cacnb3	2.73833	6.72064e-13	1.26148e-10
Gm17275	0.542266	1.40306e-12	2.60586e-10
Sorl1	-0.635402	1.54167e-12	2.83347e-10
Cdkn1b	0.646303	1.7326e-12	3.15155e-10
Adgrl4	0.639221	1.78316e-12	3.21042e-10
F5	-1.82882	1.80962e-12	3.22514e-10
Spp1	-0.86421	2.73878e-12	4.83231e-10
Zfp36l2	0.635814	3.10243e-12	5.41973e-10
Gbp2	-0.70858	3.48355e-12	6.02585e-10
Tgm1	-0.759966	4.14784e-12	7.10528e-10
Ripor1	0.4387	4.51808e-12	7.6651e-10
Mgat1	0.433664	5.21681e-12	8.76623e-10
Itgb2	-0.775129	5.88146e-12	9.78986e-10
Smpdl3b	-2.19218	6.54842e-12	1.07982e-09
Hacd4	-0.625993	6.6449e-12	1.08558e-09
Gda	-1.17094	7.00311e-12	1.1336e-09
Slc3a2	0.60305	7.52865e-12	1.20759e-09
Ifitm1	0.722085	7.82707e-12	1.24415e-09
Cxcl10	-1.27696	8.78201e-12	1.38348e-09
Ly86	1.56244	8.97145e-12	1.40082e-09
Fam57b	0.448312	1.13838e-11	1.7619e-09
Bank1	-2.90577	1.23359e-11	1.89264e-09
H3f3a	0.514759	1.52206e-11	2.3151e-09
Iars	0.373506	1.99226e-11	3.0044e-09
Nadk	-0.561363	2.21353e-11	3.30979e-09
Sars	0.538786	2.27023e-11	3.36604e-09
Ctsh	1.6387	2.55219e-11	3.75258e-09
Abcb9	-1.92004	2.60798e-11	3.8029e-09
Gbp10	-4.46075	2.88215e-11	4.16825e-09
Gm26527	-0.854068	2.99077e-11	4.28435e-09
Cd74	-0.614897	3.01099e-11	4.28435e-09
Fam117a	0.560996	3.11435e-11	4.36108e-09
Bin2	0.507007	3.10694e-11	4.36108e-09
Dusp6	0.816394	3.21615e-11	4.46817e-09
Plekho1	0.678034	3.33277e-11	4.59402e-09
Ly6e	0.717374	3.36259e-11	4.59919e-09
Pitpnc1	0.507202	3.50734e-11	4.76026e-09
Hmgcr	0.464073	3.64479e-11	4.87186e-09
Ehd3	-0.472607	3.62867e-11	4.87186e-09
Irf2bp2	0.619034	4.14406e-11	5.49758e-09
Cd22	1.63332	6.22182e-11	8.19237e-09
St6gal1	1.1454	7.01663e-11	9.17047e-09
Gbp3	-0.645084	7.27019e-11	9.432e-09
AC164069	-2.35086	7.61262e-11	9.80417e-09
Deptor	0.901325	7.92241e-11	1.01292e-08
Runx2	0.646367	8.5023e-11	1.07924e-08
Prss34	5.54818	8.68274e-11	1.09427e-08
Gp1ba	-1.3633	9.41446e-11	1.17808e-08
Pik3ip1	0.857015	1.05465e-10	1.31044e-08
Clic1	0.544223	1.24109e-10	1.53131e-08
Il12b	5.87391	1.4171e-10	1.73283e-08
Arsb	-0.731054	1.42406e-10	1.73283e-08
Apol7c	2.66075	1.44602e-10	1.74751e-08
Satb1	0.705087	1.48319e-10	1.78024e-08
Gapt	-1.9627	1.63643e-10	1.95088e-08
Kif21b	0.516576	1.95548e-10	2.3156e-08
Mrgpra2a	-1.35751	2.11598e-10	2.48895e-08
Micall2	-0.530607	2.19336e-10	2.54603e-08
Gimap6	0.495027	2.18875e-10	2.54603e-08
Maml3	0.818871	2.23008e-10	2.57173e-08
Rasgrp4	-0.624174	2.29489e-10	2.62929e-08
Aoah	-1.03105	2.32368e-10	2.6451e-08
Dok3	-0.759296	2.49618e-10	2.82324e-08
Il1rn	-3.07029	2.88616e-10	3.21405e-08
Cmtm7	0.604876	2.88648e-10	3.21405e-08
Ston2	-1.06414	2.89636e-10	3.21405e-08
Spib	1.66757	3.12579e-10	3.44696e-08
Ccm2l	-1.17808	3.32118e-10	3.63969e-08
Pi16	-1.05806	3.49248e-10	3.80379e-08
Tbkbp1	-0.646058	3.55501e-10	3.84814e-08
Inf2	-0.470891	3.71524e-10	3.99706e-08
Gm48342	0.680087	3.88558e-10	4.15498e-08
Pck2	0.507823	3.97508e-10	4.22508e-08
Camkk2	0.404906	4.17771e-10	4.41387e-08
Nov	-0.92739	4.31279e-10	4.52946e-08
Dgat2	-1.94867	4.46442e-10	4.63355e-08
Itgal	-0.381728	4.45731e-10	4.63355e-08
Bcor	0.467029	4.82033e-10	4.97368e-08
Ptma	0.519489	4.90469e-10	5.0313e-08
AB124611	-1.23931	5.06206e-10	5.16271e-08
Parp8	0.511698	5.09299e-10	5.16441e-08
Tifab	0.694099	5.36081e-10	5.40492e-08
Fcgr4	-2.8751	5.59993e-10	5.61393e-08
Gm12185	-0.866554	6.15248e-10	6.12809e-08
Igfbp4	0.591485	6.18227e-10	6.12809e-08
1700006J14Rik	1.37656	6.55162e-10	6.45792e-08
Ccr2	0.530123	7.00783e-10	6.86923e-08
Glul	0.397314	7.75073e-10	7.55546e-08
Prkcb	-1.115	8.0992e-10	7.85177e-08
Samsn1	0.401929	8.61942e-10	8.31043e-08
Lyl1	0.646676	9.19439e-10	8.81662e-08
Hexim1	-0.573274	9.69447e-10	9.24591e-08
H3f3b	0.319736	9.84207e-10	9.33621e-08
Elf1	0.364089	1.03813e-09	9.79508e-08
Col4a1	0.51144	1.11942e-09	1.05059e-07
Rps15a	0.50063	1.16026e-09	1.08316e-07
Gpr183	1.30272	1.21528e-09	1.12854e-07
Siglece	-2.05546	1.25335e-09	1.15781e-07
Pglyrp1	-0.883176	1.26664e-09	1.16399e-07
Lbp	-0.58105	1.3493e-09	1.22717e-07
Spns2	0.413487	1.34831e-09	1.22717e-07
Plod1	-1.15778	1.498e-09	1.35542e-07
Cdca7	0.50406	1.61601e-09	1.44005e-07
Gm9888	0.621444	1.60774e-09	1.44005e-07
Gm15657	0.526098	1.61234e-09	1.44005e-07
Serinc3	0.303356	1.66006e-09	1.47187e-07
Siglech	2.40556	1.68418e-09	1.48578e-07
Stfa1	-6.91914	1.81546e-09	1.59363e-07
Osbpl8	0.442393	1.82875e-09	1.59735e-07
Gm15701	0.916114	1.86754e-09	1.6232e-07
Tgif1	0.638383	1.87935e-09	1.62545e-07
Atp2a3	-0.40301	2.02417e-09	1.73962e-07
Ighg2b	5.59738	2.03107e-09	1.73962e-07
Eif4ebp1	0.567862	2.07032e-09	1.76467e-07
Hmgcs1	0.642151	2.09431e-09	1.77654e-07
Tmsb4x	0.512709	2.32126e-09	1.95963e-07
Cnn3	0.498208	2.46674e-09	2.07253e-07
Cenpt	-0.685288	2.56886e-09	2.1481e-07
Gm20412	-0.967687	2.63655e-09	2.1943e-07
Rpl22	0.435002	2.70379e-09	2.2397e-07
Rpl12	0.589765	2.90192e-09	2.3926e-07
Scd2	0.57597	2.99125e-09	2.45477e-07
Fgl2	-0.541638	3.02415e-09	2.4589e-07
mt-Rnr2	0.511409	3.01151e-09	2.4589e-07
Il18bp	-0.886932	3.05319e-09	2.47112e-07
Cxcl16	1.72364	3.13548e-09	2.52614e-07
Ly6d	6.60006	3.96666e-09	3.18126e-07
Gbp9	-1.04954	4.38254e-09	3.49889e-07
Tob1	0.795687	4.62285e-09	3.67413e-07
Ifit2	-0.817819	4.77659e-09	3.77929e-07
Prkcq	-0.802686	4.84958e-09	3.81991e-07
Cdk14	-1.13317	5.12326e-09	4.01755e-07
Pycr1	1.0985	5.62726e-09	4.39325e-07
Zfas1	0.675021	6.62924e-09	5.1527e-07
Galnt4	-0.797352	7.27001e-09	5.62597e-07
Gm44364	0.518211	7.33121e-09	5.64855e-07
Ikzf3	-1.77068	7.74132e-09	5.9386e-07
Pten	0.349472	8.47796e-09	6.47555e-07
Apobr	-0.541256	9.04089e-09	6.87576e-07
Mrgpra2b	-1.05418	9.24415e-09	6.97025e-07
Slc45a4	-0.465695	9.2251e-09	6.97025e-07
Zbtb18	0.477198	9.52097e-09	7.14843e-07
Ldlrad4	0.458805	9.61673e-09	7.18973e-07
Dhrs1	-0.634312	1.05095e-08	7.80962e-07
Igf2r	-1.03841	1.05344e-08	7.80962e-07
Cxcr3	-1.61415	1.09895e-08	8.11289e-07
Grb10	0.567189	1.1804e-08	8.67794e-07
Rgs2	0.482115	1.21788e-08	8.91633e-07
Ahi1	-0.917711	1.27745e-08	9.27544e-07
P2rx1	-0.653288	1.27587e-08	9.27544e-07
Egfl7	0.595431	1.29744e-08	9.35611e-07
Cttn	-0.675087	1.29917e-08	9.35611e-07
Il17re	-0.961	1.32519e-08	9.47591e-07
Gdi2	0.373022	1.32654e-08	9.47591e-07
Gm12592	0.52418	1.42568e-08	1.0143e-06
Il1rl2	-1.20155	1.4648e-08	1.03795e-06
Cltb	-0.853168	1.48953e-08	1.05125e-06
Exoc3l	-0.644242	1.57075e-08	1.10416e-06
Plxdc2	0.436113	1.59628e-08	1.11765e-06
Rps14	0.565079	1.60333e-08	1.11815e-06
Aldh3b1	-1.97627	1.61653e-08	1.12291e-06
Mef2c	0.439102	1.79527e-08	1.24218e-06
Hoxa9	0.506609	1.87422e-08	1.29174e-06
1700020L24Rik	-1.00922	1.95914e-08	1.34502e-06
Acod1	-1.42983	2.08983e-08	1.42918e-06
Gbp5	-0.479981	2.26766e-08	1.54481e-06
Eef2k	0.405992	2.30095e-08	1.56146e-06
Rpl17	0.451927	2.51374e-08	1.69933e-06
Parp10	-0.499268	2.6524e-08	1.78622e-06
Rpl35	0.449345	2.7711e-08	1.85443e-06
Atf4	0.564787	2.77471e-08	1.85443e-06
Pbxip1	-0.531233	2.8565e-08	1.90189e-06
Podnl1	-1.28393	2.87507e-08	1.90706e-06
Sash3	0.419405	3.0012e-08	1.98326e-06
Cbx2	0.631967	3.11417e-08	2.05024e-06
Slc1a4	0.998532	3.50362e-08	2.29806e-06
Rasa4	0.677955	3.54253e-08	2.30643e-06
Tbc1d4	0.528147	3.5305e-08	2.30643e-06
Thy1	-0.758399	3.60419e-08	2.33796e-06
Tfrc	0.385806	3.74222e-08	2.4186e-06
Ass1	0.536276	3.83838e-08	2.47169e-06
Tcrg-C1	-1.12797	3.92701e-08	2.51957e-06
Apol10b	-1.55437	4.02201e-08	2.57117e-06
Car1	1.86815	4.09773e-08	2.61012e-06
Aldoa	0.389535	4.12191e-08	2.61608e-06
Rack1	0.426152	4.20504e-08	2.65927e-06
mt-Rnr1	0.520803	4.2907e-08	2.70375e-06
Rtn4	0.33314	4.47003e-08	2.80673e-06
Snx5	0.390965	4.71726e-08	2.94572e-06
Serbp1	0.359098	4.72478e-08	2.94572e-06
B3gnt5	0.514457	4.83322e-08	3.00273e-06
Cd48	0.606077	5.12337e-08	3.16072e-06
Eif2s2	0.320284	5.1198e-08	3.16072e-06
Lgals1	0.573651	5.40388e-08	3.32216e-06
Gm16282	-1.03668	5.43194e-08	3.32782e-06
Dram1	-0.868037	5.51448e-08	3.36669e-06
Prune2	-1.67533	5.53959e-08	3.37037e-06
Samhd1	-0.339169	6.00732e-08	3.64237e-06
Tmsb10	0.499919	6.05547e-08	3.65899e-06
Atp2b4	0.526485	6.16714e-08	3.71375e-06
Wdr38	0.464522	6.47468e-08	3.88569e-06
Ramp1	0.653896	6.6194e-08	3.95907e-06
Kcnn4	0.559133	7.16115e-08	4.26862e-06
Rpl34	0.48121	7.63905e-08	4.53816e-06
Olfr523	2.94746	7.68975e-08	4.55295e-06
Tyk2	-0.347566	7.80238e-08	4.60419e-06
Gm29439	2.80644	7.83341e-08	4.60709e-06
C1qtnf1	-4.63754	8.20918e-08	4.81205e-06
Gas5	0.483048	8.34928e-08	4.87797e-06
Nod2	-1.04246	8.51094e-08	4.95601e-06
Coro2a	0.455324	9.05153e-08	5.24309e-06
Gm29477	0.59803	9.0931e-08	5.24309e-06
Prkch	0.3579	9.0695e-08	5.24309e-06
Angpt1	0.412456	9.41611e-08	5.41166e-06
Cyba	-0.415125	9.89891e-08	5.67066e-06
Anxa3	-0.532456	1.05605e-07	6.03007e-06
Tuba1a	0.517005	1.07726e-07	6.13137e-06
Rpl9	0.494958	1.08273e-07	6.14265e-06
Serpina3g	-0.415166	1.10195e-07	6.23164e-06
Ccnd2	0.47202	1.13523e-07	6.39935e-06
Nlrp6	-1.34244	1.16057e-07	6.52137e-06
I830127L07Rik	-1.86747	1.19222e-07	6.67794e-06
Il10ra	0.521118	1.2281e-07	6.85715e-06
Hsd11b1	-1.22708	1.24159e-07	6.88886e-06
Nars	0.32579	1.23864e-07	6.88886e-06
Rps3	0.43271	1.3075e-07	7.23183e-06
Tbc1d24	-0.582597	1.35302e-07	7.4602e-06
Rps18	0.390113	1.37269e-07	7.54511e-06
Ppm1m	-0.467443	1.44305e-07	7.90721e-06
Eef1g	0.438745	1.4491e-07	7.91576e-06
Rps16	0.505586	1.52301e-07	8.2938e-06
Slco4a1	0.614224	1.59868e-07	8.67909e-06
Clec4a2	-2.29926	1.62415e-07	8.79036e-06
Pgghg	-0.495502	1.65919e-07	8.9525e-06
Gbp7	-0.442571	1.6776e-07	9.02425e-06
Rpl26	0.437257	1.71064e-07	9.174e-06
C1rl	-1.07706	1.75897e-07	9.40462e-06
Coro7	0.349889	1.77611e-07	9.4676e-06
Ms4a2	2.52918	1.78291e-07	9.47519e-06
Rps24	0.468864	1.88941e-07	1.0011e-05
Ccng1	0.491555	2.05462e-07	1.08538e-05
Sub1	0.334458	2.08248e-07	1.09681e-05
Sqor	-0.788536	2.11924e-07	1.11258e-05
Mmp28	-0.98394	2.12502e-07	1.11258e-05
Sla	-0.399559	2.28012e-07	1.19025e-05
Dapp1	0.280519	2.39497e-07	1.24651e-05
BC035044	0.578009	2.57469e-07	1.33611e-05
Il2rg	-0.470145	2.58807e-07	1.33912e-05
Cldn15	-1.33231	2.64665e-07	1.36542e-05
Strip2	3.20692	2.79624e-07	1.43421e-05
Rpl10a	0.420819	2.78993e-07	1.43421e-05
Gbp11	-2.77713	2.84318e-07	1.45406e-05
Ttc39b	-0.714708	2.90095e-07	1.47932e-05
Gm33370	-2.93042	2.97418e-07	1.51229e-05
Fmnl1	0.288944	3.01556e-07	1.5263e-05
Ifnar2	0.488294	3.01904e-07	1.5263e-05
Slc27a4	-0.578991	3.05178e-07	1.53845e-05
Nfam1	-0.399962	3.17116e-07	1.59407e-05
Cpd	-0.477097	3.23462e-07	1.62135e-05
AC126028	0.455763	3.24919e-07	1.62404e-05		2
Hsd17b7	-0.445272	3.26165e-07	1.62566e-05
Evi2a	-0.700394	3.28899e-07	1.63467e-05
Ncf4	-0.465894	3.50781e-07	1.73854e-05
Gbp6	-1.066	3.53116e-07	1.7452e-05
Hes1	1.42191	3.57195e-07	1.76043e-05
Acsl1	-0.530034	3.58439e-07	1.76164e-05
H2afj	0.519624	3.63698e-07	1.78253e-05
Ptp4a3	0.288865	3.85647e-07	1.88486e-05
Slc22a15	-0.985115	3.99587e-07	1.9476e-05
Cnot6l	0.415365	4.06392e-07	1.96989e-05
Iigp1	-0.386629	4.05919e-07	1.96989e-05
Lifr	1.5482	4.08825e-07	1.97625e-05
Ivns1abp	0.375059	4.17273e-07	2.01158e-05
Rps25	0.445361	4.26416e-07	2.05005e-05
Dpp4	0.846428	4.27951e-07	2.05184e-05
Dclre1b	-0.475025	4.43421e-07	2.12025e-05
Slc26a11	1.25137	4.56809e-07	2.17836e-05
Apol7e	-0.796297	4.73346e-07	2.25114e-05
Cat	0.368179	4.85746e-07	2.3039e-05
Cdh1	2.05629	4.88563e-07	2.31105e-05
Lat2	0.677852	5.01173e-07	2.36436e-05
Slc35e1	-0.414929	5.11918e-07	2.40861e-05
Tcf4	0.370554	5.23395e-07	2.45606e-05
Acot1	-0.92258	5.37139e-07	2.51387e-05
Hcar2	-1.74103	5.38684e-07	2.51443e-05
Xbp1	0.385949	5.47358e-07	2.54818e-05
Hk1	-0.271736	5.65277e-07	2.62467e-05
Btnl9	-1.14424	5.69333e-07	2.63077e-05
Zmiz1os1	0.931912	5.69573e-07	2.63077e-05
Dgat1	-0.608989	5.91071e-07	2.72294e-05
Rpl35a	0.526576	6.51619e-07	2.99406e-05
Celsr1	-0.467431	6.55896e-07	3.00588e-05
Rps2	0.482193	6.66949e-07	3.04861e-05
Rps23	0.398647	7.54194e-07	3.4385e-05
Siglec5	-0.40267	7.57935e-07	3.44665e-05
Cd300lb	0.754854	7.6198e-07	3.45614e-05
Klrc1	0.995691	7.72633e-07	3.49547e-05
Clca3a1	-2.00762	7.74907e-07	3.49679e-05
Adamts15	2.84029	7.94304e-07	3.57518e-05
Gja1	1.41577	7.96972e-07	3.57806e-05
P3h2	-2.59877	8.34731e-07	3.73807e-05
Ifit1	-0.848748	8.46172e-07	3.77971e-05
Sort1	-0.591942	8.50168e-07	3.78797e-05
Rhbdd2	-0.41748	8.61406e-07	3.82838e-05
Foxo3	0.402295	8.66481e-07	3.84125e-05
Prdx6	0.352077	8.91296e-07	3.94136e-05
Mob3c	-0.85682	9.01393e-07	3.97488e-05
Mpp2	-1.50932	9.03381e-07	3.97488e-05
Cdc42bpg	-0.818553	9.18463e-07	4.03118e-05
Map4k1	-0.358051	9.27515e-07	4.06081e-05
Trem1	-1.87827	9.94966e-07	4.34534e-05
Slc12a4	-0.772359	1.00433e-06	4.37539e-05
Asb13	-0.605967	1.02569e-06	4.45747e-05
Ly75	-0.510636	1.0304e-06	4.46692e-05
Fam84b	-0.452565	1.03903e-06	4.49328e-05
Fam107b	0.346522	1.06e-06	4.57278e-05
Appl2	-0.519702	1.16315e-06	5.0055e-05
Mif4gd	-0.529161	1.172e-06	5.03134e-05
Elane	-1.05587	1.1853e-06	5.07418e-05
Phldb2	-1.20283	1.18773e-06	5.07418e-05
Cadm3	-0.813901	1.19195e-06	5.07991e-05
Plac8	0.573989	1.22529e-06	5.20941e-05
Col4a2	0.41545	1.27563e-06	5.41039e-05
Hmga1	0.401099	1.3281e-06	5.61941e-05
2810474O19Rik	0.415016	1.3628e-06	5.75244e-05
P2rx3	0.535347	1.3805e-06	5.81327e-05
Mgat4a	-0.423117	1.47388e-06	6.19171e-05
Igf1r	-0.475012	1.49014e-06	6.24516e-05
Cyb5r3	-0.395021	1.499e-06	6.26737e-05
Morf4l2	0.294737	1.52787e-06	6.37297e-05
Rnf141	0.343045	1.55565e-06	6.47354e-05
Vwf	-1.02737	1.63707e-06	6.78458e-05
Grap2	-0.685777	1.64079e-06	6.78458e-05
Aldh18a1	0.346784	1.64193e-06	6.78458e-05
Erg	0.377781	1.65443e-06	6.82026e-05
Cebpa	0.430717	1.66312e-06	6.8401e-05
Perp	0.689695	1.67791e-06	6.88491e-05
Sox6	-1.56752	1.72112e-06	7.04581e-05
Fcgr1	-2.29136	1.76765e-06	7.21952e-05
Enpp4	-0.40435	1.80408e-06	7.3513e-05
Lcp2	0.347925	1.81265e-06	7.36922e-05
Rpl5	0.360256	1.85973e-06	7.54324e-05
Pgrmc1	0.38097	1.92442e-06	7.78773e-05
Rpl11	0.383908	1.99647e-06	8.06079e-05
Ccl9	0.495816	2.05555e-06	8.2804e-05
Pglyrp2	-0.475278	2.09525e-06	8.42108e-05
Tcf3	0.286592	2.11488e-06	8.48068e-05
Bach2	0.747384	2.12712e-06	8.51043e-05
Cox4i2	-0.873588	2.19396e-06	8.75795e-05
	0.646234	2.20349e-06	8.77615e-05
Trib2	1.38096	2.22398e-06	8.83782e-05
Kit	0.286413	2.24304e-06	8.89351e-05
Tubb5	0.306061	2.24995e-06	8.90091e-05
Bscl2	-0.471452	2.28955e-06	9.03733e-05
Ccl22	0.966838	2.34705e-06	9.2436e-05
Hlf	0.544134	2.36443e-06	9.2913e-05
Ssr3	0.275451	2.42301e-06	9.50034e-05
Rps6	0.366644	2.44988e-06	9.58441e-05
Llgl1	-0.388477	2.46134e-06	9.60795e-05
Ccne1	-0.867394	2.4673e-06	9.60994e-05
Prtn3	0.492975	2.49411e-06	9.69297e-05
Trim24	0.437232	2.51162e-06	9.73958e-05
5033406O09Rik	-0.757916	2.62284e-06	0.000101485
Ppt1	-0.37522	2.6482e-06	0.000102242
Homer2	1.31006	2.68676e-06	0.000103279
Agpat3	-0.691768	2.68649e-06	0.000103279
Znrf2	0.313424	2.72597e-06	0.000104559
Parp11	-0.419771	2.7449e-06	0.000105056
Fanca	-0.466703	2.82179e-06	0.000107765
Lpcat4	-0.505745	2.84413e-06	0.00010815
Patz1	0.296612	2.84e-06	0.00010815
Pecam1	-0.36935	2.86697e-06	0.000108785
Slc2a3	0.439179	2.94658e-06	0.000111565
Gm16897	0.451997	3.06028e-06	0.000115622
Rogdi	-0.558792	3.24333e-06	0.000122276
Syt11	-0.673174	3.29016e-06	0.000123777
Peg13	0.41931	3.32838e-06	0.000124949
Rnf220	0.284382	3.47232e-06	0.000130076
Cd3g	1.22906	3.58236e-06	0.000133913
Atp1b2	1.26373	3.67477e-06	0.000137077
Atp6v0a2	-0.358204	3.69091e-06	0.000137389
Gm13881	-1.05459	3.76445e-06	0.000139832
Sh3bgrl3	0.49316	3.82479e-06	0.000141774
Ankrd28	0.331883	3.88087e-06	0.000143551
Hdac7	0.450836	3.96511e-06	0.000146361
Tapbp	-0.305377	4.00839e-06	0.000147649
S100a11	-0.389291	4.06031e-06	0.00014925
Tmem104	-0.497837	4.15444e-06	0.00015212
Bahcc1	0.375342	4.15563e-06	0.00015212
Mpp6	0.343224	4.20284e-06	0.00015353
Serpinb10	-1.35269	4.24301e-06	0.000154677
Foxred2	-0.330069	4.26457e-06	0.000155142
Cd34	0.386729	4.30143e-06	0.000156033
Dna2	-0.39865	4.30675e-06	0.000156033
Ybx3	0.46523	4.33935e-06	0.000156386
Fchsd2	0.536147	4.33053e-06	0.000156386
Smtn	-0.598807	4.34307e-06	0.000156386
Hgf	-0.700512	4.50888e-06	0.000162026
Tcf19	-0.557661	4.66541e-06	0.00016731
Gars	0.295052	4.71579e-06	0.000168774
Klhl24	0.336755	4.952e-06	0.000176869
Fbn1	-0.888415	5.09317e-06	0.000181359
Ccdc125	-0.822585	5.09828e-06	0.000181359
Cox6a2	4.04947	5.11875e-06	0.000181371
B230303A05Rik	-5.4149	5.11919e-06	0.000181371
Serp1	0.338242	5.13872e-06	0.000181699
Srgn	0.482682	5.15169e-06	0.000181793
1810026B05Rik	0.597192	5.24078e-06	0.000184567
Wdr12	0.401103	5.25397e-06	0.000184663
Rnf130	0.322727	5.35775e-06	0.000187937
Krt80	-0.96794	5.37148e-06	0.000188045
Fam20b	-0.365456	5.38239e-06	0.000188053
Psen2	-0.502898	5.42845e-06	0.000189288
Gp5	-0.978464	5.4813e-06	0.000190378
Nlrc4	-0.966098	5.47145e-06	0.000190378
Cacna1e	3.30568	5.5315e-06	0.000191744
Ap3b1	0.303849	5.56183e-06	0.000192417
St3gal1	0.370883	5.6613e-06	0.000195475
Cd82	-0.485696	5.7384e-06	0.000197751
Taf9b	-1.01283	5.93824e-06	0.000204239
Spns3	0.391718	5.99677e-06	0.00020585
Gm10138	0.44977	6.10884e-06	0.00020929
Gclm	0.50121	6.25937e-06	0.000214032
Pdcd1lg2	-0.797362	6.36077e-06	0.000217078
Rpl4	0.34136	6.3961e-06	0.000217863
Gm6548	-0.531913	6.62618e-06	0.000225265
Ube2r2	0.292848	6.72242e-06	0.000228097
Rbfox2	-0.72099	6.81874e-06	0.000230921
Nlrc5	-0.353545	6.94129e-06	0.000234496
Reps1	0.375669	6.95088e-06	0.000234496
Nsa2	0.305625	7.03474e-06	0.000236872
Ccr1	-0.807134	7.21606e-06	0.000242514
Klf6	0.531886	7.28563e-06	0.000244387
2610307P16Rik	1.08357	7.46303e-06	0.000249863
Il12a	0.695805	7.54406e-06	0.000252097
Ptger2	0.944419	7.66143e-06	0.000255536
Rpsa	0.396161	7.70295e-06	0.000256436
	0.892034	7.81099e-06	0.000259543
Rpl3	0.312849	7.92574e-06	0.00026286
Ccdc102a	-0.584056	8.33393e-06	0.00027588
Marcks	1.00707	8.36055e-06	0.000276243
Itga6	0.345947	8.38273e-06	0.000276458
Rpl27	0.395077	8.41895e-06	0.000277134
Megf9	-0.625525	8.47006e-06	0.000278137
C3ar1	-0.896858	8.48095e-06	0.000278137
Adgrl1	-0.609066	8.49693e-06	0.000278144
Rps19	0.364962	8.6283e-06	0.000281783
Cmpk2	-0.585335	8.64002e-06	0.000281783
Herc6	-0.699799	9.10886e-06	0.000296525
Pdha1	0.292271	9.24908e-06	0.000300535
Rpl6	0.323821	9.44776e-06	0.000306427
Cass4	-1.31758	9.69121e-06	0.000313746
Rps5	0.357755	9.76471e-06	0.000315547
Gm37298	3.26917	1.00986e-05	0.000325739
Tmem2	-0.582998	1.04019e-05	0.000334911
Smo	0.556784	1.0424e-05	0.000335012
4930538E20Rik	0.546064	1.05094e-05	0.000337142
Epb41l4aos	0.639546	1.0609e-05	0.00033972
Gnb5	-0.949383	1.06446e-05	0.00034024
Actg1	0.285671	1.0804e-05	0.000344711
Ddx58	-0.379052	1.09674e-05	0.000349295
Rpl32	0.405415	1.11313e-05	0.000353876
Inpp1	-0.4289	1.13907e-05	0.000361471
Cbx3	0.477416	1.15028e-05	0.000364374
Car2	0.333729	1.1558e-05	0.000365463
Slc39a4	-0.493255	1.16117e-05	0.000366507
Fam117b	0.409707	1.17955e-05	0.000370981
Ddc	-1.49161	1.17873e-05	0.000370981
Ublcp1	-0.948947	1.18366e-05	0.000371609
Il5ra	-1.51564	1.18654e-05	0.000371853
Cxcl9	-3.23973	1.19443e-05	0.000373041
Socs2	0.501715	1.19456e-05	0.000373041
L3mbtl3	0.52884	1.20477e-05	0.000375564
Gm11747	-5.61232	1.21808e-05	0.000379043
Nedd9	-0.660828	1.24023e-05	0.00038463
Pabpc1	0.275497	1.24039e-05	0.00038463
Gm33051	0.38689	1.25811e-05	0.000388759
Susd1	0.293413	1.25747e-05	0.000388759
Glipr1	0.349106	1.26526e-05	0.000390284
Slc23a2	-0.44548	1.31468e-05	0.000404821
Cct4	0.335479	1.31759e-05	0.000405009
Rps9	0.354401	1.321e-05	0.000405352
Rhag	-2.52993	1.32906e-05	0.000407117
Tmem5	0.476317	1.35044e-05	0.00041295
Sgsm3	-0.457862	1.35311e-05	0.000413051
AL592187	-0.81983	1.37033e-05	0.000417582		4
Egr3	-0.940075	1.37499e-05	0.000418282
Herc3	-0.569132	1.39296e-05	0.000423018
Kdm5b	0.345691	1.43527e-05	0.000435119
Rps4x	0.293125	1.44004e-05	0.000435816
Bcl2	0.406906	1.45684e-05	0.000440146
Asap1	-0.305242	1.48458e-05	0.000447761
2410006H16Rik	0.709876	1.516e-05	0.000456456
Ncs1	0.7537	1.52681e-05	0.000458928
Rpl22l1	0.334845	1.61733e-05	0.000484484
Art3	-1.1417	1.61696e-05	0.000484484
Rgs14	-0.582035	1.62559e-05	0.000486133
Rpl39	0.388486	1.63669e-05	0.000488626
Qk	0.30474	1.69697e-05	0.000505767
I830077J02Rik	-0.517275	1.73318e-05	0.000513997
Plag1	0.644518	1.72844e-05	0.000513997
Il12rb1	-0.430603	1.73333e-05	0.000513997
Clec4a1	-1.11122	1.7539e-05	0.000519226
Ecm1	-1.21635	1.76008e-05	0.000520181
Gm12827	0.900373	1.77074e-05	0.000522456
Upp1	-0.823567	1.8008e-05	0.00053044
Gm45515	0.439271	1.80801e-05	0.000531676
Gpx4	0.487842	1.8175e-05	0.000533577
Tle3	0.519144	1.82136e-05	0.000533822
Sirt3	0.389373	1.83539e-05	0.000537042
Tmem63a	-0.445049	1.85104e-05	0.000539832
Rpl10	0.319462	1.84913e-05	0.000539832
Sox12	0.388043	1.91351e-05	0.000557129
Slc6a13	-1.29817	1.9173e-05	0.000557312
Ccdc88b	-0.286859	1.93106e-05	0.00056039
Armc5	-0.549224	1.93729e-05	0.000561273
Fkbp4	0.361549	1.97298e-05	0.000570676
C130089K02Rik	2.73716	1.99501e-05	0.000576104
Thap6	-0.551061	2.02368e-05	0.00058343
Hint1	0.434488	2.04922e-05	0.000589828
4931406C07Rik	-0.437233	2.07048e-05	0.000594975
4930519L02Rik	0.385355	2.10436e-05	0.00060373
Smc4	0.275451	2.1345e-05	0.00061039
Swap70	0.277579	2.13172e-05	0.00061039
Il27ra	-0.484809	2.14742e-05	0.000613093
Kcnip3	-0.927264	2.15875e-05	0.000614337
Rps2-ps13	1.97803	2.15872e-05	0.000614337
Dusp3	-0.544667	2.16956e-05	0.00061642
Mrpl52	-0.581517	2.17595e-05	0.000617243
Agrn	-0.418944	2.18509e-05	0.000618839
Hnrnpc	0.244196	2.19026e-05	0.00061931
Mmrn1	-0.98166	2.23444e-05	0.000630792
Galnt3	-0.791311	2.23838e-05	0.000630894
Pam	-0.406917	2.26794e-05	0.00063766
Tnfrsf9	-0.705864	2.26961e-05	0.00063766
Adssl1	0.437603	2.31418e-05	0.000649146
Tbc1d2	-0.500248	2.31913e-05	0.00064941
Thsd4	-1.42588	2.32248e-05	0.00064941
Rgs1	0.80248	2.47893e-05	0.00069206
Mtf2	0.338074	2.48788e-05	0.00069308
Vegfa	0.546726	2.49044e-05	0.00069308
Rpl27a	0.419623	2.50951e-05	0.000695765
Mnat1	0.446255	2.51123e-05	0.000695765
Foxp4	0.379026	2.51192e-05	0.000695765
Nox1	-0.784911	2.51915e-05	0.000696674
Rab10	0.249947	2.55149e-05	0.000704513
Gm20628	2.59595	2.62605e-05	0.00072284
Dzip1	-0.790878	2.6234e-05	0.00072284
Atp11a	-0.574731	2.64689e-05	0.000727443
Rps15	0.371182	2.69516e-05	0.000739555
Scnn1a	-1.06244	2.70547e-05	0.000741231
Galnt10	-0.461376	2.71143e-05	0.000741714
Hdgf	0.280607	2.71919e-05	0.000742684
Nhsl2	-0.560501	2.73045e-05	0.000744607
Naip2	-0.367321	2.74444e-05	0.000747267
Arhgap15	0.352972	2.76663e-05	0.00075195
Snx29	0.716602	2.77016e-05	0.00075195
Ighj1	2.70613	2.79609e-05	0.000757822
Sh2d5	0.345671	2.82689e-05	0.000764684
Parvb	-1.02602	2.83008e-05	0.000764684
Gclc	0.362089	2.95651e-05	0.000797625
Tbc1d10b	0.312829	2.96345e-05	0.000798277
Gm20528	0.665468	2.97352e-05	0.000799769
0610039K10Rik	0.317548	2.98759e-05	0.000801156
Ceacam15	3.60155	2.98776e-05	0.000801156
Sh3tc1	-0.71279	2.99628e-05	0.000802222
Lonrf1	0.686633	3.03251e-05	0.000810691
Idh2	0.301254	3.04196e-05	0.000811987
Bpgm	-0.557814	3.086e-05	0.000821392
Eef1a1	0.285502	3.0865e-05	0.000821392
Trem3	-1.10238	3.1207e-05	0.000829241
Phf11c	-0.800142	3.12561e-05	0.000829298
Cd300c	1.63225	3.14072e-05	0.000832056
F2r	-0.445246	3.16164e-05	0.000836343
Npm1	0.342698	3.17632e-05	0.000838968
Fam222b	-0.494175	3.20617e-05	0.000845584
Hvcn1	-0.358328	3.25867e-05	0.000858149
Cks2	0.414275	3.26688e-05	0.000859028
Itga4	0.326347	3.41993e-05	0.0008966
Tlr13	-1.25457	3.41728e-05	0.0008966
Wdr13	-0.485611	3.45453e-05	0.000904329
Cd44	0.286135	3.48768e-05	0.000911655
Spg7	-0.354959	3.50205e-05	0.000914056
Rgs18	0.331881	3.55331e-05	0.000925624
Lif	-1.05051	3.55686e-05	0.000925624
Clip2	0.394032	3.57845e-05	0.000929871
Eif3e	0.31555	3.60693e-05	0.000935892
Atrn	-0.378002	3.63155e-05	0.000940896
Cav2	-0.617741	3.69107e-05	0.000953661
Rpl15	0.361428	3.69163e-05	0.000953661
Lzts3	-1.46457	3.72585e-05	0.000960424
Usf2	0.313123	3.72869e-05	0.000960424
Gab2	0.443152	3.782e-05	0.000971319
Rab3il1	0.621377	3.78171e-05	0.000971319
Nod1	-0.45917	3.81332e-05	0.000977938
Gm26577	0.242545	3.85086e-05	0.000986133
Tek	-1.81816	3.8602e-05	0.000987091
Ptgs1	-0.480361	3.87593e-05	0.000989681
Slfn5	-0.673995	4.08938e-05	0.00104267
D130019J16Rik	3.63302	4.13055e-05	0.00105014
H2-DMb2	-0.605564	4.12522e-05	0.00105014
As3mt	-1.04064	4.16381e-05	0.00105707
Myc	0.326144	4.23881e-05	0.00107456
Csf3r	-0.34991	4.2722e-05	0.0010811
Rps7	0.383749	4.27686e-05	0.0010811
Snhg15	0.793611	4.29217e-05	0.00108342
Rpl13	0.350523	4.31043e-05	0.00108648
Vwa7	-1.35108	4.39927e-05	0.00110728
Dnmt3b	0.401727	4.48667e-05	0.00112768
Pstpip2	-0.932606	4.49612e-05	0.00112844
Meis1	0.379592	4.6143e-05	0.00115612
Fth1	0.496037	4.61948e-05	0.00115612
Kctd17	-0.550164	4.66392e-05	0.00116558
Tmem50b	-0.395704	4.6882e-05	0.00116999
Samd11	0.376157	4.71619e-05	0.00117374
Serpina3i	-1.98564	4.71653e-05	0.00117374
Fam196b	2.7409	4.81749e-05	0.00119718
Gm47210	-0.785323	4.83851e-05	0.00120071
Fancm	-0.424801	4.86563e-05	0.00120575
Ubash3a	-0.439813	4.89569e-05	0.00121149
Hpgds	-0.803736	4.90905e-05	0.0012131
Gm15419	1.05562	4.93274e-05	0.00121706
Klf11	-0.684303	4.93889e-05	0.00121706
Mylip	0.555796	4.95621e-05	0.00121798
Gm17638	0.335985	4.95643e-05	0.00121798
Csnk1a1	0.228025	4.97855e-05	0.00122172
Rfx7	0.297628	5.04743e-05	0.0012369
Tas1r1	-0.806764	5.0575e-05	0.00123765
Camkk1	-1.18602	5.08266e-05	0.00124208
Prnp	0.449197	5.17138e-05	0.00126027
Gm15987	0.88179	5.17005e-05	0.00126027
Nos2	-0.781912	5.17871e-05	0.00126032
Lrrc41	0.303095	5.18697e-05	0.00126059
Insm1	5.12167	5.22865e-05	0.00126723
Tmem38b	-0.477465	5.22369e-05	0.00126723
Tubb6	-0.66233	5.2703e-05	0.00127557
Maf	-1.35256	5.3241e-05	0.00128683
Grk5	-0.742903	5.33413e-05	0.00128749
Med16	-0.358664	5.38769e-05	0.00129864
Plgrkt	-0.535372	5.54004e-05	0.00133354
Fcrl1	-3.24168	5.61354e-05	0.00134939
Ifrd1	0.444139	5.69088e-05	0.00136612
Gm19345	-2.45822	5.71006e-05	0.00136886
Gm17077	0.400999	5.80529e-05	0.0013898
Clec4d	-0.751617	5.82821e-05	0.00139266
Psma6	0.356668	5.83301e-05	0.00139266
Map4k2	-0.352331	5.89272e-05	0.00140502
Cdk8	0.413246	5.91686e-05	0.00140887
Helz2	-0.417149	5.96568e-05	0.00141415
Tmem80	-0.624034	5.97112e-05	0.00141415
Ogdh	-0.248332	5.95176e-05	0.00141415
Ctnnd2	1.87522	5.96185e-05	0.00141415
Arid1a	0.27454	6.00065e-05	0.00141924
Aacs	0.311454	6.06635e-05	0.00143279
Asb2	-1.87862	6.07418e-05	0.00143279
Rpl38-ps2	1.03291	6.09746e-05	0.00143636
Epb41l1	0.632598	6.1588e-05	0.00144888
Fcrls	-5.0178	6.18254e-05	0.0014506
Pgk1	0.457649	6.18058e-05	0.0014506
Hspe1	0.351829	6.21857e-05	0.00145583
Cables1	0.436404	6.22136e-05	0.00145583
Stk32c	-2.00303	6.24535e-05	0.00145951
Plscr2	-0.45866	6.27649e-05	0.00146485
Zbp1	-1.03112	6.3846e-05	0.00148811
Gfra2	1.52295	6.41444e-05	0.00149309
Zfp958	0.66389	6.46208e-05	0.0015022
Rgs9bp	-1.42031	6.49235e-05	0.00150725
Rpl23	0.314835	6.52263e-05	0.00151229
4930523C07Rik	-0.403373	6.67733e-05	0.00154613
Gadd45g	-1.16044	6.6985e-05	0.00154899
Rftn1	0.433368	6.74931e-05	0.0015587
Rpl35a-ps4	1.78053	6.78306e-05	0.00156445
Cybb	-0.410702	6.8112e-05	0.00156889
Arrdc3	0.672744	6.90084e-05	0.00158746
Mknk2	0.259747	6.91136e-05	0.00158781
Usp54	-0.451354	6.99594e-05	0.00160516
Cdv3	0.293084	7.01867e-05	0.00160828
Ptprj	-0.332844	7.0906e-05	0.00162265
Myd88	-0.352539	7.23142e-05	0.00165274
Tlcd1	0.344808	7.36198e-05	0.0016804
Gm20658	1.98446	7.50315e-05	0.00171041
Prkab1	-0.344197	7.52358e-05	0.00171064
Ramp3	3.44827	7.51612e-05	0.00171064
Mir6381	-0.551742	7.69108e-05	0.00174648
Tpt1	0.304287	7.73099e-05	0.00175328
Sec24d	0.500133	7.91289e-05	0.00179223
Naca	0.312453	7.96441e-05	0.00180159
Slpi	-0.708341	8.00069e-05	0.00180517
Atf5	0.678799	7.99351e-05	0.00180517
	3.74058	8.05284e-05	0.00181462
Def8	-0.249702	8.13286e-05	0.00183031
Mios	0.40844	8.16576e-05	0.00183154
Parp12	-0.442467	8.16131e-05	0.00183154
Esd	0.390802	8.16949e-05	0.00183154
Sp1	0.310717	8.222e-05	0.00184098
Hdac6	-0.397839	8.24064e-05	0.00184281
Gm4524	-3.759	8.27426e-05	0.00184799
Scn3a	2.27053	8.30982e-05	0.00185358
Gm44876	0.565717	8.33735e-05	0.00185611
Ulbp1	0.612232	8.34218e-05	0.00185611
Arf6	0.326006	8.44654e-05	0.00187696
Vash1	-0.478709	8.55643e-05	0.00189899
Slfn9	-0.411953	8.67352e-05	0.00192256
Scd1	0.532331	8.77387e-05	0.00194236
Cenpj	-0.453743	8.83133e-05	0.00195263
Rbpms	0.353851	9.12539e-05	0.0020126
Fam212a	0.551628	9.1247e-05	0.0020126
Pdcd4	0.324019	9.18822e-05	0.00202393
Gm44822	3.37009	9.31261e-05	0.00204877
Paip2	0.254213	9.34398e-05	0.00205312
Rpl18	0.380056	9.44812e-05	0.00207342
Rps3a1	0.301333	9.56158e-05	0.00209571
Ppip5k1	-0.57931	9.65475e-05	0.00211088
Dhdh	-0.640092	9.64794e-05	0.00211088
Csf2	-1.28202	9.85379e-05	0.00215174
Ighj4	2.12952	9.89312e-05	0.00215765
Kctd1	0.488291	0.000100929	0.0021985
Axl	-0.865592	0.000101196	0.00220161
Tmcc2	-0.575269	0.00010287	0.00223447
Zfand5	0.369423	0.00010296	0.00223447
Cables2	-0.355597	0.000103513	0.00224372
Fabp5	0.475858	0.000105909	0.00229284
Six4	2.46468	0.000107696	0.00232867
Arel1	-0.267125	0.000107934	0.00233094
Rpl37a	0.319675	0.000108257	0.00233366
Srp68	0.250106	0.000108324	0.00233366
Zmiz1	0.323462	0.000108561	0.00233591
Vash2	1.04343	0.000108758	0.0023372
1810058I24Rik	0.342801	0.000108886	0.0023372
Zwint	0.271351	0.000109887	0.00235583
Oas2	-0.500245	0.000110763	0.00237172
Gm43785	2.72157	0.000113415	0.00242557
H2-Aa	-0.431207	0.000114913	0.00245464
Atp8b5	-1.17291	0.00011513	0.00245629
H2-Ob	0.551502	0.000116301	0.00247828
Vldlr	0.537017	0.000117733	0.00250577
Uhrf2	0.338815	0.000118009	0.00250862
Cpq	-0.440645	0.000118153	0.00250866
Myh9	0.252147	0.000118612	0.00251537
Znfx1	-0.394386	0.000118787	0.00251605
Gm28914	-1.38621	0.000119823	0.00253464
Exoc3l2	-1.12612	0.000119952	0.00253464
AC124426	0.673638	0.000121177	0.00255746		1
Il18rap	-0.314998	0.000122396	0.00258012
Rnf169	0.385193	0.000123245	0.00259297
Tmem30a	-0.23869	0.0001233	0.00259297
Timp3	-0.756916	0.000123633	0.00259687
Heatr5a	0.269523	0.000125806	0.00263938
Baiap3	-0.79318	0.000126098	0.00264237
Pbx1	-0.522724	0.000128399	0.00268673
Shmt2	0.327253	0.00012852	0.00268673
Nkiras1	0.325866	0.000129484	0.00270369
A430105I19Rik	-2.90221	0.000129726	0.00270554
Ptpre	0.286682	0.000130006	0.00270817
Glud1	0.269251	0.000130858	0.00272271
Kpna4	0.309801	0.000132737	0.00275856
Msi2	0.300083	0.000133255	0.00276607
Spo11	-1.14285	0.000134782	0.00279448
F830016B08Rik	-0.493235	0.000135354	0.00280303
Slc2a6	-0.344814	0.000137311	0.00284024
Nmd3	0.457983	0.000137518	0.00284118
Gm43904	-2.45047	0.000137751	0.00284266
Epha1	0.983669	0.000137962	0.0028437
Prss57	-0.616965	0.000138136	0.00284396
Grb2	0.228281	0.000138486	0.00284783
Set	0.309419	0.000139605	0.00286158
Ighj3	2.31895	0.000139327	0.00286158
Myom1	-1.99314	0.000139641	0.00286158
Ralgps2	0.399529	0.000140972	0.00288216
Gm12866	-5.15278	0.000140907	0.00288216
Acot7	-0.327486	0.00014205	0.00288781
Adam9	-0.415099	0.000141932	0.00288781
Rpl14	0.31114	0.000141806	0.00288781
Erbin	0.283128	0.000141738	0.00288781
Stk26	0.358882	0.000142066	0.00288781
Wdr61	0.36883	0.000142475	0.00289279
Trim30b	-0.756552	0.000144255	0.00292555
1110002L01Rik	-0.455381	0.000144537	0.00292792
Casp2	0.320513	0.000145821	0.00294807
Stat2	-0.27139	0.000145866	0.00294807
AC158954	-0.637508	0.000146479	0.00295708		1
9130023H24Rik	-0.722182	0.000146713	0.0029584
Eef1b2	0.30311	0.000149582	0.00301282
Ppp2cb	0.365326	0.00015049	0.00302764
Icmt	-0.369886	0.000151103	0.00303305
Rps27a	0.334133	0.000150997	0.00303305
Slc39a10	0.469315	0.000153175	0.00306426
Ripor3	-1.62714	0.000153352	0.00306426
Tnpo2	0.287476	0.000153012	0.00306426
Bmx	-0.845589	0.000153223	0.00306426
9930014A18Rik	-0.36	0.000155029	0.00309428
Maz	0.276878	0.000156619	0.00312247
Gsap	-0.483637	0.000157044	0.00312389
9530082P21Rik	-0.445909	0.000156993	0.00312389
Trim27	0.243285	0.000157264	0.00312474
Btf3	0.329029	0.000157482	0.00312554
Fuk	-0.42672	0.000158264	0.00313754
Rhobtb3	0.506504	0.000159223	0.00315301
Arhgap15os	0.43166	0.00015976	0.0031601
Rps27l	0.431439	0.000160201	0.00316526
Mgmt	0.659604	0.000160589	0.00316939
Ppp1r13l	-0.781109	0.000161267	0.00317921
Gimap1	0.398642	0.000162203	0.0031941
Abcc3	-1.09178	0.000163341	0.00321292
	-0.323112	0.000164013	0.00322255
Rpl7	0.294973	0.000164983	0.003238
Gm14005	-1.12911	0.000165444	0.00324345
Slc35b1	-0.431321	0.00016635	0.00325757
Gm26742	0.873238	0.000167152	0.00326965
Cnbp	0.262918	0.000167529	0.00327341
Gzmb	-0.94473	0.000170588	0.00332914
Ccdc85b	0.487963	0.000170759	0.00332914
Prdx4	0.521432	0.000173063	0.00337034
Gm16758	-1.3826	0.000173529	0.00337462
Ccnd3	-0.241932	0.000173665	0.00337462
Gm17473	0.600018	0.000173858	0.00337465
Ms4a4b	-0.64115	0.000178706	0.00346492
Mfsd2b	-1.06004	0.000179257	0.00346798
AC120375	2.22112	0.00017917	0.00346798		1
Gnptg	-0.469964	0.000179895	0.00347652
Abca13	-1.61746	0.00018033	0.00348111
Olr1	-2.55803	0.000181336	0.00349671
Slc25a12	-0.349951	0.000181673	0.00349938
Ing2	0.462866	0.000181986	0.0035016
Ddx6	0.269844	0.000187436	0.00360253
AL589670	0.415307	0.000189722	0.0036425		3
Gm11521	0.513281	0.000190236	0.00364839
Casp3	0.219792	0.000190741	0.0036541
Acadvl	-0.275173	0.000191919	0.0036727
Cln6	-0.298943	0.0001924	0.00367746
Ccl5	-1.10098	0.000192794	0.00367746
Slc5a3	0.660906	0.00019266	0.00367746
Eif4b	0.204766	0.000195669	0.00372828
Errfi1	-1.04207	0.000196637	0.00374269
Gm48582	4.91856	0.000197986	0.0037643
Zmynd15	1.5299	0.000199201	0.00378332
Id1	0.493944	0.000199901	0.00379253
Aimp1	0.32448	0.000202861	0.00384455
Rpl30	0.301501	0.000204015	0.00386227
Brpf3	-0.428267	0.000209508	0.00396202
Pip4k2a	0.291766	0.000212921	0.00402225
Prkar2a	-0.35122	0.000213888	0.00403619
Gm8113	0.640045	0.00021439	0.00404135
Hpn	-0.979507	0.000215445	0.00405689
Leo1	-0.439016	0.000216062	0.00406418
Ddx27	0.283125	0.00021644	0.00406593
Tpsg1	5.65222	0.000216616	0.00406593
Bckdha	0.262566	0.000219235	0.00411072
Cenpv	0.496689	0.000221066	0.00414065
Apol9b	-0.665088	0.000221542	0.00414076
Plcb3	-0.28771	0.000221324	0.00414076
Parm1	0.768131	0.000223425	0.00417154
Snhg6	0.48221	0.000224208	0.00418173
Smpd5	-0.86679	0.000231001	0.0043039
Usp24	0.287608	0.000231489	0.0043053
Bbx	0.312449	0.000231565	0.0043053
Zyx	0.288466	0.000232747	0.00432273
Ptpru	-1.20561	0.00023343	0.00433086
Brd2	0.262086	0.000234298	0.00434239
Rap2b	0.335845	0.000236425	0.00437721
Gm24270	1.72429	0.000236934	0.00437747
Tns2	-0.992643	0.000236935	0.00437747
Fbxw17	-0.513551	0.00023741	0.00438166
Mettl7a1	0.401198	0.000250179	0.00461249
Mdfi	0.366264	0.000251562	0.00463157
Map3k15	0.381058	0.000251739	0.00463157
Fbxo30	0.440477	0.000253313	0.00465568
Anp32a	0.265168	0.000254446	0.00467164
Oas3	-0.422279	0.00025496	0.00467621
Il27	-0.917254	0.000256899	0.00470688
Gm12338	1.37657	0.000258784	0.00473651
Tmem140	-0.463521	0.00025949	0.0047445
Nob1	0.309018	0.000261276	0.00477221
Pld1	-1.0561	0.000262208	0.00478333
Pkp3	-0.459292	0.000262496	0.00478333
Fam83h	-1.80982	0.000262698	0.00478333
Capns1	0.235707	0.00026362	0.00479516
Med13l	0.371863	0.000264021	0.00479752
Eif3m	0.310713	0.000266263	0.00483327
Adss	0.342496	0.000268514	0.00486913
Gm20721	0.199031	0.000272321	0.00493309
Ube2e3	0.297032	0.000272906	0.00493863
Rasal1	0.696459	0.000274572	0.00496367
Kbtbd8	-0.916063	0.000275093	0.004968
Abca1	0.863157	0.000276364	0.00498586
Ankrd22	-2.54507	0.000277059	0.00499329
Hist1h2ak	2.65373	0.000277965	0.00500451
Ldb1	0.237312	0.000278958	0.00501727
Gm13067	2.28961	0.000279958	0.00503012
Rprd1b	-0.326211	0.000280982	0.00504339
Gmps	0.307471	0.000281654	0.0050503
Gm45223	2.32131	0.000283534	0.00507886
Paics	0.273348	0.000284566	0.00509217
Gm34086	-2.04858	0.000284997	0.00509473
Atp1b1	0.809138	0.000286731	0.00512052
Ppp1r35	0.516019	0.000287444	0.00512808
Enpp1	0.917417	0.000288062	0.0051339
Crispld2	-0.884153	0.000288789	0.00514166
Ppp1r15b	0.269884	0.00029008	0.00515425
Cdk17	0.238282	0.000290041	0.00515425
Ngly1	-0.358427	0.000290445	0.00515555
Clu	-1.96032	0.000291579	0.00517048
Chchd3	0.265758	0.000293762	0.00520396
Repin1	0.34224	0.000294062	0.00520403
Lars	0.284926	0.000296753	0.0052464
Rps12	0.365868	0.000299145	0.00528339
Sfxn2	-0.538809	0.000301924	0.00532715
Fam92a	0.472792	0.000302938	0.0053397
Spryd7	0.352175	0.000303782	0.00534923
Nrip1	0.373683	0.00030526	0.0053699
Gatsl2	-0.488252	0.000308184	0.00541593
Map4k4	0.274158	0.000311712	0.00547248
Itpkb	0.304182	0.000312641	0.0054779
Pcnx3	-0.248017	0.000312437	0.0054779
Agl	-0.362785	0.000313101	0.00548051
Rpl36a	0.361213	0.000314793	0.00550466
Rpl23a	0.31844	0.000316509	0.0055292
Zfp280c	0.448668	0.000318335	0.0055556
Gm37534	2.08132	0.000319076	0.00556302
Lrrc4	2.97028	0.000320035	0.00557424
Tmem123	0.237708	0.000323356	0.00562652
Vamp5	0.488637	0.000324343	0.00563814
Gm32401	-2.2341	0.000326936	0.00567762
Angel1	-0.730748	0.000328624	0.00570132
Angptl2	0.769289	0.000331868	0.00574806
Slc7a5	0.373806	0.00033197	0.00574806
Rps11	0.324103	0.000332559	0.00575261
Mib1	0.309428	0.00033381	0.0057686
Prrt4	-2.29084	0.000339839	0.00586704
Bri3	0.488823	0.00034205	0.00589944
Tmem106a	-0.857833	0.000342925	0.00590299
Apol9a	-0.941755	0.000342768	0.00590299
Stat5a	0.236946	0.000344259	0.00592018
Ttc3	0.270012	0.000346057	0.0059453
Pdcd7	0.421663	0.000351122	0.00602646
Zfp982	0.808402	0.000351583	0.00602851
Ifi204	-0.67854	0.000353568	0.00605666
Rps20	0.287979	0.00035552	0.00608419
Fgd4	-0.687085	0.000357548	0.00611296
E030018B13Rik	4.80501	0.000358146	0.00611316
Rplp1	0.410991	0.000358253	0.00611316
Parp3	-0.37456	0.000359434	0.00612739
Ubxn2b	-0.550702	0.000361126	0.00615029
Yars	0.302064	0.000362176	0.00616224
Hif3a	0.89479	0.000364771	0.0062004
Mfsd7a	-1.36048	0.000365793	0.00621179
Acadl	0.249613	0.000368446	0.00625082
Neurl3	-0.361369	0.000373793	0.00633034
Gm14304	-4.69475	0.00037385	0.00633034
Mpzl1	-0.383277	0.000376355	0.00634283
Itih5	-0.313053	0.000376447	0.00634283
Ifih1	-0.351243	0.000375911	0.00634283
Pde5a	-0.846987	0.000376517	0.00634283
Tomm20	0.291404	0.000377399	0.00634283
Nek8	-0.6646	0.000376341	0.00634283
Tmem110	-0.403425	0.000377464	0.00634283
Cox7a2l	0.271385	0.00037702	0.00634283
Nudt7	0.440197	0.000382321	0.00641833
Kif24	0.308087	0.000388403	0.00651424
Faah	-0.458194	0.000389363	0.0065216
Il4ra	0.293557	0.000389951	0.0065216
Lpar6	0.434845	0.000389616	0.0065216
Elk4	0.360117	0.000390341	0.00652195
Ctsg	0.294523	0.000391231	0.00653064
Cyp11a1	2.3942	0.000392598	0.00654726
Gucy1a1	-0.483756	0.000394817	0.00657805
Gm24157	0.271317	0.000395454	0.00658245
Rfc2	0.219877	0.000396911	0.00660048
Zdhhc21	-0.284747	0.000400935	0.00666111
Rpl9-ps6	1.47794	0.000406756	0.00675146
Fastk	-0.352072	0.0004078	0.00675624
Rpl18a	0.295623	0.00040781	0.00675624
Batf3	-1.49577	0.000410137	0.00678842
Tkt	0.258353	0.000410531	0.00678858
Epha2	1.94843	0.000419592	0.0069319
Phlda2	1.59529	0.00042101	0.00694883
Ldlrad3	-0.39053	0.000421509	0.00695056
Gpt2	0.537706	0.000421968	0.00695164
Gm42928	0.604467	0.000424658	0.00698942
Asb1	-0.505977	0.000429893	0.00706241
Ccdc92	-1.11982	0.000429541	0.00706241
Cars	0.391508	0.000431398	0.00708055
Gm34866	-2.75434	0.000432304	0.00708883
Ift80	-0.365727	0.000435241	0.00712374
Tbc1d1	-0.283368	0.000435204	0.00712374
Pih1d2	-1.50396	0.000435999	0.00712954
Sphk1	2.42421	0.000438115	0.00715751
4930404A12Rik	-0.442703	0.000439842	0.00717243
Rpl8	0.332965	0.0004397	0.00717243
Xcl1	-0.618228	0.000443152	0.00721973
Angptl4	-0.516859	0.000443605	0.00722045
Gm15884	0.291418	0.000444271	0.00722462
Trim12c	-0.328298	0.00044545	0.00723713
Trp53inp2	-1.19835	0.000448715	0.00727988
Gm44699	3.70663	0.000449304	0.00727988
Slc38a2	0.270254	0.000449319	0.00727988
Pltp	-0.62883	0.000450516	0.00729258
Rps8	0.280228	0.000451857	0.00730758
Gjb3	1.0453	0.000455056	0.00735257
Gm45552	0.356935	0.000456871	0.00737515
Mfsd12	0.289239	0.000459025	0.00739365
Mbtd1	0.277699	0.000459275	0.00739365
Stat5b	0.223815	0.000458586	0.00739365
Id2	0.5768	0.00046169	0.00742576
Bhlhe40	0.466179	0.000465228	0.00747585
Rab3d	-0.306314	0.000465799	0.00747822
Il22	-4.90964	0.000468566	0.0075158
Setd1b	0.339681	0.000470711	0.00754334
Mcl1	0.220641	0.000472299	0.00755507
Amigo3	-1.01211	0.000472056	0.00755507
Abhd5	-0.545214	0.000473561	0.00756839
B230217C12Rik	-0.997752	0.000474054	0.00756942
Mad2l1	0.307247	0.0004799	0.0076526
A930007I19Rik	-0.636823	0.000480131	0.0076526
Gm5960	-0.960832	0.000481134	0.00766167
Thbs1	-1.17896	0.000482448	0.00767567
Asf1a	0.3637	0.000483854	0.0076911
F2rl1	-2.23624	0.00048697	0.00773365
Zfp706	0.254858	0.000489333	0.00776421
Rsad2	-0.534049	0.000490273	0.00777213
Pon2	-0.340831	0.000491517	0.00778486
Gm15441	1.06472	0.00049202	0.00778583
Tnfrsf18	-0.520434	0.000493728	0.00779887
Epb41l3	0.41098	0.000493495	0.00779887
Sapcd2	0.574148	0.000495258	0.00781603
Ttc7	0.268986	0.000496557	0.00782954
Bag2	0.36865	0.000498111	0.00784189
Hdac9	0.639416	0.00049823	0.00784189
Trim30d	-0.486384	0.000500324	0.00786784
Oasl1	-0.629834	0.00050138	0.00787743
Cdt1	0.237707	0.00050386	0.00790231
Zfp518a	-0.394276	0.000503536	0.00790231
Dennd1c	-0.536652	0.000507242	0.00794829
Clstn3	-0.82552	0.000507911	0.00795172
A430110C17Rik	2.86719	0.000509836	0.00797478
Gm26917	1.69261	0.000511889	0.0079998
Timp2	-0.794182	0.000513849	0.00802332
Rpl23a-ps3	1.07805	0.000517149	0.0080677
Pbx3	-0.61232	0.00052006	0.00810595
Gm37169	-1.36447	0.000521195	0.00811648
Nectin1	1.0263	0.000522258	0.00812586
Stx11	-0.68116	0.000526041	0.0081775
Bzw2	0.339091	0.000527605	0.00819459
Kif3b	-0.381454	0.000528211	0.0081968
Ndrg3	-0.23892	0.000534034	0.00827723
Ppfia1	-0.264342	0.000534333	0.00827723
Cep162	-0.370039	0.000536948	0.00831045
Bbc3	1.10661	0.0005382	0.00832252
Tnp2	-4.54335	0.000542101	0.0083755
Gnas	0.182357	0.000545165	0.00841548
Aplnr	-3.0344	0.000548752	0.00846345
Lpar5	-0.703886	0.000549347	0.00846523
Gm47603	3.49383	0.000552771	0.00851055
Vasn	0.841007	0.000559271	0.00860312
Rpl31	0.301519	0.000563328	0.00865797
mt-Nd4	-0.263377	0.000566419	0.0086979
Dtl	0.222486	0.000567771	0.00870352
Macrod1	0.395116	0.000567599	0.00870352
Nin	-0.325531	0.000568994	0.00871469
Gpaa1	-0.268105	0.000569654	0.00871546
Trim26	-0.386885	0.000570032	0.00871546
Adgrf1	-3.78222	0.000576078	0.00880028
	0.321049	0.000580746	0.00886391
Slc41a3	-0.691505	0.000585484	0.0089285
Khdrbs1	0.241576	0.000592604	0.00902928
Ikbke	-0.449244	0.000596487	0.00907701
Cerkl	0.326972	0.000596766	0.00907701
Mt1	0.411566	0.000598075	0.00908908
Tada2b	-0.460833	0.000600311	0.00911523
Akirin2	0.274678	0.000601022	0.00911547
Slc35e3	-0.506422	0.000601361	0.00911547
Jrk	-0.828039	0.000605736	0.00917391
Mdm1	-0.441845	0.000609344	0.00922063
Gm26810	0.523154	0.000609998	0.00922262
Tnfsf14	-0.38441	0.000613171	0.00926267
Tdrd7	-0.30356	0.000617513	0.00932027
Ints12	0.389106	0.000620509	0.0093575
Arhgap39	0.332297	0.000621152	0.00935919
Btk	0.23956	0.00062258	0.0093727
Fads2	0.241362	0.000625329	0.00940605
Evi5	-0.443966	0.000627773	0.00943478
Pdlim5	-0.40111	0.000629569	0.00945372
1600014C10Rik	-0.327974	0.000630238	0.00945572
Vapa	0.232741	0.000642144	0.00962615
Adi1	0.343771	0.000644489	0.0096531
Sgsm1	1.92671	0.000645946	0.00965558
Cep83	0.324272	0.000646296	0.00965558
Mpeg1	0.347763	0.000646137	0.00965558
Gm2000	0.8576	0.000648366	0.00967832
Ak2	0.288535	0.000651257	0.00970506
Bmt2	0.32821	0.000651034	0.00970506
Abcb1a	-1.40473	0.000656053	0.00976225
Poglut1	-0.292445	0.000656202	0.00976225
Clec2g	1.19332	0.000660224	0.00981382
Kat2b	-0.360416	0.000661849	0.00982968
Kbtbd11	0.376089	0.000664042	0.00985396
Klhl5	0.224506	0.000667735	0.00990044
Zfp422	0.240076	0.000670627	0.00993497
Rab9	0.372884	0.000672163	0.00994936
Gm45222	2.30974	0.000672797	0.0099504
Zfhx3	0.475648	0.000674109	0.00996146
3000002C10Rik	-1.06862	0.000675953	0.00998002
Ptk7	0.289844	0.000676496	0.00998002
Sgms2	-2.66206	0.000679083	0.0100056
Gtse1	0.354724	0.000679363	0.0100056
Scml4	-0.656253	0.000680168	0.0100091
Emp1	0.476708	0.00068298	0.0100421
Trim41	-0.290319	0.000684504	0.0100561
9230105E05Rik	3.69166	0.000686888	0.0100827
Tmem191c	-0.410385	0.000691993	0.0101492
Lsp1	0.216714	0.000694111	0.0101718
Gm10252	0.677042	0.000698388	0.010226
Tbc1d2b	-0.284756	0.00069928	0.0102306
Kcnh7	-1.02428	0.0007003	0.0102367
Slc37a1	-0.346947	0.000700854	0.0102367
Glrx	-0.344535	0.000701905	0.0102435
F630028O10Rik	-0.863651	0.000705034	0.0102807
Ighj2	2.33453	0.000709176	0.0103325
Mex3b	0.506454	0.000714569	0.0104025
Cd226	-0.867721	0.000717592	0.0104293
G6pdx	-0.27322	0.000717528	0.0104293
Ripor2	0.230672	0.000721396	0.010476
Gadd45b	0.673949	0.000723555	0.0104987
Glrx3	0.321546	0.000724875	0.0105092
A730085K08Rik	-0.905759	0.000733023	0.0106099
Mfng	0.279116	0.000732901	0.0106099
Gpx1	0.297014	0.000734976	0.0106294
Fbxo2	-1.90906	0.000738366	0.010661
Zfp398	0.350879	0.000737908	0.010661
Smg9	0.291053	0.000741315	0.0106948
Tmx4	-0.270203	0.000746146	0.0107557
Rps21	0.332542	0.000747996	0.0107736
2010111I01Rik	0.386842	0.000751568	0.0108162
Oraov1	0.397342	0.000756439	0.0108774
Nop56	0.258309	0.000760032	0.0109202
Arl4c	0.62887	0.000762302	0.010935
Kcna3	0.440501	0.000762018	0.010935
Gm43421	2.66974	0.000764746	0.0109612
Gpr18	-0.571417	0.000775421	0.0111051
Gm31683	1.42715	0.000778197	0.0111359
Igbp1	0.332457	0.000781149	0.011169
Ing1	0.300949	0.000782645	0.0111814
Gm28809	-0.917673	0.000785256	0.0112096
Pip4k2b	0.20748	0.000786023	0.0112115
Gm19412	-0.310262	0.000790227	0.0112623
Plin2	-0.403879	0.000792042	0.01127
Nubp1	-0.257414	0.000791972	0.01127
Apoe	-0.656501	0.00079429	0.0112929
Rras	-0.357454	0.000796365	0.0113133
Cracr2b	-1.3254	0.000806078	0.011442
Stard9	-0.388164	0.000810312	0.0114929
Dock4	0.873471	0.000814294	0.0115324
Ifit3b	-1.34769	0.000814405	0.0115324
Cd52	0.427463	0.000815195	0.0115343
Lta	-0.846255	0.000824385	0.011655
Igha	2.38057	0.000825776	0.0116653
Rpl36	0.378037	0.000827583	0.0116815
Dnajc2	0.292618	0.000833685	0.0117582
Slc38a5	4.67936	0.000835893	0.01178
AC154828	2.56272	0.000838575	0.0118083		1
Pi4ka	-0.239954	0.000840627	0.0118278
Tlr6	-0.717856	0.000843775	0.0118626
Tk2	-0.461281	0.000845611	0.011879
Gm44454	2.43233	0.000850131	0.0119329
Kctd10	-0.304013	0.000851286	0.0119397
Polg	-0.275589	0.000853507	0.0119504
Lrrc36	-2.10784	0.000853646	0.0119504
Bloc1s2	0.373458	0.000854085	0.0119504
Dusp10	-0.825133	0.000859828	0.0120172
Man2a1	-0.312128	0.000860223	0.0120172
Acly	0.274361	0.000868006	0.0121164
Mlec	0.22513	0.000876413	0.0122241
Dscaml1	4.6103	0.000877495	0.0122295
Eif2a	0.227142	0.000879719	0.0122508
Slc35a5	-0.482837	0.000881797	0.01227
Gm11505	0.351006	0.000883671	0.0122864
S100a10	0.369811	0.000890476	0.0123713
Frat2	0.398068	0.000903518	0.0125426
Icam1	-0.413101	0.000904233	0.0125427
A130071D04Rik	2.28973	0.000905935	0.0125564
Ttbk1	-1.83116	0.000911708	0.0126265
Pdk4	-4.36482	0.000913282	0.0126384
Zswim8	-0.282892	0.000920585	0.0127295
Rap1gap2	-0.759865	0.000927182	0.0128107
Uxt	0.574072	0.000933631	0.0128897
Fzd7	0.466908	0.00093918	0.0129561
Gm16731	0.309773	0.000944828	0.0130239
Aldh2	0.226894	0.000947925	0.0130563
Gm9828	0.355121	0.000951989	0.0131021
Gm36933	3.4698	0.000954497	0.0131264
Zfp397	0.300235	0.000955794	0.013134
Carhsp1	-0.529909	0.000957705	0.01315
Lrrc56	-0.991602	0.000959896	0.0131698
Mapkapk3	0.225449	0.000962558	0.0131858
Cisd3	-0.584388	0.000961822	0.0131858
Dhx58	-0.391346	0.000965405	0.0132146
Socs1	-0.585729	0.00097958	0.0133982
Ahdc1	0.318469	0.000983507	0.0134415
Rcbtb2	-0.309273	0.000990165	0.013522
Hes6	0.320963	0.000992235	0.0135393
Gm44668	4.11278	0.000994292	0.0135393
Mtus1	-0.522654	0.000994183	0.0135393
Zfp672	-0.463893	0.000994497	0.0135393
Fam171a2	0.548393	0.000998329	0.013581
Snap47	-0.541065	0.0010039	0.0136462
Kdsr	0.311501	0.00101342	0.013765
Eml3	-0.22769	0.00102082	0.0138549
Gm44686	1.11907	0.00102233	0.0138648
Scand1	0.435144	0.00102589	0.0139023
Trim44	-0.215306	0.00103113	0.0139603
Ank	-0.264193	0.00103176	0.0139603
Kdm6a	0.305718	0.00103269	0.0139623
Gm37342	3.03429	0.00103959	0.0140448
Mreg	2.45447	0.00106057	0.0143082
Abcg3	-1.44924	0.00106071	0.0143082
Eif3d	0.273437	0.00106184	0.0143126
Atp13a3	0.287993	0.00106271	0.0143133
Gabarapl1	0.244806	0.00106357	0.014314
Rasgrp2	0.312134	0.00106896	0.0143755
Terf1	0.340408	0.00107029	0.0143825
Ksr2	-1.97879	0.00107519	0.0144374
Gm38292	2.63032	0.00107934	0.014482
Ap5b1	-0.489624	0.00108028	0.0144836
Gm20456	4.309	0.00108275	0.0145058
Gm47992	-4.59102	0.0010836	0.0145061
Gmppb	-0.430348	0.00108808	0.014555
Gss	0.482889	0.0010903	0.0145737
Sfxn3	0.378446	0.0010979	0.0146641
AC099934	0.420638	0.00110355	0.0147285		1
Fads1	0.290591	0.00110735	0.0147681
Cpa3	1.05321	0.00111825	0.0148982
Dag1	-0.258863	0.0011188	0.0148982
Ccp110	-0.524113	0.00112023	0.0149059
Slc16a1	0.301884	0.00112503	0.0149586
2700097O09Rik	-0.559979	0.0011383	0.0151236
Gm8995	0.233725	0.00114063	0.0151432
Rpl36a-ps2	0.862824	0.00114767	0.0152251
D630008O14Rik	0.468171	0.00114981	0.0152421
Gpi1	0.188026	0.00115083	0.0152442
Ccr10	-1.58231	0.00115805	0.0153283
Saa3	-1.94803	0.00115951	0.0153362
Gm22009	3.23118	0.0011637	0.01538
Stt3b	0.181943	0.00116694	0.0154113
Kras	0.288396	0.00117871	0.0155551
Gm44250	-0.556776	0.00118865	0.0156695
Xpot	0.251408	0.00118916	0.0156695
Dhx58os	-0.507653	0.00119637	0.0157528
Gm28417	0.352068	0.00120364	0.0158282
Crat	-0.465071	0.00120415	0.0158282
Gm32036	3.2189	0.0012055	0.0158282
Josd1	0.256208	0.00120568	0.0158282
Zfp217	0.266135	0.0012221	0.0160317
Apcdd1	1.6808	0.00122328	0.0160353
Gramd1a	0.366591	0.00122774	0.0160819
Strbp	0.300322	0.00123906	0.0162061
Il6ra	0.413051	0.00123878	0.0162061
Ptgir	-0.423227	0.00124428	0.0162623
Pag1	0.252552	0.00124547	0.0162657
Pim1	0.436136	0.00124869	0.0162957
Ftl1	0.669778	0.0012532	0.0163426
Asah2	-0.339485	0.00125561	0.0163619
Slc34a3	-4.48596	0.00126533	0.0164764
Memo1	0.261565	0.00126651	0.0164795
Syngr2	0.245635	0.00126871	0.0164838
Fas	-0.9308	0.0012687	0.0164838
Nfatc3	0.233357	0.00127283	0.0165252
Galns	-0.388151	0.00128253	0.0166389
BC037039	-1.04142	0.00128538	0.0166636
Slc25a20	-0.386247	0.00129192	0.0167362
Wsb2	-0.322032	0.00129514	0.0167568
Mettl9	0.283511	0.00129542	0.0167568
Src	-0.68035	0.0012964	0.0167572
Cux1	0.210163	0.00130379	0.0168404
Kalrn	-0.431897	0.00130866	0.016891
Spta1	-0.811688	0.00131092	0.0169078
0610012G03Rik	0.513761	0.00131264	0.0169176
Adgrg3	0.289884	0.00131526	0.016939
Pdcl	0.284824	0.00132508	0.0170473
Gm37500	0.808013	0.00132753	0.0170473
Ubr7	0.258869	0.00132686	0.0170473
Hist1h4i	0.512211	0.00132726	0.0170473
Cldn13	4.44266	0.00132899	0.0170536
Plppr2	-1.27123	0.00133568	0.017127
Tmem144	1.54061	0.00134783	0.0172577
Sec61b	0.442543	0.00134778	0.0172577
Il7r	1.02301	0.00135109	0.0172868
Gm10644	-0.781694	0.00135423	0.0173145
Krr1	0.24118	0.00135706	0.0173382
Ampd3	-0.695723	0.00136082	0.0173736
Psap	0.220864	0.00138048	0.0176118
Gm47087	2.59301	0.00138513	0.0176584
D5Ertd579e	-0.308682	0.00138635	0.0176588
Map2k1	-0.225086	0.00138716	0.0176588
Net1	0.313593	0.00138884	0.0176674
Ceacam1	-0.856826	0.00140032	0.0177878
Gm36756	2.42037	0.00140016	0.0177878
Rnf123	-0.253238	0.0014089	0.017884
H6pd	-0.2117	0.00141549	0.0179547
Irf4	1.36372	0.00142144	0.0180172
Kdm1a	0.207171	0.00142673	0.0180649
Mpp7	0.416857	0.00142725	0.0180649
Slc1a5	0.255719	0.0014297	0.0180699
Ercc6l2	-0.322705	0.00142911	0.0180699
AU020206	0.269015	0.00143445	0.0181169
Stt3a	0.212842	0.00143754	0.0181431
Robo3	-0.886363	0.00144623	0.0182396
Arpc2	0.158259	0.00145347	0.0183179
Trappc6a	0.353628	0.00145556	0.0183184
Gm44662	0.424984	0.00145558	0.0183184
Klri2	0.610132	0.00145799	0.0183355
Gm44397	-0.783907	0.00146003	0.0183481
Chdh	-1.08579	0.00146441	0.01839
Gm37082	2.10311	0.00147263	0.0184801
Dmwd	0.433319	0.00147669	0.0185047
	-0.628381	0.00147614	0.0185047
Etohd2	-0.297064	0.00148354	0.0185774
Rpl17-ps5	1.19171	0.00148682	0.0186053
Gm43495	-3.23024	0.00149079	0.0186418
Gm37844	0.582837	0.00149525	0.0186711
Tespa1	0.307564	0.00149428	0.0186711
Vbp1	0.325675	0.00150105	0.0187303
Gm23297	3.41678	0.0015035	0.0187476
Pilrb2	-2.69451	0.00150827	0.0187937
Hmgb1	0.303936	0.00152474	0.0189855
Aldh3a1	-1.08209	0.00153362	0.0190692
Flnb	-0.285759	0.00153356	0.0190692
Dnase2a	0.322887	0.00153505	0.0190735
Herpud1	0.383287	0.00154167	0.0191423
Styk1	2.05795	0.00155242	0.0192622
Adgrg6	2.30694	0.00155362	0.0192636
Tpp1	-0.230724	0.00156532	0.019395
Mapk13	-0.876745	0.00156874	0.0194238
Gm22343	5.27564	0.00157539	0.0194924
Cd7	0.921626	0.00157817	0.0195132
A930005H10Rik	-0.897914	0.00158351	0.0195575
Trmt12	-0.64394	0.00158398	0.0195575
Xkrx	-1.97253	0.00159547	0.0196857
Plscr4	-0.483626	0.0015969	0.0196896
Coq10b	-0.778297	0.00160434	0.0197674
Commd3	0.242483	0.00161082	0.0198335
Camk2d	-0.342972	0.00162587	0.0200047
Ubxn7	0.28465	0.00162856	0.0200239
Ift27	-0.506652	0.0016321	0.0200535
Gm26765	0.227685	0.0016335	0.0200566
Zc3hav1l	0.432222	0.00164163	0.0201426
mt-Co1	0.184083	0.00164855	0.0202134
Tal1	0.248912	0.00165248	0.0202475
4930506C21Rik	0.411858	0.00165443	0.0202574
Etv4	1.13907	0.00165656	0.0202693
Pak6	-0.733498	0.00167778	0.0205074
Pde7a	0.250788	0.00168063	0.0205074
Ptgr1	-0.46957	0.00168067	0.0205074
Gm45205	0.427018	0.00167962	0.0205074
Tjp2	-0.303934	0.00168447	0.0205395
Lpxn	-0.464734	0.0016868	0.0205538
Ifi203-ps	-0.649271	0.00169998	0.0206858
Ap3m2	-0.466505	0.00169927	0.0206858
4930562F07Rik	-0.551385	0.00170481	0.0207156
Hspa14	-0.276482	0.001707	0.0207156
Lmnb2	-0.254584	0.00170473	0.0207156
Slc25a1	0.296028	0.00170713	0.0207156
Tapbpl	-0.35289	0.00171476	0.020794
Vcan	-1.65987	0.00172188	0.020866
Prkca	-0.494333	0.00174135	0.0210875
Lrrc57	-0.506445	0.00175245	0.0212073
Wdr3	0.245997	0.00175747	0.0212535
Unc119b	-0.26322	0.0017603	0.0212585
Prps2	0.373206	0.00175952	0.0212585
Gnai3	0.225389	0.00176518	0.0213029
Ap1ar	-0.285399	0.00177326	0.0213712
Mthfr	-0.263069	0.00177299	0.0213712
Hnrnpk	0.160214	0.00177923	0.0214284
Nfyc	-0.327614	0.00178576	0.0214771
Fry	-0.303387	0.00178668	0.0214771
Bst2	0.439651	0.00178692	0.0214771
Gm37949	5.38312	0.00179085	0.0215097
Tmed5	0.218176	0.00179432	0.0215221
Gnai2	0.230014	0.00179354	0.0215221
Gm26669	0.655499	0.00179896	0.0215631
Cdca7l	0.277523	0.00181014	0.0216823
Plcb1	-1.09344	0.00182393	0.021827
Rhoj	-1.24753	0.00182469	0.021827
Trim30a	-0.313364	0.00182679	0.0218311
Cd83	0.875297	0.00182751	0.0218311
Insig1	0.269223	0.00183174	0.021852
Rpl7a-ps5	1.65868	0.00183109	0.021852
Zfp521	0.552769	0.00183786	0.0219103
Ankrd13a	0.176488	0.00184045	0.0219263
Fam129b	0.305097	0.00184383	0.0219518
Tmem206	0.374465	0.00184828	0.02199
Tpst1	-0.434174	0.00185608	0.0220679
Hsp90ab1	0.248385	0.00186254	0.0221297
Nudt22	-0.651936	0.00186754	0.0221742
Sdcbp	0.24495	0.00187079	0.0221979
Calca	2.96565	0.00187952	0.0222715
Ddhd2	-0.323144	0.00187891	0.0222715
Mlx	-0.338609	0.00188273	0.0222946
Slfn2	0.530044	0.00188456	0.0223013
Pycard	0.300076	0.00189562	0.0224171
Tbc1d8b	-0.390543	0.00189872	0.0224387
Gm16755	0.398971	0.0019024	0.0224671
B4galnt4	-0.418801	0.00190607	0.0224954
Vamp8	0.346915	0.00191297	0.0225468
Zfp276	-0.411473	0.00191266	0.0225468
Gm12481	1.13104	0.00192192	0.0226371
Atp8b4	-0.259485	0.00192581	0.0226678
Trat1	0.774354	0.00193405	0.0227496
Acbd4	-0.614591	0.00194391	0.0228504
Btbd3	0.399437	0.00194733	0.0228753
CT010453	5.39391	0.0019566	0.0229688		1
Plppr3	0.225817	0.00196012	0.0229797
Mtss1	0.415657	0.00195892	0.0229797
Gm12737	3.36976	0.00196626	0.0230363
Soat2	-0.678348	0.00197653	0.0231413
D430020J02Rik	-0.532986	0.00199106	0.0232959
Ppp1r10	-0.304894	0.00199588	0.0233368
Pros1	-0.773708	0.00199841	0.0233509
Cttnbp2nl	1.14932	0.00200041	0.0233588
Fhdc1	-1.27581	0.00200384	0.0233727
Hdac3	-0.293764	0.00200425	0.0233727
Sqle	0.25041	0.00201115	0.0234378
Unk	0.236597	0.00201571	0.0234557
AC162302	1.94216	0.00201668	0.0234557		2
Rgl2	-0.332377	0.00201523	0.0234557
Grsf1	0.227733	0.00201928	0.0234705
Spns1	-0.312445	0.00202324	0.023501
Scarf1	-0.27427	0.00203473	0.023619
Sqstm1	0.351359	0.00204997	0.0237802
Kmt2c	0.261416	0.00205629	0.0238379
Gm26790	0.451401	0.00205905	0.0238541
Hscb	0.314595	0.00206078	0.023855
Bckdk	-0.362191	0.00206288	0.023855
Ccdc157	-0.572151	0.00206318	0.023855
Ipcef1	-0.375647	0.00206844	0.0238866
Csnk1d	0.198309	0.00206862	0.0238866
Zfp523	-0.291737	0.00207014	0.0238885
Tor1aip1	-0.246629	0.00209113	0.024115
Gm47665	2.75778	0.00210252	0.0242305
Gm16234	0.401416	0.00211484	0.0243566
mt-Nd5	-0.176734	0.00211747	0.0243709
Draxin	-2.77814	0.00212049	0.0243881
Senp6	0.230868	0.00212173	0.0243881
Tiam1	-0.26758	0.00212661	0.0244283
Mpo	0.320553	0.00215789	0.0247715
Sympk	0.179496	0.00216899	0.0248828
Ndel1	0.319267	0.00217116	0.0248914
Ddx3x	0.212977	0.00217716	0.0249441
Tsc22d1	0.208387	0.00219182	0.0250957
Fam60a	0.351467	0.00220394	0.0252182
Dhx34	-0.299397	0.00220767	0.0252444
Clta	0.275608	0.00221022	0.0252572
Ncapd3	-0.215873	0.00221414	0.0252857
Ttpal	-0.331006	0.00221793	0.0252962
Cdc45	-0.255913	0.00221719	0.0252962
Pex5	0.303637	0.00222186	0.0253247
Gm13431	-3.39134	0.00222732	0.0253705
Setd7	0.203083	0.0022379	0.0254745
Rasal3	-0.258514	0.00224135	0.0254973
Hdac11	0.641482	0.00224359	0.0255064
Eya1	-0.447956	0.00224762	0.0255357
Taf2	-0.237211	0.00225388	0.0255903
Cxcr2	-0.43108	0.00225625	0.0256008
Abcb10	-0.238768	0.00226556	0.0256734
BC106179	1.33021	0.00226427	0.0256734
Gm9794	0.611491	0.00226907	0.0256968
Chml	0.463464	0.00227071	0.0256987
Emc1	-0.329735	0.002274	0.0257031
Plod3	-0.261525	0.00227274	0.0257031
A130050O07Rik	2.97347	0.00228527	0.0258139
Pkn3	-0.409069	0.00229164	0.0258688
Rn7sk	2.29547	0.00229357	0.0258688
Hsf2	0.489105	0.00229486	0.0258688
Rpl37	0.28818	0.002296	0.0258688
Kcng1	2.31856	0.00230545	0.0259587
Rmnd5b	-0.33463	0.00231373	0.0260354
Slc6a4	1.19086	0.00235121	0.0264403
Pak4	-0.340905	0.00235621	0.0264795
Reck	-0.514763	0.00236309	0.02654
Gnb4	0.41122	0.00236837	0.0265793
Flt3l	-0.82873	0.0023696	0.0265793
Gm15756	0.81507	0.00237129	0.0265813
Gm29585	0.248053	0.00237386	0.0265933
Rsph3a	-0.426683	0.00237766	0.0266189
Spry1	-0.756151	0.00238308	0.0266627
3110062M04Rik	-0.340985	0.00238894	0.0267113
Lrrc8b	-0.319803	0.00239293	0.026722
Natd1	-0.485322	0.00239255	0.026722
Ctnnbip1	-0.481042	0.00239811	0.026763
Gm12843	0.653751	0.00241568	0.026942
Dnaaf5	-0.345164	0.00242142	0.026989
Gngt2	-0.537118	0.00242855	0.0270513
Abcc4	-0.268021	0.00243015	0.027052
Emb	-0.172895	0.00243464	0.027085
Gm16252	1.40503	0.00243643	0.0270856
Gm44313	0.657487	0.00243776	0.0270856
Rreb1	0.248179	0.00245471	0.0272567
Uty	0.288096	0.00247498	0.0274645
Brk1	0.236419	0.00247865	0.027488
Syne3	0.294638	0.00248986	0.0275949
Gm13185	1.98934	0.00252184	0.0279162
Gpld1	-0.355471	0.00252201	0.0279162
Fancg	-0.351935	0.00252407	0.0279215
Lfng	0.303358	0.00252572	0.0279222
Gm45353	-1.54334	0.00252848	0.0279352
5430416N02Rik	0.569388	0.00253613	0.0280022
1810014B01Rik	0.215112	0.00254443	0.0280763
Stard4	0.25933	0.0025545	0.0281697
Cd99l2	-0.321568	0.00255939	0.0282061
Zfp948	-0.851023	0.00256644	0.0282661
Rps16-ps2	1.08657	0.00257218	0.0282768
Aph1b	-0.619502	0.0025714	0.0282768
Acaca	0.351523	0.00257222	0.0282768
Ehmt1	0.253549	0.00257389	0.0282775
Mex3c	0.306808	0.00259164	0.0284548
Kremen1	-0.3653	0.00259377	0.0284605
Tmem67	-0.480928	0.00260692	0.028587
Rpl19-ps11	0.797394	0.00262998	0.028822
Arhgap4	-0.223621	0.00263616	0.0288718
Gtf3c5	-0.259372	0.00264639	0.0289658
Tnnt1	-1.49145	0.0026504	0.0289917
Brd3os	-1.88971	0.00266108	0.0290725
Hs3st1	2.64727	0.00266086	0.0290725
4930539E08Rik	-0.539898	0.00266706	0.0291198
Zfp251	-0.342818	0.00267044	0.0291387
Sox13	0.375723	0.00268409	0.0292695
B430306N03Rik	-2.14491	0.0026875	0.0292886
Ppp1r16a	-0.365978	0.00268959	0.0292933
Nmnat3	0.389277	0.00269162	0.0292973
Smpd1	-0.372826	0.00270955	0.0294743
Chchd1	0.317077	0.00271207	0.0294835
Akr1c13	0.367239	0.00271651	0.0295136
Rps13-ps2	0.973562	0.00272075	0.0295414
Gtf2i	0.199348	0.00272603	0.0295806
Tmem150c	2.19165	0.00273987	0.0297126
Dyrk3	0.354409	0.00275388	0.0298362
Foxp1	0.253791	0.00275804	0.0298362
Spcs3	0.187968	0.0027552	0.0298362
Cuedc1	-0.588722	0.00275711	0.0298362
Cpt1a	-0.276928	0.0027607	0.0298466
Git2	0.230874	0.00276764	0.0298851
Nrxn1	0.73925	0.00276753	0.0298851
Tctn1	-0.223432	0.00277389	0.0299343
Srrd	-0.376643	0.00277842	0.0299465
Gm35189	-1.6111	0.00277698	0.0299465
Mgst2	-0.561343	0.00278188	0.0299514
Ust	-1.31794	0.00278227	0.0299514
Atp5c1	0.243376	0.00279271	0.0300455
Stat3	-0.209863	0.00282429	0.0303482
Smad7	0.495089	0.00282354	0.0303482
Gaa	-0.260618	0.00283572	0.0304525
Hist2h3b	2.39072	0.00283977	0.0304775
Ubxn11	0.319869	0.00284299	0.0304934
Gm43621	-0.500106	0.00285303	0.0305826
Tspan33	-0.829966	0.00286095	0.0306366
Abcc10	-0.519701	0.00286155	0.0306366
4930404N11Rik	0.290368	0.00286467	0.0306515
Appl1	0.239662	0.00286917	0.030681
Blcap	0.30552	0.00287286	0.0306895
Hcls1	-0.259563	0.00287345	0.0306895
Gm20743	-0.486763	0.0028768	0.0307021
AI314180	0.207184	0.00287811	0.0307021
Gm13856	-0.498829	0.0028895	0.0307864
Gm12346	-1.05754	0.00288817	0.0307864
Oser1	0.313701	0.00290046	0.0308846
Hic1	-4.13019	0.00290909	0.0309578
Gm14303	1.30239	0.00292858	0.0311464
Rchy1	-0.279141	0.00294766	0.0312927
Gm45555	2.65025	0.00294707	0.0312927
Trpt1	-0.583111	0.00294621	0.0312927
Insrr	-1.51122	0.00296733	0.0314637
Irgm1	0.284818	0.00296696	0.0314637
Hmgb3	0.344237	0.00298091	0.0315887
Dap	0.239444	0.00300474	0.0318217
AI661453	-0.365756	0.00300651	0.0318217
4933407K13Rik	0.956437	0.00302518	0.0320002
Slc29a3	0.287436	0.003033	0.0320637
Arhgef11	-0.361613	0.00304331	0.0320957
Mt2	0.558897	0.0030414	0.0320957
Tcn2	-0.346522	0.00304241	0.0320957
Arap3	-0.27749	0.00304194	0.0320957
Col7a1	-4.26951	0.00305059	0.0321533
Creld2	-0.333375	0.00305455	0.0321758
Tada3	-0.341838	0.00306268	0.0322422
Arl4a	0.370628	0.00307032	0.0323034
S100a1	-0.426879	0.00308117	0.032383
Tomm5	0.406597	0.00308156	0.032383
Gm20089	3.32243	0.00309221	0.0324369
Ostc	0.294412	0.00309178	0.0324369
Mpc1	0.363249	0.00309214	0.0324369
Zfp608	0.278296	0.00310442	0.0325457
1110008P14Rik	-0.334617	0.00311104	0.0325957
Tor2a	-0.281394	0.00312105	0.0326424
Ncoa7	-0.25218	0.0031191	0.0326424
Abcc2	-1.18024	0.00312086	0.0326424
Cx3cr1	-0.304893	0.00312791	0.0326948
Hdhd5	-0.316714	0.00313162	0.0327143
Man2c1	-0.251278	0.00313414	0.0327212
C5ar1	-2.89873	0.00314467	0.0328117
Mfn2	-0.222215	0.00314669	0.0328133
Smarcc2	-0.188465	0.00315724	0.0328871
Zfp874b	0.420302	0.00315749	0.0328871
5830428M24Rik	-1.0612	0.00315961	0.0328897
Gm7580	3.69584	0.0031671	0.0329483
Sh3bgrl	0.210276	0.00317355	0.032996
5430420F09Rik	3.1728	0.00318247	0.0330692
Abcd2	-0.468477	0.00319124	0.0331408
Zfp512b	-0.338585	0.00319456	0.0331558
Metap1d	-0.470478	0.00320601	0.033255
Rinl	-0.272693	0.00322901	0.0334543
Nsg2	1.11233	0.00322828	0.0334543
Kif26b	2.70771	0.00326297	0.0337662
Gm26542	-0.479798	0.00326482	0.0337662
Gm17035	0.298796	0.00326486	0.0337662
Rab27b	-0.47511	0.00327545	0.0338559
Trak2	-0.259796	0.00328851	0.033971
Pou2f1	0.311451	0.00329391	0.033987
Snx11	-0.401254	0.00329244	0.033987
Txnip	0.981835	0.00331524	0.0341786
A930024E05Rik	-0.791008	0.00331636	0.0341786
Gm37975	4.11032	0.00332974	0.0342966
B4galnt1	0.207226	0.00333463	0.0343269
Gm37566	3.60226	0.00335121	0.0344573
Btd	-0.348799	0.00335043	0.0344573
Plvap	-1.1543	0.00335954	0.0345229
Ggn	-0.804796	0.00339002	0.0348158
Glt1d1	-2.42978	0.00339336	0.0348298
Actr3b	-0.740252	0.00340035	0.0348813
Oas1g	-0.448435	0.00341605	0.035022
Fam234b	-0.305075	0.00342494	0.035052
Ttll1	-0.399223	0.00342344	0.035052
Cc2d2b	-1.249	0.00342294	0.035052
Tomm70a	0.203092	0.00343229	0.0351069
Sipa1	-0.253314	0.00344724	0.0352393
Nme4	0.44602	0.00346168	0.0353463
Gtpbp2	-0.348815	0.00346171	0.0353463
Hipk3	-0.217733	0.00346521	0.0353616
H2afz	0.314399	0.0034917	0.0355725
Wwp2	0.229807	0.00348985	0.0355725
Ube2g1	0.254717	0.00349193	0.0355725
Ugt1a7c	0.449259	0.00353056	0.0359452
Tubb2b	1.13714	0.00353848	0.0360052
Gm7536	0.515485	0.00355383	0.0361197
Gm44223	-2.8991	0.0035523	0.0361197
Apba1	1.48146	0.00356096	0.0361714
Slc11a1	-1.74062	0.00356788	0.0361792
Brsk1	-0.616467	0.00356417	0.0361792
Nubp2	0.253319	0.00356621	0.0361792
Cep83os	-0.379292	0.00357256	0.0362058
Nrk	1.07421	0.00358827	0.0363441
Emp3	0.331079	0.0036174	0.0366182
Ak3	0.20744	0.00362654	0.0366896
Nfia	0.923372	0.00363399	0.0367228
Hdgfl2	-0.233575	0.00363331	0.0367228
Gm6611	3.18354	0.0036365	0.0367272
Tns3	0.279984	0.00363986	0.0367401
Rxrb	0.2649	0.00364477	0.0367687
Trafd1	-0.268707	0.00365065	0.0368069
Ndufa3	-0.383823	0.00365684	0.0368483
Slc19a1	0.333793	0.00366062	0.0368653
Slamf8	-1.92819	0.00368343	0.0370739
Dock11	0.25968	0.00369622	0.0371814
Txn1	0.244482	0.00370996	0.0372983
Rcl1	0.255833	0.00372749	0.0374533
Gm37204	2.55928	0.00373279	0.0374851
Ctnnd1	-0.5107	0.00373871	0.0375232
Fbxo4	-0.680855	0.00374763	0.0375914
Jchain	2.89514	0.003752	0.0375924
Usp3	0.284836	0.00375198	0.0375924
Ube2l6	-0.335733	0.00375666	0.0376178
Armc10	0.299239	0.00377216	0.0377516
Tyrobp	0.403076	0.00379605	0.0379375
Slc41a2	-0.988652	0.00379719	0.0379375
Vit	-1.21985	0.00379462	0.0379375
Mgea5	0.233584	0.00380111	0.0379551
Ppm1a	0.221302	0.00380631	0.0379856
Mthfd1l	0.306073	0.00381764	0.0380771
St8sia1	0.44639	0.00382846	0.0381635
Eprs	0.196355	0.00383067	0.0381639
Trpc6	-1.21952	0.00383961	0.0382099
Myg1	-0.329062	0.00383943	0.0382099
Terf2	0.247683	0.00384684	0.0382513
Acvr2b	0.687572	0.00385028	0.0382513
Itga3	-1.31055	0.00384862	0.0382513
Kif2a	0.229086	0.00385253	0.0382522
Pi4k2b	0.263719	0.0038658	0.0383485
A430078G23Rik	0.486822	0.00386658	0.0383485
H2-Eb1	-0.342977	0.00389653	0.0386097
Slc15a3	-0.62855	0.0038973	0.0386097
1700001L05Rik	-0.59982	0.00390008	0.0386156
Med12l	-0.422931	0.00390822	0.0386745
Gm43275	3.029	0.00391801	0.0387496
Adgrg5	-0.633596	0.00392965	0.038843
Lgals9	0.282703	0.00393512	0.0388752
Treml1	-1.16111	0.00394015	0.0389031
Myo16	-2.19828	0.0039432	0.0389115
Wfdc17	0.479037	0.00394692	0.0389265
Zfp384	-0.262362	0.00394931	0.0389283
P2ry13	-1.12471	0.00395575	0.03897
Uvrag	0.238784	0.00395964	0.0389865
Gm45774	0.651714	0.00396204	0.0389885
Fam214b	-0.646543	0.00396494	0.0389952
1190002N15Rik	0.333969	0.00400237	0.0393414
Rtcb	0.178043	0.00400906	0.0393852
Mn1	0.576985	0.0040161	0.0394223
Rfng	-0.443005	0.00401757	0.0394223
Parvg	0.23987	0.00401954	0.0394223
Obsl1	1.12971	0.00402537	0.0394576
Gm48706	3.42843	0.00405961	0.0397711
Lrrfip1	0.188805	0.00406216	0.039774
Gm9844	0.767289	0.00407164	0.0398447
	-0.686042	0.00407774	0.0398823
Vps4b	0.200711	0.00408562	0.0399372
Ktn1	0.260866	0.00408874	0.0399456
BC065397	-1.31962	0.00410174	0.0400504
Icam2	-0.317024	0.0041106	0.0401147
Ube2d3	0.149753	0.00414438	0.0404221
Cct7	0.192798	0.00415287	0.0404825
Rrs1	0.300936	0.00415604	0.040491
Ece1	-0.303948	0.00417272	0.0406087
G630030J09Rik	0.406595	0.00417213	0.0406087
Cela1	-0.609252	0.00418051	0.040662
Muc6	-1.12923	0.00418397	0.0406732
Jarid2	0.276046	0.00420289	0.0408346
Rab38	0.209712	0.00420739	0.0408353
Vps54	-0.24035	0.00420758	0.0408353
Gm7331	1.02787	0.00421649	0.0408993
Gm37691	-0.683641	0.00422628	0.0409717
Gm43162	1.91568	0.00424302	0.0411114
Rpl28-ps1	0.707983	0.00427333	0.0413823
5730460C07Rik	-2.09784	0.00430125	0.0416179
Noc2l	0.172216	0.00430238	0.0416179
Vps8	-0.286852	0.00433227	0.0418842
Ttc16	-0.426521	0.0043463	0.0419683
F2rl3	-0.4031	0.00434478	0.0419683
Hspa9	0.240145	0.00434811	0.0419683
Pdzk1ip1	-0.712495	0.00435994	0.0419906
Gm21839	-0.542094	0.00435696	0.0419906
Adgre5	-0.594633	0.00435498	0.0419906
Ebi3	-0.271824	0.00435897	0.0419906
Itgb3	-0.692087	0.0043903	0.0422369
Nt5c	-0.306972	0.00438882	0.0422369
Gm47009	-0.595701	0.00440048	0.0423118
Tspan13	0.197245	0.00440395	0.0423221
Abca8b	1.68521	0.00440697	0.0423276
Hspa2	-0.62488	0.00440933	0.0423276
Wsb1	0.263854	0.00443771	0.0425769
Muc1	-1.33677	0.00444888	0.0426377
Lmo1	1.08697	0.00444875	0.0426377
Slc9a7	0.405765	0.00445551	0.0426781
Hist1h3c	1.59411	0.00446024	0.0427002
Btg1	0.35877	0.00446667	0.0427385
Slc26a6	-1.13934	0.00448808	0.0429201
Dusp4	0.95281	0.00449391	0.0429526
Top2b	0.172383	0.00452608	0.0432367
Myo1f	-0.191432	0.00452904	0.0432416
Plekha6	-0.556318	0.0045413	0.0433192
Soga1	-0.274897	0.004547	0.0433192
Igsf10	-0.820224	0.00454553	0.0433192
Tacc2	0.954466	0.00454496	0.0433192
Dnajb5	-0.607876	0.00455202	0.0433437
Polr3k	0.265246	0.00455969	0.0433933
Cdnf	-1.67013	0.00457222	0.0434423
Adcy9	-0.393203	0.00456893	0.0434423
Gm23935	1.82587	0.00457024	0.0434423
6430548M08Rik	-1.10385	0.00457935	0.0434866
S100a6	0.346228	0.00459347	0.0435737
Entpd1	-0.34734	0.00459332	0.0435737
Dnajb2	-0.470736	0.00459963	0.0436088
Gba2	-0.313026	0.0046096	0.0436365
Fkrp	-0.3087	0.00460997	0.0436365
1810055G02Rik	-0.594799	0.00460845	0.0436365
Fam199x	0.368945	0.00462019	0.0437097
Cst3	0.280763	0.00462877	0.043739
Adat3	-1.91682	0.00463072	0.043739
	0.247375	0.0046277	0.043739
Ccdc80	-1.72525	0.00464636	0.0438632
Fam192a	0.241598	0.00466174	0.0439849
4933412E12Rik	-0.391618	0.00466648	0.0440061
Plekha8	-0.622359	0.00467563	0.0440667
Ppp2r5b	-0.902178	0.00467791	0.0440667
Abca2	0.198419	0.00469895	0.0442413
Gm10353	-0.260555	0.00470702	0.0442937
Gm43052	2.15681	0.0047124	0.0443206
Il1rl1	0.865953	0.00473102	0.0443775
Pnrc1	0.231523	0.0047295	0.0443775
Myct1	0.317863	0.00472129	0.0443775
Atp23	0.40198	0.00472811	0.0443775
Lbh	0.249816	0.00472747	0.0443775
Cggbp1	0.218732	0.00473367	0.0443788
Plp2	0.208114	0.00473745	0.0443906
Rps27rt	0.828865	0.00475288	0.0445115
Myl4	-0.554064	0.0047605	0.0445593
9330162G02Rik	0.44008	0.00477649	0.0446853
Gm37407	3.26401	0.00478522	0.0447325
Acvr1b	0.22226	0.00478661	0.0447325
Sbk1	-0.484657	0.00483526	0.0451394
Tubg1	-0.330917	0.00483455	0.0451394
Mcf2l	-0.880536	0.00485398	0.0452901
Enpp2	-1.89508	0.00486448	0.0453641
Ino80c	-0.31253	0.00489442	0.0456192
CT025679	-0.722753	0.00490618	0.0457047		1
Stk16	-0.27058	0.00494141	0.0459351
Gm37589	2.51281	0.00494259	0.0459351
Utp11	0.315731	0.00493959	0.0459351
Nfix	-0.20523	0.00494393	0.0459351
Gm46411	3.53179	0.00493374	0.0459351
Psme2	-0.278876	0.00494837	0.0459521
Acsl3	0.23225	0.00495212	0.0459627
Metap1	0.21717	0.00496532	0.046061
Diexf	0.33571	0.00497054	0.0460852
Gm15978	0.424228	0.00499158	0.0462561
Il11ra1	-0.277817	0.00499751	0.0462867
Rhoh	0.250408	0.00500539	0.0463353
Gm10443	0.817351	0.00502337	0.0464774
Steap3	0.304011	0.0050292	0.0465069
Atat1	-0.577222	0.00503349	0.0465222
Gm37940	2.69741	0.00504203	0.046528
Nudc-ps1	-2.02643	0.00503739	0.046528
Cdyl2	0.624286	0.00504184	0.046528
Polr3g	0.403814	0.00504723	0.0465517
Mxd4	0.321035	0.00505175	0.0465691
9330179D12Rik	1.7015	0.00505616	0.0465853
Hoxb5	0.952458	0.0050866	0.0468413
Sap30	0.395747	0.00508991	0.0468474
Cd37	-0.260583	0.00509265	0.0468481
Cpeb4	-0.46015	0.00510276	0.0469167
Kat7	0.21678	0.0051068	0.0469294
Rora	-0.454355	0.00512796	0.0470748
Mat2b	0.228658	0.00512566	0.0470748
Brd1	0.18072	0.00516776	0.0474154
Zfp874a	0.434425	0.00518829	0.0475791
Fcnb	-2.55028	0.00519246	0.0475926
Ccdc186	-0.42315	0.00520182	0.0476537
Clec2i	0.732361	0.00520518	0.0476597
Ptpn18	0.315591	0.00521214	0.0476739
Gm38104	3.04698	0.00520988	0.0476739
Gm16008	-0.539713	0.00521784	0.0477013
Sod1	0.249663	0.00522882	0.0477769
Tnrc18	0.229941	0.0052425	0.0478772
Synpo2	1.58839	0.00529115	0.0482965
Tmem55b	0.263236	0.00529649	0.0483202
Nedd4	0.213783	0.00530296	0.0483542
Gm5561	1.05399	0.00531635	0.0484513
Snf8	-0.283772	0.00532109	0.0484695
Acy1	-0.381896	0.00532658	0.0484944
Polm	-0.800356	0.00533821	0.0485752
Sp3	0.192897	0.00535242	0.0486543
Hsd17b11	-0.245576	0.00535056	0.0486543
Zfp507	0.264811	0.00536141	0.0487025
Tle2	-0.709894	0.00536324	0.0487025
Phlda3	0.485205	0.00536928	0.0487072
Tarm1	1.79222	0.00536901	0.0487072
Pias3	-0.378477	0.00539444	0.0488662
Ctr9	0.241721	0.00538998	0.0488662
Cenpw	0.458613	0.00539511	0.0488662
Gm45477	2.3719	0.00542325	0.0490959
Paqr7	-0.295484	0.00543062	0.0491374
Kmt2e	0.249106	0.00544846	0.0492693
Mical2	-0.739877	0.00545079	0.0492693
Cdk6	0.214582	0.00545406	0.0492737
Gm43788	3.07404	0.00546302	0.0492789
Tnfrsf23	-0.675487	0.00546223	0.0492789
Edc3	0.193498	0.00545995	0.0492789
Cdk5r1	-1.04862	0.00548692	0.0494692
Bmp8a	-2.36322	0.00550001	0.0495113
Trim16	0.343754	0.00549943	0.0495113
Syngap1	-0.52258	0.0054977	0.0495113
	1.73102	0.00550467	0.049528
Gm31718	-1.29848	0.00551461	0.0495669
Cyp4f16	-0.330983	0.00551394	0.0495669
Pan3	0.295641	0.0055218	0.0495952
Xlr4b	-0.839377	0.00552338	0.0495952
Utp14b	0.592812	0.00553022	0.0496061
Gcnt7	3.16367	0.00553009	0.0496061
B230208H11Rik	-1.59032	0.00553348	0.0496101
Gm37422	-0.285126	0.0055459	0.0496885
Tbc1d7	-0.46261	0.00554786	0.0496885
Sel1l3	1.31787	0.00556004	0.0497219
Zcchc6	-0.226831	0.00555598	0.0497219
Ric1	0.247932	0.00555757	0.0497219
Gm16548	-0.674198	0.00556661	0.049753
1700101I11Rik	0.296869	0.00556915	0.049753
Gm16364	2.5857	0.00558438	0.0498638
Mcpt8	-0.285174	0.00559123	0.0498997
Aff3	0.264017	0.00559775	0.0499286
Slc25a22	-0.341794	0.00560012	0.0499286
Pvt1	0.632272	0.00562913	0.0501618
Tmem184c	-0.396158	0.00563292	0.0501703
Pex19	-0.249154	0.00563813	0.0501913
St8sia4	0.205535	0.00564436	0.0502214
Ciz1	-0.271454	0.0056598	0.0502412
Arhgef1	-0.208652	0.00566082	0.0502412
Slfn5os	-0.593351	0.00565839	0.0502412
Gm5953	2.95017	0.00565122	0.0502412
Gm11280	2.57889	0.00565464	0.0502412
Retsat	0.292058	0.00567297	0.0503237
Psrc1	0.664006	0.0056958	0.0505009
Gm20511	0.32299	0.0057028	0.0505375
Znrf1	0.244918	0.00570911	0.050568
Gm43198	-0.469143	0.00571687	0.0506113
1810020O05Rik	-1.77544	0.00572734	0.0506786
Gm20559	-0.38548	0.00573026	0.050679
Ankrd24	-0.535778	0.0057332	0.0506797
Hist1h2an	2.37276	0.00574374	0.0507474
Cdkn2b	-1.03143	0.00574942	0.0507721
Vwa1	-2.23362	0.00576084	0.0507967
[truncated: 18,417 more rows]

## Sheet: tada2bKOvsRosa26 (1)
Gene	log2FoldChange	pvalue	padj
Thbs1	4.51482	0	0
Hmga2	-2.53201	5.06e-179	4.9e-175
Syne1	1.93346	2.35e-137	1.52e-133
Gsn	1.42274	3.58e-134	1.74e-130
Ighm	-2.03618	2.02e-104	7.83e-101
H2afy	-0.915162	1.11e-98	3.59e-95
Itgb2	1.3497	4.12e-88	1.14e-84
Zbp1	1.7714	4.28e-80	1.04e-76
Adgre1	2.20303	1.02e-73	2.2e-70
Tgm2	1.43144	1.21e-73	2.35e-70
Trpm2	2.38594	5.37e-70	9.46e-67
Adgrg1	-1.07302	5.29e-65	8.56e-62
Prune2	2.47281	4.19e-61	6.26e-58
Apol9b	1.98033	5.55e-60	7.69e-57
Bcl11a	-0.873194	5.37e-59	6.94e-56
Ptma	-0.673977	2.2e-58	2.67e-55
Socs3	-1.1478	4.16e-58	4.74e-55
Gm47071	-0.832644	1.24e-57	1.34e-54
Dusp2	-1.08524	2.73e-57	2.79e-54
Muc6	3.99379	3.54e-57	3.43e-54
P2rx1	1.53846	3.88e-57	3.58e-54
Apobec3	-0.939864	1.19e-55	1.05e-52
Gp9	2.56928	1.79e-55	1.51e-52
AB124611	2.08421	8.65e-55	6.99e-52
Plek	1.01215	2.08e-53	1.61e-50
Pim1	-0.971684	1.94e-51	1.45e-48
Slco4a1	-0.906905	1.53e-49	1.1e-46
Tdrd7	1.05891	5.55e-49	3.85e-46
Serpinb10	2.36852	6.34e-49	4.24e-46
Apoe	1.47887	1.73e-48	1.12e-45
Cd33	1.28602	2.53e-47	1.54e-44
Itgb7	0.946395	2.5e-47	1.54e-44
Gm20412	1.59416	4.19e-47	2.47e-44
Atp2a3	0.821446	8.97e-46	5.12e-43
Pf4	2.47593	1.03e-45	5.69e-43
Gm29233	3.24198	1.58e-45	8.51e-43
Cyba	0.919265	2.84e-45	1.49e-42
Camk1	1.24177	1.41e-44	7.19e-42
Prkch	-0.858197	4.11e-43	2.05e-40
Cd27	-1.34636	1.11e-42	5.38e-40
Ifit2	1.65863	1.53e-42	7.23e-40
Cmpk2	1.22795	1.22e-41	5.65e-39
Mgam	1.79687	3.52e-41	1.59e-38
Igfbp7	1.32179	3.63e-41	1.6e-38
Fscn1	-2.2867	6.63e-41	2.86e-38
Dntt	-3.59663	1.54e-40	6.49e-38
Parvb	2.53974	1.36e-39	5.62e-37
Igfbp4	-0.683411	2.76e-39	1.11e-36
Pstpip2	1.74797	1e-38	3.97e-36
Muc13	-0.946031	1.3e-38	5.05e-36
Flt3	-1.08791	1.47e-38	5.58e-36
Dok3	1.0181	2.38e-38	8.86e-36
Cebpe	1.79725	2.53e-38	9.26e-36
Mc5r	-1.07348	3e-38	1.08e-35
Hpse	1.03868	3.33e-38	1.17e-35
Gm40645	1.05533	8.44e-38	2.92e-35
Lmo2	-0.92847	1.09e-37	3.71e-35
Exoc3l2	2.20497	7.07e-37	2.37e-34
Phf11c	2.05166	8.08e-37	2.66e-34
Dnmt3b	-0.836958	1.25e-36	4.02e-34
Kit	-0.502138	1.26e-36	4.02e-34
Cyp4f18	2.25401	1.49e-36	4.66e-34
Ifi204	1.71305	2.04e-36	6.27e-34
Pglyrp1	1.69281	5.99e-36	1.82e-33
Nfe2	-0.612773	3.13e-35	9.35e-33
Itgam	1.41634	3.41e-35	1e-32
Gm26885	-0.856537	3.56e-35	1.03e-32
Zfp36l2	-1.05398	4.85e-35	1.38e-32
Myom1	2.5861	6.59e-35	1.85e-32
Fgr	1.96875	1.49e-34	4.12e-32
Rasgrp4	0.890266	1.74e-34	4.75e-32
Satb1	-1.38707	3.04e-34	8.19e-32
Mdfi	-0.999236	9.07e-34	2.41e-31
Nwd1	1.17731	9.21e-34	2.41e-31
Rsad2	1.43061	1e-33	2.6e-31
Lyl1	-0.823289	1.43e-33	3.64e-31
Oas3	1.06638	3.4e-33	8.56e-31
F5	1.76247	4.34e-33	1.08e-30
Tnfsf8	1.73909	4.81e-33	1.18e-30
Sdc1	-1.49554	1.29e-32	3.12e-30
Gucy1b1	2.0597	1.95e-32	4.68e-30
Tesc	1.89153	5.66e-32	1.34e-29
I830077J02Rik	1.0846	6.12e-32	1.43e-29
Pecam1	0.633859	1.92e-31	4.44e-29
Prkcq	1.50943	1.96e-31	4.47e-29
Ceacam1	2.30553	2.2e-31	4.97e-29
Tcf7	-1.39775	2.41e-31	5.38e-29
Atp2b4	-0.77797	2.77e-31	6.1e-29
Rap1gap2	2.0565	3.56e-31	7.77e-29
Grb10	-1.38077	6.55e-31	1.41e-28
Isg20	0.970186	6.82e-31	1.45e-28
Ppbp	2.56569	1.31e-30	2.76e-28
Apol9a	1.82162	2.44e-30	5.08e-28
Ly6e	-0.572116	3.4e-30	7.01e-28
Capn5	0.877543	7.58e-30	1.55e-27
1700006J14Rik	-2.13033	9.45e-30	1.91e-27
Cxcl10	1.47445	2.14e-29	4.28e-27
Gm16282	1.84822	2.34e-29	4.64e-27
F2rl2	2.56295	2.87e-29	5.63e-27
Nlrx1	2.07032	3.54e-29	6.87e-27
Itih5	0.941859	1.16e-28	2.23e-26
Mx1	1.66212	1.35e-28	2.56e-26
Znfx1	0.909132	1.45e-28	2.73e-26
Rusc2	1.63672	1.91e-28	3.57e-26
Sp100	0.695265	2.19e-28	4.04e-26
Fstl1	-1.80729	2.22e-28	4.07e-26
P3h2	2.79902	2.57e-28	4.67e-26
Tmem184a	2.09646	2.83e-28	5.09e-26
Nxpe2	2.07007	3.18e-28	5.66e-26
Mtf2	-0.545647	4e-28	7.06e-26
Syne2	-1.29326	5.44e-28	9.51e-26
Kalrn	1.50149	8.41e-28	1.44e-25
Cables1	-0.859757	8.37e-28	1.44e-25
Usp18	1.0687	8.63e-28	1.47e-25
Hk3	0.856982	1.58e-27	2.67e-25
Pcsk9	-0.848385	1.76e-27	2.94e-25
Upp1	1.17642	2.27e-27	3.76e-25
S100a9	5.06704	2.97e-27	4.88e-25
Ttc39b	1.20937	3.91e-27	6.37e-25
Bdh1	-1.77485	4.46e-27	7.21e-25
Oasl1	1.42617	5.84e-27	9.36e-25
Tie1	0.772768	8.77e-27	1.39e-24
Fam117a	-0.809781	8.8e-27	1.39e-24
Cd48	-0.814929	9.53e-27	1.49e-24
Socs2	-1.25444	9.64e-27	1.5e-24
Tbc1d8	0.814396	1.21e-26	1.86e-24
Treml1	2.19028	2.61e-26	3.98e-24
Capn2	0.784485	2.8e-26	4.25e-24
Cd200r4	1.49609	2.87e-26	4.31e-24
Mcm6	-0.476845	2.96e-26	4.42e-24
Tor1aip1	0.602908	3.27e-26	4.84e-24
Serinc3	-0.434845	3.47e-26	5.1e-24
Mdn1	-0.502263	4.15e-26	6e-24
Idh2	-0.474793	4.14e-26	6e-24
Ivns1abp	-0.687691	5.45e-26	7.83e-24
Hacd4	0.932667	5.6e-26	7.99e-24
	-1.08339	5.8e-26	8.21e-24
Aoah	1.33921	6.08e-26	8.55e-24
Ube2l6	0.687889	6.35e-26	8.86e-24
Adam8	1.46317	9.54e-26	1.32e-23
Isg15	1.04165	9.7e-26	1.33e-23
Egln3	-0.609993	1.29e-25	1.77e-23
Bzw2	-0.617527	1.48e-25	2.01e-23
Fhl1	2.27825	2.55e-25	3.44e-23
Mnda	1.99348	2.94e-25	3.93e-23
Ccl6	1.50834	4.97e-25	6.61e-23
mt-Rnr2	-0.661578	5.19e-25	6.85e-23
Ifit3b	2.1096	5.82e-25	7.63e-23
S1pr3	-0.998867	6.25e-25	8.14e-23
Cnn3	-0.730369	6.85e-25	8.85e-23
Stmn1	-0.484405	7.21e-25	9.26e-23
Slfn5	1.20448	7.53e-25	9.61e-23
Btnl9	1.82416	1.08e-24	1.37e-22
Tada2b	1.45367	1.1e-24	1.39e-22
F10	1.62366	1.5e-24	1.88e-22
Cacnb3	-2.03715	1.53e-24	1.91e-22
Atp6v0a1	0.869978	1.64e-24	2.03e-22
Glul	-1.0886	1.91e-24	2.33e-22
Fam46c	1.66786	1.9e-24	2.33e-22
Nhsl2	0.784565	2.78e-24	3.37e-22
Fgd4	1.41267	3.22e-24	3.88e-22
Ier3	-0.624536	4.12e-24	4.94e-22
Pbxip1	0.69159	6.02e-24	7.17e-22
Dhx58	1.08762	9.9e-24	1.17e-21
Msi2	-0.734828	1.01e-23	1.19e-21
Cmtm7	-0.536403	1.65e-23	1.93e-21
Ripor3	2.16921	2.49e-23	2.89e-21
Sdc3	1.73905	3.22e-23	3.71e-21
Tspan33	1.98506	3.68e-23	4.22e-21
Abhd17b	-0.764142	4.08e-23	4.65e-21
Clec4a2	2.06207	4.64e-23	5.27e-21
Pdzk1ip1	1.11456	4.99e-23	5.63e-21
Tmcc2	1.00118	5.39e-23	6.04e-21
Tmem140	0.820641	5.61e-23	6.25e-21
Pde5a	1.53363	6.02e-23	6.67e-21
Bank1	2.88503	8.02e-23	8.84e-21
Krt80	1.39386	8.42e-23	9.23e-21
Atp8b5	2.28857	8.99e-23	9.8e-21
Cd180	1.3069	9.34e-23	1.01e-20
Gm26735	-0.89601	9.92e-23	1.07e-20
Frat2	-0.838766	1.11e-22	1.19e-20
Hgfac	1.76017	1.12e-22	1.2e-20
Rapsn	1.59697	1.21e-22	1.28e-20
Sptb	2.08093	1.35e-22	1.42e-20
Gm44148	1.21764	1.44e-22	1.5e-20
Cd300lf	2.11597	1.44e-22	1.5e-20
Phgdh	-0.519332	1.63e-22	1.7e-20
Clca3a1	1.88873	1.74e-22	1.8e-20
Prrt4	2.59834	1.95e-22	2e-20
Car2	-0.666811	2.09e-22	2.13e-20
Ugcg	-0.726044	3.16e-22	3.21e-20
Tns1	0.891977	3.24e-22	3.27e-20
Hpgds	1.68106	3.3e-22	3.31e-20
Gp1ba	2.09298	3.39e-22	3.39e-20
Ifitm1	-0.601624	3.67e-22	3.65e-20
Ifi207	1.76159	4.72e-22	4.67e-20
Gm15987	-1.3591	4.8e-22	4.72e-20
Dusp3	1.25415	5.22e-22	5.11e-20
Draxin	2.76863	5.27e-22	5.14e-20
Plppr3	-0.565424	7.39e-22	7.16e-20
Sox4	-0.8782	7.69e-22	7.42e-20
S100a8	4.66663	8.07e-22	7.75e-20
Kif21b	-0.472635	8.14e-22	7.77e-20
Sorl1	0.982478	1.06e-21	1.01e-19
Fcgr4	2.07228	1.07e-21	1.01e-19
Tiam1	0.750229	1.14e-21	1.07e-19
Sdsl	1.79913	1.32e-21	1.24e-19
Slco3a1	-0.516498	1.42e-21	1.32e-19
Trim30a	0.863318	1.49e-21	1.39e-19
Trim30d	1.15818	1.71e-21	1.58e-19
Tbc1d16	-1.06076	1.78e-21	1.63e-19
Parp10	0.588512	1.87e-21	1.71e-19
Nod1	0.764507	1.91e-21	1.74e-19
Fcer1g	0.946569	2.01e-21	1.82e-19
Tmsb10	-0.784265	2.14e-21	1.93e-19
Spaca9	1.90649	2.6e-21	2.34e-19
Il6st	-0.864304	3.44e-21	3.08e-19
Hexa	0.652442	3.55e-21	3.16e-19
Sh3bgrl3	-0.520555	3.97e-21	3.52e-19
Mcf2l	1.35078	4.14e-21	3.65e-19
Ldlrad4	-0.615203	4.22e-21	3.71e-19
Plod1	1.3767	4.4e-21	3.84e-19
Mcm7	-0.399645	4.48e-21	3.9e-19
Cd93	-0.474334	7.67e-21	6.64e-19
Slc41a2	2.36544	7.85e-21	6.77e-19
Nlrp3	1.76867	7.91e-21	6.79e-19
Il4ra	-0.675407	1.07e-20	9.14e-19
Fbxw17	1.14677	1.25e-20	1.06e-18
Slc11a1	2.00426	1.27e-20	1.07e-18
Smpdl3b	1.80727	1.37e-20	1.16e-18
Marcks	-1.2313	1.43e-20	1.2e-18
Bscl2	0.751423	1.56e-20	1.3e-18
Vash2	-1.96374	1.58e-20	1.32e-18
Fabp5	-0.796058	1.64e-20	1.36e-18
Naip2	0.706186	2.02e-20	1.67e-18
Nlrc3	-0.838367	2.39e-20	1.96e-18
Txnip	-0.794522	2.64e-20	2.16e-18
Hmga1	-0.480344	3.01e-20	2.46e-18
Fcgr3	1.08453	3.41e-20	2.77e-18
Acod1	1.14639	3.95e-20	3.19e-18
Foxred2	0.532428	4.1e-20	3.3e-18
Snap47	0.980961	4.8e-20	3.85e-18
Sbf2	-1.3979	5e-20	3.99e-18
Stxbp6	-1.47311	6.34e-20	5.04e-18
Mrvi1	2.04415	6.62e-20	5.24e-18
Clec12a	0.911168	7.28e-20	5.74e-18
Pdlim5	1.04108	8.16e-20	6.41e-18
Slc25a12	0.585941	9.71e-20	7.59e-18
Furin	0.514371	1.39e-19	1.08e-17
Apobr	0.812443	1.53e-19	1.18e-17
Thbs2	-2.28279	1.55e-19	1.2e-17
AU020206	-0.603534	1.8e-19	1.39e-17
Agpat3	1.49883	1.84e-19	1.41e-17
Itgb3	1.23765	1.99e-19	1.52e-17
Clec4d	0.92926	2.08e-19	1.58e-17
Col4a1	-1.35136	3.25e-19	2.46e-17
Capn1	0.512096	3.27e-19	2.47e-17
Ppp1r14b	-0.616845	3.32e-19	2.49e-17
Pydc3	1.74161	3.33e-19	2.5e-17
Pilra	1.69843	4.58e-19	3.41e-17
Gja1	-1.80436	4.67e-19	3.47e-17
Prps2	-0.558721	5.09e-19	3.77e-17
Rab27b	1.62713	5.19e-19	3.83e-17
Ybx3	-0.434984	5.72e-19	4.2e-17
Slfn5os	1.25428	6.9e-19	5.05e-17
Maz	-0.401057	7.78e-19	5.67e-17
Il1rn	1.57802	8.37e-19	6.08e-17
Zbtb7b	0.714625	9e-19	6.51e-17
Cebpa	-0.628464	9.39e-19	6.77e-17
Mapkapk2	-0.58251	9.52e-19	6.84e-17
Gm26716	1.6771	9.8e-19	7.01e-17
Maml3	-0.649796	1.1e-18	7.84e-17
Arap3	0.711533	1.16e-18	8.24e-17
Wdfy3	0.621633	1.35e-18	9.57e-17
Irf7	1.5234	1.45e-18	1.02e-16
Slc26a11	-1.02164	1.54e-18	1.08e-16
Zbtb18	-0.553311	1.79e-18	1.25e-16
Ecm1	1.43417	1.8e-18	1.26e-16
Wsb2	0.648527	2.16e-18	1.51e-16
Gapt	1.90044	2.38e-18	1.65e-16
Tmc8	0.831436	3.13e-18	2.16e-16
Shmt2	-0.536487	3.48e-18	2.39e-16
H3f3a	-0.436043	3.54e-18	2.43e-16
St6gal1	-1.06522	3.95e-18	2.7e-16
Gm29477	-0.771126	4.32e-18	2.94e-16
Pld3	0.617637	6.39e-18	4.34e-16
Nap1l1	-0.390244	6.45e-18	4.36e-16
Ifit1bl1	1.56992	7.24e-18	4.88e-16
Psen2	0.634004	9.11e-18	6.11e-16
Il1b	1.6219	9.64e-18	6.45e-16
Nrk	-2.45762	1e-17	6.69e-16
Parp1	-0.411033	1.12e-17	7.47e-16
Padi2	0.826914	1.16e-17	7.7e-16
Mcm3	-0.361818	1.3e-17	8.58e-16
Dgat1	0.809428	1.31e-17	8.64e-16
Fbn1	1.13021	1.35e-17	8.81e-16
Rasa4	-0.7118	1.37e-17	8.95e-16
Hmox1	1.10312	1.37e-17	8.95e-16
Cd24a	-0.934576	1.39e-17	9e-16
Gm9888	-0.604927	1.47e-17	9.53e-16
Stard5	-0.488331	1.64e-17	1.06e-15
Oas1g	1.00215	1.95e-17	1.25e-15
Rhoj	1.85959	2.1e-17	1.34e-15
Gpr171	-0.57488	2.57e-17	1.64e-15
Nfam1	0.684295	2.88e-17	1.83e-15
Serpina3b	1.69511	3.02e-17	1.91e-15
Asb1	1.26188	3.06e-17	1.92e-15
Hsp90ab1	-0.350454	3.05e-17	1.92e-15
Rab3d	0.607164	3.18e-17	1.99e-15
Rap1b	0.742475	3.17e-17	1.99e-15
Tmem176b	-0.517355	3.19e-17	1.99e-15
Gm5431	1.71563	3.42e-17	2.12e-15
Med13l	-0.435082	3.48e-17	2.16e-15
Engase	1.13026	3.77e-17	2.33e-15
Taf9b	1.65669	4.46e-17	2.75e-15
Xaf1	0.975605	4.63e-17	2.84e-15
Adcy9	0.844709	4.81e-17	2.94e-15
Hcar2	1.32669	6.07e-17	3.7e-15
Ptger3	0.747873	7.05e-17	4.27e-15
Zcchc6	0.465037	7.03e-17	4.27e-15
Gm17275	-0.390037	7.36e-17	4.45e-15
Pgk1	-0.546386	7.85e-17	4.73e-15
Rcc2	-0.394128	8.47e-17	5.09e-15
Ptk2	-1.77061	8.62e-17	5.16e-15
Serpine2	1.94249	9.27e-17	5.53e-15
Mbtd1	-0.451933	9.41e-17	5.6e-15
Camkk2	-0.610096	9.68e-17	5.74e-15
Ahi1	0.85885	1.09e-16	6.47e-15
Smox	0.887646	1.1e-16	6.5e-15
Tbc1d4	-0.704648	1.14e-16	6.71e-15
Lmo4	-0.79571	1.23e-16	7.19e-15
Rogdi	0.812912	1.29e-16	7.57e-15
Def8	0.491703	1.32e-16	7.71e-15
Psat1	-0.53359	1.43e-16	8.32e-15
Xbp1	-0.452842	1.61e-16	9.32e-15
Cavin2	1.85343	1.79e-16	1.03e-14
Src	1.66957	1.97e-16	1.13e-14
Gm37885	0.740203	2e-16	1.15e-14
Ublcp1	1.32174	2.12e-16	1.21e-14
Bcl3	-0.771779	2.14e-16	1.22e-14
Ak2	-0.447816	2.21e-16	1.26e-14
Cds1	0.878288	2.23e-16	1.26e-14
Eef1g	-0.415129	2.29e-16	1.3e-14
Spta1	1.52377	2.8e-16	1.58e-14
Prr5l	1.02191	2.93e-16	1.64e-14
Ms4a7	1.95484	2.92e-16	1.64e-14
Phf11d	1.49255	3.06e-16	1.71e-14
Pmaip1	-0.647042	3.32e-16	1.85e-14
Nacc2	1.0688	3.34e-16	1.86e-14
Gm10138	-0.689418	3.47e-16	1.93e-14
Ifit3	1.80803	3.61e-16	1.99e-14
Adar	0.54798	3.84e-16	2.12e-14
Arhgap6	0.709632	4.34e-16	2.38e-14
C1rl	1.04405	4.87e-16	2.67e-14
Pdha1	-0.392243	5.03e-16	2.75e-14
Cela1	1.04883	5.15e-16	2.81e-14
Rbpms	-0.765687	5.75e-16	3.12e-14
Junb	-0.493292	6.41e-16	3.48e-14
Ms4a4c	1.59325	6.76e-16	3.65e-14
Itm2a	-0.787959	6.95e-16	3.75e-14
Prdx6	-0.439606	7.58e-16	4.07e-14
Axl	1.04696	8.06e-16	4.31e-14
Cdv3	-0.424609	8.06e-16	4.31e-14
Adamtsl5	1.9036	8.16e-16	4.35e-14
Gca	1.06122	8.69e-16	4.62e-14
Mob3c	1.02166	9.47e-16	5.02e-14
Ifih1	0.772423	9.58e-16	5.06e-14
Gm15419	-1.41295	9.95e-16	5.24e-14
Stk26	-0.547432	9.98e-16	5.25e-14
Rgs14	0.9492	1.05e-15	5.48e-14
Ppp1r16b	-1.24199	1.06e-15	5.54e-14
Pitpnc1	-0.436644	1.21e-15	6.33e-14
Cdk17	-0.419142	1.26e-15	6.57e-14
Cpeb4	0.67815	1.32e-15	6.83e-14
Med12l	0.880481	1.39e-15	7.2e-14
Emp1	-1.02079	1.47e-15	7.56e-14
Ccdc85c	-1.18666	1.59e-15	8.19e-14
Dnajc2	-0.469148	1.67e-15	8.59e-14
Fubp1	-0.563651	1.74e-15	8.92e-14
Soat2	1.26063	1.77e-15	9.05e-14
Sorcs1	-1.69142	1.78e-15	9.05e-14
2010300C02Rik	1.74876	1.8e-15	9.11e-14
Sla	0.486994	1.8e-15	9.11e-14
Mylk3	1.62556	2.14e-15	1.08e-13
Mmp14	0.930558	2.18e-15	1.1e-13
Ralgps2	-0.622777	2.19e-15	1.1e-13
Mboat2	-0.776888	2.55e-15	1.28e-13
Ostm1	0.645156	2.67e-15	1.34e-13
Atp8a1	0.529482	2.82e-15	1.41e-13
Fam20b	0.454722	2.96e-15	1.47e-13
Ankrd13a	-0.373254	3.1e-15	1.54e-13
Ppfia1	0.808259	3.1e-15	1.54e-13
Teddm2	-1.0284	3.5e-15	1.73e-13
Ccr1	1.626	3.73e-15	1.84e-13
Tmem9b	0.744965	4.21e-15	2.07e-13
Adarb1	-1.58112	4.28e-15	2.09e-13
Ifit1	1.40426	4.28e-15	2.09e-13
Phka1	1.59241	4.29e-15	2.09e-13
Cttn	1.44607	4.55e-15	2.21e-13
Clic1	-0.37544	5.08e-15	2.46e-13
Prkar2b	0.631038	5.41e-15	2.62e-13
Slc38a2	-0.466384	5.51e-15	2.66e-13
Sgsm1	-1.9754	5.62e-15	2.7e-13
Il16	-0.46841	5.65e-15	2.7e-13
Plekho2	0.545248	5.66e-15	2.7e-13
Gm4524	2.34874	5.64e-15	2.7e-13
Parp12	0.707021	5.71e-15	2.72e-13
Dhx58os	1.00674	6.7e-15	3.18e-13
Fchsd2	-0.702087	6.76e-15	3.21e-13
Ifi209	1.09887	6.81e-15	3.22e-13
Fam107b	-0.380925	6.82e-15	3.22e-13
Gm5547	1.81706	7.29e-15	3.43e-13
Evi2a	0.868316	7.83e-15	3.68e-13
Pbx1	0.843538	7.86e-15	3.68e-13
Etv6	-0.350223	8.17e-15	3.82e-13
Aifm2	1.20027	8.72e-15	4.06e-13
Col4a2	-1.35801	9.14e-15	4.25e-13
Nsd2	-0.423552	9.38e-15	4.35e-13
Hdgf	-0.306614	9.48e-15	4.39e-13
Il1r1	-0.853522	9.61e-15	4.44e-13
Il11ra1	0.747606	9.71e-15	4.47e-13
Cbx5	-0.33899	1.04e-14	4.78e-13
Xpo7	-0.389212	1.08e-14	4.94e-13
Lgals3bp	0.46267	1.14e-14	5.2e-13
Msh2	-0.515018	1.16e-14	5.31e-13
Slc39a10	-0.579659	1.22e-14	5.54e-13
Ccl3	1.22258	1.36e-14	6.18e-13
Map4k4	-0.433747	1.45e-14	6.59e-13
Acvr1b	-0.471024	1.49e-14	6.75e-13
Proser2	1.8071	1.53e-14	6.91e-13
Gas2l1	0.957237	1.64e-14	7.38e-13
Rnf213	0.413312	1.68e-14	7.53e-13
Slc24a3	0.82003	1.89e-14	8.45e-13
Pik3cb	0.626596	1.91e-14	8.55e-13
Ifi27	0.352293	1.96e-14	8.73e-13
Topbp1	-0.341483	2.09e-14	9.28e-13
Gucy1a1	0.92147	2.52e-14	1.12e-12
Serbp1	-0.347426	2.54e-14	1.13e-12
Epb41l1	-0.985327	2.62e-14	1.16e-12
Lat2	0.600728	3.06e-14	1.35e-12
Man2b2	0.470551	3.21e-14	1.41e-12
Cpne2	0.642803	3.33e-14	1.46e-12
Hace1	0.876293	3.35e-14	1.46e-12
Arid1a	-0.35008	3.55e-14	1.55e-12
Adora2b	1.49071	3.94e-14	1.72e-12
Mknk1	0.595105	4e-14	1.74e-12
Tnfaip3	-0.505065	4.6e-14	1.99e-12
Angpt1	0.619786	4.59e-14	1.99e-12
Ifi206	1.11621	4.64e-14	2e-12
Myo1f	0.353741	4.76e-14	2.05e-12
Cdk6	-0.360802	4.92e-14	2.11e-12
Vcl	0.523308	4.92e-14	2.11e-12
Chrnb2	0.545885	5.01e-14	2.14e-12
Grn	0.552796	5.01e-14	2.14e-12
9930111J21Rik2	0.852091	5.25e-14	2.24e-12
Agtrap	0.466262	5.59e-14	2.38e-12
Fbxw4	0.735436	5.8e-14	2.46e-12
Cdc42bpg	0.980017	6.91e-14	2.93e-12
Ephb2	-1.21115	6.98e-14	2.95e-12
Cd226	1.75059	7.12e-14	3e-12
Cotl1	0.442607	7.34e-14	3.09e-12
Oas1a	0.758293	7.42e-14	3.11e-12
Gadd45g	1.40728	8.26e-14	3.46e-12
Emid1	1.47469	8.55e-14	3.57e-12
Ets1	-1.15203	9.01e-14	3.76e-12
Tmem40	0.692488	9.85e-14	4.1e-12
Tlr13	1.43685	9.92e-14	4.12e-12
Ubash3b	0.68472	1.01e-13	4.17e-12
Mmp25	-1.69332	1.01e-13	4.17e-12
Cuedc1	1.02527	1.03e-13	4.27e-12
Cntln	0.710246	1.12e-13	4.61e-12
Pcbp1	-0.352699	1.13e-13	4.63e-12
Sqor	0.744293	1.2e-13	4.91e-12
Il12a	-0.782972	1.24e-13	5.07e-12
Sort1	0.500978	1.25e-13	5.12e-12
Fgfr3	-1.47074	1.27e-13	5.18e-12
Ms4a4b	1.2622	1.33e-13	5.39e-12
Nrros	-0.492067	1.34e-13	5.44e-12
Mkrn1	0.522308	1.35e-13	5.48e-12
Gngt2	0.907565	1.46e-13	5.92e-12
Ptk7	-0.428453	1.5e-13	6.06e-12
Samhd1	0.364012	1.53e-13	6.15e-12
Slc4a7	-0.460265	1.53e-13	6.15e-12
Tmem63a	0.505496	1.56e-13	6.24e-12
Ltb4r1	1.0378	1.61e-13	6.42e-12
Mdga1	-0.949145	1.8e-13	7.17e-12
Selenbp1	0.567038	1.95e-13	7.76e-12
A930037H05Rik	0.45522	2.13e-13	8.46e-12
Aatk	1.04585	2.18e-13	8.66e-12
Myo7a	1.08497	2.21e-13	8.75e-12
Prnp	-0.633714	2.24e-13	8.86e-12
Gadd45b	-0.804855	2.36e-13	9.3e-12
Gbp9	1.3204	2.37e-13	9.33e-12
Ncf4	0.631146	2.55e-13	9.99e-12
Pabpc4	-0.382407	2.56e-13	1e-11
Gjb3	-1.44673	2.7e-13	1.06e-11
Gm6277	-0.94736	2.8e-13	1.09e-11
Mmp2	1.43441	3.06e-13	1.19e-11
Phf11b	1.51565	3.09e-13	1.2e-11
Gm15657	-0.727764	3.22e-13	1.25e-11
Tdrp	1.77192	3.28e-13	1.27e-11
Grina	0.450687	3.35e-13	1.29e-11
Degs1	0.684786	3.42e-13	1.32e-11
Gm10686	1.57272	3.41e-13	1.32e-11
Cdca7	-0.513548	3.43e-13	1.32e-11
Ifi35	0.597237	3.46e-13	1.33e-11
Pros1	1.66586	3.56e-13	1.36e-11
Gm19719	0.436078	3.62e-13	1.38e-11
Syn3	1.59558	3.67e-13	1.4e-11
Wipf1	0.451969	3.69e-13	1.4e-11
Atp8b1	1.75933	3.84e-13	1.46e-11
P2rx4	-0.514404	4.08e-13	1.55e-11
Tnpo1	-0.323369	4.25e-13	1.61e-11
Plxnb3	1.58853	4.27e-13	1.61e-11
Cdkn1b	-0.631776	4.36e-13	1.64e-11
Cat	-0.394392	4.38e-13	1.64e-11
Mex3a	-0.73083	4.4e-13	1.65e-11
Cnr2	1.1969	4.45e-13	1.67e-11
Trim30c	1.18399	4.48e-13	1.67e-11
Paics	-0.384139	4.73e-13	1.77e-11
Mki67	-0.268877	4.87e-13	1.81e-11
4930538E20Rik	-0.793473	5.02e-13	1.87e-11
Tnik	0.626824	5.05e-13	1.87e-11
Osbpl8	-0.378725	5.15e-13	1.91e-11
Fkbp4	-0.413287	5.32e-13	1.96e-11
Gimap6	-1.3237	5.45e-13	2.01e-11
AC163018.1	1.37177	5.73e-13	2.11e-11
Impdh2	-0.333769	5.85e-13	2.15e-11
Prkca	1.38548	5.9e-13	2.16e-11
Smpd1	0.643749	6.07e-13	2.22e-11
Tgif1	-0.586919	6.38e-13	2.33e-11
Tyk2	0.462863	6.87e-13	2.51e-11
Fgl2	0.726364	6.9e-13	2.51e-11
Anp32e	-0.428156	7.69e-13	2.79e-11
2010111I01Rik	-0.566074	7.69e-13	2.79e-11
Alpk1	0.81055	8.27e-13	2.99e-11
Pan3	-0.465646	8.48e-13	3.06e-11
Slc35d3	1.63921	1.02e-12	3.67e-11
BC018473	-1.2434	1.05e-12	3.78e-11
Cxcr4	-0.578932	1.1e-12	3.95e-11
BC035044	-0.553936	1.12e-12	4.01e-11
Trim12c	0.698551	1.19e-12	4.27e-11
Ttc3	-0.425095	1.22e-12	4.34e-11
Rbpms2	1.03136	1.27e-12	4.52e-11
Soga1	0.561936	1.28e-12	4.55e-11
Pim2	-0.734865	1.3e-12	4.62e-11
Rpsa	-0.366121	1.33e-12	4.72e-11
Dscam	-1.24302	1.34e-12	4.75e-11
Gm15441	-0.677906	1.41e-12	4.97e-11
Mtdh	-0.479324	1.65e-12	5.81e-11
Lmnb1	-0.335584	1.7e-12	5.99e-11
Fhdc1	1.36792	1.76e-12	6.18e-11
St3gal6	1.53769	1.9e-12	6.65e-11
5430405H02Rik	-0.626838	1.94e-12	6.78e-11
Itga2b	1.30015	1.99e-12	6.94e-11
Vim	-0.398036	2.15e-12	7.51e-11
Tspan9	1.09351	2.32e-12	8.09e-11
Nfkbiz	-0.806695	2.4e-12	8.33e-11
Grap2	1.02577	2.42e-12	8.41e-11
Smarcc1	-0.293849	2.44e-12	8.44e-11
Calr	-0.438694	2.47e-12	8.53e-11
Rpl10	-0.358887	2.49e-12	8.6e-11
Stx11	0.711245	2.56e-12	8.81e-11
Fam214b	0.932923	2.64e-12	9.1e-11
Pabpc1	-0.267836	2.67e-12	9.18e-11
Tspan18	1.76639	2.75e-12	9.41e-11
Fmnl2	-0.851737	3.3e-12	1.13e-10
Mindy1	0.507675	3.53e-12	1.2e-10
Rgs10	1.05007	3.73e-12	1.27e-10
Lancl3	-1.55948	3.81e-12	1.3e-10
Pgghg	0.578718	4.01e-12	1.36e-10
Irf2bp2	-0.465679	4.01e-12	1.36e-10
Gm11521	-0.89292	4.11e-12	1.39e-10
Gm20659	1.30472	4.27e-12	1.44e-10
Qser1	-0.397319	4.31e-12	1.45e-10
Marcksl1	-0.49795	4.69e-12	1.58e-10
Tcf4	-0.540772	5.05e-12	1.7e-10
Rpl4	-0.324991	5.09e-12	1.71e-10
2810474O19Rik	-0.512147	5.36e-12	1.79e-10
Enpp4	0.48606	5.35e-12	1.79e-10
Ddx60	1.16409	5.4e-12	1.8e-10
Csf2rb	0.574972	5.62e-12	1.87e-10
Gm12843	-0.99734	5.64e-12	1.88e-10
Amz2	0.585621	6.01e-12	2e-10
Parp11	0.65189	6.06e-12	2.01e-10
Acsl1	0.630996	6.36e-12	2.1e-10
Ptk2b	0.378669	6.35e-12	2.1e-10
Hmgb1	-0.305311	6.41e-12	2.11e-10
Sema4a	0.827108	6.42e-12	2.11e-10
Hoxa9	-0.669793	6.62e-12	2.18e-10
Mmrn1	1.60302	6.89e-12	2.26e-10
Nrgn	0.987774	7.25e-12	2.38e-10
Cald1	1.81154	7.75e-12	2.53e-10
Nedd9	0.925809	7.81e-12	2.55e-10
Pcyt1b	0.647804	7.92e-12	2.58e-10
Dhdh	0.867223	8e-12	2.6e-10
Bicd1	0.911345	8.41e-12	2.73e-10
Trim26	0.557807	8.45e-12	2.74e-10
Cep85	-0.427478	8.54e-12	2.76e-10
Akr1c13	-0.533617	8.75e-12	2.83e-10
Elk3	-0.443245	9e-12	2.9e-10
Txn1	-0.369758	9.12e-12	2.94e-10
Klra2	1.98695	9.13e-12	2.94e-10
Pi16	0.9466	9.38e-12	3.01e-10
Itgax	1.15528	9.59e-12	3.07e-10
Tek	1.57048	1.1e-11	3.52e-10
Gimap1	-0.834285	1.11e-11	3.55e-10
Ptgs1	1.16669	1.19e-11	3.8e-10
Vipr2	-1.39553	1.21e-11	3.84e-10
Tmem158	1.56588	1.22e-11	3.89e-10
Ptprz1	-1.76346	1.23e-11	3.9e-10
Stx3	0.806871	1.23e-11	3.91e-10
Ide	-0.432734	1.27e-11	4.01e-10
Tnrc18	-0.331768	1.32e-11	4.16e-10
Dach1	-0.624093	1.33e-11	4.19e-10
2025-09-06	-0.360677	1.33e-11	4.19e-10
Ephx2	2.84406	1.38e-11	4.33e-10
Coro7	-0.414938	1.38e-11	4.34e-10
Art3	1.24953	1.5e-11	4.69e-10
Clstn3	1.38272	1.51e-11	4.72e-10
Mib1	-0.339245	1.56e-11	4.88e-10
Timp3	1.51853	1.7e-11	5.29e-10
Gimap9	-0.568028	1.7e-11	5.29e-10
Bhlhe40	-0.573002	1.8e-11	5.6e-10
Mras	-1.39497	1.82e-11	5.65e-10
Fam212a	-0.850781	1.83e-11	5.67e-10
Tstd3	1.45576	1.98e-11	6.13e-10
Itgal	0.330599	2.07e-11	6.39e-10
Ankrd44	0.373321	2.07e-11	6.39e-10
Siglec5	0.429786	2.22e-11	6.82e-10
Fam133b	-0.552691	2.24e-11	6.88e-10
Aldh3b1	1.4038	2.25e-11	6.9e-10
Senp6	-0.374642	2.33e-11	7.14e-10
Ccr5	1.31549	2.58e-11	7.89e-10
Natd1	0.796142	2.96e-11	9.03e-10
Cpne7	-1.19206	3.14e-11	9.56e-10
Slc6a4	1.56814	3.17e-11	9.66e-10
Gfi1	-0.552956	3.25e-11	9.87e-10
Cdk4	-0.275268	3.33e-11	1.01e-09
H2-T24	0.679076	3.33e-11	1.01e-09
A530040E14Rik	0.93526	3.35e-11	1.01e-09
Gm19412	0.43719	3.44e-11	1.04e-09
Nono	-0.329772	3.44e-11	1.04e-09
Pira2	1.6169	3.45e-11	1.04e-09
Ass1	-0.502862	3.53e-11	1.06e-09
B3gnt5	-0.516442	3.53e-11	1.06e-09
Ssbp2	-0.430208	3.71e-11	1.11e-09
Gbp3	0.545418	3.74e-11	1.12e-09
Aqp9	0.619071	3.74e-11	1.12e-09
Ano6	0.468812	3.76e-11	1.12e-09
Bin2	-0.347712	3.8e-11	1.13e-09
Rps2	-0.323735	3.82e-11	1.14e-09
Tyrobp	0.449939	3.88e-11	1.15e-09
Il21r	0.658297	3.9e-11	1.15e-09
Lgalsl	0.984041	3.89e-11	1.15e-09
Cbx2	-0.75622	3.93e-11	1.16e-09
Prdx2	-0.337765	4e-11	1.18e-09
Gsap	0.641595	4.09e-11	1.21e-09
Abcb9	1.37573	4.12e-11	1.21e-09
Ermap	-1.59552	4.17e-11	1.23e-09
Adcy6	0.589046	4.29e-11	1.26e-09
Gbp6	1.09805	4.35e-11	1.27e-09
Ncoa4	-0.38192	4.39e-11	1.29e-09
Ampd3	1.17702	4.5e-11	1.32e-09
Rab11fip4	1.27585	4.58e-11	1.34e-09
Synpo2	-1.72559	4.79e-11	1.39e-09
Tpp1	0.44162	4.78e-11	1.39e-09
Fads1	0.275352	4.78e-11	1.39e-09
Hspa8	-0.301464	4.91e-11	1.42e-09
Il12b	-1.58975	5.01e-11	1.45e-09
Slc35f2	-1.00696	5.25e-11	1.52e-09
Alox5ap	0.423531	5.35e-11	1.54e-09
Bsg	0.387017	5.57e-11	1.6e-09
Hivep3	0.896243	5.64e-11	1.62e-09
Naip6	0.593319	5.68e-11	1.63e-09
Afap1l1	-0.388564	5.68e-11	1.63e-09
Rab37	0.55357	5.7e-11	1.63e-09
Gm12827	-1.16474	5.99e-11	1.71e-09
Mcm2	-0.304744	6.28e-11	1.79e-09
Npm1	-0.3318	6.33e-11	1.81e-09
Paqr7	0.557976	6.48e-11	1.84e-09
Amfr	0.356918	6.47e-11	1.84e-09
Fn1	-1.60314	6.64e-11	1.89e-09
Ngp	1.87366	6.93e-11	1.97e-09
Cd300ld	1.50451	6.98e-11	1.98e-09
Tlr3	1.51126	7.11e-11	2.01e-09
C1ra	1.26481	7.12e-11	2.01e-09
Cd69	-0.593063	7.36e-11	2.07e-09
9530036M11Rik	2.22938	7.41e-11	2.09e-09
Top2b	-0.312697	7.49e-11	2.1e-09
Set	-0.328603	7.52e-11	2.11e-09
Rras2	-0.766468	7.59e-11	2.13e-09
Irf1	-0.478981	7.68e-11	2.15e-09
Ezh2	-0.379152	7.95e-11	2.22e-09
Eif2ak2	0.48863	7.94e-11	2.22e-09
Gm42928	-0.694145	8.07e-11	2.25e-09
Il18bp	0.811389	8.17e-11	2.27e-09
Snx5	-0.317019	8.36e-11	2.32e-09
S100a1	0.602204	8.85e-11	2.46e-09
Robo3	1.43737	9.5e-11	2.63e-09
Tapbp	0.368598	9.96e-11	2.76e-09
Zfp608	-0.601394	1.17e-10	3.24e-09
Myc	-0.601162	1.25e-10	3.44e-09
Znrf1	-0.630932	1.26e-10	3.47e-09
Inf2	0.430835	1.26e-10	3.47e-09
Tmem184b	0.436648	1.26e-10	3.47e-09
Bbc3	-0.651177	1.28e-10	3.52e-09
Eml2	0.458055	1.32e-10	3.62e-09
Clu	1.5495	1.34e-10	3.67e-09
Col16a1	1.07945	1.34e-10	3.67e-09
Cracr2b	1.24241	1.39e-10	3.8e-09
Ptov1	-0.396913	1.4e-10	3.8e-09
Ganc	0.587742	1.42e-10	3.85e-09
Trim47	1.17262	1.47e-10	4e-09
Chn2	0.678467	1.5e-10	4.08e-09
Etnk1	0.297831	1.53e-10	4.14e-09
Gm20559	0.761048	1.58e-10	4.26e-09
Gfod1	0.570716	1.59e-10	4.29e-09
Pls1	1.23056	1.6e-10	4.33e-09
Ppia	-0.306872	1.67e-10	4.49e-09
Fam57b	-0.408323	1.67e-10	4.5e-09
Erh	-0.341817	1.69e-10	4.53e-09
Pa2g4	-0.365357	1.7e-10	4.57e-09
2900097C17Rik	-0.321293	1.72e-10	4.61e-09
Emilin2	-0.321697	1.78e-10	4.76e-09
Samsn1	-0.599666	1.79e-10	4.79e-09
Tsnax	0.394489	1.9e-10	5.06e-09
Stfa1	1.56944	1.93e-10	5.14e-09
Cep83os	0.660446	1.97e-10	5.24e-09
Cldn15	0.978199	2.05e-10	5.45e-09
Arhgap10	0.603014	2.26e-10	6e-09
Zbtb46	-0.95972	2.28e-10	6.03e-09
Pdlim2	0.573926	2.3e-10	6.09e-09
Rhbdd2	0.515482	2.34e-10	6.18e-09
Suclg2	-0.34712	2.49e-10	6.58e-09
Gm43621	1.19421	2.57e-10	6.78e-09
Il18rap	0.456895	2.58e-10	6.79e-09
Cd276	-0.644429	2.67e-10	7.03e-09
Pilrb1	1.53644	2.69e-10	7.05e-09
Gucy2g	1.93629	2.72e-10	7.13e-09
Mgat5	-0.366544	2.79e-10	7.3e-09
Irs2	0.904673	2.84e-10	7.42e-09
Hspa9	-0.334878	2.84e-10	7.42e-09
Cebpd	-0.629672	2.91e-10	7.59e-09
Egfl7	-0.750949	3e-10	7.81e-09
Frmd6	-0.696176	3e-10	7.81e-09
C3ar1	1.05618	3.02e-10	7.84e-09
Otub2	1.13368	3.25e-10	8.42e-09
Tubb5	-0.26558	3.33e-10	8.62e-09
Nrcam	1.51273	3.37e-10	8.72e-09
4933404O12Rik	0.617232	3.51e-10	9.06e-09
Ldb1	-0.321961	3.51e-10	9.06e-09
Msh6	-0.356119	3.53e-10	9.09e-09
Lrrk2	0.620906	3.57e-10	9.19e-09
B4galt1	0.385678	3.62e-10	9.3e-09
Arap1	0.335299	3.66e-10	9.4e-09
Lyz2	0.882243	3.84e-10	9.83e-09
Slc9a6	0.592221	3.91e-10	1e-08
Slc14a1	1.24056	3.98e-10	1.02e-08
Agl	0.487467	3.99e-10	1.02e-08
Ncoa7	0.489642	4.01e-10	1.02e-08
Fam3b	1.423	4.01e-10	1.02e-08
Cdk8	-0.423023	4.08e-10	1.04e-08
Crispld2	1.21109	4.18e-10	1.06e-08
Hnrnpa0	-0.297304	4.2e-10	1.06e-08
Creb5	1.12864	4.21e-10	1.07e-08
Rpl5	-0.319406	4.37e-10	1.11e-08
Gm17134	-0.401391	4.64e-10	1.17e-08
Gtf2i	-0.255332	4.75e-10	1.2e-08
Dennd1c	0.664628	4.79e-10	1.21e-08
Map4k1	0.380553	4.84e-10	1.22e-08
Antxr2	0.66557	4.9e-10	1.23e-08
Lat	0.723065	4.96e-10	1.24e-08
Cped1	1.53439	5.08e-10	1.27e-08
Rpl14	-0.362143	5.1e-10	1.28e-08
Atp1a1	-0.285158	5.14e-10	1.28e-08
Slc27a4	0.597489	5.22e-10	1.3e-08
Enpp1	-0.985694	5.31e-10	1.33e-08
Fcnb	1.58856	5.41e-10	1.35e-08
Dnaaf5	0.549017	5.41e-10	1.35e-08
Add3	0.340916	5.69e-10	1.41e-08
Id1	-0.932844	5.72e-10	1.42e-08
Camta2	0.502213	6.1e-10	1.51e-08
Stat2	0.631578	6.13e-10	1.52e-08
Scd2	-0.286984	6.26e-10	1.55e-08
Rinl	0.482488	6.3e-10	1.56e-08
Rps26	-0.405668	6.62e-10	1.63e-08
Ttyh3	0.40559	6.64e-10	1.63e-08
Gigyf2	-0.368471	6.78e-10	1.66e-08
Ywhaq	-0.382221	6.78e-10	1.66e-08
Pdcd4	-0.359365	6.79e-10	1.67e-08
Havcr2	0.928681	6.85e-10	1.68e-08
Erg	-0.558862	6.85e-10	1.68e-08
Fgfr1op	-0.429321	7.02e-10	1.72e-08
Deptor	-0.754296	7.15e-10	1.74e-08
Kcnj5	1.67366	7.17e-10	1.75e-08
Clec1b	1.64481	7.31e-10	1.78e-08
Swap70	-0.365021	7.67e-10	1.86e-08
Raly	-0.283806	8.02e-10	1.95e-08
Plpp7	1.19456	8.3e-10	2.01e-08
Hells	-0.384373	8.42e-10	2.04e-08
Gm26781	-0.626262	8.6e-10	2.08e-08
Pold1	-0.320851	8.61e-10	2.08e-08
Adipor1	0.296459	8.81e-10	2.12e-08
Igf1r	0.56143	8.8e-10	2.12e-08
	0.948447	8.79e-10	2.12e-08
F830208F22Rik	1.41768	9.03e-10	2.17e-08
Rpl12	-0.35718	9.06e-10	2.17e-08
Tkt	-0.28528	9.27e-10	2.22e-08
Sp110	0.316992	9.31e-10	2.23e-08
Rhobtb3	-0.811415	9.38e-10	2.24e-08
Kars	-0.274292	9.72e-10	2.32e-08
Adgre4	1.88543	1.01e-09	2.41e-08
Plekhg5	0.824278	1.03e-09	2.45e-08
Cx3cl1	1.2329	1.03e-09	2.46e-08
Eif4b	-0.239797	1.08e-09	2.57e-08
Gm15701	-0.698561	1.11e-09	2.62e-08
Apol11b	1.51396	1.11e-09	2.63e-08
H2afj	-0.405417	1.11e-09	2.63e-08
Slc43a1	-0.619062	1.13e-09	2.66e-08
Gm47079	0.824377	1.13e-09	2.66e-08
Cnst	0.537373	1.13e-09	2.67e-08
Rack1	-0.298807	1.14e-09	2.68e-08
Tjp1	-0.338489	1.18e-09	2.78e-08
Met	0.532746	1.21e-09	2.84e-08
Cavin1	0.794333	1.26e-09	2.97e-08
Lcn2	1.19281	1.27e-09	2.97e-08
Elovl7	0.602335	1.28e-09	3e-08
Rps4x	-0.321354	1.38e-09	3.23e-08
Slc22a3	-0.66155	1.38e-09	3.23e-08
Slc6a13	1.20038	1.41e-09	3.3e-08
Mir142b	-0.953051	1.43e-09	3.32e-08
Tomm5	-0.525943	1.58e-09	3.69e-08
Sh3tc1	0.891533	1.67e-09	3.88e-08
Synj2	0.579329	1.7e-09	3.95e-08
Pkm	-0.328015	1.72e-09	3.99e-08
Gm37035	1.01346	1.75e-09	4.06e-08
Atp11a	0.519627	1.76e-09	4.07e-08
Dock8	0.324051	1.78e-09	4.11e-08
Trim59	-0.463313	1.79e-09	4.12e-08
Mknk2	-0.291213	1.79e-09	4.12e-08
Trim30b	0.931465	1.81e-09	4.17e-08
Cltb	0.704582	1.84e-09	4.22e-08
Gm12185	0.69798	1.84e-09	4.24e-08
Rcvrn	1.76911	1.88e-09	4.3e-08
Ctsg	-0.571143	1.88e-09	4.3e-08
Ltbp3	0.57192	1.89e-09	4.34e-08
Setdb2	0.574986	1.9e-09	4.35e-08
Heg1	-0.361785	1.95e-09	4.46e-08
Il12rb2	0.67076	2.01e-09	4.58e-08
Slc29a1	-0.364139	2.07e-09	4.72e-08
Ptbp1	-0.34373	2.13e-09	4.84e-08
Sh3bp4	-0.952035	2.15e-09	4.89e-08
Micall2	0.473081	2.15e-09	4.89e-08
Adssl1	-0.406957	2.16e-09	4.9e-08
Phtf2	-0.433468	2.21e-09	5.01e-08
Agrn	0.530584	2.24e-09	5.08e-08
Mfn2	0.408233	2.27e-09	5.13e-08
Clcn7	0.503411	2.27e-09	5.14e-08
Gm33370	1.57136	2.3e-09	5.2e-08
Aldoa	-0.36241	2.32e-09	5.23e-08
Sirt3	-0.47389	2.34e-09	5.26e-08
Il20ra	1.44045	2.35e-09	5.28e-08
Trim58	1.15977	2.35e-09	5.28e-08
Ndrg2	-0.722299	2.36e-09	5.3e-08
Lima1	0.69196	2.39e-09	5.35e-08
Zfp518a	0.546029	2.41e-09	5.38e-08
Cbx1	-0.384525	2.43e-09	5.43e-08
Hdac7	-0.366845	2.46e-09	5.49e-08
Bbx	-0.392682	2.56e-09	5.7e-08
Mx2	0.971586	2.57e-09	5.71e-08
Fam210a	-0.364773	2.63e-09	5.85e-08
Hgf	0.62818	2.72e-09	6.04e-08
Tmcc1	0.607094	2.72e-09	6.04e-08
Ing1	-0.418284	2.76e-09	6.13e-08
Itgb2l	1.80615	2.77e-09	6.13e-08
Il1r2	1.39745	2.77e-09	6.13e-08
Dhrs3	0.709384	2.77e-09	6.13e-08
Plcg1	-0.407005	2.82e-09	6.21e-08
Sec61b	-0.470031	2.82e-09	6.21e-08
Trim5	0.728424	2.87e-09	6.31e-08
Atp6v1a	0.348063	2.87e-09	6.31e-08
Smad1	-0.552052	2.9e-09	6.38e-08
Wbp2	0.320974	2.91e-09	6.38e-08
Dnajb14	0.427939	2.93e-09	6.41e-08
0610039K10Rik	-0.4113	2.95e-09	6.46e-08
Gm6093	0.903306	2.98e-09	6.51e-08
Fermt3	0.334009	3.02e-09	6.6e-08
Clec4n	1.01143	3.04e-09	6.64e-08
Ccdc186	0.559904	3.07e-09	6.69e-08
Apol7e	0.973214	3.08e-09	6.71e-08
Ncl	-0.301562	3.11e-09	6.77e-08
Gm43904	1.48477	3.46e-09	7.52e-08
Arhgef7	0.350203	3.48e-09	7.54e-08
Ppp2cb	-0.448005	3.48e-09	7.54e-08
Tcf3	-0.301765	3.54e-09	7.65e-08
Atrn	0.416881	3.59e-09	7.77e-08
Trim34a	0.598787	3.62e-09	7.82e-08
Emg1	-0.331644	3.67e-09	7.92e-08
Usp7	-0.281168	3.7e-09	7.97e-08
Vwf	1.36619	3.72e-09	8.01e-08
Icam1	0.670384	3.75e-09	8.06e-08
Ccr7	-1.34894	3.82e-09	8.21e-08
Eno1	-0.446543	3.86e-09	8.29e-08
Naa16	-0.473757	3.89e-09	8.33e-08
Ormdl3	0.542938	3.89e-09	8.34e-08
Map1lc3b	-0.340068	4.01e-09	8.58e-08
St3gal1	-0.34136	4.03e-09	8.6e-08
Gm6548	0.492961	4.03e-09	8.6e-08
Rhof	0.531862	4.15e-09	8.86e-08
Ly6i	1.14356	4.22e-09	8.99e-08
Brd2	-0.258893	4.31e-09	9.17e-08
Gnl3	-0.401444	4.36e-09	9.25e-08
Maged1	-0.534212	4.38e-09	9.29e-08
Pde4a	0.613072	4.4e-09	9.32e-08
Timp2	1.31122	4.4e-09	9.32e-08
F830016B08Rik	0.678343	4.46e-09	9.44e-08
Ppfibp2	-0.923253	4.64e-09	9.79e-08
Mcu	0.619848	4.64e-09	9.79e-08
Tbc1d2b	0.408984	4.67e-09	9.84e-08
Hspa12b	0.75517	4.76e-09	1e-07
Gm13031	0.865642	4.93e-09	1.04e-07
Rbbp7	-0.310913	4.93e-09	1.04e-07
Ccnd3	0.535971	5.24e-09	1.1e-07
Patz1	-0.345494	5.38e-09	1.13e-07
Il10ra	-0.388884	5.44e-09	1.14e-07
Zmym3	-0.48679	5.47e-09	1.14e-07
Ifitm6	1.03033	5.53e-09	1.16e-07
Actn1	-0.481692	5.64e-09	1.18e-07
Tmpo	-0.259962	5.67e-09	1.18e-07
Fes	0.346247	5.69e-09	1.18e-07
Cd63	0.444392	5.72e-09	1.19e-07
Tpm4	0.342282	5.79e-09	1.2e-07
Gm9754	0.496968	5.81e-09	1.21e-07
Gm12592	-0.466383	5.99e-09	1.24e-07
AI506816	-0.411708	6e-09	1.24e-07
Mettl7a1	-0.428763	6.03e-09	1.25e-07
Hsd17b7	0.627339	6.05e-09	1.25e-07
Ehd1	0.78724	6.08e-09	1.26e-07
Ung	-0.502953	6.18e-09	1.27e-07
Ubxn11	-0.413129	6.25e-09	1.29e-07
Bysl	0.49867	6.25e-09	1.29e-07
Ripor1	-0.387249	6.58e-09	1.35e-07
Slc12a7	-0.547029	6.58e-09	1.35e-07
Trim28	-0.261928	6.6e-09	1.35e-07
Nsa2	-0.338115	6.71e-09	1.38e-07
Rcbtb2	0.436152	6.73e-09	1.38e-07
Trafd1	0.485983	6.77e-09	1.39e-07
Mthfd1l	-0.359336	6.83e-09	1.4e-07
Ctnnbip1	0.667484	6.86e-09	1.4e-07
Uchl5	-0.458532	6.98e-09	1.42e-07
Rps25	-0.403849	7.09e-09	1.44e-07
Prkab1	0.443458	7.23e-09	1.47e-07
Lamp1	0.350439	7.58e-09	1.54e-07
Kcnip3	0.833025	7.6e-09	1.54e-07
Herc6	1.07217	7.93e-09	1.61e-07
Uhrf1	-0.334979	7.95e-09	1.61e-07
Ctss	0.661069	8.17e-09	1.65e-07
Dock11	-0.306818	8.23e-09	1.66e-07
1110008P14Rik	0.51132	8.5e-09	1.72e-07
Adamts10	-0.553292	8.81e-09	1.78e-07
Diaph1	0.297926	9e-09	1.81e-07
L3mbtl3	-0.418965	9.14e-09	1.84e-07
Akr1c12	-0.715658	9.17e-09	1.84e-07
Gm8113	-0.846778	9.21e-09	1.85e-07
Gimap1os	-0.821097	9.24e-09	1.86e-07
H2-T22	0.451548	9.25e-09	1.86e-07
Ifnar2	-0.394023	9.41e-09	1.89e-07
1810010H24Rik	1.46834	9.65e-09	1.93e-07
Gm21188	1.42155	9.75e-09	1.95e-07
Dock5	0.457872	1.02e-08	2.03e-07
Cd300a	0.531857	1.05e-08	2.09e-07
Mpp2	1.22183	1.06e-08	2.11e-07
Crat	0.573173	1.06e-08	2.12e-07
Serp1	-0.347139	1.07e-08	2.14e-07
Gsto1	-0.425386	1.07e-08	2.14e-07
Eef1b2	-0.330306	1.09e-08	2.17e-07
Adam15	0.383465	1.11e-08	2.21e-07
Gp6	1.09015	1.16e-08	2.31e-07
Ehbp1l1	0.305057	1.17e-08	2.31e-07
Slc12a4	0.810695	1.17e-08	2.31e-07
Irf5	0.40193	1.22e-08	2.42e-07
Ppp1r9a	-0.75492	1.29e-08	2.54e-07
Sox12	-0.539391	1.3e-08	2.56e-07
Epg5	0.55219	1.32e-08	2.59e-07
Trpc6	1.37265	1.34e-08	2.64e-07
Gab1	-0.65417	1.35e-08	2.65e-07
Efhd1	-1.45514	1.36e-08	2.65e-07
Nrarp	-0.800006	1.35e-08	2.65e-07
Rps17	-0.323553	1.36e-08	2.65e-07
Endod1	0.751814	1.35e-08	2.65e-07
C130050O18Rik	1.11109	1.37e-08	2.67e-07
Cd244	0.552061	1.37e-08	2.68e-07
Sel1l3	-1.39893	1.39e-08	2.71e-07
Fbl	-0.327714	1.39e-08	2.72e-07
Pilrb2	1.40497	1.41e-08	2.75e-07
Slc22a15	0.89147	1.42e-08	2.77e-07
Helz2	0.519812	1.44e-08	2.79e-07
H1fx	0.610446	1.44e-08	2.8e-07
Rnf14	0.340874	1.47e-08	2.85e-07
Tom1l1	0.710968	1.48e-08	2.86e-07
Sash3	-0.331429	1.5e-08	2.91e-07
Ankrd10	-0.302026	1.52e-08	2.95e-07
Kmt5c	-0.40926	1.54e-08	2.98e-07
Dyrk3	-0.518446	1.56e-08	3e-07
Pus7	-0.346981	1.58e-08	3.04e-07
Gm43197	0.989836	1.59e-08	3.05e-07
Ifitm7	-1.16672	1.62e-08	3.12e-07
Paip2	-0.400043	1.62e-08	3.12e-07
Ogfr	0.303037	1.63e-08	3.14e-07
C1qbp	-0.418165	1.66e-08	3.18e-07
Anxa1	0.487608	1.68e-08	3.22e-07
Zfp219	-0.437142	1.7e-08	3.26e-07
Cnbp	-0.256675	1.71e-08	3.27e-07
Smg1	-0.232845	1.72e-08	3.29e-07
Notch3	-0.545425	1.76e-08	3.36e-07
Gab2	-0.306657	1.76e-08	3.37e-07
Tk2	0.618484	1.8e-08	3.43e-07
Cd300c2	1.27441	1.83e-08	3.48e-07
Cdt1	-0.340759	1.87e-08	3.56e-07
Myct1	-0.701887	1.87e-08	3.56e-07
H2-T23	0.463578	1.89e-08	3.59e-07
Colec11	1.78246	1.91e-08	3.62e-07
Gcnt1	0.407783	1.93e-08	3.65e-07
Nckap1	0.903372	1.95e-08	3.68e-07
Fcho1	-0.436228	1.96e-08	3.71e-07
C130026I21Rik	0.97645	1.98e-08	3.74e-07
Ric1	-0.419928	1.99e-08	3.76e-07
Adgre5	0.908592	2e-08	3.77e-07
Adgrl4	-1.08559	2.02e-08	3.8e-07
Fcrls	1.57857	2.03e-08	3.83e-07
Rnf150	0.58883	2.04e-08	3.83e-07
5033406O09Rik	0.559598	2.06e-08	3.86e-07
Khdrbs1	-0.260179	2.09e-08	3.92e-07
Dmd	1.32932	2.13e-08	3.99e-07
Rrp1b	-0.377101	2.14e-08	4e-07
Gimap8	-1.00049	2.14e-08	4e-07
Gm11626	0.609215	2.2e-08	4.12e-07
Ddx3x	-0.338714	2.23e-08	4.16e-07
Tnfaip8l2	0.476163	2.23e-08	4.17e-07
Sema7a	-0.943388	2.24e-08	4.17e-07
Keap1	0.300763	2.28e-08	4.24e-07
Slc14a2	1.39607	2.28e-08	4.24e-07
Pbx3	0.712283	2.28e-08	4.24e-07
Pde7b	1.19833	2.29e-08	4.26e-07
Siglec1	1.49813	2.35e-08	4.36e-07
Rilpl2	-0.352661	2.37e-08	4.39e-07
Pik3r6	0.990914	2.38e-08	4.39e-07
Cpsf1	-0.296824	2.37e-08	4.39e-07
Ak4	-0.477789	2.39e-08	4.42e-07
Kcnh7	0.970968	2.43e-08	4.49e-07
Nras	-0.298226	2.45e-08	4.51e-07
Ltbp1	1.32011	2.49e-08	4.58e-07
Stc2	-1.21883	2.56e-08	4.71e-07
Otulin	-0.442059	2.6e-08	4.78e-07
Fyn	-0.465712	2.66e-08	4.88e-07
Il5ra	1.25885	2.68e-08	4.92e-07
Cd86	1.05365	2.77e-08	5.09e-07
C530008M17Rik	0.56911	2.8e-08	5.12e-07
Kpnb1	-0.288926	2.8e-08	5.12e-07
Lag3	0.518642	2.82e-08	5.15e-07
Uchl1	-1.42127	2.82e-08	5.16e-07
Ptpn22	0.493427	2.84e-08	5.19e-07
Man1a	-0.521775	2.86e-08	5.21e-07
Crebzf	-0.405288	2.88e-08	5.25e-07
Obscn	1.29043	2.91e-08	5.29e-07
Zfp521	-0.669474	2.98e-08	5.42e-07
Nectin4	0.905465	3.01e-08	5.46e-07
Mars2	-0.564231	3.05e-08	5.52e-07
Nedd4	-0.216204	3.04e-08	5.52e-07
Fbxo9	0.585371	3.05e-08	5.52e-07
Ccdc88b	0.322113	3.05e-08	5.52e-07
Pak6	0.857318	3.06e-08	5.52e-07
Kmt2a	-0.428961	3.12e-08	5.64e-07
Foxp1	-0.324815	3.25e-08	5.87e-07
Susd1	-0.306926	3.26e-08	5.88e-07
Lss	0.270045	3.33e-08	5.99e-07
Ipo5	-0.305749	3.35e-08	6.03e-07
Nrep	-1.22528	3.36e-08	6.04e-07
Smc4	-0.301933	3.48e-08	6.25e-07
Tbkbp1	0.433738	3.52e-08	6.32e-07
Cass4	1.21177	3.55e-08	6.36e-07
Sh2d5	-0.449192	3.58e-08	6.42e-07
Tmem202	0.647426	3.6e-08	6.45e-07
Cnot1	-0.209298	3.66e-08	6.54e-07
Ap3b1	-0.270874	3.73e-08	6.67e-07
Cpd	0.461622	3.74e-08	6.67e-07
Git2	-0.312376	3.76e-08	6.7e-07
Casp7	0.382502	3.85e-08	6.86e-07
Serpinb1a	-0.352316	3.9e-08	6.93e-07
Ankfy1	0.284879	3.93e-08	6.99e-07
Sorbs3	0.631618	3.96e-08	7.04e-07
Zc3h12a	-0.441066	3.98e-08	7.06e-07
St3gal3	0.627642	3.99e-08	7.07e-07
Gart	-0.375797	4.01e-08	7.1e-07
Akt2	0.354704	4.06e-08	7.18e-07
Memo1	-0.430627	4.18e-08	7.39e-07
Ankrd28	-0.350595	4.19e-08	7.4e-07
Rpl10a	-0.332036	4.25e-08	7.5e-07
Lpcat1	-0.450018	4.29e-08	7.56e-07
Nt5c3	0.381536	4.3e-08	7.58e-07
Sox6	1.02157	4.31e-08	7.58e-07
Pik3ip1	-0.620013	4.39e-08	7.72e-07
Cisd3	0.722209	4.41e-08	7.75e-07
Tbc1d2	0.666225	4.59e-08	8.05e-07
Dmkn	-1.06097	4.59e-08	8.06e-07
Pola1	-0.32572	4.63e-08	8.12e-07
Fbxw8	0.388397	4.71e-08	8.25e-07
Mfsd7a	1.00559	4.76e-08	8.32e-07
Bcat1	-1.33104	4.78e-08	8.35e-07
Zfp503	-1.00852	4.82e-08	8.41e-07
Gm43198	0.875652	4.9e-08	8.54e-07
Ifi44	0.978835	4.94e-08	8.59e-07
Tbc1d24	0.440986	4.93e-08	8.59e-07
Alox5	1.25729	4.97e-08	8.65e-07
Asah2	0.520054	5.1e-08	8.87e-07
AI838599	-1.2935	5.22e-08	9.07e-07
Zfp217	-0.30409	5.25e-08	9.1e-07
Serinc5	-0.594407	5.27e-08	9.13e-07
Ccdc60	-1.25209	5.4e-08	9.36e-07
Pkd1	0.300924	5.43e-08	9.4e-07
Msra	0.494599	5.54e-08	9.58e-07
Kif11	-0.274294	5.58e-08	9.64e-07
Inpp5j	1.34948	5.65e-08	9.74e-07
Erf	-0.401977	5.66e-08	9.76e-07
Slc45a4	0.325685	5.7e-08	9.82e-07
Gm17018	0.515354	5.77e-08	9.93e-07
Rgs8	-1.29578	5.95e-08	1.02e-06
Cln3	0.465725	6.07e-08	1.04e-06
Cyb561a3	0.34998	6.11e-08	1.05e-06
Hspd1	-0.302038	6.32e-08	1.08e-06
Atp13a4	1.49416	6.32e-08	1.08e-06
Slc23a2	0.48119	6.45e-08	1.1e-06
Fbxo2	1.27904	6.47e-08	1.11e-06
Syngr1	0.879427	6.58e-08	1.13e-06
Arid5a	-0.469865	6.59e-08	1.13e-06
Nsg2	-1.26793	6.64e-08	1.13e-06
Heatr5a	-0.322955	6.83e-08	1.16e-06
Parp8	-0.420046	6.87e-08	1.17e-06
Ubr1	0.381439	7.14e-08	1.21e-06
Hnrnpc	-0.257647	7.14e-08	1.21e-06
Wdr46	-0.362566	7.26e-08	1.23e-06
Sms	-0.341538	7.37e-08	1.25e-06
Lrrc8c	-0.344452	7.39e-08	1.25e-06
1810026B05Rik	-0.586233	7.4e-08	1.25e-06
Zfp710	-0.374606	7.51e-08	1.27e-06
Syngap1	0.529371	7.52e-08	1.27e-06
Ier2	-0.520341	7.53e-08	1.27e-06
Itgb5	-0.524353	7.54e-08	1.27e-06
Kmt2d	-0.31304	7.79e-08	1.31e-06
P2ry1	0.76914	7.9e-08	1.33e-06
Elmo1	-0.363845	8.12e-08	1.37e-06
Tvp23b	0.418517	8.23e-08	1.39e-06
Ankrd13b	-0.505713	8.26e-08	1.39e-06
Galnt3	0.822092	8.45e-08	1.42e-06
AL592187.4	1.07585	8.71e-08	1.46e-06
Gm15845	1.17131	8.79e-08	1.47e-06
Rps3a1	-0.261912	8.91e-08	1.49e-06
Ncf2	0.277666	8.93e-08	1.49e-06
Rora	-0.630594	9.06e-08	1.52e-06
Cct5	-0.254125	9.11e-08	1.52e-06
Itgav	0.374745	9.24e-08	1.54e-06
Pck2	-0.312148	9.59e-08	1.6e-06
	1.11167	9.59e-08	1.6e-06
Gm45774	0.899553	9.62e-08	1.6e-06
Gnpda1	0.538943	9.64e-08	1.6e-06
Usb1	0.455907	1.03e-07	1.7e-06
Got2	-0.285845	1.03e-07	1.7e-06
Gm10814	0.665604	1.03e-07	1.7e-06
Gm45449	0.703105	1.04e-07	1.72e-06
Enc1	-0.552108	1.05e-07	1.73e-06
Mapre2	0.394209	1.05e-07	1.74e-06
Lcp2	-0.255541	1.06e-07	1.75e-06
Ucp2	-0.276053	1.07e-07	1.78e-06
Gm44732	-1.13097	1.08e-07	1.78e-06
Gm17334	-0.555618	1.09e-07	1.8e-06
Micu1	0.34891	1.11e-07	1.83e-06
Rbm38	-0.357562	1.14e-07	1.87e-06
Ahcy	-0.336093	1.16e-07	1.9e-06
Tubb6	0.930945	1.2e-07	1.97e-06
Rnf220	-0.286639	1.2e-07	1.97e-06
Vars	-0.242733	1.2e-07	1.97e-06
Clec7a	1.13828	1.23e-07	2.01e-06
Uba7	0.42142	1.24e-07	2.03e-06
Ap3m2	0.807542	1.24e-07	2.03e-06
F2r	0.976712	1.25e-07	2.04e-06
Cdc42bpb	1.00522	1.26e-07	2.06e-06
4930512H18Rik	1.15591	1.28e-07	2.1e-06
Pitrm1	-0.381111	1.3e-07	2.13e-06
Trio	0.426131	1.31e-07	2.13e-06
B230217C12Rik	1.12276	1.33e-07	2.17e-06
Tmem229b	0.538111	1.35e-07	2.2e-06
Gns	0.39056	1.36e-07	2.21e-06
Kat2b	0.468432	1.37e-07	2.22e-06
Abhd5	0.832338	1.37e-07	2.22e-06
Hlf	-1.01626	1.38e-07	2.23e-06
Ybx1	-0.282601	1.38e-07	2.24e-06
Tcof1	-0.354654	1.39e-07	2.26e-06
Armc10	-0.383464	1.4e-07	2.26e-06
Rhag	1.27966	1.41e-07	2.27e-06
Pde8a	0.959994	1.45e-07	2.33e-06
Cdk14	0.885902	1.46e-07	2.35e-06
Ext2	0.306092	1.48e-07	2.39e-06
Tor4a	0.34237	1.51e-07	2.43e-06
Atic	-0.293901	1.52e-07	2.45e-06
Nfatc3	-0.270078	1.52e-07	2.45e-06
Cttnbp2nl	-1.0787	1.55e-07	2.49e-06
Vcp	-0.228145	1.56e-07	2.51e-06
Tcn2	0.481411	1.57e-07	2.51e-06
Pola2	-0.305813	1.58e-07	2.52e-06
Eef1a1	-0.266945	1.58e-07	2.54e-06
Ppm1l	-0.829404	1.59e-07	2.55e-06
Ninj1	0.341859	1.6e-07	2.56e-06
Rmnd5a	-0.276865	1.62e-07	2.59e-06
Nup210	-0.261555	1.64e-07	2.62e-06
Slc5a3	-0.599194	1.67e-07	2.67e-06
Nod2	0.760172	1.68e-07	2.68e-06
Klf9	-1.08806	1.68e-07	2.68e-06
Appl2	0.481751	1.7e-07	2.7e-06
Ubxn7	-0.341947	1.71e-07	2.72e-06
Arsb	0.549245	1.71e-07	2.72e-06
Prtn3	-0.83588	1.74e-07	2.76e-06
Mif	-0.287988	1.75e-07	2.78e-06
Mfng	-0.389042	1.76e-07	2.79e-06
Ttll11	1.24621	1.77e-07	2.81e-06
Fam60a	-0.458726	1.78e-07	2.81e-06
Lamc1	-0.487249	1.8e-07	2.85e-06
Zswim7	0.993193	1.82e-07	2.87e-06
Rtn4	-0.326168	1.83e-07	2.89e-06
Ncapd2	-0.225115	1.86e-07	2.93e-06
Rnf114	0.283469	1.88e-07	2.97e-06
Hmgb2	-0.255861	1.93e-07	3.04e-06
Ypel2	-0.691402	1.96e-07	3.09e-06
Slc7a6	-0.329505	2e-07	3.14e-06
Zfpm1	0.792868	2.01e-07	3.15e-06
Oit3	1.29588	2.04e-07	3.21e-06
Cers6	0.36241	2.04e-07	3.21e-06
Kcna3	-0.505389	2.05e-07	3.21e-06
Arhgef5	0.422535	2.07e-07	3.23e-06
Jmjd1c	-0.276886	2.07e-07	3.23e-06
Pld1	1.0556	2.07e-07	3.24e-06
Tacc2	-1.14457	2.11e-07	3.29e-06
Hdac9	-0.691901	2.14e-07	3.34e-06
Gdi2	-0.290798	2.15e-07	3.36e-06
Vasp	0.258641	2.16e-07	3.37e-06
Themis2	0.485871	2.17e-07	3.37e-06
Mus81	0.591724	2.18e-07	3.38e-06
Tnfsf14	0.505995	2.19e-07	3.41e-06
Esr1	0.731634	2.2e-07	3.42e-06
Noc2l	-0.279185	2.21e-07	3.43e-06
Srsf5	-0.306849	2.21e-07	3.43e-06
Mylip	-0.544661	2.23e-07	3.45e-06
Perp	-0.613681	2.23e-07	3.45e-06
Gm8995	-0.390116	2.27e-07	3.51e-06
Tlr12	-0.568472	2.29e-07	3.54e-06
Eif3e	-0.275103	2.31e-07	3.57e-06
Vnn3	1.37281	2.37e-07	3.65e-06
Rpl3	-0.26105	2.38e-07	3.67e-06
Robo4	-1.35219	2.39e-07	3.69e-06
Oasl2	0.744986	2.4e-07	3.69e-06
St13	-0.263743	2.4e-07	3.7e-06
Pigs	0.347065	2.43e-07	3.74e-06
Trove2	0.472824	2.47e-07	3.8e-06
Rps6ka3	-0.447357	2.5e-07	3.84e-06
Atp8b4	0.523324	2.51e-07	3.85e-06
Zfp36	-0.397519	2.52e-07	3.86e-06
Park7	-0.282799	2.55e-07	3.91e-06
Gp5	1.23125	2.6e-07	3.97e-06
C3	0.796558	2.63e-07	4.01e-06
Man2a1	0.42578	2.63e-07	4.02e-06
Usp24	-0.305639	2.67e-07	4.07e-06
Il18	0.962181	2.69e-07	4.11e-06
Wdr12	-0.317868	2.7e-07	4.12e-06
Lbp	0.452814	2.72e-07	4.14e-06
Rgs2	-0.437483	2.83e-07	4.3e-06
Hist1h1c	0.529172	2.83e-07	4.3e-06
Tgif2	-0.489533	2.94e-07	4.46e-06
Klhl5	-0.301917	2.93e-07	4.46e-06
Klf7	0.565354	2.98e-07	4.52e-06
Mycl	-1.13696	3.02e-07	4.57e-06
Pde1c	1.21847	3.04e-07	4.6e-06
Kpna3	-0.360513	3.04e-07	4.6e-06
Ugt1a7c	-0.664688	3.06e-07	4.62e-06
Mapk11	-0.884799	3.12e-07	4.72e-06
Prdx5	0.346096	3.14e-07	4.74e-06
Card19	0.43042	3.21e-07	4.85e-06
Msrb3	-0.556815	3.24e-07	4.88e-06
Dlk1	-1.11508	3.27e-07	4.92e-06
Gm13554	1.05262	3.35e-07	5.04e-06
Huwe1	-0.234523	3.37e-07	5.07e-06
Trappc5	-0.443863	3.42e-07	5.15e-06
BC147527	0.699051	3.45e-07	5.18e-06
Il17ra	-0.301951	3.45e-07	5.18e-06
Spsb1	-1.05142	3.46e-07	5.19e-06
Nr4a3	-1.21818	3.53e-07	5.28e-06
Abca13	1.0256	3.69e-07	5.53e-06
Arhgef28	-1.25258	3.69e-07	5.53e-06
Ttll4	-0.327305	3.7e-07	5.53e-06
Nrp2	-0.908281	3.72e-07	5.56e-06
Eif4g2	-0.229834	3.73e-07	5.56e-06
Zfp385a	0.5184	3.8e-07	5.67e-06
Mt2	0.865278	3.87e-07	5.76e-06
Neu1	0.453946	3.88e-07	5.78e-06
Nek8	0.713887	3.89e-07	5.78e-06
Srpk1	-0.347668	3.98e-07	5.91e-06
Arid5b	-0.483249	3.98e-07	5.92e-06
Vsir	0.305499	4e-07	5.94e-06
Hmgn2	0.279732	4.03e-07	5.98e-06
Tspan3	-0.360287	4.08e-07	6.05e-06
Rab3il1	-0.614736	4.09e-07	6.05e-06
Net1	-0.426268	4.13e-07	6.11e-06
Lcp1	-0.285538	4.17e-07	6.17e-06
Copz2	0.767702	4.21e-07	6.22e-06
Ier5l	-0.904975	4.3e-07	6.35e-06
Ramp1	-0.322182	4.33e-07	6.38e-06
Gm32051	1.21373	4.39e-07	6.48e-06
Ccl2	1.2023	4.41e-07	6.49e-06
Slc25a13	-0.402507	4.43e-07	6.52e-06
Nptn	0.391395	4.46e-07	6.57e-06
Tmem106a	0.908331	4.5e-07	6.61e-06
Fam185a	-0.500046	4.51e-07	6.62e-06
Tnfrsf23	0.794924	4.52e-07	6.63e-06
Rpl8	-0.242547	4.54e-07	6.66e-06
Gimap4	-1.16294	4.55e-07	6.67e-06
Lrg1	1.19765	4.58e-07	6.71e-06
Fas	0.68043	4.69e-07	6.86e-06
Rpa2	-0.311559	4.74e-07	6.93e-06
Hmgcr	-0.300474	4.76e-07	6.95e-06
Mboat7	0.347218	4.77e-07	6.96e-06
Ddx49	-0.289203	4.88e-07	7.12e-06
Mrpl34	-0.492109	4.9e-07	7.14e-06
Hdac5	0.282612	4.99e-07	7.26e-06
Npl	-0.492983	5e-07	7.27e-06
Plekho1	-0.371407	5e-07	7.27e-06
Gbp8	1.07999	5.02e-07	7.29e-06
Bckdha	-0.340729	5.05e-07	7.33e-06
Slc41a3	0.829768	5.05e-07	7.33e-06
Elf1	-0.243892	5.11e-07	7.4e-06
BC064078	-0.578207	5.12e-07	7.42e-06
Klrb1f	0.581176	5.13e-07	7.43e-06
Vcan	1.06049	5.17e-07	7.48e-06
Hspe1	-0.346654	5.19e-07	7.5e-06
Xdh	1.11908	5.19e-07	7.5e-06
Slc35e1	0.337368	5.28e-07	7.62e-06
Pcna	-0.264483	5.3e-07	7.64e-06
Sec14l2	0.932354	5.37e-07	7.74e-06
Ston2	0.450074	5.48e-07	7.89e-06
Lrrc8b	0.447523	5.55e-07	7.98e-06
Rnaseh2a	-0.291835	5.78e-07	8.3e-06
Cd34	-0.283173	5.82e-07	8.37e-06
G530012D18Rik	0.428056	5.84e-07	8.38e-06
Klc2	0.477777	5.84e-07	8.38e-06
Gm47248	0.658772	6.05e-07	8.67e-06
Galc	-0.510733	6.06e-07	8.68e-06
Psd3	0.558434	6.09e-07	8.71e-06
Mmp8	1.19329	6.11e-07	8.73e-06
Hprt	-0.261022	6.19e-07	8.85e-06
Gm45091	-0.600687	6.22e-07	8.88e-06
Adss	-0.32196	6.33e-07	9.04e-06
Rrs1	-0.449535	6.54e-07	9.33e-06
Tes	-0.41753	6.61e-07	9.42e-06
Nupr1	0.687268	6.61e-07	9.42e-06
Mreg	-1.20145	6.84e-07	9.72e-06
Hdac2	-0.308671	6.83e-07	9.72e-06
Nap1l3	0.834374	6.91e-07	9.82e-06
Daxx	0.377598	7.05e-07	1e-05
Col18a1	1.0757	7.06e-07	1e-05
Stard7	-0.261211	7.07e-07	1e-05
Dkc1	-0.30433	7.08e-07	1e-05
Cd84	0.338763	7.18e-07	1.02e-05
Gramd1a	-0.35336	7.24e-07	1.02e-05
1700109H08Rik	-0.664512	7.26e-07	1.03e-05
Rpl23a	-0.313157	7.33e-07	1.03e-05
Crlf2	0.359478	7.4e-07	1.04e-05
Cd28	0.747185	7.43e-07	1.05e-05
Mxd4	-0.344473	7.43e-07	1.05e-05
Naca	-0.260479	7.48e-07	1.05e-05
Mmp19	0.496888	7.5e-07	1.06e-05
Syncrip	-0.285966	7.55e-07	1.06e-05
Il1f9	-1.13225	7.65e-07	1.07e-05
2610307P16Rik	-1.00721	7.66e-07	1.08e-05
Gm16897	-0.320979	7.76e-07	1.09e-05
Gm16336	1.08752	7.8e-07	1.09e-05
Fut7	0.306971	7.87e-07	1.1e-05
Asb13	0.632165	7.88e-07	1.1e-05
Eef1d	-0.272143	8.06e-07	1.13e-05
Rps3	-0.296372	8.15e-07	1.14e-05
Cnot6l	-0.256974	8.23e-07	1.15e-05
Tmem176a	-0.326559	8.26e-07	1.15e-05
Lpcat2	0.359768	8.3e-07	1.16e-05
Rnpepl1	0.349055	8.34e-07	1.16e-05
Tor3a	0.414251	8.35e-07	1.16e-05
Slc16a12	-1.02148	8.48e-07	1.18e-05
Aplnr	1.32713	8.55e-07	1.19e-05
Rnmt	-0.321524	8.56e-07	1.19e-05
Supt16	-0.227742	8.59e-07	1.19e-05
Hadh	-0.363288	8.71e-07	1.21e-05
Tlr9	0.703459	8.75e-07	1.21e-05
Cav2	0.701352	8.76e-07	1.21e-05
Chsy1	-0.378375	8.77e-07	1.22e-05
Tert	-1.0682	8.79e-07	1.22e-05
Fgd2	0.552723	8.79e-07	1.22e-05
Derl1	0.296432	8.82e-07	1.22e-05
Trim16	-0.485672	8.85e-07	1.22e-05
Sesn1	-0.329323	9.13e-07	1.26e-05
Hnrnpu	-0.256826	9.16e-07	1.26e-05
Spry1	0.994287	9.2e-07	1.27e-05
Slfn9	0.392501	9.24e-07	1.27e-05
P2ry13	1.02568	9.36e-07	1.29e-05
Gm14304	1.16789	9.41e-07	1.29e-05
Tef	0.424195	9.42e-07	1.29e-05
Rbm33	-0.334222	9.52e-07	1.31e-05
Slc44a2	-0.223411	9.55e-07	1.31e-05
AC160411.1	0.480861	9.66e-07	1.32e-05
Reep2	1.14755	9.66e-07	1.32e-05
Ccdc88c	-0.270279	9.76e-07	1.34e-05
Gm16201	1.05465	9.93e-07	1.36e-05
Wsb1	-0.444758	1.01e-06	1.38e-05
Dennd4b	0.347872	1.02e-06	1.39e-05
Tspan13	-0.451168	1.02e-06	1.39e-05
Zfyve27	0.336747	1.02e-06	1.39e-05
Wdr38	-0.327772	1.06e-06	1.45e-05
Lrmp	0.355925	1.09e-06	1.48e-05
Trappc2	0.715224	1.09e-06	1.48e-05
Fam217b	0.603015	1.09e-06	1.49e-05
Eif1a	-0.353635	1.09e-06	1.49e-05
Mindy2	0.31465	1.12e-06	1.52e-05
Ly6g6f	1.16113	1.12e-06	1.52e-05
Foxo3	-0.274773	1.13e-06	1.54e-05
Sh3bgrl	-0.225273	1.14e-06	1.55e-05
Prkar1a	0.239532	1.15e-06	1.55e-05
Nfkbia	-0.422557	1.15e-06	1.55e-05
Gapdh	-0.300942	1.15e-06	1.56e-05
Gnaz	1.01035	1.15e-06	1.56e-05
Sun1	0.290497	1.16e-06	1.57e-05
Arrb1	0.247436	1.17e-06	1.58e-05
Cd68	0.422102	1.17e-06	1.58e-05
Dcun1d1	-0.35791	1.17e-06	1.58e-05
Kif1b	0.578835	1.18e-06	1.59e-05
Slc25a22	0.399619	1.19e-06	1.6e-05
AC153891.1	1.23247	1.22e-06	1.64e-05
Mms22l	-0.365976	1.22e-06	1.64e-05
Runx2	-0.313762	1.27e-06	1.71e-05
Ccdc134	0.425067	1.31e-06	1.76e-05
Cbx3	-0.383025	1.33e-06	1.79e-05
Tcp1	-0.230281	1.33e-06	1.79e-05
Tfec	-0.544222	1.34e-06	1.8e-05
Gm34086	1.1871	1.37e-06	1.83e-05
Chchd10	-0.841589	1.37e-06	1.83e-05
Etohd2	0.419193	1.38e-06	1.84e-05
Lyar	-0.359783	1.4e-06	1.87e-05
Eml4	-0.247354	1.43e-06	1.91e-05
Utp14a	-0.406663	1.43e-06	1.91e-05
AC061963.1	-0.910054	1.43e-06	1.91e-05
Gpr137	0.42341	1.43e-06	1.91e-05
Cd1d1	-0.438366	1.44e-06	1.92e-05
Sumo3	-0.289548	1.45e-06	1.93e-05
Gm32633	1.16122	1.46e-06	1.94e-05
Fkrp	0.366036	1.46e-06	1.95e-05
Pomk	0.566049	1.49e-06	1.98e-05
Nop56	-0.285872	1.52e-06	2.02e-05
Fam169a	-0.431086	1.54e-06	2.04e-05
Myb	-0.254352	1.54e-06	2.05e-05
Qk	-0.258086	1.54e-06	2.05e-05
Nt5e	1.11553	1.55e-06	2.06e-05
Ogt	-0.378607	1.55e-06	2.06e-05
Zfp760	-0.555388	1.56e-06	2.06e-05
Psmd7	-0.31453	1.58e-06	2.08e-05
Zfp106	-0.17961	1.58e-06	2.09e-05
Rufy1	0.465158	1.61e-06	2.13e-05
1700027J19Rik	1.19557	1.62e-06	2.13e-05
Snd1	-0.247114	1.64e-06	2.16e-05
Cpa3	-0.7701	1.65e-06	2.17e-05
Klhl24	-0.406119	1.66e-06	2.18e-05
Plxnc1	0.381418	1.66e-06	2.19e-05
Rrm2b	0.609327	1.67e-06	2.2e-05
Mpnd	-0.365983	1.67e-06	2.2e-05
Tanc1	-0.542212	1.71e-06	2.25e-05
Abcc10	0.733	1.71e-06	2.25e-05
Mfge8	-0.4073	1.72e-06	2.25e-05
Dnajc9	-0.295035	1.72e-06	2.26e-05
Papola	-0.240335	1.74e-06	2.27e-05
Fut8	-0.291697	1.74e-06	2.27e-05
Tm7sf2	0.47262	1.74e-06	2.28e-05
H2afv	-0.320141	1.79e-06	2.34e-05
Repin1	-0.40804	1.8e-06	2.35e-05
Ppp1r11	0.498477	1.83e-06	2.39e-05
Atf6	0.337711	1.84e-06	2.4e-05
Synrg	0.339817	1.85e-06	2.41e-05
AI504432	-0.355628	1.87e-06	2.43e-05
Slc16a1	-0.420439	1.91e-06	2.48e-05
Casz1	0.502321	1.91e-06	2.48e-05
Apobec1	0.524807	1.91e-06	2.48e-05
Dhx15	-0.199091	1.97e-06	2.55e-05
Rplp1	-0.237312	2.01e-06	2.61e-05
Osm	-0.384179	2.04e-06	2.65e-05
Kdr	0.803747	2.04e-06	2.65e-05
Rps18	-0.310382	2.04e-06	2.65e-05
Gpi1	-0.251143	2.06e-06	2.67e-05
AW011738	0.658218	2.07e-06	2.67e-05
Il34	1.27605	2.07e-06	2.67e-05
A330074K22Rik	1.15291	2.08e-06	2.69e-05
Pacs1	0.284508	2.09e-06	2.69e-05
Mcm5	-0.239622	2.12e-06	2.74e-05
Samd14	0.940542	2.15e-06	2.77e-05
Csf2rb2	0.916813	2.15e-06	2.77e-05
G3bp1	-0.292805	2.2e-06	2.83e-05
Trpv2	0.348757	2.22e-06	2.86e-05
Ankrd9	0.808081	2.22e-06	2.86e-05
Gm26888	-0.888956	2.26e-06	2.9e-05
Arhgap32	-0.750512	2.27e-06	2.92e-05
Carhsp1	0.55324	2.28e-06	2.92e-05
Sell	0.344064	2.32e-06	2.97e-05
Lfng	-0.42009	2.32e-06	2.97e-05
Dhrs1	0.377324	2.33e-06	2.99e-05
Sumo2	-0.297941	2.33e-06	2.99e-05
C1qtnf6	0.380929	2.35e-06	3e-05
1110059E24Rik	-0.387352	2.36e-06	3.01e-05
Mtmr1	0.365408	2.36e-06	3.01e-05
Notch1	-0.257298	2.37e-06	3.02e-05
Gimap5	-0.923862	2.37e-06	3.02e-05
Eif2a	-0.259619	2.38e-06	3.03e-05
Usp40	0.37021	2.41e-06	3.07e-05
Fam210b	0.575912	2.44e-06	3.1e-05
Ppp6r1	-0.263322	2.44e-06	3.1e-05
Cnot2	-0.270986	2.46e-06	3.13e-05
Gm36161	1.20378	2.46e-06	3.13e-05
Acaca	-0.290299	2.47e-06	3.14e-05
Ptgir	0.382262	2.48e-06	3.14e-05
Epb41l4b	-0.574743	2.48e-06	3.14e-05
Lrp8	-0.423818	2.48e-06	3.14e-05
1700025G04Rik	-0.358788	2.49e-06	3.15e-05
Igf2bp3	-0.890803	2.51e-06	3.18e-05
Ddc	1.15497	2.51e-06	3.18e-05
Slit3	1.12203	2.51e-06	3.18e-05
Cir1	-0.505082	2.54e-06	3.21e-05
Pkn1	0.202937	2.55e-06	3.22e-05
Cd22	-1.09976	2.56e-06	3.23e-05
Cyp2b10	1.18588	2.61e-06	3.28e-05
Gm9934	-1.19412	2.61e-06	3.28e-05
Smim1	0.472695	2.62e-06	3.29e-05
Tom1	0.506666	2.63e-06	3.31e-05
Bcor	-0.321867	2.64e-06	3.32e-05
Ggh	0.549009	2.65e-06	3.33e-05
Htr2a	0.680584	2.66e-06	3.33e-05
Mgat1	-0.318429	2.68e-06	3.37e-05
Rpl26	-0.292556	2.7e-06	3.39e-05
Apcdd1	-1.16299	2.71e-06	3.4e-05
Gm45752	1.12569	2.72e-06	3.41e-05
Csgalnact2	0.251412	2.75e-06	3.44e-05
Tmed8	0.37287	2.75e-06	3.44e-05
Rgs7bp	-0.618466	2.75e-06	3.44e-05
Gm42477	0.755129	2.8e-06	3.5e-05
Sec24d	-0.428598	2.82e-06	3.52e-05
Adam17	-0.378621	2.84e-06	3.54e-05
Chil1	1.24128	2.85e-06	3.55e-05
Ache	1.07562	2.85e-06	3.55e-05
Rmnd5b	0.41269	2.86e-06	3.56e-05
Ppp1r35	-0.380507	2.87e-06	3.57e-05
Naglu	0.345272	2.9e-06	3.61e-05
Gm17473	0.573569	2.9e-06	3.61e-05
Hk1	0.263637	2.91e-06	3.61e-05
Mthfr	0.430885	2.92e-06	3.62e-05
Rpl27a	-0.307521	2.93e-06	3.63e-05
Znrf2	-0.277959	2.97e-06	3.68e-05
Ap5b1	0.568858	3e-06	3.71e-05
BC051537	0.445404	3.01e-06	3.72e-05
Galnt4	0.629763	3.02e-06	3.73e-05
Mkl1	0.310258	3.03e-06	3.74e-05
Vdac1	-0.244674	3.04e-06	3.75e-05
Mfsd2b	1.06618	3.08e-06	3.8e-05
Glud1	-0.243027	3.09e-06	3.82e-05
Nup153	-0.221967	3.1e-06	3.82e-05
3110062M04Rik	0.48214	3.13e-06	3.85e-05
Magi3	-0.584145	3.15e-06	3.88e-05
Sumf1	0.430349	3.15e-06	3.88e-05
Trem2	1.13063	3.16e-06	3.88e-05
F730311O21Rik	1.15712	3.18e-06	3.91e-05
Gm5600	-1.179	3.22e-06	3.95e-05
Rpl13	-0.259555	3.24e-06	3.98e-05
Mgat4a	0.334837	3.26e-06	4e-05
Rps5	-0.264366	3.27e-06	4e-05
Pxmp4	0.430158	3.3e-06	4.05e-05
Gm11775	-1.04683	3.35e-06	4.1e-05
Abcg1	0.407184	3.35e-06	4.1e-05
Ppt1	0.280221	3.37e-06	4.11e-05
Epha2	-1.15223	3.37e-06	4.11e-05
Ptpn11	0.35012	3.37e-06	4.11e-05
Fpr1	1.13318	3.37e-06	4.11e-05
Usp10	-0.309592	3.38e-06	4.12e-05
mt-Nd1	-0.430501	3.38e-06	4.12e-05
Ncs1	-0.720624	3.4e-06	4.14e-05
Ttpal	0.394507	3.44e-06	4.19e-05
Nt5dc2	-0.505022	3.44e-06	4.19e-05
Eif3b	-0.269213	3.46e-06	4.21e-05
Ly6a	-0.358574	3.47e-06	4.22e-05
Ptger1	0.252441	3.48e-06	4.23e-05
Trp53inp2	0.858813	3.49e-06	4.23e-05
C1qtnf1	1.20823	3.52e-06	4.27e-05
Ciz1	0.323657	3.53e-06	4.28e-05
Dgkg	0.472957	3.56e-06	4.31e-05
Specc1	0.357058	3.57e-06	4.32e-05
Hps4	0.437437	3.6e-06	4.36e-05
Rfx7	-0.239389	3.63e-06	4.39e-05
Epop	-0.399975	3.64e-06	4.4e-05
Il12rb1	0.466237	3.68e-06	4.45e-05
Cks1b	-0.288342	3.71e-06	4.47e-05
Ddx58	0.665367	3.71e-06	4.48e-05
Chil3	0.844273	3.75e-06	4.52e-05
Neurl3	0.273088	3.77e-06	4.54e-05
Rbpj	0.319434	3.77e-06	4.54e-05
Cep164	-0.476347	3.78e-06	4.55e-05
Pyroxd2	1.11549	3.78e-06	4.55e-05
Smo	-0.464053	3.81e-06	4.58e-05
Dock9	-0.490811	3.81e-06	4.58e-05
Atp6v0a2	0.343577	3.82e-06	4.59e-05
Tinagl1	1.13985	3.84e-06	4.6e-05
Tns2	0.879963	3.86e-06	4.63e-05
Lrpap1	0.384075	3.88e-06	4.65e-05
Ccm2l	0.732546	3.88e-06	4.65e-05
Ube4b	-0.224404	3.91e-06	4.68e-05
Fkbp3	-0.294011	3.93e-06	4.69e-05
Tmem231	0.902808	3.98e-06	4.75e-05
Bak1	0.257833	3.99e-06	4.76e-05
Apoh	1.07039	4.01e-06	4.79e-05
Rsph3a	0.524857	4.02e-06	4.8e-05
Rps8	-0.22972	4.02e-06	4.8e-05
Lmna	1.08836	4.04e-06	4.81e-05
Erbin	-0.277211	4.11e-06	4.9e-05
Gins1	-0.470909	4.11e-06	4.9e-05
St3gal5	0.486077	4.14e-06	4.92e-05
Fam126a	0.363241	4.15e-06	4.94e-05
Apol10b	0.974997	4.2e-06	4.99e-05
Pnrc1	-0.327498	4.26e-06	5.06e-05
Fadd	0.516559	4.29e-06	5.09e-05
Nasp	-0.270992	4.37e-06	5.18e-05
Hvcn1	0.320816	4.39e-06	5.2e-05
Mtmr9	0.32336	4.39e-06	5.2e-05
Ddx39b	-0.242986	4.45e-06	5.27e-05
Mcl1	-0.233238	4.46e-06	5.27e-05
Syk	0.19385	4.5e-06	5.32e-05
Rps20	-0.285651	4.53e-06	5.34e-05
Fbxl5	-0.335883	4.53e-06	5.34e-05
Smarcd2	-0.254051	4.52e-06	5.34e-05
Zfp260	-0.341979	4.53e-06	5.35e-05
Shmt1	-0.300001	4.55e-06	5.37e-05
mt-Ta	-0.790114	4.58e-06	5.4e-05
Dut	-0.340907	4.63e-06	5.45e-05
Abca7	-0.315967	4.65e-06	5.46e-05
Baz1b	-0.2264	4.65e-06	5.46e-05
Mthfd1	-0.331497	4.67e-06	5.48e-05
Ubr5	-0.188612	4.7e-06	5.52e-05
Prkacb	0.263084	4.76e-06	5.59e-05
Wdr43	-0.28708	4.79e-06	5.62e-05
Tnfsf13os	1.01672	4.85e-06	5.69e-05
Abat	1.1405	4.9e-06	5.74e-05
Elovl6	-0.283268	4.94e-06	5.78e-05
Irak2	0.408284	4.94e-06	5.78e-05
Pfn4	1.15353	4.96e-06	5.8e-05
Lox	-1.05619	4.96e-06	5.8e-05
Gm44226	-1.04558	5.02e-06	5.87e-05
Gm45418	0.990529	5.05e-06	5.9e-05
Ubr3	0.249831	5.08e-06	5.92e-05
Rasal1	-0.778994	5.11e-06	5.96e-05
Ptprj	0.315965	5.18e-06	6.03e-05
Tmem104	0.412373	5.2e-06	6.06e-05
Aldh3a2	0.413683	5.23e-06	6.09e-05
Tfdp2	-0.341971	5.24e-06	6.09e-05
Nrg4	-0.419111	5.25e-06	6.1e-05
Ccnd1	-0.881272	5.27e-06	6.12e-05
Atp1b3	-0.278687	5.27e-06	6.12e-05
Apol11a	0.735301	5.27e-06	6.12e-05
Gba	0.319494	5.29e-06	6.14e-05
Naip5	0.425096	5.3e-06	6.14e-05
Umps	-0.327567	5.33e-06	6.17e-05
Syt11	0.557852	5.33e-06	6.17e-05
Optn	0.598902	5.36e-06	6.2e-05
Tlcd1	-0.26321	5.41e-06	6.26e-05
Gchfr	1.1263	5.42e-06	6.26e-05
Rrm1	-0.196901	5.46e-06	6.3e-05
Tmem30a	0.263988	5.48e-06	6.33e-05
B230303A05Rik	1.09384	5.49e-06	6.33e-05
Abhd16a	0.334962	5.54e-06	6.39e-05
Gaa	0.277455	5.61e-06	6.47e-05
Arhgap21	-0.235627	5.65e-06	6.51e-05
Gm17017	0.393109	5.67e-06	6.52e-05
Usp46	0.594873	5.67e-06	6.52e-05
Oas1c	0.563349	5.73e-06	6.59e-05
Dmxl1	0.253928	5.77e-06	6.63e-05
Gstm1	-0.336603	5.79e-06	6.65e-05
Cntn3	0.820799	5.82e-06	6.67e-05
2310043P16Rik	1.00286	5.9e-06	6.76e-05
Rnf130	-0.234664	5.96e-06	6.83e-05
Focad	0.380976	6.09e-06	6.97e-05
Dnah12	1.11526	6.11e-06	6.99e-05
Smc3	-0.21545	6.12e-06	7e-05
Ipo7	-0.247079	6.13e-06	7.01e-05
Prpf38b	-0.275833	6.14e-06	7.02e-05
C130083M11Rik	0.88768	6.21e-06	7.09e-05
Efcab14	0.347313	6.29e-06	7.17e-05
Ubiad1	0.463548	6.38e-06	7.28e-05
Lmbrd1	0.398291	6.45e-06	7.36e-05
Mgst2	0.600712	6.56e-06	7.47e-05
Tmem128	0.424159	6.59e-06	7.51e-05
Ssrp1	-0.1858	6.6e-06	7.51e-05
Icam4	1.0116	6.69e-06	7.61e-05
Cstb	0.44725	6.72e-06	7.64e-05
Ehmt1	-0.278134	6.77e-06	7.69e-05
Eif5a	-0.246028	6.79e-06	7.71e-05
Ankrd22	1.09835	6.8e-06	7.71e-05
Cln6	0.305047	6.85e-06	7.76e-05
Clec1a	1.08557	6.85e-06	7.76e-05
Hsd11b1	0.904706	6.9e-06	7.81e-05
Ptms	0.409289	6.89e-06	7.81e-05
Msl1	-0.250906	6.91e-06	7.81e-05
AC126028.2	-0.362675	6.91e-06	7.81e-05
Tpp2	-0.277789	6.92e-06	7.82e-05
Exoc6	0.2602	6.94e-06	7.84e-05
Golm1	-0.300182	6.98e-06	7.88e-05
Espn	1.06186	6.99e-06	7.88e-05
Mpp6	-0.2867	7.16e-06	8.07e-05
Rassf3	-0.367839	7.17e-06	8.07e-05
Tpst1	0.464546	7.18e-06	8.09e-05
Fry	0.350978	7.25e-06	8.16e-05
Apex1	-0.354721	7.28e-06	8.18e-05
Kcnk5	-0.488944	7.3e-06	8.2e-05
9130208D14Rik	0.814856	7.37e-06	8.28e-05
Ccnd2	-0.462357	7.44e-06	8.35e-05
Rpl9	-0.28191	7.44e-06	8.35e-05
Sntb1	0.516383	7.45e-06	8.36e-05
Dnajb2	0.487948	7.51e-06	8.42e-05
Itga6	-0.206302	7.55e-06	8.46e-05
Brd3	-0.241614	7.63e-06	8.54e-05
Xpnpep1	0.246665	7.81e-06	8.74e-05
Tmx1	0.292856	7.85e-06	8.78e-05
Tmem55b	-0.266661	7.97e-06	8.9e-05
Pls3	-0.808724	8.12e-06	9.07e-05
Rab29	0.526478	8.14e-06	9.08e-05
Rgs12	0.372727	8.24e-06	9.19e-05
Srsf7	-0.239743	8.3e-06	9.25e-05
Ramp3	-1.10928	8.33e-06	9.28e-05
Map2k3	0.397377	8.51e-06	9.47e-05
Tor1aip2	0.239801	8.64e-06	9.6e-05
Syt13	1.06719	8.64e-06	9.6e-05
Tsc22d3	-0.480542	8.64e-06	9.6e-05
Pea15a	0.398304	8.75e-06	9.72e-05
Trap1	-0.274248	8.77e-06	9.74e-05
9030619P08Rik	-0.748748	8.79e-06	9.76e-05
Nmd3	-0.376127	8.82e-06	9.78e-05
Mgrn1	0.283896	8.92e-06	9.89e-05
Phb2	-0.236055	8.95e-06	9.91e-05
Gm15353	1.10173	8.95e-06	9.91e-05
Copz1	-0.226966	9.05e-06	0.00010017
Tgm5	0.896066	9.1e-06	0.00010068
Gm14005	0.920163	9.13e-06	0.0001009
Pdxk	0.485785	9.17e-06	0.00010127
Ank	0.335314	9.18e-06	0.00010129
Rpl17	-0.284457	9.2e-06	0.00010155
Idh1	-0.37055	9.23e-06	0.00010176
Hsd17b10	-0.303399	9.25e-06	0.00010197
Osbpl2	0.379432	9.26e-06	0.00010205
Zfp664	-0.279279	9.27e-06	0.00010205
Pex2	0.436086	9.28e-06	0.00010214
Scamp2	0.294386	9.31e-06	0.00010236
Yy1	-0.211884	9.31e-06	0.00010236
Osbpl5	0.47811	9.32e-06	0.00010238
Spib	-0.849238	9.38e-06	0.00010295
2025-03-01	1.00456	9.45e-06	0.00010364
Lig3	-0.245981	9.45e-06	0.00010364
Cntnap1	-0.548105	9.46e-06	0.00010364
Gbe1	0.508391	9.5e-06	0.00010405
Pfas	-0.312665	9.59e-06	0.00010496
Nox1	0.482738	9.59e-06	0.00010496
Skp1a	-0.286829	9.61e-06	0.00010503
Tmem181a	0.414459	9.61e-06	0.00010503
Ociad2	-0.77875	9.73e-06	0.00010622
Ltb	-0.806836	9.75e-06	0.0001064
Uhrf2	-0.301916	9.8e-06	0.00010692
Gtf2a1	0.426319	9.83e-06	0.00010718
Serpinb8	1.09416	9.86e-06	0.0001074
Mctp1	0.290636	9.9e-06	0.00010781
Slc25a24	0.401123	9.96e-06	0.00010843
Mlycd	0.435753	9.98e-06	0.00010853
Slfn8	0.567201	1e-05	0.00010869
Cdca7l	-0.244489	1e-05	0.00010915
Samd12	-0.880927	1.01e-05	0.00010924
Rpl35	-0.333468	1.01e-05	0.00010929
Tagap1	-0.41354	1.01e-05	0.00010941
Zfp599	-0.592156	1.01e-05	0.00010949
9930111J21Rik1	0.648156	1.01e-05	0.0001095
Nkiras2	0.324922	1.01e-05	0.00010979
Mcur1	0.272048	1.01e-05	0.00010979
Ranbp2	-0.178274	1.02e-05	0.00011001
Snrpe	-0.427244	1.02e-05	0.00011006
A630072M18Rik	-0.51207	1.02e-05	0.00011006
Klf12	-1.03575	1.02e-05	0.00011006
Rb1	0.326805	1.02e-05	0.00011013
Sae1	-0.219966	1.04e-05	0.00011213
Arl4a	-0.392462	1.04e-05	0.00011241
Bcam	-0.999056	1.05e-05	0.00011298
Thsd1	-0.468823	1.06e-05	0.00011457
Arf6	-0.264315	1.08e-05	0.0001159
Rock2	-0.245708	1.1e-05	0.00011859
Pip4k2c	0.304613	1.11e-05	0.00011892
Cox7a2l	-0.214432	1.11e-05	0.00011921
Eif5a2	0.947086	1.11e-05	0.00011922
Phldb1	0.379083	1.12e-05	0.00012056
Arhgef40	-0.336673	1.12e-05	0.00012056
Foxp4	-0.330539	1.12e-05	0.00012056
Ppm1a	-0.246219	1.13e-05	0.00012109
Bin1	0.302827	1.13e-05	0.00012133
Smyd3	-0.407682	1.14e-05	0.00012237
Pign	0.266157	1.16e-05	0.00012399
Sp140	0.291519	1.16e-05	0.00012407
Msrb1	0.374955	1.16e-05	0.00012407
Camk2d	0.367341	1.16e-05	0.00012439
Mex3c	-0.297875	1.18e-05	0.00012569
Ceacam2	1.08661	1.19e-05	0.00012705
Trim24	-0.428304	1.2e-05	0.00012748
H2-DMa	0.413254	1.2e-05	0.00012793
Ahrr	0.995501	1.21e-05	0.00012903
Srsf10	-0.246764	1.21e-05	0.00012924
Tmem57	-0.309773	1.22e-05	0.00012946
1110038B12Rik	-0.477325	1.22e-05	0.00012983
Atp6v1h	0.298337	1.22e-05	0.0001299
Ptp4a2	-0.236575	1.22e-05	0.00012999
Gata1	0.96827	1.23e-05	0.0001302
Apc2	0.744392	1.26e-05	0.00013384
9530082P21Rik	0.479269	1.26e-05	0.00013384
Lrrc59	-0.315731	1.28e-05	0.00013584
Gm16754	0.349606	1.28e-05	0.00013611
Kbtbd11	-0.48582	1.29e-05	0.00013619
Clec2g	-0.896784	1.29e-05	0.00013623
Usp20	0.449544	1.29e-05	0.00013668
Lax1	-0.631602	1.3e-05	0.00013699
Fam208a	0.362099	1.3e-05	0.00013699
Exoc3l	0.50221	1.31e-05	0.00013792
Slc7a8	0.379832	1.32e-05	0.00013905
Dcbld2	0.864734	1.32e-05	0.00013913
Eml3	0.26187	1.32e-05	0.00013953
Btf3	-0.246795	1.33e-05	0.00014032
Plscr4	0.631004	1.34e-05	0.00014103
Gabarapl1	-0.301581	1.34e-05	0.00014122
Gpr141	0.63015	1.35e-05	0.00014172
Map2k1	0.257625	1.37e-05	0.00014354
Fam171a1	-0.521716	1.39e-05	0.00014652
Acly	-0.220308	1.41e-05	0.0001481
Rif1	-0.211878	1.42e-05	0.00014857
Msl3l2	0.69199	1.42e-05	0.00014925
Mir1905	-0.771938	1.44e-05	0.00015035
E330009J07Rik	-0.333283	1.44e-05	0.00015035
C5ar1	1.0571	1.43e-05	0.00015035
Slc1a5	-0.284535	1.44e-05	0.00015035
Rpl28	-0.289988	1.45e-05	0.00015143
Rnh1	0.243728	1.46e-05	0.00015234
Rplp2	-0.336319	1.48e-05	0.00015482
Tdrkh	-0.496035	1.5e-05	0.00015617
Kdm6b	0.282126	1.5e-05	0.00015643
Bclaf3	-0.462579	1.51e-05	0.00015729
Mtf1	0.352778	1.52e-05	0.00015873
Gm5960	0.9112	1.52e-05	0.00015881
Gm21839	0.639076	1.53e-05	0.00015903
Qpctl	0.541963	1.53e-05	0.00015945
Atad3a	-0.272358	1.55e-05	0.00016111
Prdx4	-0.473932	1.56e-05	0.0001621
Gch1	0.409469	1.56e-05	0.00016238
Rps9	-0.250835	1.56e-05	0.00016242
Mybbp1a	-0.244094	1.57e-05	0.00016273
Tbl1x	-0.245775	1.57e-05	0.00016305
Cpt1c	0.803469	1.58e-05	0.00016386
Cks2	-0.286838	1.59e-05	0.00016508
Gm44335	-0.279626	1.61e-05	0.00016677
Ifit1bl2	1.06944	1.62e-05	0.00016729
Fech	0.37508	1.62e-05	0.00016743
B3galt5	1.05176	1.69e-05	0.00017435
Gm43495	1.05418	1.7e-05	0.00017534
Mtfp1	0.710601	1.71e-05	0.0001762
Mb21d1	0.410894	1.72e-05	0.00017735
Ighj4	-1.07593	1.73e-05	0.00017888
Rbm43	0.338403	1.74e-05	0.0001793
Rab28	0.386785	1.75e-05	0.00017979
Aldh2	-0.17141	1.74e-05	0.00017979
Rpl15	-0.284365	1.74e-05	0.00017979
	-0.490582	1.76e-05	0.00018101
Kif1bp	0.384349	1.78e-05	0.00018366
Dcxr	0.589449	1.8e-05	0.00018558
Fbxw10	0.936056	1.85e-05	0.00018987
Snrpa1	-0.417022	1.85e-05	0.00019017
Ddah2	-0.363634	1.87e-05	0.00019175
Mzt1	-0.261873	1.89e-05	0.00019395
Grik5	0.393368	1.9e-05	0.00019441
Naaa	0.964055	1.9e-05	0.0001952
Ahctf1	-0.221308	1.92e-05	0.00019652
H2-DMb2	0.844744	1.92e-05	0.00019652
Ppan	-0.409257	1.93e-05	0.00019716
Angptl2	-0.626403	1.94e-05	0.0001981
Extl3	-0.343153	1.94e-05	0.00019884
Nuak1	0.862759	1.95e-05	0.00019942
Dirc2	-0.413104	1.95e-05	0.00019942
Rpl22	-0.328978	1.96e-05	0.00020015
Tbxas1	0.449446	1.98e-05	0.0002018
Irf8	-0.440622	1.99e-05	0.00020259
Dkkl1	-0.564404	2e-05	0.00020406
Rsph9	0.872436	2.01e-05	0.00020512
Tmem127	0.292906	2.02e-05	0.00020569
Cln5	0.326735	2.03e-05	0.00020624
Gnb5	0.56384	2.03e-05	0.00020672
Slc39a8	-0.567974	2.04e-05	0.00020693
Pds5b	-0.251765	2.04e-05	0.00020721
Tapt1	-0.324927	2.07e-05	0.00021031
Map3k15	-0.300774	2.08e-05	0.00021103
Sympk	-0.208237	2.09e-05	0.00021197
Fpr2	0.868007	2.1e-05	0.00021254
Plxdc2	-0.471816	2.1e-05	0.00021309
Prmt1	-0.259524	2.1e-05	0.00021309
Il1bos	0.984773	2.12e-05	0.0002146
Ifi27l2a	0.749611	2.13e-05	0.00021553
Pcgf5	-0.276254	2.13e-05	0.00021553
Eef2k	-0.230459	2.13e-05	0.00021563
Inpp5a	0.448469	2.13e-05	0.00021563
Hnrnpf	-0.205112	2.14e-05	0.00021598
Cmtm3	0.543747	2.16e-05	0.0002175
Morf4l1	-0.181223	2.16e-05	0.0002175
Tedc1	-0.38766	2.16e-05	0.0002175
Dclre1b	0.408146	2.17e-05	0.00021858
Bclaf1	-0.205252	2.17e-05	0.00021885
Phf19	0.408711	2.18e-05	0.00021934
Prkaca	0.315328	2.19e-05	0.00022012
Mvk	0.364232	2.19e-05	0.00022031
Ceacam15	-1.03666	2.2e-05	0.00022105
Myl4	-0.641499	2.2e-05	0.00022132
Fam181b	-1.05686	2.2e-05	0.00022134
Tnfrsf14	0.44711	2.22e-05	0.00022256
Rps12	-0.291127	2.22e-05	0.00022285
Tada3	0.414188	2.24e-05	0.00022428
Chd3	-0.258317	2.24e-05	0.00022428
Snrpg	-0.482206	2.24e-05	0.00022451
Ms4a3	-0.383018	2.25e-05	0.0002253
Il27	0.877611	2.29e-05	0.00022928
Ruvbl1	-0.282886	2.3e-05	0.00023043
Inppl1	0.51106	2.31e-05	0.00023081
Gm43069	0.736249	2.31e-05	0.0002309
Srxn1	0.574976	2.32e-05	0.00023114
Aff4	0.303083	2.32e-05	0.00023114
Gm13431	0.973692	2.32e-05	0.00023114
Tm7sf3	0.31158	2.33e-05	0.00023244
Cul3	-0.216239	2.35e-05	0.00023437
Prkcd	-0.212015	2.36e-05	0.00023534
Crtac1	1.05493	2.37e-05	0.00023547
Uqcrh	-0.322649	2.37e-05	0.0002358
Thap6	0.448675	2.37e-05	0.0002358
Nxpe5	-0.654213	2.38e-05	0.00023614
Ssbp3	-0.296661	2.38e-05	0.00023639
Dzip1	0.733761	2.39e-05	0.00023673
Pja2	0.28319	2.39e-05	0.00023673
Eif3c	-0.202374	2.39e-05	0.00023674
Wdr13	0.32307	2.4e-05	0.00023758
Coro2b	-0.903018	2.4e-05	0.00023775
Sox13	-0.622143	2.43e-05	0.00024109
Cad	-0.28468	2.47e-05	0.00024446
Dip2b	-0.316004	2.47e-05	0.00024446
Macrod1	-0.377837	2.49e-05	0.00024568
Gbp7	0.345573	2.51e-05	0.00024806
Top2a	-0.155129	2.53e-05	0.0002498
Clec2d	-0.895742	2.54e-05	0.0002506
Gm47283	-0.519071	2.54e-05	0.0002506
Lig1	-0.272888	2.56e-05	0.00025259
Arhgef17	0.718977	2.58e-05	0.00025421
Igfbp6	1.0372	2.58e-05	0.00025441
2700081O15Rik	-0.581832	2.59e-05	0.00025539
Gm15396	0.314449	2.61e-05	0.00025672
Rprd1b	0.270988	2.61e-05	0.00025696
Fkbp9	0.474462	2.62e-05	0.00025767
Birc6	-0.200923	2.65e-05	0.00026071
Strip2	-1.02921	2.67e-05	0.00026185
Gcn1l1	-0.224378	2.69e-05	0.0002637
Hnrnpa3	-0.190726	2.73e-05	0.00026757
Elmo3	0.77384	2.73e-05	0.00026757
Odc1	-0.32564	2.74e-05	0.00026856
Scn1b	0.670916	2.76e-05	0.00027059
Ddb1	-0.172482	2.77e-05	0.0002713
Mtss1	0.312882	2.79e-05	0.00027272
Nectin3	-1.03705	2.8e-05	0.00027402
Smarca4	-0.174194	2.82e-05	0.00027542
Gclm	-0.401828	2.82e-05	0.00027545
Rps16	-0.29913	2.82e-05	0.00027589
Sgcb	0.615034	2.83e-05	0.00027605
Msantd1	1.02224	2.83e-05	0.00027636
1700101I11Rik	-0.321266	2.83e-05	0.00027636
Ppp1r26	0.719339	2.84e-05	0.00027694
Aebp1	-0.998427	2.87e-05	0.00027953
Phf14	-0.29453	2.9e-05	0.00028206
Zfp422	-0.211769	2.91e-05	0.00028346
Ccrl2	0.534364	2.93e-05	0.00028511
Polm	0.821545	2.96e-05	0.00028777
Suds3	-0.285101	2.98e-05	0.00028991
Xrn2	-0.228057	2.99e-05	0.00029082
Sub1	-0.260795	3.02e-05	0.00029293
Kdelr2	0.303653	3.02e-05	0.00029352
[truncated: 17,782 more rows]
