# Supplementary material for: In vivo CRISPR screening identifies SAGA complex members as key regulators of hematopoiesis
Source: Nat Commun. 2026 Jan 23;17:1756. doi: 10.1038/s41467-026-68465-6 (PMC12914052; doi:10.1038/s41467-026-68465-6)
Supplement: Supplementary file 11 — Supplementary Data 9 [file 41467_2026_68465_MOESM11_ESM.xlsx]

## Sheet: TADA1_KO_MDS_vs_ctl_MDS_DESeq2
Gene	baseMean	log2FoldChange	lfcSE	stat	pvalue	padj
CD4	3083.16	2.8613	0.203853	14.0361	9.37e-45	1.64e-40
CST7	506.438	3.39124	0.244579	13.8656	1.02e-43	8.92e-40
THBD	832.967	-2.5812	0.197372	-13.0778	4.41e-39	2.56e-35
ANXA1	2508.08	2.24908	0.183843	12.2337	2.05e-34	8.96e-31
OAS3	1302.28	3.32848	0.285917	11.6414	2.54e-31	8.85e-28
IFIT1	453.914	3.35851	0.292837	11.4689	1.89e-30	5.5e-27
SCN1B	299.314	3.83811	0.337507	11.372	5.77e-30	1.44e-26
CFP	418.632	3.76015	0.332566	11.3065	1.22e-29	2.66e-26
IFI44	608.947	2.56837	0.230954	11.1207	9.95e-29	1.93e-25
ZNF697	89.197	2.55519	0.247795	10.3117	6.24e-25	1.09e-21
SAMD9L	322.654	1.48011	0.143988	10.2794	8.73e-25	1.38e-21
PCSK6	180.81	2.55301	0.25173	10.1419	3.6e-24	5.23e-21
ABCA3	511.221	1.95154	0.193324	10.0947	5.83e-24	7.83e-21
NXN	816.398	2.30182	0.232194	9.91336	3.64e-23	4.54e-20
TADA1	525.995	-1.8154	0.184027	-9.86488	5.91e-23	6.87e-20
DLX3	139.673	3.55765	0.361145	9.85104	6.78e-23	7.4e-20
DOCK1	223.176	7.3359	0.747085	9.81937	9.29e-23	9.53e-20
TAFA2	328.047	-1.68496	0.172522	-9.76665	1.57e-22	1.52e-19
TNFRSF10B	283.588	2.88387	0.296728	9.71891	2.5e-22	2.3e-19
ARHGAP31	276.029	2.21961	0.228959	9.69436	3.19e-22	2.78e-19
PTPRE	2270.63	2.25601	0.234339	9.62714	6.14e-22	5.1e-19
CDH4	1112	2.5558	0.265714	9.61858	6.67e-22	5.29e-19
EIF2AK2	2111.77	1.16845	0.121662	9.60403	7.69e-22	5.83e-19
HELZ2	1540.37	2.41207	0.252492	9.55305	1.26e-21	9.15e-19
ICAM1	600.037	1.46739	0.158548	9.25517	2.14e-20	1.49e-17
CLEC12A	121.403	2.5059	0.272174	9.20698	3.35e-20	2.25e-17
IFI44L	362.19	6.54749	0.712176	9.19363	3.8e-20	2.4e-17
PTPN22	694.515	1.58692	0.172642	9.19196	3.86e-20	2.4e-17
SUCNR1	314.095	2.97013	0.32333	9.18607	4.07e-20	2.45e-17
SFRP5	169.041	2.31393	0.253063	9.14369	6.04e-20	3.51e-17
FYB1	834.242	1.37532	0.152991	8.9895	2.48e-19	1.4e-16
ISG20	309.956	1.96635	0.219767	8.94745	3.64e-19	1.98e-16
FAM171A1	317.154	5.98985	0.671209	8.92396	4.5e-19	2.38e-16
CSF3R	515.297	2.65623	0.298701	8.8926	5.97e-19	3.06e-16
PSMG1	1515.77	-0.701702	0.0789437	-8.88864	6.19e-19	3.08e-16
MSRB3	1066.48	1.54256	0.173694	8.88091	6.63e-19	3.21e-16
CYTH4	1433.4	1.49819	0.169398	8.84417	9.22e-19	4.25e-16
MCTP1	117.848	2.83436	0.320493	8.84375	9.26e-19	4.25e-16
ARL4A	695.536	-1.17988	0.133964	-8.8075	1.28e-18	5.72e-16
DSTN	2833.31	0.873112	0.0992765	8.79476	1.43e-18	6.25e-16
CEACAM1	246.397	2.58873	0.295193	8.76961	1.79e-18	7.5e-16
FGR	166.03	1.96531	0.224126	8.76875	1.81e-18	7.5e-16
CFH	360.96	-1.87722	0.215778	-8.69978	3.33e-18	1.29e-15
FUT1	716.641	2.14366	0.246323	8.70264	3.24e-18	1.29e-15
SNTG1	122.058	3.82357	0.439507	8.69967	3.33e-18	1.29e-15
SFXN3	971.993	2.00819	0.231772	8.66451	4.53e-18	1.72e-15
PROS1	3567.47	1.19844	0.138407	8.65881	4.77e-18	1.77e-15
STXBP1	165.408	2.79324	0.326345	8.55916	1.14e-17	4.13e-15
RHOB	370.509	2.63668	0.30918	8.52799	1.49e-17	5.3e-15
PCYT1B	476.735	1.38325	0.163287	8.47125	2.43e-17	8.47e-15
HECW2-AS1	156.517	5.45983	0.648793	8.41538	3.92e-17	1.34e-14
GLDC	230.991	4.58283	0.546012	8.39327	4.73e-17	1.59e-14
ASH2L	5931.4	-0.795702	0.0948759	-8.38677	5e-17	1.61e-14
SLC7A5	6541.5	-0.852968	0.101672	-8.38945	4.88e-17	1.61e-14
SP100	797.37	0.900789	0.10746	8.38256	5.18e-17	1.64e-14
PTMA	35634.4	-0.897518	0.107518	-8.34758	6.97e-17	2.17e-14
RSAD2	1270.52	2.00648	0.240638	8.33816	7.55e-17	2.31e-14
PTGIR	270.084	2.1689	0.261137	8.30559	9.93e-17	2.99e-14
STAT1	4101.51	1.08618	0.130959	8.29409	1.09e-16	3.24e-14
LDHD	131.324	2.13962	0.258679	8.27136	1.32e-16	3.85e-14
EPSTI1	601.374	1.4294	0.173269	8.24958	1.59e-16	4.55e-14
ALDOC	423.554	1.48706	0.180408	8.24279	1.68e-16	4.73e-14
OASL	79.419	2.98498	0.363845	8.20396	2.33e-16	6.44e-14
CLCN4	937.218	2.24604	0.274868	8.17137	3.05e-16	8.31e-14
IFIT3	623.625	1.70095	0.208834	8.14499	3.79e-16	1.02e-13
GCNT2	208.264	1.58317	0.19531	8.10597	5.23e-16	1.38e-13
TSC22D3	440.516	1.57596	0.196373	8.02534	1.01e-15	2.64e-13
DDX60	985.213	1.12785	0.14072	8.01485	1.1e-15	2.83e-13
CXXC5	2838.86	-1.01808	0.127701	-7.97238	1.56e-15	3.93e-13
ATP1B1	1514.25	-2.21384	0.279314	-7.92598	2.26e-15	5.64e-13
CCL28	220.499	1.20452	0.15338	7.85317	4.06e-15	9.92e-13
CREB3L2	5477.97	0.623115	0.079357	7.85205	4.09e-15	9.92e-13
ADD3	1416.07	1.48352	0.189286	7.83745	4.6e-15	1.1e-12
IFIT2	208.714	1.62635	0.207856	7.82439	5.1e-15	1.2e-12
MCF2L	212.645	2.25771	0.288851	7.81619	5.44e-15	1.27e-12
DST	189.633	1.57803	0.201989	7.81245	5.61e-15	1.28e-12
PIM2	2196.15	-1.12092	0.143489	-7.81188	5.63e-15	1.28e-12
CCR4	101.546	2.14379	0.274545	7.80854	5.79e-15	1.29e-12
ATP23	205.216	-1.08465	0.138945	-7.80636	5.89e-15	1.3e-12
ARHGEF17	186.192	2.72094	0.34922	7.79147	6.62e-15	1.44e-12
ISG15	665.356	2.0557	0.264157	7.78212	7.13e-15	1.54e-12
SOCS2	2882.36	-1.03047	0.132555	-7.77392	7.61e-15	1.62e-12
MCUB	239.274	1.34039	0.172579	7.76684	8.05e-15	1.69e-12
POU2F2	211.455	2.04478	0.263765	7.75228	9.03e-15	1.87e-12
GDF3	88.0293	2.65643	0.343878	7.72493	1.12e-14	2.3e-12
ANPEP	1468.88	1.11104	0.144634	7.68177	1.57e-14	3.18e-12
LEPROT	3664.35	0.814647	0.106291	7.66428	1.8e-14	3.61e-12
FOS	2914.69	3.17803	0.415727	7.64451	2.1e-14	4.16e-12
ZNF521	959.524	1.39145	0.182223	7.63595	2.24e-14	4.39e-12
BST2	1650.72	2.15283	0.282067	7.63232	2.31e-14	4.47e-12
PSEN2	610.45	1.82124	0.238667	7.6309	2.33e-14	4.47e-12
TP53I11	196.116	1.8742	0.246392	7.60659	2.81e-14	5.34e-12
PARP9	1195.12	1.33773	0.175923	7.60406	2.87e-14	5.38e-12
IFIT5	518.751	2.04659	0.26946	7.59515	3.07e-14	5.71e-12
ZFP36L1	1300.74	-0.946025	0.124718	-7.58533	3.32e-14	6.09e-12
PPP1R16B	1797.32	1.76835	0.233537	7.57201	3.67e-14	6.61e-12
BISPR	103.624	1.89982	0.251233	7.56199	3.97e-14	7.07e-12
SLC10A3	733.527	-0.658927	0.0872496	-7.55221	4.28e-14	7.54e-12
LYL1	4218.94	-1.0796	0.143007	-7.54926	4.38e-14	7.64e-12
DUSP5	192.176	2.38319	0.316803	7.52264	5.37e-14	9.27e-12
FOSB	705.628	2.89681	0.385288	7.51854	5.54e-14	9.47e-12
WEE1	715.953	-0.920048	0.122731	-7.49645	6.56e-14	1.11e-11
DAPK1	1913.36	1.56217	0.208784	7.48222	7.31e-14	1.23e-11
OAS1	118.98	7.08887	0.951847	7.44749	9.51e-14	1.58e-11
ARNT2	53.0612	4.2277	0.568468	7.43701	1.03e-13	1.69e-11
TRANK1	865.267	1.18567	0.160468	7.38878	1.48e-13	2.42e-11
PLXNA4	793.876	3.9474	0.534958	7.37889	1.6e-13	2.58e-11
NR4A1	41.7438	2.63519	0.35758	7.36951	1.71e-13	2.74e-11
STXBP6	81.2715	3.67761	0.499648	7.36041	1.83e-13	2.91e-11
ACSL1	1612.3	0.852531	0.116229	7.33491	2.22e-13	3.46e-11
EGR1	523.681	3.05723	0.416747	7.33594	2.2e-13	3.46e-11
ISM1	70.5334	2.82057	0.386447	7.29872	2.91e-13	4.48e-11
LGALS3BP	274.439	4.35769	0.597131	7.2977	2.93e-13	4.48e-11
MBOAT7	7405.59	1.25471	0.172312	7.28164	3.3e-13	5e-11
NFE2	4820.06	-0.907445	0.124681	-7.27816	3.38e-13	5.09e-11
DNM1	342.582	1.2176	0.167448	7.2715	3.56e-13	5.3e-11
DOCK10	287.901	1.54253	0.212259	7.26719	3.67e-13	5.43e-11
PIGQ	850.36	-1.21228	0.167297	-7.24626	4.28e-13	6.28e-11
PDCD4	7505.05	-0.722038	0.0996835	-7.24331	4.38e-13	6.37e-11
LZTS3	94.1044	2.42949	0.335585	7.23955	4.5e-13	6.49e-11
ETV5	720.001	1.09642	0.151831	7.22131	5.15e-13	7.36e-11
SIRPA	920.895	1.10611	0.153319	7.21445	5.42e-13	7.68e-11
SNRNP25	669.532	-0.915172	0.127291	-7.18958	6.5e-13	9.14e-11
BAG3	478.574	1.14579	0.159477	7.18465	6.74e-13	9.33e-11
GBP2	133.266	2.4576	0.342033	7.18528	6.71e-13	9.33e-11
ARHGAP42	196.157	-1.57624	0.220128	-7.16057	8.03e-13	1.09e-10
CCNJL	195.454	1.66938	0.233345	7.15411	8.42e-13	1.14e-10
NOSTRIN	35.5257	2.97909	0.41659	7.15113	8.61e-13	1.15e-10
SERPINE1	63.4806	2.76835	0.387243	7.14887	8.75e-13	1.17e-10
OPHN1	261.994	1.68116	0.235315	7.1443	9.05e-13	1.2e-10
SERPING1	272.983	6.08772	0.852295	7.14274	9.15e-13	1.2e-10
PLP2	1750.52	-0.744417	0.104313	-7.1364	9.58e-13	1.25e-10
CAPN2	1249.14	1.11473	0.157186	7.09175	1.32e-12	1.71e-10
PHLDA2	30.9759	7.75294	1.09337	7.09084	1.33e-12	1.71e-10
PLPP7	103.834	2.42811	0.3436	7.06667	1.59e-12	2.02e-10
TRIM22	351.61	1.83417	0.261042	7.02632	2.12e-12	2.68e-10
OAS2	488.124	4.3402	0.618618	7.01597	2.28e-12	2.87e-10
TNNT1	442.636	1.27347	0.181966	6.99837	2.59e-12	3.23e-10
SLC3A2	2874.63	-0.713889	0.10217	-6.98728	2.8e-12	3.47e-10
SYTL3	108.497	1.74249	0.249497	6.98401	2.87e-12	3.52e-10
WHRN	71.3846	2.12381	0.304613	6.97214	3.12e-12	3.81e-10
GBP4	1830.3	2.55258	0.366631	6.96228	3.35e-12	4.06e-10
CD33	1684.83	0.807889	0.116189	6.95321	3.57e-12	4.3e-10
HNRNPF	8779.36	-0.429084	0.0618038	-6.94269	3.85e-12	4.6e-10
SMIM12	1714.14	-0.90623	0.130776	-6.92962	4.22e-12	5.01e-10
IQSEC2	176.811	1.62691	0.235182	6.91766	4.59e-12	5.41e-10
MPC2	1899.34	-1.04368	0.150913	-6.9158	4.65e-12	5.45e-10
NRROS	2661.99	-0.926977	0.134076	-6.91381	4.72e-12	5.49e-10
KCNAB2	2652.52	0.896722	0.130171	6.88881	5.63e-12	6.5e-10
GPR85	1325.77	-1.31022	0.190401	-6.88137	5.93e-12	6.8e-10
ELK3	1664.55	0.922392	0.13409	6.87889	6.03e-12	6.88e-10
HERC6	900.742	1.29562	0.188811	6.862	6.79e-12	7.64e-10
PRDM10	2487.98	1.30606	0.190858	6.84312	7.75e-12	8.66e-10
RNF213	1557	1.09928	0.160789	6.83676	8.1e-12	9e-10
HLA-F	396.201	1.16699	0.170894	6.82871	8.57e-12	9.46e-10
LINGO2	73.1254	2.97812	0.436176	6.8278	8.62e-12	9.46e-10
FGFR2	40.693	-4.02732	0.591167	-6.81249	9.59e-12	1.05e-09
LAG3	283.936	1.35892	0.199686	6.80527	1.01e-11	1.07e-09
MYEOV	1086.55	1.69453	0.249012	6.805	1.01e-11	1.07e-09
SEL1L3	388.2	1.63928	0.240849	6.80627	1e-11	1.07e-09
TTC27	1266.05	-0.947107	0.139109	-6.80841	9.87e-12	1.07e-09
SIAH2	1675.04	-0.785472	0.115648	-6.79192	1.11e-11	1.17e-09
TPSB2	15700.7	2.37748	0.350193	6.78906	1.13e-11	1.19e-09
CTNND1	1603.64	1.17689	0.173574	6.78037	1.2e-11	1.25e-09
RHOBTB3	801.445	1.14574	0.169048	6.77757	1.22e-11	1.27e-09
IFIH1	570.521	1.13161	0.167773	6.74485	1.53e-11	1.58e-09
EPAS1	831.448	-1.66808	0.24777	-6.7324	1.67e-11	1.71e-09
RIN1	34.2001	3.81894	0.56752	6.72918	1.71e-11	1.73e-09
TAP2	901.215	0.688124	0.102264	6.72892	1.71e-11	1.73e-09
INKA1	1204.18	-1.31087	0.195007	-6.72218	1.79e-11	1.81e-09
ITGB8	87.0904	-2.9105	0.434434	-6.69953	2.09e-11	2.09e-09
MAF	152.398	-5.26695	0.786178	-6.69943	2.09e-11	2.09e-09
IFI35	381.388	1.31618	0.196829	6.68691	2.28e-11	2.26e-09
HSD3B7	79.8688	2.78251	0.416332	6.6834	2.33e-11	2.3e-09
PRR5L	534.197	1.60614	0.240593	6.67576	2.46e-11	2.41e-09
NR5A2	114.31	2.94307	0.441847	6.66083	2.72e-11	2.65e-09
FCGRT	1338.9	1.4889	0.22365	6.65729	2.79e-11	2.7e-09
ANTXR2	3929.01	1.32208	0.198682	6.65424	2.85e-11	2.74e-09
DCUN1D5	1584.23	-0.603271	0.0907289	-6.64917	2.95e-11	2.81e-09
EHD2	1654.79	1.03864	0.156186	6.64998	2.93e-11	2.81e-09
TGFB1	12304.9	-0.881808	0.132664	-6.64695	2.99e-11	2.84e-09
SMAD6	1828.53	-1.45708	0.219636	-6.6341	3.26e-11	3.08e-09
HERC5	515.699	1.26622	0.1913	6.61906	3.61e-11	3.39e-09
GBP5	774.442	1.66882	0.252227	6.61636	3.68e-11	3.43e-09
CTSS	2338.06	1.0716	0.161992	6.61513	3.71e-11	3.44e-09
FADS3	1609.5	-1.4072	0.212852	-6.61118	3.81e-11	3.52e-09
CNOT11	1625.91	-0.517167	0.0783337	-6.6021	4.05e-11	3.72e-09
ERLIN2	1729.96	0.633736	0.0961209	6.59311	4.31e-11	3.93e-09
RNF125	403.037	1.01013	0.153384	6.58568	4.53e-11	4.11e-09
NDST1	1039.11	0.778914	0.118424	6.57734	4.79e-11	4.33e-09
LAMB3	69.8001	3.2679	0.497061	6.57446	4.88e-11	4.39e-09
GNS	8598.29	0.979527	0.149129	6.56832	5.09e-11	4.55e-09
ANP32A	10592.2	-0.644019	0.0983459	-6.54851	5.81e-11	5.17e-09
HSPG2	9429.5	1.28349	0.19604	6.54706	5.87e-11	5.2e-09
ABHD4	1154.68	1.11781	0.170817	6.5439	5.99e-11	5.26e-09
CSMD3	80.5107	3.24901	0.496501	6.54382	6e-11	5.26e-09
MARVELD1	2246.59	1.05901	0.161936	6.53969	6.16e-11	5.38e-09
DHX58	405.282	1.22618	0.18787	6.52675	6.72e-11	5.83e-09
DDX60L	751.685	0.839275	0.128979	6.50707	7.66e-11	6.56e-09
SHANK1	98.1392	4.98767	0.76652	6.50691	7.67e-11	6.56e-09
THOC3	613.121	-0.633772	0.0973986	-6.50699	7.67e-11	6.56e-09
AGRN	430.436	1.76847	0.272055	6.50041	8.01e-11	6.82e-09
SLC9A3R1	3214.51	-0.677231	0.104198	-6.49947	8.06e-11	6.83e-09
ALAS1	1660.86	-0.746029	0.115139	-6.47937	9.21e-11	7.76e-09
IFI6	4262.65	3.34049	0.515915	6.47488	9.49e-11	7.96e-09
TUBA1C	2272.66	-0.702352	0.108625	-6.46586	1.01e-10	8.41e-09
GRIN2D	125.444	1.307	0.20223	6.46297	1.03e-10	8.53e-09
FAM110B	88.2086	3.00364	0.464998	6.45947	1.05e-10	8.69e-09
ANKRD33B	1901.65	0.847298	0.131396	6.44843	1.13e-10	9.26e-09
FAM168A	1664.32	0.517945	0.0803151	6.44891	1.13e-10	9.26e-09
CD300A	1251.6	0.945242	0.146896	6.43479	1.24e-10	1.01e-08
VNN1	453.138	1.54264	0.239839	6.43201	1.26e-10	1.02e-08
ETS2	8147.3	-0.965573	0.1502	-6.42859	1.29e-10	1.04e-08
SLC4A8	197.077	1.34419	0.209362	6.42042	1.36e-10	1.09e-08
CDKN2C	3471.45	-0.778101	0.121764	-6.39024	1.66e-10	1.33e-08
GIPC3	1187.16	1.43384	0.22461	6.38371	1.73e-10	1.37e-08
PORCN	365.057	1.11597	0.174789	6.38467	1.72e-10	1.37e-08
PCTP	2155.43	-0.819769	0.128676	-6.37081	1.88e-10	1.48e-08
PCDHGB2	182.743	1.36625	0.214732	6.36259	1.98e-10	1.56e-08
FHL2	1142.08	-0.513812	0.0808732	-6.3533	2.11e-10	1.65e-08
H3C6	83.7807	1.82124	0.287779	6.32862	2.47e-10	1.93e-08
CHD5	86.4044	3.0777	0.486727	6.32325	2.56e-10	1.99e-08
HCP5	1132.22	0.823034	0.13093	6.28605	3.26e-10	2.51e-08
SELENON	2023.5	0.742982	0.118487	6.27059	3.6e-10	2.76e-08
DNMT3B	1435.5	-0.91337	0.146027	-6.25479	3.98e-10	3.03e-08
TM4SF1	70.0777	3.81486	0.609921	6.25468	3.98e-10	3.03e-08
CITED2	6296.38	-1.02701	0.164341	-6.24928	4.12e-10	3.11e-08
NPR1	163.876	6.88583	1.10173	6.25002	4.1e-10	3.11e-08
GPR176	77.3855	2.81882	0.451253	6.24667	4.19e-10	3.15e-08
TIMP1	3425.11	0.970951	0.155473	6.24514	4.23e-10	3.17e-08
APOL6	299.793	1.23815	0.198595	6.23456	4.53e-10	3.37e-08
ZNF652	719.793	0.673082	0.107967	6.23418	4.54e-10	3.37e-08
TCEA1	13817.2	-0.435504	0.0699065	-6.22981	4.67e-10	3.45e-08
LMO4	1860.74	-1.70583	0.27395	-6.2268	4.76e-10	3.5e-08
ZBTB16	1800.43	-1.0928	0.175675	-6.22056	4.95e-10	3.63e-08
ANGPTL6	342.847	1.27807	0.205673	6.21409	5.16e-10	3.77e-08
CD276	797.525	1.10961	0.178686	6.20983	5.3e-10	3.86e-08
ZNF541	27.3221	7.19038	1.15937	6.20198	5.58e-10	4.04e-08
OCLN	20.0196	3.81238	0.615662	6.19234	5.93e-10	4.27e-08
GNG11	23.7215	7.54088	1.22028	6.17962	6.43e-10	4.58e-08
SLC22A18AS	28.1763	3.55718	0.575644	6.17948	6.43e-10	4.58e-08
LAMA5	862.517	1.50553	0.243829	6.17452	6.64e-10	4.71e-08
FTL	21727.5	-0.473742	0.0767637	-6.17143	6.77e-10	4.76e-08
LILRB2	95.0188	1.84615	0.299236	6.16954	6.85e-10	4.8e-08
S100A16	111.887	6.58535	1.06787	6.16683	6.97e-10	4.86e-08
ENO2	570.358	1.12701	0.183348	6.14687	7.9e-10	5.47e-08
SOCS1	248.358	-1.53521	0.249735	-6.14736	7.88e-10	5.47e-08
RUNX1T1	24.9269	4.91484	0.80208	6.12762	8.92e-10	6.15e-08
TMEM163	727.855	1.63664	0.26725	6.12402	9.12e-10	6.27e-08
MSC-AS1	84.4547	-1.89728	0.309941	-6.1214	9.28e-10	6.33e-08
SP110	473.892	0.893232	0.145928	6.12104	9.3e-10	6.33e-08
STMN3	676.613	1.56906	0.256784	6.11045	9.94e-10	6.74e-08
APOL1	175.739	1.14967	0.188755	6.09079	1.12e-09	7.6e-08
SIGLEC14	249.365	0.99765	0.164161	6.07727	1.22e-09	8.23e-08
RPS6KA5	1069.04	0.997066	0.164092	6.07626	1.23e-09	8.25e-08
ARMH1	1419.13	0.871527	0.143481	6.07417	1.25e-09	8.33e-08
SCARB2	1372.79	1.00066	0.164846	6.07026	1.28e-09	8.5e-08
MRPL28	1232.14	-0.534747	0.0882119	-6.06208	1.34e-09	8.88e-08
KIAA0319L	960.705	0.697132	0.115055	6.05911	1.37e-09	9.01e-08
BTN3A1	620.567	0.785635	0.129687	6.05792	1.38e-09	9.04e-08
IFI27	58.0142	6.39134	1.05582	6.05344	1.42e-09	9.25e-08
PIK3CG	2088.1	0.837483	0.138356	6.0531	1.42e-09	9.25e-08
FLJ36000	15.8437	6.86721	1.13572	6.04658	1.48e-09	9.59e-08
TP53INP1	8474.09	-1.11818	0.185017	-6.04368	1.51e-09	9.72e-08
TTYH2	502.914	0.951895	0.157512	6.04331	1.51e-09	9.72e-08
LINC02384	146.551	1.41449	0.234385	6.03493	1.59e-09	1.02e-07
PARP14	1559.4	1.14051	0.189019	6.03383	1.6e-09	1.02e-07
HBEGF	138.139	1.50427	0.249389	6.0318	1.62e-09	1.03e-07
EXOC3L2	893.717	2.37889	0.395148	6.02025	1.74e-09	1.1e-07
BIK	472.858	1.05305	0.175102	6.01391	1.81e-09	1.14e-07
SREBF2	6124.37	0.370678	0.0616648	6.01118	1.84e-09	1.16e-07
TPSD1	3410.44	1.52984	0.254914	6.0014	1.96e-09	1.23e-07
TMEM273	1391.42	-0.878762	0.146475	-5.9994	1.98e-09	1.24e-07
C1R	152.314	1.33277	0.222382	5.99316	2.06e-09	1.28e-07
LTB	416.788	-1.76271	0.294107	-5.99343	2.05e-09	1.28e-07
TM6SF1	343.373	1.41221	0.235957	5.98505	2.16e-09	1.33e-07
TNFRSF11A	60.9304	3.16549	0.528789	5.98629	2.15e-09	1.33e-07
TIE1	3253.58	1.23426	0.206475	5.97776	2.26e-09	1.39e-07
SHANK3	563.787	2.3613	0.395418	5.97165	2.35e-09	1.44e-07
ITGAX	331.381	1.85959	0.31165	5.96693	2.42e-09	1.47e-07
C20orf194	536.481	0.805471	0.135142	5.96016	2.52e-09	1.53e-07
NXPH3	98.7246	-2.38792	0.400847	-5.95717	2.57e-09	1.55e-07
TMEM30A	4520.52	0.420595	0.0706326	5.95469	2.61e-09	1.57e-07
TNFRSF14	657.552	0.94272	0.158476	5.94868	2.7e-09	1.63e-07
NINJ2	695.501	1.27451	0.214499	5.9418	2.82e-09	1.69e-07
TNFRSF10C	43.9175	2.52771	0.425427	5.94159	2.82e-09	1.69e-07
PCDH12	36.0937	3.39045	0.571057	5.93715	2.9e-09	1.73e-07
TRPM2	488.069	2.38195	0.401715	5.92946	3.04e-09	1.8e-07
FOSL2	1587.94	1.2459	0.210265	5.92538	3.12e-09	1.84e-07
SSC5D	173.615	1.61953	0.273309	5.92563	3.11e-09	1.84e-07
DBNDD1	46.5019	2.47195	0.417449	5.92157	3.19e-09	1.87e-07
CD22	45.6648	2.80945	0.474561	5.9201	3.22e-09	1.88e-07
LTBP3	1315.64	0.942498	0.15948	5.90984	3.42e-09	1.99e-07
ROBO4	35.6973	7.99622	1.35596	5.89709	3.7e-09	2.14e-07
LOC100506405	258.346	-1.50894	0.25638	-5.88554	3.97e-09	2.28e-07
SLC4A11	118.135	1.95527	0.332479	5.88089	4.08e-09	2.33e-07
SYNJ2BP	294.602	1.08135	0.183852	5.88161	4.06e-09	2.33e-07
ARMC5	985.81	0.688817	0.117311	5.87173	4.31e-09	2.46e-07
LOC101927402	71.5293	1.99974	0.340836	5.86718	4.43e-09	2.52e-07
WFDC21P	41.0421	-3.09512	0.528398	-5.85756	4.7e-09	2.66e-07
SLC1A5	4937.96	-0.589365	0.10075	-5.8498	4.92e-09	2.78e-07
TMBIM1	6888.81	-0.503995	0.086165	-5.84919	4.94e-09	2.78e-07
ACTL6A	1522.48	-0.462553	0.0790999	-5.8477	4.98e-09	2.8e-07
MRPL16	2861.59	-1.38566	0.237218	-5.8413	5.18e-09	2.9e-07
P3H3	264.548	1.54362	0.264532	5.8353	5.37e-09	2.99e-07
ZNRD2	321.288	-0.920108	0.158139	-5.81837	5.94e-09	3.3e-07
BBS10	423.285	0.700615	0.120522	5.81319	6.13e-09	3.38e-07
P2RY14	89.6994	-1.57912	0.27162	-5.81371	6.11e-09	3.38e-07
ATF5	941.302	0.511783	0.0881842	5.80357	6.49e-09	3.57e-07
P2RY10	133.669	-2.40354	0.414495	-5.79873	6.68e-09	3.67e-07
DAZAP1	4706.78	-0.69258	0.119647	-5.78851	7.1e-09	3.88e-07
MYO1G	2072.6	0.687419	0.118843	5.78425	7.28e-09	3.97e-07
TIMM13	2756.1	-0.621056	0.107434	-5.78079	7.44e-09	4.04e-07
STX11	550.254	-1.1755	0.203525	-5.7757	7.66e-09	4.15e-07
TMED8	1841.64	0.719576	0.124624	5.77396	7.74e-09	4.18e-07
NIN	1009.54	0.582652	0.100947	5.77189	7.84e-09	4.22e-07
TRIM58	2193.99	-0.707826	0.122748	-5.7665	8.09e-09	4.34e-07
ACSF3	961.099	-0.59192	0.102784	-5.75888	8.47e-09	4.52e-07
BTN3A2	626.01	0.686239	0.119157	5.7591	8.46e-09	4.52e-07
CFAP161	307.6	1.74773	0.303698	5.75482	8.67e-09	4.61e-07
FLT3	32.1576	5.89628	1.02487	5.75318	8.76e-09	4.64e-07
PYGL	350.55	3.20692	0.557523	5.75209	8.81e-09	4.66e-07
JUNB	2014.44	1.04691	0.18206	5.75034	8.91e-09	4.69e-07
JAG2	166.218	2.13797	0.371957	5.74788	9.04e-09	4.74e-07
VDAC3	6046.61	-0.481188	0.0837194	-5.74764	9.05e-09	4.74e-07
MRPS16	2110.57	-0.3865	0.0673345	-5.73999	9.47e-09	4.94e-07
MYO16	84.4765	2.64982	0.46166	5.73978	9.48e-09	4.94e-07
RERE	1793.3	0.973765	0.169741	5.73677	9.65e-09	5.01e-07
AHR	398.842	-1.14785	0.200474	-5.72566	1.03e-08	5.33e-07
MID1IP1	1567.81	-0.883434	0.154346	-5.72374	1.04e-08	5.38e-07
SLC7A7	42.1797	2.38827	0.417321	5.72286	1.05e-08	5.39e-07
USP39	1692.15	-0.347621	0.0608175	-5.71581	1.09e-08	5.6e-07
PIM1	11159.2	-1.282	0.224668	-5.70617	1.16e-08	5.91e-07
CCDC186	584.548	1.37491	0.241319	5.69748	1.22e-08	6.2e-07
ANP32B	5543.32	-0.815789	0.143269	-5.69412	1.24e-08	6.29e-07
LINC02701	160.134	1.48759	0.261224	5.69468	1.24e-08	6.29e-07
NFATC2IP	1078.15	-0.549567	0.0965818	-5.69016	1.27e-08	6.42e-07
TYRO3	107.031	1.49141	0.262201	5.68802	1.29e-08	6.48e-07
GCDH	964.31	-0.53286	0.093888	-5.67549	1.38e-08	6.95e-07
HNRNPL	4415.55	-0.670391	0.118175	-5.67285	1.4e-08	7.04e-07
CSK	12524.7	-0.538536	0.0949748	-5.6703	1.43e-08	7.08e-07
CTSW	1310.99	1.11828	0.197209	5.67053	1.42e-08	7.08e-07
PLA2G15	564.729	0.875281	0.15435	5.67074	1.42e-08	7.08e-07
RASIP1	138.36	3.19118	0.562841	5.66976	1.43e-08	7.09e-07
TNFRSF1B	91.0534	2.44202	0.430857	5.66781	1.45e-08	7.15e-07
PCDH9	49.513	-1.80827	0.319391	-5.66164	1.5e-08	7.39e-07
MRPS34	1537.75	-0.615732	0.108835	-5.65747	1.54e-08	7.55e-07
NCR3LG1	237.635	1.58347	0.280229	5.65061	1.6e-08	7.83e-07
FUBP1	1252.2	-0.607673	0.107787	-5.63773	1.72e-08	8.41e-07
MRM1	465.329	-0.95586	0.169556	-5.63742	1.73e-08	8.41e-07
SLC1A4	1182.17	0.801013	0.142133	5.63568	1.74e-08	8.47e-07
HNRNPAB	3227.02	-0.680101	0.120902	-5.62521	1.85e-08	8.95e-07
ZNF185	281.86	-1.96755	0.349765	-5.62535	1.85e-08	8.95e-07
AKAP13	3954.88	0.722857	0.12857	5.62228	1.88e-08	9.03e-07
OR1L8	54.5535	1.51402	0.26926	5.62287	1.88e-08	9.03e-07
TMEM204	39.774	4.66407	0.829535	5.62251	1.88e-08	9.03e-07
PSMA7	5058.3	-0.403887	0.0718492	-5.62131	1.9e-08	9.06e-07
SCPEP1	2770.97	1.12829	0.200943	5.61497	1.97e-08	9.37e-07
FADS1	4833.57	-0.923503	0.164545	-5.61248	1.99e-08	9.48e-07
BAZ2A	3000.28	0.579508	0.103627	5.59223	2.24e-08	1.06e-06
LSM7	3373.33	-0.91112	0.162925	-5.59228	2.24e-08	1.06e-06
SLC48A1	1910.76	-0.530992	0.095046	-5.58668	2.31e-08	1.09e-06
TP53RK	3094.67	-0.565781	0.101275	-5.58658	2.32e-08	1.09e-06
GRK4	250.22	-1.04998	0.188378	-5.5738	2.49e-08	1.17e-06
TPD52	1255.35	0.948897	0.170339	5.57062	2.54e-08	1.19e-06
DAPP1	132.224	1.45371	0.261045	5.56882	2.56e-08	1.2e-06
VIM	3346.75	-1.0647	0.191718	-5.55348	2.8e-08	1.3e-06
PLXNB3	157.477	1.38998	0.250439	5.55019	2.85e-08	1.32e-06
PPP3R1	2782.64	-0.431006	0.0776571	-5.55012	2.85e-08	1.32e-06
IVNS1ABP	2866.72	-0.54403	0.0980888	-5.5463	2.92e-08	1.35e-06
TMEM184A	47.2636	1.69888	0.306939	5.5349	3.11e-08	1.43e-06
CYP7B1	1515.92	-1.48317	0.268081	-5.53255	3.16e-08	1.45e-06
IDH2	9208.98	-0.718549	0.12992	-5.53068	3.19e-08	1.46e-06
BMP2K	3794.91	-1.04646	0.189384	-5.52557	3.28e-08	1.49e-06
MLKL	142.822	1.29793	0.234857	5.52644	3.27e-08	1.49e-06
PTPN14	27.7215	3.20463	0.580098	5.5243	3.31e-08	1.5e-06
FKBP10	1481.89	1.32427	0.239841	5.52146	3.36e-08	1.52e-06
HDGFL3	301.04	2.49857	0.45273	5.51889	3.41e-08	1.54e-06
GP6	383.283	2.42931	0.440414	5.51596	3.47e-08	1.56e-06
KDELR2	2977.85	0.607911	0.110212	5.51583	3.47e-08	1.56e-06
LSM4	2622.87	-0.63672	0.11559	-5.50845	3.62e-08	1.62e-06
SPTBN1	1413.8	0.911014	0.165433	5.50683	3.65e-08	1.63e-06
CD69	1142.36	1.31464	0.238788	5.50548	3.68e-08	1.64e-06
PDF	139.809	-1.38195	0.251154	-5.50241	3.75e-08	1.66e-06
CYB561	2013.39	0.401853	0.0731324	5.49488	3.91e-08	1.72e-06
FAM189A1	143.057	3.61524	0.657864	5.49543	3.9e-08	1.72e-06
TRIB3	591.798	0.725427	0.132022	5.49474	3.91e-08	1.72e-06
HEXIM1	1507.01	-0.620376	0.112987	-5.49067	4e-08	1.75e-06
SMARCD2	3531.9	-0.356647	0.06496	-5.49026	4.01e-08	1.75e-06
TMPRSS3	130.91	3.98633	0.725995	5.49086	4e-08	1.75e-06
DLX1	1530.44	-0.761656	0.138838	-5.48594	4.11e-08	1.79e-06
RAB27B	7590.27	0.870563	0.158784	5.48269	4.19e-08	1.82e-06
TNFRSF9	496.271	2.34658	0.428496	5.47633	4.34e-08	1.88e-06
SAMD9	788.399	0.786909	0.143976	5.46554	4.62e-08	2e-06
BCAM	429.637	1.4853	0.271839	5.46389	4.66e-08	2.01e-06
PSMG4	405.653	-0.977697	0.178979	-5.46262	4.69e-08	2.02e-06
N4BP3	28.6946	3.9547	0.724635	5.4575	4.83e-08	2.07e-06
PEAR1	589.859	1.40637	0.257669	5.45803	4.81e-08	2.07e-06
SEMA7A	7825.79	-0.66893	0.122641	-5.45439	4.91e-08	2.1e-06
DDX39A	2324.62	-0.801033	0.146944	-5.45129	5e-08	2.13e-06
H2AX	3790.35	-1.05775	0.194155	-5.44796	5.1e-08	2.17e-06
CCDC9B	58.6697	1.80217	0.330957	5.44534	5.17e-08	2.19e-06
STK11	3518.56	-0.836981	0.153752	-5.44369	5.22e-08	2.21e-06
FAM124B	520.301	1.01034	0.18585	5.4363	5.44e-08	2.3e-06
ABCA2	602.58	1.34754	0.248147	5.43044	5.62e-08	2.37e-06
HBQ1	367.148	-1.29864	0.239233	-5.42835	5.69e-08	2.39e-06
GPX1	7721.84	-0.955669	0.176116	-5.42637	5.75e-08	2.41e-06
PSD3	685.297	0.965494	0.178144	5.41975	5.97e-08	2.5e-06
CD40	405.053	1.02674	0.189565	5.41628	6.09e-08	2.54e-06
ARHGEF11	457.231	0.94291	0.174385	5.40705	6.41e-08	2.67e-06
H4C9	260.006	1.84947	0.342335	5.40253	6.57e-08	2.72e-06
SHISA7	56.8256	2.05529	0.380433	5.4025	6.57e-08	2.72e-06
TMEM72	17.0458	4.36594	0.808279	5.40152	6.61e-08	2.73e-06
BCL2L12	1069.78	-0.585105	0.108429	-5.3962	6.81e-08	2.8e-06
BMX	16.7327	2.81012	0.520792	5.39585	6.82e-08	2.8e-06
SIVA1	1025.95	-0.486313	0.0901291	-5.39573	6.82e-08	2.8e-06
IQGAP2	1886.33	0.78476	0.14552	5.3928	6.94e-08	2.84e-06
CRYBG3	77.2734	1.58972	0.295266	5.38405	7.28e-08	2.98e-06
SLC38A1	5833.35	0.707696	0.131537	5.38023	7.44e-08	3.03e-06
ABCG1	304.474	1.79136	0.333077	5.37821	7.52e-08	3.06e-06
VSTM2L	25.5974	3.20835	0.597142	5.37285	7.75e-08	3.14e-06
IL1RL1	1021.2	1.50814	0.280846	5.36998	7.87e-08	3.18e-06
RAPGEF3	212.025	1.33867	0.249273	5.37031	7.86e-08	3.18e-06
FURIN	10266.2	-0.605101	0.112797	-5.36453	8.12e-08	3.27e-06
KCTD7	250.015	1.03114	0.19232	5.36156	8.25e-08	3.32e-06
UBTD1	364.666	1.33392	0.249265	5.3514	8.73e-08	3.5e-06
AFF4	1062.8	0.504003	0.0942427	5.34793	8.9e-08	3.54e-06
DNAJC9	1097.96	-0.830989	0.155379	-5.34814	8.89e-08	3.54e-06
HAUS8	232.015	-0.94433	0.176572	-5.34813	8.89e-08	3.54e-06
RDXP1	26.6058	3.23202	0.604217	5.3491	8.84e-08	3.54e-06
EGR3	25.7495	2.83819	0.531043	5.34455	9.06e-08	3.59e-06
BHLHE40	1475.17	-0.914383	0.17113	-5.34321	9.13e-08	3.61e-06
DYNC1H1	4145.7	0.662227	0.124019	5.33972	9.31e-08	3.65e-06
LITAF	1282.96	1.10305	0.206553	5.34029	9.28e-08	3.65e-06
NELFB	2399.78	-0.539612	0.101059	-5.33957	9.32e-08	3.65e-06
TNFSF13B	162.08	2.72545	0.510436	5.33946	9.32e-08	3.65e-06
MPL	52.1962	2.15454	0.404278	5.32935	9.86e-08	3.84e-06
PLIN2	927.754	0.683014	0.128161	5.32934	9.86e-08	3.84e-06
TMCC2	1030.84	0.676173	0.126959	5.32591	1e-07	3.9e-06
PDE4A	27.651	3.48551	0.655995	5.31332	1.08e-07	4.17e-06
SMAD3	5625.52	0.617304	0.116308	5.30747	1.11e-07	4.29e-06
USP20	2238.24	0.418165	0.0787829	5.30781	1.11e-07	4.29e-06
ITGB5	43.5698	-1.64022	0.309144	-5.30569	1.12e-07	4.31e-06
LY6E	13261.4	0.993277	0.187192	5.3062	1.12e-07	4.31e-06
HMGN5	76.1386	2.04107	0.384782	5.30448	1.13e-07	4.33e-06
KIF5B	3689.59	0.434271	0.0819205	5.30113	1.15e-07	4.4e-06
GLRX5	2110.76	-0.741562	0.140045	-5.29517	1.19e-07	4.54e-06
COX5B	1879.99	-0.42963	0.0812059	-5.29063	1.22e-07	4.63e-06
TMCC3	20.6079	3.47634	0.656988	5.29133	1.21e-07	4.63e-06
CSF2RB	27777.4	-1.13017	0.213702	-5.28852	1.23e-07	4.68e-06
MRPL24	800.693	-0.610435	0.115436	-5.28807	1.24e-07	4.68e-06
EBF3	1664.48	0.616053	0.116625	5.28236	1.28e-07	4.82e-06
NUTF2	1935.08	-0.491566	0.0931585	-5.27666	1.32e-07	4.96e-06
CDH5	104.412	5.40075	1.02598	5.26398	1.41e-07	5.3e-06
AQP2	40.9675	2.54289	0.483133	5.26333	1.41e-07	5.31e-06
SLFN14	330.333	1.07635	0.204552	5.26198	1.43e-07	5.33e-06
SOBP	6.87832	6.33439	1.20404	5.26092	1.43e-07	5.35e-06
CLEC11A	1049.39	2.84466	0.540926	5.25887	1.45e-07	5.4e-06
RNF168	2426.74	-0.863402	0.164243	-5.25685	1.47e-07	5.44e-06
ELOF1	933.248	-0.483585	0.0920135	-5.25559	1.48e-07	5.45e-06
TRIM69	324.644	1.00758	0.191713	5.25569	1.47e-07	5.45e-06
MSC	33.0741	-2.60166	0.495299	-5.25271	1.5e-07	5.53e-06
HTRA2	778.451	-0.703204	0.133898	-5.2518	1.51e-07	5.54e-06
DLX2	752.085	-0.767761	0.146529	-5.23966	1.61e-07	5.91e-06
VPS13C	2864.2	0.631328	0.120561	5.23661	1.64e-07	5.99e-06
PCDHGA11	42.8942	1.69145	0.323058	5.23575	1.64e-07	6.01e-06
C19orf53	1125.66	-0.645066	0.12355	-5.2211	1.78e-07	6.49e-06
RHD	124.03	1.55084	0.29731	5.21625	1.83e-07	6.65e-06
CDK15	85.2938	1.96623	0.377822	5.20412	1.95e-07	7.05e-06
EPB41L2	1056.47	-0.811713	0.155969	-5.20432	1.95e-07	7.05e-06
THRB	43.358	-2.67544	0.514008	-5.20506	1.94e-07	7.05e-06
SYNRG	1583.06	0.60323	0.11598	5.20116	1.98e-07	7.15e-06
MPST	2520.18	-0.874339	0.168161	-5.19942	2e-07	7.21e-06
GADD45GIP1	1509.88	-0.539842	0.103849	-5.19836	2.01e-07	7.23e-06
FBXL16	153.44	0.972172	0.187084	5.19645	2.03e-07	7.29e-06
ABI2	1510.14	0.640569	0.123345	5.1933	2.07e-07	7.35e-06
ATAD3C	54.122	2.32951	0.448492	5.19409	2.06e-07	7.35e-06
GNB2	2485.85	-0.407961	0.078556	-5.19324	2.07e-07	7.35e-06
SET	14209.3	-0.513133	0.0988118	-5.19304	2.07e-07	7.35e-06
WDFY3	960.094	0.630873	0.121447	5.19463	2.05e-07	7.35e-06
DUSP23	1318.95	-0.873334	0.168279	-5.18978	2.11e-07	7.46e-06
KLF9	167.112	1.515	0.292001	5.18834	2.12e-07	7.51e-06
NR4A2	28.6178	1.95543	0.37719	5.18421	2.17e-07	7.66e-06
IBTK	1802.06	0.443533	0.0856066	5.18106	2.21e-07	7.78e-06
H2BC8	115.061	1.50411	0.290395	5.17952	2.22e-07	7.82e-06
BCAT1	1779.26	0.868702	0.167803	5.17693	2.26e-07	7.92e-06
NDUFB10	781.191	-0.590273	0.114042	-5.17595	2.27e-07	7.94e-06
PCK2	513.564	1.03943	0.200869	5.17467	2.28e-07	7.98e-06
P2RX7	294.58	0.961254	0.18593	5.16997	2.34e-07	8.17e-06
FNTB	658.516	0.906835	0.175555	5.16554	2.4e-07	8.34e-06
PROSER2-AS1	129.086	1.51661	0.293628	5.16506	2.4e-07	8.34e-06
TPRKB	409.273	-0.539104	0.104377	-5.16498	2.4e-07	8.34e-06
GYPC	3275.12	-0.859594	0.16649	-5.16305	2.43e-07	8.39e-06
NPDC1	132.535	3.46975	0.672033	5.16307	2.43e-07	8.39e-06
RCCD1	891.781	-0.578143	0.112025	-5.16083	2.46e-07	8.48e-06
LXN	473.553	-0.610787	0.118384	-5.15935	2.48e-07	8.53e-06
RHOA	13417.4	-0.310542	0.060198	-5.15868	2.49e-07	8.54e-06
TIMM10	994.076	-0.750492	0.145501	-5.15797	2.5e-07	8.56e-06
ARHGAP22	1161.6	-0.925669	0.179588	-5.1544	2.54e-07	8.7e-06
PCLAF	1053.59	-1.08115	0.209806	-5.1531	2.56e-07	8.75e-06
USP18	1117.24	1.02717	0.199474	5.1494	2.61e-07	8.9e-06
F8	170.327	0.897258	0.174279	5.1484	2.63e-07	8.93e-06
HLA-A	16662	0.630655	0.12251	5.14778	2.64e-07	8.95e-06
AGPAT4	765.689	-0.809604	0.157339	-5.14561	2.67e-07	9.03e-06
OLFML2A	172.533	3.03645	0.590552	5.1417	2.72e-07	9.2e-06
NES	20.6116	4.73291	0.921044	5.13864	2.77e-07	9.34e-06
FUT6	21.6663	4.33544	0.843937	5.13715	2.79e-07	9.38e-06
LINC02458	13.815	-2.9225	0.568904	-5.13708	2.79e-07	9.38e-06
HNRNPA2B1	16054	-0.447892	0.0872026	-5.13622	2.8e-07	9.4e-06
CD37	3310.69	0.68345	0.133101	5.13482	2.82e-07	9.46e-06
RARG	37.7472	2.30301	0.449178	5.12717	2.94e-07	9.81e-06
STX3	395.514	-1.02005	0.198972	-5.12662	2.95e-07	9.81e-06
UTRN	1574.31	0.821604	0.160269	5.1264	2.95e-07	9.81e-06
DLG4	477.656	0.638377	0.124541	5.12583	2.96e-07	9.82e-06
TP63	80.0759	-2.1641	0.422296	-5.12461	2.98e-07	9.87e-06
ENDOG	162.836	-1.5251	0.297669	-5.12348	3e-07	9.91e-06
TEK	949.785	1.15913	0.22664	5.1144	3.15e-07	1.04e-05
ZDHHC23	406.766	0.950295	0.185826	5.11391	3.16e-07	1.04e-05
TMSB4X	11755	-0.716282	0.140249	-5.10723	3.27e-07	1.07e-05
ADORA2B	169.787	0.934002	0.183036	5.10284	3.35e-07	1.1e-05
ANXA2	493.465	1.05471	0.206743	5.10154	3.37e-07	1.1e-05
IPCEF1	49.9703	2.51238	0.492564	5.10061	3.39e-07	1.11e-05
CISH	1255.56	-0.794862	0.155905	-5.09839	3.43e-07	1.12e-05
AXL	224.882	4.53047	0.889461	5.09351	3.51e-07	1.14e-05
BAMBI	1288.39	-1.09626	0.215181	-5.09461	3.49e-07	1.14e-05
MRPL58	361.817	-0.569641	0.111822	-5.09416	3.5e-07	1.14e-05
NFIB	263.959	2.8686	0.563213	5.09328	3.52e-07	1.14e-05
IL16	2026.78	0.814231	0.160013	5.08855	3.61e-07	1.16e-05
PDCD7	1904.87	-0.440228	0.0865133	-5.08856	3.61e-07	1.16e-05
RANBP1	3515.12	-0.610752	0.119989	-5.09005	3.58e-07	1.16e-05
RHOQ	349.703	1.16649	0.22936	5.08585	3.66e-07	1.17e-05
TPP1	1798.01	0.599763	0.117891	5.08741	3.63e-07	1.17e-05
HGH1	1997.66	-0.489738	0.096326	-5.08417	3.69e-07	1.18e-05
GCC2	335.314	0.83595	0.164613	5.07829	3.81e-07	1.21e-05
MVP	567.716	0.686697	0.135198	5.07921	3.79e-07	1.21e-05
RIOX1	467.966	-0.490787	0.0966571	-5.07761	3.82e-07	1.21e-05
MYO3B	44.5095	2.57867	0.508532	5.0708	3.96e-07	1.26e-05
LOC102723701	45.2405	1.68856	0.333237	5.06713	4.04e-07	1.28e-05
GSAP	119.436	0.889914	0.175741	5.06377	4.11e-07	1.3e-05
LDB1	4970.5	-0.775741	0.153349	-5.05868	4.22e-07	1.33e-05
CD2	36.2413	-1.99646	0.395003	-5.05428	4.32e-07	1.36e-05
CD226	405.303	1.62191	0.320959	5.05333	4.34e-07	1.36e-05
TPMT	1009.85	-0.72836	0.144119	-5.05387	4.33e-07	1.36e-05
MARF1	2303.27	0.415423	0.0822613	5.05005	4.42e-07	1.38e-05
UCP2	4802.38	-0.768512	0.152253	-5.04758	4.47e-07	1.39e-05
EEF1AKMT1	199.151	-0.837575	0.16605	-5.04411	4.56e-07	1.41e-05
TALDO1	4241.38	-0.573965	0.113762	-5.04531	4.53e-07	1.41e-05
IGF1R	1592.42	0.94854	0.188144	5.04156	4.62e-07	1.43e-05
PTMAP5	146.985	-1.23778	0.245581	-5.0402	4.65e-07	1.44e-05
RFC4	423.176	-0.813983	0.161598	-5.03709	4.73e-07	1.46e-05
NLRP3	185.631	1.89365	0.376067	5.0354	4.77e-07	1.47e-05
TPI1	15576	-0.289547	0.0575063	-5.03505	4.78e-07	1.47e-05
CBX3	4721.76	-0.373759	0.0742632	-5.0329	4.83e-07	1.48e-05
PSMD2	4432.01	-0.264769	0.052604	-5.03326	4.82e-07	1.48e-05
LCA5	501.253	1.27585	0.253809	5.0268	4.99e-07	1.53e-05
MCFD2	2687.66	0.64635	0.128594	5.0263	5e-07	1.53e-05
MCM3	3591.82	-0.695566	0.138879	-5.00844	5.49e-07	1.67e-05
PFN1	13007.9	-0.29669	0.0592534	-5.00714	5.52e-07	1.68e-05
IRF2BP2	4528.94	-0.428082	0.0855255	-5.00531	5.58e-07	1.69e-05
ZNF648	58.0499	2.05521	0.410591	5.00548	5.57e-07	1.69e-05
PLEKHJ1	1107.63	-0.589899	0.11788	-5.00422	5.61e-07	1.7e-05
SPRED2	841.709	0.603282	0.120584	5.00298	5.65e-07	1.7e-05
SCARF1	1473.04	1.10822	0.221567	5.00172	5.68e-07	1.71e-05
DRAM1	504.247	2.23361	0.447206	4.99459	5.9e-07	1.77e-05
SRSF3	9986.42	-0.488409	0.0977829	-4.99483	5.89e-07	1.77e-05
KDELR3	64.4813	1.24401	0.249418	4.98763	6.11e-07	1.83e-05
KMT5C	310.519	-0.79733	0.160089	-4.98056	6.34e-07	1.9e-05
MPZL1	2884.93	-0.88384	0.177503	-4.97929	6.38e-07	1.91e-05
TRERF1	561.524	0.71056	0.142732	4.97828	6.42e-07	1.91e-05
MFSD6	890.047	0.470961	0.0946247	4.97715	6.45e-07	1.92e-05
C1S	57.7913	1.88385	0.378691	4.97463	6.54e-07	1.94e-05
HMGB1P5	176.276	-0.941535	0.189284	-4.97419	6.55e-07	1.94e-05
MACIR	1095.2	-1.20569	0.242432	-4.97333	6.58e-07	1.95e-05
PSMB4	3501.31	-0.619406	0.124536	-4.9737	6.57e-07	1.95e-05
TNR	46.9762	2.4503	0.493078	4.96941	6.72e-07	1.98e-05
WDR44	1000.13	0.57614	0.115996	4.96689	6.8e-07	2e-05
AGAP3	590.54	-0.582066	0.1172	-4.96642	6.82e-07	2.01e-05
QTRT1	885.578	-0.562958	0.113521	-4.95906	7.08e-07	2.08e-05
ABHD17C	56.1547	1.93731	0.391017	4.95456	7.25e-07	2.12e-05
STUB1	638.498	-0.754633	0.152335	-4.95377	7.28e-07	2.13e-05
DSN1	747.957	-0.627884	0.12679	-4.95217	7.34e-07	2.14e-05
UNG	2203.55	-0.607269	0.122777	-4.94614	7.57e-07	2.2e-05
CAPG	1734.24	0.956067	0.193335	4.94512	7.61e-07	2.21e-05
FLNB	2738.38	0.62496	0.126408	4.94398	7.65e-07	2.21e-05
PPIA	20218.9	-0.343131	0.0693804	-4.94565	7.59e-07	2.21e-05
SPATS2L	270.107	0.88842	0.179683	4.94437	7.64e-07	2.21e-05
CCRL2	785.205	0.884485	0.178968	4.94215	7.73e-07	2.23e-05
AKAP9	119.25	1.29109	0.261276	4.94148	7.75e-07	2.24e-05
ZCCHC14	431.157	0.691909	0.140074	4.93958	7.83e-07	2.25e-05
POLR1F	1227.96	-0.652717	0.132183	-4.938	7.89e-07	2.26e-05
SOS1	2075.49	-0.769698	0.155864	-4.93828	7.88e-07	2.26e-05
PIK3C2B	679.85	1.12067	0.227033	4.93615	7.97e-07	2.28e-05
DTD1	838.594	-0.604554	0.122524	-4.93417	8.05e-07	2.3e-05
LPAR5	1255.47	0.689037	0.139653	4.93392	8.06e-07	2.3e-05
SLAMF6	506.31	-1.05559	0.213947	-4.93388	8.06e-07	2.3e-05
MAP3K12	75.6895	1.32376	0.268379	4.93243	8.12e-07	2.31e-05
WIPF1	4908.09	0.567448	0.11505	4.93219	8.13e-07	2.31e-05
FAM207A	865.666	-0.825669	0.167473	-4.93016	8.22e-07	2.33e-05
CHCHD2	2898.64	-0.490755	0.0995642	-4.92902	8.26e-07	2.34e-05
BLM	1217.77	-0.611114	0.124005	-4.92813	8.3e-07	2.35e-05
EMILIN2	723.533	1.0367	0.210439	4.92636	8.38e-07	2.36e-05
FES	3284.54	-0.544423	0.110517	-4.92615	8.39e-07	2.36e-05
PUS1	552.892	-0.696421	0.141511	-4.92132	8.6e-07	2.42e-05
FAM169A	113.622	1.3325	0.27092	4.91842	8.72e-07	2.45e-05
MCM5	5975.2	-0.695839	0.141468	-4.91872	8.71e-07	2.45e-05
BRWD1	2079.22	0.400977	0.0815988	4.914	8.92e-07	2.5e-05
LATS1	2177.16	0.565554	0.115116	4.9129	8.97e-07	2.5e-05
LINC02160	59.5235	4.30845	0.876977	4.91285	8.98e-07	2.5e-05
SLC40A1	22487.2	-0.711008	0.144725	-4.91283	8.98e-07	2.5e-05
GFUS	1775.55	-0.444673	0.0905375	-4.91147	9.04e-07	2.51e-05
NLRP1	90.0051	1.62225	0.330667	4.90598	9.3e-07	2.58e-05
ATRX	1224.08	0.620157	0.126436	4.9049	9.35e-07	2.59e-05
PLBD2	1272.87	0.624639	0.12741	4.9026	9.46e-07	2.61e-05
STRN4	4025.07	0.532591	0.108622	4.90315	9.43e-07	2.61e-05
H2BC7	19.3959	2.3547	0.480965	4.89578	9.79e-07	2.7e-05
WDR18	1388.65	-0.547686	0.111895	-4.89464	9.85e-07	2.71e-05
PTGDR2	1348.62	0.858609	0.175596	4.88969	1.01e-06	2.77e-05
UBA52	14067.1	-0.644529	0.131799	-4.89025	1.01e-06	2.77e-05
AFAP1L1	14.2827	6.30998	1.29091	4.88802	1.02e-06	2.79e-05
GINS2	541.823	-0.75797	0.155127	-4.88613	1.03e-06	2.82e-05
IFI16	1019.37	1.30842	0.267797	4.88587	1.03e-06	2.82e-05
ABCA9	31.8173	5.67437	1.16224	4.88227	1.05e-06	2.86e-05
HLA-C	17346.7	0.676714	0.13861	4.88215	1.05e-06	2.86e-05
KCND1	50.2916	1.65935	0.339967	4.88092	1.06e-06	2.87e-05
WDR82	5951.1	-0.310897	0.0636923	-4.88123	1.05e-06	2.87e-05
SLC25A30	521.904	1.00599	0.206503	4.87157	1.11e-06	3e-05
CLEC2B	635.457	0.812729	0.166918	4.86903	1.12e-06	3.03e-05
NFAT5	798.581	0.623082	0.127961	4.86931	1.12e-06	3.03e-05
HMGN1	9170.07	-0.514005	0.105593	-4.86779	1.13e-06	3.04e-05
LRRC8C	757.733	0.984595	0.20224	4.86845	1.12e-06	3.04e-05
EXOSC5	986.874	-0.620736	0.127539	-4.86704	1.13e-06	3.05e-05
MRPL54	953.106	-0.454866	0.0935162	-4.86403	1.15e-06	3.09e-05
ZFPM1	832.853	-1.14699	0.23595	-4.86117	1.17e-06	3.13e-05
SEMA6C	286.648	1.09282	0.224906	4.85899	1.18e-06	3.16e-05
FAM110A	2241.62	-0.642237	0.13219	-4.85845	1.18e-06	3.17e-05
GJB2	101.583	-4.19303	0.863181	-4.85765	1.19e-06	3.17e-05
LIPC	28.988	1.9417	0.399734	4.85749	1.19e-06	3.17e-05
QDPR	845.846	-0.53678	0.110528	-4.85651	1.19e-06	3.18e-05
PPIH	650.179	-0.675173	0.139125	-4.85298	1.22e-06	3.23e-05
YIPF6	1184.65	0.608928	0.12548	4.85278	1.22e-06	3.23e-05
ALDH3B1	511.259	0.902964	0.186178	4.84999	1.23e-06	3.26e-05
CLN6	1855.75	-0.609394	0.125661	-4.84952	1.24e-06	3.26e-05
STK17B	1589.3	0.714895	0.147398	4.85009	1.23e-06	3.26e-05
TNFRSF10D	154.825	1.07705	0.222055	4.85038	1.23e-06	3.26e-05
TTYH3	2915.66	0.636992	0.13133	4.85032	1.23e-06	3.26e-05
TDRD9	14.3473	6.47416	1.33615	4.84538	1.26e-06	3.32e-05
ADGRB3	15.3442	-2.85036	0.588805	-4.84091	1.29e-06	3.39e-05
DNMBP	581.281	0.481736	0.0995521	4.83904	1.3e-06	3.41e-05
OTUD1	87.9851	1.10435	0.228195	4.83952	1.3e-06	3.41e-05
SNRPG	1368.86	-0.76536	0.158436	-4.83071	1.36e-06	3.55e-05
CDCA4	1365.53	-0.702399	0.145476	-4.82828	1.38e-06	3.59e-05
SGTA	2626.58	-0.414476	0.0858996	-4.82512	1.4e-06	3.64e-05
SPAST	1827.71	-0.510331	0.105858	-4.82092	1.43e-06	3.71e-05
CNGA1	42.7807	2.64843	0.549967	4.81562	1.47e-06	3.79e-05
LINC00535	160.829	2.43354	0.50533	4.81574	1.47e-06	3.79e-05
UFD1	668.943	-0.62296	0.129398	-4.81429	1.48e-06	3.81e-05
AFF3	198.652	-1.13953	0.236776	-4.81271	1.49e-06	3.84e-05
PVALB	5.65025	-6.70121	1.39252	-4.8123	1.49e-06	3.84e-05
YWHAH	3108.21	-0.46406	0.0964849	-4.80967	1.51e-06	3.88e-05
COLGALT2	1540.29	-1.10783	0.230687	-4.80232	1.57e-06	4.02e-05
ITPRID2	4188.23	0.424439	0.088379	4.80249	1.57e-06	4.02e-05
SERINC1	4838.09	0.488951	0.10182	4.80212	1.57e-06	4.02e-05
NENF	1032.36	-0.516465	0.107621	-4.79894	1.6e-06	4.07e-05
HLA-B	17309.7	0.597936	0.124617	4.79818	1.6e-06	4.08e-05
PAX2	87.7342	2.09949	0.437606	4.79768	1.61e-06	4.09e-05
PSMD14	2025.03	-0.352993	0.0735816	-4.79729	1.61e-06	4.09e-05
TIAM1	617.22	1.24685	0.259937	4.79672	1.61e-06	4.1e-05
LAPTM5	32621.1	0.529577	0.110509	4.79215	1.65e-06	4.18e-05
ETV4	84.7925	1.68071	0.350792	4.79119	1.66e-06	4.19e-05
MGAT4A	673.765	0.790827	0.16505	4.79143	1.66e-06	4.19e-05
CACNB4	30.9276	4.60391	0.961169	4.78991	1.67e-06	4.21e-05
CDT1	958.548	-1.05225	0.219699	-4.7895	1.67e-06	4.21e-05
ELN	30.9117	2.5913	0.541081	4.78912	1.68e-06	4.21e-05
NCAM2	15.1203	-2.42535	0.506442	-4.78901	1.68e-06	4.21e-05
BLMH	1917.43	-0.43477	0.0908009	-4.78817	1.68e-06	4.22e-05
ITPRIPL2	266.796	3.49263	0.72941	4.7883	1.68e-06	4.22e-05
ADCY3	666.857	0.58158	0.121489	4.7871	1.69e-06	4.23e-05
CCPG1	188.226	0.958768	0.200277	4.7872	1.69e-06	4.23e-05
FAM72B	224.793	-0.981869	0.205194	-4.78507	1.71e-06	4.27e-05
RFXANK	1160.87	-0.496251	0.10375	-4.78314	1.73e-06	4.29e-05
TSC22D1	2385.41	-1.04269	0.217991	-4.78317	1.73e-06	4.29e-05
BOP1	4792.55	-0.751514	0.15716	-4.78184	1.74e-06	4.32e-05
ATP5F1D	1710.23	-0.453343	0.0948334	-4.78042	1.75e-06	4.33e-05
MVD	685.686	-0.625886	0.130915	-4.78086	1.75e-06	4.33e-05
NONO	9779	-0.450694	0.0943306	-4.77781	1.77e-06	4.38e-05
DDX58	418.368	1.07355	0.2248	4.77558	1.79e-06	4.42e-05
RPS27L	2291.2	-0.571288	0.119713	-4.77216	1.82e-06	4.49e-05
CENPX	796.406	-0.773631	0.162136	-4.77149	1.83e-06	4.5e-05
AATF	2049.31	-0.486855	0.102081	-4.76932	1.85e-06	4.54e-05
CHD7	86.2435	2.11723	0.443965	4.76891	1.85e-06	4.54e-05
ALDH2	57.4993	1.94701	0.408381	4.76762	1.86e-06	4.56e-05
PIK3IP1	622.274	0.824781	0.173008	4.76731	1.87e-06	4.56e-05
STX10	960.011	-0.733376	0.153865	-4.76637	1.88e-06	4.58e-05
CSF1	2614.29	-1.08073	0.226819	-4.76472	1.89e-06	4.59e-05
ITM2B	10859.2	0.629156	0.132033	4.76515	1.89e-06	4.59e-05
PSMB6	1207.57	-0.476574	0.10002	-4.76479	1.89e-06	4.59e-05
PCNX1	1595.57	0.738723	0.155182	4.76037	1.93e-06	4.69e-05
GOLGA8M	13.4029	-2.42327	0.509145	-4.75949	1.94e-06	4.7e-05
LOC729998	199.558	-0.885115	0.185966	-4.75955	1.94e-06	4.7e-05
CNOT9	1868.55	-0.366173	0.0770403	-4.75301	2e-06	4.84e-05
SORCS2	31.2799	3.94075	0.82922	4.75235	2.01e-06	4.85e-05
RCN3	28.0023	2.38198	0.501293	4.75168	2.02e-06	4.86e-05
FUS	5456.65	-0.888256	0.187011	-4.74975	2.04e-06	4.87e-05
KRT18	383.678	0.996876	0.209822	4.75106	2.02e-06	4.87e-05
MIS18A	1005.26	-0.789949	0.166303	-4.75006	2.03e-06	4.87e-05
RASSF2	6012.04	0.562812	0.118497	4.74959	2.04e-06	4.87e-05
TRIM28	16176	-0.52181	0.109835	-4.75084	2.03e-06	4.87e-05
VAMP3	1471.44	0.498925	0.105029	4.75036	2.03e-06	4.87e-05
H4C8	122.316	1.84955	0.389564	4.74775	2.06e-06	4.9e-05
LMNB1	1795.17	-0.68018	0.143262	-4.7478	2.06e-06	4.9e-05
ADAMTS7	173.601	1.57246	0.331299	4.74636	2.07e-06	4.93e-05
HMCN1	160.775	-1.52667	0.321661	-4.7462	2.07e-06	4.93e-05
RXFP1	7.21849	-5.79093	1.22084	-4.7434	2.1e-06	4.99e-05
NAA10	223.701	-0.805848	0.169994	-4.74044	2.13e-06	5.05e-05
SCAMP5	1026.35	1.00816	0.212687	4.74012	2.14e-06	5.06e-05
PTBP1	11344.7	-0.391286	0.0825805	-4.73823	2.16e-06	5.1e-05
ALYREF	1546.97	-0.498696	0.10529	-4.73641	2.18e-06	5.13e-05
TRIM44	2136.63	0.349673	0.0738302	4.73619	2.18e-06	5.13e-05
PTPRD	68.6805	1.51314	0.319523	4.73564	2.18e-06	5.14e-05
BSG	13269.2	-0.474524	0.100237	-4.734	2.2e-06	5.18e-05
CCND1	8456.38	0.661489	0.139882	4.72892	2.26e-06	5.3e-05
CSF2RA	154.953	0.869581	0.183932	4.72774	2.27e-06	5.32e-05
CIBAR1	770.479	-1.00644	0.21296	-4.72598	2.29e-06	5.36e-05
PECAM1	3804.09	0.844345	0.178703	4.72485	2.3e-06	5.38e-05
CLIC1	8042.33	-0.373618	0.0791145	-4.7225	2.33e-06	5.43e-05
GTSF1	976.847	-0.577436	0.122274	-4.72249	2.33e-06	5.43e-05
JPT1	2637.69	-0.368569	0.0781069	-4.71877	2.37e-06	5.52e-05
TUBB	13783.7	-0.559323	0.118524	-4.71907	2.37e-06	5.52e-05
LBH	2561.13	-1.17276	0.248709	-4.71539	2.41e-06	5.6e-05
ARMCX1	49.2751	1.59147	0.337693	4.71277	2.44e-06	5.67e-05
BICD1	123.572	0.865976	0.183801	4.7115	2.46e-06	5.7e-05
GAD1	280.863	1.08601	0.230549	4.71055	2.47e-06	5.72e-05
KIAA1191	654.783	0.579506	0.123078	4.70844	2.5e-06	5.77e-05
DUSP22	1932.05	-0.599716	0.127392	-4.70763	2.51e-06	5.78e-05
PHACTR2	647.96	0.710882	0.151031	4.70685	2.52e-06	5.8e-05
MAML2	49.1945	1.91342	0.40666	4.7052	2.54e-06	5.84e-05
SAP30	311.347	-0.775195	0.16481	-4.70357	2.56e-06	5.88e-05
CASP6	564.103	-0.600483	0.12769	-4.70266	2.57e-06	5.89e-05
PRXL2A	549.129	0.664142	0.141253	4.70179	2.58e-06	5.91e-05
CDK5RAP1	658.582	-0.406285	0.0864431	-4.70003	2.6e-06	5.95e-05
CKS1B	1415.97	-0.764867	0.16284	-4.69704	2.64e-06	6.03e-05
FBL	6765.72	-0.716405	0.152553	-4.6961	2.65e-06	6.05e-05
AIG1	50.7893	2.06315	0.439562	4.69365	2.68e-06	6.12e-05
LGALSL	132.622	1.03823	0.221419	4.68896	2.75e-06	6.25e-05
PEX16	447.869	-0.697561	0.149064	-4.6796	2.87e-06	6.54e-05
CMTM5	158.856	1.49507	0.319533	4.67891	2.88e-06	6.55e-05
CCNE1	253.316	-0.825613	0.176495	-4.67784	2.9e-06	6.57e-05
TMEM170B	320.778	0.98592	0.210765	4.67781	2.9e-06	6.57e-05
GPC5	10.1332	-2.95808	0.632685	-4.67544	2.93e-06	6.64e-05
PLVAP	578.107	2.11582	0.452642	4.67439	2.95e-06	6.65e-05
TRIO	1176.15	0.643638	0.137682	4.67481	2.94e-06	6.65e-05
H1-2	2787.62	2.35374	0.503586	4.67396	2.95e-06	6.66e-05
ATP5MC1	1637.94	-0.414992	0.088816	-4.67249	2.98e-06	6.7e-05
MYCT1	1076.1	1.1097	0.237556	4.6713	2.99e-06	6.73e-05
GADD45A	1920.62	-0.763798	0.163773	-4.66377	3.1e-06	6.97e-05
HMGB2	6194	-0.839166	0.179944	-4.66347	3.11e-06	6.97e-05
ATP13A2	2672.84	0.916087	0.196499	4.66204	3.13e-06	7.01e-05
SHANK2	70.3407	-3.30131	0.709017	-4.65618	3.22e-06	7.2e-05
YRDC	683.314	0.570975	0.122737	4.65202	3.29e-06	7.34e-05
NUBP2	1006.29	-0.706378	0.152	-4.64721	3.36e-06	7.51e-05
CHM	557.515	0.592335	0.127487	4.64624	3.38e-06	7.53e-05
ENPP3	762.895	1.24857	0.268867	4.6438	3.42e-06	7.59e-05
GATA1	2798.99	-0.718065	0.154628	-4.64382	3.42e-06	7.59e-05
UPB1	29.4506	2.08392	0.448688	4.64448	3.41e-06	7.59e-05
FITM2	349.358	0.656088	0.141362	4.6412	3.46e-06	7.68e-05
PURB	1405.56	0.493487	0.106386	4.63866	3.51e-06	7.76e-05
RAET1E	20.1087	4.091	0.882206	4.63724	3.53e-06	7.81e-05
TCN2	37.2378	2.26114	0.487635	4.63695	3.54e-06	7.81e-05
TMEM203	1012.45	-0.434511	0.0937579	-4.63439	3.58e-06	7.89e-05
RPL36AL	1846.09	-0.711385	0.153538	-4.63327	3.6e-06	7.93e-05
NAV1	274.646	1.58186	0.341626	4.63038	3.65e-06	8.03e-05
DTX3L	1929.33	0.61831	0.13387	4.61872	3.86e-06	8.47e-05
LOXL1	144.977	1.89032	0.409267	4.61879	3.86e-06	8.47e-05
SMAD7	138.89	-1.81789	0.393665	-4.61786	3.88e-06	8.5e-05
PPM1F	4104.81	1.12696	0.244111	4.61658	3.9e-06	8.54e-05
OXT	16.8674	2.45736	0.532609	4.61381	3.95e-06	8.63e-05
PRCP	1225.43	0.618303	0.134011	4.61383	3.95e-06	8.63e-05
CBX5	3840.07	-0.673446	0.14599	-4.61296	3.97e-06	8.66e-05
SH3GLB1	4158.09	0.437378	0.0948337	4.61206	3.99e-06	8.68e-05
SDCCAG8	422.336	0.919758	0.199553	4.6091	4.04e-06	8.8e-05
TSHZ3	134.01	1.32466	0.287419	4.60883	4.05e-06	8.8e-05
ARV1	819.384	-0.478302	0.103882	-4.6043	4.14e-06	8.98e-05
NACC1	2710.98	-0.362557	0.0787572	-4.60348	4.15e-06	8.99e-05
PDZD7	110.972	1.29348	0.280963	4.60373	4.15e-06	8.99e-05
FOXN3	2987.82	0.415661	0.0903107	4.60257	4.17e-06	9e-05
PLAG1	52.705	2.59813	0.564505	4.60249	4.17e-06	9e-05
UBL5	3051.95	-0.956766	0.20788	-4.60248	4.17e-06	9e-05
UBL4A	1723.92	-0.290352	0.0630923	-4.60201	4.18e-06	9.01e-05
MCF2L2	60.0225	1.34718	0.292818	4.60075	4.21e-06	9.03e-05
NDUFS6	1027.14	-0.944279	0.205245	-4.60074	4.21e-06	9.03e-05
NECAP1	393.934	0.56503	0.122805	4.60105	4.2e-06	9.03e-05
AGO4	612.988	0.414737	0.090159	4.60006	4.22e-06	9.05e-05
SLC6A9	94.4017	2.84197	0.617867	4.59965	4.23e-06	9.06e-05
CEP250	520.128	0.545565	0.118701	4.59615	4.3e-06	9.2e-05
PPP4C	2313.3	-0.50997	0.110964	-4.59582	4.31e-06	9.2e-05
TMEM65	3297.56	-0.763096	0.166051	-4.59555	4.32e-06	9.2e-05
MXI1	610.575	1.00083	0.217861	4.59387	4.35e-06	9.27e-05
PRMT5	598.419	-0.420045	0.0914452	-4.59341	4.36e-06	9.28e-05
PPP1R14B	2387.51	-0.569814	0.124123	-4.59073	4.42e-06	9.38e-05
PCGF2	120.667	1.62711	0.354456	4.59046	4.42e-06	9.39e-05
DISC1	258.366	1.38938	0.302919	4.58663	4.5e-06	9.54e-05
NPM2	188.165	0.762662	0.166282	4.58656	4.51e-06	9.54e-05
EIF5A	9513.17	-0.826993	0.18034	-4.58574	4.52e-06	9.57e-05
EIF4EBP1	1498.54	-0.536173	0.116976	-4.5836	4.57e-06	9.65e-05
PSMC3	1986.39	-0.556644	0.121515	-4.58086	4.63e-06	9.77e-05
TRIM38	208.786	0.708483	0.154702	4.57965	4.66e-06	9.81e-05
TMEM97	797.647	-0.572021	0.124939	-4.57838	4.69e-06	9.86e-05
MFHAS1	2212.04	-0.542006	0.11842	-4.57697	4.72e-06	9.92e-05
PMVK	1054.26	-0.662663	0.144879	-4.57392	4.79e-06	0.000100482
RBM14	1541.6	-0.374242	0.0818331	-4.57324	4.8e-06	0.00010069
CCDC136	87.4748	0.936795	0.204888	4.57222	4.83e-06	0.000100873
KCNH2	6249.63	-1.16593	0.255009	-4.5721	4.83e-06	0.000100873
SLC22A20P	70.9678	1.09958	0.240494	4.57217	4.83e-06	0.000100873
ARHGEF15	15.9328	3.45141	0.754931	4.57181	4.84e-06	0.000100891
TMEM59	4359.35	0.429558	0.0939668	4.57138	4.85e-06	0.00010098
TMEM25	283.749	0.7361	0.16114	4.56807	4.92e-06	0.000102465
RFTN1	1388.69	-0.402386	0.088122	-4.56623	4.97e-06	0.000103244
RDH11	1599.2	0.398534	0.0873048	4.56486	5e-06	0.000103798
STAB1	3910.88	0.957947	0.209888	4.56409	5.02e-06	0.000104054
MRPS6	986.011	-0.583189	0.12783	-4.56223	5.06e-06	0.000104855
TMED7	1273.67	0.405204	0.0888239	4.56187	5.07e-06	0.00010491
GP1BA	2440.46	0.858965	0.188416	4.55888	5.14e-06	0.000106278
TNFRSF8	17.1046	3.34283	0.733293	4.55866	5.15e-06	0.000106278
LUC7L2	803.236	-0.583538	0.128018	-4.55825	5.16e-06	0.000106356
FAM174C	975.358	-0.570633	0.125208	-4.55748	5.18e-06	0.000106623
PPBP	127.335	-2.65678	0.583023	-4.5569	5.19e-06	0.000106789
NDUFA6	839.95	-0.583052	0.128014	-4.55461	5.25e-06	0.000107837
ITGB1	9354.61	0.449359	0.0986751	4.55392	5.27e-06	0.000108061
ATP5MC3	2686.78	-0.406388	0.0893303	-4.54928	5.38e-06	0.000110213
CHRM1	12.5943	-2.63843	0.57994	-4.5495	5.38e-06	0.000110213
LCAT	32.3105	1.6945	0.372577	4.54807	5.41e-06	0.000110717
MYO5C	48.612	2.39007	0.525659	4.5468	5.45e-06	0.000111257
CDH23	129.66	1.55179	0.341359	4.5459	5.47e-06	0.000111602
SLC35E4	55.6488	1.3635	0.299979	4.5453	5.49e-06	0.000111791
HAVCR2	70.4322	1.82336	0.401242	4.54429	5.51e-06	0.000112197
PLCB1	524.305	0.773928	0.170478	4.53974	5.63e-06	0.00011451
CA5B	70.1746	1.09326	0.240974	4.53686	5.71e-06	0.000115828
COX6B1	3172.78	-0.480263	0.105859	-4.53684	5.71e-06	0.000115828
HGSNAT	1502.99	0.768754	0.16949	4.53569	5.74e-06	0.000116326
CLIC4	4063.08	0.544682	0.120166	4.53275	5.82e-06	0.000117817
HNRNPA1	28326.7	-0.53261	0.117554	-4.53077	5.88e-06	0.000118656
SPAG9	1275.41	0.548086	0.120969	4.53078	5.88e-06	0.000118656
GPRC5C	154.892	1.30309	0.287686	4.52957	5.91e-06	0.000119189
TPRN	367.261	-0.717332	0.158376	-4.5293	5.92e-06	0.000119208
TCIRG1	327.101	0.712813	0.157445	4.52737	5.97e-06	0.000120162
LAX1	65.475	1.59527	0.352445	4.52628	6e-06	0.000120644
CHST3	11.4838	3.42388	0.756614	4.52526	6.03e-06	0.000121085
ENDOD1	1686.46	0.57694	0.12751	4.52466	6.05e-06	0.000121291
ACTB	104008	-0.340805	0.0753262	-4.52439	6.06e-06	0.000121309
TMEM88	49.8301	1.95445	0.432113	4.523	6.1e-06	0.000121968
CSF1R	90.7838	3.02266	0.668695	4.52023	6.18e-06	0.000123431
KRT81	30.9382	2.53713	0.561401	4.51928	6.2e-06	0.000123844
CARD10	302.574	0.918627	0.203314	4.51826	6.24e-06	0.000124301
PSMB3	1560.53	-0.489925	0.108562	-4.51288	6.4e-06	0.000127209
FAM171A2	395.136	-0.92053	0.203996	-4.51249	6.41e-06	0.000127296
UTF1	1105.09	-1.70725	0.37837	-4.51211	6.42e-06	0.000127379
ACKR2	50.3185	1.58375	0.351129	4.51045	6.47e-06	0.000128205
SCRT2	7.81091	6.39699	1.41832	4.51026	6.47e-06	0.000128205
PTPN6	6037.94	-0.500604	0.111013	-4.50944	6.5e-06	0.000128409
SLAMF1	9.74247	-3.86787	0.8577	-4.50958	6.5e-06	0.000128409
AAK1	507.351	0.70673	0.156764	4.50824	6.54e-06	0.000128842
FZD3	21.9225	6.81757	1.51224	4.50825	6.54e-06	0.000128842
CARD11	144.425	-1.72988	0.383774	-4.50754	6.56e-06	0.000129121
CYBA	9845.23	-0.92454	0.205123	-4.50725	6.57e-06	0.000129154
SAMD10	217.291	0.869779	0.193045	4.50557	6.62e-06	0.000130033
CMIP	3779.36	0.720604	0.160003	4.50369	6.68e-06	0.000130945
SNRPF	1121.64	-0.62839	0.13953	-4.50361	6.68e-06	0.000130945
SNHG19	341.245	-0.935967	0.207953	-4.50085	6.77e-06	0.000132506
SPDYC	43.0447	1.87385	0.416433	4.49976	6.8e-06	0.000133042
CEMIP2	1147.9	0.973411	0.216354	4.49915	6.82e-06	0.000133195
NAGA	1567.69	0.49113	0.109163	4.49904	6.83e-06	0.000133195
CLPP	1525.58	-0.469577	0.104389	-4.49833	6.85e-06	0.00013349
IRF7	298.423	0.992333	0.220662	4.49708	6.89e-06	0.000134128
C1RL	981.177	0.494299	0.10994	4.49608	6.92e-06	0.00013461
PSMD4	2483.13	-0.48236	0.107335	-4.49398	6.99e-06	0.000135639
RCBTB2	284.364	0.85546	0.190352	4.4941	6.99e-06	0.000135639
FBXO7	8183.62	-0.542271	0.120678	-4.49355	7e-06	0.000135764
MGST1	211.678	1.14414	0.254659	4.49283	7.03e-06	0.000136073
SERPINF1	267.876	1.06586	0.237273	4.49212	7.05e-06	0.000136376
OIP5	109.847	-1.135	0.252803	-4.48969	7.13e-06	0.000137791
SOGA1	1122.4	0.699209	0.155801	4.48782	7.2e-06	0.000138848
TMEM150B	69.5272	1.06824	0.238082	4.48688	7.23e-06	0.000139311
PPFIBP1	636.234	0.978437	0.218101	4.48616	7.25e-06	0.000139626
TCF15	5.88421	5.86828	1.30832	4.48535	7.28e-06	0.000140003
ODC1	6726.05	-0.531911	0.11861	-4.48455	7.31e-06	0.000140373
UBR4	5012.48	0.575318	0.128325	4.48329	7.35e-06	0.000141051
SIGLEC5	34.5012	1.51504	0.338123	4.48074	7.44e-06	0.00014259
TIMM8B	1255.45	-0.742622	0.165753	-4.48031	7.45e-06	0.000142723
MCM2	4676.14	-0.640846	0.143139	-4.47709	7.57e-06	0.000144733
PYROXD2	432.402	1.2192	0.272443	4.47505	7.64e-06	0.000145958
BUD13	620.217	-0.472803	0.105668	-4.47442	7.66e-06	0.000146233
MCM6	2795.32	-0.747721	0.167124	-4.47406	7.67e-06	0.000146319
RPA1	3747.92	-0.306292	0.0684857	-4.47235	7.74e-06	0.000147332
NMT2	587.489	1.06341	0.237842	4.47109	7.78e-06	0.00014804
ST3GAL2	3683.24	-0.586007	0.131089	-4.4703	7.81e-06	0.000148426
PDGFRA	5.94655	-4.36583	0.97671	-4.46994	7.82e-06	0.000148517
IL1RAP	1248.27	-0.813552	0.182031	-4.46931	7.85e-06	0.000148793
ARHGEF26	78.8164	-1.22141	0.273404	-4.46742	7.92e-06	0.000149508
GPX4	4801.62	-0.461982	0.1034	-4.46792	7.9e-06	0.000149508
HSPA4L	272.833	1.14514	0.256342	4.46726	7.92e-06	0.000149508
NRIP3	83.7498	1.44365	0.323163	4.46724	7.92e-06	0.000149508
SCML2	382.032	1.22108	0.273349	4.46712	7.93e-06	0.000149508
EIF4A3	2425.79	-0.411297	0.0921284	-4.46438	8.03e-06	0.000151268
ERVFRD-1	83.9289	0.991285	0.22234	4.45842	8.26e-06	0.000155371
KANK1	255.037	1.45582	0.326875	4.45374	8.44e-06	0.000158626
SEMA3F	173.984	1.56339	0.351439	4.44853	8.65e-06	0.000162057
SYNGAP1	471.281	0.723337	0.162604	4.44845	8.65e-06	0.000162057
RCAN1	1469.9	-1.01907	0.229192	-4.44636	8.73e-06	0.000163471
CSPG4	12.8459	3.29758	0.74177	4.44557	8.77e-06	0.000163897
ACVR2B	90.7365	1.01903	0.229293	4.44423	8.82e-06	0.000164744
DGLUCY	630.3	0.649409	0.146179	4.44255	8.89e-06	0.000165858
KRR1	866.47	0.368733	0.0830171	4.44166	8.93e-06	0.000166368
CPSF1P1	48.9573	-2.25358	0.507433	-4.44113	8.95e-06	0.000166599
TMEM117	16.3268	6.05896	1.36462	4.44005	8.99e-06	0.000167259
EHBP1	548.297	0.482558	0.108693	4.43965	9.01e-06	0.00016739
C19orf48	2293.45	-0.553714	0.124817	-4.43622	9.16e-06	0.000169717
SHLD1	385.888	-0.496558	0.111932	-4.43626	9.15e-06	0.000169717
SPON2	67.5651	1.65218	0.372787	4.43197	9.34e-06	0.000172916
RASAL2	292.898	0.891341	0.201202	4.43008	9.42e-06	0.000174251
S100A10	50.7772	2.28488	0.515938	4.4286	9.48e-06	0.000175233
TCTEX1D1	797.516	0.709258	0.160161	4.42841	9.49e-06	0.000175233
CARD8-AS1	495.001	0.656111	0.148186	4.42762	9.53e-06	0.000175695
SNRNP70	2731.28	-0.623288	0.140879	-4.42429	9.68e-06	0.000178046
TBC1D10B	1481.64	-0.361801	0.0818176	-4.42205	9.78e-06	0.000179717
HPN	13.0851	4.87763	1.10325	4.42114	9.82e-06	0.000180284
CD300C	500.836	0.643448	0.145794	4.41341	1.02e-05	0.000186647
SNRPA	1527.39	-0.466501	0.105726	-4.41234	1.02e-05	0.000187376
CKS2	1108.15	-0.753988	0.170895	-4.41199	1.02e-05	0.000187482
SSH1	2239.09	0.480251	0.10887	4.41122	1.03e-05	0.000187756
VAMP2	458.628	0.642117	0.14556	4.41136	1.03e-05	0.000187756
LPAR1	19.6344	-2.43073	0.551583	-4.40683	1.05e-05	0.000191199
SLC66A2	3856.99	-0.61454	0.139459	-4.40659	1.05e-05	0.000191216
C3orf62	178.652	0.640481	0.145374	4.40575	1.05e-05	0.000191499
CRB2	647.246	1.32364	0.300436	4.40573	1.05e-05	0.000191499
TUT4	1161.33	0.448883	0.10189	4.40559	1.05e-05	0.000191499
SYNGR2	2690.39	-0.464401	0.105418	-4.40535	1.06e-05	0.000191506
HNRNPR	5216.69	-0.409187	0.092927	-4.40332	1.07e-05	0.00019311
TMEM229B	498.387	0.710904	0.161474	4.40258	1.07e-05	0.000193565
FNDC3A	1131.24	0.510312	0.11594	4.40151	1.08e-05	0.000194327
C1orf35	358.733	-0.632055	0.14365	-4.39997	1.08e-05	0.000195511
RNF144B	188.692	-1.18053	0.268464	-4.39734	1.1e-05	0.000197686
HOMER1	10.3199	3.75114	0.853776	4.39358	1.11e-05	0.000200926
F2RL2	164.003	2.8018	0.637889	4.3923	1.12e-05	0.000201907
SLC2A9	99.2225	0.867009	0.197404	4.39205	1.12e-05	0.000201929
CDKL1	74.6625	1.40188	0.31983	4.38322	1.17e-05	0.000210084
PITPNC1	450.714	-0.790347	0.180415	-4.38071	1.18e-05	0.00021229
SOX4	4204.99	-0.988394	0.225657	-4.38007	1.19e-05	0.000212705
PCDH7	35.609	-2.13515	0.487616	-4.37876	1.19e-05	0.000213762
GPR174	420.249	0.858448	0.196148	4.37653	1.21e-05	0.000215744
RXRA	2365.07	-0.695378	0.158984	-4.3739	1.22e-05	0.000218135
KIAA1109	906.652	0.532458	0.121743	4.37362	1.22e-05	0.000218187
DCTN4	1223.63	0.482523	0.110528	4.36562	1.27e-05	0.000225872
ZBTB8A	113.84	0.95922	0.219762	4.36482	1.27e-05	0.000226464
CD3D	31.6148	3.31398	0.759403	4.36392	1.28e-05	0.000227065
TECR	1830.6	-0.349688	0.080134	-4.3638	1.28e-05	0.000227065
CXADR	23.0434	-1.76867	0.405355	-4.36327	1.28e-05	0.000227153
HACD2	1938.35	0.401144	0.0919351	4.36334	1.28e-05	0.000227153
PPP2R5A	2396.61	-0.407252	0.0933633	-4.36202	1.29e-05	0.000228223
GPD1L	1283.53	0.60072	0.137749	4.36097	1.29e-05	0.00022908
PSMA4	6863.26	-0.488699	0.112137	-4.35803	1.31e-05	0.000231772
RIN2	14.1949	3.87885	0.890097	4.35778	1.31e-05	0.000231772
TMEM64	3804	-0.694811	0.15945	-4.35753	1.32e-05	0.000231772
TUSC2	679.664	-0.448048	0.102818	-4.35767	1.31e-05	0.000231772
PLK3	338.648	0.764648	0.175573	4.35516	1.33e-05	0.000234062
DUS1L	1701.42	-0.438196	0.100637	-4.35422	1.34e-05	0.000234355
POLR2F	1418.5	-0.598914	0.137547	-4.35424	1.34e-05	0.000234355
ERI1	1486.29	-0.648767	0.149065	-4.35223	1.35e-05	0.000236255
CNIH2	14.9892	2.7229	0.625685	4.35186	1.35e-05	0.00023626
ITGB2-AS1	35.8936	1.65326	0.379905	4.35179	1.35e-05	0.00023626
TXNIP	15534.6	-0.58325	0.134036	-4.35144	1.35e-05	0.000236392
CDKN3	419.854	-1.04275	0.239707	-4.35011	1.36e-05	0.000237598
TIMM29	341.131	-0.510062	0.117369	-4.34579	1.39e-05	0.000241841
KEAP1	3634.69	-0.321755	0.0740433	-4.3455	1.39e-05	0.00024191
MRPL39	558.991	-0.541045	0.124571	-4.34328	1.4e-05	0.000244129
ELMO1	1701.45	0.547335	0.126103	4.34038	1.42e-05	0.000247129
EEF2K	2250.45	0.427869	0.098611	4.33896	1.43e-05	0.000248484
XG	43.126	1.52391	0.351308	4.33781	1.44e-05	0.000249536
PLSCR1	1156.75	0.793916	0.183098	4.33602	1.45e-05	0.00025133
SCN2A	25.1358	-2.92612	0.675209	-4.33365	1.47e-05	0.000253797
ARAP3	509.59	0.737842	0.17027	4.33338	1.47e-05	0.000253864
SNX16	642.303	0.585279	0.135073	4.33306	1.47e-05	0.000253975
HNRNPM	6920.7	-0.368785	0.0851424	-4.33139	1.48e-05	0.000255659
TNFAIP6	84.9378	-3.57408	0.825287	-4.33071	1.49e-05	0.000256198
MEA1	1011.6	-0.437495	0.101132	-4.32599	1.52e-05	0.000261484
PHB	1720.17	-0.498019	0.115136	-4.32549	1.52e-05	0.000261822
BNIP3L	3043.59	0.613122	0.14183	4.32294	1.54e-05	0.000264345
SORBS1	1655.78	0.520643	0.120446	4.32262	1.54e-05	0.000264465
CXCL16	253.788	1.57577	0.364744	4.32019	1.56e-05	0.000267133
POLRMT	1887.82	-0.446954	0.103515	-4.31776	1.58e-05	0.000269564
TRAP1	993.14	-0.622695	0.144211	-4.31794	1.57e-05	0.000269564
APEH	4356.4	-0.393868	0.0912713	-4.31535	1.59e-05	0.000272254
AIMP2	346.078	-0.497599	0.115349	-4.31384	1.6e-05	0.000273683
RRN3	6702.84	-0.747622	0.173311	-4.31376	1.61e-05	0.000273683
ZNF85	195.736	-0.909955	0.210953	-4.31354	1.61e-05	0.000273683
IMP4	1703.2	-0.356228	0.0826141	-4.31196	1.62e-05	0.000275387
NLK	2406.04	-0.514179	0.119253	-4.31167	1.62e-05	0.000275471
NHP2	651.942	-0.551283	0.127938	-4.309	1.64e-05	0.000278556
ANKRD6	30.0559	1.42391	0.330666	4.30619	1.66e-05	0.000281374
IL2RB	337.206	1.30226	0.30242	4.30612	1.66e-05	0.000281374
MID1	72.5631	1.43136	0.332475	4.30518	1.67e-05	0.0002823
KDSR	1087.64	0.479503	0.1114	4.30433	1.67e-05	0.00028284
TANC1	454.825	2.199	0.510994	4.30338	1.68e-05	0.000283781
XAB2	1616.14	-0.367674	0.0854563	-4.30248	1.69e-05	0.000284657
PLB1	69.2718	1.55521	0.361521	4.30184	1.69e-05	0.000285208
CAVIN1	10750.4	-0.688911	0.160192	-4.30052	1.7e-05	0.000286633
TRAM2	1526.68	0.662749	0.154124	4.30012	1.71e-05	0.000286883
SYNE1	667.218	0.604232	0.140551	4.29903	1.72e-05	0.000288011
PTEN	7620.87	-0.683382	0.158992	-4.29821	1.72e-05	0.000288805
TRAPPC2L	332.249	-0.539523	0.125532	-4.29791	1.72e-05	0.000288922
ASIC4	298.652	-0.887948	0.206677	-4.29631	1.74e-05	0.000290729
BHLHE22	1556.2	-2.33305	0.543384	-4.29355	1.76e-05	0.000294088
DIXDC1	28.0568	-1.46642	0.341741	-4.29104	1.78e-05	0.000297146
SLC43A1	1702.78	-0.527838	0.123028	-4.29038	1.78e-05	0.000297743
FKBP9	344.673	1.33449	0.311063	4.2901	1.79e-05	0.000297838
SUMO2	3315.79	-0.288491	0.0672769	-4.28812	1.8e-05	0.000300219
AHCYL2	706.88	0.473283	0.110398	4.28705	1.81e-05	0.000301174
SMAGP	604.404	0.544265	0.126957	4.28699	1.81e-05	0.000301174
ACSF2	478.627	0.784064	0.183092	4.28236	1.85e-05	0.000306765
ADGRE2	1746.36	0.676515	0.157987	4.2821	1.85e-05	0.000306765
TIMM23	1395.07	-0.385331	0.0899874	-4.28205	1.85e-05	0.000306765
WDR4	566.26	-0.5445	0.127155	-4.28217	1.85e-05	0.000306765
TMEM71	251.278	1.02805	0.240185	4.28024	1.87e-05	0.000308985
WDR76	593.807	-0.741467	0.173349	-4.2773	1.89e-05	0.00031279
ACOT11	138.35	0.940565	0.220008	4.27513	1.91e-05	0.000315548
SIRT7	375.403	-0.63114	0.147655	-4.27441	1.92e-05	0.000315975
SNRPD3	3156.29	-0.324879	0.0760132	-4.27398	1.92e-05	0.000316289
CCDC85B	1532.59	-0.650751	0.152413	-4.26965	1.96e-05	0.000322188
KLF6	594.471	-0.734866	0.172127	-4.26932	1.96e-05	0.000322356
LTB4R	62.5853	0.927728	0.217354	4.26827	1.97e-05	0.000323571
ARRDC3	255.696	-0.81923	0.191963	-4.26764	1.98e-05	0.000323583
SETD7	441.522	1.32166	0.309672	4.26792	1.97e-05	0.000323583
TPM4	18023.6	0.721653	0.169092	4.26782	1.97e-05	0.000323583
DSEL	23.6549	-2.39318	0.56089	-4.26675	1.98e-05	0.000324262
LCN2	32.6736	1.46857	0.344189	4.26676	1.98e-05	0.000324262
GDF15	13.4853	3.25007	0.762676	4.2614	2.03e-05	0.000331808
UNC45A	4313.11	-0.428841	0.100649	-4.26074	2.04e-05	0.000332484
CXCL8	484.881	1.7191	0.403549	4.25996	2.04e-05	0.000333327
AGR2	5.08476	-4.35834	1.02332	-4.259	2.05e-05	0.000334146
CTCF	2469.35	-0.259917	0.0610252	-4.25918	2.05e-05	0.000334146
RPS15	18698.5	-0.604461	0.141985	-4.25722	2.07e-05	0.000336494
MRPS11	768.845	-0.526846	0.123809	-4.2553	2.09e-05	0.000339086
SKA2	1160.49	-0.567111	0.133283	-4.25495	2.09e-05	0.000339303
TESPA1	2147.59	-0.543438	0.127733	-4.25448	2.1e-05	0.000339694
RASL10A	28.8771	2.57852	0.606308	4.25282	2.11e-05	0.000341901
PRF1	1395.47	-0.954392	0.224452	-4.2521	2.12e-05	0.000342693
C18orf32	106.928	0.788565	0.185512	4.25076	2.13e-05	0.000344197
GLRX3	1791.22	-0.364014	0.0856362	-4.2507	2.13e-05	0.000344197
RGL2	921.987	0.627057	0.147587	4.24872	2.15e-05	0.000346936
PLA2G6	306.415	1.26124	0.297091	4.24531	2.18e-05	0.000351936
SUV39H2	459.411	-0.457051	0.107694	-4.24396	2.2e-05	0.000353732
MRPL14	777.992	-0.737787	0.17386	-4.24357	2.2e-05	0.000353796
RAN	8563.97	-0.388019	0.0914383	-4.2435	2.2e-05	0.000353796
GLUL	18920	-0.833897	0.196561	-4.24243	2.21e-05	0.000355168
ITGA3	35.296	2.08836	0.492505	4.24028	2.23e-05	0.00035825
CLK2	453.189	-0.466669	0.110089	-4.23903	2.24e-05	0.000359922
UBE2S	2519.41	-0.717701	0.169329	-4.23849	2.25e-05	0.000360453
MIDN	2503	-0.473533	0.111752	-4.23736	2.26e-05	0.00036194
LDLR	1749.62	0.483388	0.114117	4.23591	2.28e-05	0.000363954
FAM8A1	2382.98	0.498586	0.117727	4.23509	2.28e-05	0.000364945
SERPIND1	4.69337	5.14135	1.21453	4.2332	2.3e-05	0.000367696
SQSTM1	1556.97	-0.431903	0.102138	-4.22864	2.35e-05	0.00037489
B4GALNT1	14.0142	2.21208	0.523195	4.22802	2.36e-05	0.000375576
TEX2	4813	0.415964	0.098407	4.22697	2.37e-05	0.000376981
CHEK1	1111.62	-0.764039	0.180768	-4.22662	2.37e-05	0.000377227
CATSPER1	166.619	1.35974	0.321833	4.225	2.39e-05	0.000379615
NOP10	1396.04	-0.468541	0.110992	-4.2214	2.43e-05	0.000385375
BAHD1	1196.69	-0.376444	0.0893248	-4.21433	2.51e-05	0.000397288
ITPRIP	1063.96	0.509273	0.120863	4.21365	2.51e-05	0.000398116
MED22	1099.97	-0.595694	0.141444	-4.21151	2.54e-05	0.00040155
DENND2D	205.401	0.761172	0.180766	4.21081	2.54e-05	0.00040169
LRRC8A	897.813	0.471221	0.111907	4.21084	2.54e-05	0.00040169
TAOK1	2488.35	0.358884	0.0852214	4.21119	2.54e-05	0.00040169
AKR1C1	126.07	3.2553	0.773243	4.20994	2.55e-05	0.000402887
KIF21B	903.843	-0.611459	0.145261	-4.20939	2.56e-05	0.00040349
HNRNPD	9597.59	-0.560834	0.133259	-4.20858	2.57e-05	0.00040403
IL15RA	152.315	0.793974	0.18866	4.20848	2.57e-05	0.00040403
ILRUN	4997.34	-0.366611	0.08711	-4.2086	2.57e-05	0.00040403
PSMD7	722.064	-0.435933	0.103591	-4.20824	2.57e-05	0.000404106
ABCD1	624.542	0.52539	0.124868	4.20755	2.58e-05	0.000404781
CDC20	1410.76	-0.896078	0.212974	-4.20745	2.58e-05	0.000404781
LINC00665	971.606	-0.742243	0.176499	-4.20538	2.61e-05	0.000408061
LOC105374338	13.004	5.76333	1.37052	4.20522	2.61e-05	0.000408061
MS4A6A	214.696	-2.50312	0.595344	-4.2045	2.62e-05	0.000408999
ZBTB7B	1337.22	-0.551162	0.131102	-4.20406	2.62e-05	0.000409112
KIF3C	801.787	0.600717	0.142943	4.20251	2.64e-05	0.000411508
COPRS	360.559	-0.443714	0.105655	-4.19965	2.67e-05	0.000414508
DCTN3	787.289	-0.659336	0.156984	-4.20002	2.67e-05	0.000414508
MTLN	404.258	-0.768144	0.182891	-4.20001	2.67e-05	0.000414508
PCNA	5737.37	-0.538645	0.12823	-4.20063	2.66e-05	0.000414508
RPS3	61149.1	-0.673426	0.160348	-4.19978	2.67e-05	0.000414508
THAP11	898.014	-0.395408	0.0941474	-4.19989	2.67e-05	0.000414508
CUEDC1	40.9977	1.37276	0.327038	4.19755	2.7e-05	0.000417857
PSMD8	3319.67	-0.352168	0.0839008	-4.19743	2.7e-05	0.000417857
HVCN1	56.3182	1.51881	0.36202	4.19537	2.72e-05	0.000421296
RAB3IP	84.4811	1.74427	0.415979	4.19316	2.75e-05	0.000425044
AMN1	44.797	1.20885	0.288318	4.19274	2.76e-05	0.000425449
ARID4A	388.908	0.527731	0.125982	4.18895	2.8e-05	0.000431946
SLC25A23	1325.89	0.384105	0.0916957	4.1889	2.8e-05	0.000431946
CBLL1	3728.57	-0.836408	0.199682	-4.18869	2.81e-05	0.000431976
ERBIN	2575.58	-0.724265	0.17299	-4.18675	2.83e-05	0.0004353
NSFL1C	2153.04	-0.36894	0.0881656	-4.18462	2.86e-05	0.000438774
RMI1	480.514	-0.622726	0.148816	-4.18454	2.86e-05	0.000438774
AGTRAP	1184.2	0.598309	0.143027	4.1832	2.87e-05	0.000440594
RB1CC1	2336.01	0.44321	0.105946	4.18337	2.87e-05	0.000440594
NEURL1B	1067.04	0.58286	0.139409	4.18093	2.9e-05	0.000444626
ANAPC11	1334.23	-0.736016	0.176087	-4.17985	2.92e-05	0.000446345
LINC00649	79.4206	0.872264	0.208697	4.17956	2.92e-05	0.000446531
TOM1L2	396.859	0.50284	0.120318	4.17926	2.92e-05	0.000446732
METRN	304.261	1.01983	0.244203	4.17615	2.96e-05	0.000452488
PDLIM1	10323.7	-0.488882	0.117114	-4.17442	2.99e-05	0.000455533
NOTCH1	2196.49	0.638447	0.152971	4.17364	3e-05	0.000456693
NHSL2	51.9645	3.42538	0.820824	4.1731	3e-05	0.000457386
DMTF1	163.66	0.570527	0.136812	4.17014	3.04e-05	0.000462556
RPUSD2	412.457	-0.477406	0.114477	-4.17033	3.04e-05	0.000462556
SLC25A51	224.014	-0.53254	0.127789	-4.16733	3.08e-05	0.000467885
CCSAP	624.831	-0.803901	0.193035	-4.16453	3.12e-05	0.000472427
CPED1	57.564	3.37991	0.811541	4.16481	3.12e-05	0.000472427
ZKSCAN1	1127.34	0.396988	0.0953222	4.1647	3.12e-05	0.000472427
SLFN12	222.472	0.597951	0.143632	4.16307	3.14e-05	0.000475054
MFSD13A	212.788	0.542953	0.130431	4.16277	3.14e-05	0.000475258
EXTL3	1488.99	0.536896	0.129012	4.16159	3.16e-05	0.000477325
PPT1	5297.41	0.483643	0.116248	4.16044	3.18e-05	0.000479313
CLEC9A	66.1221	2.93223	0.704931	4.1596	3.19e-05	0.000480662
APOL3	123.878	1.23086	0.295923	4.15939	3.19e-05	0.000480688
IL5	3.48721	-6.15011	1.47876	-4.15898	3.2e-05	0.000481138
FAM214B	965.965	0.471011	0.113309	4.15686	3.23e-05	0.000485208
GTF3C5	2047.2	-0.435925	0.104915	-4.15504	3.25e-05	0.000488655
RAB2B	359.279	0.492008	0.118458	4.15344	3.28e-05	0.000491665
PLTP	462.824	0.878159	0.211451	4.15302	3.28e-05	0.000492135
CCDC124	1178.45	-0.740992	0.178432	-4.1528	3.28e-05	0.000492197
KCNAB1	26.517	1.47297	0.354784	4.15172	3.3e-05	0.000494093
MAZ	699.539	-1.22092	0.294104	-4.1513	3.31e-05	0.000494578
LRP3	100.962	3.44066	0.82895	4.15062	3.32e-05	0.000495623
TRUB2	743.727	-0.306322	0.07383	-4.14902	3.34e-05	0.000498691
SURF2	149.982	-0.591577	0.142623	-4.14782	3.36e-05	0.000500862
COX4I1	4570.98	-0.632624	0.152571	-4.14643	3.38e-05	0.000503483
KAT2B	675.699	0.844412	0.203669	4.14601	3.38e-05	0.000503483
PIK3CB	6792.68	-0.3446	0.0831193	-4.14585	3.39e-05	0.000503483
TRIP11	654.958	0.548833	0.132371	4.14619	3.38e-05	0.000503483
AKT2	4245.26	-0.499752	0.120583	-4.14447	3.41e-05	0.000506094
TMEM126A	655.495	-0.363574	0.0877945	-4.14119	3.46e-05	0.000512939
CCN1	71.297	0.997492	0.240978	4.13935	3.48e-05	0.000516629
IL6ST	1134.26	0.711058	0.17193	4.13574	3.54e-05	0.000524385
CMPK2	2040.14	0.653139	0.157978	4.13438	3.56e-05	0.00052705
EPHB6	221.903	-0.934656	0.226179	-4.13237	3.59e-05	0.000531221
GBP3	339.462	0.904816	0.218989	4.13179	3.6e-05	0.00053212
PLK1	949.157	-0.942235	0.228099	-4.13082	3.61e-05	0.000533913
TRABD	1196.41	-0.359245	0.0870261	-4.12802	3.66e-05	0.000539997
DNAH8	111.036	2.31793	0.561612	4.12728	3.67e-05	0.000540368
SAMD8	329.008	0.599936	0.145351	4.12751	3.67e-05	0.000540368
SPC25	391.38	-0.879789	0.213157	-4.12742	3.67e-05	0.000540368
OCRL	1075.16	0.643058	0.155835	4.12653	3.68e-05	0.000541664
SPOPL	704.886	0.434654	0.10534	4.12621	3.69e-05	0.000541972
SEPTIN9	3801.01	0.486067	0.117838	4.12486	3.71e-05	0.000544696
MFN2	2979.82	0.385511	0.0934702	4.12443	3.72e-05	0.000545263
COPS5	1236.73	-0.383395	0.0930362	-4.12092	3.77e-05	0.000553163
PALD1	155.704	2.49117	0.604557	4.12066	3.78e-05	0.000553328
LDLRAD4	1736.08	0.753285	0.182826	4.12023	3.78e-05	0.000553897
LIMK1	1229.8	0.591751	0.143711	4.11764	3.83e-05	0.000559681
LY75	268.015	0.78322	0.190232	4.11718	3.84e-05	0.000560324
RPS2	60262.7	-0.570046	0.138483	-4.11636	3.85e-05	0.000561858
RBBP7	2554.84	-0.282097	0.0685712	-4.11393	3.89e-05	0.000567337
ELAVL1	4526.63	-0.282505	0.0686928	-4.11259	3.91e-05	0.000570176
RGS9BP	114.014	0.861331	0.209548	4.11042	3.95e-05	0.000575059
POLE4	816.462	-0.6148	0.149619	-4.1091	3.97e-05	0.000577888
LINC02609	73.0829	1.08226	0.263416	4.10855	3.98e-05	0.000578787
CMTM4	114.39	1.22863	0.299119	4.10749	4e-05	0.000580945
ATE1	1795.97	0.527035	0.128325	4.10703	4.01e-05	0.000581627
ZNF662	191.16	0.639596	0.155749	4.10657	4.02e-05	0.000582297
BAIAP3	370.083	1.22623	0.298718	4.10496	4.04e-05	0.0005854
RRS1	868.518	-0.553665	0.134884	-4.10474	4.05e-05	0.000585463
CD99	1900.46	0.756752	0.18443	4.1032	4.07e-05	0.000588903
PBX2	1726.81	-0.597589	0.145696	-4.10162	4.1e-05	0.00059245
ZFAND6	4895.74	-0.407966	0.0994794	-4.10101	4.11e-05	0.000593525
ENPP2	73.2035	-2.02522	0.494164	-4.09827	4.16e-05	0.000599594
MIEF2	230.466	-0.526199	0.128392	-4.09838	4.16e-05	0.000599594
RRM1	902.884	-0.463114	0.113035	-4.0971	4.18e-05	0.000602134
UGP2	2036.42	-0.45314	0.110634	-4.09586	4.21e-05	0.000604871
GINS4	174.521	-0.808786	0.197556	-4.09395	4.24e-05	0.000609359
S1PR1	95.9329	-1.61105	0.39355	-4.09364	4.25e-05	0.000609692
ITGB1BP1	957.249	-0.350002	0.0855504	-4.09118	4.29e-05	0.000615213
SBDS	265.261	0.654479	0.159974	4.09117	4.29e-05	0.000615213
TNFRSF10A	252.143	0.582257	0.142405	4.08875	4.34e-05	0.000621136
ECSIT	835.617	-0.473625	0.115855	-4.08809	4.35e-05	0.00062239
ARRB1	4394.17	-0.459735	0.112462	-4.08789	4.35e-05	0.000622417
TIMM17B	989.164	-0.657259	0.160797	-4.08752	4.36e-05	0.000622915
RFXAP	498.393	-0.93885	0.229804	-4.08544	4.4e-05	0.000627993
GGA1	1681.89	0.541953	0.132682	4.08462	4.41e-05	0.000629719
TMPRSS4	336.738	-1.23301	0.302003	-4.08277	4.45e-05	0.000634236
MCM7	2408.45	-0.659346	0.161582	-4.08056	4.49e-05	0.000639777
MTERF3	697.178	-0.548099	0.134369	-4.07906	4.52e-05	0.000643196
PARVB	3829.35	-0.410457	0.100628	-4.07894	4.52e-05	0.000643196
SOX18	339.614	2.47815	0.60768	4.07805	4.54e-05	0.00064512
ANKRD40	959.19	0.379518	0.0930928	4.07677	4.57e-05	0.000647624
IGSF10	238.954	0.828323	0.203177	4.07685	4.56e-05	0.000647624
CIAPIN1	1350.31	-0.302709	0.0742621	-4.07622	4.58e-05	0.000648117
FRMD3	73.213	1.02937	0.252522	4.07637	4.57e-05	0.000648117
DTYMK	1041.26	-0.708756	0.173955	-4.07437	4.61e-05	0.000652768
COPS3	2793.02	-0.361124	0.0886557	-4.07333	4.63e-05	0.000654627
SLC39A4	1867.79	-0.538685	0.132243	-4.07347	4.63e-05	0.000654627
MINAR1	161.203	0.696517	0.171024	4.07263	4.65e-05	0.00065607
POMP	1327.27	-0.453849	0.111475	-4.0713	4.68e-05	0.000659274
GNB3	26.6841	1.41496	0.347651	4.07006	4.7e-05	0.000662278
SNN	1728.02	0.565419	0.139108	4.06461	4.81e-05	0.000677378
EIF3G	2931	-0.393448	0.0968042	-4.06437	4.82e-05	0.000677535
DHRS13	296.557	-0.607852	0.149594	-4.06336	4.84e-05	0.000679935
SNX3	5313.07	-0.421721	0.1038	-4.0628	4.85e-05	0.000680998
STAT6	2860.77	0.512805	0.126269	4.06122	4.88e-05	0.000685077
PRKCE	451.746	0.68405	0.168456	4.06072	4.89e-05	0.000686016
ANKRD42	192.452	0.640294	0.157698	4.06024	4.9e-05	0.000686859
DDX1	2483.09	-0.333125	0.0820871	-4.05819	4.95e-05	0.000692371
RPS6KA1	4866.4	0.370922	0.091414	4.0576	4.96e-05	0.000693548
STAP1	399.362	0.785523	0.193612	4.0572	4.97e-05	0.000694203
ITSN1	112.408	0.811549	0.200046	4.05681	4.97e-05	0.000694806
PRELID1	625.044	-0.985746	0.243053	-4.05569	5e-05	0.000697579
PIK3R1	920.611	-0.56504	0.139374	-4.05413	5.03e-05	0.000701676
HNRNPU	13044.1	-0.335583	0.0828053	-4.05268	5.06e-05	0.000705492
MALSU1	299.239	-0.498066	0.122921	-4.05193	5.08e-05	0.000707169
C9orf40	542.563	-0.698203	0.172358	-4.05088	5.1e-05	0.000709358
CTBS	232.285	0.589523	0.145544	4.05047	5.11e-05	0.000709358
NOL3	53.6015	1.31021	0.323464	4.05056	5.11e-05	0.000709358
ZBTB38	8.57507	3.04881	0.752663	4.0507	5.11e-05	0.000709358
TSPAN33	580.947	-0.691587	0.170752	-4.05024	5.12e-05	0.000709479
SNRPD2	3601.31	-0.498699	0.123154	-4.04938	5.14e-05	0.000711516
HYAL3	1172.3	0.439214	0.108519	4.04736	5.18e-05	0.00071689
ITK	66.9414	1.64636	0.406785	4.04725	5.18e-05	0.00071689
TMEM106B	1600.57	0.527787	0.130436	4.04633	5.2e-05	0.000719157
SLC35D3	11.2913	2.73764	0.676761	4.04522	5.23e-05	0.00072199
DYNC2H1	427.526	0.742924	0.183697	4.04429	5.25e-05	0.000724287
DCAF6	1907.71	-0.598758	0.148162	-4.04123	5.32e-05	0.000733222
DSCC1	1168.28	-0.584731	0.144706	-4.04081	5.33e-05	0.000733386
IL23R	70.2967	1.18162	0.29242	4.04085	5.33e-05	0.000733386
HMGB1	17464.7	-0.570302	0.141151	-4.04036	5.34e-05	0.000734202
DEPTOR	4228.3	-0.980186	0.242764	-4.03761	5.4e-05	0.000741096
PTGS1	11030.6	-0.616922	0.152787	-4.03779	5.4e-05	0.000741096
RFLNB	3228.48	1.5969	0.395488	4.03778	5.4e-05	0.000741096
RNASEH2C	823.712	-0.59349	0.147088	-4.03492	5.46e-05	0.000748465
PARP12	1251.56	0.523136	0.129671	4.03433	5.48e-05	0.000749768
GRN	3416.14	0.553552	0.137232	4.0337	5.49e-05	0.000751176
RRM2B	2234.73	0.469827	0.116527	4.0319	5.53e-05	0.000755771
SLC52A3	416.793	0.808445	0.200509	4.03196	5.53e-05	0.000755771
NDUFB6	635.598	-0.356973	0.088561	-4.03081	5.56e-05	0.000758694
DLD	3083.51	-0.282174	0.0700343	-4.02908	5.6e-05	0.000763712
HACD4	578.375	0.805438	0.199925	4.0287	5.61e-05	0.000764341
MMP9	73.5431	2.09937	0.521472	4.02585	5.68e-05	0.000772089
TENT5A	774.512	-0.815651	0.202607	-4.02578	5.68e-05	0.000772089
SLC22A18	113.183	1.23952	0.307932	4.0253	5.69e-05	0.000772456
VEPH1	13.2996	2.88282	0.716152	4.02542	5.69e-05	0.000772456
TTC28	734.342	0.591703	0.147008	4.02496	5.7e-05	0.00077297
TPSAB1	8041.17	1.92469	0.478255	4.0244	5.71e-05	0.000774224
TFB1M	186.466	-0.580864	0.144361	-4.02369	5.73e-05	0.00077595
DCXR	1874.15	-0.751725	0.186876	-4.02258	5.76e-05	0.000778999
F2R	2057.34	0.734621	0.182665	4.02169	5.78e-05	0.000781364
ABHD2	16496.1	-0.569207	0.141606	-4.01965	5.83e-05	0.000787555
ANKS6	405.713	-0.679267	0.169037	-4.01845	5.86e-05	0.000790943
HADH	783.335	-0.481307	0.11978	-4.01825	5.86e-05	0.000791021
CYSLTR2	25.4695	2.428	0.604276	4.01803	5.87e-05	0.000791128
EPHX1	302.473	0.619081	0.154213	4.01447	5.96e-05	0.000802565
BTN2A1	303.422	0.589273	0.146855	4.01262	6e-05	0.00080825
TFRC	5723.52	-0.872143	0.217532	-4.00926	6.09e-05	0.000819211
NCOA5	2122.52	-0.281864	0.0703219	-4.0082	6.12e-05	0.000821639
SUSD6	2464.47	0.309721	0.0772719	4.00819	6.12e-05	0.000821639
COL14A1	246.459	-1.24909	0.31175	-4.00668	6.16e-05	0.000824677
HASPIN	221.348	-0.761461	0.190052	-4.0066	6.16e-05	0.000824677
JUND	5372.32	-0.719294	0.179521	-4.00673	6.16e-05	0.000824677
ZNF334	23.6599	2.13419	0.532634	4.00686	6.15e-05	0.000824677
ARSG	116.253	0.938032	0.234176	4.00568	6.18e-05	0.000826613
GPS1	1782.77	-0.461479	0.115205	-4.00571	6.18e-05	0.000826613
DPM2	1027.8	-0.468275	0.117018	-4.00174	6.29e-05	0.000839838
MOB4	431.448	0.452798	0.113173	4.00094	6.31e-05	0.000842059
NDUFA12	670.88	-0.590368	0.147604	-3.99969	6.34e-05	0.000845225
PFDN6	520.356	-0.603444	0.150866	-3.99986	6.34e-05	0.000845225
SF3B5	1674.41	-0.529943	0.132512	-3.9992	6.36e-05	0.000846335
SIN3A	3931.93	-0.308035	0.077042	-3.99828	6.38e-05	0.000848991
SERINC3	9231.38	0.362613	0.0907418	3.99609	6.44e-05	0.0008562
RPS21	15327.6	-1.00909	0.252596	-3.99486	6.47e-05	0.000859997
CCDC69	1924.14	-0.56544	0.141595	-3.99337	6.51e-05	0.000864295
PSMD11	1842.74	-0.309483	0.0775001	-3.99332	6.52e-05	0.000864295
JUP	3695.78	0.614102	0.153854	3.99147	6.57e-05	0.000870416
PMS2P1	280.56	-0.457482	0.114761	-3.98637	6.71e-05	0.000888638
ICAM5	333.3	-0.513532	0.128833	-3.98604	6.72e-05	0.0008892
PRNP	1375.28	0.539169	0.135296	3.9851	6.75e-05	0.000891929
EHD4	290.643	0.783659	0.196753	3.98295	6.81e-05	0.000898806
ZNF462	66.9108	1.32936	0.333919	3.98108	6.86e-05	0.000905217
TRAM2-AS1	138.686	0.829122	0.208372	3.97904	6.92e-05	0.000912324
MEX3B	3344.92	-0.725794	0.182432	-3.97843	6.94e-05	0.000913976
DPM3	837.909	-0.82947	0.2086	-3.97636	7e-05	0.000921284
MRPL3	2661.97	-0.334613	0.084156	-3.9761	7.01e-05	0.000921577
MRPL15	1494.97	-0.324369	0.0816086	-3.97469	7.05e-05	0.000926372
NAE1	1122.03	-0.415231	0.104489	-3.97392	7.07e-05	0.000928686
GPR162	162.921	1.04381	0.262709	3.97326	7.09e-05	0.000930556
OLFM2	118.871	1.50507	0.378839	3.97286	7.1e-05	0.000931434
CEBPA	308.843	1.69549	0.426837	3.97222	7.12e-05	0.000933234
TC2N	699.988	-0.999122	0.251635	-3.97052	7.17e-05	0.000939214
ANKDD1A	28.8185	1.26321	0.318182	3.9701	7.18e-05	0.000940146
MOSMO	244.08	0.466993	0.117739	3.96635	7.3e-05	0.000954352
LPP	315.385	0.897503	0.226317	3.96569	7.32e-05	0.000956253
LAMA3	11.2185	4.09048	1.03202	3.96358	7.38e-05	0.000964052
DRG1	2024.37	-0.350414	0.0884195	-3.96309	7.4e-05	0.000965307
ZNF710	1062.95	-0.524949	0.132496	-3.96199	7.43e-05	0.000969022
LMAN1	5161.77	0.3349	0.0845478	3.96107	7.46e-05	0.000972051
ELFN1-AS1	27.767	1.67913	0.424005	3.96017	7.49e-05	0.000974975
CD24	227.627	-1.27172	0.321209	-3.95918	7.52e-05	0.000978329
MECP2	1261.51	0.387893	0.0979902	3.95849	7.54e-05	0.000980414
OXCT1	544.043	0.606226	0.153214	3.95672	7.6e-05	0.000986957
APEX1	6616.41	-0.307044	0.0776988	-3.95172	7.76e-05	0.00100632
SKA3	394.623	-0.861968	0.218161	-3.95106	7.78e-05	0.00100835
PDZK1IP1	24.5362	1.97155	0.499128	3.94998	7.82e-05	0.00101215
TK2	93.0564	0.98995	0.25068	3.94906	7.85e-05	0.00101531
MIR155HG	24.2228	-1.36808	0.34653	-3.94795	7.88e-05	0.00101927
ATL1	97.1378	0.895667	0.22708	3.94427	8e-05	0.00103428
NME4	1728.53	-0.513061	0.130106	-3.9434	8.03e-05	0.00103574
TMEM160	665.329	-0.756951	0.191947	-3.94355	8.03e-05	0.00103574
WWC3	95.4692	1.17099	0.296934	3.9436	8.03e-05	0.00103574
NCOA7	1928.03	0.831409	0.211005	3.94024	8.14e-05	0.00104792
DOCK8	3234.58	0.400634	0.101733	3.9381	8.21e-05	0.00105499
STX7	946.671	0.512828	0.130218	3.93823	8.21e-05	0.00105499
MIER2	472.775	0.464265	0.117897	3.93791	8.22e-05	0.00105505
POLR2L	769.732	-0.475111	0.120687	-3.93671	8.26e-05	0.00105956
CLEC2D	20.3426	1.96683	0.49965	3.93642	8.27e-05	0.00106007
ARHGAP30	2143.14	0.640563	0.162741	3.93609	8.28e-05	0.00106073
DRAP1	3912.17	-0.743339	0.189004	-3.93292	8.39e-05	0.00107087
DUT	3133.88	-0.612282	0.155674	-3.93311	8.39e-05	0.00107087
E2F1	746.816	-0.629943	0.160168	-3.933	8.39e-05	0.00107087
MSN	29089.4	-0.470401	0.119587	-3.93355	8.37e-05	0.00107087
RGS12	406.625	0.663215	0.168622	3.93314	8.38e-05	0.00107087
DOCK2	2264.13	0.365689	0.0929968	3.93228	8.41e-05	0.00107298
GOLGB1	370.337	0.801271	0.203791	3.93183	8.43e-05	0.00107417
DLGAP2	7.79611	-3.51708	0.895537	-3.92734	8.59e-05	0.00109363
ITPR1	2820.95	0.443298	0.112898	3.92653	8.62e-05	0.00109651
ITGAM	1109.72	1.0375	0.264261	3.92603	8.64e-05	0.00109798
GRHPR	1500.04	-0.403246	0.102822	-3.9218	8.79e-05	0.00111666
ATP5IF1	1716.42	-0.657899	0.167771	-3.9214	8.8e-05	0.0011172
ATXN1	401.152	-0.804378	0.205291	-3.91824	8.92e-05	0.00112998
SPRY3	49.4257	1.35597	0.346173	3.91705	8.96e-05	0.00113392
RABGGTB	733.447	0.487071	0.124389	3.9157	9.01e-05	0.00113947
CARD16	38.953	-1.92724	0.492317	-3.91464	9.05e-05	0.00114362
AK3	2277.56	0.401425	0.102557	3.91418	9.07e-05	0.00114501
SERTAD1	483.768	0.71176	0.181882	3.9133	9.1e-05	0.00114835
XIAP	1081.42	0.383071	0.0979392	3.91132	9.18e-05	0.00115698
FAM83D	1736.63	-0.821598	0.210078	-3.91092	9.19e-05	0.00115806
RHOT2	1130.81	-0.509651	0.130361	-3.90954	9.25e-05	0.00116384
FPR3	4.11146	6.30277	1.61254	3.9086	9.28e-05	0.00116752
RNF24	2835.35	0.520585	0.13323	3.90742	9.33e-05	0.00117241
EZH2	272.314	-0.693467	0.177554	-3.90567	9.4e-05	0.00117924
RILP	678.474	-0.705283	0.180573	-3.9058	9.39e-05	0.00117924
SERPINI1	349.221	-0.777277	0.199033	-3.90526	9.41e-05	0.00118038
FAM72A	104.051	-0.916619	0.234792	-3.90396	9.46e-05	0.00118587
KPNA2	2838.42	-0.673356	0.172503	-3.90346	9.48e-05	0.0011875
LRFN1	242.722	0.668695	0.171325	3.90308	9.5e-05	0.00118852
NDUFB7	1401.95	-0.708982	0.181661	-3.90277	9.51e-05	0.00118916
SELENOO	201.829	-0.684268	0.175359	-3.9021	9.54e-05	0.00119159
PEPD	5610.55	0.586745	0.150399	3.90125	9.57e-05	0.00119326
RAB33B	412.766	0.586808	0.150405	3.90153	9.56e-05	0.00119326
REPS2	432.637	0.638284	0.163604	3.90139	9.56e-05	0.00119326
SRSF9	2409.31	-0.818612	0.209846	-3.90102	9.58e-05	0.00119352
MZT2A	1778.52	-0.797421	0.204478	-3.8998	9.63e-05	0.0011987
SYNE2	95.6899	-1.37598	0.352931	-3.89874	9.67e-05	0.00120309
ARL5B	1864.43	0.424187	0.108844	3.8972	9.73e-05	0.00120954
PDZD8	14809.6	-0.603936	0.154971	-3.8971	9.74e-05	0.00120954
IL9R	17.4314	1.99168	0.511128	3.89663	9.75e-05	0.0012105
PTDSS1	10542.4	-0.345434	0.088651	-3.89656	9.76e-05	0.0012105
EGR4	4.00351	5.08197	1.30434	3.8962	9.77e-05	0.00121145
GMNN	700.234	-0.706787	0.181459	-3.89503	9.82e-05	0.00121644
STOML2	2659.07	-0.346857	0.0890779	-3.89386	9.87e-05	0.00122147
ITGB3	653.992	0.949399	0.243846	3.89343	9.88e-05	0.00122277
HDAC9	30.4855	2.11102	0.542273	3.8929	9.91e-05	0.00122456
CACNA2D4	310.823	1.72735	0.443775	3.8924	9.93e-05	0.00122626
SSNA1	1175.7	-0.609411	0.156683	-3.88944	0.000100475	0.0012404
CASD1	459.469	0.451527	0.116098	3.88918	0.000100586	0.0012406
MC1R	10.8848	2.66576	0.685452	3.88906	0.000100633	0.0012406
DGAT1	2936.4	0.521482	0.134097	3.88885	0.000100721	0.00124081
UBXN1	1111.22	-0.369199	0.0949549	-3.88814	0.000101013	0.00124353
ZNF236-DT	49.1428	-1.24621	0.320563	-3.88757	0.000101251	0.00124558
KIF13B	487.635	0.47551	0.122327	3.88722	0.000101398	0.00124651
PPIF	2563.68	0.603527	0.155344	3.88511	0.000102283	0.0012565
E2F7	83.2577	1.4998	0.386252	3.88296	0.000103191	0.00126593
GEM	8.4611	-3.6165	0.931378	-3.88295	0.000103196	0.00126593
UBE2C	573.397	-0.923536	0.237903	-3.88198	0.000103608	0.00127009
RHCE	65.8921	1.27365	0.328256	3.88005	0.000104437	0.00127935
TTC3	3801.67	0.460935	0.118854	3.87815	0.000105256	0.00128757
RAI14	180.724	1.25029	0.322473	3.87718	0.000105674	0.00129179
USP13	689.414	0.481039	0.124098	3.87628	0.000106067	0.00129568
PRDM16	898.264	-0.711048	0.183531	-3.87427	0.000106944	0.00130548
CALU	4949.02	0.383676	0.0991332	3.8703	0.000108699	0.00132549
MPP7	46.2352	-1.42307	0.367696	-3.87022	0.000108736	0.00132549
DCBLD2	227.071	1.2829	0.3315	3.86998	0.000108843	0.00132588
TNFAIP2	1425	0.654913	0.169275	3.86894	0.000109312	0.00133066
MIR1244-2	186.776	-0.588129	0.152036	-3.86835	0.000109574	0.00133106
PGP	455.401	-0.71904	0.185874	-3.86842	0.000109542	0.00133106
TBKBP1	598.769	0.937449	0.242323	3.86859	0.000109465	0.00133106
SEC62	3035.49	0.323049	0.083524	3.86774	0.000109849	0.00133347
IGFBP4	436.677	1.24911	0.323	3.8672	0.00011009	0.00133548
H2BC12	1025.11	1.54417	0.399427	3.86596	0.000110655	0.0013414
WDR45B	1712.01	0.421108	0.109021	3.86263	0.000112175	0.00135887
C4orf45	7.00146	-3.63932	0.942951	-3.8595	0.00011362	0.00137542
RAP2B	2282.91	-0.391955	0.101587	-3.85833	0.000114166	0.00138108
TSPYL1	2007.14	0.527956	0.136891	3.85675	0.000114904	0.00138904
C2orf76	260.215	-0.483071	0.125289	-3.85565	0.000115425	0.00139437
DPYSL2	660.715	0.739732	0.191893	3.85492	0.00011577	0.0013966
FAM20C	93.6544	1.30693	0.339021	3.85502	0.000115719	0.0013966
ATRN	2350.68	0.363662	0.0944086	3.852	0.000117159	0.00141196
TGIF1	200.052	-0.973754	0.252809	-3.85173	0.000117286	0.00141196
TUBB4B	3766.1	-0.501706	0.130254	-3.85174	0.000117281	0.00141196
RICTOR	1179.22	0.450339	0.116971	3.85001	0.000118115	0.00142097
TMEM14B	1691.8	-0.604878	0.157121	-3.84976	0.000118234	0.00142142
SLC35E1	2073.78	0.310725	0.0807467	3.84814	0.000119019	0.00142987
HPDL	210.617	-0.832951	0.21649	-3.84752	0.000119318	0.00143157
KDM1B	1297.68	-0.694332	0.180463	-3.84751	0.000119325	0.00143157
MKNK2	2239.46	-0.431138	0.112161	-3.84391	0.000121091	0.00145176
DPEP2	142.534	0.844029	0.219622	3.84309	0.000121493	0.00145557
PITX1	1327.5	-0.743573	0.193608	-3.8406	0.000122732	0.00146942
LAGE3	1017.49	-0.718611	0.187224	-3.83824	0.00012392	0.0014816
UQCR10	1675.38	-0.584538	0.152291	-3.8383	0.000123888	0.0014816
FBXW11	1005.59	0.306833	0.079991	3.83584	0.000125135	0.0014951
PYCR3	410.535	-0.515374	0.134396	-3.83473	0.000125702	0.00150085
CENPW	254.485	-0.873373	0.227862	-3.8329	0.000126642	0.00151104
FAAP24	244.653	-0.462753	0.120759	-3.83203	0.00012709	0.00151535
GAR1	1062.27	-0.503519	0.131423	-3.83129	0.000127475	0.0015189
CYP2E1	25.5929	2.21518	0.578272	3.83069	0.000127782	0.00152152
KAT6B	599.259	0.463865	0.121104	3.8303	0.000127989	0.00152211
PHF6	2122.18	-0.442928	0.115642	-3.83016	0.00012806	0.00152211
TMEM104	790.671	0.514937	0.134445	3.8301	0.000128093	0.00152211
CLEC1B	64.7557	1.37783	0.359923	3.82814	0.000129118	0.00153324
PDXDC1	3686.6	-0.432215	0.112954	-3.82647	0.000129995	0.00154261
CNR2	72.1419	1.35327	0.353705	3.82598	0.000130251	0.00154459
TK1	1263.67	-0.740566	0.193575	-3.82573	0.000130388	0.00154517
HSPBP1	1777.03	-0.450678	0.117872	-3.82346	0.000131592	0.00155838
DAPK3	703.191	-0.656014	0.171601	-3.82291	0.000131888	0.00155996
LTBP2	69.0456	1.14362	0.299159	3.82278	0.000131954	0.00155996
SGIP1	28.7861	1.51256	0.395677	3.82271	0.000131994	0.00155996
F11R	1897.61	0.582053	0.152277	3.82232	0.000132202	0.00156055
UBE2M	3230.31	-0.67479	0.176541	-3.82228	0.000132223	0.00156055
YIPF3	1705.35	0.348925	0.0913323	3.82039	0.000133242	0.00157152
VRK2	596.443	-0.478328	0.125258	-3.81875	0.000134127	0.00158089
MEMO1	146.452	-0.999659	0.261807	-3.8183	0.000134372	0.0015827
EIF4G3	1680.02	0.514977	0.134887	3.81783	0.000134629	0.00158346
FAM135A	367.099	0.516358	0.135247	3.81789	0.000134598	0.00158346
MBP	2535.31	0.339486	0.0889245	3.81769	0.000134709	0.00158346
ZCCHC8	326.391	-0.50386	0.132068	-3.81516	0.000136097	0.0015987
H2AC6	1598.92	0.845736	0.221816	3.81278	0.000137414	0.00160876
HES6	832.376	-0.779523	0.204447	-3.81284	0.000137379	0.00160876
PTBP2	261.621	0.42967	0.112687	3.81295	0.000137316	0.00160876
TMEM45A	379.987	0.571216	0.149793	3.81338	0.000137082	0.00160876
NAPB	216.937	0.563587	0.147867	3.81146	0.000138151	0.00161596
WBP2	2217.41	0.415038	0.108895	3.81134	0.000138214	0.00161596
KLHL26	361.105	-0.628138	0.164828	-3.81088	0.000138476	0.00161793
SIRPB1	53.6169	1.709	0.448501	3.81047	0.000138703	0.0016195
FEN1	1160.61	-0.743564	0.195168	-3.80987	0.00013904	0.00162235
DPF2	1917.51	-0.337105	0.0884957	-3.80928	0.00013937	0.00162512
KCNIP2	19.9886	1.91416	0.502526	3.80908	0.000139483	0.00162534
LOC389602	3.3751	5.0886	1.33605	3.8087	0.000139697	0.00162636
UTP4	1458.24	-0.41145	0.108032	-3.8086	0.000139757	0.00162636
TBL1XR1	3104.04	-0.463184	0.12169	-3.80625	0.000141089	0.00164077
NCF1	70.7205	1.14569	0.301057	3.80556	0.000141486	0.00164429
ZMAT5	310.71	-0.521453	0.137043	-3.80504	0.00014178	0.00164661
PTPRH	62.9819	1.72148	0.45245	3.8048	0.000141916	0.0016471
TRAF7	2952.22	-0.339026	0.0891194	-3.80417	0.000142278	0.0016502
TRIR	4265.09	-0.458962	0.120665	-3.80359	0.000142615	0.00165301
SORD	1129.27	-0.407257	0.107111	-3.8022	0.000143415	0.00166118
TNFRSF4	130.797	1.2484	0.328359	3.80193	0.000143572	0.00166189
FAHD2A	296.389	-0.468457	0.123243	-3.8011	0.000144058	0.0016642
RPS28	15561.6	-0.897518	0.236113	-3.80122	0.000143983	0.0016642
SLBP	2483.26	-0.399691	0.105146	-3.8013	0.00014394	0.0016642
STAT5A	11235.1	-0.50156	0.131982	-3.80023	0.000144563	0.00166893
MEX3D	606.988	-0.595558	0.156758	-3.79921	0.000145159	0.0016747
MYLK	684.635	0.831727	0.218986	3.79808	0.00014582	0.00168121
IRX5	29.6168	-1.28917	0.339447	-3.79787	0.000145943	0.00168153
STK40	1928.91	0.452043	0.119036	3.79752	0.000146151	0.00168282
CETP	125.154	1.61051	0.424246	3.79618	0.000146942	0.0016866
ERO1A	764.129	0.454851	0.119809	3.79648	0.000146768	0.0016866
MAP2K2	3614.71	-0.425329	0.112024	-3.79678	0.00014659	0.0016866
POLR2E	4333.58	-0.432647	0.11397	-3.79615	0.000146963	0.0016866
ZFYVE28	165.075	0.973636	0.256462	3.79641	0.000146807	0.0016866
CNRIP1	6474.54	-0.848009	0.223509	-3.79408	0.000148194	0.0016996
DIPK2B	6.5945	4.64675	1.22484	3.79375	0.000148391	0.00169962
C2orf16	116.803	0.69536	0.183343	3.79266	0.000149039	0.0017034
LINC01234	81.2655	1.29364	0.341084	3.79274	0.000148992	0.0017034
PLCH1	147.431	2.04463	0.539065	3.79292	0.000148886	0.0017034
POP7	313.509	-0.603341	0.159093	-3.79238	0.000149209	0.0017034
UBALD2	1977.97	-0.906476	0.239017	-3.79252	0.000149127	0.0017034
SMIM10L2A	11.2814	-2.54019	0.66994	-3.79167	0.000149636	0.00170717
H2AJ	233.267	-0.772867	0.203851	-3.79133	0.000149843	0.0017084
ADRB1	4.19555	4.74566	1.25261	3.7886	0.000151497	0.00172461
CCR10	10.4413	3.06071	0.807966	3.78817	0.000151758	0.00172461
CFL2	245.73	0.632647	0.166996	3.7884	0.00015162	0.00172461
HPCAL1	1756.62	0.565798	0.149354	3.7883	0.000151683	0.00172461
OR2W3	300.838	-0.462376	0.12205	-3.78841	0.000151617	0.00172461
PSMB8-AS1	234.132	0.53634	0.141601	3.78769	0.000152054	0.00172571
TXNDC11	689.564	0.289423	0.0764212	3.78721	0.000152348	0.00172793
HES2	17.8055	3.08018	0.813666	3.78556	0.000153365	0.00173721
GCSAML	3384.22	0.554826	0.146596	3.78472	0.00015388	0.0017419
FLAD1	790.518	-0.420584	0.111168	-3.78333	0.000154744	0.00175055
STING1	2938.88	0.323338	0.0855046	3.78153	0.000155865	0.0017621
C1QTNF6	37.2949	1.22265	0.323418	3.78041	0.000156573	0.00176863
PHGDH	111.15	2.57875	0.682187	3.78013	0.000156748	0.00176863
TCF3	3896	-0.436241	0.115402	-3.78018	0.000156716	0.00176863
TACC3	1979.63	-0.383209	0.101398	-3.77926	0.000157296	0.00177367
CYP2S1	12.0786	4.71954	1.24888	3.77903	0.000157439	0.00177403
HDGF	8003.08	-0.502031	0.132852	-3.77889	0.000157531	0.00177403
RCN1	208.179	0.702082	0.185887	3.77694	0.000158769	0.00178682
SERP1	7808.51	-0.272823	0.0723128	-3.77282	0.000161416	0.00181426
GTF3C6	1120.33	-0.398178	0.105572	-3.77164	0.000162179	0.00182167
ARL1	1835.52	0.344106	0.0912416	3.77137	0.000162356	0.00182248
CYC1	5083.91	-0.484939	0.128648	-3.76952	0.000163564	0.00183487
CBL	920.713	0.80346	0.213194	3.76868	0.000164115	0.0018375
RSPH3	125.654	0.872728	0.231574	3.76868	0.000164112	0.0018375
FAM20B	2404.86	0.361189	0.0958465	3.76841	0.000164293	0.00183831
GRINA	6288.88	0.434079	0.115229	3.76708	0.000165168	0.00184691
ANKMY2	267.415	-0.451566	0.119877	-3.76691	0.000165282	0.00184701
NRN1	671.651	0.607204	0.161218	3.76636	0.000165643	0.00184986
RAB10	5939.85	-0.306073	0.0812959	-3.76493	0.000166599	0.00185934
CD274	43.291	1.21785	0.323527	3.76428	0.00016703	0.00186296
POLR2D	1026.29	-0.367489	0.0976462	-3.76347	0.000167571	0.0018678
CAMK2G	989.775	0.517739	0.13758	3.76319	0.000167762	0.00186874
TMBIM4	508.093	0.522983	0.13898	3.76302	0.000167873	0.00186878
RAP1GAP2	784.28	0.522078	0.138808	3.76114	0.000169138	0.00188166
ADCY6	965.279	0.725017	0.193036	3.75586	0.000172748	0.00191449
LINC00667	467.725	0.391326	0.104188	3.75597	0.000172672	0.00191449
SH3RF3	74.8776	2.97394	0.791764	3.75609	0.000172588	0.00191449
GGCT	213.325	-0.660988	0.176036	-3.75484	0.000173451	0.00191946
IL4R	507.025	1.02144	0.272041	3.75473	0.000173526	0.00191946
PLK4	461.921	-0.624393	0.166283	-3.75501	0.000173335	0.00191946
RPLP0P6	413.198	-0.639353	0.170289	-3.75452	0.000173677	0.00191991
FXYD5	3389.18	0.322756	0.0859889	3.75346	0.000174412	0.00192636
PJA2	2369.14	0.35368	0.0942303	3.75336	0.000174482	0.00192636
PFKL	6827.05	-0.394967	0.105256	-3.75245	0.000175115	0.00193214
RAB11FIP2	535.478	0.418701	0.111615	3.75128	0.000175932	0.00193981
TSR3	529.466	-0.502366	0.133923	-3.75114	0.000176033	0.00193981
PTGES3L	74.2698	1.06992	0.285242	3.75092	0.000176184	0.00194025
CORO7	153.077	0.777478	0.207324	3.75006	0.000176794	0.00194574
DNPH1	887.863	-0.768528	0.204995	-3.74901	0.000177534	0.00195118
GPR132	55.2192	1.06379	0.283764	3.74886	0.000177639	0.00195118
NDUFS3	1272	-0.577917	0.154164	-3.74873	0.000177736	0.00195118
RPL35	10139.4	-0.698939	0.186444	-3.74878	0.000177694	0.00195118
UPF2	2669.01	0.455904	0.121636	3.7481	0.000178182	0.00195485
NBL1	783.664	0.9117	0.243414	3.74547	0.000180054	0.00197415
PRDM8	638.24	1.02258	0.273032	3.74526	0.000180206	0.00197457
NECTIN2	2776.94	0.722246	0.192856	3.74501	0.000180387	0.00197531
GNB5	213.718	0.835609	0.223168	3.7443	0.000180896	0.00197964
ANKRD44	649.902	-0.726084	0.19404	-3.74192	0.00018262	0.00199725
APBA1	5.98959	-3.68997	0.986243	-3.74144	0.000182968	0.00199981
EMC4	1095.35	-0.453108	0.121142	-3.7403	0.0001838	0.00200765
PDHA1	1318.11	-0.244706	0.0654756	-3.73735	0.000185966	0.00203003
LGALS12	117.684	1.64656	0.440609	3.73701	0.00018622	0.00203154
IGSF8	648.305	0.640714	0.171505	3.73584	0.000187093	0.00203978
NBN	4593.41	0.370051	0.0990805	3.73486	0.000187823	0.00204646
NUDT4	3513.78	-0.459761	0.12323	-3.73093	0.000190773	0.00207731
ATP8B2	981.911	0.715864	0.191928	3.72985	0.000191596	0.00208496
POLR1E	482.542	-0.594125	0.1593	-3.72959	0.00019179	0.00208578
MYC	8012.13	-0.702232	0.188368	-3.72797	0.000193025	0.0020979
LSM1	290.59	-0.484204	0.129989	-3.72497	0.000195339	0.00212041
NDUFA8	1029.99	-0.492776	0.132286	-3.72509	0.000195249	0.00212041
NMI	1568.65	-0.360459	0.096816	-3.72313	0.000196768	0.00213459
GIMAP2	184.007	0.782893	0.210365	3.72159	0.000197971	0.00214536
MMP15	186.84	-0.878176	0.236	-3.72108	0.000198372	0.00214798
KLHDC2	508.987	-0.393988	0.105933	-3.7192	0.000199852	0.00216267
UST	165.637	1.14943	0.309084	3.71882	0.000200152	0.00216457
CA12	43.9	-1.55335	0.417781	-3.71809	0.000200737	0.00216955
GRAMD4	1490.28	-0.472972	0.127301	-3.71537	0.000202905	0.00219163
CCDC92	2028.85	-0.640186	0.172358	-3.71428	0.000203786	0.00219978
NSMCE2	630.523	-0.49672	0.133752	-3.71375	0.000204214	0.00220304
SEPTIN4	59.1767	1.32631	0.357421	3.71079	0.000206613	0.00222754
B3GALT2	4.81661	-5.28222	1.42355	-3.71059	0.000206773	0.00222789
BIRC5	1573.09	-0.743798	0.200466	-3.71034	0.000206982	0.00222877
NCBP2AS2	621.179	-0.551847	0.14875	-3.70989	0.000207352	0.00223137
EIF5A2	258.359	0.523525	0.14119	3.70793	0.000208957	0.00224726
RTRAF	1884.87	-0.296077	0.0798573	-3.70757	0.00020926	0.00224774
ZZZ3	1774.86	0.480425	0.129578	3.70762	0.000209218	0.00224774
HPS1	6810.57	-0.409801	0.110536	-3.70739	0.000209407	0.00224794
SHMT1	580.925	-0.434191	0.117123	-3.70712	0.000209627	0.00224892
CRAT	1333.59	-0.471052	0.12708	-3.70673	0.00020995	0.00225099
GALNT3	47.0691	2.11285	0.570152	3.70577	0.000210747	0.00225816
SPRY2	802.393	0.411615	0.111082	3.7055	0.000210973	0.00225919
CYP11A1	140.653	1.08355	0.292644	3.70263	0.000213377	0.00228353
CCDC88A	1183.3	0.630187	0.170225	3.70209	0.000213832	0.00228699
RMI2	197.123	-0.839968	0.226904	-3.70187	0.000214018	0.00228758
APRT	2799.33	-0.317986	0.0859383	-3.70016	0.000215461	0.00230159
HIVEP1	255.744	0.582617	0.157481	3.69961	0.000215934	0.00230382
OLR1	35.5291	1.66697	0.450569	3.69969	0.000215864	0.00230382
EPDR1	824.67	-0.398828	0.107846	-3.69811	0.000217213	0.00231464
SURF1	415.644	-0.419689	0.113486	-3.69816	0.000217171	0.00231464
H2BC5	265.998	0.807717	0.21843	3.69783	0.000217447	0.00231571
PITPNM2	345.688	0.72632	0.196578	3.69483	0.000220037	0.00234187
LOXL4	628.197	-1.1454	0.310015	-3.69466	0.000220181	0.00234198
CARD8	3859.17	0.565728	0.153153	3.69386	0.000220873	0.00234504
HEG1	73.551	-1.23605	0.334621	-3.69389	0.000220849	0.00234504
PRADC1	666.725	-0.431821	0.1169	-3.69394	0.000220809	0.00234504
ARHGEF12	4749.02	0.701423	0.189924	3.69317	0.000221472	0.00234997
TMEM44	307.061	0.485299	0.131476	3.69116	0.000223232	0.00236721
CRB1	5.97586	3.60071	0.976145	3.68871	0.000225398	0.00238582
ERC1	1091.13	0.347989	0.0943352	3.68886	0.000225265	0.00238582
ZNF589	252.512	0.630233	0.170889	3.68797	0.000226053	0.00239131
MGAT4B	2241.84	-0.540874	0.146676	-3.68754	0.000226432	0.00239387
AHI1	211.583	0.614952	0.166774	3.68734	0.000226612	0.00239432
GGT5	656.319	0.885206	0.2401	3.68681	0.000227079	0.0023978
ABR	1418.14	0.373778	0.10152	3.68183	0.000231569	0.00244163
RGS1	55.0977	1.72402	0.468237	3.68193	0.000231475	0.00244163
IFT57	669.042	0.302006	0.0820465	3.68091	0.000232405	0.00244808
NSMCE4A	546.98	-0.449379	0.122089	-3.68076	0.000232543	0.00244808
APOL4	1648.36	-0.78035	0.212027	-3.68043	0.000232837	0.00244971
FARSA	3051.46	-0.339251	0.0922	-3.67951	0.000233685	0.00245566
EFHD2	4562.06	-0.370389	0.100673	-3.67913	0.000234033	0.00245784
BAZ2B	241.112	0.626862	0.170449	3.67772	0.000235327	0.00246995
B9D2	122.181	-0.668996	0.181961	-3.67659	0.000236369	0.00247938
GPR150	12.7622	2.18192	0.593565	3.67596	0.00023696	0.00248409
CDH26	123.025	1.41374	0.384764	3.67432	0.000238488	0.00249747
SHMT2	3289.71	-0.282943	0.0770063	-3.67428	0.000238522	0.00249747
CENPM	636.093	-0.669727	0.182347	-3.67281	0.000239896	0.00251035
MPND	151.381	-0.834332	0.227229	-3.67177	0.000240879	0.00251639
TKT	3618.94	-0.402917	0.109726	-3.67203	0.000240635	0.00251639
UPP1	2.81268	-5.71493	1.55647	-3.67174	0.000240907	0.00251639
HAT1	1438.58	-0.392753	0.106978	-3.67135	0.000241277	0.00251875
SSBP3	4413.1	-0.353601	0.0963257	-3.67089	0.00024171	0.00252177
CHAF1A	752.345	-0.69818	0.190224	-3.6703	0.000242262	0.00252601
MRPL34	894.948	-0.371055	0.10111	-3.6698	0.000242738	0.00252946
HSPA13	3808.18	0.37159	0.101283	3.66882	0.000243668	0.00253764
PDAP1	1012.7	-0.571383	0.155833	-3.66663	0.000245771	0.00255649
MSH6	1957.35	-0.411398	0.112225	-3.66583	0.00024654	0.00256296
SLC36A4	327.678	0.652013	0.177898	3.66509	0.000247251	0.00256881
RNASEH2B	1191.62	-0.429622	0.117228	-3.66485	0.000247481	0.00256968
RCC2	9566.78	-0.307276	0.0838927	-3.66272	0.000249548	0.0025896
AUNIP	236.214	-0.603146	0.164764	-3.66067	0.00025156	0.00260893
VPS13D	1252.73	0.538839	0.147217	3.66016	0.000252058	0.00261254
DPY30	657.607	-0.420743	0.114967	-3.65968	0.000252531	0.00261502
JADE2	588.088	0.525794	0.143675	3.65961	0.000252597	0.00261502
TACO1	472.845	-0.400077	0.109372	-3.65796	0.000254233	0.00263039
TBC1D1	1839.29	-0.38497	0.105261	-3.6573	0.000254889	0.00263562
CCDC167	228.221	-0.640952	0.175273	-3.65688	0.0002553	0.0026383
HESX1	25.1016	1.4934	0.408618	3.65476	0.000257423	0.00265867
LOC100506606	74.2443	1.44252	0.394879	3.65308	0.000259111	0.00267293
SUSD1	1728.09	0.268001	0.0733629	3.65308	0.000259111	0.00267293
LOC105371849	10.4646	-2.32949	0.638035	-3.65104	0.000261176	0.00269265
EIF4H	7384.82	-0.254478	0.0697045	-3.65081	0.000261412	0.00269349
DIAPH1	16306.2	-0.377856	0.103526	-3.64987	0.000262372	0.00269976
EIF3K	3170.78	-0.264422	0.0724468	-3.64988	0.000262362	0.00269976
OGFRL1	1781.91	0.705873	0.193419	3.64946	0.000262795	0.00269976
REEP4	822.604	-0.448614	0.122921	-3.6496	0.000262647	0.00269976
SELL	1204.64	1.61879	0.443562	3.64953	0.000262723	0.00269976
ZFR2	19.6003	1.75381	0.48072	3.6483	0.000263976	0.0027103
HNRNPC	17201	-0.311275	0.0853291	-3.64794	0.000264352	0.00271256
PPFIA1	1081.37	0.467364	0.128128	3.64763	0.000264667	0.00271419
FAM174A	102.001	0.830759	0.227797	3.64693	0.000265388	0.00272
PHOSPHO1	240.624	-1.27545	0.349797	-3.64626	0.000266088	0.00272396
SLC20A1	1598.82	0.837467	0.229677	3.64628	0.000266062	0.00272396
C11orf68	1041.65	-0.513156	0.140758	-3.64566	0.000266705	0.00272868
LHFPL6	4.25429	5.29466	1.45246	3.64531	0.000267067	0.00273078
FKRP	555.477	0.419068	0.114968	3.64507	0.000267317	0.00273174
SPC24	283.72	-0.788493	0.216333	-3.64482	0.00026758	0.00273282
CRLF2	64.1139	1.41574	0.388452	3.64456	0.00026785	0.00273398
TRAF2	535.752	-0.363047	0.099633	-3.64385	0.000268594	0.00273998
EIF1AY	1110.63	-0.418317	0.114811	-3.64354	0.000268915	0.00274164
TMPRSS13	30.0062	2.94468	0.808516	3.64209	0.000270439	0.00275557
RALY	4853.47	-0.524178	0.14394	-3.64163	0.000270913	0.00275879
TULP3	317.367	-0.471634	0.129563	-3.64018	0.000272448	0.0027728
LGR4	8.52652	3.8019	1.04454	3.6398	0.000272852	0.0027753
CTC1	375.033	0.393694	0.108175	3.6394	0.000273274	0.00277796
RPP30	447.878	-0.356719	0.0980277	-3.63896	0.000273739	0.00278107
CHMP5	1401.07	0.385409	0.105959	3.63734	0.000275471	0.00279685
CPSF1	4567.23	-0.417924	0.114902	-3.63721	0.000275612	0.00279685
FANCG	444.432	-0.486055	0.13367	-3.63623	0.000276652	0.00280577
CLOCK	376.799	0.416676	0.114595	3.63608	0.000276823	0.00280587
BTBD19	26.7352	2.23685	0.615281	3.63549	0.000277454	0.00281063
C19orf47	427.414	-0.391158	0.107688	-3.63233	0.000280878	0.0028389
CASP1	23.0205	-2.47599	0.681658	-3.63231	0.000280896	0.0028389
NDUFAF8	857.675	-0.561977	0.154716	-3.63231	0.000280891	0.0028389
PQBP1	693.527	-0.372239	0.102489	-3.632	0.000281231	0.00284035
TDRD7	394.994	0.499554	0.137547	3.63188	0.000281365	0.00284035
NID1	6.70717	3.51902	0.969069	3.63134	0.000281953	0.00284464
UBE2W	1510.53	0.386668	0.106511	3.63032	0.000283072	0.00285428
ALDH16A1	1947.17	-0.326144	0.0898565	-3.62961	0.000283854	0.00286051
SVIP	691.785	-0.549672	0.151463	-3.62909	0.00028442	0.00286456
DUSP1	819.784	0.894172	0.246526	3.62709	0.000286638	0.00288523
ARHGAP33	115.792	0.80888	0.223024	3.62688	0.000286865	0.00288586
MICOS10	85.6096	0.723015	0.199412	3.62573	0.000288151	0.00289712
ALDH3A2	296.726	-2.52377	0.696308	-3.6245	0.000289516	0.00290917
ITPKA	120.344	1.46239	0.403545	3.62386	0.000290234	0.00291303
PDGFRB	204.34	1.03006	0.284239	3.62392	0.000290175	0.00291303
NSF	1330.21	0.415305	0.114613	3.62354	0.000290593	0.00291495
DYNLL2	3222.7	-0.441955	0.122003	-3.6225	0.000291767	0.00292337
REX1BD	942.983	-0.592535	0.163566	-3.62261	0.000291646	0.00292337
LINC00539	197.509	0.894571	0.246994	3.62183	0.000292521	0.00292924
BICD2	762.84	0.367181	0.10139	3.62147	0.000292939	0.00293131
RRP9	698.529	-0.421432	0.116374	-3.62136	0.000293063	0.00293131
ASS1	35.118	2.56337	0.707947	3.62085	0.000293635	0.00293534
MBTPS2	552.72	0.576374	0.159199	3.62047	0.000294068	0.00293714
MED27	437.542	-0.326729	0.0902467	-3.6204	0.000294152	0.00293714
GRIPAP1	488.469	0.408319	0.112805	3.61968	0.000294962	0.00294355
POLE2	220.044	-0.708716	0.195828	-3.61907	0.000295665	0.00294719
TMEM14C	3296.95	-0.454558	0.125597	-3.61917	0.000295544	0.00294719
COX5A	3917.23	-0.346835	0.0958782	-3.61745	0.00029752	0.00296399
CTBP1	1897.76	-0.550655	0.152234	-3.61717	0.00029784	0.00296548
RPP25L	358.321	-0.485879	0.134335	-3.6169	0.000298147	0.00296684
CCNB2	1010.73	-0.666468	0.184388	-3.61449	0.000300942	0.0029902
RPS15AP1	16.8609	-1.70192	0.470869	-3.61443	0.000301008	0.0029902
WWC2	1519.72	0.510228	0.141155	3.61467	0.000300733	0.0029902
TAF15	3919.98	-0.587374	0.162592	-3.61257	0.000303175	0.00301001
SLCO2B1	22.441	2.99209	0.828282	3.61241	0.000303367	0.0030102
TMEM94	980.19	0.508401	0.140804	3.6107	0.000305373	0.00302838
DYNC1LI2	635.296	0.427135	0.11833	3.60971	0.000306545	0.00303655
PDE6D	285.747	-0.555295	0.153834	-3.60971	0.000306544	0.00303655
MARCHF3	207.438	0.640674	0.177529	3.60885	0.000307554	0.00304309
SEC61B	1597.49	-0.48612	0.134697	-3.60899	0.00030739	0.00304309
TCN1	17.3846	2.0794	0.576243	3.60855	0.000307916	0.00304495
CPPED1	1944.99	0.622134	0.172431	3.60801	0.000308557	0.00304956
POLD1	1506.46	-0.646399	0.179183	-3.60749	0.000309177	0.00305395
AKAP12	9.00458	-2.76289	0.766049	-3.60667	0.000310151	0.00306011
TMEM51	126.947	1.14119	0.316435	3.60639	0.000310492	0.00306174
HNRNPH1	4325.64	-0.268303	0.0744062	-3.60592	0.000311048	0.00306549
COL26A1	9.29001	3.07465	0.852764	3.60551	0.00031154	0.00306861
BRSK2	39.3176	1.35591	0.376147	3.60474	0.000312472	0.00307431
CTNS	1123.65	-0.439725	0.121983	-3.60481	0.000312385	0.00307431
RNF11	2681.45	0.375782	0.104269	3.60396	0.0003134	0.00308171
LOC100287015	178.711	-0.566574	0.157225	-3.60358	0.00031386	0.00308449
PYGB	3845.49	0.353784	0.0981847	3.60325	0.000314264	0.00308672
LRG1	796.25	0.494828	0.137344	3.60283	0.000314774	0.00308999
IER5	1630.33	-0.44453	0.123418	-3.60184	0.000315977	0.00310006
BCL2L2	291.744	0.588123	0.163301	3.60146	0.000316439	0.00310285
LRRC8B	2005.12	0.309381	0.0859244	3.60061	0.000317465	0.00310593
MITF	54.5803	1.91682	0.532301	3.60102	0.000316977	0.00310593
RAET1G	14.9751	3.2024	0.889353	3.60082	0.000317218	0.00310593
USP3	939.722	-0.368811	0.102428	-3.6007	0.000317366	0.00310593
OPLAH	3.71409	4.6479	1.2914	3.59913	0.000319289	0.00312202
ARHGAP27	773.461	0.547233	0.152098	3.59789	0.000320814	0.00313341
SH3BP1	480.713	0.466236	0.12961	3.59723	0.000321623	0.00313956
ABHD10	1344.33	-0.450253	0.125197	-3.59636	0.000322704	0.00314835
NFKBID	39.697	0.956439	0.266009	3.59551	0.000323753	0.00315682
NFATC4	128.98	0.911498	0.253558	3.59482	0.000324611	0.00316342
MCRS1	1478.02	-0.304429	0.0847018	-3.59413	0.000325482	0.00316837
TSPAN4	584.346	0.844501	0.234964	3.59417	0.000325426	0.00316837
PFDN2	1034.94	-0.608556	0.169365	-3.59317	0.000326673	0.00317819
BORCS7	1153.01	0.438692	0.122102	3.59285	0.000327085	0.00318042
OAZ1	15529.1	-0.23459	0.0653028	-3.59235	0.000327715	0.00318477
RFC3	910.592	-0.469279	0.130666	-3.59143	0.000328866	0.00319418
DALRD3	188.956	-0.659133	0.18355	-3.59102	0.000329382	0.00319741
GSPT2	327.291	0.51535	0.14354	3.5903	0.000330303	0.00320456
RPL18AP3	339.196	-1.24545	0.346936	-3.58985	0.00033087	0.00320828
RELL1	31.2459	-1.1447	0.3189	-3.58951	0.000331294	0.00321061
NUTM2B-AS1	470.853	0.468265	0.130612	3.58516	0.000336875	0.00326288
CSNK1G1	1396.81	-0.41773	0.116556	-3.58393	0.000338462	0.00327643
TCFL5	477.808	-0.437541	0.122131	-3.58257	0.000340234	0.00329176
SMARCB1	3934.55	-0.307155	0.0857413	-3.58235	0.000340521	0.00329271
POLR3H	976.529	-0.385954	0.107773	-3.58118	0.000342044	0.00330561
USHBP1	17.4437	2.00377	0.559578	3.58086	0.000342462	0.00330781
PMPCB	1252.63	-0.316513	0.0884139	-3.5799	0.000343726	0.00331634
MYG1	381.769	-0.380098	0.106216	-3.57853	0.000345534	0.00333195
SRRM3	5.72038	6.20689	1.73486	3.57774	0.000346572	0.00334011
DUS3L	996.497	-0.572637	0.160075	-3.5773	0.00034716	0.00334393
MRPL51	1769.2	-0.358938	0.100342	-3.57715	0.000347363	0.00334404
PLEK	10187.4	-0.610255	0.170616	-3.57678	0.000347858	0.00334695
TRA2B	4617.79	-0.339356	0.0948959	-3.57609	0.000348775	0.00335393
ASF1B	896.746	-0.753265	0.210704	-3.57499	0.000350244	0.0033662
SFPQ	8372.99	-0.3271	0.0915119	-3.5744	0.000351034	0.00337194
NUCKS1	11826.7	-0.374117	0.104679	-3.57393	0.000351663	0.00337612
NF1	1469.11	0.48097	0.134599	3.57335	0.000352442	0.00338174
KLHDC4	591.912	-0.392949	0.109981	-3.57288	0.000353071	0.00338405
SLC39A10	1528.4	-0.349646	0.0978599	-3.57292	0.000353021	0.00338405
ARVCF	180.696	-0.834365	0.233588	-3.57195	0.000354335	0.00339272
CTSF	479.707	0.748911	0.209666	3.57193	0.000354365	0.00339272
CNIH1	2044.58	0.441145	0.123539	3.57088	0.00035578	0.0034044
POLR2H	909.401	-0.300315	0.0841098	-3.57051	0.000356284	0.00340736
COL9A2	406.646	0.58752	0.164569	3.57006	0.000356894	0.00341132
DENND5A	231.397	0.709785	0.198832	3.56977	0.000357293	0.00341326
DIP2B	1644.41	0.377475	0.10578	3.56848	0.000359064	0.0034283
ELP5	983.966	-0.348186	0.0976011	-3.56745	0.000360479	0.00343805
EFHC2	261.35	-0.68062	0.190801	-3.56717	0.000360853	0.00343974
FAM50B	150.266	-0.7071	0.198271	-3.56632	0.000362028	0.00344905
CA1	11980.6	-1.20745	0.338682	-3.56515	0.000363643	0.00346255
FYCO1	438.13	0.63183	0.177279	3.56404	0.000365191	0.00347539
ADH5	2028.22	-0.315678	0.0886063	-3.5627	0.000367057	0.00348555
DDIAS	484.873	-0.620459	0.17415	-3.56278	0.000366942	0.00348555
SENP3	492.826	-0.654648	0.183739	-3.56293	0.00036674	0.00348555
HIPK3	1581.27	0.357354	0.100313	3.5624	0.000367477	0.00348764
TMBIM6	15901.3	0.262567	0.0737082	3.56225	0.000367692	0.00348778
RPL13P12	241.739	-0.927168	0.260296	-3.56198	0.000368068	0.00348778
SNRPE	1493.97	-0.418743	0.117564	-3.56182	0.000368292	0.00348778
TMUB2	868.228	0.344911	0.0968357	3.56182	0.00036829	0.00348778
JTB	3687.55	-0.322711	0.0906073	-3.56165	0.000368533	0.00348816
MANSC1	315.433	0.58433	0.164104	3.56072	0.000369838	0.00349753
MSL2	2000.36	-0.256023	0.0719034	-3.56066	0.000369924	0.00349753
ZFYVE27	1010.67	0.391798	0.110045	3.56033	0.000370385	0.00349999
ALKBH7	765.793	-0.631343	0.17738	-3.55928	0.000371877	0.0035122
AVPR2	7.70653	2.8263	0.794484	3.5574	0.000374547	0.00352977
BFSP2	16.457	-1.84809	0.519482	-3.55756	0.00037432	0.00352977
LHFPL2	3073.67	-0.388712	0.10926	-3.55768	0.000374146	0.00352977
PAQR5	25.6687	1.8459	0.518874	3.55752	0.000374377	0.00352977
CDYL2	185.466	-1.38589	0.389611	-3.55711	0.000374959	0.00353174
VARS2	1121.49	-0.416878	0.11721	-3.55667	0.000375587	0.00353575
PYHIN1	13.9962	-2.81295	0.791573	-3.55362	0.000379971	0.00357509
ADGRA2	84.3983	1.62729	0.458089	3.55235	0.000381808	0.00359044
PTPRR	7.99555	-2.19454	0.617886	-3.55168	0.000382777	0.00359761
SLC25A24	1250.79	0.53344	0.150232	3.55078	0.000384087	0.00360797
TMEM70	1128.73	-0.362175	0.102045	-3.54916	0.000386465	0.00362836
PNKD	2042.79	-0.461039	0.129972	-3.54722	0.000389327	0.00365326
PHF23	1130.45	-0.336871	0.094999	-3.54605	0.000391059	0.00366754
TMEM100	4.06114	-4.79284	1.35166	-3.5459	0.000391281	0.00366766
MPLKIP	505.617	-0.392121	0.11064	-3.54411	0.000393937	0.00369056
ASB9	12.096	-2.92877	0.826566	-3.5433	0.000395158	0.00370002
FBXO39	6.39403	3.09461	0.873562	3.54252	0.000396328	0.00370898
IRAK3	1377.39	0.529894	0.149598	3.54212	0.000396929	0.00371262
SELENOH	1013.41	-0.605886	0.171095	-3.54122	0.000398282	0.00372327
TTN	126.862	0.642753	0.181567	3.54003	0.000400077	0.00373806
FKBP3	382.632	-0.598809	0.169191	-3.53925	0.000401269	0.00374718
TRPV2	668.003	0.472322	0.133508	3.53778	0.000403501	0.00376601
METTL26	1074.64	-0.412045	0.116508	-3.53661	0.000405303	0.00378081
P2RX1	1086.85	0.400225	0.113181	3.53615	0.000406011	0.00378413
TMSB10	3987.44	-0.67398	0.1906	-3.53609	0.000406094	0.00378413
CCNB1	683.809	-0.670172	0.189544	-3.53571	0.000406683	0.00378761
CDKAL1	698.849	-0.318639	0.0901699	-3.53376	0.000409688	0.00381242
STK24	1987.89	-0.35801	0.101313	-3.5337	0.000409785	0.00381242
RNF26	1398.35	-0.392593	0.111128	-3.53279	0.000411192	0.00382347
MIGA1	468.122	0.374483	0.106032	3.53178	0.000412766	0.00383606
RASSF1	1634	0.388416	0.110004	3.53091	0.000414127	0.00384666
KCNK5	26.9454	-1.16736	0.330658	-3.53042	0.000414901	0.0038518
WDR74	422.935	-0.686935	0.19459	-3.53017	0.000415285	0.00385331
LOC100506422	32.491	-2.29192	0.649346	-3.52958	0.000416222	0.00385996
LMTK3	106.185	1.36722	0.387385	3.52936	0.000416559	0.00386102
FANCE	347.333	-0.533049	0.15107	-3.52849	0.000417937	0.00386826
STARD5	32.367	-1.13867	0.322713	-3.52845	0.000418004	0.00386826
LOC374443	19.6842	1.6799	0.476216	3.5276	0.000419339	0.00387855
NUSAP1	1327.6	-0.717561	0.203449	-3.52698	0.000420329	0.00388565
SSX2IP	1117.03	0.59026	0.167365	3.52679	0.000420634	0.00388641
CDC123	1445.47	-0.310437	0.0880816	-3.52442	0.000424406	0.00391711
REEP5	828.776	0.446386	0.126684	3.52363	0.000425683	0.00392672
TMEM123	11344.7	0.655919	0.186156	3.52349	0.000425898	0.00392672
ACP1	2180.42	-0.320266	0.0909221	-3.52242	0.000427623	0.00394055
AQP3	414.73	-1.14792	0.32609	-3.52027	0.000431108	0.00396976
OSM	283.99	-1.10201	0.313067	-3.52004	0.000431476	0.00396976
ZNF530	189.881	-0.578973	0.164477	-3.52008	0.00043142	0.00396976
KLHL25	73.3966	-0.818904	0.232673	-3.51956	0.000432271	0.00397498
POLD2	2588.41	-0.411494	0.117004	-3.51692	0.000436588	0.00401256
BACE1	175.171	0.620771	0.176619	3.51474	0.000440181	0.00404345
DCUN1D1	1907.87	-0.456732	0.129967	-3.51422	0.000441043	0.00404924
BNIP3	952.741	0.647027	0.184154	3.51351	0.000442233	0.00405649
CRTAP	2333.81	0.430689	0.122587	3.51333	0.00044253	0.00405649
GFI1	25.4551	4.2449	1.20818	3.51345	0.000442328	0.00405649
PPP1CA	6526.16	-0.472865	0.134602	-3.51307	0.000442956	0.00405826
ZSWIM6	166.278	-0.494374	0.140764	-3.51208	0.000444609	0.00407126
MITD1	215.683	-0.446598	0.127179	-3.51157	0.00044547	0.0040752
ZBTB47	230.946	0.625988	0.178266	3.51155	0.000445506	0.0040752
RC3H2	2341.12	0.439291	0.125147	3.51018	0.000447799	0.00409403
SUMF1	599.643	0.352223	0.10038	3.5089	0.000449956	0.0041116
ADGRG5	1071.14	0.880013	0.250848	3.50815	0.000451233	0.00411979
TUBA4A	374.063	0.619148	0.176491	3.5081	0.000451325	0.00411979
ACTG1	35424.1	-0.513264	0.146361	-3.50684	0.000453462	0.00413713
FAM98B	1610.21	-0.325615	0.0928968	-3.50512	0.000456397	0.00416173
RCSD1	1003.28	-0.711602	0.203043	-3.50468	0.000457155	0.00416646
CMBL	631.915	0.580189	0.165691	3.50162	0.000462431	0.00421235
CASP7	230.494	0.565373	0.161479	3.50122	0.000463141	0.00421661
SOD1	4350.1	-0.363075	0.103733	-3.50009	0.000465094	0.00423219
NPM3	1707.2	-0.518449	0.148133	-3.4999	0.00046544	0.00423232
ZNF273	197.35	-0.527468	0.150713	-3.49981	0.000465594	0.00423232
NDOR1	321.058	-0.459087	0.131183	-3.49958	0.000465983	0.00423365
UQCC2	541.566	-0.642284	0.183648	-3.49736	0.000469882	0.00426555
YEATS4	707.856	-0.380633	0.108836	-3.49731	0.000469983	0.00426555
EDF1	1985.99	-0.618958	0.177016	-3.49662	0.000471191	0.00427429
LINC01023	104.41	-0.830523	0.237553	-3.49615	0.000472023	0.00427961
FCER1G	781.688	0.796449	0.227865	3.49527	0.000473578	0.00429148
FUCA1	600.786	0.420726	0.12039	3.4947	0.000474597	0.00429848
AKAP11	1213.37	0.443031	0.126794	3.4941	0.000475666	0.00430592
BCAS4	82.5161	1.17775	0.337245	3.49228	0.000478925	0.00433318
GTF2IP4	466.845	0.533594	0.152814	3.4918	0.000479783	0.00433645
PGM2	1340.41	-0.399009	0.114268	-3.49189	0.000479623	0.00433645
FRG1	590.049	-0.338025	0.0968162	-3.4914	0.00048049	0.00434058
TP53INP2	396.402	0.762305	0.218347	3.49126	0.000480751	0.00434069
HNRNPK	15578.7	-0.268455	0.0769136	-3.49034	0.000482408	0.00435341
TRIM8	2444.57	0.697269	0.199822	3.48946	0.000484003	0.00436554
SRM	3005.27	-0.372785	0.106853	-3.48877	0.000485253	0.00437454
TONSL	835.198	-0.565608	0.162141	-3.48838	0.000485964	0.0043787
GIMAP8	117.131	1.08864	0.312101	3.4881	0.000486457	0.00437966
KIAA0232	1323.08	0.390554	0.111969	3.48804	0.000486574	0.00437966
MSI2	2222.69	-0.600876	0.172332	-3.48675	0.000488936	0.00439459
NCKAP5L	533.028	0.546472	0.15673	3.48672	0.000488988	0.00439459
LRP10	2548.73	0.353622	0.10152	3.48326	0.000495342	0.00444941
AURKB	416.76	-0.743262	0.213391	-3.48309	0.000495657	0.00444994
PIEZO1	3400.66	-0.46517	0.133608	-3.48161	0.000498405	0.00447231
LIF	286.642	-0.995939	0.286134	-3.48067	0.000500162	0.00448347
PARP3	250.091	0.678686	0.194985	3.48071	0.000500088	0.00448347
POLDIP2	3000.15	-0.249481	0.0717149	-3.47879	0.000503676	0.00451264
ANGPT1	6940.32	0.615971	0.177193	3.47626	0.000508451	0.00454894
SLC30A6	2338.48	0.333053	0.0958086	3.47623	0.00050851	0.00454894
CHMP3	2489.44	0.365318	0.105179	3.47329	0.000514116	0.00459439
PRR29	135.223	0.772147	0.222308	3.47332	0.000514054	0.00459439
SLC38A2	5127.27	0.439851	0.126644	3.47312	0.000514446	0.00459498
SNHG6	3679.14	-0.870087	0.250585	-3.47222	0.00051618	0.00460811
LUZP1	1380.09	0.489528	0.141072	3.47007	0.000520326	0.00464274
NXT1	844.723	-0.337874	0.0973744	-3.46984	0.000520763	0.00464427
SNX25	21.9921	1.85943	0.536061	3.4687	0.000522992	0.00466176
CCL23	815.468	-1.60239	0.46204	-3.46808	0.000524186	0.00466526
FANCF	389.351	-0.589673	0.170026	-3.46814	0.000524081	0.00466526
ICA1	151.785	0.695649	0.200573	3.4683	0.00052376	0.00466526
PEBP1	4450.85	-0.287573	0.082948	-3.46691	0.00052647	0.00468319
HEBP1	526.805	-0.571701	0.165001	-3.46484	0.000530542	0.00471701
CALCOCO1	989.05	0.454752	0.131263	3.46443	0.000531355	0.00472183
ATP2A2	6885.31	0.277606	0.0801398	3.46402	0.000532172	0.00472668
MACF1	1889.12	0.610418	0.176239	3.46358	0.00053303	0.00472709
NAV2	5.17094	-3.39705	0.980792	-3.46358	0.000533029	0.00472709
NISCH	1522.41	0.350628	0.101231	3.46365	0.000532894	0.00472709
TLR4	8.37021	4.84324	1.39858	3.46297	0.000534245	0.00473545
HSPB11	376.342	-0.418866	0.120975	-3.46242	0.000535342	0.00474276
AGPAT2	1752.21	-0.562468	0.162502	-3.46129	0.000537599	0.00475554
KRT10	329.064	-1.19976	0.346621	-3.46129	0.000537602	0.00475554
TBXA2R	13.6948	2.33113	0.67357	3.46085	0.000538464	0.00476075
PTGER2	11.8261	2.1737	0.628135	3.46056	0.000539058	0.00476359
BAG1	1356.19	-0.360118	0.104078	-3.46008	0.000540011	0.00476719
SIPA1L1	555.766	-0.897141	0.25928	-3.46012	0.000539933	0.00476719
POC1A	405.449	-0.529109	0.152937	-3.45966	0.000540853	0.0047722
JAK1	8677.8	0.405447	0.117202	3.45938	0.000541426	0.00477484
DHRS3	922.905	-0.738654	0.213549	-3.45895	0.000542292	0.00478006
TM7SF3	4220.6	-0.494492	0.143012	-3.45769	0.00054483	0.00480001
CALCOCO2	1638.79	0.505384	0.146203	3.45674	0.000546757	0.00481455
DPP3	1765.75	-0.406193	0.117527	-3.45616	0.000547927	0.00481999
SNX33	1023.27	0.405711	0.117384	3.45628	0.000547689	0.00481999
SPINK4	7.9462	2.46048	0.712047	3.4555	0.00054927	0.00482937
CERS4	800.617	0.619204	0.17925	3.45442	0.000551472	0.0048401
CREBL2	439.086	0.497007	0.14387	3.45457	0.000551176	0.0048401
FAM177A1	300.136	0.461135	0.133496	3.45431	0.000551696	0.0048401
PFKFB3	778.361	0.507336	0.146876	3.45418	0.000551978	0.0048401
RABEPK	494.612	-0.370843	0.107354	-3.45441	0.000551508	0.0048401
LIMD2	3473.18	-0.565201	0.163662	-3.45346	0.00055345	0.00484901
SLC17A5	274.689	0.575331	0.166686	3.45159	0.000557289	0.0048802
HEXA	493.921	0.509607	0.147667	3.45106	0.000558395	0.00488743
PIGH	393.384	-0.381747	0.110633	-3.45058	0.000559388	0.00489366
PTTG1IP	12289.4	0.479605	0.139018	3.44995	0.000560693	0.00490262
UBE2T	341.59	-0.446468	0.129433	-3.44941	0.000561805	0.00490989
PCDHGC3	17.1256	2.04815	0.593943	3.44839	0.000563932	0.004926
ENAH	4.33547	4.46642	1.29543	3.44784	0.000565093	0.00493368
MCM4	6464.64	-0.544013	0.157831	-3.4468	0.00056727	0.0049502
TM2D1	506.742	0.428371	0.124333	3.44536	0.000570305	0.0049742
PABPC4	5223.81	-0.413165	0.120039	-3.44192	0.000577604	0.00503534
HSPE1	220.199	-0.536047	0.155764	-3.4414	0.000578717	0.00504253
LOC100128310	7.26234	2.81665	0.818618	3.44074	0.000580123	0.00505226
CBFA2T3	2744.53	-0.457816	0.133108	-3.43943	0.00058293	0.00506911
FAM245A	12.225	2.16958	0.630783	3.4395	0.000582784	0.00506911
TF	58.7337	2.89385	0.841363	3.43948	0.000582834	0.00506911
GTF2H2C	89.9049	-0.610237	0.177435	-3.4392	0.000583427	0.0050709
PPA1	2697.11	-0.446154	0.129743	-3.43875	0.000584399	0.00507682
CHCHD1	710.214	-0.416393	0.121102	-3.43837	0.000585233	0.00508154
S1PR2	102.882	-0.892421	0.259574	-3.43802	0.000585989	0.00508557
ARPC1A	63.5407	0.801831	0.233262	3.43748	0.000587162	0.00508887
SLIRP	477.41	-0.706769	0.205606	-3.4375	0.000587119	0.00508887
UHRF1	1231.27	-0.687608	0.200035	-3.43744	0.000587245	0.00508887
GPR142	19.7466	2.1105	0.614006	3.43727	0.000587616	0.00508956
RPS2P46	131.757	-0.717822	0.208906	-3.4361	0.000590147	0.00510894
CHST2	4595.4	-0.514491	0.149816	-3.43415	0.000594407	0.00514211
FBXO41	411.219	0.577115	0.168056	3.43406	0.000594623	0.00514211
ITGB4	692.045	1.41626	0.412428	3.43395	0.000594863	0.00514211
SLC17A9	808.601	0.525679	0.1531	3.43357	0.000595687	0.00514669
NTRK1	3097.75	0.557068	0.162397	3.43029	0.000602945	0.00520682
ABHD6	395.51	0.490915	0.143155	3.42925	0.000605261	0.00522423
KANK3	20.8396	2.23146	0.650903	3.42826	0.000607471	0.00524071
ZFYVE16	237.67	0.544362	0.158806	3.42784	0.0006084	0.00524614
RBPMS2	686.142	-0.96149	0.28058	-3.42679	0.00061075	0.0052638
BUB1	1248.72	-0.609886	0.177997	-3.42638	0.000611691	0.0052693
SUN2	1997.84	0.562498	0.164174	3.42623	0.000612017	0.00526951
PDCD10	1419.53	-0.347426	0.101416	-3.42576	0.000613083	0.00527608
MRPS33	568.871	-0.388253	0.11336	-3.42496	0.000614886	0.00528899
CTDSPL	423.761	1.09339	0.319273	3.42462	0.000615657	0.00529301
ALKBH2	484.87	-0.430984	0.125872	-3.424	0.000617062	0.00530038
ATP7B	989.434	1.32604	0.387291	3.42389	0.000617319	0.00530038
CST3	4447.26	0.574913	0.16792	3.42373	0.000617678	0.00530038
RHOC	2005.29	-0.551605	0.161113	-3.42371	0.000617729	0.00530038
TRGC1	439.981	-1.06054	0.309814	-3.42314	0.000619025	0.00530889
DUXAP10	3.42989	4.7544	1.38897	3.42296	0.000619426	0.00530971
CENPP	163.165	-0.544952	0.159217	-3.4227	0.00062003	0.00531228
TCEANC2	401.416	0.362329	0.105891	3.42173	0.00062223	0.0053259
ARID5B	53.0952	-1.47287	0.430667	-3.41998	0.000626262	0.00535014
C19orf73	27.0313	-1.19383	0.349077	-3.41997	0.00062629	0.00535014
GABARAPL2	1404.6	0.427307	0.124936	3.4202	0.000625754	0.00535014
DLL1	18.4825	3.09921	0.906324	3.41954	0.000627264	0.00535584
INSR	937.7	0.481292	0.140754	3.41939	0.000627616	0.00535623
TEDC2	128.247	-0.643302	0.188153	-3.41903	0.000628447	0.0053607
MAEA	1273.12	-0.269354	0.0787885	-3.4187	0.000629218	0.00536465
KCMF1	1344.77	-0.237641	0.0695351	-3.41758	0.000631815	0.00538417
SARAF	5208.11	0.424221	0.124139	3.41731	0.000632435	0.00538681
CCDC58	270.529	-0.588075	0.172122	-3.41661	0.000634051	0.00539778
DBN1	1560.48	0.544022	0.159234	3.41649	0.000634342	0.00539778
TMEM271	5.02173	4.64034	1.35864	3.41543	0.000636821	0.00541624
RRP7A	1942.94	-0.477642	0.139907	-3.41399	0.000640178	0.00544214
MYLK2	11.5803	2.73033	0.799973	3.41303	0.000642446	0.00545876
GINS1	1001.42	-0.662755	0.194277	-3.41139	0.00064632	0.005489
TTLL12	3752.97	-0.367281	0.107668	-3.41122	0.000646724	0.00548975
STX12	735.412	0.531527	0.155883	3.40978	0.000650143	0.00551342
ARF4	3433.71	0.352043	0.103257	3.40939	0.00065109	0.00551877
RAMP1	112.533	1.11676	0.32758	3.40914	0.000651679	0.00552107
LOC401463	31.486	-1.40494	0.412166	-3.40867	0.000652804	0.00552571
PAGR1	119.218	-0.569203	0.166988	-3.40865	0.00065286	0.00552571
NAP1L4	1883.46	-0.302132	0.0886667	-3.40751	0.000655595	0.00554617
UQCRH	4278.98	-0.375915	0.110342	-3.40681	0.000657273	0.00555498
YDJC	1729.99	-0.427794	0.125597	-3.40608	0.000659017	0.00556702
COL15A1	43.3251	1.24508	0.365863	3.40312	0.00066621	0.00562293
DCAF8	626.32	0.44706	0.131369	3.40309	0.000666281	0.00562293
TMEM245	3420.99	0.431483	0.126855	3.40138	0.000670475	0.0056556
CCDC169	293.552	0.596626	0.175445	3.40064	0.000672288	0.00566815
PHB2	6196.65	-0.292495	0.0860321	-3.39984	0.000674263	0.00568205
PNPLA8	915.875	0.421097	0.123871	3.39948	0.00067515	0.00568678
PKIG	1920.07	-0.542745	0.159663	-3.39931	0.000675557	0.00568746
L3MBTL1	21.4168	1.35167	0.397896	3.39704	0.000681196	0.0057294
TMEM170A	810.607	0.390794	0.11507	3.39615	0.000683417	0.00574531
[truncated: 32,891 more rows]

## Sheet: TAF5L_KO_MDS_vs_ctl_MDS_DESeq2
Gene	baseMean	log2FoldChange	lfcSE	stat	pvalue	padj
CD4	3083.16	3.06889	0.203835	15.0557	3.17e-51	5.52e-47
CST7	506.438	3.45541	0.24465	14.1239	2.71e-45	2.36e-41
ANXA1	2508.08	2.27585	0.183875	12.3772	3.47e-35	2.02e-31
CSF3R	515.297	3.35625	0.298144	11.2571	2.14e-29	9.31e-26
PSMG1	1515.77	-0.878222	0.0794945	-11.0476	2.25e-28	7.86e-25
CDH4	1112	2.90863	0.265616	10.9505	6.61e-28	1.92e-24
CFP	418.632	3.5532	0.332934	10.6724	1.37e-26	3.42e-23
CYTH4	1433.4	1.77824	0.169299	10.5035	8.32e-26	1.81e-22
IFIT1	453.914	3.06373	0.293449	10.4404	1.62e-25	3.14e-22
FYB1	834.242	1.57077	0.152914	10.2722	9.4e-25	1.64e-21
SCN1B	299.314	3.44834	0.338397	10.1902	2.19e-24	3.48e-21
HELZ2	1540.37	2.56227	0.252484	10.1483	3.37e-24	4.9e-21
PTPRE	2270.63	2.37547	0.234341	10.1368	3.79e-24	5.09e-21
ALDOC	423.554	1.80392	0.180039	10.0196	1.25e-23	1.56e-20
THBD	832.967	-1.93028	0.196092	-9.84379	7.29e-23	8.48e-20
HSPG2	9429.5	1.92776	0.195997	9.83563	7.91e-23	8.62e-20
ABCA3	511.221	1.90237	0.193586	9.82703	8.61e-23	8.84e-20
PTPN22	694.515	1.67965	0.17269	9.7264	2.33e-22	2.25e-19
OAS3	1302.28	2.77165	0.286232	9.68323	3.55e-22	3.26e-19
CFH	360.96	-2.06219	0.217117	-9.49807	2.14e-21	1.86e-18
MSRB3	1066.48	1.63254	0.173725	9.39723	5.6e-21	4.65e-18
CREB3L2	5477.97	0.735185	0.0793635	9.26351	1.98e-20	1.57e-17
SNTG1	122.058	4.04819	0.439233	9.21649	3.07e-20	2.33e-17
ISG20	309.956	2.01017	0.21996	9.1388	6.31e-20	4.41e-17
PROS1	3567.47	1.26513	0.138426	9.13943	6.28e-20	4.41e-17
CEACAM1	246.397	2.68983	0.295248	9.11041	8.21e-20	5.51e-17
TPSD1	3410.44	2.318	0.254805	9.09714	9.27e-20	5.99e-17
BST2	1650.72	2.54762	0.281968	9.03514	1.64e-19	1.02e-16
DLX3	139.673	3.26212	0.362388	9.00174	2.22e-19	1.34e-16
IFI44	608.947	2.07303	0.231727	8.94604	3.68e-19	2.14e-16
ETV5	720.001	1.3552	0.151644	8.93669	4.01e-19	2.26e-16
RPS6KA5	1069.04	1.45775	0.16379	8.90008	5.58e-19	2.86e-16
TAFA2	328.047	-1.53538	0.172418	-8.90497	5.34e-19	2.86e-16
TPSB2	15700.7	3.11697	0.350177	8.90112	5.53e-19	2.86e-16
SMAD3	5625.52	1.03411	0.116236	8.8966	5.76e-19	2.87e-16
ACSL1	1612.3	1.02808	0.116188	8.84842	8.88e-19	4.19e-16
IFI44L	362.19	6.27821	0.712539	8.81104	1.24e-18	5.69e-16
FAM171A1	317.154	5.88975	0.671326	8.77331	1.73e-18	7.76e-16
FHL2	1142.08	-0.712738	0.08158	-8.73667	2.4e-18	1.05e-15
FGR	166.03	1.94993	0.224687	8.67843	4.01e-18	1.71e-15
MBOAT7	7405.59	1.49329	0.172299	8.66689	4.44e-18	1.84e-15
PRDM10	2487.98	1.64784	0.190794	8.63675	5.78e-18	2.35e-15
CLEC12A	121.403	2.35471	0.273445	8.61127	7.23e-18	2.83e-15
SFRP5	169.041	2.18551	0.25383	8.61013	7.3e-18	2.83e-15
SUCNR1	314.095	2.7824	0.323837	8.59197	8.55e-18	3.24e-15
EVI2B	138.246	2.07154	0.242027	8.55913	1.14e-17	4.22e-15
WEE1	715.953	-1.05091	0.123414	-8.51532	1.66e-17	6.04e-15
ARHGAP31	276.029	1.9458	0.229947	8.46197	2.63e-17	9.36e-15
DOCK1	223.176	6.31972	0.748202	8.44655	3e-17	1.05e-14
IFIT3	623.625	1.76177	0.208922	8.43265	3.38e-17	1.16e-14
ARL4A	695.536	-1.12978	0.134162	-8.42095	3.73e-17	1.25e-14
HLA-F	396.201	1.43273	0.170591	8.39864	4.52e-17	1.48e-14
TNFRSF10B	283.588	2.49951	0.297678	8.3967	4.59e-17	1.48e-14
IFIT5	518.751	2.26007	0.269346	8.39096	4.82e-17	1.53e-14
MCTP1	117.848	2.69192	0.321657	8.3689	5.82e-17	1.81e-14
PCDHGB2	182.743	1.78119	0.213439	8.34518	7.11e-17	2.18e-14
PSEN2	610.45	1.9887	0.238626	8.33398	7.82e-17	2.35e-14
TTYH2	502.914	1.30684	0.157049	8.32119	8.71e-17	2.57e-14
DOCK10	287.901	1.75913	0.212026	8.29678	1.07e-16	3.11e-14
LEPROT	3664.35	0.879267	0.106317	8.27021	1.34e-16	3.82e-14
SAMD9L	322.654	1.19987	0.145395	8.25245	1.55e-16	4.37e-14
LAMB3	69.8001	4.07035	0.494198	8.23627	1.78e-16	4.92e-14
ANTXR2	3929.01	1.62982	0.198644	8.20471	2.31e-16	6.3e-14
HNRNPF	8779.36	-0.507246	0.0618808	-8.19714	2.46e-16	6.51e-14
NXN	816.398	1.90691	0.232585	8.19876	2.43e-16	6.51e-14
NR5A2	114.31	3.60401	0.440253	8.18623	2.7e-16	7.02e-14
SFXN3	971.993	1.89714	0.231935	8.17962	2.85e-16	7.3e-14
ICAM1	600.037	1.30037	0.159037	8.17654	2.92e-16	7.38e-14
MVP	567.716	1.09969	0.134602	8.16992	3.09e-16	7.69e-14
RNF125	403.037	1.24735	0.153105	8.14705	3.73e-16	9.16e-14
ATF5	941.302	0.714315	0.0880389	8.11363	4.91e-16	1.19e-13
LDHD	131.324	2.09971	0.259336	8.09647	5.66e-16	1.35e-13
LTBP3	1315.64	1.28697	0.15931	8.07841	6.56e-16	1.55e-13
PIK3CG	2088.1	1.11395	0.138271	8.05626	7.87e-16	1.83e-13
GBP2	133.266	2.74731	0.341454	8.0459	8.56e-16	1.97e-13
ANPEP	1468.88	1.16294	0.144692	8.03737	9.18e-16	2.05e-13
RERE	1793.3	1.36337	0.169609	8.0383	9.11e-16	2.05e-13
WHRN	71.3846	2.43205	0.303217	8.02081	1.05e-15	2.32e-13
ZNF697	89.197	2.02388	0.252491	8.01564	1.1e-15	2.39e-13
FAM110B	88.2086	3.6877	0.463423	7.95751	1.76e-15	3.78e-13
KCNAB2	2652.52	1.03182	0.130168	7.92683	2.25e-15	4.78e-13
GCNT2	208.264	1.54389	0.195911	7.88059	3.26e-15	6.85e-13
IBTK	1802.06	0.671015	0.0854986	7.84826	4.22e-15	8.76e-13
STXBP6	81.2715	3.90488	0.499369	7.81962	5.3e-15	1.09e-12
GNS	8598.29	1.16521	0.149122	7.81385	5.55e-15	1.13e-12
RHOB	370.509	2.40982	0.309703	7.78107	7.19e-15	1.44e-12
DDX39A	2324.62	-1.14389	0.147256	-7.76804	7.97e-15	1.58e-12
PCYT1B	476.735	1.27113	0.163747	7.76274	8.31e-15	1.63e-12
MYO1G	2072.6	0.92032	0.118775	7.74847	9.3e-15	1.8e-12
TTYH3	2915.66	1.00997	0.131225	7.69646	1.4e-14	2.68e-12
AKAP13	3954.88	0.988485	0.128525	7.69099	1.46e-14	2.77e-12
OASL	79.419	2.80438	0.365506	7.67259	1.69e-14	3.16e-12
TNNT1	442.636	1.38483	0.182003	7.60885	2.77e-14	5.11e-12
USP39	1692.15	-0.466297	0.0612895	-7.60811	2.78e-14	5.11e-12
EPSTI1	601.374	1.31808	0.173641	7.59081	3.18e-14	5.78e-12
RSAD2	1270.52	1.82605	0.240811	7.5829	3.38e-14	6.08e-12
SYTL3	108.497	1.89051	0.249386	7.58067	3.44e-14	6.12e-12
FAM168A	1664.32	0.608835	0.0803637	7.576	3.56e-14	6.28e-12
LZTS3	94.1044	2.53662	0.335687	7.55653	4.14e-14	7.22e-12
NDST1	1039.11	0.894658	0.118441	7.55363	4.23e-14	7.31e-12
PIM2	2196.15	-1.08409	0.143557	-7.55163	4.3e-14	7.35e-12
SIAH2	1675.04	-0.87474	0.115891	-7.54795	4.42e-14	7.49e-12
PARP9	1195.12	1.32625	0.176038	7.53388	4.93e-14	8.26e-12
LAG3	283.936	1.50202	0.199646	7.52342	5.34e-14	8.81e-12
SIRPA	920.895	1.1541	0.153411	7.52295	5.36e-14	8.81e-12
VDAC3	6046.61	-0.629266	0.0838324	-7.50624	6.09e-14	9.92e-12
FUT1	716.641	1.85044	0.246658	7.50205	6.28e-14	1.01e-11
IL1RL1	1021.2	2.10302	0.280595	7.49487	6.64e-14	1.06e-11
PIK3IP1	622.274	1.28756	0.172507	7.46382	8.41e-14	1.33e-11
CKS2	1108.15	-1.27966	0.171722	-7.45191	9.2e-14	1.45e-11
EIF2AK2	2111.77	0.907501	0.121911	7.44394	9.77e-14	1.52e-11
ANKRD33B	1901.65	0.977087	0.131395	7.43623	1.04e-13	1.6e-11
ZFP36L1	1300.74	-0.927922	0.124876	-7.43077	1.08e-13	1.65e-11
ARHGEF17	186.192	2.59066	0.349856	7.40495	1.31e-13	1.99e-11
TMEM30A	4520.52	0.522635	0.0706469	7.39784	1.38e-13	2.08e-11
CTSS	2338.06	1.19488	0.161994	7.37609	1.63e-13	2.43e-11
ASH2L	5931.4	-0.699563	0.0948884	-7.37248	1.67e-13	2.48e-11
FOXN3	2987.82	0.663792	0.0902341	7.35633	1.89e-13	2.77e-11
PTGIR	270.084	1.92454	0.261917	7.3479	2.01e-13	2.93e-11
DSTN	2833.31	0.72712	0.0994264	7.31315	2.61e-13	3.76e-11
IFIT2	208.714	1.52592	0.208753	7.30967	2.68e-13	3.83e-11
ELK3	1664.55	0.979204	0.134144	7.29967	2.88e-13	4.09e-11
ZNF648	58.0499	2.95542	0.406307	7.27387	3.49e-13	4.91e-11
CD276	797.525	1.29754	0.178623	7.26417	3.75e-13	5.2e-11
STXBP1	165.408	2.37973	0.327576	7.26468	3.74e-13	5.2e-11
LINGO2	73.1254	3.162	0.435863	7.25457	4.03e-13	5.53e-11
PPP1R16B	1797.32	1.68979	0.233612	7.23333	4.71e-13	6.42e-11
LAMA5	862.517	1.76269	0.243746	7.23168	4.77e-13	6.45e-11
STAT1	4101.51	0.946921	0.131044	7.22599	4.97e-13	6.68e-11
HECW2-AS1	156.517	4.69647	0.650321	7.22178	5.13e-13	6.83e-11
C9orf40	542.563	-1.25145	0.17407	-7.18936	6.51e-13	8.41e-11
FUBP1	1252.2	-0.778498	0.108245	-7.19203	6.38e-13	8.41e-11
ISG15	665.356	1.90123	0.264449	7.18941	6.51e-13	8.41e-11
TRIM22	351.61	1.87821	0.261199	7.19072	6.44e-13	8.41e-11
ZNF521	959.524	1.31081	0.182413	7.18599	6.67e-13	8.56e-11
FOSL2	1587.94	1.50407	0.210201	7.15539	8.34e-13	1.06e-10
SIRPB1	53.6169	3.146	0.439987	7.15023	8.66e-13	1.1e-10
PTMA	35634.4	-0.767556	0.107518	-7.13884	9.41e-13	1.18e-10
HLA-C	17346.7	0.988422	0.138597	7.1316	9.92e-13	1.24e-10
DNMT3B	1435.5	-1.03991	0.14631	-7.10757	1.18e-12	1.46e-10
SERPING1	272.983	6.05067	0.852443	7.09803	1.27e-12	1.55e-10
HCP5	1132.22	0.929248	0.130956	7.09588	1.29e-12	1.57e-10
ATP23	205.216	-0.98645	0.139195	-7.08681	1.37e-12	1.66e-10
HSD3B7	79.8688	2.9455	0.416177	7.07752	1.47e-12	1.77e-10
TNFRSF9	496.271	3.02385	0.428133	7.06286	1.63e-12	1.95e-10
SLC48A1	1910.76	-0.672102	0.0953508	-7.04873	1.81e-12	2.14e-10
CCNE1	253.316	-1.26368	0.179345	-7.04609	1.84e-12	2.17e-10
FCGRT	1338.9	1.57324	0.223675	7.03361	2.01e-12	2.36e-10
GRIN2D	125.444	1.41494	0.202357	6.99229	2.7e-12	3.14e-10
SREBF2	6124.37	0.430986	0.0616954	6.98571	2.83e-12	3.27e-10
ITGAX	331.381	2.17338	0.311335	6.98082	2.93e-12	3.37e-10
CLCN4	937.218	1.91742	0.275095	6.97002	3.17e-12	3.61e-10
MCF2L	212.645	2.01781	0.28975	6.96398	3.31e-12	3.75e-10
GBGT1	1063.84	-0.881514	0.12682	-6.95089	3.63e-12	4.09e-10
PCSK6	180.81	1.75978	0.254366	6.91832	4.57e-12	5.11e-10
CCL28	220.499	1.067	0.154593	6.90199	5.13e-12	5.66e-10
TIE1	3253.58	1.42445	0.20646	6.8994	5.22e-12	5.73e-10
DHX58	405.282	1.29027	0.188004	6.86299	6.74e-12	7.35e-10
PLXNA4	793.876	3.66443	0.535115	6.84793	7.49e-12	8.12e-10
RAB27B	7590.27	1.08694	0.158772	6.84595	7.6e-12	8.18e-10
AEBP1	1674.77	0.806516	0.118066	6.83108	8.43e-12	9.02e-10
SNRNP25	669.532	-0.870689	0.127508	-6.82849	8.58e-12	9.13e-10
TNFRSF11A	60.9304	3.59861	0.527224	6.82559	8.76e-12	9.26e-10
RASSF5	3151.26	0.547308	0.080261	6.81909	9.16e-12	9.63e-10
TRUB2	743.727	-0.511432	0.0750265	-6.81669	9.32e-12	9.73e-10
C1R	152.314	1.51361	0.222133	6.81395	9.5e-12	9.86e-10
NFATC2IP	1078.15	-0.657704	0.0970488	-6.77705	1.23e-11	1.27e-09
TRANK1	865.267	1.08744	0.160732	6.76557	1.33e-11	1.36e-09
ARMC5	985.81	0.793161	0.117346	6.75917	1.39e-11	1.42e-09
NMT2	587.489	1.60433	0.237399	6.75794	1.4e-11	1.42e-09
ERLIN2	1729.96	0.650121	0.0962343	6.75561	1.42e-11	1.43e-09
ABCD1	624.542	0.840637	0.124474	6.75353	1.44e-11	1.45e-09
BISPR	103.624	1.70936	0.253388	6.74603	1.52e-11	1.51e-09
SP110	473.892	0.983668	0.146021	6.73648	1.62e-11	1.61e-09
LITAF	1282.96	1.39021	0.206457	6.73364	1.65e-11	1.63e-09
UNG	2203.55	-0.827581	0.123049	-6.72563	1.75e-11	1.71e-09
ADD3	1416.07	1.2737	0.189489	6.72177	1.8e-11	1.74e-09
SOCS3	523.091	-1.16071	0.17268	-6.72175	1.8e-11	1.74e-09
CNOT11	1625.91	-0.52775	0.0785582	-6.71795	1.84e-11	1.78e-09
TM4SF1	70.0777	4.08772	0.60937	6.70811	1.97e-11	1.87e-09
WDR4	566.26	-0.861718	0.128444	-6.70891	1.96e-11	1.87e-09
YWHAH	3108.21	-0.648739	0.0966961	-6.70905	1.96e-11	1.87e-09
SP100	797.37	0.724321	0.108046	6.70383	2.03e-11	1.91e-09
ANP32B	5543.32	-0.960624	0.143344	-6.70154	2.06e-11	1.93e-09
SSC5D	173.615	1.82953	0.273037	6.70065	2.07e-11	1.94e-09
LYL1	4218.94	-0.95795	0.14301	-6.69848	2.11e-11	1.95e-09
CD300A	1251.6	0.982951	0.146977	6.68778	2.27e-11	2.08e-09
LXN	473.553	-0.799801	0.119584	-6.68818	2.26e-11	2.08e-09
F8	170.327	1.15934	0.173549	6.68018	2.39e-11	2.18e-09
MCUB	239.274	1.15922	0.173646	6.67575	2.46e-11	2.23e-09
PHLDA2	30.9759	7.31483	1.09614	6.67326	2.5e-11	2.26e-09
DCUN1D5	1584.23	-0.606193	0.0909168	-6.66755	2.6e-11	2.34e-09
SERINC1	4838.09	0.678364	0.101799	6.66373	2.67e-11	2.39e-09
IFI35	381.388	1.31045	0.19712	6.64796	2.97e-11	2.64e-09
PDCD4	7505.05	-0.660898	0.0997023	-6.62871	3.39e-11	3e-09
FAM124B	520.301	1.23039	0.185688	6.62611	3.45e-11	3.04e-09
SERPINE1	63.4806	2.57735	0.38906	6.62456	3.48e-11	3.05e-09
HERC6	900.742	1.25112	0.18899	6.62001	3.59e-11	3.13e-09
BIK	472.858	1.1591	0.175146	6.61792	3.64e-11	3.16e-09
PORCN	365.057	1.15759	0.175007	6.61457	3.73e-11	3.2e-09
PRCP	1225.43	0.885639	0.133875	6.61543	3.7e-11	3.2e-09
MPC2	1899.34	-0.998312	0.150981	-6.61216	3.79e-11	3.24e-09
RCCD1	891.781	-0.74471	0.112648	-6.61094	3.82e-11	3.25e-09
NCKAP5L	533.028	1.03127	0.156037	6.60915	3.87e-11	3.27e-09
NOTCH1	2196.49	1.00957	0.152846	6.60516	3.97e-11	3.35e-09
TUBA1C	2272.66	-0.718135	0.108748	-6.60366	4.01e-11	3.36e-09
SUV39H2	459.411	-0.719445	0.109342	-6.57978	4.71e-11	3.93e-09
TTC28	734.342	0.963923	0.146634	6.57369	4.91e-11	4.08e-09
SCARB2	1372.79	1.0815	0.164882	6.5592	5.41e-11	4.47e-09
ISM1	70.5334	2.53877	0.3882	6.53985	6.16e-11	5.07e-09
TSC22D3	440.516	1.28856	0.197158	6.53567	6.33e-11	5.19e-09
TIMP1	3425.11	1.01593	0.155498	6.53338	6.43e-11	5.24e-09
SOCS1	248.358	-1.63205	0.25081	-6.50711	7.66e-11	6.22e-09
FBRS	2649.46	0.594764	0.0915724	6.49501	8.3e-11	6.71e-09
LGALS3BP	274.439	3.87538	0.597701	6.48381	8.94e-11	7.16e-09
OAS2	488.124	4.01333	0.618992	6.48366	8.95e-11	7.16e-09
RIN1	34.2001	3.69196	0.569537	6.48239	9.03e-11	7.16e-09
SOS1	2075.49	-1.01203	0.156119	-6.4824	9.03e-11	7.16e-09
NFE2	4820.06	-0.80806	0.124691	-6.48048	9.14e-11	7.22e-09
OAS1	118.98	6.1767	0.953878	6.47535	9.46e-11	7.43e-09
DDX60	985.213	0.913233	0.141154	6.46978	9.81e-11	7.68e-09
CAPN2	1249.14	1.01734	0.157376	6.46441	1.02e-10	7.89e-09
OPHN1	261.994	1.52578	0.23603	6.46434	1.02e-10	7.89e-09
HLA-A	16662	0.791601	0.122507	6.46166	1.04e-10	7.96e-09
IL16	2026.78	1.03367	0.159964	6.46192	1.03e-10	7.96e-09
IPCEF1	49.9703	3.16142	0.489448	6.45916	1.05e-10	7.99e-09
SPTBN1	1413.8	1.06858	0.165415	6.46001	1.05e-10	7.99e-09
TPSAB1	8041.17	3.08888	0.478212	6.45924	1.05e-10	7.99e-09
MRM1	465.329	-1.10004	0.170351	-6.45751	1.06e-10	8.04e-09
TRIB3	591.798	0.850617	0.13203	6.44261	1.17e-10	8.83e-09
VNN1	453.138	1.5462	0.240021	6.44195	1.18e-10	8.83e-09
DST	189.633	1.31018	0.203464	6.43937	1.2e-10	8.94e-09
LOC102723701	45.2405	2.12075	0.330157	6.42346	1.33e-10	9.89e-09
GINS2	541.823	-1.00225	0.156085	-6.42122	1.35e-10	9.99e-09
MYEOV	1086.55	1.59741	0.249139	6.41173	1.44e-10	1.06e-08
IFI6	4262.65	3.30598	0.515929	6.40781	1.48e-10	1.08e-08
IVNS1ABP	2866.72	-0.629627	0.0982493	-6.40846	1.47e-10	1.08e-08
GMNN	700.234	-1.16906	0.182497	-6.40588	1.5e-10	1.09e-08
CCDC9B	58.6697	2.10619	0.329454	6.39298	1.63e-10	1.18e-08
SEMA7A	7825.79	-0.783172	0.122695	-6.38306	1.74e-10	1.25e-08
HNRNPA2B1	16054	-0.555496	0.0872362	-6.36772	1.92e-10	1.38e-08
DNAJC6	5487.08	-0.600772	0.0944355	-6.36172	2e-10	1.43e-08
GLDC	230.991	3.48466	0.547812	6.36104	2e-10	1.43e-08
ABCA2	602.58	1.5771	0.248033	6.35844	2.04e-10	1.44e-08
CD300C	500.836	0.924849	0.145457	6.35825	2.04e-10	1.44e-08
BLMH	1917.43	-0.57844	0.0911157	-6.34841	2.18e-10	1.53e-08
ARHGEF26	78.8164	-1.79104	0.282413	-6.34192	2.27e-10	1.59e-08
ZNF652	719.793	0.686118	0.108208	6.3407	2.29e-10	1.6e-08
DYNC1H1	4145.7	0.785241	0.124021	6.33153	2.43e-10	1.69e-08
AFF4	1062.8	0.596837	0.0943031	6.32892	2.47e-10	1.71e-08
LILRB2	95.0188	1.89502	0.299711	6.32281	2.57e-10	1.77e-08
SOCS2	2882.36	-0.837765	0.132517	-6.32192	2.58e-10	1.77e-08
CAPG	1734.24	1.22121	0.193264	6.31886	2.64e-10	1.8e-08
PLPP7	103.834	2.1726	0.345062	6.29625	3.05e-10	2.07e-08
POU2F2	211.455	1.66668	0.265185	6.28496	3.28e-10	2.22e-08
TMPRSS3	130.91	4.55281	0.725495	6.27546	3.49e-10	2.35e-08
CDK15	85.2938	2.35119	0.376271	6.24867	4.14e-10	2.77e-08
TTC27	1266.05	-0.869632	0.139173	-6.24856	4.14e-10	2.77e-08
SLC1A4	1182.17	0.888103	0.142175	6.24657	4.2e-10	2.79e-08
FBXL16	153.44	1.16519	0.18673	6.23999	4.38e-10	2.9e-08
SLC3A2	2874.63	-0.637428	0.102207	-6.23664	4.47e-10	2.95e-08
SLC7A5	6541.5	-0.632831	0.101642	-6.22606	4.78e-10	3.15e-08
MCM6	2795.32	-1.04079	0.167322	-6.22027	4.96e-10	3.25e-08
ARHGEF11	457.231	1.08397	0.174361	6.21679	5.07e-10	3.32e-08
TRAM2-AS1	138.686	1.28303	0.206486	6.21367	5.18e-10	3.37e-08
FLT3	32.1576	6.34801	1.02377	6.20063	5.62e-10	3.64e-08
PSMD14	2025.03	-0.458141	0.0738883	-6.20045	5.63e-10	3.64e-08
SET	14209.3	-0.612575	0.0988453	-6.19731	5.74e-10	3.7e-08
TBC1D9B	2155.71	0.560095	0.0904119	6.19493	5.83e-10	3.74e-08
BTN3A2	626.01	0.738847	0.119328	6.19176	5.95e-10	3.8e-08
MFSD6	890.047	0.585561	0.0946521	6.18646	6.15e-10	3.92e-08
SEL1L3	388.2	1.49181	0.241329	6.18162	6.34e-10	4.02e-08
ALDH3B1	511.259	1.14905	0.185999	6.17772	6.5e-10	4.11e-08
MARVELD1	2246.59	1.00042	0.162017	6.17478	6.63e-10	4.17e-08
IQGAP2	1886.33	0.897695	0.145529	6.16849	6.89e-10	4.33e-08
PSMA7	5058.3	-0.443463	0.0719415	-6.16422	7.08e-10	4.43e-08
SLC22A18AS	28.1763	3.55551	0.576916	6.16295	7.14e-10	4.45e-08
CTSW	1310.99	1.21488	0.19723	6.15968	7.29e-10	4.52e-08
GBP4	1830.3	2.25773	0.366741	6.15621	7.45e-10	4.6e-08
GBP5	774.442	1.55414	0.252455	6.15611	7.46e-10	4.6e-08
TK2	93.0564	1.5231	0.247782	6.14691	7.9e-10	4.85e-08
RNF213	1557	0.987483	0.160953	6.13524	8.5e-10	5.2e-08
SCAMP5	1026.35	1.30359	0.212552	6.13304	8.62e-10	5.26e-08
GIPC3	1187.16	1.37648	0.224727	6.12513	9.06e-10	5.49e-08
NINJ2	695.501	1.31457	0.214607	6.12547	9.04e-10	5.49e-08
SEPTIN9	3801.01	0.720385	0.117799	6.11538	9.63e-10	5.81e-08
SELENON	2023.5	0.724296	0.118583	6.10795	1.01e-09	6.07e-08
ADGRE2	1746.36	0.9641	0.157894	6.10598	1.02e-09	6.12e-08
SIVA1	1025.95	-0.55251	0.0905584	-6.10114	1.05e-09	6.29e-08
FAM72B	224.793	-1.26426	0.207278	-6.09932	1.07e-09	6.34e-08
FLJ36000	15.8437	6.9173	1.13629	6.08761	1.15e-09	6.8e-08
ANGPTL6	342.847	1.25225	0.206044	6.07757	1.22e-09	7.22e-08
TEK	949.785	1.37675	0.226575	6.07637	1.23e-09	7.24e-08
BAZ2A	3000.28	0.629872	0.103669	6.07577	1.23e-09	7.25e-08
SLBP	2483.26	-0.640528	0.105432	-6.07526	1.24e-09	7.25e-08
EGR1	523.681	2.53337	0.417141	6.07316	1.25e-09	7.32e-08
HSPA1B	1686.89	-1.59018	0.262411	-6.05989	1.36e-09	7.89e-08
TRAF2	535.752	-0.612368	0.101049	-6.06013	1.36e-09	7.89e-08
COL9A2	406.646	0.992862	0.163906	6.05751	1.38e-09	7.99e-08
STK10	1325.3	0.640305	0.105735	6.05578	1.4e-09	8.05e-08
LOC101927402	71.5293	2.066	0.341224	6.05466	1.41e-09	8.07e-08
P2RX7	294.58	1.12465	0.185826	6.05219	1.43e-09	8.17e-08
PLD3	2830.33	0.708935	0.117215	6.04816	1.47e-09	8.35e-08
KDM6B	833.388	0.775406	0.128411	6.03848	1.56e-09	8.84e-08
FLNB	2738.38	0.761081	0.126405	6.02098	1.73e-09	9.82e-08
CXXC5	2838.86	-0.7681	0.127625	-6.01843	1.76e-09	9.94e-08
S100A16	111.887	6.42585	1.06839	6.01451	1.8e-09	1.02e-07
EGR3	25.7495	3.17888	0.529159	6.00741	1.89e-09	1.06e-07
HLA-E	25008.3	0.92895	0.155029	5.9921	2.07e-09	1.15e-07
TIAM1	617.22	1.55693	0.259768	5.99353	2.05e-09	1.15e-07
PPIA	20218.9	-0.414627	0.0694081	-5.97376	2.32e-09	1.29e-07
DNM1	342.582	1.00335	0.168385	5.95866	2.54e-09	1.4e-07
MRPL15	1494.97	-0.488987	0.0820798	-5.95746	2.56e-09	1.41e-07
EHD2	1654.79	0.930742	0.156334	5.95357	2.62e-09	1.44e-07
C1RL	981.177	0.653569	0.109894	5.94729	2.73e-09	1.49e-07
HMGB2	6194	-1.07025	0.180015	-5.94534	2.76e-09	1.5e-07
HBQ1	367.148	-1.42635	0.239938	-5.94467	2.77e-09	1.51e-07
NXT1	844.723	-0.584165	0.0983103	-5.94206	2.81e-09	1.52e-07
ITGAM	1109.72	1.56814	0.264019	5.9395	2.86e-09	1.54e-07
GRN	3416.14	0.814445	0.137184	5.93686	2.91e-09	1.56e-07
STAT6	2860.77	0.748356	0.126221	5.92893	3.05e-09	1.64e-07
RNF168	2426.74	-0.974181	0.164381	-5.92636	3.1e-09	1.66e-07
ELOF1	933.248	-0.547419	0.0924702	-5.91995	3.22e-09	1.72e-07
TRIO	1176.15	0.814658	0.13764	5.91877	3.24e-09	1.73e-07
CHD5	86.4044	2.88146	0.48767	5.90862	3.45e-09	1.82e-07
HTRA2	778.451	-0.793826	0.134334	-5.90935	3.43e-09	1.82e-07
CISH	1255.56	-0.921063	0.156194	-5.89691	3.7e-09	1.95e-07
ZNF273	197.35	-0.910151	0.15435	-5.89669	3.71e-09	1.95e-07
FOSB	705.628	2.2718	0.385628	5.89117	3.83e-09	2.01e-07
MTERF3	697.178	-0.795268	0.135226	-5.88102	4.08e-09	2.12e-07
MAST3	415.386	0.798027	0.135763	5.87809	4.15e-09	2.15e-07
KIF5B	3689.59	0.481644	0.0819665	5.87611	4.2e-09	2.17e-07
PLTP	462.824	1.23994	0.211092	5.87393	4.26e-09	2.2e-07
ATAD3C	54.122	2.62346	0.447417	5.86356	4.53e-09	2.32e-07
SPATA20	856.777	0.68301	0.116607	5.85735	4.7e-09	2.41e-07
PLAUR	199.741	1.32251	0.225845	5.85581	4.75e-09	2.42e-07
CD33	1684.83	0.681551	0.116404	5.85503	4.77e-09	2.43e-07
OTUD1	87.9851	1.33095	0.227443	5.85178	4.86e-09	2.46e-07
STING1	2938.88	0.500148	0.0854716	5.85163	4.87e-09	2.46e-07
NDUFB6	635.598	-0.523567	0.0896129	-5.84254	5.14e-09	2.59e-07
PCDH9	49.513	-1.88963	0.323547	-5.84036	5.21e-09	2.62e-07
AGRN	430.436	1.59103	0.272464	5.8394	5.24e-09	2.63e-07
SLC1A5	4937.96	-0.588363	0.100802	-5.83683	5.32e-09	2.66e-07
SHANK1	98.1392	4.48135	0.767923	5.83567	5.36e-09	2.67e-07
CPOX	2790.51	-0.842852	0.144504	-5.83274	5.45e-09	2.71e-07
ARHGAP42	196.157	-1.27673	0.219044	-5.82863	5.59e-09	2.77e-07
CD99	1900.46	1.07136	0.184337	5.81196	6.17e-09	3.05e-07
ATP5MC1	1637.94	-0.517708	0.0891308	-5.8084	6.31e-09	3.1e-07
NKG7	55.578	3.15424	0.543001	5.80891	6.29e-09	3.1e-07
HERC5	515.699	1.11355	0.191779	5.80643	6.38e-09	3.13e-07
LINC02384	146.551	1.36556	0.235206	5.80581	6.41e-09	3.13e-07
CSMD3	80.5107	2.89294	0.498994	5.79755	6.73e-09	3.28e-07
PCNA	5737.37	-0.742774	0.128322	-5.78837	7.11e-09	3.45e-07
CHEK1	1111.62	-1.04858	0.181222	-5.78614	7.2e-09	3.49e-07
GCDH	964.31	-0.544981	0.0941999	-5.78536	7.24e-09	3.5e-07
LAX1	65.475	2.02684	0.350396	5.78443	7.28e-09	3.5e-07
RXFP1	7.21849	-7.10007	1.22739	-5.78467	7.27e-09	3.5e-07
DBNDD1	46.5019	2.41962	0.418773	5.77789	7.56e-09	3.63e-07
MRPL28	1232.14	-0.510205	0.0884004	-5.77152	7.86e-09	3.75e-07
CRTC1	771.805	0.836144	0.144954	5.76836	8e-09	3.82e-07
DSCC1	1168.28	-0.837271	0.145199	-5.76637	8.1e-09	3.85e-07
PLXNB2	2328	0.641989	0.111502	5.75764	8.53e-09	4.04e-07
THOC3	613.121	-0.56155	0.0975945	-5.75391	8.72e-09	4.12e-07
ENPP3	762.895	1.54463	0.26875	5.74749	9.06e-09	4.27e-07
MCM3	3591.82	-0.798085	0.138976	-5.74263	9.32e-09	4.37e-07
NLRP1	90.0051	1.89484	0.329925	5.74325	9.29e-09	4.37e-07
IQSEC2	176.811	1.35888	0.23674	5.73998	9.47e-09	4.43e-07
CKS1B	1415.97	-0.936139	0.163129	-5.73864	9.54e-09	4.45e-07
RHBDD2	641.23	0.6352	0.110721	5.73693	9.64e-09	4.47e-07
UST	165.637	1.76424	0.307509	5.73719	9.63e-09	4.47e-07
ITM2B	10859.2	0.757338	0.132033	5.73598	9.69e-09	4.49e-07
PIGQ	850.36	-0.957161	0.167094	-5.72827	1.01e-08	4.68e-07
PCLAF	1053.59	-1.20292	0.21007	-5.72627	1.03e-08	4.73e-07
TM6SF1	343.373	1.35281	0.236299	5.72499	1.03e-08	4.75e-07
SHANK3	563.787	2.26241	0.395588	5.7191	1.07e-08	4.9e-07
RRP9	698.529	-0.670269	0.117336	-5.71241	1.11e-08	5.09e-07
MRPS34	1537.75	-0.622539	0.108999	-5.71144	1.12e-08	5.1e-07
RHOBTB3	801.445	0.966958	0.169424	5.70733	1.15e-08	5.21e-07
SRSF3	9986.42	-0.557975	0.0978242	-5.70386	1.17e-08	5.31e-07
STAP1	399.362	1.10178	0.193212	5.70242	1.18e-08	5.34e-07
SLCO4A1	910.779	-0.567405	0.099522	-5.7013	1.19e-08	5.36e-07
KEAP1	3634.69	-0.423049	0.0742113	-5.7006	1.19e-08	5.37e-07
NCF1	70.7205	1.69773	0.29798	5.69747	1.22e-08	5.45e-07
P3H3	264.548	1.50851	0.264886	5.69494	1.23e-08	5.52e-07
PAX2	87.7342	2.48602	0.436591	5.69417	1.24e-08	5.53e-07
GFI1	25.4551	6.76565	1.19041	5.68344	1.32e-08	5.87e-07
KAT6B	599.259	0.685581	0.120887	5.67127	1.42e-08	6.29e-07
BAIAP3	370.083	1.69081	0.298247	5.66916	1.44e-08	6.35e-07
OGFRL1	1781.91	1.09582	0.193302	5.66895	1.44e-08	6.35e-07
FADS3	1609.5	-1.20444	0.212799	-5.66	1.51e-08	6.67e-07
LINC02701	160.134	1.47919	0.261754	5.65105	1.59e-08	7.01e-07
ALAS1	1660.86	-0.650713	0.115177	-5.64967	1.61e-08	7.03e-07
OR1L8	54.5535	1.5292	0.270652	5.65004	1.6e-08	7.03e-07
H2AX	3790.35	-1.09619	0.194208	-5.6444	1.66e-08	7.23e-07
VAMP2	458.628	0.819831	0.145437	5.63701	1.73e-08	7.53e-07
MRPL3	2661.97	-0.475173	0.0843925	-5.63051	1.8e-08	7.8e-07
MCM5	5975.2	-0.796519	0.141524	-5.62814	1.82e-08	7.88e-07
P2RX1	1086.85	0.635497	0.113038	5.62196	1.89e-08	8.15e-07
BCAM	429.637	1.52851	0.271976	5.62001	1.91e-08	8.22e-07
C2orf16	116.803	1.02137	0.181794	5.61828	1.93e-08	8.23e-07
RANBP1	3515.12	-0.674743	0.120083	-5.61898	1.92e-08	8.23e-07
TRIM44	2136.63	0.415267	0.0738979	5.61947	1.92e-08	8.23e-07
RPP30	447.878	-0.559069	0.099538	-5.61663	1.95e-08	8.28e-07
LINC00535	160.829	2.83368	0.504856	5.61284	1.99e-08	8.45e-07
ATP1B1	1514.25	-1.56393	0.278916	-5.60718	2.06e-08	8.71e-07
SHISA7	56.8256	2.1309	0.380746	5.59665	2.19e-08	9.23e-07
APOL6	299.793	1.11478	0.199344	5.59224	2.24e-08	9.45e-07
ELAVL1	4526.63	-0.38459	0.0688398	-5.58674	2.31e-08	9.73e-07
PTPRD	68.6805	1.77703	0.318519	5.57904	2.42e-08	1.01e-06
ARSG	116.253	1.29908	0.232884	5.57823	2.43e-08	1.02e-06
TMX4	4237.67	0.657795	0.117973	5.57583	2.46e-08	1.03e-06
SLC38A1	5833.35	0.732995	0.131558	5.57163	2.52e-08	1.05e-06
UBR4	5012.48	0.714464	0.128322	5.56773	2.58e-08	1.07e-06
GNG11	23.7215	6.81519	1.2251	5.56297	2.65e-08	1.1e-06
PRR12	1489.92	0.840002	0.151078	5.56007	2.7e-08	1.11e-06
DOCK2	2264.13	0.515867	0.0929799	5.54816	2.89e-08	1.18e-06
SIGLEC14	249.365	0.91561	0.164995	5.54933	2.87e-08	1.18e-06
HAVCR2	70.4322	2.21624	0.399582	5.54638	2.92e-08	1.19e-06
EIF4A3	2425.79	-0.511841	0.0923324	-5.54346	2.97e-08	1.21e-06
ACTL6A	1522.48	-0.439249	0.0792758	-5.54077	3.01e-08	1.22e-06
CSF2RA	154.953	1.01873	0.183817	5.54207	2.99e-08	1.22e-06
PYGB	3845.49	0.54299	0.0981575	5.53182	3.17e-08	1.29e-06
AFF2	1356.92	0.933569	0.169026	5.52321	3.33e-08	1.34e-06
NDUFA8	1029.99	-0.734007	0.132868	-5.52433	3.31e-08	1.34e-06
PRDM8	638.24	1.50466	0.272691	5.51784	3.43e-08	1.38e-06
SPAST	1827.71	-0.585334	0.106073	-5.51821	3.42e-08	1.38e-06
TMEM59	4359.35	0.518601	0.0939837	5.51799	3.43e-08	1.38e-06
MBP	2535.31	0.489488	0.088908	5.50555	3.68e-08	1.46e-06
PLXNB3	157.477	1.38181	0.250969	5.50591	3.67e-08	1.46e-06
PTPN14	27.7215	3.20138	0.581474	5.50562	3.68e-08	1.46e-06
TUBB4B	3766.1	-0.716589	0.1304	-5.49529	3.9e-08	1.55e-06
RFC5	401.113	-0.705077	0.128368	-5.49262	3.96e-08	1.57e-06
RAD23B	4758.99	-0.488895	0.0890545	-5.48984	4.02e-08	1.59e-06
KCTD7	250.015	1.05735	0.19267	5.48789	4.07e-08	1.6e-06
NXPH3	98.7246	-2.1967	0.400243	-5.48842	4.06e-08	1.6e-06
PTGDR2	1348.62	0.962823	0.175614	5.4826	4.19e-08	1.64e-06
RDXP1	26.6058	3.31509	0.604645	5.4827	4.19e-08	1.64e-06
LAPTM5	32621.1	0.605451	0.110512	5.47861	4.29e-08	1.67e-06
CCR4	101.546	1.52446	0.278546	5.47292	4.43e-08	1.72e-06
TFRC	5723.52	-1.19109	0.217612	-5.47345	4.41e-08	1.72e-06
ROBO4	35.6973	7.42938	1.35839	5.46926	4.52e-08	1.75e-06
CDK8	502.349	-0.556965	0.101911	-5.46522	4.62e-08	1.79e-06
ZNF541	27.3221	6.35709	1.16397	5.46156	4.72e-08	1.82e-06
TRPV2	668.003	0.727489	0.133283	5.45825	4.81e-08	1.85e-06
PEAK3	73.6263	1.59578	0.292418	5.45721	4.84e-08	1.86e-06
RABEPK	494.612	-0.592993	0.108723	-5.45415	4.92e-08	1.89e-06
ALDH2	57.4993	2.22049	0.407378	5.45069	5.02e-08	1.92e-06
CD22	45.6648	2.60461	0.478103	5.44779	5.1e-08	1.95e-06
FUT6	21.6663	4.59025	0.842705	5.44705	5.12e-08	1.95e-06
SYNE1	667.218	0.764956	0.140494	5.44474	5.19e-08	1.97e-06
EPB41L2	1056.47	-0.850077	0.156193	-5.44249	5.25e-08	1.99e-06
ID1	178.19	-1.29552	0.238084	-5.44142	5.29e-08	2e-06
DNMBP	581.281	0.542456	0.0997507	5.43811	5.38e-08	2.03e-06
TRERF1	561.524	0.776389	0.142862	5.43453	5.49e-08	2.07e-06
ND1	30313.9	0.681103	0.125351	5.43357	5.52e-08	2.08e-06
UBE2T	341.59	-0.712373	0.131204	-5.42951	5.65e-08	2.12e-06
JUP	3695.78	0.834885	0.153826	5.42747	5.72e-08	2.14e-06
DLG4	477.656	0.676187	0.124793	5.41848	6.01e-08	2.24e-06
FAM8A1	2382.98	0.637791	0.117721	5.41782	6.03e-08	2.24e-06
TMEM70	1128.73	-0.556072	0.102613	-5.41915	5.99e-08	2.24e-06
C19orf48	2293.45	-0.677037	0.124993	-5.4166	6.07e-08	2.25e-06
ENO2	570.358	0.995393	0.183748	5.41715	6.06e-08	2.25e-06
PPIH	650.179	-0.756176	0.139613	-5.41621	6.09e-08	2.25e-06
UTRN	1574.31	0.86824	0.160323	5.41558	6.11e-08	2.25e-06
EPAS1	831.448	-1.33968	0.247495	-5.41295	6.2e-08	2.28e-06
LUC7L2	803.236	-0.695483	0.128507	-5.41202	6.23e-08	2.28e-06
TNFSF13B	162.08	2.76374	0.510594	5.41279	6.2e-08	2.28e-06
ARHGAP30	2143.14	0.880357	0.162687	5.41135	6.26e-08	2.29e-06
CLCN7	1956.03	0.57145	0.105616	5.41062	6.28e-08	2.29e-06
RRBP1	1565.05	0.928169	0.171566	5.40997	6.3e-08	2.3e-06
PUS1	552.892	-0.768175	0.142042	-5.40807	6.37e-08	2.32e-06
TMED8	1841.64	0.674389	0.12475	5.40592	6.45e-08	2.34e-06
DAPK1	1913.36	1.12933	0.209016	5.40308	6.55e-08	2.37e-06
PSMB3	1560.53	-0.587872	0.108831	-5.40168	6.6e-08	2.38e-06
IMP4	1703.2	-0.44715	0.0829215	-5.39245	6.95e-08	2.51e-06
HADH	783.335	-0.648811	0.120432	-5.38737	7.15e-08	2.56e-06
MAP7D1	1024.78	0.666986	0.123802	5.38752	7.14e-08	2.56e-06
BMP2K	3794.91	-1.02006	0.189417	-5.38526	7.23e-08	2.58e-06
PYROXD2	432.402	1.46642	0.272276	5.38578	7.21e-08	2.58e-06
RAN	8563.97	-0.49266	0.0914975	-5.38441	7.27e-08	2.58e-06
TMEM126A	655.495	-0.477226	0.0886327	-5.3843	7.27e-08	2.58e-06
PLA2G15	564.729	0.83194	0.154677	5.37856	7.51e-08	2.66e-06
CTSG	55.7439	5.93215	1.10312	5.37759	7.55e-08	2.67e-06
CACFD1	352.392	0.856277	0.159273	5.37615	7.61e-08	2.69e-06
CPPED1	1944.99	0.925297	0.172348	5.36877	7.93e-08	2.78e-06
TP53I11	196.116	1.33396	0.24844	5.36935	7.9e-08	2.78e-06
DNAJB1	4609.8	-0.97675	0.181991	-5.36702	8e-08	2.8e-06
ITGB2-AS1	35.8936	2.02338	0.376964	5.36757	7.98e-08	2.8e-06
CUEDC1	40.9977	1.73911	0.324136	5.36537	8.08e-08	2.82e-06
MCM4	6464.64	-0.847115	0.157917	-5.36431	8.13e-08	2.83e-06
NRROS	2661.99	-0.71823	0.134024	-5.35896	8.37e-08	2.91e-06
HLA-B	17309.7	0.667233	0.124622	5.35407	8.6e-08	2.98e-06
ABHD4	1154.68	0.915035	0.171085	5.34843	8.87e-08	3.06e-06
ACSF3	961.099	-0.550745	0.102969	-5.34863	8.86e-08	3.06e-06
DAZAP1	4706.78	-0.639893	0.119675	-5.34691	8.95e-08	3.08e-06
CACNB4	30.9276	5.12604	0.959118	5.34454	9.06e-08	3.11e-06
DUT	3133.88	-0.832463	0.155824	-5.34234	9.18e-08	3.14e-06
CBX3	4721.76	-0.396857	0.0743478	-5.33785	9.41e-08	3.22e-06
TNR	46.9762	2.62671	0.4927	5.33126	9.75e-08	3.32e-06
UBE2V2	2435.08	-0.353964	0.0664162	-5.32949	9.85e-08	3.35e-06
CLK1	555.874	-1.29028	0.242173	-5.32794	9.93e-08	3.37e-06
CD37	3310.69	0.709219	0.133141	5.32684	9.99e-08	3.39e-06
WBP2	2217.41	0.579886	0.10887	5.32639	1e-07	3.39e-06
LDLR	1749.62	0.607636	0.114121	5.32451	1.01e-07	3.41e-06
NELFCD	2668.71	-0.378223	0.071028	-5.32499	1.01e-07	3.41e-06
PDE10A	28.6523	-4.40061	0.826892	-5.32187	1.03e-07	3.45e-06
ACKR2	50.3185	1.86127	0.349836	5.32042	1.04e-07	3.47e-06
JAG2	166.218	1.98224	0.372668	5.31906	1.04e-07	3.49e-06
PTPRS	1131.14	0.96722	0.181957	5.31566	1.06e-07	3.55e-06
CHRNE	70.5539	1.63138	0.307216	5.31022	1.09e-07	3.65e-06
MYOM1	73.3958	1.641	0.309069	5.30948	1.1e-07	3.66e-06
GTSF1	976.847	-0.651022	0.12263	-5.30881	1.1e-07	3.67e-06
STAB1	3910.88	1.11402	0.209882	5.30783	1.11e-07	3.68e-06
TUBD1	217.095	-0.887611	0.167351	-5.30389	1.13e-07	3.75e-06
LY6E	13261.4	0.992504	0.187201	5.30182	1.15e-07	3.78e-06
NAV1	274.646	1.81023	0.341438	5.30177	1.15e-07	3.78e-06
IL18BP	611.464	0.893829	0.168642	5.30015	1.16e-07	3.8e-06
TRPM2	488.069	2.13103	0.402064	5.30022	1.16e-07	3.8e-06
SUN2	1997.84	0.869348	0.164081	5.29828	1.17e-07	3.83e-06
ARGLU1	893.413	-0.671151	0.12681	-5.29257	1.21e-07	3.94e-06
DNAJC9	1097.96	-0.823235	0.15553	-5.29311	1.2e-07	3.94e-06
GSTCD	517.299	-0.544836	0.103034	-5.28793	1.24e-07	4.03e-06
RFTN1	1388.69	-0.467563	0.0884426	-5.28663	1.25e-07	4.05e-06
CD24	227.627	-1.70964	0.323453	-5.28561	1.25e-07	4.06e-06
NIN	1009.54	0.535087	0.101229	5.28591	1.25e-07	4.06e-06
TMEM184A	47.2636	1.63224	0.308854	5.28484	1.26e-07	4.07e-06
CD3D	31.6148	3.98987	0.755203	5.28317	1.27e-07	4.1e-06
CDC45	986.837	-0.85384	0.161678	-5.28113	1.28e-07	4.13e-06
ODC1	6726.05	-0.626704	0.118666	-5.28124	1.28e-07	4.13e-06
GADD45GIP1	1509.88	-0.549289	0.104027	-5.28025	1.29e-07	4.14e-06
SEL1L	4617.26	0.434126	0.0822634	5.27727	1.31e-07	4.2e-06
FCMR	32.8892	2.36986	0.449156	5.27626	1.32e-07	4.21e-06
TAP2	901.215	0.542182	0.102761	5.27616	1.32e-07	4.21e-06
MRPL18	1131.14	-0.488406	0.0926011	-5.2743	1.33e-07	4.25e-06
PRR5L	534.197	1.27135	0.241223	5.27043	1.36e-07	4.32e-06
TXLNGY	806.063	-0.469369	0.0890518	-5.27074	1.36e-07	4.32e-06
EDDM13	76.2075	1.16608	0.221324	5.26863	1.37e-07	4.35e-06
GYPC	3275.12	-0.877484	0.166546	-5.26871	1.37e-07	4.35e-06
LRP10	2548.73	0.534491	0.101487	5.26659	1.39e-07	4.38e-06
RDH11	1599.2	0.460219	0.0873844	5.2666	1.39e-07	4.38e-06
MCM7	2408.45	-0.851644	0.161755	-5.26504	1.4e-07	4.41e-06
RASSF2	6012.04	0.623735	0.118513	5.26299	1.42e-07	4.45e-06
RHOQ	349.703	1.20704	0.229546	5.2584	1.45e-07	4.56e-06
TPP1	1798.01	0.620311	0.117977	5.2579	1.46e-07	4.56e-06
ADAMTS7	173.601	1.74053	0.331185	5.25546	1.48e-07	4.62e-06
REPS2	432.637	0.858594	0.163387	5.25497	1.48e-07	4.62e-06
FGFR2	40.693	-2.9378	0.559114	-5.2544	1.49e-07	4.63e-06
ECSIT	835.617	-0.611481	0.116405	-5.25306	1.5e-07	4.65e-06
ERI1	1486.29	-0.78428	0.149318	-5.25241	1.5e-07	4.66e-06
CMIP	3779.36	0.839699	0.160006	5.24794	1.54e-07	4.77e-06
EXOC3L2	893.717	2.07251	0.395359	5.24211	1.59e-07	4.91e-06
HEXA	493.921	0.771704	0.147365	5.2367	1.63e-07	5.05e-06
OBSCN	271.36	1.09123	0.208505	5.2336	1.66e-07	5.11e-06
TGOLN2	7023.26	0.460836	0.0880867	5.23162	1.68e-07	5.16e-06
TMPRSS4	336.738	-1.58604	0.303475	-5.22626	1.73e-07	5.3e-06
PSMD2	4432.01	-0.275384	0.0527166	-5.22386	1.75e-07	5.36e-06
STMN3	676.613	1.34309	0.257115	5.22368	1.75e-07	5.36e-06
KIAA1191	654.783	0.643396	0.123215	5.22173	1.77e-07	5.4e-06
PFN1	13007.9	-0.309593	0.0592891	-5.22176	1.77e-07	5.4e-06
RFC4	423.176	-0.846137	0.162094	-5.22005	1.79e-07	5.44e-06
MAPK8IP3	726.087	1.3375	0.256285	5.2188	1.8e-07	5.46e-06
DAPP1	132.224	1.36629	0.261937	5.2161	1.83e-07	5.52e-06
RFC3	910.592	-0.684577	0.131241	-5.21617	1.83e-07	5.52e-06
PAICS	3740.68	-0.689584	0.132305	-5.21209	1.87e-07	5.64e-06
NAPA	937.918	0.547555	0.105123	5.20869	1.9e-07	5.73e-06
NBEAL2	2804.19	0.572031	0.109847	5.20752	1.91e-07	5.76e-06
TIMM10	994.076	-0.758589	0.145703	-5.20639	1.93e-07	5.78e-06
S100P	26.4405	3.91481	0.752244	5.20417	1.95e-07	5.84e-06
SPNS3	68.9636	2.08993	0.401654	5.2033	1.96e-07	5.86e-06
MTCO1P12	1084.77	0.955005	0.183599	5.20157	1.98e-07	5.9e-06
TNFRSF1B	91.0534	2.24655	0.431914	5.20137	1.98e-07	5.9e-06
LOXL1	144.977	2.12456	0.408938	5.19531	2.04e-07	6.08e-06
CA5B	70.1746	1.25008	0.240727	5.19295	2.07e-07	6.14e-06
SERPINF1	267.876	1.23173	0.237178	5.19325	2.07e-07	6.14e-06
SPATS2L	270.107	0.934508	0.179971	5.19254	2.07e-07	6.14e-06
SORD	1129.27	-0.558308	0.107574	-5.18999	2.1e-07	6.22e-06
BBS10	423.285	0.628548	0.121223	5.18506	2.16e-07	6.37e-06
BLM	1217.77	-0.644106	0.124228	-5.18488	2.16e-07	6.37e-06
TMEM170B	320.778	1.09219	0.210819	5.18071	2.21e-07	6.5e-06
RASIP1	138.36	2.91976	0.563801	5.17871	2.23e-07	6.56e-06
ARNT2	53.0612	2.99424	0.578274	5.17789	2.24e-07	6.57e-06
NPR1	163.876	5.71295	1.10336	5.17777	2.25e-07	6.57e-06
HSPE1	220.199	-0.818812	0.158275	-5.17336	2.3e-07	6.72e-06
CTNND1	1603.64	0.898379	0.173825	5.16829	2.36e-07	6.88e-06
WDR76	593.807	-0.89904	0.173947	-5.16847	2.36e-07	6.88e-06
RAPGEF3	212.025	1.28986	0.249797	5.16366	2.42e-07	7.04e-06
ZNF217	1371.77	0.709695	0.137445	5.16349	2.42e-07	7.04e-06
THOC1	354.556	-0.86696	0.167956	-5.16183	2.45e-07	7.09e-06
MIGA1	468.122	0.546481	0.105886	5.16101	2.46e-07	7.11e-06
MINAR1	161.203	0.880804	0.170707	5.15974	2.47e-07	7.14e-06
LLGL2	107.973	0.966322	0.187324	5.15855	2.49e-07	7.17e-06
USP18	1117.24	1.02946	0.199572	5.15837	2.49e-07	7.17e-06
ERO1A	764.129	0.617365	0.119747	5.15559	2.53e-07	7.27e-06
DLL1	18.4825	4.58873	0.890399	5.15357	2.56e-07	7.33e-06
ADCY3	666.857	0.626925	0.121663	5.15298	2.56e-07	7.34e-06
POLR2H	909.401	-0.436807	0.0847962	-5.15125	2.59e-07	7.4e-06
SORCS2	31.2799	4.26326	0.827824	5.14996	2.61e-07	7.43e-06
SYNRG	1583.06	0.597926	0.116105	5.14986	2.61e-07	7.43e-06
ZKSCAN1	1127.34	0.490997	0.095378	5.14791	2.63e-07	7.5e-06
MRPL24	800.693	-0.595448	0.115697	-5.14662	2.65e-07	7.54e-06
XG	43.126	1.79846	0.349474	5.14618	2.66e-07	7.54e-06
TIMM29	341.131	-0.609587	0.118515	-5.14354	2.7e-07	7.63e-06
CEP250	520.128	0.611192	0.118865	5.14191	2.72e-07	7.68e-06
IGF1R	1592.42	0.967666	0.188198	5.14173	2.72e-07	7.68e-06
GPR132	55.2192	1.44489	0.281054	5.14096	2.73e-07	7.7e-06
ANO8	366.03	1.36433	0.265858	5.1318	2.87e-07	8.06e-06
RUSC2	219.006	0.650136	0.126689	5.13173	2.87e-07	8.06e-06
PGAP3	783.163	0.64225	0.125227	5.12868	2.92e-07	8.18e-06
QTRT1	885.578	-0.583771	0.113828	-5.12852	2.92e-07	8.18e-06
ARL6IP6	960.546	-0.566572	0.1105	-5.12736	2.94e-07	8.21e-06
CDK5RAP1	658.582	-0.445944	0.0870171	-5.12479	2.98e-07	8.31e-06
CCNB2	1010.73	-0.946859	0.184853	-5.12223	3.02e-07	8.4e-06
RAD51C	436.114	-0.531948	0.103847	-5.12242	3.02e-07	8.4e-06
LSM4	2622.87	-0.592129	0.115647	-5.12013	3.05e-07	8.48e-06
KRIT1	399.433	-0.561009	0.109713	-5.11342	3.16e-07	8.76e-06
CDC20	1410.76	-1.09016	0.213214	-5.11299	3.17e-07	8.77e-06
SCARF2	564.642	0.823683	0.161383	5.10388	3.33e-07	9.18e-06
PDCD10	1419.53	-0.519528	0.101822	-5.10232	3.36e-07	9.25e-06
BAG3	478.574	0.8181	0.160369	5.10135	3.37e-07	9.28e-06
HDGFL3	301.04	2.30958	0.453012	5.09826	3.43e-07	9.42e-06
OS9	3023.64	0.45389	0.0890565	5.09665	3.46e-07	9.48e-06
DSN1	747.957	-0.647246	0.127109	-5.09204	3.54e-07	9.69e-06
TNFRSF14	657.552	0.808816	0.158887	5.0905	3.57e-07	9.75e-06
SS18L2	631.124	-0.477056	0.0937528	-5.08844	3.61e-07	9.82e-06
TMEM97	797.647	-0.63777	0.125332	-5.08863	3.61e-07	9.82e-06
LINC00667	467.725	0.529805	0.104154	5.08675	3.64e-07	9.88e-06
SLC43A2	1194.89	0.8434	0.165796	5.08696	3.64e-07	9.88e-06
TMBIM1	6888.81	-0.438354	0.0861862	-5.08613	3.65e-07	9.9e-06
GPR85	1325.77	-0.96703	0.190191	-5.08453	3.69e-07	9.97e-06
CRLF2	64.1139	1.95937	0.385447	5.08336	3.71e-07	1e-05
PJA2	2369.14	0.47863	0.0942334	5.0792	3.79e-07	1.02e-05
TMEM204	39.774	4.23338	0.833286	5.08034	3.77e-07	1.02e-05
IL4I1	86.0909	1.29674	0.255412	5.07705	3.83e-07	1.03e-05
GLO1	3633.98	0.474156	0.0934162	5.07574	3.86e-07	1.04e-05
SNRPA	1527.39	-0.53763	0.10597	-5.0734	3.91e-07	1.05e-05
MCM2	4676.14	-0.725284	0.143205	-5.06464	4.09e-07	1.09e-05
PCDH12	36.0937	2.91375	0.576172	5.05709	4.26e-07	1.13e-05
PLEKHJ1	1107.63	-0.597287	0.118088	-5.05797	4.24e-07	1.13e-05
UPB1	29.4506	2.26649	0.448084	5.05818	4.23e-07	1.13e-05
HLA-DMB	271.979	0.933219	0.184675	5.0533	4.34e-07	1.15e-05
RBPMS2	686.142	-1.42129	0.281317	-5.05227	4.37e-07	1.16e-05
CDT1	958.548	-1.11018	0.2199	-5.04858	4.45e-07	1.18e-05
MRPL16	2861.59	-1.19755	0.237195	-5.04879	4.45e-07	1.18e-05
ICAM3	681.314	0.83005	0.164539	5.04469	4.54e-07	1.2e-05
TFAP4	411.394	-0.602147	0.119438	-5.0415	4.62e-07	1.22e-05
CLEC2B	635.457	0.842081	0.167078	5.04003	4.65e-07	1.23e-05
HEBP1	526.805	-0.836003	0.165945	-5.03783	4.71e-07	1.24e-05
CSTA	81.8999	2.30342	0.457406	5.03583	4.76e-07	1.25e-05
TMEM163	727.855	1.34772	0.267608	5.03618	4.75e-07	1.25e-05
ORC6	298.508	-1.16887	0.232319	-5.03132	4.87e-07	1.27e-05
YWHAE	10786	-0.328298	0.0652373	-5.03237	4.84e-07	1.27e-05
PHB	1720.17	-0.580126	0.115351	-5.02924	4.92e-07	1.29e-05
VPS13C	2864.2	0.606495	0.120632	5.02765	4.97e-07	1.29e-05
EIF4G3	1680.02	0.677667	0.134863	5.02484	5.04e-07	1.31e-05
GALNT3	47.0691	2.84479	0.566073	5.02549	5.02e-07	1.31e-05
NASP	1647.61	-0.610962	0.121589	-5.0248	5.04e-07	1.31e-05
BUB1	1248.72	-0.895291	0.178389	-5.01877	5.2e-07	1.34e-05
CTBS	232.285	0.730305	0.145485	5.01978	5.17e-07	1.34e-05
DGLUCY	630.3	0.733975	0.14626	5.01829	5.21e-07	1.34e-05
FAHD2A	296.389	-0.626402	0.124827	-5.01815	5.22e-07	1.34e-05
PCTP	2155.43	-0.645568	0.12864	-5.01841	5.21e-07	1.34e-05
PHF6	2122.18	-0.581573	0.115863	-5.01949	5.18e-07	1.34e-05
GGT5	656.319	1.20363	0.239892	5.01737	5.24e-07	1.35e-05
CXCL16	253.788	1.82631	0.364517	5.0102	5.44e-07	1.39e-05
SURF2	149.982	-0.727764	0.145231	-5.01109	5.41e-07	1.39e-05
POC1A	405.449	-0.771873	0.15417	-5.00663	5.54e-07	1.42e-05
CREBZF	1083.99	-0.676654	0.135207	-5.00459	5.6e-07	1.43e-05
STRN4	4025.07	0.543788	0.108668	5.00412	5.61e-07	1.43e-05
FAM207A	865.666	-0.838025	0.167683	-4.99768	5.8e-07	1.48e-05
SERPINB8	32.3248	3.26712	0.655099	4.98721	6.13e-07	1.56e-05
ANP32A	10592.2	-0.490234	0.0983409	-4.98505	6.19e-07	1.57e-05
PLB1	69.2718	1.79874	0.360765	4.98592	6.17e-07	1.57e-05
ALYREF	1546.97	-0.525483	0.105476	-4.98202	6.29e-07	1.59e-05
VAMP3	1471.44	0.52355	0.105142	4.97944	6.38e-07	1.61e-05
DDX1	2483.09	-0.409492	0.082281	-4.97675	6.47e-07	1.63e-05
LSM7	3373.33	-0.810799	0.162936	-4.97618	6.49e-07	1.63e-05
CIC	2369.38	0.682639	0.137218	4.97486	6.53e-07	1.64e-05
PMAIP1	387.086	-0.625931	0.125848	-4.9737	6.57e-07	1.65e-05
METAP1	2143.81	-0.503276	0.101264	-4.96992	6.7e-07	1.68e-05
TMPO	3638.23	-0.82721	0.166469	-4.96914	6.72e-07	1.68e-05
SLC22A18	113.183	1.52596	0.307199	4.96732	6.79e-07	1.7e-05
FANCG	444.432	-0.66906	0.134762	-4.96477	6.88e-07	1.71e-05
ITPRID2	4188.23	0.439125	0.0884325	4.96565	6.85e-07	1.71e-05
NEDD9	375.137	0.67583	0.136182	4.96269	6.95e-07	1.73e-05
IFI16	1019.37	1.32865	0.267869	4.96007	7.05e-07	1.75e-05
NABP1	469.56	-0.563706	0.113647	-4.96016	7.04e-07	1.75e-05
HNRNPL	4415.55	-0.585842	0.118193	-4.95666	7.17e-07	1.78e-05
GLRX3	1791.22	-0.425472	0.0858758	-4.95451	7.25e-07	1.79e-05
PTPRC	8211.38	0.565828	0.114187	4.9553	7.22e-07	1.79e-05
CYB561	2013.39	0.363245	0.0733257	4.95386	7.28e-07	1.8e-05
SNRPA1	966.085	-0.709787	0.143342	-4.95172	7.36e-07	1.81e-05
MAPK3	1164.13	0.731189	0.147719	4.94988	7.43e-07	1.82e-05
LPAR5	1255.47	0.691154	0.139772	4.94485	7.62e-07	1.87e-05
SPRED2	841.709	0.596803	0.120815	4.93982	7.82e-07	1.92e-05
ARMH1	1419.13	0.70933	0.143713	4.93575	7.98e-07	1.95e-05
GATA1	2798.99	-0.763054	0.154712	-4.93209	8.14e-07	1.98e-05
DOLPP1	983.484	-0.526172	0.10677	-4.9281	8.3e-07	2.02e-05
ETS2	8147.3	-0.740175	0.150181	-4.92855	8.28e-07	2.02e-05
TAOK1	2488.35	0.420204	0.0852756	4.9276	8.32e-07	2.02e-05
HNRNPAB	3227.02	-0.595546	0.120926	-4.9249	8.44e-07	2.05e-05
SOGA1	1122.4	0.767463	0.155858	4.92412	8.47e-07	2.05e-05
RAPGEF1	1667.3	0.435243	0.0884368	4.92151	8.59e-07	2.08e-05
TMEM72	17.0458	3.99709	0.81233	4.92053	8.63e-07	2.09e-05
DNAJA3	1256.07	-0.496737	0.101033	-4.9166	8.81e-07	2.12e-05
DRG1	2024.37	-0.435895	0.0886574	-4.91663	8.8e-07	2.12e-05
MSH6	1957.35	-0.552637	0.112473	-4.91351	8.95e-07	2.15e-05
GAR1	1062.27	-0.646798	0.131818	-4.90673	9.26e-07	2.23e-05
ND5	12431.9	0.749645	0.152806	4.90587	9.3e-07	2.23e-05
SNHG1	635.433	-0.944736	0.19258	-4.90569	9.31e-07	2.23e-05
CHTOP	1550.06	-0.438531	0.089424	-4.90395	9.39e-07	2.24e-05
MMP9	73.5431	2.54887	0.519665	4.90483	9.35e-07	2.24e-05
LINC00665	971.606	-0.866295	0.176826	-4.89915	9.63e-07	2.3e-05
ANKRD65	8.51079	5.78952	1.18272	4.89509	9.83e-07	2.34e-05
C19orf53	1125.66	-0.605323	0.123682	-4.8942	9.87e-07	2.35e-05
CCDC186	584.548	1.18065	0.241632	4.88613	1.03e-06	2.44e-05
ZNF516	609.187	0.488864	0.100037	4.88685	1.02e-06	2.44e-05
HIBCH	358.214	-0.618907	0.126709	-4.88449	1.04e-06	2.45e-05
RCN3	28.0023	2.45218	0.502015	4.88468	1.04e-06	2.45e-05
LOC100288637	89.2433	-1.14312	0.23415	-4.882	1.05e-06	2.48e-05
AGPAT4	765.689	-0.768433	0.1575	-4.87892	1.07e-06	2.51e-05
TCN2	37.2378	2.37857	0.487745	4.87667	1.08e-06	2.54e-05
CCNB1	683.809	-0.927078	0.190176	-4.87484	1.09e-06	2.55e-05
MPO	374.907	6.68973	1.37231	4.87479	1.09e-06	2.55e-05
SPC24	283.72	-1.06082	0.217725	-4.8723	1.1e-06	2.58e-05
LDB1	4970.5	-0.746799	0.153376	-4.86908	1.12e-06	2.62e-05
LILRA2	573.542	1.40676	0.288899	4.86938	1.12e-06	2.62e-05
AUNIP	236.214	-0.810292	0.166564	-4.86474	1.15e-06	2.67e-05
TBC1D17	503.475	0.638591	0.13127	4.86472	1.15e-06	2.67e-05
KPNA2	2838.42	-0.839563	0.172633	-4.86328	1.15e-06	2.68e-05
MEX3B	3344.92	-0.887816	0.182539	-4.8637	1.15e-06	2.68e-05
DPYSL2	660.715	0.932453	0.191809	4.86138	1.17e-06	2.7e-05
SNRK	1479.25	0.809162	0.166429	4.8619	1.16e-06	2.7e-05
AHCYL2	706.88	0.537057	0.11054	4.85848	1.18e-06	2.74e-05
POLG2	257.437	-0.637696	0.131334	-4.85551	1.2e-06	2.77e-05
HNRNPH1	4325.64	-0.361894	0.0745387	-4.85512	1.2e-06	2.78e-05
STK17B	1589.3	0.715945	0.147494	4.85407	1.21e-06	2.79e-05
NOP10	1396.04	-0.539897	0.111256	-4.85275	1.22e-06	2.8e-05
KIF3C	801.787	0.693484	0.142995	4.84969	1.24e-06	2.84e-05
TMEM94	980.19	0.682323	0.14075	4.84778	1.25e-06	2.87e-05
SRSF7	3386.1	-0.574476	0.118743	-4.83799	1.31e-06	3.01e-05
APOL1	175.739	0.921389	0.190503	4.83661	1.32e-06	3.02e-05
MITF	54.5803	2.56135	0.529768	4.83484	1.33e-06	3.05e-05
POLR1E	482.542	-0.774079	0.160145	-4.83361	1.34e-06	3.05e-05
SLC7A5P1	37.0407	-1.85189	0.383107	-4.83386	1.34e-06	3.05e-05
ZNF671	232.498	-0.640246	0.13246	-4.83351	1.34e-06	3.05e-05
TOM1L2	396.859	0.582202	0.120489	4.832	1.35e-06	3.07e-05
THAP11	898.014	-0.456929	0.0946039	-4.82992	1.37e-06	3.1e-05
MOB3A	3028.39	0.524145	0.108581	4.82724	1.38e-06	3.13e-05
MYADM	3226.8	0.569932	0.118074	4.82688	1.39e-06	3.13e-05
SLC9A3R1	3214.51	-0.502817	0.104169	-4.82694	1.39e-06	3.13e-05
AURKB	416.76	-1.03482	0.214424	-4.82604	1.39e-06	3.14e-05
HAUS8	232.015	-0.85295	0.176771	-4.82518	1.4e-06	3.15e-05
SLAMF6	506.31	-1.0331	0.214211	-4.82281	1.42e-06	3.19e-05
PPAT	852.572	-0.753765	0.156326	-4.82176	1.42e-06	3.2e-05
FAM160B2	398.335	0.579317	0.120179	4.82043	1.43e-06	3.21e-05
FUCA1	600.786	0.580044	0.12032	4.82085	1.43e-06	3.21e-05
ATP5MC3	2686.78	-0.431078	0.0894583	-4.81875	1.44e-06	3.23e-05
NAPEPLD	765.09	-0.85547	0.177569	-4.81769	1.45e-06	3.25e-05
SDHAF1	610.792	-0.477845	0.0991999	-4.81698	1.46e-06	3.26e-05
TCIRG1	327.101	0.759358	0.157721	4.81456	1.48e-06	3.29e-05
ZMYND19	440.383	-0.812643	0.168905	-4.81123	1.5e-06	3.34e-05
NLRP3	185.631	1.80934	0.376645	4.80385	1.56e-06	3.45e-05
VWA7	179.404	1.46835	0.305624	4.80442	1.55e-06	3.45e-05
LPCAT2	4202.62	0.758646	0.157972	4.8024	1.57e-06	3.48e-05
RPA1	3747.92	-0.329371	0.0685994	-4.80137	1.58e-06	3.49e-05
CTNNBIP1	453.557	0.764102	0.159186	4.80006	1.59e-06	3.5e-05
EBF3	1664.48	0.560352	0.116783	4.79824	1.6e-06	3.53e-05
ENDOD1	1686.46	0.612088	0.127587	4.79743	1.61e-06	3.54e-05
FAM20C	93.6544	1.62106	0.337917	4.79721	1.61e-06	3.54e-05
COPRS	360.559	-0.511683	0.106703	-4.79537	1.62e-06	3.57e-05
LIMK1	1229.8	0.688338	0.143742	4.78872	1.68e-06	3.67e-05
SOBP	6.87832	5.80446	1.2121	4.78876	1.68e-06	3.67e-05
ABCC1	4732.35	0.541315	0.113075	4.78724	1.69e-06	3.7e-05
MAP3K12	75.6895	1.29037	0.269639	4.78555	1.71e-06	3.72e-05
CYCS	2731.94	-0.41305	0.0863812	-4.78172	1.74e-06	3.78e-05
SDHA	2163.65	-0.381273	0.0797278	-4.78218	1.73e-06	3.78e-05
WIPF1	4908.09	0.550381	0.115095	4.78198	1.74e-06	3.78e-05
PRIM1	309.724	-0.698564	0.146132	-4.78036	1.75e-06	3.8e-05
GLRX5	2110.76	-0.669519	0.140085	-4.77937	1.76e-06	3.81e-05
HNRNPC	17201	-0.40801	0.0853595	-4.7799	1.75e-06	3.81e-05
TMEM64	3804	-0.76236	0.159521	-4.77906	1.76e-06	3.81e-05
E2F1	746.816	-0.767224	0.160627	-4.77644	1.78e-06	3.85e-05
HERC2P2	305.57	-0.975983	0.20431	-4.77698	1.78e-06	3.85e-05
AMFR	4002.26	0.646801	0.135577	4.77074	1.84e-06	3.95e-05
IER5	1630.33	-0.590161	0.123701	-4.77088	1.83e-06	3.95e-05
PSMC3	1986.39	-0.579803	0.121641	-4.76649	1.87e-06	4.03e-05
ZNF700	260.602	-0.638076	0.133859	-4.76676	1.87e-06	4.03e-05
KMT2D	1860.98	0.759146	0.159309	4.76526	1.89e-06	4.05e-05
SYNGAP1	471.281	0.77547	0.162759	4.76451	1.89e-06	4.05e-05
TSPAN4	584.346	1.11859	0.23479	4.7642	1.9e-06	4.05e-05
UBA2	5303.06	-0.351214	0.0737193	-4.76421	1.9e-06	4.05e-05
UBE2C	573.397	-1.13625	0.238472	-4.76473	1.89e-06	4.05e-05
PCK2	513.564	0.95768	0.201182	4.76027	1.93e-06	4.12e-05
SFPQ	8372.99	-0.43585	0.0915717	-4.75966	1.94e-06	4.13e-05
CEBPA	308.843	2.03022	0.426603	4.75903	1.95e-06	4.14e-05
SPC25	391.38	-1.01735	0.213878	-4.75668	1.97e-06	4.18e-05
UTS2R	30.0393	1.97456	0.415089	4.75695	1.97e-06	4.18e-05
SKA1	367.359	-0.964616	0.202926	-4.75353	2e-06	4.24e-05
CDKN3	419.854	-1.14126	0.240241	-4.75049	2.03e-06	4.3e-05
NOP56	3128.92	-0.522457	0.109998	-4.74967	2.04e-06	4.31e-05
PCSK4	104.307	1.17537	0.247504	4.74888	2.05e-06	4.32e-05
COPS5	1236.73	-0.443266	0.0933613	-4.74785	2.06e-06	4.34e-05
GFUS	1775.55	-0.430476	0.0906794	-4.74723	2.06e-06	4.34e-05
TSHZ1	509.063	0.53513	0.112802	4.74397	2.1e-06	4.4e-05
DISC1	258.366	1.43769	0.303102	4.74325	2.1e-06	4.41e-05
COPS3	2793.02	-0.420856	0.0888043	-4.73914	2.15e-06	4.5e-05
TPI1	15576	-0.272439	0.05753	-4.73559	2.18e-06	4.57e-05
UBTD1	364.666	1.18274	0.249766	4.73538	2.19e-06	4.57e-05
DUSP5	192.176	1.51169	0.319506	4.73134	2.23e-06	4.66e-05
MAN2B1	2182.93	0.620534	0.13116	4.73112	2.23e-06	4.66e-05
HMGN1	9170.07	-0.499526	0.105617	-4.72961	2.25e-06	4.69e-05
SARAF	5208.11	0.586995	0.12413	4.72888	2.26e-06	4.7e-05
SEMA6C	286.648	1.06534	0.2253	4.72855	2.26e-06	4.7e-05
SNRPG	1368.86	-0.74968	0.158549	-4.72839	2.26e-06	4.7e-05
RNASEH2B	1191.62	-0.555965	0.117599	-4.72764	2.27e-06	4.71e-05
PCDHGA11	42.8942	1.5423	0.326337	4.72611	2.29e-06	4.74e-05
SLC10A3	733.527	-0.410456	0.0868646	-4.72524	2.3e-06	4.76e-05
KCND1	50.2916	1.61322	0.341565	4.72302	2.32e-06	4.8e-05
PARP3	250.091	0.919003	0.194632	4.72173	2.34e-06	4.83e-05
GDF3	88.0293	1.65275	0.350433	4.71631	2.4e-06	4.93e-05
MAML3	649.411	0.637505	0.135149	4.71706	2.39e-06	4.93e-05
PDE4A	27.651	3.11315	0.660053	4.71652	2.4e-06	4.93e-05
SIPA1L3	640.478	0.708207	0.150144	4.71686	2.4e-06	4.93e-05
THNSL1	381.796	-0.752266	0.159494	-4.71658	2.4e-06	4.93e-05
BMX	16.7327	2.48501	0.527078	4.71468	2.42e-06	4.95e-05
FAM72A	104.051	-1.12132	0.237852	-4.71437	2.42e-06	4.95e-05
H6PD	379.795	1.0496	0.222608	4.71503	2.42e-06	4.95e-05
INTS10	1487.72	-0.456059	0.0967346	-4.71454	2.42e-06	4.95e-05
CDH23	129.66	1.6104	0.341669	4.71334	2.44e-06	4.97e-05
SMIM12	1714.14	-0.615241	0.13062	-4.71014	2.48e-06	5.04e-05
CCRL2	785.205	0.843484	0.179167	4.70779	2.5e-06	5.1e-05
DDIAS	484.873	-0.823208	0.174971	-4.70484	2.54e-06	5.16e-05
WHAMM	505.921	-0.560698	0.119166	-4.70518	2.54e-06	5.16e-05
TAPBP	2045.62	0.372673	0.0792487	4.70258	2.57e-06	5.2e-05
RNF34	866.338	-0.537651	0.114399	-4.69981	2.6e-06	5.27e-05
HGSNAT	1502.99	0.795818	0.169559	4.69344	2.69e-06	5.43e-05
RMI2	197.123	-1.0734	0.228738	-4.69272	2.7e-06	5.44e-05
DGAT1	2936.4	0.629215	0.134106	4.69193	2.71e-06	5.46e-05
FXYD5	3389.18	0.403479	0.0860176	4.69065	2.72e-06	5.48e-05
GRWD1	2615.01	-0.425376	0.0906879	-4.69055	2.72e-06	5.48e-05
LTBP2	69.0456	1.39876	0.298188	4.69084	2.72e-06	5.48e-05
MARF1	2303.27	0.386378	0.0824081	4.68859	2.75e-06	5.51e-05
MID1IP1	1567.81	-0.723622	0.154318	-4.68917	2.74e-06	5.51e-05
PEPD	5610.55	0.705134	0.150401	4.68835	2.75e-06	5.51e-05
SECISBP2L	1394.62	0.521332	0.111195	4.68844	2.75e-06	5.51e-05
RCC1	1939.91	-0.578974	0.123507	-4.68778	2.76e-06	5.52e-05
TACO1	472.845	-0.516574	0.110301	-4.68331	2.82e-06	5.63e-05
MTHFD1	2461.12	-0.643787	0.137503	-4.68197	2.84e-06	5.66e-05
GNG7	1759.51	0.851165	0.181849	4.68061	2.86e-06	5.7e-05
MTHFD2	2768.83	-0.387114	0.082713	-4.68021	2.87e-06	5.7e-05
LMO4	1860.74	-1.28115	0.273786	-4.67937	2.88e-06	5.72e-05
TMBIM4	508.093	0.650108	0.138984	4.67759	2.9e-06	5.75e-05
NOSTRIN	35.5257	1.99257	0.426083	4.6765	2.92e-06	5.78e-05
ZNF266	1009.98	-0.499652	0.106885	-4.67468	2.94e-06	5.82e-05
TNFSF9	267.866	0.964559	0.206511	4.67075	3e-06	5.93e-05
SELENOO	201.829	-0.825874	0.176963	-4.66694	3.06e-06	6.03e-05
PHOSPHO1	240.624	-1.63863	0.351206	-4.66572	3.08e-06	6.06e-05
CRTAP	2333.81	0.571524	0.12258	4.66245	3.12e-06	6.14e-05
RBBP7	2554.84	-0.320569	0.0687529	-4.66263	3.12e-06	6.14e-05
SLC35E2B	2837.09	0.732054	0.157014	4.66236	3.13e-06	6.14e-05
CLNS1A	3347.26	-0.459459	0.0985739	-4.66106	3.15e-06	6.17e-05
EPDR1	824.67	-0.505025	0.108355	-4.66083	3.15e-06	6.17e-05
BIRC5	1573.09	-0.935102	0.200683	-4.65959	3.17e-06	6.2e-05
CHEK2	743.786	-0.548884	0.117794	-4.65969	3.17e-06	6.2e-05
MED13L	3649.29	0.422264	0.0906514	4.65811	3.19e-06	6.22e-05
POMP	1327.27	-0.520548	0.111744	-4.65842	3.19e-06	6.22e-05
XIAP	1081.42	0.456575	0.0980275	4.65763	3.2e-06	6.23e-05
CALHM2	169.043	0.851836	0.182913	4.65707	3.21e-06	6.24e-05
PPA1	2697.11	-0.604764	0.129909	-4.65528	3.24e-06	6.28e-05
STOML2	2659.07	-0.415428	0.0892414	-4.65511	3.24e-06	6.28e-05
SHCBP1	512.989	-0.873462	0.187647	-4.65482	3.24e-06	6.29e-05
THRB	43.358	-2.37827	0.511044	-4.65375	3.26e-06	6.31e-05
RUNX1T1	24.9269	3.76613	0.809335	4.65336	3.27e-06	6.32e-05
UBE2S	2519.41	-0.787621	0.169429	-4.64867	3.34e-06	6.45e-05
MSL1	2011	-0.498015	0.107181	-4.6465	3.38e-06	6.51e-05
CENPM	636.093	-0.849765	0.182903	-4.64598	3.38e-06	6.52e-05
NOTCH2NLA	115.288	0.969076	0.208618	4.64522	3.4e-06	6.53e-05
RAB10	5939.85	-0.378041	0.0813781	-4.64549	3.39e-06	6.53e-05
WDR82	5951.1	-0.296021	0.063751	-4.64339	3.43e-06	6.58e-05
CDCA3	368.39	-1.03802	0.223613	-4.64207	3.45e-06	6.62e-05
SHFL	302.018	0.719118	0.154938	4.64133	3.46e-06	6.63e-05
TMEM150B	69.5272	1.10908	0.238954	4.6414	3.46e-06	6.63e-05
APOBR	1788.86	0.911005	0.196333	4.6401	3.48e-06	6.65e-05
CALCOCO1	989.05	0.608901	0.131231	4.63992	3.49e-06	6.65e-05
PSMD11	1842.74	-0.360744	0.0777422	-4.64026	3.48e-06	6.65e-05
RMI1	480.514	-0.693077	0.149411	-4.63874	3.51e-06	6.68e-05
GJB2	101.583	-3.99901	0.862469	-4.6367	3.54e-06	6.74e-05
FOS	2914.69	1.92749	0.415876	4.63477	3.57e-06	6.8e-05
CLEC11A	1049.39	2.50556	0.541034	4.63106	3.64e-06	6.91e-05
TRAM2	1526.68	0.713863	0.154179	4.6301	3.65e-06	6.94e-05
COX1	175743	0.636691	0.13754	4.62914	3.67e-06	6.95e-05
ERH	2228.32	-0.493432	0.106584	-4.62953	3.66e-06	6.95e-05
AZU1	78.2255	6.75049	1.45991	4.62392	3.77e-06	7.12e-05
DLGAP5	614.22	-1.00416	0.217186	-4.62348	3.77e-06	7.13e-05
NPDC1	132.535	3.11213	0.67315	4.62323	3.78e-06	7.13e-05
PRTN3	86.7488	8.28249	1.79188	4.62224	3.8e-06	7.16e-05
TC2N	699.988	-1.165	0.25205	-4.62211	3.8e-06	7.16e-05
CTSA	3167.47	0.50854	0.110074	4.61998	3.84e-06	7.22e-05
ZNF530	189.881	-0.769194	0.166568	-4.6179	3.88e-06	7.29e-05
ZNF382	81.5186	-1.21129	0.262345	-4.61715	3.89e-06	7.31e-05
CKAP2L	615.055	-0.928771	0.201239	-4.61526	3.93e-06	7.36e-05
SPDYC	43.0447	1.92424	0.416981	4.6147	3.94e-06	7.38e-05
NDUFAF1	395.293	-0.621864	0.134893	-4.61006	4.03e-06	7.53e-05
MACF1	1889.12	0.812264	0.176205	4.60978	4.03e-06	7.54e-05
NCF1C	25.6932	1.70083	0.369011	4.60916	4.04e-06	7.55e-05
EEF2K	2250.45	0.454743	0.0986882	4.60787	4.07e-06	7.57e-05
LGALSL	132.622	1.0236	0.222144	4.60785	4.07e-06	7.57e-05
NUP37	502.845	-0.530822	0.115185	-4.60845	4.06e-06	7.57e-05
HEXIM1	1507.01	-0.520739	0.113022	-4.6074	4.08e-06	7.58e-05
SKA3	394.623	-1.0082	0.218859	-4.60661	4.09e-06	7.6e-05
OLFML2A	172.533	2.72275	0.591154	4.60582	4.11e-06	7.62e-05
GP6	383.283	2.03046	0.440898	4.60529	4.12e-06	7.64e-05
MRPL27	632.876	-0.574489	0.124786	-4.6038	4.15e-06	7.68e-05
GPR174	420.249	0.902935	0.196326	4.59917	4.24e-06	7.85e-05
FAM98A	875.389	-0.623974	0.135697	-4.5983	4.26e-06	7.87e-05
FEN1	1160.61	-0.898552	0.195438	-4.59763	4.27e-06	7.89e-05
DKC1	4208.32	-0.432237	0.0940886	-4.59394	4.35e-06	8.02e-05
BUD13	620.217	-0.486945	0.10611	-4.58906	4.45e-06	8.2e-05
SLC35E1	2073.78	0.370739	0.0808195	4.58725	4.49e-06	8.26e-05
TRIM58	2193.99	-0.562821	0.122735	-4.58564	4.53e-06	8.32e-05
S100A11	406.875	1.11852	0.244091	4.58241	4.6e-06	8.44e-05
SH3BGRL3	4362.94	0.494222	0.10792	4.57954	4.66e-06	8.55e-05
GGCT	213.325	-0.812505	0.177607	-4.57473	4.77e-06	8.74e-05
IL23R	70.2967	1.33624	0.292233	4.57252	4.82e-06	8.82e-05
TSHZ3	134.01	1.31685	0.288016	4.57214	4.83e-06	8.83e-05
ITGB1BP1	957.249	-0.392959	0.0859597	-4.57144	4.84e-06	8.85e-05
SNHG19	341.245	-0.952794	0.208439	-4.57109	4.85e-06	8.85e-05
SNX29	948.326	0.456569	0.0998887	4.57078	4.86e-06	8.86e-05
SSB	1506.96	-0.355368	0.0777614	-4.56998	4.88e-06	8.88e-05
TRAP1	993.14	-0.660019	0.144447	-4.56927	4.89e-06	8.9e-05
HNRNPM	6920.7	-0.389238	0.0851912	-4.56899	4.9e-06	8.91e-05
FADS1	4833.57	-0.751481	0.164533	-4.56736	4.94e-06	8.97e-05
MRPL48	843.291	-0.469418	0.102831	-4.56494	5e-06	9.05e-05
TLR4	8.37021	6.29169	1.37817	4.56526	4.99e-06	9.05e-05
TK1	1263.67	-0.884653	0.193808	-4.56458	5e-06	9.06e-05
PPP1R14B	2387.51	-0.566901	0.12421	-4.56407	5.02e-06	9.07e-05
NSMCE2	630.523	-0.612867	0.13433	-4.56239	5.06e-06	9.13e-05
FABP5	970.767	-0.608174	0.133333	-4.5613	5.08e-06	9.17e-05
PLBD2	1272.87	0.581775	0.127581	4.56003	5.11e-06	9.22e-05
ZWINT	843.254	-0.735613	0.161449	-4.55631	5.21e-06	9.37e-05
APEH	4356.4	-0.415946	0.0913456	-4.55354	5.28e-06	9.48e-05
RPS27L	2291.2	-0.545452	0.119789	-4.55344	5.28e-06	9.48e-05
ARAP3	509.59	0.775968	0.170448	4.55251	5.3e-06	9.51e-05
HCN2	146.463	0.979709	0.215232	4.55188	5.32e-06	9.53e-05
NOP58	1849.23	-0.492388	0.108189	-4.5512	5.33e-06	9.55e-05
SMIM14	133.079	1.53853	0.338144	4.54992	5.37e-06	9.6e-05
KIF13B	487.635	0.556954	0.122455	4.54822	5.41e-06	9.67e-05
RFXANK	1160.87	-0.472309	0.103926	-4.54468	5.5e-06	9.82e-05
MAD2L1	1404.93	-0.633021	0.1393	-4.54432	5.51e-06	9.83e-05
RPS6KA1	4866.4	0.415503	0.0914462	4.54369	5.53e-06	9.85e-05
PTPN23	955.028	0.717212	0.157924	4.54151	5.59e-06	9.94e-05
TIMMDC1	1232.07	-0.413637	0.091128	-4.53907	5.65e-06	0.000100471
HPN	13.0851	5.00525	1.10326	4.53677	5.71e-06	0.00010147
TIMM13	2756.1	-0.487342	0.107431	-4.53631	5.72e-06	0.000101586
SNRPD2	3601.31	-0.559008	0.123241	-4.53591	5.74e-06	0.00010168
MRPS6	986.011	-0.580563	0.128042	-4.53417	5.78e-06	0.000102414
PLP2	1750.52	-0.472126	0.104149	-4.53318	5.81e-06	0.000102793
KMT5A	870.11	-0.78683	0.173587	-4.53278	5.82e-06	0.000102884
UHRF2	709.873	-0.859158	0.189667	-4.52982	5.9e-06	0.000104232
CES3	871.293	0.670213	0.148058	4.5267	5.99e-06	0.000105673
NR4A1	41.7438	1.66183	0.367575	4.52105	6.15e-06	0.000108421
METRN	304.261	1.10439	0.244305	4.52055	6.17e-06	0.000108573
MPL	52.1962	1.84191	0.407482	4.52023	6.18e-06	0.000108624
BDH1	522.341	-0.554144	0.122625	-4.51903	6.21e-06	0.000109134
FCGR1A	11.4324	4.45539	0.986256	4.51748	6.26e-06	0.000109824
MRPL58	361.817	-0.505776	0.112145	-4.51003	6.48e-06	0.000113522
NDUFAF8	857.675	-0.699631	0.155135	-4.50982	6.49e-06	0.000113522
CD74	20971.4	0.590993	0.131058	4.5094	6.5e-06	0.000113632
FCF1	1352.61	-0.43293	0.096066	-4.50659	6.59e-06	0.000115031
ZNF439	324.078	-0.698638	0.155084	-4.50491	6.64e-06	0.000115832
PPIL1	902.646	-0.424524	0.0943238	-4.50071	6.77e-06	0.000118025
MTATP6P1	4288.27	0.659274	0.146505	4.50001	6.8e-06	0.000118297
RPS17	174.315	-0.665553	0.147931	-4.49908	6.82e-06	0.000118578
ZNF362	945.852	0.650594	0.144605	4.4991	6.82e-06	0.000118578
SPPL2B	1109.8	0.580527	0.129067	4.49789	6.86e-06	0.000119008
ZNF721	479.426	-0.507596	0.112849	-4.49799	6.86e-06	0.000119008
AAK1	507.351	0.706022	0.157036	4.49592	6.93e-06	0.000119992
SAP30	311.347	-0.742364	0.165204	-4.49362	7e-06	0.000121059
TRA2B	4617.79	-0.426466	0.0949933	-4.48943	7.14e-06	0.000123339
CIP2A	478.955	-0.810461	0.180566	-4.48845	7.17e-06	0.000123786
HNRNPA1	28326.7	-0.527534	0.117562	-4.48731	7.21e-06	0.000124331
SUDS3	1428.31	-0.353314	0.0787795	-4.48484	7.3e-06	0.000125652
NR4A2	28.6178	1.71366	0.382159	4.48416	7.32e-06	0.000125929
TRIM69	324.644	0.863141	0.192504	4.48374	7.33e-06	0.000126051
DYNC2H1	427.526	0.823985	0.183804	4.48296	7.36e-06	0.000126391
LAMA3	11.2185	4.60594	1.02754	4.4825	7.38e-06	0.000126537
DCAF6	1907.71	-0.664169	0.148301	-4.47851	7.52e-06	0.000128673
TNFRSF10C	43.9175	1.93214	0.431506	4.47767	7.55e-06	0.000129057
HNRNPR	5216.69	-0.416122	0.0929817	-4.47531	7.63e-06	0.000130267
ITM2C	6157.38	0.763758	0.170663	4.47526	7.63e-06	0.000130267
FAM214B	965.965	0.50748	0.113451	4.47313	7.71e-06	0.000131439
BAHCC1	586.307	1.33123	0.297684	4.47195	7.75e-06	0.000131975
PDIA2	634.496	1.15906	0.259191	4.47184	7.75e-06	0.000131975
PNPLA2	409.953	0.634822	0.14208	4.46807	7.89e-06	0.000134193
RACGAP1	1443.93	-0.811195	0.181573	-4.4676	7.91e-06	0.000134357
BCL2L12	1069.78	-0.484466	0.108478	-4.46602	7.97e-06	0.000135091
TARBP1	881.228	-0.704523	0.157752	-4.46602	7.97e-06	0.000135091
PECAM1	3804.09	0.798154	0.178746	4.46529	8e-06	0.00013542
FAM120B	733.361	0.447325	0.100193	4.46463	8.02e-06	0.000135441
PIK3C2B	679.85	1.01491	0.22732	4.46469	8.02e-06	0.000135441
SSH1	2239.09	0.486456	0.108957	4.46464	8.02e-06	0.000135441
TP53RK	3094.67	-0.451963	0.101285	-4.46229	8.11e-06	0.000136801
FAM189A1	143.057	2.94249	0.659636	4.46078	8.17e-06	0.000137632
ALDH1B1	1015.24	-0.486988	0.109199	-4.45963	8.21e-06	0.000138241
CENPX	796.406	-0.723563	0.162264	-4.45917	8.23e-06	0.000138401
SLC45A3	1939.55	1.03435	0.232001	4.45838	8.26e-06	0.000138782
MRPL14	777.992	-0.776223	0.17412	-4.45798	8.27e-06	0.00013891
FBXO7	8183.62	-0.537732	0.120703	-4.45501	8.39e-06	0.000140707
NEK8	208.377	0.785331	0.176329	4.45379	8.44e-06	0.000141376
NARS2	806.468	-0.508633	0.114251	-4.45189	8.51e-06	0.000142497
CRYBG1	19.9863	3.30482	0.742647	4.45005	8.59e-06	0.000143492
TTK	484.963	-0.762364	0.171319	-4.44998	8.59e-06	0.000143492
TPMT	1009.85	-0.641499	0.144181	-4.44926	8.62e-06	0.000143787
ZWILCH	1097.57	-0.604735	0.135922	-4.44913	8.62e-06	0.000143787
SPRY2	802.393	0.494573	0.111169	4.44884	8.63e-06	0.000143844
CCNJL	195.454	1.04881	0.23597	4.44468	8.8e-06	0.000146512
FKBP10	1481.89	1.06664	0.240016	4.44403	8.83e-06	0.00014682
HIKESHI	1040.24	-0.416504	0.0937295	-4.44369	8.84e-06	0.000146912
CARD10	302.574	0.904552	0.203669	4.44129	8.94e-06	0.000148418
GRIPAP1	488.469	0.501373	0.112911	4.44041	8.98e-06	0.000148882
JUNB	2014.44	0.808964	0.182207	4.43982	9e-06	0.000149153
IFIH1	570.521	0.749074	0.168735	4.43937	9.02e-06	0.000149324
LMNB1	1795.17	-0.635958	0.14333	-4.43701	9.12e-06	0.000150822
WDR5	1624.96	-0.562472	0.126827	-4.43495	9.21e-06	0.000152128
CHMP3	2489.44	0.466264	0.105198	4.43226	9.33e-06	0.000153752
ZNF853	307.093	0.845095	0.190728	4.4309	9.38e-06	0.000154574
PDHA1	1318.11	-0.29177	0.0658591	-4.43022	9.41e-06	0.00015477
TRIM47	88.65	0.967623	0.218404	4.43042	9.4e-06	0.00015477
SLC2A9	99.2225	0.878767	0.198399	4.42929	9.45e-06	0.000155295
SUCLG1	938.649	-0.342825	0.0774315	-4.42746	9.53e-06	0.000156469
SNN	1728.02	0.616097	0.139165	4.42711	9.55e-06	0.000156577
EBNA1BP2	1211.42	-0.39829	0.0899737	-4.42674	9.57e-06	0.0001567
BCL9L	341.896	0.783853	0.17717	4.42429	9.68e-06	0.000158337
PYGL	350.55	2.46937	0.558185	4.42393	9.69e-06	0.000158456
MECP2	1261.51	0.433832	0.0981031	4.4222	9.77e-06	0.000159575
TEDC2	128.247	-0.844416	0.191011	-4.42078	9.83e-06	0.000160481
PML	2714.76	0.470279	0.106385	4.42053	9.85e-06	0.000160518
PRSS2	39.566	2.32109	0.525138	4.41997	9.87e-06	0.000160785
TMA16	799.469	-0.514222	0.116364	-4.4191	9.91e-06	0.00016128
ARHGAP45	3244.68	0.578609	0.130973	4.41779	9.97e-06	0.000162112
ATP6AP1	3737.1	0.50383	0.114052	4.41757	9.98e-06	0.000162126
HIVEP1	255.744	0.695856	0.157542	4.41695	1e-05	0.000162436
EZH2	272.314	-0.788142	0.178503	-4.41529	1.01e-05	0.000163538
TRAPPC2L	332.249	-0.557333	0.126251	-4.41449	1.01e-05	0.000163989
RRM1	902.884	-0.500246	0.11335	-4.41327	1.02e-05	0.000164766
POMGNT1	1056.78	0.512013	0.116039	4.41242	1.02e-05	0.000165263
ACOT11	138.35	0.972835	0.220543	4.41109	1.03e-05	0.000166122
SUMO2	3315.79	-0.297016	0.0673961	-4.40703	1.05e-05	0.000169115
NELFB	2399.78	-0.445343	0.101088	-4.40549	1.06e-05	0.000170156
NES	20.6116	4.08772	0.928244	4.40372	1.06e-05	0.000171398
ASS1	35.118	3.10602	0.70554	4.40233	1.07e-05	0.000171864
ITGB2	5560.66	0.505549	0.114833	4.40247	1.07e-05	0.000171864
MUL1	1071.99	0.331307	0.0752525	4.4026	1.07e-05	0.000171864
ZIK1	480.846	-0.6689	0.151926	-4.4028	1.07e-05	0.000171864
PRRT3	61.9601	1.01176	0.229969	4.39954	1.08e-05	0.000173927
CDK1	1178.81	-0.94746	0.215436	-4.39787	1.09e-05	0.000174951
ZCCHC14	431.157	0.618496	0.14063	4.39802	1.09e-05	0.000174951
NEIL3	152.149	-1.08114	0.245861	-4.39735	1.1e-05	0.000175204
OLFM2	118.871	1.66459	0.378703	4.3955	1.11e-05	0.000176443
TMEM165	1945.44	-0.484617	0.110255	-4.39543	1.11e-05	0.000176443
ZNF765	536.722	-0.610318	0.138884	-4.39446	1.11e-05	0.000177072
MRPS26	1008.8	-0.47374	0.107834	-4.39324	1.12e-05	0.000177902
EXO1	695.029	-0.969871	0.220854	-4.39146	1.13e-05	0.000179093
MGST1	211.678	1.12007	0.255061	4.39139	1.13e-05	0.000179093
OIP5	109.847	-1.11392	0.253707	-4.39057	1.13e-05	0.000179608
B3GNT8	116.216	0.924396	0.21064	4.38852	1.14e-05	0.000181146
ADM2	40.6195	1.85259	0.422246	4.38747	1.15e-05	0.000181855
PLVAP	578.107	1.9853	0.452819	4.38431	1.16e-05	0.000184348
CMTM6	7196.64	0.555122	0.126626	4.38396	1.17e-05	0.00018448
TRIOBP	891.557	0.558755	0.127491	4.38269	1.17e-05	0.000185388
GSPT2	327.291	0.629156	0.143595	4.38146	1.18e-05	0.00018593
PDGFRA	5.94655	-4.66551	1.06475	-4.38181	1.18e-05	0.00018593
TP53INP2	396.402	0.956208	0.218232	4.38161	1.18e-05	0.00018593
SCPEP1	2770.97	0.880734	0.201055	4.38056	1.18e-05	0.000186537
CDCA4	1365.53	-0.637536	0.145546	-4.38029	1.19e-05	0.000186595
NCAM2	15.1203	-2.19153	0.500606	-4.37776	1.2e-05	0.000188607
SORBS3	506.828	0.755354	0.172692	4.37401	1.22e-05	0.000191706
NONO	9779	-0.41264	0.0943505	-4.37348	1.22e-05	0.000191993
ABCG1	304.474	1.45959	0.333905	4.37129	1.24e-05	0.000193719
GPR176	77.3855	1.9873	0.454642	4.37114	1.24e-05	0.000193719
PRPF4	1377.33	-0.514714	0.117763	-4.37075	1.24e-05	0.000193892
MRPL39	558.991	-0.546084	0.124957	-4.37017	1.24e-05	0.000194232
PDE1C	124.042	1.30832	0.299409	4.36969	1.24e-05	0.000194486
AIMP2	346.078	-0.506835	0.116036	-4.36792	1.25e-05	0.000195494
GRINA	6288.88	0.503398	0.115243	4.36813	1.25e-05	0.000195494
SPATA5	282.38	-0.729319	0.166977	-4.36778	1.26e-05	0.000195494
TPRG1L	1545.61	0.441831	0.101147	4.36823	1.25e-05	0.000195494
STARD7	5331.19	-0.3398	0.077824	-4.36626	1.26e-05	0.000196503
TDRD9	14.3473	5.86733	1.34373	4.36645	1.26e-05	0.000196503
NLK	2406.04	-0.520804	0.119347	-4.3638	1.28e-05	0.000198555
GRAMD1A	1755.6	0.520408	0.119312	4.36175	1.29e-05	0.000200247
RASAL2	292.898	0.879201	0.201584	4.36147	1.29e-05	0.000200324
FAM177A1	300.136	0.582322	0.133527	4.36107	1.29e-05	0.000200506
ILKAP	689.04	-0.531052	0.121883	-4.35706	1.32e-05	0.000204039
RNF122	343.469	0.714815	0.164074	4.35667	1.32e-05	0.00020422
GRPEL1	1438.91	-0.454011	0.104242	-4.35536	1.33e-05	0.000205259
SNRPD1	1880.85	-0.388599	0.0892473	-4.35418	1.34e-05	0.000206185
POLR2D	1026.29	-0.426602	0.0980077	-4.35274	1.34e-05	0.00020736
PPP3R1	2782.64	-0.338109	0.0776894	-4.35207	1.35e-05	0.000207818
TBRG4	1596.25	-0.346604	0.0796592	-4.35108	1.35e-05	0.00020857
ARMC10	1350.63	-0.400563	0.0920818	-4.35008	1.36e-05	0.000209219
CIBAR1	770.479	-0.926669	0.213027	-4.35001	1.36e-05	0.000209219
IRF7	298.423	0.961545	0.221059	4.34971	1.36e-05	0.000209281
SH3BP1	480.713	0.564099	0.129691	4.34956	1.36e-05	0.000209281
ZNF792	1106.8	0.516482	0.118753	4.3492	1.37e-05	0.00020944
HAUS1	542.272	-0.482923	0.111046	-4.34887	1.37e-05	0.000209578
CYP2E1	25.5929	2.50376	0.576295	4.34457	1.4e-05	0.000213534
GPR65	18.2588	1.91071	0.439975	4.34277	1.41e-05	0.000215107
MEI1	127.144	1.26381	0.291097	4.34154	1.41e-05	0.000216124
FGL2	88.6304	0.839629	0.19344	4.34053	1.42e-05	0.000216931
EXOSC2	565.719	-0.677775	0.156189	-4.33946	1.43e-05	0.000217794
H3C6	83.7807	1.26775	0.292207	4.33853	1.43e-05	0.000218341
MYCT1	1076.1	1.03128	0.237694	4.33871	1.43e-05	0.000218341
NINJ2-AS1	394.727	0.617853	0.142434	4.33783	1.44e-05	0.000218841
FKBP5	3745.01	-0.504899	0.116485	-4.33447	1.46e-05	0.000222017
VAT1	3161.48	0.666983	0.154043	4.32984	1.49e-05	0.000226345
PECR	11.7265	-4.30192	0.994334	-4.32643	1.52e-05	0.000229676
GEMIN2	322.579	-0.571009	0.132051	-4.32416	1.53e-05	0.00023185
ZNF761	465.55	-0.457575	0.105862	-4.32236	1.54e-05	0.000233554
ZFYVE28	165.075	1.10819	0.256444	4.32137	1.55e-05	0.000234396
SSNA1	1175.7	-0.677656	0.156907	-4.31883	1.57e-05	0.000236901
NRN1	671.651	0.696389	0.161278	4.31795	1.57e-05	0.000237645
FCER1G	781.688	0.983126	0.227807	4.3156	1.59e-05	0.000239974
ADAMTSL4	26.3098	1.83707	0.425887	4.31352	1.61e-05	0.000241834
CATSPER1	166.619	1.38939	0.322127	4.31319	1.61e-05	0.000241978
COL26A1	9.29001	3.64598	0.845345	4.313	1.61e-05	0.000241978
ARMCX1	49.2751	1.46599	0.339972	4.31209	1.62e-05	0.000242774
WDR74	422.935	-0.842113	0.195343	-4.31094	1.63e-05	0.000243832
ZSWIM8	521.559	0.538153	0.124868	4.30976	1.63e-05	0.000244919
XPO1	4362.12	-0.426153	0.0988894	-4.30939	1.64e-05	0.000245118
MPST	2520.18	-0.724278	0.16815	-4.30732	1.65e-05	0.000247215
SNRPF	1121.64	-0.601543	0.139664	-4.30708	1.65e-05	0.00024727
CHST14	557.174	0.56043	0.130129	4.30671	1.66e-05	0.000247451
MIS18A	1005.26	-0.716495	0.166374	-4.30654	1.66e-05	0.000247451
TRA2A	1126.48	-0.383172	0.0890123	-4.30471	1.67e-05	0.00024929
NISCH	1522.41	0.435935	0.10128	4.30426	1.68e-05	0.000249585
PNPLA7	106.026	0.798614	0.185597	4.30294	1.69e-05	0.000250865
ATP13A2	2672.84	0.845648	0.196563	4.30218	1.69e-05	0.000251386
CX3CR1	50.9829	1.65999	0.385868	4.30196	1.69e-05	0.000251386
PSMA4	6863.26	-0.482544	0.11217	-4.30191	1.69e-05	0.000251386
PGM2	1340.41	-0.49268	0.114567	-4.30039	1.71e-05	0.000252909
LAT2	3416.14	0.804872	0.187237	4.29867	1.72e-05	0.000254438
PUS7	689.026	-0.617565	0.143662	-4.29873	1.72e-05	0.000254438
VCP	8500.13	-0.311175	0.0724312	-4.29614	1.74e-05	0.000257148
DONSON	462.422	-0.650783	0.151509	-4.29534	1.74e-05	0.000257858
HAT1	1438.58	-0.460521	0.107228	-4.29479	1.75e-05	0.000258271
MED26	207.99	-0.705761	0.164337	-4.29461	1.75e-05	0.000258271
ZNF492	37.7104	-1.72564	0.401989	-4.29275	1.76e-05	0.000260225
FANCL	323.403	-0.448322	0.104464	-4.29164	1.77e-05	0.00026131
RGS9BP	114.014	0.901731	0.210135	4.29121	1.78e-05	0.000261595
MSL2	2000.36	-0.309554	0.0721471	-4.29059	1.78e-05	0.000262095
PSMD7	722.064	-0.445981	0.103956	-4.29011	1.79e-05	0.000262447
ATXN7L3B	4512.94	0.236629	0.0551862	4.28783	1.8e-05	0.000264934
HINFP	562.029	-0.491424	0.114625	-4.28725	1.81e-05	0.000265405
PDCD7	1904.87	-0.370952	0.0865861	-4.2842	1.83e-05	0.000268615
RTRAF	1884.87	-0.343107	0.0800836	-4.28435	1.83e-05	0.000268615
SNRPD3	3156.29	-0.325965	0.076117	-4.28243	1.85e-05	0.000270538
ZNF888	634.757	-0.444681	0.103857	-4.28168	1.85e-05	0.000271218
NECAP1	393.934	0.527835	0.123381	4.27808	1.89e-05	0.000275181
POLE2	220.044	-0.843333	0.197123	-4.2782	1.88e-05	0.000275181
ZBED3	276.672	0.648405	0.151577	4.27772	1.89e-05	0.00027539
HDAC9	30.4855	2.31237	0.5414	4.2711	1.95e-05	0.000283463
NPC2	344.186	0.69608	0.163016	4.27001	1.95e-05	0.000284383
VRK1	746.084	-0.550359	0.128937	-4.26842	1.97e-05	0.000286168
SRSF1	4608.06	-0.439476	0.102978	-4.26767	1.98e-05	0.000286903
SAMD9	788.399	0.61631	0.144436	4.26701	1.98e-05	0.000287509
CCNL1	646.845	-0.41077	0.096301	-4.26548	1.99e-05	0.000288528
RABEP2	414.493	0.493182	0.115611	4.26588	1.99e-05	0.000288528
SLC7A7	42.1797	1.81144	0.42467	4.26552	1.99e-05	0.000288528
ZFAT	747.795	0.52928	0.124084	4.26551	1.99e-05	0.000288528
PARP10	2422.51	0.777385	0.182277	4.26486	2e-05	0.000289081
IL2RB	337.206	1.29037	0.302631	4.26383	2.01e-05	0.000290177
SIGLEC5	34.5012	1.45215	0.340686	4.26242	2.02e-05	0.000291778
EXOSC5	986.874	-0.543574	0.127624	-4.2592	2.05e-05	0.000295528
GINS1	1001.42	-0.82883	0.194594	-4.25928	2.05e-05	0.000295528
IGSF10	238.954	0.866584	0.20348	4.25882	2.06e-05	0.000295784
LSM1	290.59	-0.558063	0.131063	-4.25797	2.06e-05	0.000296661
DGCR2	4146.09	0.403366	0.0947571	4.25684	2.07e-05	0.000297678
CHCHD2	2898.64	-0.423972	0.0996067	-4.25645	2.08e-05	0.000297826
LBH	2561.13	-1.05862	0.248714	-4.25636	2.08e-05	0.000297826
PLK4	461.921	-0.710005	0.166841	-4.25557	2.09e-05	0.00029863
CBLL1	3728.57	-0.849775	0.199725	-4.25473	2.09e-05	0.000299268
LTB4R	62.5853	0.931194	0.218882	4.25432	2.1e-05	0.000299565
AATF	2049.31	-0.434529	0.102152	-4.25377	2.1e-05	0.000300062
H2AZ1	2706.17	-0.546893	0.128579	-4.25337	2.11e-05	0.000300346
PRMT5	598.419	-0.390416	0.0917951	-4.25313	2.11e-05	0.000300428
GTF3C5	2047.2	-0.446711	0.105044	-4.25261	2.11e-05	0.00030088
CIAPIN1	1350.31	-0.316939	0.0745405	-4.2519	2.12e-05	0.000301592
USP20	2238.24	0.33582	0.07899	4.25143	2.12e-05	0.000301981
CD40	405.053	0.808986	0.190323	4.2506	2.13e-05	0.00030236
POLR2L	769.732	-0.514551	0.121049	-4.25077	2.13e-05	0.00030236
TMED7	1273.67	0.378575	0.0890594	4.25081	2.13e-05	0.00030236
DEK	5300.15	-0.51978	0.122311	-4.24965	2.14e-05	0.000303401
ZNF528	264.236	-0.613148	0.144294	-4.24929	2.14e-05	0.000303638
HNRNPH3	2138.6	-0.487618	0.11477	-4.24865	2.15e-05	0.000304262
MIGA2	1044.02	-0.448736	0.105624	-4.24844	2.15e-05	0.000304307
AKT1S1	1180.37	0.501687	0.11817	4.24546	2.18e-05	0.000308119
PPM1G	3348.85	-0.35558	0.0837751	-4.24446	2.19e-05	0.000309247
CENPK	239.188	-0.745012	0.175591	-4.24289	2.21e-05	0.000311169
UBR7	1284.17	-0.399285	0.0941301	-4.24184	2.22e-05	0.000312377
TARDBP	1913.6	-0.40268	0.0949514	-4.24091	2.23e-05	0.000313425
ERVFRD-1	83.9289	0.949824	0.223998	4.24032	2.23e-05	0.000313988
RRS1	868.518	-0.572578	0.135141	-4.23689	2.27e-05	0.000318574
ATRX	1224.08	0.536572	0.126656	4.23646	2.27e-05	0.0003187
TMEM14B	1691.8	-0.666249	0.157266	-4.23644	2.27e-05	0.0003187
HASPIN	221.348	-0.808798	0.190948	-4.2357	2.28e-05	0.000319493
BRSK2	39.3176	1.58742	0.37496	4.23357	2.3e-05	0.000322267
TRIM28	16176	-0.464868	0.109843	-4.2321	2.32e-05	0.000324134
CRIP2	95.3466	1.20981	0.285939	4.23103	2.33e-05	0.000325417
BOP1	4792.55	-0.664934	0.157172	-4.23062	2.33e-05	0.000325486
FAM72D	60.6984	-1.38025	0.326292	-4.23011	2.34e-05	0.000325819
PROSER2-AS1	129.086	1.24892	0.295251	4.23003	2.34e-05	0.000325819
STX3	395.514	-0.840879	0.198817	-4.22941	2.34e-05	0.000326454
SRSF8	2188.68	0.331921	0.0784942	4.2286	2.35e-05	0.000327368
NECTIN2	2776.94	0.815331	0.192867	4.22743	2.36e-05	0.000328821
CTSF	479.707	0.886044	0.209651	4.22628	2.38e-05	0.000330085
YEATS4	707.856	-0.462205	0.109367	-4.2262	2.38e-05	0.000330085
YIPF6	1184.65	0.530939	0.125717	4.22329	2.41e-05	0.00033411
PHF23	1130.45	-0.402676	0.0953532	-4.223	2.41e-05	0.000334285
ATAD2	3154.36	-0.789133	0.18696	-4.22086	2.43e-05	0.000337207
DTYMK	1041.26	-0.734681	0.174133	-4.21908	2.45e-05	0.000339608
MROH1	957.068	0.503362	0.119334	4.21809	2.46e-05	0.000340562
MYO5C	48.612	2.22594	0.5277	4.2182	2.46e-05	0.000340562
TMEM91	356.738	0.835325	0.198058	4.21757	2.47e-05	0.00034107
ARRDC4	2416.65	0.616663	0.146228	4.21712	2.47e-05	0.000341406
CEP83	257.475	-0.806407	0.191228	-4.21699	2.48e-05	0.000341406
VSTM2L	25.5974	2.55364	0.605767	4.21555	2.49e-05	0.000343327
MIER2	472.775	0.498182	0.118193	4.21498	2.5e-05	0.000343657
TIMM44	892.353	-0.459338	0.10904	-4.21259	2.52e-05	0.000347043
RCOR2	75.1721	1.01606	0.241219	4.21218	2.53e-05	0.00034739
MON2	1017.85	-0.561305	0.133277	-4.21158	2.54e-05	0.000348046
KEL	327.581	-2.10223	0.499182	-4.21134	2.54e-05	0.000348137
TMEM106C	1051.54	-0.582785	0.13843	-4.20995	2.55e-05	0.000350008
PLD6	558.516	-0.439127	0.104316	-4.20959	2.56e-05	0.000350302
DPM2	1027.8	-0.493394	0.117271	-4.2073	2.58e-05	0.000353583
SYNJ2BP	294.602	0.779012	0.185165	4.20711	2.59e-05	0.000353599
TBX1	69.2731	1.53272	0.364454	4.20552	2.6e-05	0.00035582
ARRDC1-AS1	181.288	-0.615582	0.146441	-4.20361	2.63e-05	0.000358564
CACYBP	1981.24	-0.451666	0.107464	-4.20295	2.63e-05	0.000359318
KLF7	132.595	0.943022	0.224523	4.20011	2.67e-05	0.000363293
TRIP13	616.689	-0.630153	0.150031	-4.20015	2.67e-05	0.000363293
HBEGF	138.139	1.05766	0.252002	4.19703	2.7e-05	0.000367981
ARHGAP35	3398.9	0.348583	0.0830743	4.19604	2.72e-05	0.000369302
NAGA	1567.69	0.458498	0.109322	4.19402	2.74e-05	0.000372319
TSPAN33	580.947	-0.717408	0.171103	-4.19283	2.75e-05	0.000373983
PHGDH	111.15	2.85875	0.681959	4.19197	2.77e-05	0.000375114
CCDC58	270.529	-0.726389	0.1733	-4.19151	2.77e-05	0.000375585
GADD45A	1920.62	-0.686247	0.163807	-4.18936	2.8e-05	0.000378866
CDKN2C	3471.45	-0.509726	0.121693	-4.18864	2.81e-05	0.000379484
PLK1	949.157	-0.956047	0.228244	-4.1887	2.81e-05	0.000379484
MGAM	26.4601	3.16191	0.754966	4.18814	2.81e-05	0.000380021
PEAR1	589.859	1.08116	0.25816	4.18797	2.81e-05	0.000380021
ANXA2	493.465	0.867674	0.207206	4.1875	2.82e-05	0.000380516
CWC15	1054.59	-0.34772	0.08314	-4.18235	2.89e-05	0.000388934
HVCN1	56.3182	1.5183	0.363139	4.18104	2.9e-05	0.000390876
CNR2	72.1419	1.47813	0.353728	4.17874	2.93e-05	0.000394251
LINC01234	81.2655	1.42497	0.341069	4.17794	2.94e-05	0.00039532
FNDC10	1150.96	0.715603	0.171325	4.17688	2.96e-05	0.000396872
SMAD6	1828.53	-0.91574	0.219344	-4.1749	2.98e-05	0.000400034
KIF23	1067.08	-1.00899	0.241726	-4.1741	2.99e-05	0.000401132
CBX5	3840.07	-0.609445	0.146014	-4.17387	2.99e-05	0.000401229
AATK	352.518	0.808592	0.193737	4.17365	3e-05	0.000401297
RAB11FIP1	463.606	0.464081	0.111268	4.17084	3.03e-05	0.000405981
CNIH2	14.9892	2.62368	0.629122	4.17039	3.04e-05	0.000406464
MCM10	445.756	-0.982397	0.235633	-4.16918	3.06e-05	0.000408315
LRFN1	242.722	0.715327	0.171652	4.16731	3.08e-05	0.000411321
NUF2	406.411	-0.836253	0.200677	-4.16716	3.08e-05	0.000411321
ECT2	531.119	-0.831564	0.199593	-4.1663	3.1e-05	0.00041192
SLC26A2	565.406	0.632257	0.151743	4.16662	3.09e-05	0.00041192
YPEL3	373.874	0.795081	0.190832	4.16639	3.09e-05	0.00041192
SMS	2259.77	-0.337118	0.0809191	-4.16611	3.1e-05	0.000411949
ITK	66.9414	1.69527	0.407204	4.16319	3.14e-05	0.000416938
CAP1	5387.99	0.372082	0.0893835	4.16276	3.14e-05	0.000417416
TOMM70	2738.74	-0.313698	0.0754254	-4.15905	3.2e-05	0.000423921
CALCOCO2	1638.79	0.608043	0.146222	4.15835	3.21e-05	0.000424914
CLK4	87.4603	-1.31496	0.316274	-4.15765	3.22e-05	0.000425764
POLA2	611.201	-0.764781	0.18395	-4.15754	3.22e-05	0.000425764
MCU	866.127	-0.505044	0.121491	-4.15707	3.22e-05	0.000426004
TFB1M	186.466	-0.605053	0.145546	-4.15711	3.22e-05	0.000426004
TSFM	291.305	-0.442444	0.106455	-4.15617	3.24e-05	0.000427353
MTFR2	178.531	-0.938604	0.225849	-4.15589	3.24e-05	0.000427561
TRIM8	2444.57	0.830217	0.19982	4.15482	3.26e-05	0.000429244
NDUFA12	670.88	-0.614553	0.147926	-4.15445	3.26e-05	0.000429611
KDELR3	64.4813	1.0489	0.252524	4.15368	3.27e-05	0.000430413
KIAA0319L	960.705	0.48004	0.11557	4.15368	3.27e-05	0.000430413
TMEM14C	3296.95	-0.521705	0.125689	-4.15077	3.31e-05	0.000435585
ELMO1	1701.45	0.523883	0.126225	4.15039	3.32e-05	0.000435978
ESPNL	95.0029	1.44496	0.348408	4.14732	3.36e-05	0.000441431
GGA1	1681.89	0.550633	0.132772	4.1472	3.37e-05	0.000441431
CRLS1	2904.25	-0.355919	0.0858326	-4.14667	3.37e-05	0.000441791
SGIP1	28.7861	1.64067	0.395686	4.14639	3.38e-05	0.000442006
PTAFR	1897.3	0.591925	0.142825	4.14439	3.41e-05	0.000445199
POLA1	1115.32	-0.527683	0.12736	-4.14324	3.42e-05	0.000447111
YIPF3	1705.35	0.378857	0.0914439	4.14305	3.43e-05	0.000447138
TYROBP	1447.74	1.05317	0.254303	4.14142	3.45e-05	0.000450007
RIOX1	467.966	-0.400933	0.096829	-4.14063	3.46e-05	0.000451223
WDHD1	902.018	-0.675989	0.163287	-4.13989	3.47e-05	0.000452331
ND4L	7723.41	0.64061	0.154763	4.13931	3.48e-05	0.000453152
ARHGAP10	154.36	-0.928478	0.224336	-4.13879	3.49e-05	0.000453837
FARSA	3051.46	-0.381991	0.0923197	-4.1377	3.51e-05	0.000455656
PPP1CC	6144.57	-0.330458	0.079878	-4.13704	3.52e-05	0.000456626
MRPL13	1429.52	-0.381177	0.0921542	-4.13629	3.53e-05	0.00045778
JPT1	2637.69	-0.323196	0.0781862	-4.13368	3.57e-05	0.000462676
CREBBP	1854.5	0.662503	0.160292	4.13309	3.58e-05	0.000463507
NCR3LG1	237.635	1.16279	0.28141	4.13202	3.6e-05	0.000465331
DBF4B	177.833	-0.641257	0.155263	-4.13012	3.63e-05	0.000468848
AFMID	331.334	-0.603155	0.146046	-4.12991	3.63e-05	0.00046893
NUSAP1	1327.6	-0.840737	0.203647	-4.12839	3.65e-05	0.000471679
EVI2A	24.7753	2.30829	0.55918	4.12799	3.66e-05	0.00047182
MED22	1099.97	-0.584539	0.141601	-4.12806	3.66e-05	0.00047182
NUP88	1008.55	-0.389337	0.0943252	-4.1276	3.67e-05	0.000472257
ABR	1418.14	0.419385	0.10162	4.127	3.68e-05	0.000472871
AP3M2	768.093	-0.576386	0.139664	-4.12696	3.68e-05	0.000472871
PDF	139.809	-1.02962	0.249599	-4.12509	3.71e-05	0.000475581
SNHG7	2003.92	-0.649171	0.157364	-4.12529	3.7e-05	0.000475581
TNFRSF10D	154.825	0.921048	0.223272	4.12523	3.7e-05	0.000475581
TPX2	2806.48	-0.798914	0.193677	-4.12497	3.71e-05	0.000475581
MFAP1	1068.17	-0.478029	0.116001	-4.1209	3.77e-05	0.000483702
AEN	1717.07	-0.589296	0.143027	-4.12016	3.79e-05	0.000484855
CLIC4	4063.08	0.49534	0.120228	4.12002	3.79e-05	0.000484855
LRRC8C	757.733	0.833955	0.20255	4.11728	3.83e-05	0.000490282
PRELID2	123.778	0.710558	0.172619	4.11634	3.85e-05	0.000491927
PAXBP1	473.545	-0.556574	0.135242	-4.1154	3.87e-05	0.000492504
PCNX1	1595.57	0.63931	0.155343	4.11548	3.86e-05	0.000492504
RBM14	1541.6	-0.337376	0.081976	-4.11554	3.86e-05	0.000492504
TPRKB	409.273	-0.429967	0.104469	-4.11575	3.86e-05	0.000492504
DCUN1D1	1907.87	-0.535457	0.130131	-4.11476	3.88e-05	0.000493494
RGS12	406.625	0.694491	0.168858	4.11288	3.91e-05	0.000497172
PA2G4	2488.2	-0.447649	0.108884	-4.11126	3.94e-05	0.000500314
SRPRA	6297.81	0.265135	0.0644937	4.11103	3.94e-05	0.000500448
TMEM127	2229.87	0.302721	0.0736445	4.11058	3.95e-05	0.00050106
ARHGAP11A	1555.18	-0.910477	0.221604	-4.10857	3.98e-05	0.000505079
DHRS13	296.557	-0.616915	0.150223	-4.10667	4.01e-05	0.000508869
SAMD10	217.291	0.795962	0.19383	4.1065	4.02e-05	0.000508872
OSBPL5	418.45	0.576547	0.140434	4.10548	4.03e-05	0.000510759
SEMA3F	173.984	1.44551	0.35224	4.10376	4.06e-05	0.000514202
MRPL51	1769.2	-0.412308	0.10054	-4.10092	4.12e-05	0.000520183
TOP2A	4728.14	-0.927585	0.226342	-4.09815	4.16e-05	0.000526057
ATG13	2172.53	0.438911	0.107142	4.09652	4.19e-05	0.000529254
PIF1	90.6336	-1.12784	0.275685	-4.09104	4.29e-05	0.000541261
TMEM117	16.3268	5.60082	1.36915	4.09072	4.3e-05	0.000541633
LMTK3	106.185	1.58298	0.387011	4.09026	4.31e-05	0.000541921
RPUSD2	412.457	-0.470402	0.115003	-4.09034	4.31e-05	0.000541921
ZNF367	497.208	-0.950707	0.232506	-4.08896	4.33e-05	0.000544573
KANSL2	822.796	-0.378442	0.0925731	-4.08803	4.35e-05	0.000546325
TAS1R1	12.082	2.88879	0.706673	4.08788	4.35e-05	0.000546325
PIM1	11159.2	-0.918189	0.224647	-4.08726	4.36e-05	0.000547388
TIPIN	508.135	-0.604079	0.14783	-4.08631	4.38e-05	0.000549253
EIF4EBP1	1498.54	-0.478191	0.117056	-4.08515	4.4e-05	0.000550895
MALSU1	299.239	-0.5052	0.123663	-4.08529	4.4e-05	0.000550895
CHM	557.515	0.522728	0.12798	4.08447	4.42e-05	0.000551639
SLC37A4	905.962	-0.463399	0.113451	-4.08456	4.42e-05	0.000551639
PTK7	2175.81	0.590842	0.144686	4.0836	4.43e-05	0.0005533
ATL1	97.1378	0.92994	0.227771	4.08278	4.45e-05	0.000554469
ZNF714	666.367	-0.541061	0.132523	-4.08278	4.45e-05	0.000554469
PI4KA	3561.81	0.346019	0.0847795	4.0814	4.48e-05	0.000557376
CLK2	453.189	-0.451016	0.110545	-4.07992	4.51e-05	0.000560533
OCEL1	449.939	0.51694	0.126717	4.07948	4.51e-05	0.000561067
PRXL2A	549.129	0.578107	0.141715	4.07937	4.52e-05	0.000561067
PSMG4	405.653	-0.728529	0.178622	-4.07861	4.53e-05	0.000562493
MRPS9	222.965	-0.571249	0.140075	-4.07816	4.54e-05	0.00056318
P2RX4	667.38	0.653247	0.160249	4.07645	4.57e-05	0.000566936
MID1	72.5631	1.36009	0.333733	4.0754	4.59e-05	0.000568305
OXT	16.8674	2.19453	0.538532	4.07502	4.6e-05	0.000568811
CDCA5	1076.11	-0.905922	0.222664	-4.06857	4.73e-05	0.000583562
SLC22A20P	70.9678	0.9875	0.242707	4.06868	4.73e-05	0.000583562
CLN6	1855.75	-0.511325	0.125688	-4.06822	4.74e-05	0.00058402
MIR1244-2	186.776	-0.623221	0.153228	-4.06728	4.76e-05	0.000585968
AMMECR1	1181.47	-1.10989	0.272965	-4.06604	4.78e-05	0.000588253
ATP5MC2	4087.45	-0.301135	0.0740593	-4.06614	4.78e-05	0.000588253
HACD2	1938.35	0.37438	0.0920844	4.06562	4.79e-05	0.000588914
CDC7	556.114	-0.661086	0.162638	-4.06476	4.81e-05	0.00059067
MRPL32	617.751	-0.521551	0.128373	-4.06276	4.85e-05	0.000595325
PLOD1	1037.06	0.491557	0.121001	4.06244	4.86e-05	0.000595737
DLG5	349.69	0.523622	0.12892	4.06161	4.87e-05	0.000597437
FLYWCH2	263.58	-0.553914	0.136387	-4.06133	4.88e-05	0.000597737
PACS2	654.705	0.546121	0.134531	4.05945	4.92e-05	0.000602127
SMTN	214.851	0.714624	0.176156	4.05676	4.98e-05	0.000608674
UTP4	1458.24	-0.438955	0.108226	-4.05589	4.99e-05	0.000610516
CLU	7848.92	0.808138	0.199418	4.05249	5.07e-05	0.000619029
APRT	2799.33	-0.348609	0.0860666	-4.05045	5.11e-05	0.000624007
CHD7	86.2435	1.80366	0.445366	4.04985	5.13e-05	0.000625192
SMARCD2	3531.9	-0.26313	0.0649898	-4.04879	5.15e-05	0.0006275
SNCA	765.073	-0.708261	0.174937	-4.04866	5.15e-05	0.0006275
ARHGAP9	1003.19	0.490956	0.121276	4.04824	5.16e-05	0.000627777
NCAPH	595.057	-0.810652	0.200253	-4.04814	5.16e-05	0.000627777
PLCB1	524.305	0.691657	0.170868	4.0479	5.17e-05	0.000627777
ZC3H15	2003.82	-0.432952	0.106955	-4.048	5.17e-05	0.000627777
PCGF6	540.492	-0.592889	0.146484	-4.04748	5.18e-05	0.000628475
APEX1	6616.41	-0.314554	0.0777506	-4.04568	5.22e-05	0.000632438
KRT81	30.9382	2.28743	0.565377	4.04584	5.21e-05	0.000632438
TIMELESS	1266.54	-0.67733	0.167475	-4.04438	5.25e-05	0.000635522
METAP2	2804.42	-0.508697	0.125845	-4.04225	5.29e-05	0.000640523
TTC3	3801.67	0.480512	0.118897	4.04143	5.31e-05	0.000642239
KLHL25	73.3966	-0.955401	0.236426	-4.04101	5.32e-05	0.000642946
CASD1	459.469	0.470549	0.116451	4.04077	5.33e-05	0.000643157
NDUFB9	3500.83	-0.390643	0.0967068	-4.03946	5.36e-05	0.000646314
TMEM71	251.278	0.972227	0.240754	4.03827	5.38e-05	0.000649153
CENPW	254.485	-0.922731	0.228529	-4.03769	5.4e-05	0.000650287
PAXX	365.423	-0.676113	0.167459	-4.03749	5.4e-05	0.00065041
ZBTB47	230.946	0.719997	0.17841	4.03563	5.45e-05	0.000655125
LRP12	3377.74	0.514035	0.127409	4.03452	5.47e-05	0.000657782
CCDC167	228.221	-0.711053	0.176322	-4.03269	5.51e-05	0.000662455
KLHL33	60.5873	1.36949	0.339697	4.0315	5.54e-05	0.000664908
RPL36AL	1846.09	-0.619119	0.153565	-4.03164	5.54e-05	0.000664908
ADCY6	965.279	0.778276	0.193102	4.03039	5.57e-05	0.000667595
GRHPR	1500.04	-0.41513	0.103004	-4.03022	5.57e-05	0.000667614
PITPNM2	345.688	0.792662	0.196727	4.02924	5.6e-05	0.000669942
STMN1	4699.46	-0.520575	0.129205	-4.02905	5.6e-05	0.000670028
ARHGEF40	872.978	0.64897	0.161183	4.0263	5.67e-05	0.000677446
CELF1	1652.83	-0.390785	0.0970983	-4.02463	5.71e-05	0.000681337
MRPS16	2110.57	-0.271076	0.0673527	-4.02472	5.7e-05	0.000681337
DLD	3083.51	-0.282241	0.0701476	-4.02353	5.73e-05	0.000683602
EEF1AKMT1	199.151	-0.667021	0.165774	-4.02368	5.73e-05	0.000683602
AK7	129.308	1.39358	0.346552	4.02127	5.79e-05	0.000689706
UBA52	14067.1	-0.529808	0.1318	-4.01978	5.83e-05	0.000693625
ZNF664	5940.76	-0.302966	0.0755006	-4.01277	6e-05	0.00071358
CCNA2	992.513	-0.860725	0.214579	-4.01122	6.04e-05	0.000717787
FANCE	347.333	-0.608994	0.15184	-4.01076	6.05e-05	0.000718702
SGTA	2626.58	-0.344692	0.0859509	-4.01033	6.06e-05	0.000719516
SCO1	796.898	-0.391554	0.0976632	-4.00923	6.09e-05	0.000722406
DHX15	3481.37	-0.432663	0.107989	-4.00654	6.16e-05	0.000729299
MLKL	142.822	0.95081	0.237317	4.0065	6.16e-05	0.000729299
ZNF607	222.441	-0.897102	0.223909	-4.00655	6.16e-05	0.000729299
HSPD1	8128.44	-0.605266	0.151102	-4.00567	6.18e-05	0.000731364
ACSL4	5834.62	0.45703	0.114135	4.0043	6.22e-05	0.00073513
SLC25A19	273.48	-0.626491	0.156533	-4.00229	6.27e-05	0.000740892
TTLL12	3752.97	-0.431172	0.107759	-4.00126	6.3e-05	0.00074364
TRAIP	130.567	-0.886417	0.221547	-4.00103	6.31e-05	0.00074383
MPP7	46.2352	-1.48206	0.370453	-4.00066	6.32e-05	0.000744507
BTG3	326.791	-0.736709	0.184165	-4.00028	6.33e-05	0.00074521
N4BP3	28.6946	2.92933	0.732319	4.00008	6.33e-05	0.000745327
MRPS18B	1208.7	-0.363124	0.0907918	-3.99953	6.35e-05	0.00074656
RNASEH2C	823.712	-0.588938	0.147306	-3.99807	6.39e-05	0.000750668
GGA2	1547.42	-0.521471	0.13046	-3.99717	6.41e-05	0.000753013
EED	652.109	-0.543632	0.136019	-3.99675	6.42e-05	0.000753853
CAMK2B	60.701	1.66157	0.415797	3.9961	6.44e-05	0.000755255
UHRF1	1231.27	-0.800148	0.200238	-3.99599	6.44e-05	0.000755255
MFHAS1	2212.04	-0.473244	0.118466	-3.99476	6.48e-05	0.000758676
DUSP23	1318.95	-0.671766	0.168207	-3.9937	6.51e-05	0.000760588
F13A1	27.8987	2.31731	0.580265	3.99354	6.51e-05	0.000760588
PRKCE	451.746	0.673979	0.168768	3.99353	6.51e-05	0.000760588
THBS3	96.2405	0.913688	0.228765	3.994	6.5e-05	0.000760588
STK40	1928.91	0.475136	0.119115	3.98889	6.64e-05	0.00077456
ITPRIP	1063.96	0.482633	0.121064	3.98659	6.7e-05	0.000781601
CHAF1B	492.41	-0.693179	0.173976	-3.98434	6.77e-05	0.000788209
KIRREL3	19.0011	1.81323	0.455097	3.98427	6.77e-05	0.000788209
DBN1	1560.48	0.634373	0.15926	3.98327	6.8e-05	0.000789974
SH3GLB1	4158.09	0.378082	0.0949157	3.98335	6.8e-05	0.000789974
TRIM46	122.865	0.754511	0.189405	3.98358	6.79e-05	0.000789974
C6orf223	85.8975	1.32202	0.33203	3.98164	6.84e-05	0.000794702
CBL	920.713	0.84912	0.213265	3.98153	6.85e-05	0.000794702
GLRA3	4.72835	5.45528	1.37023	3.9813	6.85e-05	0.000794963
AFAP1L1	14.2827	5.18276	1.30202	3.98055	6.88e-05	0.000796941
EP400	1267.96	0.658573	0.16546	3.98025	6.88e-05	0.000797406
AGTRAP	1184.2	0.569879	0.143184	3.98006	6.89e-05	0.000797518
DLX4	100.445	0.891412	0.22404	3.9788	6.93e-05	0.000801221
TRMT61A	582.557	-0.463465	0.116523	-3.97745	6.97e-05	0.000805253
USP11	1824.62	0.533901	0.134337	3.97435	7.06e-05	0.000815275
NCOR2	2737.32	0.825333	0.207738	3.97296	7.1e-05	0.000819507
MTX1P1	61.7364	0.914312	0.230232	3.97127	7.15e-05	0.000824781
DHFR	850.475	-0.479961	0.12095	-3.96826	7.24e-05	0.000834164
NCBP1	1795.91	-0.617864	0.155719	-3.96781	7.25e-05	0.000835188
SPOCK2	175.322	1.56984	0.395775	3.96651	7.29e-05	0.000839222
AIFM1	1138.83	-0.355141	0.0895799	-3.96452	7.35e-05	0.000845399
VKORC1L1	1246.14	-0.371491	0.0937058	-3.96444	7.36e-05	0.000845399
APOBEC3D	25.1884	-1.25856	0.317552	-3.96332	7.39e-05	0.000848835
MMP15	186.84	-0.938971	0.236927	-3.96313	7.4e-05	0.00084895
ATRIP	228.84	-0.566247	0.142895	-3.96268	7.41e-05	0.00085
KIF20A	301.915	-0.833683	0.210441	-3.9616	7.44e-05	0.00085327
DBH-AS1	25.8548	1.98796	0.501981	3.96024	7.49e-05	0.000857607
UBL4A	1723.92	-0.250446	0.0632484	-3.95972	7.5e-05	0.0008589
CPSF1P1	48.9573	-2.00153	0.505655	-3.95829	7.55e-05	0.00086349
RHOA	13417.4	-0.238273	0.0602115	-3.95726	7.58e-05	0.000866427
SCART1	204.267	1.49704	0.378312	3.95716	7.58e-05	0.000866427
MAML2	49.1945	1.62199	0.409932	3.95673	7.6e-05	0.000867431
WDR44	1000.13	0.460289	0.116337	3.95652	7.61e-05	0.000867642
PDSS1	184.829	-0.763502	0.19303	-3.95535	7.64e-05	0.000871332
PSD3	685.297	0.706408	0.178647	3.95421	7.68e-05	0.000874926
E2F8	202.904	-0.968157	0.244896	-3.95334	7.71e-05	0.000877541
C19orf81	90.8395	-0.863529	0.218466	-3.95269	7.73e-05	0.000879329
INF2	1988.84	0.549754	0.1392	3.94938	7.84e-05	0.000890417
POLR2F	1418.5	-0.543351	0.137624	-3.94809	7.88e-05	0.000894657
FANCD2	637.805	-0.888127	0.224995	-3.94732	7.9e-05	0.000896936
RIN2	14.1949	3.53568	0.896023	3.94597	7.95e-05	0.000900848
SLC4A8	197.077	0.835402	0.211708	3.94601	7.95e-05	0.000900848
FASTKD1	562.339	-0.43418	0.110079	-3.94426	8e-05	0.000906703
PLIN2	927.754	0.507112	0.128588	3.94369	8.02e-05	0.000908264
SRMS	5.92404	4.31732	1.09504	3.94262	8.06e-05	0.000911738
MRPL34	894.948	-0.3998	0.101453	-3.94076	8.12e-05	0.000918266
CCR10	10.4413	3.1818	0.808079	3.93749	8.23e-05	0.000929048
SLC43A1	1702.78	-0.48476	0.12311	-3.93763	8.23e-05	0.000929048
AGO4	612.988	0.357114	0.0907098	3.93689	8.25e-05	0.000930181
MSX1	404.359	-0.740044	0.187973	-3.93697	8.25e-05	0.000930181
AGAP3	590.54	-0.461453	0.117224	-3.9365	8.27e-05	0.000930758
PMPCA	1423.39	-0.344235	0.0874486	-3.93643	8.27e-05	0.000930758
LINC00649	79.4206	0.828279	0.210481	3.93517	8.31e-05	0.000933854
NDUFB3	642.138	-0.351714	0.0893704	-3.93547	8.3e-05	0.000933854
SVOPL	238.825	0.944529	0.240018	3.93524	8.31e-05	0.000933854
THOC6	859.066	-0.41823	0.106315	-3.93386	8.36e-05	0.000938353
GAA	1083.87	0.52649	0.134061	3.92725	8.59e-05	0.000963882
ADAR	8008.48	0.447978	0.114082	3.92682	8.61e-05	0.000964989
POLR3E	943.385	-0.382143	0.097325	-3.92646	8.62e-05	0.000965806
MEIS3	20.4918	1.68225	0.428571	3.92526	8.66e-05	0.000970016
PRIM2	565.342	-0.534231	0.136112	-3.92494	8.68e-05	0.000970695
CCNF	443.346	-0.941051	0.239859	-3.92336	8.73e-05	0.000976442
DNAAF2	625.279	-0.511718	0.130446	-3.92283	8.75e-05	0.000977971
AAAS	983.283	-0.37312	0.0951226	-3.92252	8.76e-05	0.00097861
PTPRH	62.9819	1.77604	0.452801	3.92234	8.77e-05	0.000978694
TNRC6B	881.276	0.554612	0.141413	3.92192	8.78e-05	0.000979799
KLC2	155.64	0.769488	0.196262	3.92071	8.83e-05	0.000984076
BTN3A1	620.567	0.511771	0.130539	3.92043	8.84e-05	0.000984587
POT1	1151.63	-0.350153	0.0893206	-3.92018	8.85e-05	0.00098499
MTMR6	2101.4	0.396395	0.101134	3.9195	8.87e-05	0.000987154
HLA-DQA1	237.697	0.877569	0.223916	3.91919	8.88e-05	0.000987782
HPF1	458.302	-0.555456	0.141747	-3.91865	8.9e-05	0.000989385
MAP1S	1237.23	0.370191	0.0945007	3.91734	8.95e-05	0.000993506
SIL1	246.154	0.515807	0.131671	3.9174	8.95e-05	0.000993506
MYO3B	44.5095	2.01348	0.514027	3.91707	8.96e-05	0.000993999
MFSD10	2080.76	0.51251	0.130878	3.91595	9.01e-05	0.000997995
MTBP	371.953	-0.697589	0.178176	-3.91518	9.03e-05	0.00100042
TMEM104	790.671	0.527105	0.134636	3.91505	9.04e-05	0.00100042
NUMA1	1468.21	0.633245	0.16183	3.91304	9.11e-05	0.00100817
GMPS	2391.78	-0.422086	0.107891	-3.91216	9.15e-05	0.0010112
TALDO1	4241.38	-0.445015	0.113762	-3.91181	9.16e-05	0.00101204
NUP85	487.584	-0.421338	0.107725	-3.91123	9.18e-05	0.00101383
PHF1	605.941	0.562219	0.143765	3.91069	9.2e-05	0.00101545
C1S	57.7913	1.49573	0.382597	3.90941	9.25e-05	0.00102018
POLD2	2588.41	-0.457695	0.117116	-3.90803	9.31e-05	0.00102474
NFATC2	3037.84	0.560394	0.143439	3.90685	9.35e-05	0.00102909
PTPN2	716.707	-0.309457	0.0792227	-3.90616	9.38e-05	0.00103075
RBMS2	374.05	0.996234	0.255037	3.90623	9.37e-05	0.00103075
HLA-DRB5	1468.34	0.610104	0.156211	3.90563	9.4e-05	0.00103235
SLC35E4	55.6488	1.18282	0.302937	3.90452	9.44e-05	0.00103647
GNAI1	924.057	0.795883	0.203848	3.90429	9.45e-05	0.00103679
MYH9	19832.2	0.662624	0.169781	3.90282	9.51e-05	0.00104245
MGRN1	1795.36	0.373017	0.0956261	3.90078	9.59e-05	0.00105015
TMEM65	3297.56	-0.647402	0.166056	-3.89868	9.67e-05	0.00105843
GINS4	174.521	-0.772123	0.198107	-3.8975	9.72e-05	0.00106295
MYO18A	1244.76	0.716048	0.18374	3.89708	9.74e-05	0.00106412
MACIR	1095.2	-0.944148	0.242316	-3.89634	9.77e-05	0.00106669
EPHX1	302.473	0.60285	0.154731	3.89612	9.77e-05	0.00106699
ANKRD6	30.0559	1.3017	0.3342	3.89498	9.82e-05	0.00107136
MSH2	1609.51	-0.399928	0.10269	-3.89452	9.84e-05	0.00107272
IDH2	9208.98	-0.505801	0.129906	-3.89358	9.88e-05	0.00107621
MCRIP2	502.132	-0.633509	0.162729	-3.89303	9.9e-05	0.00107801
GSN	1735.46	0.617446	0.158622	3.89256	9.92e-05	0.00107943
AURKA	885.961	-0.752012	0.193238	-3.89163	9.96e-05	0.00108287
PSMA3	1353.43	-0.426722	0.109707	-3.88966	0.000100383	0.00109102
CFAP161	307.6	1.18545	0.304916	3.88779	0.000101163	0.00109863
MMRN2	14.7994	3.31112	0.85183	3.88707	0.000101461	0.00110067
STRADB	918.164	-0.663002	0.170602	-3.88625	0.000101806	0.00110373
ASF1B	896.746	-0.819294	0.210926	-3.88427	0.000102636	0.00111139
ZBTB34	826.841	-0.557016	0.143403	-3.88427	0.00010264	0.00111139
FBXO5	467.993	-0.528047	0.135954	-3.88401	0.00010275	0.00111189
BAZ2B	241.112	0.663225	0.170794	3.88318	0.0001031	0.00111499
GPR142	19.7466	2.37579	0.611867	3.88286	0.000103235	0.00111576
ACAD9	598.009	-0.439427	0.113329	-3.87745	0.000105556	0.00114014
BCAS4	82.5161	1.30743	0.337239	3.87687	0.000105809	0.00114146
ELFN1-AS1	27.767	1.65018	0.425664	3.87672	0.000105875	0.00114146
LTB	416.788	-1.13584	0.292973	-3.87695	0.000105776	0.00114146
INKA1	1204.18	-0.754039	0.194567	-3.87547	0.000106419	0.00114661
ARHGEF12	4749.02	0.735745	0.18994	3.87356	0.000107257	0.00115493
LOC101927851	16.0806	2.09767	0.541569	3.87333	0.00010736	0.00115533
NCF4	3794.96	0.394797	0.102019	3.86982	0.000108914	0.00117132
CSTF2	668.967	-0.566092	0.146297	-3.86946	0.000109078	0.00117237
PALM	617.657	0.9043	0.233734	3.86893	0.000109314	0.00117381
TBKBP1	598.769	0.938122	0.24248	3.86886	0.000109347	0.00117381
PSMC4	2042.76	-0.369524	0.0955945	-3.86553	0.000110846	0.00118918
SHROOM1	59.3209	1.03345	0.267371	3.86525	0.000110977	0.00118985
DMAC1	727.028	-0.373114	0.0965976	-3.86256	0.000112206	0.00120229
TP53INP1	8474.09	-0.714437	0.184978	-3.86229	0.000112331	0.00120288
C15orf61	287.931	0.558064	0.144498	3.8621	0.000112417	0.00120307
CDK2	586.514	-0.564634	0.14621	-3.86179	0.000112558	0.00120331
PURB	1405.56	0.411756	0.106624	3.86175	0.000112577	0.00120331
ARF6	4079.65	-0.350276	0.0907211	-3.86102	0.000112914	0.0012057
EXOSC3	347.442	-0.554175	0.143538	-3.86082	0.000113008	0.0012057
PKD1	532.306	0.653245	0.169193	3.86094	0.000112951	0.0012057
AGR2	5.08476	-3.22816	0.836418	-3.8595	0.000113618	0.00121146
CENPA	427.185	-0.9827	0.254702	-3.85824	0.000114205	0.00121624
SF3B3	9347.4	-0.436553	0.1132	-3.85649	0.000115027	0.00122424
MAF	152.398	-2.95388	0.766132	-3.85558	0.000115455	0.00122805
ATPAF1	1038.42	-0.357183	0.0926538	-3.85503	0.000115717	0.00122913
CENPN	175.825	-0.771015	0.200008	-3.85492	0.000115769	0.00122913
SOD1	4350.1	-0.400183	0.103804	-3.85517	0.000115651	0.00122913
HNRNPK	15578.7	-0.296492	0.0769387	-3.85361	0.000116391	0.00123499
RFLNB	3228.48	1.52335	0.395517	3.85154	0.000117379	0.00124471
SNX33	1023.27	0.452395	0.117503	3.85008	0.000118078	0.00125137
PFDN6	520.356	-0.581571	0.15114	-3.84789	0.000119138	0.00126183
SUZ12	3017.87	-0.335505	0.0872488	-3.84538	0.000120365	0.00127406
CD248	46.6114	1.21215	0.315286	3.8446	0.000120749	0.00127616
GEN1	443.439	-0.757261	0.196971	-3.84453	0.000120783	0.00127616
PEDS1	572.113	0.396687	0.103178	3.8447	0.0001207	0.00127616
ZNF330	718.917	-0.408642	0.106308	-3.84396	0.000121065	0.00127836
CSE1L	3770.94	-0.475194	0.123629	-3.84371	0.000121188	0.00127889
CTCF	2469.35	-0.235026	0.0611567	-3.84301	0.000121536	0.00128178
AAGAB	2154.28	-0.486422	0.12659	-3.8425	0.000121788	0.00128367
MEA1	1011.6	-0.389095	0.101287	-3.84152	0.000122275	0.00128725
RRN3	6702.84	-0.665223	0.173319	-3.83813	0.000123973	0.00130434
FARSB	1612.07	-0.47799	0.124546	-3.83786	0.00012411	0.00130499
SLC30A6	2338.48	0.367759	0.0958809	3.83558	0.00012527	0.00131639
LOC100506405	258.346	-0.976557	0.254633	-3.83516	0.000125485	0.00131786
PAQR5	25.6687	1.98918	0.518729	3.83472	0.000125706	0.00131938
CDC25A	801.621	-0.951567	0.248211	-3.8337	0.000126228	0.00132327
RTN4R	177.423	1.22386	0.31923	3.8338	0.00012618	0.00132327
NUTF2	1935.08	-0.357074	0.0931522	-3.83323	0.000126469	0.001325
NANS	362.059	-0.540126	0.140916	-3.83297	0.000126608	0.00132566
QDPR	845.846	-0.423756	0.110562	-3.83274	0.000126724	0.00132578
SLC24A3	1607.55	0.704272	0.183756	3.83265	0.000126771	0.00132578
ERGIC1	1880.12	0.467737	0.12209	3.83109	0.000127575	0.00133258
SDHAP2	27.5108	-1.26693	0.330692	-3.83114	0.000127549	0.00133258
AVPR2	7.70653	3.03594	0.792543	3.83064	0.000127812	0.00133427
RSRP1	1833.48	-2.01763	0.526842	-3.82967	0.000128313	0.0013379
SLC2A6	1214.69	0.566576	0.147938	3.82982	0.000128237	0.0013379
DDX55	342.84	-0.563084	0.14708	-3.82841	0.000128974	0.00134398
CARD8-AS1	495.001	0.569179	0.148697	3.82777	0.000129308	0.00134615
RPS15	18698.5	-0.543498	0.14199	-3.82772	0.000129337	0.00134615
PRRT4	10.4493	4.41011	1.15229	3.82727	0.00012957	0.00134778
RRM2	764.886	-0.77072	0.2014	-3.82682	0.000129809	0.00134946
GPSM3	2721.87	0.406091	0.106157	3.82538	0.000130568	0.00135654
C19orf38	94.9136	1.31255	0.343152	3.82496	0.000130791	0.00135804
TKT	3618.94	-0.419913	0.109796	-3.82448	0.000131046	0.00135988
PSKH1	1120.31	0.408794	0.106893	3.82433	0.00013113	0.00135994
PER3	26.0939	1.57962	0.413061	3.82417	0.000131212	0.00135999
EMILIN2	723.533	0.805933	0.210772	3.82371	0.000131457	0.00136172
PPT1	5297.41	0.444366	0.116294	3.82105	0.000132884	0.00137405
TSR1	1306.35	-0.421295	0.110248	-3.82134	0.00013273	0.00137405
WDR18	1388.65	-0.427605	0.111907	-3.82109	0.000132865	0.00137405
MOCS2	258.333	-0.451742	0.118265	-3.81975	0.000133586	0.00137847
SCRT2	7.81091	5.46447	1.43061	3.81968	0.000133628	0.00137847
ZGRF1	106.75	-1.06409	0.278559	-3.81996	0.000133472	0.00137847
DAP	2792.63	0.396754	0.103909	3.81829	0.000134378	0.0013854
TPCN1	1628.93	0.694303	0.181895	3.81705	0.000135055	0.00139155
NME1	380.165	-0.6025	0.15786	-3.81667	0.000135266	0.0013929
DENND2D	205.401	0.693467	0.181702	3.81651	0.000135354	0.00139299
ZNF358	189.394	0.592729	0.155357	3.81527	0.000136036	0.00139919
BABAM2	597.162	0.423444	0.111009	3.81451	0.000136453	0.00140265
EGR4	4.00351	4.99397	1.30931	3.8142	0.000136624	0.00140358
ZHX1	2638.01	-0.274394	0.0719473	-3.81381	0.000136838	0.00140495
TYMS	746.904	-0.728226	0.190968	-3.81333	0.000137105	0.00140604
ZBTB16	1800.43	-0.669081	0.175458	-3.81335	0.000137096	0.00140604
CLIC1	8042.33	-0.301738	0.0791319	-3.8131	0.000137236	0.00140654
HMGB1	17464.7	-0.538006	0.141159	-3.81134	0.000138214	0.00141574
ACSF2	478.627	0.698795	0.183503	3.80808	0.000140052	0.00143373
METTL2A	333.584	-0.607772	0.159678	-3.80623	0.000141102	0.00144046
MRPS5	671.755	-0.40514	0.106442	-3.80619	0.000141123	0.00144046
RASSF1	1634	0.41909	0.110096	3.80659	0.000140893	0.00144046
ZNF433-AS1	77.8433	-0.841962	0.221193	-3.80645	0.000140973	0.00144046
ABCC5	929.274	-0.391055	0.102757	-3.80561	0.000141453	0.00144046
CSPG4	12.8459	2.85143	0.749252	3.8057	0.000141403	0.00144046
MCRS1	1478.02	-0.323206	0.0849262	-3.80573	0.000141389	0.00144046
RFWD3	2050.13	-0.454206	0.11935	-3.80567	0.000141421	0.00144046
TRMU	243.93	-0.46896	0.123234	-3.80543	0.000141556	0.00144067
EXTL3	1488.99	0.491403	0.12916	3.80462	0.000142023	0.00144458
HGH1	1997.66	-0.366454	0.0963318	-3.80408	0.000142331	0.00144686
LRG1	796.25	0.522929	0.137505	3.80299	0.000142962	0.00145243
SLC6A9	94.4017	2.35421	0.619086	3.80272	0.000143114	0.00145314
SMU1	2119.89	-0.297348	0.0782018	-3.80231	0.000143352	0.0014547
LOC102724250	79.7901	0.827602	0.217691	3.80172	0.000143694	0.00145648
PPM1F	4104.81	0.928281	0.244166	3.80184	0.000143625	0.00145648
RGS10	1562.21	-0.476876	0.125469	-3.80074	0.000144264	0.00146056
ATAD2B	600.961	-0.535431	0.140919	-3.79957	0.000144946	0.00146661
ARV1	819.384	-0.395055	0.103988	-3.79903	0.000145263	0.00146897
IRAK3	1377.39	0.568335	0.149676	3.7971	0.000146401	0.00147961
GOLGA5	724.802	0.352522	0.0928516	3.79661	0.000146686	0.00148164
PRKAR2B	11054.6	-0.442234	0.116512	-3.79561	0.000147282	0.00148679
PRAM1	52.297	3.56529	0.939485	3.79494	0.000147679	0.00148994
LGALS12	117.684	1.67325	0.440967	3.79449	0.000147946	0.00149177
JAK1	8677.8	0.444739	0.117218	3.79412	0.000148166	0.00149227
LCA5	501.253	0.964917	0.254313	3.79421	0.000148114	0.00149227
CDIP1	1353.43	0.472887	0.124646	3.79384	0.000148337	0.00149313
IL4R	507.025	1.03246	0.272167	3.79347	0.000148558	0.00149449
EIF5A	9513.17	-0.684006	0.180338	-3.7929	0.000148895	0.00149702
CHAF1A	752.345	-0.722233	0.190441	-3.79242	0.000149187	0.00149909
DCTN1	2840.66	0.362684	0.0956441	3.79201	0.000149431	0.00150068
KRT86	21.3321	2.54641	0.671691	3.79105	0.000150013	0.00150566
NSMCE4A	546.98	-0.46442	0.122512	-3.79081	0.000150159	0.00150625
MON1A	328.592	-0.575225	0.15181	-3.78913	0.000151178	0.0015156
BTBD9	700.313	0.358688	0.0946997	3.78764	0.000152087	0.00152314
PIGH	393.384	-0.421898	0.111389	-3.78761	0.000152105	0.00152314
PSMD8	3319.67	-0.31798	0.0839661	-3.78701	0.00015247	0.00152592
ZNF529	687.367	-0.547557	0.144622	-3.78611	0.000153022	0.00153057
CMSS1	821.216	-0.510978	0.135006	-3.78485	0.000153799	0.00153628
VRK2	596.443	-0.475329	0.12559	-3.78476	0.000153857	0.00153628
LOC112268269	51.0402	1.02377	0.27056	3.78389	0.000154396	0.00154078
FCHO1	442	0.582149	0.1539	3.78264	0.000155171	0.00154763
GP1BA	2440.46	0.712918	0.188512	3.78182	0.000155684	0.0015492
GYS1	1248.6	0.331492	0.0876499	3.78201	0.000155569	0.0015492
SLCO3A1	1174.18	0.528179	0.139648	3.78223	0.000155429	0.0015492
NPM2	188.165	0.633681	0.167624	3.78037	0.000156594	0.001557
TPSG1	249.4	1.28758	0.340603	3.78029	0.000156646	0.001557
ING1	438.985	-0.514512	0.136117	-3.77991	0.000156883	0.00155846
RPAP3	880.826	-0.345688	0.0914632	-3.77953	0.000157124	0.00155997
CLPP	1525.58	-0.394687	0.104456	-3.77851	0.000157772	0.00156529
MRE11	1349.93	-0.402409	0.106503	-3.7784	0.000157839	0.00156529
DUSP16	84.8724	0.930067	0.246182	3.77796	0.000158119	0.00156681
KIF18A	141.429	-0.872645	0.230988	-3.77788	0.000158172	0.00156681
TUBB	13783.7	-0.447661	0.118526	-3.77689	0.0001588	0.00157214
TIMM8B	1255.45	-0.625701	0.165765	-3.77463	0.000160246	0.00158555
RBM43	362.278	0.523346	0.13871	3.77295	0.000161332	0.00159539
CPQ	1660.97	0.609847	0.161728	3.77081	0.000162717	0.00160732
ZNF525	360.443	-0.730665	0.193789	-3.77042	0.00016297	0.00160886
CDH5	104.412	3.87856	1.02941	3.76774	0.000164735	0.00162536
LINC02609	73.0829	0.998457	0.265044	3.76713	0.000165133	0.00162837
NET1	2506.62	-0.588912	0.156352	-3.76657	0.000165505	0.0016302
ZNF551	511.408	-0.488783	0.129765	-3.76668	0.000165433	0.0016302
C3AR1	215.636	1.05869	0.281202	3.76487	0.000166634	0.00164039
TBXA2R	13.6948	2.5296	0.672165	3.76336	0.000167647	0.00164943
GNB2	2485.85	-0.295623	0.0785723	-3.76243	0.000168269	0.00165461
ZNF334	23.6599	2.01451	0.535525	3.76175	0.000168729	0.00165821
RNF208	326.018	0.668418	0.177703	3.76145	0.000168934	0.00165928
MRPS7	841.647	-0.387982	0.103174	-3.76045	0.000169608	0.00166457
SLFN14	330.333	0.772982	0.20556	3.76037	0.000169663	0.00166457
AHR	398.842	-0.750647	0.199686	-3.75913	0.000170506	0.00166973
BICRA	348.708	0.606974	0.161471	3.75903	0.000170572	0.00166973
CYP2S1	12.0786	4.70468	1.25149	3.75926	0.000170416	0.00166973
PTGES3	7599.69	-0.356589	0.0948574	-3.75921	0.000170448	0.00166973
KLHL5	935.412	-0.520845	0.138606	-3.75775	0.000171449	0.00167738
INTS6	1030.84	-0.358258	0.0953459	-3.75746	0.00017165	0.0016784
GPR55	82.4641	0.975527	0.259766	3.75541	0.000173059	0.00169123
CD53	2034.8	0.856337	0.2281	3.75421	0.000173886	0.00169835
PCGF2	120.667	1.33565	0.355838	3.75353	0.000174362	0.00170205
CNGA1	42.7807	2.08133	0.554543	3.75324	0.000174562	0.00170305
MCEMP1	11.57	4.3659	1.16346	3.75252	0.000175069	0.00170704
CSGALNACT2	1019.08	0.464931	0.123917	3.75195	0.000175461	0.00170991
KLF1	2094.31	-1.02602	0.273517	-3.75121	0.00017598	0.00171402
ZNF445	1110.48	-0.289164	0.0771062	-3.7502	0.000176693	0.00171999
SNX22	53.2633	-1.61826	0.431618	-3.74929	0.000177334	0.00172431
AZIN1	12165.4	-0.273591	0.0730007	-3.74779	0.0001784	0.00173371
MMD	284.687	-0.571128	0.152402	-3.7475	0.000178604	0.00173473
EPN1	2848.39	0.418462	0.111723	3.74554	0.000180003	0.00174678
MEX3D	606.988	-0.588104	0.157017	-3.74549	0.000180045	0.00174678
PDXDC1	3686.6	-0.423259	0.113011	-3.74528	0.000180193	0.00174724
POM121C	1043.27	0.44809	0.119651	3.74496	0.000180424	0.00174851
FAM72C	54.3399	-0.989826	0.264324	-3.74474	0.000180579	0.00174904
LINC01583	3.54169	5.24952	1.40202	3.74426	0.000180926	0.00175143
FBXL17	460.105	0.534834	0.142888	3.74303	0.000181814	0.00175807
FBXW11	1005.59	0.300518	0.0802846	3.74316	0.000181721	0.00175807
B2M	37206.7	0.461573	0.12341	3.74017	0.000183893	0.0017772
ITGB1	9354.61	0.369087	0.0987133	3.73898	0.000184769	0.00178467
FBXW7	324.137	-0.481462	0.128777	-3.73874	0.000184944	0.00178537
SNHG12	68.7163	-0.856874	0.229211	-3.73836	0.000185226	0.0017871
SLC25A23	1325.89	0.34362	0.091933	3.73772	0.000185697	0.00179066
ZNF845	670.007	-0.355057	0.0950035	-3.73731	0.000186	0.00179259
VPS13D	1252.73	0.550546	0.147322	3.73704	0.000186203	0.00179355
MRPL52	837.857	-0.332348	0.0889391	-3.73681	0.000186373	0.0017942
CEP78	340.804	-0.593891	0.15895	-3.73635	0.000186709	0.00179545
MAVS	1839.84	0.531604	0.142275	3.73645	0.000186633	0.00179545
GNE	401.348	0.367191	0.0982965	3.73555	0.000187306	0.0018002
RNF144B	188.692	-1.00192	0.268235	-3.73524	0.000187539	0.00180145
MAGED1	1727.31	0.484507	0.129754	3.73404	0.000188434	0.00180905
MRPS33	568.871	-0.424921	0.113873	-3.73155	0.000190307	0.00182602
PRKCQ-AS1	959.641	-0.330804	0.0886903	-3.72988	0.000191569	0.00183712
E2F7	83.2577	1.44314	0.387035	3.72871	0.000192461	0.00184467
RPL26	138.61	-0.736762	0.1976	-3.72856	0.000192576	0.00184476
CLTA	2341.27	-0.342802	0.0920277	-3.72499	0.000195325	0.00187006
PLCH1	147.431	2.0094	0.539468	3.72479	0.000195481	0.00187053
CTSD	1380.37	0.41151	0.110483	3.72464	0.000195597	0.00187061
BTN3A3	460.528	0.574144	0.154174	3.72401	0.000196085	0.00187425
GHDC	1285.2	0.336595	0.0903928	3.72369	0.000196329	0.00187556
KARS1	3575.14	-0.294711	0.07916	-3.72298	0.000196885	0.00187984
KDELR2	2977.85	0.410818	0.110379	3.72188	0.000197748	0.00188498
TSC2	1598.84	0.401622	0.107907	3.72192	0.000197714	0.00188498
ZNF213	602.483	0.470044	0.126287	3.72203	0.000197627	0.00188498
PSMB7	1917.72	-0.374355	0.100592	-3.72151	0.000198034	0.00188668
CCNB3	19.3543	1.43988	0.387019	3.72044	0.000198879	0.00189369
ACTR3B	114.728	-0.782045	0.210226	-3.72002	0.000199207	0.00189578
SPATS2	522.617	-0.610795	0.164255	-3.71857	0.000200351	0.00190459
TARS1	3064.06	-0.270945	0.0728618	-3.71862	0.000200316	0.00190459
ASIC4	298.652	-0.768612	0.206709	-3.71832	0.000200551	0.00190545
ADGRA2	84.3983	1.70362	0.458382	3.71659	0.000201927	0.00191748
NOL3	53.6015	1.20953	0.325478	3.71617	0.000202267	0.00191967
ZMYND11	2097.29	0.321321	0.0864828	3.71543	0.00020286	0.00192424
TANC1	454.825	1.8994	0.51129	3.71492	0.000203267	0.00192706
CHD3	1846.76	0.433741	0.116787	3.71397	0.000204036	0.0019333
RPN1	6453.03	-0.245685	0.0661614	-3.71343	0.000204471	0.00193637
RAB43	44.9071	1.40618	0.378826	3.71193	0.000205683	0.00194679
TTLL11	111.202	-0.710047	0.191304	-3.71162	0.000205936	0.00194813
PTGER2	11.8261	2.32909	0.627636	3.71089	0.000206533	0.00195272
ZNF93	239.233	-0.637201	0.171745	-3.71015	0.000207136	0.00195735
GPC5	10.1332	-2.11963	0.571367	-3.70976	0.000207455	0.00195931
TSPYL1	2007.14	0.50811	0.136988	3.70917	0.000207943	0.00196286
PTBP1	11344.7	-0.306297	0.0825895	-3.70866	0.000208357	0.0019657
TBPL1	972.975	-0.461359	0.12441	-3.70836	0.000208605	0.00196697
CMC2	298.071	-0.590583	0.159287	-3.70767	0.000209171	0.00197125
BNIP2	3275.5	0.357046	0.0963089	3.7073	0.000209482	0.00197293
RNASE2	115.526	4.24934	1.14624	3.70718	0.000209576	0.00197293
PDZK1IP1	24.5362	1.85938	0.501703	3.70615	0.000210438	0.00197998
RSRC2	1026.61	-0.528783	0.142685	-3.70594	0.000210609	0.00198052
BTN2A2	280.794	0.484593	0.130777	3.70549	0.000210986	0.001983
ZMIZ1	4666.18	0.443867	0.119795	3.70522	0.000211205	0.00198398
CDKL1	74.6625	1.19291	0.322049	3.70411	0.000212136	0.00199165
MYO5A	835.954	0.559329	0.151095	3.70185	0.000214033	0.00200839
GGH	1390.01	-0.563742	0.152357	-3.70013	0.000215486	0.00202093
POLR1H	356.242	-0.465618	0.125847	-3.69987	0.000215711	0.00202196
CENPP	163.165	-0.594045	0.160585	-3.69926	0.000216232	0.00202496
HELLS	662.031	-0.791088	0.213853	-3.69922	0.000216264	0.00202496
TBC1D8B	201.483	0.523485	0.141528	3.69879	0.000216628	0.00202728
CYBB	28.9621	4.69905	1.27064	3.69819	0.000217145	0.00202995
LCAT	32.3105	1.39516	0.377247	3.69828	0.000217069	0.00202995
CNOT9	1868.55	-0.285114	0.077105	-3.69774	0.00021753	0.00203245
SEMA4A	1515.31	0.605826	0.163843	3.6976	0.000217646	0.00203245
NAA50	5622.24	-0.381795	0.103282	-3.69664	0.000218469	0.00203904
CD2	36.2413	-1.42587	0.386062	-3.69337	0.000221304	0.00206329
OTULINL	224.157	0.923712	0.2501	3.69338	0.000221294	0.00206329
CD99L2	1212.99	0.343637	0.0930655	3.69242	0.00022213	0.00206989
AMD1	4999.9	-0.395221	0.107069	-3.69128	0.000223125	0.00207752
TNFRSF21	218.793	-0.869604	0.235588	-3.69121	0.000223187	0.00207752
CDK4	2790.32	-0.349135	0.0945953	-3.69082	0.000223528	0.00207959
ZNF646	712.27	0.402	0.108978	3.68883	0.000225285	0.0020937
TMEM167B	2677.98	0.367028	0.0995066	3.68848	0.000225597	0.00209548
LHFPL6	4.25429	5.35535	1.45361	3.68418	0.000229439	0.00213003
NTRK1	3097.75	0.598237	0.162427	3.68312	0.000230395	0.00213777
CRELD1	357.622	0.642864	0.174598	3.68197	0.000231441	0.00214633
UTS2	189.113	0.687336	0.186733	3.68085	0.000232459	0.00215463
TMEM200B	13.7867	2.79572	0.759839	3.67935	0.000233828	0.00216617
LINC02160	59.5235	3.23976	0.880729	3.67849	0.000234614	0.00217115
SMC4	1303.18	-0.675133	0.183532	-3.67855	0.00023456	0.00217115
UMPS	1079.43	-0.335936	0.0913359	-3.67802	0.000235049	0.00217402
GMFB	1467.24	0.397514	0.108095	3.67747	0.000235561	0.0021776
CCT6A	2708.59	-0.33018	0.089789	-3.67729	0.000235728	0.00217798
HPCAL1	1756.62	0.549409	0.149452	3.67616	0.000236769	0.00218645
MYC	8012.13	-0.692463	0.188385	-3.67579	0.000237115	0.00218849
MPHOSPH9	775.706	-0.364505	0.0991842	-3.67503	0.000237821	0.00219384
HPGDS	1531.48	0.967561	0.263377	3.67368	0.000239086	0.00220434
ARHGAP1	2406.99	0.392536	0.106862	3.67328	0.000239454	0.00220657
NHSL2	51.9645	3.02564	0.82376	3.67296	0.000239757	0.0022082
BLOC1S5	551.555	-0.433828	0.118146	-3.67197	0.000240686	0.00221441
KIRREL1	72.5418	-1.28818	0.350802	-3.6721	0.000240564	0.00221441
VPS29	700.884	-0.470529	0.128185	-3.67071	0.000241879	0.00222421
MAN2B2	1201.19	0.381689	0.103991	3.6704	0.000242168	0.0022257
UCK1	633.175	-0.438053	0.119367	-3.66981	0.000242734	0.00222973
PAPSS1	1972.37	0.413311	0.112639	3.66934	0.000243175	0.0022326
STK11	3518.56	-0.563914	0.153696	-3.66902	0.000243479	0.00223422
DIPK2B	6.5945	4.51249	1.23019	3.66811	0.000244349	0.00224102
ANGPT1	6940.32	0.649955	0.177206	3.66779	0.000244659	0.00224269
HDAC2	3889.46	-0.287241	0.078322	-3.66744	0.000244992	0.00224339
ZNF823	118.677	-0.769242	0.209743	-3.66755	0.000244889	0.00224339
GOLGA8M	13.4029	-1.75737	0.4792	-3.66729	0.000245134	0.0022435
ITPR1	2820.95	0.414214	0.112984	3.66613	0.000246245	0.00225249
RPA3	426.525	-0.533115	0.14543	-3.66579	0.000246574	0.00225431
LDLRAD2	24.1325	1.81506	0.495166	3.66556	0.000246799	0.00225519
ZNF746	282.973	-0.459256	0.125345	-3.66392	0.000248381	0.00226846
CBLB	367.856	-0.529483	0.144529	-3.66352	0.000248772	0.00227084
MED28	2393.56	-0.343519	0.0937992	-3.66228	0.000249978	0.00228066
NXPE3	978.061	0.432384	0.118069	3.66213	0.000250125	0.0022808
FNTB	658.516	0.644916	0.176112	3.66196	0.00025029	0.00228112
SPTAN1	1142.58	0.508893	0.138974	3.66178	0.00025047	0.00228156
TPD52	1255.35	0.624981	0.170688	3.66153	0.000250712	0.00228257
MIR22HG	32.9757	1.16756	0.319128	3.6586	0.000253598	0.0023075
SERPIND1	4.69337	4.5214	1.23587	3.65848	0.000253713	0.0023075
COX7C	2084.94	-0.428466	0.117206	-3.65565	0.000256527	0.0023307
MELK	401.93	-0.844182	0.230925	-3.65565	0.000256532	0.0023307
CREBRF	274.381	0.610907	0.16712	3.65551	0.000256672	0.00233076
BCS1L	467.856	-0.489691	0.133972	-3.65517	0.000257016	0.00233114
DISP2	34.3711	1.34636	0.368362	3.655	0.000257182	0.00233114
EIF4E	2029.09	-0.308891	0.0845134	-3.65493	0.000257248	0.00233114
PHF13	1031.87	-0.413407	0.113101	-3.65519	0.000256993	0.00233114
GGT7	225.253	0.833431	0.228043	3.65472	0.000257467	0.0023319
CDC6	819.654	-0.739342	0.202407	-3.65276	0.000259438	0.00234628
MTLN	404.258	-0.668403	0.182977	-3.65294	0.000259255	0.00234628
RICTOR	1179.22	0.427934	0.117159	3.6526	0.000259601	0.00234636
POP1	840.048	-0.549813	0.150532	-3.65246	0.000259739	0.0023464
SLC35E3	611.447	0.503171	0.137788	3.65178	0.000260432	0.00235143
FUS	5456.65	-0.682652	0.186995	-3.65065	0.000261581	0.00235995
TIPARP	429.909	-0.464133	0.12714	-3.65058	0.000261645	0.00235995
RIDA	216.118	-0.634826	0.173933	-3.64984	0.000262404	0.00236557
UTP18	1264.56	-0.382474	0.104809	-3.64924	0.000263021	0.0023699
COX5B	1879.99	-0.296178	0.0811999	-3.64752	0.000264786	0.00238458
COA4	1416.24	-0.381537	0.104668	-3.64522	0.000267166	0.00240359
GPX1	7721.84	-0.641868	0.176085	-3.64521	0.000267173	0.00240359
NDUFAF6	982.743	-0.329867	0.090504	-3.64478	0.000267621	0.00240638
SLAMF1	9.74247	-2.86412	0.786078	-3.64356	0.000268897	0.00241661
ABCA9	31.8173	4.26203	1.17016	3.64226	0.000270259	0.00242635
DUSP2	304.48	-0.629162	0.172735	-3.64236	0.000270149	0.00242635
ERLEC1	844.032	0.266791	0.0732923	3.6401	0.000272536	0.00244428
KIF2C	955.499	-0.683536	0.187792	-3.63986	0.000272787	0.00244527
PSD4	1961.66	0.478086	0.131405	3.63827	0.000274472	0.00245822
PSMB4	3501.31	-0.453027	0.124518	-3.63823	0.000274513	0.00245822
CDK10	563.231	-0.48871	0.134338	-3.6379	0.000274871	0.00245993
RFC2	791.747	-0.384103	0.105587	-3.63779	0.000274987	0.00245993
USHBP1	17.4437	2.04014	0.561	3.6366	0.000276256	0.00247002
ILF3-DT	661.339	-0.456167	0.12546	-3.63597	0.000276937	0.00247484
MLLT11	228.028	0.696782	0.191646	3.63578	0.000277146	0.00247544
ZNF440	416.469	-0.633237	0.174237	-3.63433	0.0002787	0.00248804
IFRD2	1428.36	-0.560128	0.154128	-3.63417	0.000278882	0.0024884
DNAH8	111.036	2.04332	0.562431	3.63301	0.00028013	0.00249825
DENND5A	231.397	0.723782	0.199253	3.63247	0.000280723	0.00250171
PARVG	596.331	0.779992	0.214732	3.63239	0.000280804	0.00250171
ITGB8	87.0904	-1.52765	0.42076	-3.63068	0.000282673	0.00251708
KRT18	383.678	0.764398	0.210559	3.63033	0.000283063	0.00251926
IFT46	582.582	-0.433659	0.119465	-3.63	0.000283423	0.00252118
STAT2	901.013	0.470169	0.12953	3.62982	0.000283615	0.0025216
EIF3J	2397.93	-0.404676	0.11151	-3.62907	0.000284445	0.00252769
LRMDA	271.24	0.475355	0.131014	3.62829	0.000285309	0.00253408
C20orf194	536.481	0.493829	0.13612	3.62788	0.000285758	0.00253677
BTD	831.376	0.504842	0.139169	3.62753	0.000286144	0.00253891
KLHDC4	591.912	-0.4003	0.110385	-3.62639	0.000287415	0.00254709
POLQ	184.176	-0.832639	0.229604	-3.62641	0.00028739	0.00254709
SLC36A4	327.678	0.646394	0.178251	3.62631	0.000287504	0.00254709
RILP	678.474	-0.655067	0.180706	-3.62504	0.000288921	0.00255586
TM9SF2	6597.89	0.373164	0.102941	3.62503	0.000288933	0.00255586
PKD1P2	83.9768	1.54619	0.42655	3.62488	0.000289092	0.00255597
CCND1	8456.38	0.507101	0.139923	3.62414	0.000289926	0.00256204
LDHA	3819.62	-0.326477	0.0901033	-3.62336	0.0002908	0.00256716
POLR3K	400.128	-0.454996	0.125571	-3.62342	0.000290732	0.00256716
DPY30	657.607	-0.417682	0.115297	-3.62266	0.000291591	0.00257284
GIMAP8	117.131	1.13216	0.312595	3.62182	0.000292537	0.00257858
IGSF8	648.305	0.621877	0.171737	3.6211	0.00029335	0.00258444
WWC3	95.4692	1.07943	0.298117	3.62081	0.000293677	0.00258602
ANKRD42	192.452	0.574775	0.158757	3.62047	0.000294073	0.0025882
AHNAK2	21.0044	1.65257	0.456532	3.61984	0.000294786	0.00259302
NRIP3	83.7498	1.17846	0.325568	3.61972	0.000294919	0.00259302
IFRD1	398.654	-0.492847	0.136182	-3.61903	0.000295708	0.00259743
RMDN3	992.928	-0.421868	0.11657	-3.61902	0.000295718	0.00259743
CCDC130	294.698	-0.463103	0.127985	-3.61842	0.000296411	0.00260178
MND1	129.174	-0.861824	0.238192	-3.6182	0.000296664	0.00260178
RPUSD4	901.161	-0.467276	0.129145	-3.61824	0.000296614	0.00260178
TPM4	18023.6	0.611818	0.169105	3.61797	0.00029692	0.00260178
ZNF185	281.86	-1.25919	0.348042	-3.61794	0.000296958	0.00260178
NPC1	811.785	0.483883	0.133816	3.61603	0.000299158	0.00261973
EIF2B5	1356.39	-0.281836	0.0779633	-3.61499	0.00030036	0.00262894
ALDH3A2	296.726	-2.51801	0.6966	-3.61472	0.00030067	0.00263033
ESCO2	403.701	-0.817482	0.226233	-3.61344	0.000302156	0.00264201
ARG2	18.2893	1.496	0.41406	3.61302	0.000302654	0.00264504
BID	2062.69	-0.293529	0.081257	-3.61236	0.000303424	0.00264911
IMMP1L	120.617	-0.614069	0.169987	-3.61245	0.000303316	0.00264911
RBM17	1839.53	-0.343516	0.0951505	-3.61024	0.000305916	0.00266953
ZSWIM4	203.608	0.601927	0.16674	3.60997	0.000306227	0.00267091
RBL1	888.491	-0.66707	0.184815	-3.6094	0.000306906	0.0026755
DNAJC18	148.94	0.714603	0.198175	3.60592	0.000311046	0.00270888
HIPK3	1581.27	0.362216	0.10045	3.60594	0.00031102	0.00270888
FAM234A	819.119	0.410916	0.113977	3.60525	0.000311857	0.00271459
NDUFB10	781.191	-0.410667	0.113927	-3.60465	0.00031257	0.00271881
PSME3IP1	1786.75	-0.302497	0.0839202	-3.60458	0.000312654	0.00271881
TXNDC12	1720.76	0.315356	0.0875073	3.60377	0.000313629	0.00272594
BUB1B	618.572	-0.833007	0.2312	-3.60297	0.000314596	0.00273027
KIAA1549	587.249	0.478991	0.132935	3.60319	0.000314332	0.00273027
TCEA1	13817.2	-0.251832	0.0698956	-3.60297	0.000314598	0.00273027
LY75	268.015	0.68797	0.190979	3.60233	0.000315373	0.00273564
NTMT1	231.354	-0.51753	0.143687	-3.60179	0.000316032	0.00273999
PVALB	5.65025	-4.53816	1.26046	-3.60041	0.000317711	0.00275318
NMI	1568.65	-0.348945	0.0969686	-3.59853	0.000320019	0.0027718
LRFN3	327.496	0.461135	0.128159	3.59814	0.000320504	0.00277463
FZD3	21.9225	5.45747	1.51751	3.59633	0.00032274	0.00279122
SPOP	2501.11	-0.286956	0.0798125	-3.59537	0.000323927	0.00280009
ZNF629	723.647	0.482899	0.134322	3.59508	0.00032429	0.00280184
TPM3P9	251.284	-0.473775	0.131812	-3.59433	0.000325223	0.00280851
NPM1	8300.54	-0.428406	0.119221	-3.59337	0.000326423	0.00281748
STARD4	328.76	0.452319	0.125903	3.59259	0.000327403	0.00282314
ZNRD2	321.288	-0.56434	0.157153	-3.59103	0.000329374	0.00283873
FKBP9	344.673	1.11898	0.311619	3.59084	0.000329609	0.00283936
GART	4402.54	-0.501326	0.139743	-3.58749	0.000333871	0.00287181
SYNE2	95.6899	-1.26668	0.35308	-3.58751	0.00033385	0.00287181
RRM2B	2234.73	0.418452	0.116649	3.58727	0.000334159	0.00287287
APTX	474.059	-0.363975	0.101468	-3.58708	0.0003344	0.00287353
KLF3	713.927	-0.981044	0.273527	-3.58664	0.000334967	0.00287441
TMEM106A	193.742	0.564915	0.157505	3.58666	0.000334944	0.00287441
CDCA2	301.35	-0.770951	0.215024	-3.58542	0.000336537	0.00288479
ITPRIPL2	266.796	2.61915	0.730475	3.58554	0.000336386	0.00288479
INPP4A	658.972	0.31848	0.0888324	3.58517	0.000336854	0.00288609
RCAN1	1469.9	-0.821329	0.229148	-3.58427	0.000338024	0.00289469
GPRC5C	154.892	1.03669	0.289249	3.58406	0.000338293	0.00289558
DNASE1L1	149.845	0.663691	0.18523	3.58307	0.000339585	0.00290521
XRCC3	339.923	-0.661064	0.184509	-3.58282	0.000339901	0.00290648
ENDOG	162.836	-1.05975	0.295892	-3.58156	0.000341543	0.0029191
CRIPT	375.58	-0.420025	0.117291	-3.58106	0.000342202	0.0029233
LINC01907	8.72003	2.2329	0.623804	3.57949	0.000344264	0.00293947
HSPA6	33.6063	-2.39291	0.668671	-3.57861	0.000345422	0.00294792
CMPK2	2040.14	0.565535	0.158096	3.57718	0.000347326	0.00296272
DDX60L	751.685	0.464617	0.129896	3.57683	0.000347792	0.00296524
TM2D1	506.742	0.445763	0.124634	3.57659	0.000348112	0.00296652
PARVB	3829.35	-0.359981	0.100667	-3.57597	0.000348933	0.00297207
TMEM219	1581.17	0.331592	0.0927597	3.57474	0.000350571	0.00298456
KNTC1	535.104	-0.630293	0.176358	-3.57394	0.000351643	0.00299222
IDS	2633.78	0.646374	0.180953	3.57206	0.000354184	0.00301238
NAA10	223.701	-0.605734	0.169608	-3.57138	0.000355101	0.0030187
EPHB6	221.903	-0.807194	0.226185	-3.56873	0.00035871	0.0030479
NEK2	404.335	-0.693697	0.194446	-3.56756	0.000360323	0.00305862
SUGP2	1449.27	-0.368683	0.10334	-3.56765	0.000360196	0.00305862
TAF2	3202.25	-0.398486	0.111713	-3.56705	0.00036102	0.00306305
TMEM203	1012.45	-0.334645	0.0938195	-3.56691	0.000361219	0.00306325
CXADR	23.0434	-1.42325	0.399053	-3.56657	0.000361681	0.00306435
PRF1	1395.47	-0.800453	0.224433	-3.56656	0.0003617	0.00306435
UFD1	668.943	-0.460987	0.129321	-3.56466	0.000364325	0.00308509
NUDT4	3513.78	-0.43932	0.123277	-3.56367	0.000365701	0.00309524
UBL5	3051.95	-0.740471	0.207849	-3.56254	0.000367284	0.00310713
CRYBG3	77.2734	1.06634	0.299389	3.5617	0.000368455	0.00311553
GPR162	162.921	0.938312	0.263627	3.55924	0.000371931	0.00314248
SLC16A5	148.018	0.797125	0.223963	3.55919	0.000372004	0.00314248
ADGRG5	1071.14	0.892869	0.250926	3.5583	0.000373268	0.00315164
DYNLL1	3567.86	-0.406703	0.114314	-3.55776	0.000374028	0.00315348
KDSR	1087.64	0.397423	0.111701	3.55791	0.000373823	0.00315348
OPLAH	3.71409	4.61253	1.29643	3.55785	0.000373896	0.00315348
P2RY8	1073.52	1.52388	0.428426	3.55694	0.000375204	0.00316186
DNA2	336.69	-0.659016	0.185284	-3.5568	0.000375405	0.00316203
DNAJC8	3175.67	-0.349191	0.0981972	-3.55601	0.000376523	0.00316992
DEPDC1B	443.614	-0.580111	0.163142	-3.55588	0.000376722	0.00317006
TMEM44	307.061	0.469554	0.132091	3.55479	0.000378287	0.00318169
[truncated: 32,891 more rows]

## Sheet: TADA2B_KO_MDS_vs_ctl_MDS_DESeq2
Gene	baseMean	log2FoldChange	lfcSE	stat	pvalue	padj
IFIT1	453.914	4.49796	0.312359	14.3999	5.18e-47	9.03e-43
CD4	3083.16	3.14288	0.219757	14.3016	2.14e-46	1.87e-42
SCN1B	299.314	4.60853	0.358996	12.8373	1.01e-37	5.9e-34
IFI44	608.947	3.15573	0.247691	12.7406	3.52e-37	1.53e-33
CST7	506.438	3.31649	0.261857	12.6652	9.21e-37	3.21e-33
OAS3	1302.28	3.88982	0.307849	12.6355	1.35e-36	3.91e-33
CFP	418.632	4.15053	0.355911	11.6617	2e-31	4.98e-28
ANXA1	2508.08	2.30539	0.198273	11.6273	2.99e-31	6.53e-28
IFIT5	518.751	3.29664	0.288559	11.4245	3.16e-30	6.12e-27
IFI44L	362.19	8.31755	0.751041	11.0747	1.66e-28	2.9e-25
CYTH4	1433.4	2.00603	0.182282	11.005	3.61e-28	5.73e-25
FHL2	1142.08	-0.973557	0.0886355	-10.9838	4.57e-28	6.65e-25
IFIT3	623.625	2.38763	0.223999	10.6591	1.58e-26	2.12e-23
PTPN22	694.515	1.97133	0.185265	10.6406	1.93e-26	2.4e-23
BST2	1650.72	3.21305	0.303949	10.571	4.06e-26	4.72e-23
DDX60	985.213	1.58114	0.151103	10.464	1.26e-25	1.3e-22
ZNF697	89.197	2.71821	0.259778	10.4636	1.27e-25	1.3e-22
PCDHGB2	182.743	2.35077	0.225501	10.4247	1.91e-25	1.85e-22
SAMD9L	322.654	1.59785	0.15371	10.3952	2.61e-25	2.39e-22
ISG15	665.356	2.94772	0.283841	10.3851	2.9e-25	2.53e-22
SUCNR1	314.095	3.56854	0.346026	10.3129	6.16e-25	5.12e-22
PARP9	1195.12	1.94822	0.189234	10.2953	7.4e-25	5.87e-22
STAT1	4101.51	1.44401	0.141251	10.223	1.56e-24	1.19e-21
RSAD2	1270.52	2.64397	0.259231	10.1992	2e-24	1.45e-21
MCTP1	117.848	3.43243	0.338011	10.1548	3.16e-24	2.2e-21
CSF3R	515.297	3.24937	0.320423	10.1409	3.64e-24	2.44e-21
HELZ2	1540.37	2.75378	0.272171	10.1178	4.61e-24	2.98e-21
BISPR	103.624	2.64359	0.262836	10.058	8.47e-24	5.28e-21
IFIT2	208.714	2.21425	0.220428	10.0452	9.64e-24	5.8e-21
RHOB	370.509	3.30639	0.331465	9.97509	1.96e-23	1.14e-20
ACSL1	1612.3	1.24215	0.124951	9.94109	2.76e-23	1.55e-20
TNFRSF10B	283.588	3.14728	0.317677	9.90719	3.87e-23	2.11e-20
ARHGAP31	276.029	2.42102	0.24489	9.88613	4.78e-23	2.53e-20
ISG20	309.956	2.31817	0.234929	9.86753	5.76e-23	2.95e-20
EIF2AK2	2111.77	1.27765	0.131149	9.74194	2e-22	9.95e-20
DLX3	139.673	3.7292	0.383088	9.73458	2.15e-22	1.04e-19
PSMG1	1515.77	-0.83281	0.0855983	-9.72929	2.26e-22	1.07e-19
ARL4A	695.536	-1.4101	0.145625	-9.68309	3.56e-22	1.63e-19
SNTG1	122.058	4.48098	0.463531	9.66706	4.16e-22	1.86e-19
HERC6	900.742	1.95382	0.202941	9.62751	6.12e-22	2.67e-19
WHRN	71.3846	3.02982	0.315181	9.61297	7.05e-22	3e-19
DOCK1	223.176	7.42557	0.78268	9.48736	2.37e-21	9.84e-19
GBP5	774.442	2.55754	0.271265	9.42818	4.17e-21	1.69e-18
CLEC12A	121.403	2.70637	0.288306	9.38712	6.17e-21	2.44e-18
CREB3L2	5477.97	0.799429	0.0855717	9.34222	9.43e-21	3.62e-18
TNNT1	442.636	1.81794	0.194623	9.34087	9.55e-21	3.62e-18
OAS2	488.124	6.18814	0.664138	9.31755	1.19e-20	4.42e-18
PTPRE	2270.63	2.35397	0.252833	9.31037	1.27e-20	4.63e-18
DOCK10	287.901	2.10646	0.226346	9.30639	1.32e-20	4.71e-18
CD22	45.6648	4.50016	0.486874	9.24296	2.4e-20	8.37e-18
ICAM1	600.037	1.56884	0.170387	9.20754	3.34e-20	1.14e-17
NINJ2	695.501	2.11214	0.230334	9.16991	4.73e-20	1.59e-17
LINGO2	73.1254	4.17315	0.455667	9.15833	5.27e-20	1.73e-17
ANTXR2	3929.01	1.96133	0.21437	9.1493	5.73e-20	1.82e-17
EPSTI1	601.374	1.70273	0.186088	9.15012	5.69e-20	1.82e-17
TRIM22	351.61	2.55383	0.279565	9.13503	6.54e-20	2.04e-17
GBP2	133.266	3.28408	0.362332	9.06373	1.26e-19	3.86e-17
ABCA3	511.221	1.88344	0.207939	9.05763	1.33e-19	4.01e-17
BBS10	423.285	1.15011	0.127998	8.98534	2.58e-19	7.63e-17
OASL	79.419	3.39603	0.382799	8.87158	7.21e-19	2.1e-16
SFXN3	971.993	2.20614	0.249733	8.83402	1.01e-18	2.89e-16
APOL6	299.793	1.86069	0.211831	8.78382	1.58e-18	4.45e-16
HECW2-AS1	156.517	6.01276	0.687545	8.74525	2.23e-18	6.16e-16
IFIH1	570.521	1.57157	0.179979	8.73195	2.5e-18	6.82e-16
FAM168A	1664.32	0.750887	0.0862291	8.70805	3.09e-18	8.3e-16
CSMD3	80.5107	4.55165	0.52285	8.70546	3.16e-18	8.36e-16
OR1L8	54.5535	2.39614	0.275306	8.70352	3.22e-18	8.38e-16
ARHGEF17	186.192	3.24443	0.372966	8.69899	3.35e-18	8.59e-16
PHOSPHO1	240.624	-3.40022	0.391834	-8.67771	4.04e-18	1.02e-15
CEACAM1	246.397	2.72609	0.316152	8.62272	6.54e-18	1.63e-15
GLDC	230.991	5.035	0.584285	8.61738	6.85e-18	1.68e-15
ITGAX	331.381	2.87521	0.333819	8.6131	7.11e-18	1.72e-15
BCAM	429.637	2.50847	0.291511	8.60505	7.63e-18	1.8e-15
HCP5	1132.22	1.21074	0.140694	8.60548	7.6e-18	1.8e-15
TSC22D3	440.516	1.81266	0.210842	8.59722	8.17e-18	1.9e-15
ARNT2	53.0612	5.08754	0.592043	8.5932	8.46e-18	1.94e-15
CDK15	85.2938	3.3981	0.395906	8.5831	9.24e-18	2.09e-15
RAB27B	7590.27	1.46785	0.171383	8.5647	1.08e-17	2.39e-15
RNF213	1557	1.4836	0.17322	8.56481	1.08e-17	2.39e-15
ALDOC	423.554	1.65501	0.193476	8.55405	1.19e-17	2.59e-15
PIK3CG	2088.1	1.27452	0.149023	8.55251	1.2e-17	2.59e-15
HBQ1	367.148	-2.23962	0.262606	-8.52842	1.48e-17	3.16e-15
ANKRD33B	1901.65	1.20608	0.141508	8.52305	1.55e-17	3.27e-15
FCGRT	1338.9	2.05001	0.241007	8.50603	1.8e-17	3.74e-15
KCNAB2	2652.52	1.18936	0.140328	8.47553	2.34e-17	4.76e-15
PIM2	2196.15	-1.31552	0.155218	-8.47531	2.34e-17	4.76e-15
PSEN2	610.45	2.17499	0.256698	8.47297	2.39e-17	4.8e-15
SERPING1	272.983	7.66966	0.90633	8.46233	2.62e-17	5.2e-15
ANPEP	1468.88	1.31805	0.155816	8.45902	2.7e-17	5.28e-15
OAS1	118.98	8.28228	0.984064	8.4164	3.88e-17	7.52e-15
TIE1	3253.58	1.86636	0.222766	8.37811	5.38e-17	1.03e-14
IL16	2026.78	1.43614	0.172368	8.33181	7.96e-17	1.51e-14
SCARB2	1372.79	1.47855	0.177482	8.33069	8.04e-17	1.51e-14
GBP4	1830.3	3.29177	0.395586	8.32126	8.7e-17	1.62e-14
MRPL28	1232.14	-0.793486	0.0959087	-8.27335	1.3e-16	2.39e-14
FYB1	834.242	1.36241	0.164767	8.2687	1.35e-16	2.46e-14
LTBP3	1315.64	1.41656	0.17162	8.25408	1.53e-16	2.75e-14
MSRB3	1066.48	1.54456	0.187217	8.2501	1.58e-16	2.82e-14
ADD3	1416.07	1.68331	0.204082	8.24818	1.61e-16	2.83e-14
TAFA2	328.047	-1.53158	0.186005	-8.23407	1.81e-16	3.16e-14
PRR5L	534.197	2.12836	0.258651	8.22871	1.89e-16	3.27e-14
LAG3	283.936	1.74777	0.213326	8.19294	2.55e-16	4.36e-14
SP100	797.37	0.945812	0.115539	8.18606	2.7e-16	4.57e-14
FAM124B	520.301	1.62602	0.199106	8.16662	3.17e-16	5.27e-14
ANGPTL6	342.847	1.79438	0.220078	8.15337	3.54e-16	5.82e-14
PIK3C2B	679.85	1.98713	0.243969	8.14503	3.79e-16	6.18e-14
ELK3	1664.55	1.17623	0.144446	8.14304	3.85e-16	6.23e-14
ETV5	720.001	1.32815	0.163132	8.14156	3.9e-16	6.24e-14
LILRB2	95.0188	2.56447	0.315384	8.13126	4.25e-16	6.74e-14
GNS	8598.29	1.30476	0.160996	8.10426	5.31e-16	8.34e-14
AKAP13	3954.88	1.11942	0.138657	8.0733	6.84e-16	1.06e-13
IFI6	4262.65	4.49585	0.557005	8.07147	6.95e-16	1.06e-13
SIRPA	920.895	1.33153	0.16497	8.07135	6.95e-16	1.06e-13
SYTL3	108.497	2.1268	0.263611	8.06796	7.15e-16	1.08e-13
CAPG	1734.24	1.67608	0.208305	8.04631	8.53e-16	1.28e-13
FOSL2	1587.94	1.82119	0.226624	8.03618	9.27e-16	1.38e-13
SP110	473.892	1.25334	0.156096	8.02927	9.81e-16	1.45e-13
CTNND1	1603.64	1.50131	0.18711	8.02369	1.03e-15	1.5e-13
CAPN2	1249.14	1.35663	0.169322	8.01208	1.13e-15	1.64e-13
FGR	166.03	1.9186	0.239596	8.00764	1.17e-15	1.69e-13
HERC5	515.699	1.64185	0.205424	7.99249	1.32e-15	1.89e-13
FUBP1	1252.2	-0.93554	0.117072	-7.99118	1.34e-15	1.9e-13
ZNF521	959.524	1.56726	0.196294	7.98422	1.41e-15	1.99e-13
GIPC3	1187.16	1.92989	0.242044	7.97329	1.55e-15	2.16e-13
PROS1	3567.47	1.18658	0.149394	7.94259	1.98e-15	2.74e-13
MBOAT7	7405.59	1.47647	0.18604	7.93631	2.08e-15	2.86e-13
DNAJC6	5487.08	-0.806831	0.102061	-7.90538	2.67e-15	3.58e-13
HSPG2	9429.5	1.67346	0.211669	7.90602	2.66e-15	3.58e-13
PIGQ	850.36	-1.43355	0.181321	-7.90617	2.65e-15	3.58e-13
TTYH2	502.914	1.33177	0.168645	7.89687	2.86e-15	3.81e-13
PDCD4	7505.05	-0.850169	0.107725	-7.892	2.97e-15	3.93e-13
PLXNA4	793.876	4.53782	0.576507	7.87123	3.51e-15	4.61e-13
FOXN3	2987.82	0.76344	0.097211	7.85343	4.05e-15	5.27e-13
TRIM69	324.644	1.6034	0.204758	7.83073	4.85e-15	6.27e-13
SCAMP5	1026.35	1.79087	0.228861	7.82515	5.07e-15	6.5e-13
IFI35	381.388	1.64598	0.211042	7.79929	6.23e-15	7.93e-13
SIAH2	1675.04	-0.974612	0.125214	-7.78359	7.05e-15	8.91e-13
RPS6KA5	1069.04	1.37241	0.176546	7.77366	7.63e-15	9.57e-13
GDF3	88.0293	2.84176	0.365647	7.77188	7.73e-15	9.64e-13
TRANK1	865.267	1.34233	0.172761	7.76987	7.86e-15	9.72e-13
HERC2P3	603.145	-2.13336	0.275673	-7.73872	1e-14	1.23e-12
ABCC5	929.274	-0.862575	0.111994	-7.70196	1.34e-14	1.63e-12
SEL1L3	388.2	1.98926	0.258697	7.68954	1.48e-14	1.79e-12
NR5A2	114.31	3.60105	0.469171	7.67536	1.65e-14	1.98e-12
SELL	1204.64	3.66886	0.478247	7.67147	1.7e-14	2.03e-12
SNRNP25	669.532	-1.05708	0.138082	-7.65549	1.93e-14	2.29e-12
PTGDR2	1348.62	1.44633	0.18906	7.65011	2.01e-14	2.37e-12
XG	43.126	2.74615	0.35941	7.64073	2.16e-14	2.53e-12
ATXN7L3B	4512.94	0.452219	0.0592854	7.62783	2.39e-14	2.76e-12
PHLDA2	30.9759	8.4026	1.10319	7.61664	2.6e-14	2.99e-12
IQSEC2	176.811	1.91185	0.251108	7.61367	2.66e-14	3.04e-12
CPOX	2790.51	-1.18936	0.156288	-7.61005	2.74e-14	3.1e-12
POU2F2	211.455	2.15038	0.282784	7.60433	2.86e-14	3.22e-12
DAPK1	1913.36	1.7125	0.225284	7.60154	2.93e-14	3.27e-12
CDH23	129.66	2.75281	0.362279	7.59858	2.99e-14	3.33e-12
NXN	816.398	1.90335	0.250544	7.59685	3.03e-14	3.35e-12
OSBP2	1091.61	-2.1077	0.277843	-7.58593	3.3e-14	3.62e-12
GYPC	3275.12	-1.36416	0.180117	-7.57372	3.63e-14	3.95e-12
ABCA2	602.58	2.01529	0.266798	7.55361	4.23e-14	4.59e-12
CTSS	2338.06	1.31896	0.174725	7.54876	4.39e-14	4.73e-12
CDH4	1112	2.16226	0.286702	7.54185	4.63e-14	4.96e-12
CD300A	1251.6	1.19266	0.158197	7.53912	4.73e-14	5e-12
PTGIR	270.084	2.11564	0.280594	7.53984	4.71e-14	5e-12
DDX60L	751.685	1.04465	0.1386	7.53713	4.8e-14	5.05e-12
LZTS3	94.1044	2.68382	0.356159	7.53546	4.87e-14	5.08e-12
TRPM2	488.069	3.25106	0.432438	7.51799	5.56e-14	5.78e-12
C1R	152.314	1.77236	0.235984	7.51053	5.89e-14	6.08e-12
CCNE1	253.316	-1.46215	0.194781	-7.50663	6.07e-14	6.19e-12
CD248	46.6114	2.41093	0.321207	7.50584	6.1e-14	6.19e-12
RNF125	403.037	1.23283	0.16424	7.50624	6.09e-14	6.19e-12
CTSW	1310.99	1.5943	0.21249	7.50293	6.24e-14	6.29e-12
SLC1A4	1182.17	1.14731	0.152931	7.50216	6.28e-14	6.29e-12
TNFRSF11A	60.9304	4.16297	0.555166	7.49861	6.45e-14	6.43e-12
PPP1R16B	1797.32	1.88889	0.251996	7.49571	6.59e-14	6.54e-12
MCF2L	212.645	2.31641	0.309849	7.47593	7.67e-14	7.51e-12
PPBP	127.335	-5.02991	0.672771	-7.4764	7.64e-14	7.51e-12
MRPS34	1537.75	-0.880142	0.117991	-7.45942	8.69e-14	8.47e-12
CCDC9B	58.6697	2.57266	0.345007	7.45682	8.86e-14	8.59e-12
GIMAP8	117.131	2.4537	0.329273	7.45188	9.2e-14	8.87e-12
IFI16	1019.37	2.1496	0.28851	7.45069	9.29e-14	8.9e-12
RHOBTB3	801.445	1.35481	0.18197	7.44522	9.68e-14	9.23e-12
HTRA2	778.451	-1.08333	0.145658	-7.4375	1.03e-13	9.73e-12
ALYREF	1546.97	-0.849532	0.114286	-7.43338	1.06e-13	9.98e-12
DDX58	418.368	1.78543	0.241096	7.40546	1.31e-13	1.23e-11
ERVFRD-1	83.9289	1.71107	0.231097	7.4041	1.32e-13	1.23e-11
NOTCH1	2196.49	1.21856	0.164804	7.39402	1.42e-13	1.32e-11
ERLIN2	1729.96	0.764753	0.103502	7.38879	1.48e-13	1.37e-11
S100A16	111.887	8.22984	1.11438	7.38513	1.52e-13	1.4e-11
TM4SF1	70.0777	4.73789	0.642906	7.36949	1.71e-13	1.56e-11
NLRP3	185.631	2.96327	0.402174	7.36812	1.73e-13	1.57e-11
ANP32B	5543.32	-1.14057	0.154869	-7.3647	1.78e-13	1.6e-11
TMEM30A	4520.52	0.560649	0.0761379	7.36359	1.79e-13	1.61e-11
LAMB3	69.8001	3.84732	0.522762	7.3596	1.84e-13	1.64e-11
SLC7A5	6541.5	-0.808309	0.109818	-7.36045	1.83e-13	1.64e-11
HSD3B7	79.8688	3.24112	0.44092	7.35081	1.97e-13	1.74e-11
PTMA	35634.4	-0.853284	0.116133	-7.34746	2.02e-13	1.78e-11
SDHA	2163.65	-0.630942	0.0863158	-7.30969	2.68e-13	2.35e-11
RIN1	34.2001	4.28341	0.586647	7.3015	2.85e-13	2.48e-11
SLC3A2	2874.63	-0.805773	0.110463	-7.2945	3e-13	2.6e-11
MCM4	6464.64	-1.24285	0.170665	-7.28237	3.28e-13	2.83e-11
ASH2L	5931.4	-0.744691	0.102473	-7.2672	3.67e-13	3.15e-11
SMAD3	5625.52	0.908462	0.125491	7.23925	4.51e-13	3.86e-11
SEMA3F	173.984	2.71454	0.375222	7.23449	4.67e-13	3.98e-11
HMGB2	6194	-1.40429	0.194515	-7.21945	5.22e-13	4.42e-11
CD99	1900.46	1.4331	0.198746	7.21068	5.57e-13	4.67e-11
SLFN12	222.472	1.09126	0.151601	7.19827	6.1e-13	5.09e-11
TMEM204	39.774	6.16986	0.857648	7.19393	6.3e-13	5.23e-11
PSMD2	4432.01	-0.409413	0.0569502	-7.18896	6.53e-13	5.4e-11
SSC5D	173.615	2.09648	0.291664	7.188	6.57e-13	5.41e-11
USP18	1117.24	1.53961	0.214854	7.16586	7.73e-13	6.33e-11
OPHN1	261.994	1.80805	0.252547	7.15927	8.11e-13	6.59e-11
TMEM71	251.278	1.83564	0.25641	7.15903	8.12e-13	6.59e-11
LGALS3BP	274.439	4.5889	0.641346	7.15511	8.36e-13	6.75e-11
STK17B	1589.3	1.13385	0.158751	7.14232	9.18e-13	7.38e-11
VNN1	453.138	1.84145	0.257908	7.13995	9.34e-13	7.47e-11
PLEKHJ1	1107.63	-0.91184	0.127995	-7.12402	1.05e-12	8.35e-11
TFRC	5723.52	-1.67507	0.235166	-7.12293	1.06e-12	8.38e-11
DHX58	405.282	1.43637	0.201703	7.12123	1.07e-12	8.41e-11
SLC22A18AS	28.1763	4.21101	0.591337	7.12117	1.07e-12	8.41e-11
DDX39A	2324.62	-1.13163	0.158995	-7.1174	1.1e-12	8.6e-11
MARF1	2303.27	0.628706	0.0885279	7.10178	1.23e-12	9.59e-11
ARMC5	985.81	0.895044	0.126102	7.09777	1.27e-12	9.83e-11
SLC7A7	42.1797	3.09824	0.436606	7.0962	1.28e-12	9.9e-11
SHANK3	563.787	3.02121	0.425962	7.09268	1.32e-12	1.01e-10
C19orf48	2293.45	-0.957596	0.135191	-7.08327	1.41e-12	1.07e-10
TPSB2	15700.7	2.67885	0.378208	7.083	1.41e-12	1.07e-10
ABCG1	304.474	2.53321	0.357742	7.08111	1.43e-12	1.08e-10
KLF1	2094.31	-2.09589	0.296107	-7.07815	1.46e-12	1.1e-10
MMP9	73.5431	3.8895	0.550243	7.0687	1.56e-12	1.17e-10
UTS2R	30.0393	3.00499	0.425053	7.06968	1.55e-12	1.17e-10
TNR	46.9762	3.64131	0.515679	7.06119	1.65e-12	1.23e-10
OLFM2	118.871	2.83924	0.402278	7.0579	1.69e-12	1.25e-10
PDE4B	60.5438	3.49616	0.495698	7.05301	1.75e-12	1.29e-10
NFE2	4820.06	-0.949871	0.13471	-7.05123	1.77e-12	1.31e-10
RASIP1	138.36	4.24442	0.601998	7.05057	1.78e-12	1.31e-10
GINS2	541.823	-1.19094	0.16902	-7.04614	1.84e-12	1.34e-10
CFH	360.96	-1.63573	0.232489	-7.03572	1.98e-12	1.44e-10
EXOC3L2	893.717	2.99755	0.426133	7.03432	2e-12	1.45e-10
LOXL1	144.977	3.06594	0.43669	7.02085	2.21e-12	1.58e-10
VSTM1	309.396	2.00818	0.286016	7.02122	2.2e-12	1.58e-10
IBTK	1802.06	0.64448	0.092056	7.00095	2.54e-12	1.82e-10
PARVB	3829.35	-0.759218	0.10892	-6.97039	3.16e-12	2.24e-10
LOC100506606	74.2443	2.89799	0.415955	6.96707	3.24e-12	2.28e-10
SAMD9	788.399	1.07828	0.154767	6.9671	3.24e-12	2.28e-10
FAM20C	93.6544	2.48388	0.357434	6.9492	3.67e-12	2.57e-10
TMEM163	727.855	1.99949	0.287976	6.94326	3.83e-12	2.67e-10
GRIN2D	125.444	1.49043	0.214732	6.9409	3.9e-12	2.71e-10
DAPK2	216.814	1.62788	0.234607	6.93875	3.96e-12	2.74e-10
NASP	1647.61	-0.911319	0.131619	-6.92391	4.39e-12	3.03e-10
ENDOD1	1686.46	0.949784	0.137282	6.91848	4.57e-12	3.14e-10
PORCN	365.057	1.29599	0.187511	6.9115	4.8e-12	3.28e-10
DCUN1D5	1584.23	-0.677989	0.0981624	-6.90681	4.96e-12	3.38e-10
TUBA1C	2272.66	-0.811056	0.117469	-6.9044	5.04e-12	3.42e-10
RFC4	423.176	-1.21702	0.176312	-6.90267	5.1e-12	3.45e-10
ITGAM	1109.72	1.9635	0.284662	6.89765	5.29e-12	3.56e-10
DUSP5	192.176	2.34503	0.340332	6.89042	5.56e-12	3.73e-10
FADS3	1609.5	-1.5846	0.230144	-6.88526	5.77e-12	3.84e-10
NAV1	274.646	2.52254	0.366362	6.88538	5.76e-12	3.84e-10
CDC45	986.837	-1.20557	0.175153	-6.88295	5.86e-12	3.89e-10
HAVCR2	70.4322	2.90522	0.422565	6.87521	6.19e-12	4.09e-10
HNRNPA2B1	16054	-0.647713	0.0942248	-6.87412	6.24e-12	4.11e-10
PCDH12	36.0937	4.08973	0.596545	6.85569	7.1e-12	4.65e-10
SHANK1	98.1392	5.56634	0.814171	6.83681	8.1e-12	5.29e-10
PPIA	20218.9	-0.511433	0.0749669	-6.82212	8.97e-12	5.84e-10
TTC27	1266.05	-1.02569	0.15045	-6.8175	9.26e-12	6.01e-10
WEE1	715.953	-0.903461	0.132656	-6.81055	9.72e-12	6.28e-10
DISC1	258.366	2.20616	0.324568	6.79722	1.07e-11	6.87e-10
NPR1	163.876	7.93672	1.16807	6.79473	1.09e-11	6.96e-10
MCM3	3591.82	-1.02002	0.15019	-6.79154	1.11e-11	7.09e-10
DNAJC9	1097.96	-1.14054	0.168385	-6.77345	1.26e-11	8.01e-10
PTPN14	27.7215	4.05414	0.59874	6.77113	1.28e-11	8.11e-10
P2RX7	294.58	1.34323	0.198751	6.75835	1.4e-11	8.82e-10
RHOQ	349.703	1.66171	0.246005	6.7548	1.43e-11	9.01e-10
NUDT4	3513.78	-0.90053	0.133371	-6.75208	1.46e-11	9.14e-10
FAM189A1	143.057	4.75235	0.704571	6.74502	1.53e-11	9.57e-10
CHM	557.515	0.920009	0.136483	6.74083	1.57e-11	9.81e-10
CD33	1684.83	0.844275	0.125291	6.73849	1.6e-11	9.94e-10
STAB1	3910.88	1.52572	0.226528	6.73525	1.64e-11	1.01e-09
MLKL	142.822	1.68187	0.250158	6.72323	1.78e-11	1.1e-09
TTYH3	2915.66	0.951978	0.141608	6.72262	1.78e-11	1.1e-09
FAM169A	113.622	1.93104	0.28794	6.70641	1.99e-11	1.22e-09
AGRN	430.436	1.96154	0.292856	6.69797	2.11e-11	1.28e-09
BTN3A2	626.01	0.856579	0.12786	6.69933	2.09e-11	1.28e-09
SPRED2	841.709	0.865441	0.129496	6.68315	2.34e-11	1.42e-09
EDDM13	76.2075	1.54503	0.231254	6.68111	2.37e-11	1.43e-09
KLHL33	60.5873	2.37113	0.355177	6.67591	2.46e-11	1.48e-09
TMEM229B	498.387	1.1549	0.173081	6.67257	2.51e-11	1.51e-09
LINC02701	160.134	1.85999	0.278947	6.66789	2.6e-11	1.55e-09
TRIB3	591.798	0.943813	0.14165	6.663	2.68e-11	1.6e-09
MYEOV	1086.55	1.7885	0.268609	6.65839	2.77e-11	1.64e-09
USP39	1692.15	-0.438699	0.0658844	-6.65862	2.76e-11	1.64e-09
DAZAP1	4706.78	-0.860493	0.129324	-6.65379	2.86e-11	1.68e-09
CCL28	220.499	1.09587	0.164753	6.65156	2.9e-11	1.7e-09
PRIM1	309.724	-1.06152	0.15958	-6.65196	2.89e-11	1.7e-09
ADAR	8008.48	0.816455	0.123098	6.63254	3.3e-11	1.92e-09
CLEC2B	635.457	1.18922	0.179314	6.63205	3.31e-11	1.92e-09
SYNRG	1583.06	0.827443	0.124896	6.62506	3.47e-11	2.01e-09
NPDC1	132.535	4.76425	0.71924	6.624	3.5e-11	2.02e-09
RFC5	401.113	-0.923104	0.139363	-6.62376	3.5e-11	2.02e-09
RANBP1	3515.12	-0.85897	0.129764	-6.61946	3.61e-11	2.07e-09
SLC48A1	1910.76	-0.680713	0.102878	-6.61672	3.67e-11	2.1e-09
GCNT2	208.264	1.38843	0.210065	6.60951	3.86e-11	2.2e-09
SPATS2L	270.107	1.26701	0.191862	6.60376	4.01e-11	2.28e-09
MBP	2535.31	0.631509	0.0957101	6.59815	4.16e-11	2.36e-09
STMN3	676.613	1.82529	0.276706	6.59648	4.21e-11	2.38e-09
LITAF	1282.96	1.46798	0.222651	6.59319	4.3e-11	2.42e-09
SNRK	1479.25	1.1819	0.179277	6.59255	4.32e-11	2.42e-09
CTSH	348.716	1.59386	0.241874	6.58961	4.41e-11	2.45e-09
LINC02384	146.551	1.64811	0.250108	6.58959	4.41e-11	2.45e-09
MYO1G	2072.6	0.84426	0.128111	6.59007	4.4e-11	2.45e-09
CALCOCO2	1638.79	1.03698	0.157405	6.58798	4.46e-11	2.47e-09
HGSNAT	1502.99	1.19992	0.182633	6.57013	5.03e-11	2.78e-09
SLC25A30	521.904	1.45821	0.22197	6.56939	5.05e-11	2.78e-09
FCMR	32.8892	3.07636	0.468791	6.56232	5.3e-11	2.91e-09
WIPF1	4908.09	0.814105	0.124141	6.55791	5.46e-11	2.98e-09
ITGA3	35.296	3.36547	0.513374	6.55559	5.54e-11	3.02e-09
PCYT1B	476.735	1.15459	0.176149	6.55461	5.58e-11	3.03e-09
RASSF2	6012.04	0.838094	0.127882	6.55366	5.61e-11	3.04e-09
PUS1	552.892	-1.00846	0.153976	-6.54944	5.78e-11	3.12e-09
ADGRA2	84.3983	3.1753	0.485493	6.54036	6.14e-11	3.29e-09
TCIRG1	327.101	1.0992	0.168064	6.54034	6.14e-11	3.29e-09
FUT6	21.6663	5.57872	0.853573	6.53572	6.33e-11	3.39e-09
IL1RL1	1021.2	1.97703	0.302741	6.53043	6.56e-11	3.5e-09
GCDH	964.31	-0.664479	0.101802	-6.52717	6.7e-11	3.56e-09
LY6E	13261.4	1.31896	0.20215	6.52467	6.82e-11	3.6e-09
SOCS2	2882.36	-0.933334	0.143148	-6.52005	7.03e-11	3.7e-09
THRB	43.358	-3.89942	0.599205	-6.50765	7.63e-11	4.01e-09
PCNA	5737.37	-0.902045	0.138632	-6.50677	7.68e-11	4.02e-09
SPC24	283.72	-1.54345	0.237385	-6.5019	7.93e-11	4.14e-09
STARD4	328.76	0.864884	0.133025	6.50165	7.94e-11	4.14e-09
FUT1	716.641	1.72789	0.265879	6.49876	8.1e-11	4.19e-09
MCM5	5975.2	-0.993719	0.152902	-6.49905	8.08e-11	4.19e-09
BTN3A3	460.528	1.06892	0.164554	6.49587	8.26e-11	4.26e-09
F8	170.327	1.2003	0.184886	6.4921	8.46e-11	4.36e-09
YWHAH	3108.21	-0.677569	0.104391	-6.49069	8.54e-11	4.38e-09
SLC1A5	4937.96	-0.706582	0.10889	-6.48895	8.64e-11	4.42e-09
SKA1	367.359	-1.43081	0.220883	-6.47771	9.31e-11	4.75e-09
RAPGEF1	1667.3	0.614643	0.0949961	6.47019	9.79e-11	4.98e-09
TMEM59	4359.35	0.655308	0.101336	6.46669	1e-10	5.08e-09
WDR4	566.26	-0.895787	0.138578	-6.46415	1.02e-10	5.15e-09
KLHL9	2243	0.797442	0.123505	6.45677	1.07e-10	5.39e-09
BIK	472.858	1.21448	0.188207	6.45292	1.1e-10	5.52e-09
CDT1	958.548	-1.53463	0.238066	-6.44626	1.15e-10	5.73e-09
EHD2	1654.79	1.0862	0.168499	6.44635	1.15e-10	5.73e-09
SHMT2	3289.71	-0.537549	0.0834061	-6.44496	1.16e-10	5.76e-09
CD37	3310.69	0.92348	0.143595	6.43112	1.27e-10	6.29e-09
LEPROT	3664.35	0.735517	0.114757	6.40935	1.46e-10	7.24e-09
EPDR1	824.67	-0.752104	0.117456	-6.40329	1.52e-10	7.51e-09
TIMP1	3425.11	1.07352	0.167815	6.39704	1.58e-10	7.81e-09
COL5A1	107.688	2.93451	0.459324	6.38876	1.67e-10	8.22e-09
PCLAF	1053.59	-1.45098	0.227176	-6.38701	1.69e-10	8.29e-09
LILRA2	573.542	1.98496	0.311028	6.38194	1.75e-10	8.54e-09
GPR174	420.249	1.34064	0.21036	6.37309	1.85e-10	9.03e-09
RCN3	28.0023	3.30353	0.518606	6.37002	1.89e-10	9.18e-09
PCNX1	1595.57	1.06486	0.167252	6.36681	1.93e-10	9.35e-09
DYNC2H1	427.526	1.25165	0.196817	6.35944	2.02e-10	9.78e-09
ATP23	205.216	-0.94984	0.149377	-6.35867	2.04e-10	9.81e-09
NFATC2IP	1078.15	-0.66518	0.104623	-6.35786	2.05e-10	9.83e-09
AATF	2049.31	-0.702636	0.110527	-6.35713	2.06e-10	9.85e-09
RCOR2	75.1721	1.59714	0.2514	6.353	2.11e-10	1.01e-08
NEDD9	375.137	0.921442	0.145238	6.34435	2.23e-10	1.06e-08
GNG11	23.7215	7.92167	1.24956	6.33958	2.3e-10	1.1e-08
SERPINE1	63.4806	2.61175	0.412119	6.33736	2.34e-10	1.1e-08
THBD	832.967	-1.33533	0.210655	-6.33894	2.31e-10	1.1e-08
HERC2P2	305.57	-1.40975	0.222666	-6.33123	2.43e-10	1.14e-08
KCTD7	250.015	1.30277	0.20577	6.3312	2.43e-10	1.14e-08
PLA2G15	564.729	1.05016	0.165922	6.32925	2.46e-10	1.16e-08
DENND2D	205.401	1.21448	0.192186	6.31928	2.63e-10	1.22e-08
DNM1	342.582	1.13899	0.180228	6.31972	2.62e-10	1.22e-08
TCN2	37.2378	3.21973	0.509404	6.32058	2.61e-10	1.22e-08
DTX3L	1929.33	0.910665	0.144299	6.31095	2.77e-10	1.29e-08
RRM1	902.884	-0.774461	0.122863	-6.30343	2.91e-10	1.34e-08
ADAMTS7	173.601	2.2339	0.354452	6.3024	2.93e-10	1.35e-08
ATAD3C	54.122	2.97975	0.473173	6.29738	3.03e-10	1.39e-08
MPST	2520.18	-1.14501	0.181841	-6.29674	3.04e-10	1.39e-08
TKT	3618.94	-0.747031	0.118734	-6.29165	3.14e-10	1.43e-08
TPI1	15576	-0.390857	0.0621379	-6.29015	3.17e-10	1.44e-08
HDAC9	30.4855	3.53114	0.561699	6.28654	3.25e-10	1.47e-08
SEMA6B	127.157	2.11923	0.337389	6.28125	3.36e-10	1.52e-08
TCTEX1D1	797.516	1.0816	0.172257	6.279	3.41e-10	1.54e-08
SLC35E1	2073.78	0.544819	0.0868359	6.27412	3.52e-10	1.58e-08
PCDHGA11	42.8942	2.119	0.337841	6.27216	3.56e-10	1.6e-08
SIGLEC14	249.365	1.10237	0.175816	6.27003	3.61e-10	1.61e-08
TMEM97	797.647	-0.850883	0.135694	-6.27058	3.6e-10	1.61e-08
STX11	550.254	-1.38117	0.220585	-6.26141	3.82e-10	1.7e-08
HLA-F	396.201	1.15094	0.183841	6.26052	3.84e-10	1.71e-08
RFC3	910.592	-0.889012	0.142023	-6.25963	3.86e-10	1.71e-08
LOC101927402	71.5293	2.26431	0.361771	6.25896	3.88e-10	1.72e-08
PLK4	461.921	-1.13452	0.181454	-6.25239	4.04e-10	1.79e-08
SNRPA	1527.39	-0.715621	0.114585	-6.24535	4.23e-10	1.86e-08
PIK3IP1	622.274	1.16056	0.185876	6.24372	4.27e-10	1.88e-08
LINC02207	17.5399	3.90599	0.626065	6.23896	4.4e-10	1.93e-08
JUP	3695.78	1.03514	0.165989	6.23622	4.48e-10	1.96e-08
HLA-A	16662	0.824862	0.132293	6.23509	4.52e-10	1.97e-08
UBE2T	341.59	-0.886604	0.142252	-6.23261	4.59e-10	2e-08
PTPRD	68.6805	2.09491	0.336797	6.2201	4.97e-10	2.16e-08
TAP2	901.215	0.68506	0.110145	6.21964	4.98e-10	2.16e-08
APOL3	123.878	1.95761	0.315074	6.21319	5.19e-10	2.24e-08
SORCS2	31.2799	5.34685	0.86064	6.21264	5.21e-10	2.24e-08
UNG	2203.55	-0.825134	0.132829	-6.21199	5.23e-10	2.25e-08
CRLF2	64.1139	2.53348	0.407991	6.20965	5.31e-10	2.27e-08
CXCL16	253.788	2.43056	0.391456	6.20902	5.33e-10	2.27e-08
FAM120B	733.361	0.664715	0.107054	6.20918	5.33e-10	2.27e-08
TRAM2-AS1	138.686	1.36606	0.220028	6.20857	5.35e-10	2.27e-08
MCM6	2795.32	-1.12182	0.18074	-6.2068	5.41e-10	2.3e-08
HNRNPAB	3227.02	-0.810109	0.130693	-6.19857	5.7e-10	2.41e-08
CDK5RAP1	658.582	-0.582998	0.0941094	-6.19489	5.83e-10	2.46e-08
SLC7A5P1	37.0407	-2.75045	0.444518	-6.18749	6.11e-10	2.58e-08
PYROXD2	432.402	1.80893	0.292879	6.17636	6.56e-10	2.76e-08
CD36	4713.28	-2.94047	0.476303	-6.17353	6.68e-10	2.8e-08
LOC100507642	149.932	1.60167	0.259704	6.16729	6.95e-10	2.91e-08
KIF5B	3689.59	0.544725	0.0883408	6.16617	7e-10	2.92e-08
SNN	1728.02	0.923895	0.149867	6.16477	7.06e-10	2.94e-08
PTPRC	8211.38	0.759277	0.123247	6.16062	7.25e-10	3e-08
PSMD14	2025.03	-0.490745	0.0796863	-6.15846	7.35e-10	3.04e-08
MOB3A	3028.39	0.720276	0.117033	6.15449	7.53e-10	3.11e-08
ITPRID2	4188.23	0.586482	0.0953183	6.15288	7.61e-10	3.13e-08
HNRNPF	8779.36	-0.410631	0.0667511	-6.15167	7.67e-10	3.14e-08
TTLL12	3752.97	-0.716677	0.116505	-6.15146	7.68e-10	3.14e-08
ENO2	570.358	1.21414	0.197437	6.14954	7.77e-10	3.16e-08
ROBO4	35.6973	8.62702	1.40291	6.14937	7.78e-10	3.16e-08
ZFR2	19.6003	2.99406	0.48687	6.1496	7.77e-10	3.16e-08
ALDH2	57.4993	2.64923	0.430908	6.14803	7.85e-10	3.17e-08
ITPA	1825.23	-0.575987	0.0936838	-6.14821	7.84e-10	3.17e-08
LDB1	4970.5	-1.01898	0.165732	-6.14835	7.83e-10	3.17e-08
BTN3A1	620.567	0.857611	0.139517	6.14698	7.9e-10	3.18e-08
MRM1	465.329	-1.12864	0.183888	-6.13765	8.38e-10	3.37e-08
TK2	93.0564	1.61534	0.263376	6.13321	8.61e-10	3.45e-08
CCR4	101.546	1.80712	0.294943	6.12703	8.95e-10	3.58e-08
MCM7	2408.45	-1.07093	0.17482	-6.1259	9.02e-10	3.6e-08
APOL1	175.739	1.2359	0.201981	6.11889	9.42e-10	3.75e-08
PLVAP	578.107	2.98332	0.487905	6.11456	9.68e-10	3.85e-08
ITGB2-AS1	35.8936	2.40485	0.393447	6.11227	9.82e-10	3.89e-08
PARP14	1559.4	1.24615	0.203959	6.10981	9.97e-10	3.95e-08
TMEM14C	3296.95	-0.829319	0.135891	-6.10283	1.04e-09	4.11e-08
TK1	1263.67	-1.27956	0.209728	-6.10105	1.05e-09	4.15e-08
GIMAP2	184.007	1.36473	0.223936	6.09427	1.1e-09	4.32e-08
MVP	567.716	0.883414	0.145072	6.08948	1.13e-09	4.44e-08
FADS1	4833.57	-1.08254	0.1778	-6.08851	1.14e-09	4.46e-08
ITM2C	6157.38	1.12133	0.184227	6.08667	1.15e-09	4.5e-08
PLAUR	199.741	1.46991	0.241808	6.07886	1.21e-09	4.71e-08
GIMAP6	668.062	1.53399	0.252458	6.07622	1.23e-09	4.78e-08
GNG7	1759.51	1.19087	0.196059	6.07404	1.25e-09	4.84e-08
AFF4	1062.8	0.615379	0.101332	6.07289	1.26e-09	4.86e-08
HVCN1	56.3182	2.30928	0.380794	6.06437	1.32e-09	5.11e-08
CTSF	479.707	1.3642	0.22502	6.06258	1.34e-09	5.16e-08
CCNJL	195.454	1.52142	0.251047	6.0603	1.36e-09	5.21e-08
GGT5	656.319	1.56523	0.258278	6.06027	1.36e-09	5.21e-08
TCEA1	13817.2	-0.457565	0.0755151	-6.05925	1.37e-09	5.23e-08
ZNF541	27.3221	7.15659	1.18177	6.05581	1.4e-09	5.33e-08
HLA-C	17346.7	0.906377	0.149684	6.05529	1.4e-09	5.34e-08
SSB	1506.96	-0.508642	0.084069	-6.05029	1.45e-09	5.49e-08
CD3D	31.6148	4.77618	0.789946	6.04621	1.48e-09	5.62e-08
PJA2	2369.14	0.613312	0.101465	6.04457	1.5e-09	5.67e-08
TIMELESS	1266.54	-1.09604	0.181336	-6.04424	1.5e-09	5.67e-08
TIMM13	2756.1	-0.701524	0.116131	-6.0408	1.53e-09	5.78e-08
SHMT1	580.925	-0.771527	0.12777	-6.0384	1.56e-09	5.85e-08
SCPEP1	2770.97	1.30662	0.216904	6.02396	1.7e-09	6.38e-08
TMBIM1	6888.81	-0.560559	0.0930974	-6.02121	1.73e-09	6.48e-08
RAET1E	20.1087	5.4614	0.907242	6.01979	1.75e-09	6.52e-08
TSHZ3	134.01	1.84402	0.306558	6.01524	1.8e-09	6.69e-08
KIAA1191	654.783	0.794202	0.132098	6.01221	1.83e-09	6.81e-08
MYO3B	44.5095	3.23146	0.537762	6.00908	1.87e-09	6.92e-08
RASSF5	3151.26	0.51951	0.086532	6.00367	1.93e-09	7.14e-08
NKG7	55.578	3.46473	0.577568	5.99883	1.99e-09	7.35e-08
ODC1	6726.05	-0.767956	0.12819	-5.99076	2.09e-09	7.7e-08
JAG2	166.218	2.38923	0.39922	5.98475	2.17e-09	7.98e-08
CD40	405.053	1.21852	0.203767	5.97996	2.23e-09	8.2e-08
PLAAT4	154.397	1.72359	0.288318	5.97811	2.26e-09	8.27e-08
FAM72B	224.793	-1.33784	0.224039	-5.97145	2.35e-09	8.6e-08
LOC102723701	45.2405	2.08203	0.348751	5.96996	2.37e-09	8.66e-08
TSPYL1	2007.14	0.88015	0.147534	5.96576	2.44e-09	8.87e-08
TBKBP1	598.769	1.55391	0.260718	5.96012	2.52e-09	9.16e-08
MGAT4A	673.765	1.05711	0.17756	5.95351	2.62e-09	9.5e-08
GLRX3	1791.22	-0.551968	0.0927831	-5.94902	2.7e-09	9.74e-08
BCL3	340.193	1.05245	0.176942	5.94801	2.71e-09	9.78e-08
NDST1	1039.11	0.759097	0.127664	5.94605	2.75e-09	9.88e-08
HAUS8	232.015	-1.14222	0.192364	-5.93778	2.89e-09	1.04e-07
DLX2	752.085	-0.942212	0.158785	-5.9339	2.96e-09	1.06e-07
GPRC5C	154.892	1.82483	0.307549	5.93347	2.97e-09	1.06e-07
IDH2	9208.98	-0.832564	0.140362	-5.93154	3e-09	1.07e-07
SLC4A11	118.135	2.11176	0.356283	5.9272	3.08e-09	1.1e-07
MYCT1	1076.1	1.51636	0.256128	5.92032	3.21e-09	1.14e-07
TMED8	1841.64	0.79581	0.134412	5.92069	3.21e-09	1.14e-07
KLF10	1446.24	0.671255	0.1135	5.91416	3.34e-09	1.18e-07
CD276	797.525	1.13893	0.192614	5.91303	3.36e-09	1.19e-07
KRT81	30.9382	3.47219	0.5877	5.90811	3.46e-09	1.22e-07
MX2	1986.2	0.673634	0.114028	5.90761	3.47e-09	1.22e-07
MINPP1	5197.98	-0.733348	0.12416	-5.90648	3.49e-09	1.23e-07
TNFSF4	84.0234	3.1756	0.538482	5.89732	3.69e-09	1.29e-07
LRRC8B	2005.12	0.54485	0.0924442	5.89382	3.77e-09	1.32e-07
MYO5C	48.612	3.2761	0.556114	5.89107	3.84e-09	1.34e-07
TNFRSF14	657.552	1.00541	0.170687	5.89034	3.85e-09	1.34e-07
FLJ36000	15.8437	6.79935	1.15584	5.88258	4.04e-09	1.4e-07
ATP5MC1	1637.94	-0.565323	0.09618	-5.87776	4.16e-09	1.44e-07
ARAP3	509.59	1.07421	0.182824	5.87564	4.21e-09	1.45e-07
NLRC3	841.918	1.09476	0.186312	5.87598	4.2e-09	1.45e-07
UBTD1	364.666	1.57569	0.268142	5.87634	4.19e-09	1.45e-07
FLNB	2738.38	0.800852	0.136355	5.87328	4.27e-09	1.47e-07
METRN	304.261	1.5375	0.261921	5.87009	4.36e-09	1.49e-07
SPRY1	567.181	1.74495	0.297213	5.87105	4.33e-09	1.49e-07
RDXP1	26.6058	3.69299	0.629387	5.86759	4.42e-09	1.51e-07
CD274	43.291	1.97701	0.337036	5.86587	4.47e-09	1.53e-07
UBA2	5303.06	-0.466908	0.0796254	-5.86381	4.52e-09	1.54e-07
IRAK3	1377.39	0.944271	0.161091	5.86171	4.58e-09	1.56e-07
GINS4	174.521	-1.27383	0.217455	-5.85792	4.69e-09	1.59e-07
GMNN	700.234	-1.15368	0.196951	-5.85769	4.69e-09	1.59e-07
NEO1	527.845	-2.6358	0.449953	-5.85795	4.69e-09	1.59e-07
B4GALT1	2112.76	0.535157	0.091386	5.856	4.74e-09	1.6e-07
HMBS	1974.37	-1.54773	0.264322	-5.85546	4.76e-09	1.6e-07
HNRNPM	6920.7	-0.538811	0.0920323	-5.85459	4.78e-09	1.6e-07
NHSL2	51.9645	5.09517	0.870294	5.85454	4.78e-09	1.6e-07
FCER1G	781.688	1.4355	0.245267	5.8528	4.83e-09	1.62e-07
PSMC3	1986.39	-0.769291	0.131487	-5.85069	4.9e-09	1.64e-07
BAZ2A	3000.28	0.653832	0.111798	5.84831	4.97e-09	1.66e-07
LRRC8C	757.733	1.27339	0.217847	5.84536	5.05e-09	1.68e-07
MPC2	1899.34	-0.952751	0.162975	-5.84599	5.04e-09	1.68e-07
AATK	352.518	1.21166	0.207415	5.84169	5.17e-09	1.71e-07
PPP3R1	2782.64	-0.49017	0.0839515	-5.83873	5.26e-09	1.73e-07
TPSD1	3410.44	1.60726	0.275219	5.83993	5.22e-09	1.73e-07
TBRG4	1596.25	-0.502693	0.0861166	-5.83735	5.3e-09	1.75e-07
SLC17A5	274.689	1.03616	0.17762	5.83358	5.42e-09	1.78e-07
CES3	871.293	0.928137	0.159167	5.83122	5.5e-09	1.8e-07
CUEDC1	40.9977	1.97942	0.339556	5.82944	5.56e-09	1.82e-07
TEK	949.785	1.4239	0.244323	5.82794	5.61e-09	1.83e-07
VSTM2L	25.5974	3.63779	0.624539	5.82476	5.72e-09	1.86e-07
RTN4R	177.423	1.9875	0.341242	5.8243	5.74e-09	1.87e-07
CCND1	8456.38	0.8794	0.151032	5.82261	5.79e-09	1.88e-07
TST	1215.42	-1.22141	0.209782	-5.82228	5.8e-09	1.88e-07
FAR2	2461.94	1.11441	0.191833	5.80927	6.27e-09	2.03e-07
GATA1	2798.99	-0.970434	0.167187	-5.80449	6.46e-09	2.09e-07
DSN1	747.957	-0.797629	0.137455	-5.80283	6.52e-09	2.1e-07
MTMR6	2101.4	0.63152	0.108825	5.80306	6.51e-09	2.1e-07
CARD8-AS1	495.001	0.922527	0.159004	5.8019	6.56e-09	2.11e-07
EZH2	272.314	-1.12729	0.194308	-5.80156	6.57e-09	2.11e-07
STX12	735.412	0.969469	0.167452	5.78954	7.06e-09	2.25e-07
DKC1	4208.32	-0.588506	0.101657	-5.78911	7.08e-09	2.26e-07
ABHD4	1154.68	1.06617	0.184318	5.78442	7.28e-09	2.32e-07
PRDM8	638.24	1.69966	0.293882	5.78348	7.32e-09	2.33e-07
DMXL2	169.219	1.67613	0.289992	5.77992	7.47e-09	2.37e-07
BCAS4	82.5161	2.06144	0.356739	5.77857	7.53e-09	2.39e-07
ICAM3	681.314	1.02176	0.176963	5.77387	7.75e-09	2.45e-07
MAF	152.398	-4.87761	0.844998	-5.77234	7.82e-09	2.47e-07
UBE2W	1510.53	0.661314	0.1146	5.77062	7.9e-09	2.49e-07
PML	2714.76	0.661116	0.114628	5.76747	8.05e-09	2.53e-07
DDX1	2483.09	-0.512195	0.0888634	-5.76385	8.22e-09	2.58e-07
SOX18	339.614	3.77241	0.654535	5.76349	8.24e-09	2.58e-07
RERE	1793.3	1.05494	0.183137	5.76037	8.39e-09	2.62e-07
SERINC1	4838.09	0.632868	0.109871	5.76011	8.41e-09	2.62e-07
EIF4EBP1	1498.54	-0.729301	0.126645	-5.75863	8.48e-09	2.64e-07
VAMP2	458.628	0.898537	0.156034	5.7586	8.48e-09	2.64e-07
LINC00649	79.4206	1.26038	0.21892	5.75725	8.55e-09	2.65e-07
PLB1	69.2718	2.20299	0.382664	5.75698	8.56e-09	2.65e-07
FAM171A1	317.154	4.1444	0.720249	5.75412	8.71e-09	2.69e-07
CALHM2	169.043	1.11671	0.194203	5.75021	8.91e-09	2.75e-07
SYNJ2BP	294.602	1.13512	0.1976	5.74455	9.22e-09	2.84e-07
TNFRSF10C	43.9175	2.59217	0.451416	5.7423	9.34e-09	2.87e-07
CA1	11980.6	-2.10048	0.365906	-5.7405	9.44e-09	2.89e-07
ARHGAP30	2143.14	1.00644	0.175493	5.73495	9.75e-09	2.99e-07
RCBTB2	284.364	1.1692	0.203948	5.73283	9.88e-09	3.02e-07
SCARF1	1473.04	1.37015	0.239047	5.73171	9.94e-09	3.03e-07
GALNT3	47.0691	3.43835	0.600235	5.72833	1.01e-08	3.09e-07
LLGL2	107.973	1.13363	0.197974	5.72616	1.03e-08	3.12e-07
NES	20.6116	5.42184	0.9468	5.72649	1.03e-08	3.12e-07
TTC28	734.342	0.903712	0.157938	5.72196	1.05e-08	3.19e-07
WFDC21P	41.0421	-3.3396	0.583856	-5.7199	1.07e-08	3.22e-07
GPR132	55.2192	1.6905	0.295618	5.71852	1.07e-08	3.24e-07
MMP28	14.5335	3.62521	0.633907	5.71884	1.07e-08	3.24e-07
C2orf16	116.803	1.10205	0.192748	5.71759	1.08e-08	3.25e-07
IPCEF1	49.9703	2.97378	0.520389	5.71453	1.1e-08	3.29e-07
KNTC1	535.104	-1.09504	0.191627	-5.7144	1.1e-08	3.29e-07
RCAN1	1469.9	-1.41712	0.24796	-5.71512	1.1e-08	3.29e-07
CYP2E1	25.5929	3.42226	0.599547	5.70808	1.14e-08	3.41e-07
MIER2	472.775	0.719489	0.126058	5.7076	1.15e-08	3.41e-07
FBXO7	8183.62	-0.744167	0.130402	-5.70673	1.15e-08	3.42e-07
PRMT5	598.419	-0.567415	0.0994282	-5.70678	1.15e-08	3.42e-07
MARVELD1	2246.59	0.997498	0.17482	5.70585	1.16e-08	3.43e-07
CX3CR1	50.9829	2.31823	0.406401	5.70429	1.17e-08	3.45e-07
ADGRG5	1071.14	1.53948	0.270376	5.69385	1.24e-08	3.67e-07
CDC20	1410.76	-1.31103	0.23046	-5.68876	1.28e-08	3.77e-07
ECSIT	835.617	-0.715027	0.125757	-5.68578	1.3e-08	3.83e-07
SSH1	2239.09	0.66702	0.117353	5.6839	1.32e-08	3.86e-07
TMBIM4	508.093	0.84625	0.148882	5.68404	1.32e-08	3.86e-07
TRERF1	561.524	0.871575	0.153392	5.68201	1.33e-08	3.9e-07
SNX22	53.2633	-2.78894	0.490905	-5.68123	1.34e-08	3.91e-07
CMPK2	2040.14	0.967511	0.17037	5.67887	1.36e-08	3.94e-07
PDCD10	1419.53	-0.62459	0.109987	-5.67877	1.36e-08	3.94e-07
SMC6	649.179	-0.905458	0.159419	-5.67973	1.35e-08	3.94e-07
CARD8	3859.17	0.937477	0.165273	5.67228	1.41e-08	4.09e-07
H2AX	3790.35	-1.18989	0.209782	-5.67201	1.41e-08	4.09e-07
PLCH1	147.431	3.27774	0.578115	5.6697	1.43e-08	4.14e-07
PTPN6	6037.94	-0.680019	0.11998	-5.66776	1.45e-08	4.18e-07
ACOT11	138.35	1.32591	0.234	5.66629	1.46e-08	4.21e-07
SEL1L	4617.26	0.502555	0.0887053	5.66545	1.47e-08	4.22e-07
STING1	2938.88	0.521907	0.0921223	5.66537	1.47e-08	4.22e-07
ITPRIPL2	266.796	4.44818	0.785439	5.6633	1.48e-08	4.26e-07
ATF5	941.302	0.537214	0.0948834	5.66184	1.5e-08	4.29e-07
GGTA1	64.9595	1.78913	0.316029	5.6613	1.5e-08	4.29e-07
GRN	3416.14	0.838164	0.148051	5.66134	1.5e-08	4.29e-07
DCAF6	1907.71	-0.907534	0.16033	-5.66043	1.51e-08	4.3e-07
STRN4	4025.07	0.663507	0.117211	5.66077	1.51e-08	4.3e-07
KIF20B	590.753	-1.22802	0.216983	-5.65954	1.52e-08	4.31e-07
GNB2	2485.85	-0.480531	0.0849437	-5.65705	1.54e-08	4.37e-07
LDLR	1749.62	0.694981	0.122935	5.65324	1.57e-08	4.46e-07
GIMAP1	53.5709	1.77544	0.314332	5.64829	1.62e-08	4.58e-07
PEAR1	589.859	1.56796	0.277745	5.64532	1.65e-08	4.65e-07
CCNB2	1010.73	-1.128	0.19984	-5.64453	1.66e-08	4.67e-07
PSMG4	405.653	-1.09454	0.193967	-5.64295	1.67e-08	4.7e-07
SUN2	1997.84	0.998205	0.176986	5.64001	1.7e-08	4.77e-07
CCR1	95.2309	2.16907	0.384835	5.63636	1.74e-08	4.86e-07
ADCY3	666.857	0.734847	0.13053	5.62973	1.8e-08	5.04e-07
BLMH	1917.43	-0.55269	0.0982414	-5.62584	1.85e-08	5.14e-07
NELFCD	2668.71	-0.430419	0.0766383	-5.61624	1.95e-08	5.43e-07
CHEK1	1111.62	-1.09912	0.195725	-5.6156	1.96e-08	5.44e-07
UST	165.637	1.85221	0.330002	5.61273	1.99e-08	5.52e-07
CFAP161	307.6	1.83481	0.327066	5.60989	2.02e-08	5.6e-07
RAP1GAP2	784.28	0.836904	0.149183	5.60993	2.02e-08	5.6e-07
PRKAR2B	11054.6	-0.705916	0.125879	-5.60788	2.05e-08	5.65e-07
GSPT2	327.291	0.857938	0.153116	5.60318	2.1e-08	5.8e-07
PEAK3	73.6263	1.74111	0.3108	5.60202	2.12e-08	5.83e-07
HPCAL1	1756.62	0.901702	0.160986	5.60111	2.13e-08	5.85e-07
ORC1	505.65	-1.10264	0.196889	-5.6003	2.14e-08	5.87e-07
OCRL	1075.16	0.939585	0.167839	5.59813	2.17e-08	5.93e-07
SOS1	2075.49	-0.943016	0.168513	-5.59609	2.19e-08	5.99e-07
SDCCAG8	422.336	1.2004	0.214525	5.59559	2.2e-08	6e-07
EIF2AK1	7298.35	-0.572721	0.102369	-5.59467	2.21e-08	6.02e-07
CERS4	800.617	1.07876	0.192837	5.59416	2.22e-08	6.03e-07
MTHFD2	2768.83	-0.499641	0.0893394	-5.59261	2.24e-08	6.08e-07
FBXL16	153.44	1.11579	0.199585	5.59057	2.26e-08	6.14e-07
KANK3	20.8396	3.75108	0.671589	5.58538	2.33e-08	6.32e-07
CENPK	239.188	-1.06825	0.191347	-5.5828	2.37e-08	6.39e-07
RFLNB	3228.48	2.38397	0.427014	5.58288	2.37e-08	6.39e-07
CBX3	4721.76	-0.448019	0.080263	-5.58188	2.38e-08	6.41e-07
GSAP	119.436	1.04232	0.186787	5.58026	2.4e-08	6.45e-07
RRM2B	2234.73	0.700981	0.125611	5.58057	2.4e-08	6.45e-07
UTRN	1574.31	0.964272	0.172863	5.57824	2.43e-08	6.52e-07
CYTH3	1666.22	-0.818266	0.146712	-5.57736	2.44e-08	6.54e-07
DLGAP5	614.22	-1.31051	0.235147	-5.57315	2.5e-08	6.69e-07
NDRG3	1328.34	0.573573	0.102973	5.57015	2.55e-08	6.8e-07
TMEM150B	69.5272	1.39631	0.250697	5.56972	2.55e-08	6.81e-07
FAM207A	865.666	-1.00948	0.181296	-5.56814	2.57e-08	6.86e-07
PPFIBP1	636.234	1.30726	0.23489	5.56541	2.62e-08	6.95e-07
ZKSCAN1	1127.34	0.569489	0.10245	5.55871	2.72e-08	7.22e-07
TRAP1	993.14	-0.867935	0.156238	-5.55519	2.77e-08	7.35e-07
ATF4	3093.9	-0.78285	0.141056	-5.54993	2.86e-08	7.55e-07
KCNH2	6249.63	-1.52926	0.275528	-5.55027	2.85e-08	7.55e-07
LAX1	65.475	2.06994	0.373066	5.54846	2.88e-08	7.61e-07
BMP2K	3794.91	-1.13488	0.204614	-5.54644	2.92e-08	7.68e-07
SMIM12	1714.14	-0.782881	0.141168	-5.54574	2.93e-08	7.7e-07
E2F1	746.816	-0.963455	0.173759	-5.54478	2.94e-08	7.71e-07
H3C6	83.7807	1.70939	0.308271	5.54507	2.94e-08	7.71e-07
HNRNPL	4415.55	-0.708003	0.127676	-5.54533	2.93e-08	7.71e-07
ATP1B1	1514.25	-1.67021	0.301316	-5.54304	2.97e-08	7.77e-07
SERPINF1	267.876	1.41082	0.254529	5.54288	2.98e-08	7.77e-07
CDH5	104.412	6.07794	1.09669	5.54207	2.99e-08	7.78e-07
TPX2	2806.48	-1.16024	0.209347	-5.54217	2.99e-08	7.78e-07
LXN	473.553	-0.71122	0.128388	-5.5396	3.03e-08	7.88e-07
CYP2S1	12.0786	6.98433	1.26104	5.53856	3.05e-08	7.9e-07
NLRP1	90.0051	1.95141	0.352316	5.53878	3.05e-08	7.9e-07
STAP1	399.362	1.15017	0.207739	5.53662	3.08e-08	7.98e-07
RBBP7	2554.84	-0.410699	0.074221	-5.53346	3.14e-08	8.11e-07
CENPX	796.406	-0.971371	0.175601	-5.53169	3.17e-08	8.18e-07
TMPO	3638.23	-0.994296	0.17985	-5.52848	3.23e-08	8.32e-07
CHMP5	1401.07	0.630102	0.114018	5.52632	3.27e-08	8.41e-07
TRIP13	616.689	-0.89753	0.162563	-5.52112	3.37e-08	8.65e-07
PMAIP1	387.086	-0.751201	0.136111	-5.51905	3.41e-08	8.74e-07
TTC3	3801.67	0.707556	0.128224	5.51812	3.43e-08	8.78e-07
CRBN	876.505	0.545642	0.0989123	5.51643	3.46e-08	8.85e-07
CHAF1A	752.345	-1.13792	0.20635	-5.51454	3.5e-08	8.93e-07
GLRX5	2110.76	-0.83441	0.151376	-5.51219	3.54e-08	9.04e-07
C1S	57.7913	2.21745	0.402444	5.50995	3.59e-08	9.11e-07
PDHA1	1318.11	-0.391598	0.0710705	-5.50999	3.59e-08	9.11e-07
TDRD9	14.3473	7.57989	1.37559	5.51028	3.58e-08	9.11e-07
SLC52A2	2193.41	-0.471141	0.0855832	-5.50507	3.69e-08	9.36e-07
LDHD	131.324	1.53822	0.279614	5.50123	3.77e-08	9.53e-07
LGALS12	117.684	2.59211	0.471216	5.5009	3.78e-08	9.54e-07
CCRL2	785.205	1.05974	0.192812	5.49622	3.88e-08	9.76e-07
PECAM1	3804.09	1.06031	0.192911	5.49635	3.88e-08	9.76e-07
PIM1	11159.2	-1.33375	0.242685	-5.49581	3.89e-08	9.76e-07
YIPF3	1705.35	0.540204	0.098289	5.49608	3.88e-08	9.76e-07
LYL1	4218.94	-0.847874	0.154393	-5.49167	3.98e-08	9.98e-07
FANCE	347.333	-0.906165	0.165033	-5.49081	4e-08	1e-06
P3H3	264.548	1.56285	0.284667	5.4901	4.02e-08	1e-06
TOP1MT	1774.23	-1.66406	0.303097	-5.49018	4.02e-08	1e-06
DBNDD1	46.5019	2.43341	0.443557	5.48612	4.11e-08	1.02e-06
FKBP10	1481.89	1.41993	0.258855	5.48544	4.12e-08	1.02e-06
USP20	2238.24	0.465906	0.0849256	5.48605	4.11e-08	1.02e-06
DGLUCY	630.3	0.861636	0.157134	5.48345	4.17e-08	1.03e-06
ITM2B	10859.2	0.781885	0.142571	5.48419	4.15e-08	1.03e-06
DRAM1	504.247	2.64308	0.482252	5.4807	4.24e-08	1.05e-06
DNMT3B	1435.5	-0.863249	0.157726	-5.47308	4.42e-08	1.09e-06
SFPQ	8372.99	-0.541224	0.0989078	-5.472	4.45e-08	1.09e-06
SRSF8	2188.68	0.461924	0.0843958	5.47331	4.42e-08	1.09e-06
ZFP36L1	1300.74	-0.735645	0.134469	-5.47073	4.48e-08	1.1e-06
THOC3	613.121	-0.573936	0.105064	-5.46271	4.69e-08	1.15e-06
ZNF652	719.793	0.635346	0.116328	5.46166	4.72e-08	1.16e-06
ARHGAP27	773.461	0.892308	0.163536	5.45634	4.86e-08	1.19e-06
GADD45GIP1	1509.88	-0.61209	0.112305	-5.45024	5.03e-08	1.23e-06
LMTK3	106.185	2.25032	0.413008	5.44861	5.08e-08	1.24e-06
TNFRSF9	496.271	2.51535	0.461882	5.44588	5.16e-08	1.26e-06
TP53I11	196.116	1.44833	0.265958	5.44571	5.16e-08	1.26e-06
NECTIN2	2776.94	1.13263	0.208107	5.44255	5.25e-08	1.28e-06
SLC2A9	99.2225	1.13599	0.208754	5.44176	5.28e-08	1.28e-06
TPP1	1798.01	0.691823	0.127126	5.44203	5.27e-08	1.28e-06
EFNB2	510.646	1.07525	0.197682	5.43932	5.35e-08	1.29e-06
FKBP9	344.673	1.82066	0.334693	5.43978	5.33e-08	1.29e-06
CACNB4	30.9276	5.437	1.00049	5.43432	5.5e-08	1.33e-06
PAX2	87.7342	2.53819	0.467182	5.43297	5.54e-08	1.34e-06
KAT6B	599.259	0.704409	0.129822	5.42595	5.76e-08	1.39e-06
TMEM25	283.749	0.935659	0.172586	5.42142	5.91e-08	1.42e-06
DNMBP	581.281	0.578875	0.106792	5.4206	5.94e-08	1.43e-06
DUT	3133.88	-0.912296	0.168311	-5.4203	5.95e-08	1.43e-06
TFEC	855.684	1.4365	0.265044	5.41986	5.96e-08	1.43e-06
MPP7	46.2352	-2.25788	0.416727	-5.41813	6.02e-08	1.44e-06
TMIGD2	57.8904	2.07856	0.383608	5.41844	6.01e-08	1.44e-06
TMCC3	20.6079	3.72675	0.688152	5.4156	6.11e-08	1.45e-06
TPSAB1	8041.17	2.79712	0.516487	5.41567	6.11e-08	1.45e-06
SKA3	394.623	-1.28359	0.23712	-5.41327	6.19e-08	1.47e-06
CD93	4368.86	2.37772	0.4394	5.41129	6.26e-08	1.48e-06
CHST14	557.174	0.754298	0.13941	5.41063	6.28e-08	1.48e-06
SLC7A11	503.73	-1.77475	0.327969	-5.41132	6.26e-08	1.48e-06
SPON2	67.5651	2.14641	0.396626	5.41166	6.24e-08	1.48e-06
TRAF3IP3	176.791	1.57659	0.291446	5.40955	6.32e-08	1.49e-06
OR2W3	300.838	-0.723262	0.133733	-5.40824	6.36e-08	1.5e-06
SH3TC1	295.616	1.70599	0.315581	5.40588	6.45e-08	1.52e-06
POLR2D	1026.29	-0.57224	0.105948	-5.40114	6.62e-08	1.56e-06
AHSP	58.7954	-3.14178	0.581872	-5.39943	6.69e-08	1.57e-06
GP6	383.283	2.56345	0.47477	5.39935	6.69e-08	1.57e-06
NAA10	223.701	-1.00007	0.185255	-5.39834	6.73e-08	1.57e-06
GPR142	19.7466	3.41192	0.63208	5.39793	6.74e-08	1.58e-06
LOC100288637	89.2433	-1.38192	0.256045	-5.39718	6.77e-08	1.58e-06
SEMA6C	286.648	1.30326	0.241609	5.3941	6.89e-08	1.61e-06
FKBP11	343.428	-0.903304	0.167682	-5.38702	7.16e-08	1.67e-06
NMNAT3	410.561	-1.86008	0.345375	-5.38567	7.22e-08	1.68e-06
PSMB3	1560.53	-0.632726	0.117476	-5.386	7.2e-08	1.68e-06
ASIC4	298.652	-1.21075	0.224903	-5.38345	7.31e-08	1.69e-06
LBH	2561.13	-1.44694	0.268796	-5.38304	7.32e-08	1.69e-06
PPIH	650.179	-0.811368	0.150721	-5.38325	7.32e-08	1.69e-06
MAST3	415.386	0.7841	0.145741	5.3801	7.44e-08	1.72e-06
VDAC3	6046.61	-0.486539	0.0904352	-5.37997	7.45e-08	1.72e-06
REPS2	432.637	0.94362	0.175455	5.37813	7.53e-08	1.73e-06
ERBIN	2575.58	-1.00561	0.187041	-5.37639	7.6e-08	1.74e-06
NLK	2406.04	-0.693461	0.128972	-5.37683	7.58e-08	1.74e-06
STK10	1325.3	0.612442	0.113898	5.37711	7.57e-08	1.74e-06
TMEM170B	320.778	1.21685	0.226376	5.37533	7.64e-08	1.75e-06
TYROBP	1447.74	1.47434	0.274311	5.3747	7.67e-08	1.75e-06
FGFR3	260.51	-2.13088	0.396641	-5.37232	7.77e-08	1.77e-06
HEPH	2215.39	-1.23958	0.230814	-5.37047	7.85e-08	1.79e-06
TPM4	18023.6	0.980803	0.182614	5.37089	7.83e-08	1.79e-06
CYTOR	459.305	-0.891653	0.16607	-5.36914	7.91e-08	1.8e-06
C19orf53	1125.66	-0.71689	0.133623	-5.36502	8.09e-08	1.84e-06
NSMCE2	630.523	-0.779378	0.145318	-5.36327	8.17e-08	1.85e-06
DISP2	34.3711	2.04957	0.382183	5.36279	8.19e-08	1.86e-06
IGSF8	648.305	0.988661	0.184417	5.361	8.28e-08	1.87e-06
CENPM	636.093	-1.06026	0.197886	-5.35792	8.42e-08	1.9e-06
DPYSL2	660.715	1.10544	0.206459	5.35428	8.59e-08	1.93e-06
EMP1	32.8108	2.69443	0.503187	5.35472	8.57e-08	1.93e-06
MCM2	4676.14	-0.827944	0.154687	-5.3524	8.68e-08	1.95e-06
EPM2AIP1	501.283	0.701388	0.131157	5.34768	8.91e-08	2e-06
ZDHHC23	406.766	1.06815	0.199962	5.34178	9.2e-08	2.06e-06
SNRPA1	966.085	-0.827116	0.15489	-5.34004	9.29e-08	2.08e-06
BRSK2	39.3176	2.09503	0.392782	5.33382	9.62e-08	2.15e-06
TIMM29	341.131	-0.681496	0.127864	-5.32983	9.83e-08	2.2e-06
MRPL15	1494.97	-0.471104	0.0884102	-5.32861	9.9e-08	2.21e-06
RAPGEF3	212.025	1.42714	0.267829	5.32855	9.9e-08	2.21e-06
DCUN1D1	1907.87	-0.749384	0.140676	-5.32701	9.98e-08	2.22e-06
KMT5A	870.11	-0.999862	0.187747	-5.32557	1.01e-07	2.24e-06
CCL5	198.24	1.80956	0.339931	5.32331	1.02e-07	2.26e-06
NECAB1	163.426	-1.09778	0.206214	-5.32352	1.02e-07	2.26e-06
BIRC5	1573.09	-1.1542	0.2169	-5.32135	1.03e-07	2.28e-06
CCPG1	188.226	1.13908	0.214451	5.31162	1.09e-07	2.4e-06
PCCB	2842.43	-0.430293	0.0810177	-5.3111	1.09e-07	2.41e-06
PAICS	3740.68	-0.758392	0.142896	-5.30732	1.11e-07	2.45e-06
WDR76	593.807	-0.996942	0.187953	-5.3042	1.13e-07	2.49e-06
RRN3	6702.84	-0.993072	0.187261	-5.30314	1.14e-07	2.5e-06
SEPTIN9	3801.01	0.67428	0.127142	5.30337	1.14e-07	2.5e-06
ELMO1	1701.45	0.720462	0.135937	5.29997	1.16e-07	2.54e-06
YIPF6	1184.65	0.716034	0.135217	5.29543	1.19e-07	2.6e-06
LTB4R	62.5853	1.20668	0.228007	5.29227	1.21e-07	2.64e-06
CKAP2L	615.055	-1.15204	0.217727	-5.29123	1.21e-07	2.66e-06
BUB1	1248.72	-1.0195	0.192748	-5.2893	1.23e-07	2.68e-06
GALNT10	2130.27	-0.750903	0.142076	-5.28523	1.26e-07	2.73e-06
PLXNB3	157.477	1.42079	0.268783	5.28601	1.25e-07	2.73e-06
TMEM123	11344.7	1.06207	0.201023	5.28332	1.27e-07	2.76e-06
ITGA9	2560.24	0.910118	0.172351	5.28062	1.29e-07	2.8e-06
ID1	178.19	-1.35766	0.257262	-5.27735	1.31e-07	2.84e-06
MRPS16	2110.57	-0.383755	0.072729	-5.2765	1.32e-07	2.85e-06
CPNE2	641.643	1.55177	0.294146	5.2755	1.32e-07	2.87e-06
E2F2	580.565	-1.31216	0.248747	-5.27506	1.33e-07	2.87e-06
ABCD1	624.542	0.707065	0.134061	5.27418	1.33e-07	2.88e-06
ATP13A2	2672.84	1.11817	0.212101	5.27191	1.35e-07	2.91e-06
KCND1	50.2916	1.89839	0.360091	5.27196	1.35e-07	2.91e-06
DLL1	18.4825	4.86415	0.922993	5.26998	1.36e-07	2.93e-06
CHAF1B	492.41	-0.993351	0.188604	-5.26686	1.39e-07	2.98e-06
DSEL	23.6549	-3.48601	0.661851	-5.26706	1.39e-07	2.98e-06
TMEM104	790.671	0.760936	0.144551	5.26413	1.41e-07	3.02e-06
HSPA1B	1686.89	-1.48975	0.283326	-5.25808	1.46e-07	3.12e-06
PMPCB	1252.63	-0.503924	0.095882	-5.25567	1.47e-07	3.15e-06
PLSCR1	1156.75	1.03642	0.197432	5.24949	1.53e-07	3.26e-06
CENPN	175.825	-1.14684	0.218538	-5.24777	1.54e-07	3.28e-06
HNRNPR	5216.69	-0.526806	0.100432	-5.2454	1.56e-07	3.32e-06
PLPP7	103.834	1.94031	0.369902	5.24547	1.56e-07	3.32e-06
GRTP1	207.091	-1.29986	0.247865	-5.24422	1.57e-07	3.33e-06
TNFSF13B	162.08	2.8769	0.54875	5.24264	1.58e-07	3.36e-06
GOLGA8A	67.6641	-1.44933	0.276494	-5.24182	1.59e-07	3.37e-06
COX1	175743	0.778484	0.148557	5.24031	1.6e-07	3.39e-06
ARL5B	1864.43	0.614375	0.117286	5.23828	1.62e-07	3.42e-06
PRKCE	451.746	0.947591	0.180916	5.23773	1.63e-07	3.43e-06
BCAT1	1779.26	0.948302	0.181082	5.23686	1.63e-07	3.44e-06
MAP3K12	75.6895	1.49487	0.285467	5.23657	1.64e-07	3.44e-06
MPL	52.1962	2.2536	0.4306	5.23363	1.66e-07	3.49e-06
RXFP1	7.21849	-7.26672	1.38843	-5.23376	1.66e-07	3.49e-06
BCL9L	341.896	0.993527	0.189872	5.23261	1.67e-07	3.5e-06
ARMH1	1419.13	0.810013	0.154856	5.23074	1.69e-07	3.54e-06
NINJ2-AS1	394.727	0.796993	0.152418	5.229	1.7e-07	3.56e-06
TIMM44	892.353	-0.616541	0.117908	-5.22902	1.7e-07	3.56e-06
SPNS3	68.9636	2.24184	0.428964	5.22617	1.73e-07	3.61e-06
TMCC2	1030.84	0.715274	0.136862	5.22626	1.73e-07	3.61e-06
NDUFB9	3500.83	-0.545871	0.104486	-5.22433	1.75e-07	3.64e-06
IDS	2633.78	1.01936	0.195204	5.22203	1.77e-07	3.68e-06
PTBP1	11344.7	-0.465784	0.0892167	-5.22081	1.78e-07	3.7e-06
PPM1F	4104.81	1.37557	0.263581	5.21879	1.8e-07	3.73e-06
TRAIP	130.567	-1.26551	0.242466	-5.2193	1.8e-07	3.73e-06
SAP30	311.347	-0.933407	0.178991	-5.21483	1.84e-07	3.8e-06
TIMM10	994.076	-0.82011	0.157341	-5.21231	1.87e-07	3.85e-06
KLF9	167.112	1.63462	0.313765	5.20971	1.89e-07	3.9e-06
SMIM14	133.079	1.8862	0.362118	5.20881	1.9e-07	3.91e-06
GFI1	25.4551	6.35305	1.21976	5.20842	1.9e-07	3.92e-06
SLC22A18	113.183	1.70954	0.328408	5.20552	1.93e-07	3.97e-06
APLP1	22.3032	2.50668	0.481742	5.20337	1.96e-07	4.01e-06
PLCL1	24.8634	3.73968	0.718644	5.20379	1.95e-07	4.01e-06
EBNA1BP2	1211.42	-0.505218	0.0971694	-5.19936	2e-07	4.08e-06
NOP56	3128.92	-0.617781	0.118808	-5.19983	1.99e-07	4.08e-06
MYBL2	2920.39	-1.09793	0.211227	-5.19789	2.02e-07	4.11e-06
RCCD1	891.781	-0.629763	0.121169	-5.19738	2.02e-07	4.12e-06
ARHGAP9	1003.19	0.677287	0.130337	5.19643	2.03e-07	4.14e-06
EXO1	695.029	-1.24134	0.23895	-5.19497	2.05e-07	4.16e-06
PLP2	1750.52	-0.584419	0.112502	-5.19472	2.05e-07	4.16e-06
LDLRAD4	1736.08	1.02445	0.197225	5.19433	2.05e-07	4.17e-06
EIF4A3	2425.79	-0.517094	0.099624	-5.19046	2.1e-07	4.25e-06
LEPROTL1	2005.2	0.760124	0.146674	5.1824	2.19e-07	4.43e-06
TBXA2R	13.6948	3.55266	0.685547	5.18222	2.19e-07	4.43e-06
LRWD1	248.914	-0.924822	0.178482	-5.1816	2.2e-07	4.44e-06
ADK	698.204	-0.552064	0.106647	-5.17657	2.26e-07	4.56e-06
CD300LB	46.0397	2.28328	0.441422	5.17256	2.31e-07	4.65e-06
TMEM14B	1691.8	-0.879133	0.169991	-5.17165	2.32e-07	4.67e-06
CREBZF	1083.99	-0.755071	0.146022	-5.17096	2.33e-07	4.68e-06
DMTN	1185.13	-1.25459	0.24271	-5.16908	2.35e-07	4.72e-06
PKD1P6	143.855	-1.28074	0.247839	-5.16762	2.37e-07	4.75e-06
PDE4A	27.651	3.57123	0.691246	5.16637	2.39e-07	4.78e-06
CDCA3	368.39	-1.25053	0.24209	-5.16555	2.4e-07	4.79e-06
CHCHD2	2898.64	-0.555872	0.107606	-5.1658	2.39e-07	4.79e-06
TUBB1	369.866	-1.841	0.356508	-5.164	2.42e-07	4.82e-06
CXXC5	2838.86	-0.711195	0.137757	-5.16266	2.43e-07	4.85e-06
BSPRY	405.154	1.16498	0.225725	5.16107	2.46e-07	4.88e-06
CHMP3	2489.44	0.585111	0.113367	5.16123	2.45e-07	4.88e-06
E2F8	202.904	-1.37628	0.2668	-5.15845	2.49e-07	4.94e-06
SIAE	660.28	1.04172	0.202011	5.15674	2.51e-07	4.98e-06
PSMD6	1818.71	-0.444048	0.0861543	-5.15411	2.55e-07	5.05e-06
FAT4	420.486	3.05974	0.593721	5.15349	2.56e-07	5.06e-06
PTTG1IP	12289.4	0.773508	0.150111	5.1529	2.56e-07	5.07e-06
SGIP1	28.7861	2.11876	0.411337	5.1509	2.59e-07	5.12e-06
MAD2L1	1404.93	-0.775035	0.15053	-5.14869	2.62e-07	5.17e-06
RECQL4	852.446	-1.26755	0.246199	-5.14848	2.63e-07	5.17e-06
ARHGEF11	457.231	0.96655	0.187778	5.14729	2.64e-07	5.2e-06
LSM4	2622.87	-0.642096	0.124877	-5.14185	2.72e-07	5.34e-06
CCNB1	683.809	-1.05679	0.205545	-5.14143	2.73e-07	5.35e-06
PRDM10	2487.98	1.05928	0.206128	5.13896	2.76e-07	5.41e-06
RNF11	2681.45	0.57767	0.112415	5.13875	2.77e-07	5.41e-06
EVI2B	138.246	1.34624	0.26199	5.13851	2.77e-07	5.42e-06
SNX29	948.326	0.550951	0.107229	5.13809	2.78e-07	5.42e-06
SMIM5	34.2046	-2.8551	0.556021	-5.13487	2.82e-07	5.51e-06
AHCYL2	706.88	0.608809	0.118607	5.13298	2.85e-07	5.56e-06
CREBL2	439.086	0.791216	0.154148	5.13283	2.85e-07	5.56e-06
ARRDC4	2416.65	0.809349	0.157707	5.13197	2.87e-07	5.58e-06
SNRPD3	3156.29	-0.421714	0.0821925	-5.1308	2.89e-07	5.6e-06
MRPL14	777.992	-0.965802	0.188288	-5.12938	2.91e-07	5.64e-06
LRG1	796.25	0.757363	0.147677	5.1285	2.92e-07	5.65e-06
PSMD11	1842.74	-0.430254	0.0838929	-5.12861	2.92e-07	5.65e-06
NISCH	1522.41	0.55867	0.108952	5.12769	2.93e-07	5.67e-06
RPA1	3747.92	-0.379519	0.0740325	-5.12638	2.95e-07	5.71e-06
OAF	1508.78	0.962912	0.187868	5.12548	2.97e-07	5.73e-06
MRPL58	361.817	-0.621012	0.121198	-5.12395	2.99e-07	5.77e-06
ACKR2	50.3185	1.90131	0.371334	5.1202	3.05e-07	5.88e-06
RARG	37.7472	2.4431	0.477192	5.11974	3.06e-07	5.88e-06
SFRP5	169.041	1.40613	0.274835	5.11628	3.12e-07	5.99e-06
DEK	5300.15	-0.675781	0.132133	-5.11438	3.15e-07	6.03e-06
RFC2	791.747	-0.584463	0.114307	-5.11311	3.17e-07	6.06e-06
TFR2	1981.35	-1.07687	0.210665	-5.11177	3.19e-07	6.1e-06
P2RY8	1073.52	2.36269	0.462254	5.11125	3.2e-07	6.11e-06
CLCN7	1956.03	0.58183	0.113844	5.11076	3.21e-07	6.12e-06
TRMU	243.93	-0.685045	0.134066	-5.10978	3.23e-07	6.14e-06
ZBTB46	149.108	1.94992	0.381763	5.10767	3.26e-07	6.2e-06
AMMECR1	1181.47	-1.50678	0.295177	-5.10467	3.31e-07	6.3e-06
CCNA2	992.513	-1.18459	0.232114	-5.10347	3.33e-07	6.33e-06
SLC10A3	733.527	-0.477864	0.0936623	-5.10199	3.36e-07	6.37e-06
B3GNT8	116.216	1.14064	0.223657	5.09996	3.4e-07	6.43e-06
PSMA7	5058.3	-0.395732	0.0776039	-5.09939	3.41e-07	6.45e-06
CROCCP2	68.3157	-1.39112	0.273068	-5.09439	3.5e-07	6.6e-06
LMNB1	1795.17	-0.788835	0.154875	-5.09335	3.52e-07	6.63e-06
EVI2A	24.7753	2.9842	0.586078	5.09182	3.55e-07	6.67e-06
LINC00539	197.509	1.34677	0.264492	5.09193	3.54e-07	6.67e-06
PAFAH2	390.654	0.853525	0.167615	5.09219	3.54e-07	6.67e-06
IQGAP2	1886.33	0.799277	0.157043	5.08954	3.59e-07	6.74e-06
AAK1	507.351	0.857712	0.168578	5.08793	3.62e-07	6.78e-06
ZWINT	843.254	-0.888031	0.174526	-5.08825	3.61e-07	6.78e-06
ARIH2	1248.62	-0.51303	0.100889	-5.08511	3.67e-07	6.88e-06
PHB	1720.17	-0.633155	0.124538	-5.08402	3.7e-07	6.9e-06
TBC1D9B	2155.71	0.495636	0.0974825	5.08435	3.69e-07	6.9e-06
SREBF2	6124.37	0.338408	0.0665709	5.08342	3.71e-07	6.92e-06
CNOT11	1625.91	-0.429202	0.0844801	-5.08051	3.76e-07	7.02e-06
CLEC9A	66.1221	3.83125	0.754239	5.07962	3.78e-07	7.03e-06
LPAR5	1255.47	0.764932	0.150588	5.07965	3.78e-07	7.03e-06
CALU	4949.02	0.54334	0.106973	5.07922	3.79e-07	7.04e-06
PLD3	2830.33	0.642295	0.126493	5.07773	3.82e-07	7.08e-06
RRAS2	269.233	-1.17054	0.230525	-5.0777	3.82e-07	7.08e-06
ERGIC1	1880.12	0.667643	0.131506	5.0769	3.84e-07	7.1e-06
FBXW7	324.137	-0.71	0.139864	-5.07635	3.85e-07	7.12e-06
DLG4	477.656	0.679643	0.133902	5.07569	3.86e-07	7.13e-06
TTK	484.963	-0.939885	0.185367	-5.07039	3.97e-07	7.33e-06
BAHCC1	586.307	1.62635	0.320855	5.0688	4e-07	7.37e-06
IRF7	298.423	1.202	0.237122	5.06912	4e-07	7.37e-06
KIF22	932.846	-0.87874	0.173355	-5.06903	4e-07	7.37e-06
LOXL1-AS1	738.564	0.891164	0.175835	5.0682	4.02e-07	7.38e-06
CSF2RB	27777.4	-1.16972	0.23083	-5.06747	4.03e-07	7.4e-06
B2M	37206.7	0.674874	0.133279	5.06361	4.11e-07	7.55e-06
BHLHE23	10.2881	4.80124	0.949064	5.05892	4.22e-07	7.73e-06
HEXIM1	1507.01	-0.617509	0.122072	-5.05857	4.22e-07	7.73e-06
UHRF1	1231.27	-1.09492	0.216529	-5.05668	4.27e-07	7.8e-06
MRPL37	2500.74	-0.61148	0.121104	-5.0492	4.44e-07	8.1e-06
EGR1	523.681	2.27077	0.449904	5.04725	4.48e-07	8.18e-06
FRG1	590.049	-0.531671	0.105354	-5.04651	4.5e-07	8.2e-06
SLBP	2483.26	-0.573905	0.113726	-5.04639	4.5e-07	8.2e-06
CSF2RA	154.953	0.991111	0.196484	5.04424	4.55e-07	8.28e-06
KIF3C	801.787	0.775986	0.15386	5.04346	4.57e-07	8.31e-06
ITGAL	284.208	1.35736	0.269246	5.04134	4.62e-07	8.38e-06
PDE4D	168.882	1.26603	0.25118	5.04034	4.65e-07	8.42e-06
MTHFD1	2461.12	-0.748517	0.148532	-5.03945	4.67e-07	8.45e-06
NCAPH	595.057	-1.09232	0.216793	-5.03852	4.69e-07	8.48e-06
CACNA2D4	310.823	2.40742	0.478006	5.03637	4.74e-07	8.57e-06
DNA2	336.69	-1.01394	0.201332	-5.03617	4.75e-07	8.57e-06
ATP6V1G1	2050.62	0.574502	0.114134	5.03356	4.81e-07	8.68e-06
TYMS	746.904	-1.03975	0.206735	-5.02939	4.92e-07	8.86e-06
POLQ	184.176	-1.25901	0.250558	-5.02483	5.04e-07	9.06e-06
LINC00426	55.6764	1.72411	0.343174	5.02401	5.06e-07	9.08e-06
TRIM58	2193.99	-0.666068	0.132575	-5.02409	5.06e-07	9.08e-06
ABCB10	2337.75	-1.06006	0.211032	-5.0232	5.08e-07	9.09e-06
GCSAML	3384.22	0.794675	0.158202	5.02316	5.08e-07	9.09e-06
RAB11FIP1	463.606	0.596874	0.118819	5.02341	5.08e-07	9.09e-06
DBF4B	177.833	-0.847702	0.168799	-5.02196	5.11e-07	9.14e-06
FNDC3A	1131.24	0.627093	0.12489	5.02117	5.14e-07	9.16e-06
TOPBP1	1485.05	-0.637604	0.126977	-5.0214	5.13e-07	9.16e-06
PPM1G	3348.85	-0.454204	0.0904722	-5.02038	5.16e-07	9.19e-06
DLD	3083.51	-0.380066	0.0757399	-5.01804	5.22e-07	9.29e-06
FAM72A	104.051	-1.29612	0.258315	-5.01759	5.23e-07	9.29e-06
HBEGF	138.139	1.34645	0.268341	5.01769	5.23e-07	9.29e-06
SRSF3	9986.42	-0.529919	0.105631	-5.01672	5.26e-07	9.33e-06
MMP15	186.84	-1.29252	0.25779	-5.01384	5.34e-07	9.46e-06
PARP10	2422.51	0.985086	0.196678	5.00861	5.48e-07	9.71e-06
CYRIA	967.023	0.507874	0.101408	5.00822	5.49e-07	9.72e-06
TRUB2	743.727	-0.401099	0.0800954	-5.00777	5.51e-07	9.73e-06
PIK3R5	907.779	0.725552	0.144906	5.00704	5.53e-07	9.76e-06
CD44	2248.47	2.28129	0.456229	5.00031	5.72e-07	1.01e-05
IL18BP	611.464	0.907844	0.18159	4.99942	5.75e-07	1.01e-05
SORBS3	506.828	0.927671	0.185559	4.99933	5.75e-07	1.01e-05
GTPBP6	1171.33	-0.66604	0.133275	-4.99747	5.81e-07	1.02e-05
ARL6IP6	960.546	-0.595486	0.119184	-4.99635	5.84e-07	1.03e-05
NRIP3	83.7498	1.72314	0.345	4.99462	5.9e-07	1.03e-05
CREB3L1	274.581	1.54074	0.308615	4.99243	5.96e-07	1.04e-05
POLD2	2588.41	-0.631957	0.126556	-4.99349	5.93e-07	1.04e-05
ZNF81	324.891	0.74444	0.149099	4.99291	5.95e-07	1.04e-05
ILF3	10478	-0.494942	0.0992519	-4.98673	6.14e-07	1.07e-05
MCM10	445.756	-1.2726	0.255197	-4.98674	6.14e-07	1.07e-05
SLC52A3	416.793	1.07528	0.215628	4.98675	6.14e-07	1.07e-05
HMGB3	1194.16	-0.805188	0.161609	-4.98233	6.28e-07	1.09e-05
PPP1R14C	126.988	-1.62653	0.326526	-4.98131	6.32e-07	1.1e-05
SECISBP2L	1394.62	0.596337	0.119714	4.98135	6.31e-07	1.1e-05
HPN	13.0851	5.54139	1.11297	4.97894	6.39e-07	1.11e-05
SAMD14	592.01	1.20117	0.241295	4.97802	6.42e-07	1.11e-05
TACO1	472.845	-0.592594	0.119011	-4.97934	6.38e-07	1.11e-05
NOTCH2NLA	115.288	1.10446	0.221985	4.97539	6.51e-07	1.13e-05
PEPD	5610.55	0.807692	0.162367	4.97447	6.54e-07	1.13e-05
CSF1	2614.29	-1.21868	0.245093	-4.97234	6.62e-07	1.14e-05
MACIR	1095.2	-1.30333	0.26204	-4.97377	6.57e-07	1.14e-05
AIFM1	1138.83	-0.480865	0.0967787	-4.96871	6.74e-07	1.16e-05
PFDN6	520.356	-0.813088	0.163693	-4.96716	6.79e-07	1.17e-05
ZNF530	189.881	-0.895465	0.180289	-4.96684	6.81e-07	1.17e-05
FXYD5	3389.18	0.460307	0.0927219	4.96438	6.89e-07	1.18e-05
SNRNP48	298.011	-0.724411	0.14592	-4.96442	6.89e-07	1.18e-05
PYGL	350.55	2.9838	0.601261	4.96258	6.96e-07	1.19e-05
SYNE1	667.218	0.750337	0.151206	4.96236	6.96e-07	1.19e-05
TP53INP1	8474.09	-0.991718	0.19983	-4.9628	6.95e-07	1.19e-05
LY75	268.015	1.01224	0.204005	4.96185	6.98e-07	1.2e-05
HMOX1	124.702	1.05593	0.212919	4.95931	7.07e-07	1.21e-05
PUS7	689.026	-0.770008	0.155333	-4.95713	7.15e-07	1.22e-05
PLK1	949.157	-1.22269	0.246795	-4.95428	7.26e-07	1.24e-05
HNRNPH1	4325.64	-0.397709	0.0804515	-4.94347	7.67e-07	1.31e-05
UBE2C	573.397	-1.27388	0.257757	-4.94218	7.73e-07	1.32e-05
H6PD	379.795	1.18316	0.239493	4.94028	7.8e-07	1.33e-05
POMGNT1	1056.78	0.616413	0.124798	4.93929	7.84e-07	1.33e-05
MTFR2	178.531	-1.21205	0.245438	-4.93832	7.88e-07	1.34e-05
MYD88	1750.05	0.604107	0.12241	4.93512	8.01e-07	1.36e-05
SMC4	1303.18	-0.979569	0.198491	-4.93507	8.01e-07	1.36e-05
BCL2L12	1069.78	-0.577823	0.117147	-4.93248	8.12e-07	1.37e-05
DHRS13	296.557	-0.802956	0.162791	-4.93242	8.12e-07	1.37e-05
MAP4K2	1154.57	0.833288	0.168936	4.93258	8.12e-07	1.37e-05
MPP6	682.34	-1.00101	0.202892	-4.93372	8.07e-07	1.37e-05
SLC38A1	5833.35	0.700483	0.142037	4.93169	8.15e-07	1.38e-05
HNRNPA1	28326.7	-0.625872	0.126981	-4.92887	8.27e-07	1.39e-05
MAP2K3	2092.67	-0.668198	0.135547	-4.92965	8.24e-07	1.39e-05
RPN1	6453.03	-0.352221	0.071451	-4.92955	8.24e-07	1.39e-05
UBA7	1440.54	0.820767	0.166637	4.92548	8.42e-07	1.41e-05
ZBTB47	230.946	0.937546	0.19042	4.92356	8.5e-07	1.43e-05
SELENOO	201.829	-0.94181	0.191429	-4.91989	8.66e-07	1.45e-05
UPB1	29.4506	2.32279	0.472256	4.9185	8.72e-07	1.46e-05
CENPH	249.853	-1.19294	0.242598	-4.91737	8.77e-07	1.47e-05
PCBP3	132.59	1.12262	0.228293	4.91746	8.77e-07	1.47e-05
DONSON	462.422	-0.805547	0.163899	-4.91489	8.88e-07	1.48e-05
TADA2B	1183.07	-0.691727	0.140744	-4.9148	8.89e-07	1.48e-05
TRAM2	1526.68	0.816976	0.166222	4.91497	8.88e-07	1.48e-05
ACSF2	478.627	0.968	0.196998	4.91376	8.93e-07	1.49e-05
PRCP	1225.43	0.70951	0.144457	4.91155	9.04e-07	1.5e-05
COQ3	182.191	-0.856554	0.174558	-4.90699	9.25e-07	1.54e-05
UBAC1	1771.89	-1.02401	0.208688	-4.90689	9.25e-07	1.54e-05
MFHAS1	2212.04	-0.627822	0.128004	-4.9047	9.36e-07	1.55e-05
SYPL1	4594.95	0.608134	0.12405	4.90231	9.47e-07	1.57e-05
ACADVL	2921.19	-0.527299	0.107634	-4.89898	9.63e-07	1.6e-05
RAP1GAP	187.06	-1.47611	0.301334	-4.89859	9.65e-07	1.6e-05
AIMP2	346.078	-0.613861	0.125353	-4.89707	9.73e-07	1.61e-05
COPS3	2793.02	-0.469109	0.0958591	-4.89373	9.89e-07	1.63e-05
KDSR	1087.64	0.5871	0.11997	4.89373	9.89e-07	1.63e-05
CIBAR1	770.479	-1.12691	0.230314	-4.89293	9.93e-07	1.64e-05
LATS2	979.76	0.81737	0.167085	4.89196	9.98e-07	1.64e-05
LRP3	100.962	4.35348	0.889981	4.89166	1e-06	1.64e-05
MGAT3	2800.92	-1.16188	0.237505	-4.89204	9.98e-07	1.64e-05
RAB33B	412.766	0.789819	0.161421	4.89292	9.94e-07	1.64e-05
ZCCHC14	431.157	0.737133	0.15066	4.89271	9.95e-07	1.64e-05
CD109	186.838	3.63358	0.743141	4.88949	1.01e-06	1.65e-05
CDK8	502.349	-0.535308	0.109476	-4.88971	1.01e-06	1.65e-05
ORC6	298.508	-1.22698	0.250946	-4.88944	1.01e-06	1.65e-05
TMEM51	126.947	1.65462	0.338525	4.88773	1.02e-06	1.67e-05
APEH	4356.4	-0.481945	0.0986376	-4.88601	1.03e-06	1.68e-05
C1orf198	1409.81	-0.952923	0.19505	-4.88554	1.03e-06	1.68e-05
CISH	1255.56	-0.82291	0.168481	-4.88429	1.04e-06	1.69e-05
KRT86	21.3321	3.43359	0.703054	4.88382	1.04e-06	1.69e-05
MRPL3	2661.97	-0.444508	0.0910064	-4.88436	1.04e-06	1.69e-05
NLRP11	107.748	1.32592	0.27146	4.88438	1.04e-06	1.69e-05
SERPINI1	349.221	-1.0563	0.21627	-4.88418	1.04e-06	1.69e-05
OTUD1	87.9851	1.18712	0.243154	4.8822	1.05e-06	1.7e-05
TAF7	1687.11	0.433392	0.0888373	4.87849	1.07e-06	1.73e-05
OIP5	109.847	-1.34463	0.275845	-4.87459	1.09e-06	1.77e-05
AGAP2	639.658	0.858118	0.176125	4.87222	1.1e-06	1.78e-05
DTYMK	1041.26	-0.917094	0.18823	-4.87219	1.1e-06	1.78e-05
MID1IP1	1567.81	-0.812159	0.166687	-4.87237	1.1e-06	1.78e-05
MIR600HG	63.8027	-1.31356	0.269615	-4.872	1.1e-06	1.78e-05
RCC1	1939.91	-0.649987	0.133376	-4.87334	1.1e-06	1.78e-05
RRAGB	482.356	0.758801	0.155748	4.87199	1.1e-06	1.78e-05
SLC43A1	1702.78	-0.648206	0.133044	-4.87213	1.1e-06	1.78e-05
F2RL2	164.003	3.3437	0.686545	4.87033	1.11e-06	1.79e-05
VAMP3	1471.44	0.551381	0.113224	4.86982	1.12e-06	1.79e-05
ABCA9	31.8173	5.94161	1.22041	4.86855	1.12e-06	1.8e-05
JAK1	8677.8	0.615876	0.126533	4.86733	1.13e-06	1.81e-05
USP13	689.414	0.649397	0.133402	4.86798	1.13e-06	1.81e-05
EBF3	1664.48	0.612241	0.125832	4.86553	1.14e-06	1.83e-05
MC1R	10.8848	3.40476	0.699791	4.86539	1.14e-06	1.83e-05
DLX1	1530.44	-0.72943	0.149968	-4.86391	1.15e-06	1.84e-05
SET	14209.3	-0.519141	0.106732	-4.86395	1.15e-06	1.84e-05
BICD1	123.572	0.953908	0.196253	4.8606	1.17e-06	1.86e-05
CD2	36.2413	-2.10255	0.43248	-4.86162	1.16e-06	1.86e-05
SIVA1	1025.95	-0.473203	0.0973482	-4.86094	1.17e-06	1.86e-05
YEATS4	707.856	-0.574257	0.118146	-4.86059	1.17e-06	1.86e-05
ENC1	190.803	1.92461	0.396455	4.85456	1.21e-06	1.92e-05
ZNF792	1106.8	0.61993	0.127766	4.85206	1.22e-06	1.94e-05
LAPTM5	32621.1	0.578539	0.119354	4.84725	1.25e-06	1.99e-05
BRCA1	599.013	-1.25046	0.258144	-4.84403	1.27e-06	2.01e-05
TGFBR2	1873.21	0.570319	0.117713	4.845	1.27e-06	2.01e-05
WDR46	1341.36	-0.560766	0.115771	-4.84376	1.27e-06	2.01e-05
TMEM127	2229.87	0.383463	0.0792	4.8417	1.29e-06	2.03e-05
GAR1	1062.27	-0.688574	0.14229	-4.83922	1.3e-06	2.06e-05
HEBP1	526.805	-0.866536	0.179097	-4.83837	1.31e-06	2.06e-05
UFD1	668.943	-0.67742	0.139993	-4.83897	1.31e-06	2.06e-05
PSMD8	3319.67	-0.438697	0.0906945	-4.83708	1.32e-06	2.07e-05
PRPS2	938.865	-0.555228	0.114809	-4.83609	1.32e-06	2.08e-05
AURKB	416.76	-1.12018	0.231676	-4.83509	1.33e-06	2.09e-05
SNRPF	1121.64	-0.729746	0.150909	-4.83568	1.33e-06	2.09e-05
TMEM117	16.3268	6.81884	1.41042	4.83463	1.33e-06	2.09e-05
TRIM28	16176	-0.573535	0.118645	-4.83404	1.34e-06	2.1e-05
BAIAP3	370.083	1.55375	0.321526	4.83242	1.35e-06	2.11e-05
CD226	405.303	1.67243	0.346085	4.83243	1.35e-06	2.11e-05
RAN	8563.97	-0.477365	0.0987916	-4.83205	1.35e-06	2.11e-05
KLRG1	738.851	0.791661	0.164073	4.82504	1.4e-06	2.19e-05
CRTAP	2333.81	0.637682	0.13219	4.82398	1.41e-06	2.2e-05
RELL1	31.2459	-1.7699	0.36704	-4.82208	1.42e-06	2.21e-05
SYNGR1	1028.97	-0.868898	0.180227	-4.82113	1.43e-06	2.22e-05
CWF19L1	583.028	-0.673726	0.139783	-4.81979	1.44e-06	2.23e-05
DDIAS	484.873	-0.911158	0.189023	-4.82034	1.43e-06	2.23e-05
PDF	139.809	-1.30735	0.271302	-4.81882	1.44e-06	2.24e-05
POC1A	405.449	-0.801455	0.166299	-4.81935	1.44e-06	2.24e-05
LINC00535	160.829	2.61794	0.543359	4.81808	1.45e-06	2.25e-05
SH3RF3	74.8776	4.08582	0.847998	4.81819	1.45e-06	2.25e-05
VASH1	208.176	1.58384	0.328801	4.81701	1.46e-06	2.26e-05
BLM	1217.77	-0.645321	0.134033	-4.81464	1.47e-06	2.28e-05
CENPF	452.767	-1.35698	0.28184	-4.81474	1.47e-06	2.28e-05
CEP170B	72.9765	1.65701	0.344216	4.81387	1.48e-06	2.29e-05
SEMA7A	7825.79	-0.636542	0.132466	-4.80531	1.55e-06	2.38e-05
AK7	129.308	1.78333	0.371183	4.80446	1.55e-06	2.39e-05
LOC105374338	13.004	6.79691	1.41487	4.80392	1.56e-06	2.39e-05
PPOX	1144.76	-1.06096	0.220835	-4.8043	1.55e-06	2.39e-05
LATS1	2177.16	0.596489	0.12422	4.80187	1.57e-06	2.42e-05
ND4L	7723.41	0.802262	0.167097	4.80118	1.58e-06	2.42e-05
GLO1	3633.98	0.48332	0.100765	4.79651	1.61e-06	2.47e-05
RRM2	764.886	-1.04531	0.217892	-4.79736	1.61e-06	2.47e-05
BOP1	4792.55	-0.814247	0.169785	-4.79574	1.62e-06	2.48e-05
INPP4B	771.986	1.96129	0.408975	4.79562	1.62e-06	2.48e-05
LPCAT2	4202.62	0.817826	0.170534	4.79569	1.62e-06	2.48e-05
TRAF2	535.752	-0.519143	0.108266	-4.79508	1.63e-06	2.48e-05
HLA-E	25008.3	0.802614	0.167442	4.79339	1.64e-06	2.5e-05
CD300C	500.836	0.751321	0.156759	4.79284	1.64e-06	2.51e-05
ERI1	1486.29	-0.772154	0.161173	-4.79083	1.66e-06	2.53e-05
MRPL2	706.006	-0.689189	0.143871	-4.79033	1.67e-06	2.53e-05
SPPL2B	1109.8	0.66567	0.138962	4.79029	1.67e-06	2.53e-05
BMP6	95.8413	-3.63604	0.759111	-4.78987	1.67e-06	2.54e-05
MCFD2	2687.66	0.664633	0.138808	4.78813	1.68e-06	2.56e-05
RPS27L	2291.2	-0.61938	0.129365	-4.78787	1.69e-06	2.56e-05
RPL36AL	1846.09	-0.794086	0.165943	-4.7853	1.71e-06	2.59e-05
SLC39A9	3101.01	0.480859	0.100491	4.78512	1.71e-06	2.59e-05
BAG1	1356.19	-0.538769	0.112715	-4.77993	1.75e-06	2.65e-05
MCRS1	1478.02	-0.438385	0.091722	-4.7795	1.76e-06	2.66e-05
SETD7	441.522	1.59492	0.333756	4.7787	1.76e-06	2.66e-05
CLEC2A	67.2854	1.88131	0.393873	4.77644	1.78e-06	2.69e-05
GPR162	162.921	1.34403	0.28149	4.77469	1.8e-06	2.71e-05
MRPL39	558.991	-0.644407	0.134965	-4.77463	1.8e-06	2.71e-05
GPATCH2L	1532.89	0.499933	0.10474	4.77307	1.81e-06	2.73e-05
HIPK3	1581.27	0.515513	0.108035	4.77171	1.83e-06	2.75e-05
TSPAN4	584.346	1.20719	0.253005	4.77141	1.83e-06	2.75e-05
VEGFA	701.602	-0.821207	0.172107	-4.77148	1.83e-06	2.75e-05
GAPT	788.648	1.03388	0.216797	4.76888	1.85e-06	2.77e-05
NPRL3	1459.58	-0.734837	0.154075	-4.76934	1.85e-06	2.77e-05
METTL5	569.002	-0.416231	0.0873301	-4.76618	1.88e-06	2.81e-05
GINS1	1001.42	-1.00224	0.210323	-4.76525	1.89e-06	2.82e-05
LPP	315.385	1.15901	0.243297	4.76378	1.9e-06	2.84e-05
SPOPL	704.886	0.539283	0.113225	4.76294	1.91e-06	2.85e-05
SNORD17	79.7735	-1.18719	0.249295	-4.76219	1.92e-06	2.86e-05
RLIM	2323.72	0.636721	0.133743	4.76078	1.93e-06	2.87e-05
GGT1	331.725	0.962505	0.20222	4.75969	1.94e-06	2.88e-05
LIMK1	1229.8	0.737415	0.154912	4.76023	1.93e-06	2.88e-05
TOMM40L	371.227	0.596786	0.125408	4.75877	1.95e-06	2.89e-05
H2AZ1	2706.17	-0.660703	0.138892	-4.75695	1.97e-06	2.92e-05
DPM2	1027.8	-0.602425	0.126678	-4.75556	1.98e-06	2.93e-05
TSFM	291.305	-0.546575	0.114932	-4.75565	1.98e-06	2.93e-05
LEPR	233.371	-2.41711	0.508422	-4.75413	1.99e-06	2.95e-05
SPATA20	856.777	0.597072	0.125615	4.75319	2e-06	2.96e-05
SERTAD1	483.768	0.92961	0.195684	4.75058	2.03e-06	3e-05
PRKAR1A	6657.6	0.496872	0.104607	4.74988	2.04e-06	3.01e-05
HYAL3	1172.3	0.554949	0.116873	4.74829	2.05e-06	3.03e-05
SIGLEC5	34.5012	1.69216	0.356514	4.74641	2.07e-06	3.05e-05
SLC35E4	55.6488	1.51342	0.318903	4.74569	2.08e-06	3.06e-05
WDFY3	960.094	0.621509	0.130962	4.74571	2.08e-06	3.06e-05
METTL2A	333.584	-0.821049	0.173073	-4.74395	2.1e-06	3.08e-05
RAET1G	14.9751	4.38366	0.924398	4.74217	2.11e-06	3.11e-05
PDAP1	1012.7	-0.799874	0.168716	-4.74095	2.13e-06	3.12e-05
PRNP	1375.28	0.690961	0.145855	4.73732	2.17e-06	3.18e-05
AFAP1L1	14.2827	6.30607	1.33178	4.73509	2.19e-06	3.21e-05
HROB	118.268	-1.3253	0.279907	-4.73478	2.19e-06	3.21e-05
HAT1	1438.58	-0.548156	0.115789	-4.7341	2.2e-06	3.22e-05
STS	135.623	1.15442	0.243844	4.73426	2.2e-06	3.22e-05
TCF3	3896	-0.590443	0.124737	-4.73352	2.21e-06	3.22e-05
CENPW	254.485	-1.17229	0.247714	-4.73245	2.22e-06	3.23e-05
MRPL51	1769.2	-0.51391	0.108583	-4.73287	2.21e-06	3.23e-05
TPD52	1255.35	0.870331	0.183876	4.73324	2.21e-06	3.23e-05
UQCRC1	3196.72	-0.47584	0.100543	-4.73272	2.22e-06	3.23e-05
DHRS1	238.083	0.732245	0.154837	4.72914	2.25e-06	3.28e-05
NUP37	502.845	-0.587401	0.124218	-4.72879	2.26e-06	3.28e-05
RIN2	14.1949	4.3546	0.920957	4.72834	2.26e-06	3.29e-05
CRTC1	771.805	0.737799	0.156247	4.72199	2.34e-06	3.39e-05
RABEP2	414.493	0.58326	0.123554	4.72069	2.35e-06	3.41e-05
LARP4B	2268.3	-0.354472	0.075108	-4.7195	2.36e-06	3.42e-05
ST3GAL2	3683.24	-0.668535	0.141648	-4.71971	2.36e-06	3.42e-05
GGH	1390.01	-0.777113	0.164709	-4.71811	2.38e-06	3.44e-05
CATSPER1	166.619	1.63002	0.345573	4.71688	2.39e-06	3.46e-05
ND5	12431.9	0.778169	0.16502	4.71561	2.41e-06	3.48e-05
PYGB	3845.49	0.499446	0.105921	4.71525	2.41e-06	3.48e-05
SIRPB1	53.6169	2.23219	0.473459	4.71466	2.42e-06	3.49e-05
SPAST	1827.71	-0.539232	0.114392	-4.7139	2.43e-06	3.5e-05
MAML2	49.1945	2.04328	0.433527	4.71317	2.44e-06	3.51e-05
SPOCK2	175.322	2.00468	0.425341	4.71311	2.44e-06	3.51e-05
MGAT4B	2241.84	-0.74739	0.158602	-4.71237	2.45e-06	3.52e-05
TOMM40	2754.63	-0.621567	0.131949	-4.71067	2.47e-06	3.54e-05
F2R	2057.34	0.928501	0.197126	4.7102	2.47e-06	3.55e-05
CTNNAL1	327.936	-1.21462	0.257929	-4.70912	2.49e-06	3.56e-05
RAMP1	112.533	1.64815	0.349972	4.70938	2.48e-06	3.56e-05
FAM72C	54.3399	-1.37609	0.292271	-4.70828	2.5e-06	3.57e-05
DGAT1	2936.4	0.681156	0.144699	4.70741	2.51e-06	3.59e-05
PARVG	596.331	1.08759	0.231065	4.70686	2.52e-06	3.59e-05
DPY19L2	235.134	-0.88086	0.187188	-4.70576	2.53e-06	3.61e-05
TRIO	1176.15	0.698594	0.148463	4.7055	2.53e-06	3.61e-05
RBPMS2	686.142	-1.42939	0.3038	-4.70502	2.54e-06	3.62e-05
FABP5	970.767	-0.677228	0.143967	-4.70406	2.55e-06	3.63e-05
PRMT3	396.511	-0.64849	0.137857	-4.70407	2.55e-06	3.63e-05
ARC	58.4106	2.90562	0.617767	4.70342	2.56e-06	3.64e-05
AUNIP	236.214	-0.844541	0.179602	-4.70231	2.57e-06	3.65e-05
TOB1	740.015	-0.781207	0.16613	-4.70239	2.57e-06	3.65e-05
EPB41L2	1056.47	-0.791893	0.168498	-4.69973	2.61e-06	3.69e-05
SH2D3C	565.653	1.04355	0.222027	4.70012	2.6e-06	3.69e-05
IL12RB1	149.514	0.891209	0.189667	4.69881	2.62e-06	3.71e-05
MND1	129.174	-1.22153	0.260006	-4.69808	2.63e-06	3.72e-05
PROSER2-AS1	129.086	1.48255	0.315576	4.69792	2.63e-06	3.72e-05
ADAMTSL4	26.3098	2.09814	0.446742	4.69653	2.65e-06	3.74e-05
NUDT14	483.042	1.01399	0.215919	4.69614	2.65e-06	3.74e-05
TNFRSF1A	2451.16	0.898192	0.19125	4.69643	2.65e-06	3.74e-05
ADAM28	166.142	1.63002	0.347198	4.69479	2.67e-06	3.75e-05
FAM118A	432.358	-0.760549	0.161991	-4.69501	2.67e-06	3.75e-05
PTBP2	261.621	-0.604801	0.128803	-4.69554	2.66e-06	3.75e-05
AQP1	3600.5	-1.94249	0.413843	-4.69378	2.68e-06	3.77e-05
PA2G4	2488.2	-0.551863	0.117605	-4.69252	2.7e-06	3.79e-05
SNX33	1023.27	0.592721	0.126313	4.69248	2.7e-06	3.79e-05
MTCL1	658.413	-1.07578	0.229378	-4.68997	2.73e-06	3.83e-05
NECAP1	393.934	0.61861	0.131897	4.69011	2.73e-06	3.83e-05
TM6SF1	343.373	1.19387	0.254602	4.68915	2.74e-06	3.84e-05
RBL1	888.491	-0.93739	0.199933	-4.68852	2.75e-06	3.85e-05
NCAPH2	716.265	-0.682744	0.145659	-4.68727	2.77e-06	3.87e-05
CNRIP1	6474.54	-1.13169	0.24148	-4.6865	2.78e-06	3.88e-05
NCL	14002.4	-0.671446	0.143267	-4.68668	2.78e-06	3.88e-05
PTMAP5	146.985	-1.24623	0.265905	-4.68677	2.78e-06	3.88e-05
SCO1	796.898	-0.494185	0.105453	-4.6863	2.78e-06	3.88e-05
CAPN11	43.3311	1.77276	0.378558	4.68291	2.83e-06	3.93e-05
FAM171B	389.582	1.42094	0.303445	4.68268	2.83e-06	3.93e-05
SHISA5	4675.33	0.765142	0.163377	4.68328	2.82e-06	3.93e-05
TMX4	4237.67	0.596444	0.127351	4.68347	2.82e-06	3.93e-05
FAAP24	244.653	-0.616883	0.131754	-4.68209	2.84e-06	3.94e-05
SLC11A2	945.188	-0.526964	0.11255	-4.68203	2.84e-06	3.94e-05
TIMP2	440.402	2.6643	0.569391	4.67921	2.88e-06	3.99e-05
XKR3	31.7574	2.55715	0.546737	4.67712	2.91e-06	4.03e-05
ANP32A	10592.2	-0.496526	0.106198	-4.67546	2.93e-06	4.04e-05
DUS3L	996.497	-0.810491	0.173316	-4.67638	2.92e-06	4.04e-05
FEN1	1160.61	-0.987192	0.211118	-4.67603	2.92e-06	4.04e-05
HMGN1	9170.07	-0.533335	0.114062	-4.67583	2.93e-06	4.04e-05
METAP2	2804.42	-0.635696	0.135946	-4.67608	2.92e-06	4.04e-05
BLVRB	2039.51	-2.16862	0.463903	-4.67473	2.94e-06	4.05e-05
CDK2	586.514	-0.739406	0.158164	-4.67494	2.94e-06	4.05e-05
EVL	1028.49	0.624936	0.133729	4.67315	2.97e-06	4.08e-05
PMPCA	1423.39	-0.44116	0.0944148	-4.67257	2.97e-06	4.09e-05
ITPKA	120.344	2.02095	0.432629	4.67132	2.99e-06	4.11e-05
PTPRN2	559.54	1.07982	0.231251	4.66945	3.02e-06	4.15e-05
DST	189.633	1.02304	0.219153	4.66814	3.04e-06	4.16e-05
PSMD7	722.064	-0.523722	0.112185	-4.66836	3.04e-06	4.16e-05
IMP4	1703.2	-0.41696	0.0893295	-4.66766	3.05e-06	4.17e-05
MKI67	844.638	-1.49492	0.320257	-4.66788	3.04e-06	4.17e-05
STK24	1987.89	-0.511599	0.109612	-4.66736	3.05e-06	4.17e-05
FBXW11	1005.59	0.400912	0.0859486	4.66455	3.09e-06	4.22e-05
TENT5B	80.5839	1.99555	0.427814	4.66452	3.09e-06	4.22e-05
ARHGAP42	196.157	-1.09647	0.235136	-4.66311	3.11e-06	4.25e-05
ZAP70	22.1021	2.95734	0.634258	4.66267	3.12e-06	4.25e-05
HLA-DPA1	11167.5	0.632377	0.135684	4.66066	3.15e-06	4.29e-05
ZNF213	602.483	0.631101	0.135439	4.65966	3.17e-06	4.31e-05
CKS1B	1415.97	-0.819133	0.175984	-4.65459	3.25e-06	4.41e-05
CLIC4	4063.08	0.603728	0.12972	4.6541	3.25e-06	4.41e-05
HSPA6	33.6063	-3.59162	0.771591	-4.65482	3.24e-06	4.41e-05
LIPA	3371.43	0.563567	0.121083	4.65438	3.25e-06	4.41e-05
JADE2	588.088	0.718854	0.15447	4.65369	3.26e-06	4.42e-05
IRF6	69.6164	-4.01564	0.86309	-4.65264	3.28e-06	4.44e-05
IGFBP4	436.677	1.61908	0.348084	4.65141	3.3e-06	4.46e-05
VIM	3346.75	-0.963041	0.207061	-4.65101	3.3e-06	4.47e-05
PCDH9	49.513	-1.59281	0.342596	-4.64925	3.33e-06	4.5e-05
CTBS	232.285	0.723291	0.155605	4.64826	3.35e-06	4.52e-05
CXADR	23.0434	-2.11714	0.455579	-4.64713	3.37e-06	4.54e-05
ELOF1	933.248	-0.46175	0.0993595	-4.64726	3.36e-06	4.54e-05
SNHG12	68.7163	-1.17092	0.25197	-4.64705	3.37e-06	4.54e-05
SYNJ2	1432.54	0.757317	0.163017	4.64562	3.39e-06	4.56e-05
GPRASP2	99.8212	1.28709	0.27707	4.64538	3.39e-06	4.57e-05
NINJ1	83.4886	1.86883	0.40266	4.64121	3.46e-06	4.65e-05
PALD1	155.704	3.01838	0.650537	4.63983	3.49e-06	4.68e-05
CYB561	2013.39	0.365933	0.0789024	4.6378	3.52e-06	4.72e-05
FANCI	2359.57	-0.896874	0.19338	-4.63788	3.52e-06	4.72e-05
PABPC4	5223.81	-0.601493	0.129732	-4.63643	3.54e-06	4.75e-05
SH3GLB1	4158.09	0.47412	0.10236	4.63189	3.62e-06	4.85e-05
ABR	1418.14	0.505897	0.109336	4.627	3.71e-06	4.96e-05
EWSR1	5321.05	-0.525003	0.113475	-4.62659	3.72e-06	4.97e-05
SLC26A2	565.406	0.754299	0.163049	4.6262	3.72e-06	4.97e-05
XRCC2	52.4029	-1.4723	0.318241	-4.62637	3.72e-06	4.97e-05
NFKBIB	488.131	-0.858595	0.18568	-4.62406	3.76e-06	5.02e-05
WDR62	346.529	-0.917606	0.198458	-4.62369	3.77e-06	5.02e-05
NOP58	1849.23	-0.539792	0.116785	-4.62209	3.8e-06	5.06e-05
TMEM150C	174.088	1.40662	0.304405	4.62088	3.82e-06	5.08e-05
GADD45A	1920.62	-0.817377	0.176967	-4.6188	3.86e-06	5.13e-05
ACTL6A	1522.48	-0.393963	0.085327	-4.6171	3.89e-06	5.17e-05
VRK1	746.084	-0.642961	0.139251	-4.61728	3.89e-06	5.17e-05
SUFU	1383	0.83332	0.180633	4.61335	3.96e-06	5.26e-05
NUP85	487.584	-0.536539	0.116376	-4.61041	4.02e-06	5.33e-05
HES6	832.376	-1.0196	0.221279	-4.60777	4.07e-06	5.39e-05
TMBIM6	15901.3	0.366627	0.0795827	4.60687	4.09e-06	5.41e-05
C3AR1	215.636	1.39039	0.301839	4.60641	4.1e-06	5.42e-05
GJB2	101.583	-4.31019	0.935856	-4.60561	4.11e-06	5.43e-05
TMED7	1273.67	0.440578	0.0956979	4.60384	4.15e-06	5.48e-05
FNTB	658.516	0.871114	0.189359	4.60033	4.22e-06	5.57e-05
EIF3K	3170.78	-0.360208	0.0783365	-4.59821	4.26e-06	5.62e-05
AGTRAP	1184.2	0.708756	0.154204	4.59621	4.3e-06	5.67e-05
MOB4	431.448	0.557909	0.121387	4.59612	4.3e-06	5.67e-05
BDH1	522.341	-0.607779	0.132268	-4.59505	4.33e-06	5.69e-05
AIG1	50.7893	2.15766	0.46981	4.59263	4.38e-06	5.75e-05
SV2A	1268.25	1.10799	0.241365	4.59051	4.42e-06	5.8e-05
TANC1	454.825	2.53037	0.5512	4.59066	4.42e-06	5.8e-05
DUS1L	1701.42	-0.498924	0.108796	-4.58588	4.52e-06	5.92e-05
PRXL2A	549.129	0.697514	0.152117	4.58538	4.53e-06	5.93e-05
ZBTB21	690.192	0.553258	0.120666	4.58504	4.54e-06	5.94e-05
KRT18	383.678	1.03546	0.226043	4.58082	4.63e-06	6.06e-05
S100A11	406.875	1.20374	0.262883	4.57899	4.67e-06	6.11e-05
PHF7	313.691	-0.859833	0.187799	-4.57848	4.68e-06	6.12e-05
NDRG2	741.871	1.22633	0.267877	4.57795	4.7e-06	6.13e-05
CNGA1	42.7807	2.6876	0.587209	4.5769	4.72e-06	6.15e-05
LINC01234	81.2655	1.66484	0.363836	4.57581	4.74e-06	6.18e-05
GDI1	1564.62	0.818492	0.178909	4.57492	4.76e-06	6.2e-05
MAPK3	1164.13	0.728465	0.159261	4.57402	4.78e-06	6.22e-05
MAN1A2	2265.78	0.577451	0.126257	4.57363	4.79e-06	6.23e-05
ADAMTS3	19.6194	3.34924	0.732488	4.57242	4.82e-06	6.26e-05
LINC02160	59.5235	4.29037	0.938347	4.57226	4.82e-06	6.26e-05
ZNF273	197.35	-0.752722	0.164647	-4.57174	4.84e-06	6.27e-05
ERO1A	764.129	0.588999	0.128864	4.57069	4.86e-06	6.3e-05
PARP12	1251.56	0.638768	0.13978	4.56982	4.88e-06	6.32e-05
ATP6AP1	3737.1	0.56208	0.123057	4.56763	4.93e-06	6.38e-05
GPS1	1782.77	-0.568773	0.124573	-4.56578	4.98e-06	6.43e-05
EGF	42.0202	2.18628	0.47917	4.56263	5.05e-06	6.52e-05
SEPTIN11	6086.85	0.647119	0.141825	4.56279	5.05e-06	6.52e-05
HPS1	6810.57	-0.544921	0.119437	-4.5624	5.06e-06	6.53e-05
LUC7L2	803.236	-0.631567	0.138434	-4.56224	5.06e-06	6.53e-05
WBP2	2217.41	0.535495	0.117431	4.56009	5.11e-06	6.59e-05
SOGA1	1122.4	0.766086	0.168034	4.55912	5.14e-06	6.61e-05
CLPP	1525.58	-0.514329	0.112836	-4.55821	5.16e-06	6.64e-05
APBB1IP	794.492	0.917733	0.201358	4.55772	5.17e-06	6.65e-05
TIAM1	617.22	1.27767	0.280361	4.55723	5.18e-06	6.66e-05
CASD1	459.469	0.567576	0.124558	4.55672	5.2e-06	6.67e-05
INTS10	1487.72	-0.475318	0.104333	-4.55577	5.22e-06	6.69e-05
WDHD1	902.018	-0.803868	0.176442	-4.55599	5.21e-06	6.69e-05
KIF2C	955.499	-0.925044	0.203076	-4.55517	5.23e-06	6.7e-05
SPATA5	282.38	-0.821696	0.1804	-4.55486	5.24e-06	6.71e-05
C1RL	981.177	0.539412	0.118439	4.55433	5.26e-06	6.72e-05
SMARCE1	289.337	0.732988	0.160957	4.55393	5.27e-06	6.73e-05
PLIN2	927.754	0.629538	0.138271	4.55293	5.29e-06	6.76e-05
LTBP2	69.0456	1.44632	0.317783	4.55127	5.33e-06	6.8e-05
MIS18A	1005.26	-0.81792	0.179729	-4.55085	5.34e-06	6.81e-05
SGMS1	1594.8	-0.768838	0.168966	-4.55025	5.36e-06	6.83e-05
KIF23	1067.08	-1.18831	0.261229	-4.5489	5.39e-06	6.87e-05
LRRC59	3124.83	-0.662033	0.145606	-4.54676	5.45e-06	6.93e-05
C9orf40	542.563	-0.848375	0.186619	-4.54603	5.47e-06	6.95e-05
CBL	920.713	1.04486	0.22987	4.54542	5.48e-06	6.96e-05
PLEK	10187.4	-0.837852	0.184324	-4.54554	5.48e-06	6.96e-05
LARP7	388.332	-0.569254	0.125314	-4.54264	5.56e-06	7.05e-05
DLC1	3581.91	-1.26763	0.27913	-4.54135	5.59e-06	7.09e-05
SERPIND1	4.69337	5.61578	1.23684	4.54043	5.61e-06	7.11e-05
SESN1	783.5	0.843889	0.185872	4.54016	5.62e-06	7.12e-05
SOCS3	523.091	-0.840467	0.185206	-4.53801	5.68e-06	7.18e-05
RBPMS	31.3121	3.73526	0.82352	4.53572	5.74e-06	7.26e-05
RIMS3	166.61	-1.13605	0.250501	-4.53513	5.76e-06	7.27e-05
ADGRE2	1746.36	0.77285	0.17046	4.53391	5.79e-06	7.31e-05
DTD1	838.594	-0.600113	0.132386	-4.53305	5.81e-06	7.33e-05
NCOA7	1928.03	1.03234	0.227736	4.53308	5.81e-06	7.33e-05
ARHGAP39	41.754	-1.83577	0.405207	-4.53045	5.89e-06	7.41e-05
HJURP	389.455	-1.16372	0.25699	-4.52827	5.95e-06	7.48e-05
LRFN3	327.496	0.618999	0.136707	4.52793	5.96e-06	7.49e-05
CKS2	1108.15	-0.83637	0.184734	-4.52743	5.97e-06	7.5e-05
TEDC2	128.247	-0.934618	0.206458	-4.52692	5.99e-06	7.52e-05
GRAMD4	1490.28	-0.623004	0.137705	-4.52419	6.06e-06	7.61e-05
PRKCB	3621.75	0.717558	0.158675	4.52217	6.12e-06	7.68e-05
KIF20A	301.915	-1.03033	0.227863	-4.52172	6.13e-06	7.69e-05
SLC38A5	1405.57	-0.855643	0.189272	-4.52071	6.16e-06	7.72e-05
GBP1	12.9031	3.66124	0.810295	4.5184	6.23e-06	7.8e-05
ACE	305.79	2.32559	0.514971	4.51597	6.3e-06	7.88e-05
POLR1F	1227.96	-0.644894	0.142804	-4.51593	6.3e-06	7.88e-05
CYB5A	383.864	-0.685871	0.151923	-4.51459	6.34e-06	7.92e-05
ABI2	1510.14	0.600859	0.133122	4.5136	6.37e-06	7.95e-05
PLCB1	524.305	0.82843	0.183656	4.51078	6.46e-06	8.05e-05
AGAP3	590.54	-0.571154	0.126626	-4.51057	6.47e-06	8.06e-05
CYC1	5083.91	-0.626857	0.139012	-4.50936	6.5e-06	8.1e-05
RPH3AL	70.9465	1.52943	0.339367	4.50672	6.58e-06	8.19e-05
ADD2	1742.82	-2.27728	0.505373	-4.50613	6.6e-06	8.21e-05
RBM8A	2271.42	0.533363	0.118406	4.50453	6.65e-06	8.26e-05
PFN1	13007.9	-0.288249	0.0639968	-4.50412	6.66e-06	8.27e-05
KEAP1	3634.69	-0.360325	0.0800045	-4.50381	6.67e-06	8.28e-05
RAI14	180.724	1.56065	0.346616	4.50252	6.72e-06	8.33e-05
VPS37B	1921.63	-0.483547	0.107431	-4.501	6.76e-06	8.38e-05
ATP9A	265.806	1.62816	0.361876	4.49922	6.82e-06	8.44e-05
PCDHGC3	17.1256	2.78499	0.618984	4.49928	6.82e-06	8.44e-05
LAT2	3416.14	0.909171	0.202125	4.49807	6.86e-06	8.48e-05
TSR1	1306.35	-0.535656	0.119089	-4.49795	6.86e-06	8.48e-05
NFIB	263.959	2.7316	0.607366	4.49746	6.88e-06	8.49e-05
SHFL	302.018	0.747126	0.166126	4.49734	6.88e-06	8.49e-05
C18orf32	106.928	0.889439	0.197785	4.49701	6.89e-06	8.5e-05
PSMB6	1207.57	-0.48596	0.108075	-4.4965	6.91e-06	8.51e-05
AAAS	983.283	-0.461609	0.102675	-4.49583	6.93e-06	8.52e-05
KIRREL2	25.9832	1.94894	0.433485	4.49598	6.93e-06	8.52e-05
KLHDC4	591.912	-0.536389	0.119317	-4.49551	6.94e-06	8.53e-05
ATG13	2172.53	0.518872	0.115469	4.49361	7e-06	8.6e-05
XAF1	123.635	1.39102	0.309587	4.49315	7.02e-06	8.61e-05
RRP7A	1942.94	-0.679486	0.151311	-4.49067	7.1e-06	8.7e-05
TMOD2	31.717	2.28743	0.509366	4.49075	7.1e-06	8.7e-05
CHRM3-AS2	22.0343	2.20734	0.491563	4.49045	7.11e-06	8.71e-05
AKAP8	782.74	-0.653539	0.145564	-4.48969	7.13e-06	8.73e-05
SORD	1129.27	-0.520165	0.115914	-4.48751	7.21e-06	8.81e-05
STAT5A	11235.1	-0.639838	0.142581	-4.48753	7.21e-06	8.81e-05
EIF5A	9513.17	-0.87394	0.194803	-4.48627	7.25e-06	8.85e-05
LOC101927851	16.0806	2.52703	0.563323	4.48593	7.26e-06	8.86e-05
RTN4RL1	23.1543	4.35292	0.970387	4.48575	7.27e-06	8.86e-05
DHFR	850.475	-0.585887	0.130643	-4.48464	7.3e-06	8.9e-05
GAA	1083.87	0.647236	0.144324	4.4846	7.31e-06	8.9e-05
TP73-AS1	13.8079	-6.63072	1.47883	-4.48375	7.33e-06	8.93e-05
TULP3	317.367	-0.631849	0.140933	-4.48334	7.35e-06	8.94e-05
MBTPS2	552.72	0.767691	0.171246	4.48298	7.36e-06	8.95e-05
ANKRD65	8.51079	5.43491	1.21246	4.48253	7.38e-06	8.96e-05
DNAJC2	345.091	-0.742735	0.165701	-4.48239	7.38e-06	8.96e-05
CTDSPL	423.761	1.54096	0.343968	4.47996	7.47e-06	9.06e-05
NCF1	70.7205	1.4322	0.319738	4.4793	7.49e-06	9.08e-05
FAM72D	60.6984	-1.59166	0.355374	-4.47884	7.51e-06	9.09e-05
FAHD2A	296.389	-0.600004	0.134005	-4.47746	7.55e-06	9.14e-05
PLEKHA6	265.433	1.0264	0.229246	4.47726	7.56e-06	9.15e-05
CHCHD7	331.364	-0.865018	0.193234	-4.47654	7.59e-06	9.16e-05
SHC1	2284.74	0.661766	0.147826	4.47664	7.58e-06	9.16e-05
TLR4	8.37021	6.3938	1.42839	4.47624	7.6e-06	9.17e-05
ITPR1	2820.95	0.54518	0.121814	4.4755	7.62e-06	9.2e-05
FCF1	1352.61	-0.463628	0.103614	-4.47457	7.66e-06	9.23e-05
CTNNBIP1	453.557	0.76604	0.171216	4.47411	7.67e-06	9.24e-05
BCL2A1	253.677	1.22303	0.273404	4.47336	7.7e-06	9.27e-05
CMTM4	114.39	1.43368	0.320553	4.47253	7.73e-06	9.29e-05
STXBP6	81.2715	2.40946	0.53869	4.47282	7.72e-06	9.29e-05
CCDC14	538.544	-0.674582	0.15089	-4.47067	7.8e-06	9.36e-05
GFUS	1775.55	-0.437096	0.0977931	-4.4696	7.84e-06	9.4e-05
LFNG	909.63	0.862246	0.192964	4.46843	7.88e-06	9.43e-05
RBMS2	374.05	1.22622	0.274411	4.46856	7.87e-06	9.43e-05
TIMM50	1915.77	-0.514101	0.115048	-4.46859	7.87e-06	9.43e-05
UTP4	1458.24	-0.522042	0.116859	-4.46729	7.92e-06	9.48e-05
TPRKB	409.273	-0.503073	0.11263	-4.46659	7.95e-06	9.5e-05
DYNC1H1	4145.7	0.598076	0.133923	4.46583	7.98e-06	9.53e-05
GGCT	213.325	-0.855546	0.191583	-4.46566	7.98e-06	9.53e-05
ACP1	2180.42	-0.439037	0.0983407	-4.46445	8.03e-06	9.57e-05
PRR11	215.216	-1.05062	0.235328	-4.46447	8.03e-06	9.57e-05
DCTN4	1223.63	0.531852	0.119148	4.46381	8.05e-06	9.59e-05
LSM7	3373.33	-0.78526	0.175943	-4.46314	8.08e-06	9.62e-05
TMEM219	1581.17	0.445199	0.0997568	4.46285	8.09e-06	9.62e-05
TM9SF2	6597.89	0.495613	0.11109	4.46136	8.14e-06	9.68e-05
MYH6	10.8409	3.80232	0.852742	4.45893	8.24e-06	9.79e-05
VPS37C	856.866	0.570314	0.127928	4.45807	8.27e-06	9.82e-05
CCDC124	1178.45	-0.85979	0.192919	-4.45675	8.32e-06	9.87e-05
HCN2	146.463	1.02645	0.230404	4.45501	8.39e-06	9.94e-05
ANKRD10	605.231	-0.68921	0.154721	-4.45453	8.41e-06	9.95e-05
RASAL3	1363.69	0.683805	0.153501	4.45474	8.4e-06	9.95e-05
RUVBL2	3678.66	-0.551345	0.123775	-4.4544	8.41e-06	9.95e-05
STK11	3518.56	-0.739597	0.166046	-4.45416	8.42e-06	9.95e-05
SUZ12	3017.87	-0.419408	0.0942076	-4.45195	8.51e-06	0.000100497
CCDC34	71.9626	-1.21095	0.272022	-4.45167	8.52e-06	0.000100563
SDHAP1	35.2212	-1.74373	0.391956	-4.44879	8.64e-06	0.000101853
CSTF2T	1494.38	0.418554	0.0941272	4.44668	8.72e-06	0.000102785
CDIP1	1353.43	0.596747	0.134226	4.44585	8.75e-06	0.000103117
DUSP22	1932.05	-0.611497	0.137635	-4.44288	8.88e-06	0.000104478
KDELR2	2977.85	0.52862	0.119009	4.44186	8.92e-06	0.000104884
NCKAP5L	533.028	0.748177	0.168442	4.44176	8.92e-06	0.000104884
ASPH	1267.82	1.3035	0.293491	4.44136	8.94e-06	0.000105006
TOR1B	1193.35	0.641155	0.144379	4.44079	8.96e-06	0.000105215
ABCB4	9.00541	2.98723	0.672867	4.43956	9.01e-06	0.000105697
IFRD2	1428.36	-0.739515	0.166576	-4.43952	9.02e-06	0.000105697
CDC6	819.654	-0.971618	0.218882	-4.43901	9.04e-06	0.000105877
HESX1	25.1016	1.90345	0.428829	4.43871	9.05e-06	0.000105878
TMEM44	307.061	0.624827	0.140767	4.43872	9.05e-06	0.000105878
FANCD2	637.805	-1.0795	0.243263	-4.43757	9.1e-06	0.000106371
PSMC5	1269.48	-0.431273	0.0971928	-4.43729	9.11e-06	0.000106437
POLE2	220.044	-0.945408	0.213078	-4.43692	9.13e-06	0.00010648
SNRNP70	2731.28	-0.675384	0.152216	-4.43701	9.12e-06	0.00010648
TRPC2	8.87792	3.1435	0.708733	4.43538	9.19e-06	0.000107173
ZNF24	4058.54	0.543745	0.12267	4.43258	9.31e-06	0.0001085
FLT3	32.1576	4.70904	1.0626	4.43161	9.35e-06	0.000108819
MARS1	2033.94	-0.405601	0.0915266	-4.43152	9.36e-06	0.000108819
TRIM47	88.65	1.02974	0.232356	4.43174	9.35e-06	0.000108819
CITED2	6296.38	-0.786301	0.177461	-4.43084	9.39e-06	0.000109088
PFKM	535.723	-0.91557	0.20666	-4.43031	9.41e-06	0.000109282
ADGRB1	261.767	2.92702	0.661028	4.42798	9.51e-06	0.000110399
CDK1	1178.81	-1.03036	0.232714	-4.42757	9.53e-06	0.000110534
XRCC1	473.768	-0.575138	0.129938	-4.42624	9.59e-06	0.000111143
DENND5A	231.397	0.943262	0.213137	4.42562	9.62e-06	0.00011139
SLC43A2	1194.89	0.791274	0.178852	4.42417	9.68e-06	0.000112065
CCDC58	270.529	-0.828465	0.187281	-4.42365	9.7e-06	0.000112262
CETP	125.154	2.01515	0.455564	4.42342	9.71e-06	0.000112304
SNHG1	635.433	-0.918776	0.20779	-4.42167	9.79e-06	0.000113146
SNRPD2	3601.31	-0.587951	0.133077	-4.41814	9.96e-06	0.000114856
VRK2	596.443	-0.59952	0.135714	-4.41753	9.98e-06	0.000115104
OR7C1	14.1531	2.42925	0.549938	4.41731	9.99e-06	0.000115143
CHAC1	13.122	2.68927	0.608862	4.41688	1e-05	0.000115297
SNRPG	1368.86	-0.755581	0.171162	-4.41441	1.01e-05	0.000116543
NTRK1	3097.75	0.773502	0.175276	4.41306	1.02e-05	0.000117199
MARK3	1533.19	-0.444004	0.100646	-4.41156	1.03e-05	0.000117936
FHOD1	1030.56	0.682509	0.154734	4.41084	1.03e-05	0.000118248
MAP4K4	3490.24	-0.508664	0.115337	-4.41023	1.03e-05	0.00011843
UCP2	4802.38	-0.725269	0.164451	-4.41025	1.03e-05	0.00011843
PYCR3	410.535	-0.642688	0.145793	-4.40821	1.04e-05	0.000119457
B4GALT6	676.57	1.01123	0.229412	4.40794	1.04e-05	0.000119529
ARL1	1835.52	0.433388	0.0983374	4.40715	1.05e-05	0.000119889
RACGAP1	1443.93	-0.863683	0.196095	-4.40442	1.06e-05	0.00012133
HLA-B	17309.7	0.592322	0.13459	4.40094	1.08e-05	0.000123208
SAMD10	217.291	0.912139	0.207447	4.39697	1.1e-05	0.000125402
SLC25A24	1250.79	0.712017	0.161958	4.3963	1.1e-05	0.000125708
ZNF367	497.208	-1.10482	0.251354	-4.3955	1.11e-05	0.00012609
ARHGEF40	872.978	0.762906	0.173604	4.39453	1.11e-05	0.000126529
VARS2	1121.49	-0.557534	0.126872	-4.39446	1.11e-05	0.000126529
KIF18A	141.429	-1.10227	0.25092	-4.39294	1.12e-05	0.000127334
POLD1	1506.46	-0.850977	0.193757	-4.39198	1.12e-05	0.00012781
GNB5	213.718	1.05185	0.239532	4.39126	1.13e-05	0.000128152
POLR2L	769.732	-0.573528	0.130633	-4.39036	1.13e-05	0.000128598
TGFB1	12304.9	-0.628818	0.14326	-4.38934	1.14e-05	0.000129119
MEX3D	606.988	-0.745054	0.169761	-4.38883	1.14e-05	0.000129337
RNF168	2426.74	-0.77818	0.177379	-4.38711	1.15e-05	0.000130281
MYO18A	1244.76	0.869063	0.198114	4.38669	1.15e-05	0.000130449
ZFYVE21	978.348	-0.615146	0.140283	-4.38504	1.16e-05	0.000131356
ERC1	1091.13	0.445108	0.101526	4.38419	1.16e-05	0.000131785
CRAT	1333.59	-0.602601	0.137468	-4.38359	1.17e-05	0.000132065
TNFSF12	15.3789	2.02218	0.461595	4.38086	1.18e-05	0.000133644
MYADM	3226.8	0.55769	0.127419	4.37683	1.2e-05	0.000135959
RUNX3	2235.68	0.484719	0.110746	4.37685	1.2e-05	0.000135959
PTTG1	333.355	-0.608192	0.138971	-4.37641	1.21e-05	0.000136134
HBD	8126.73	-1.81773	0.415475	-4.37508	1.21e-05	0.000136878
DLX4	100.445	1.04139	0.238128	4.37324	1.22e-05	0.00013795
GPR65	18.2588	2.01675	0.461244	4.37242	1.23e-05	0.00013838
ACAD9	598.009	-0.534926	0.122358	-4.3718	1.23e-05	0.000138601
PNMT	191.805	-1.7599	0.402559	-4.37179	1.23e-05	0.000138601
PSME4	2443.81	-0.663044	0.151671	-4.3716	1.23e-05	0.000138629
NMT2	587.489	1.12091	0.25644	4.37104	1.24e-05	0.000138893
NBL1	783.664	1.14731	0.262516	4.37042	1.24e-05	0.0001392
NDUFB10	781.191	-0.537901	0.123097	-4.36973	1.24e-05	0.000139549
DIP2B	1644.41	0.498144	0.114009	4.36932	1.25e-05	0.00013967
TOP2A	4728.14	-1.06827	0.244497	-4.36926	1.25e-05	0.00013967
NSMCE4A	546.98	-0.578258	0.132354	-4.36902	1.25e-05	0.000139735
PPP1R14B	2387.51	-0.585777	0.134097	-4.36831	1.25e-05	0.000140102
CLDN15	72.1178	1.61512	0.369774	4.36785	1.25e-05	0.000140307
GTF3C6	1120.33	-0.498631	0.114239	-4.36482	1.27e-05	0.000142163
TTC24	21.6123	2.42178	0.554856	4.3647	1.27e-05	0.000142163
JAZF1	134.322	-1.60768	0.368447	-4.3634	1.28e-05	0.00014283
PKIG	1920.07	-0.753319	0.17264	-4.36352	1.28e-05	0.00014283
CHRAC1	1419.26	-0.563767	0.129231	-4.36247	1.29e-05	0.000143346
OLFML2A	172.533	2.77544	0.636266	4.36207	1.29e-05	0.000143513
NR4A2	28.6178	1.75242	0.401947	4.35983	1.3e-05	0.000144899
DIPK2B	6.5945	5.42759	1.24497	4.35962	1.3e-05	0.000144944
CLIC1	8042.33	-0.372496	0.0854537	-4.35904	1.31e-05	0.000145238
NXPH3	98.7246	-1.87006	0.429109	-4.35802	1.31e-05	0.000145822
RFXAP	498.393	-1.08329	0.248695	-4.35591	1.33e-05	0.000147144
SUSD6	2464.47	0.3629	0.0833175	4.35563	1.33e-05	0.000147234
NUSAP1	1327.6	-0.958235	0.220006	-4.35549	1.33e-05	0.000147238
CYSLTR1	324.04	1.15965	0.266265	4.35524	1.33e-05	0.000147309
AMN1	44.797	1.33241	0.306004	4.35422	1.34e-05	0.000147813
CENPP	163.165	-0.757572	0.174106	-4.35122	1.35e-05	0.000149753
GPR85	1325.77	-0.893094	0.205288	-4.35045	1.36e-05	0.000150186
CCNL1	646.845	-0.451079	0.103704	-4.34966	1.36e-05	0.000150632
TMEM181	1188.55	0.563328	0.129545	4.34851	1.37e-05	0.00015123
PPP2R3B	115.197	-0.808234	0.185887	-4.34799	1.37e-05	0.000151496
AKAP11	1213.37	0.593991	0.136629	4.34748	1.38e-05	0.000151754
NELFB	2399.78	-0.474286	0.109111	-4.34684	1.38e-05	0.0001521
KEL	327.581	-2.34621	0.539827	-4.34622	1.39e-05	0.000152432
ECM1	43.4921	3.97568	0.914974	4.34513	1.39e-05	0.000153097
TBC1D7	518.974	-0.536519	0.123482	-4.3449	1.39e-05	0.000153158
DEPDC1B	443.614	-0.766689	0.176537	-4.34294	1.41e-05	0.000154432
PSTPIP1	127.998	1.24079	0.285733	4.34249	1.41e-05	0.000154657
CAMK2G	989.775	0.643737	0.148255	4.34208	1.41e-05	0.000154843
KCNIP2	19.9886	2.2883	0.527136	4.34101	1.42e-05	0.000155506
DNAJC10	2834.32	0.457759	0.105458	4.34068	1.42e-05	0.000155563
EIF3B	6788.85	-0.466427	0.107459	-4.34051	1.42e-05	0.000155563
SLC5A5	91.2152	1.14057	0.262768	4.34058	1.42e-05	0.000155563
AFMID	331.334	-0.684292	0.15767	-4.34001	1.42e-05	0.000155819
TALDO1	4241.38	-0.533207	0.122867	-4.33969	1.43e-05	0.000155951
MAP1S	1237.23	0.440976	0.101619	4.33949	1.43e-05	0.000155994
ZMAT5	310.71	-0.645664	0.148811	-4.33883	1.43e-05	0.000156365
ANAPC5	3687.89	-0.352515	0.081262	-4.33801	1.44e-05	0.000156856
KNL1	447.159	-1.11049	0.256031	-4.33732	1.44e-05	0.000157245
FURIN	10266.2	-0.528201	0.121823	-4.33581	1.45e-05	0.000158233
ABCB1	751.285	0.880874	0.203173	4.33559	1.45e-05	0.000158293
RPS3P3	57.2916	-1.35195	0.311839	-4.33541	1.45e-05	0.000158322
F11R	1897.61	0.711778	0.164303	4.33209	1.48e-05	0.000160629
CDC25A	801.621	-1.16212	0.268319	-4.33112	1.48e-05	0.000161238
AMOTL2	7.18481	6.9999	1.61645	4.33043	1.49e-05	0.000161644
SHPK	98.7201	-0.892198	0.206182	-4.32724	1.51e-05	0.000163903
ABL2	823.412	0.509258	0.117786	4.32359	1.54e-05	0.000166327
FBL	6765.72	-0.712476	0.164784	-4.32371	1.53e-05	0.000166327
ST8SIA4	490.019	0.698905	0.16167	4.32305	1.54e-05	0.00016663
RASL10B	32.7892	-1.8705	0.432788	-4.32197	1.55e-05	0.0001673
SLC4A1	626.693	-2.98629	0.690968	-4.32189	1.55e-05	0.0001673
TFDP1	5237.98	-0.787001	0.182127	-4.32117	1.55e-05	0.000167745
AEBP1	1674.77	0.550869	0.127503	4.32043	1.56e-05	0.0001682
EMB	802.802	1.0862	0.251447	4.31979	1.56e-05	0.000168586
RECK	323.455	1.21787	0.282047	4.31796	1.57e-05	0.000169883
TONSL	835.198	-0.757835	0.175529	-4.31743	1.58e-05	0.000170185
BCL6B	136.39	2.65604	0.615269	4.31687	1.58e-05	0.000170515
MRPL22	231.656	-0.815243	0.188879	-4.31623	1.59e-05	0.000170905
SLC39A4	1867.79	-0.616915	0.142934	-4.31609	1.59e-05	0.000170908
MSMO1	1365.25	0.503399	0.116661	4.31507	1.6e-05	0.000171486
RSPH1	19.0067	2.17995	0.505183	4.31518	1.59e-05	0.000171486
EIF4A1P10	51.3424	-1.43827	0.333484	-4.31285	1.61e-05	0.000172987
MRPS26	1008.8	-0.501576	0.116295	-4.31295	1.61e-05	0.000172987
SOD1	4350.1	-0.483484	0.112106	-4.31274	1.61e-05	0.000172987
AURKA	885.961	-0.90018	0.208828	-4.31063	1.63e-05	0.000174536
RCHY1	834.243	0.560916	0.130133	4.31033	1.63e-05	0.000174665
PSMD3	3981.26	-0.584611	0.135638	-4.3101	1.63e-05	0.000174743
TPK1	120.056	0.994533	0.23081	4.30888	1.64e-05	0.000175598
FARSB	1612.07	-0.579573	0.134521	-4.30842	1.64e-05	0.000175857
RAB3C	81.2397	1.75639	0.407702	4.30802	1.65e-05	0.000176069
ZFYVE1	798.61	0.456608	0.106029	4.30644	1.66e-05	0.000177217
CLOCK	376.799	0.528624	0.122792	4.30505	1.67e-05	0.00017823
GBGT1	1063.84	-0.586439	0.136247	-4.30423	1.68e-05	0.000178776
AHNAK2	21.0044	2.05345	0.477443	4.30093	1.7e-05	0.00018135
PES1	3289.86	-0.459348	0.106806	-4.30076	1.7e-05	0.000181383
RPL17P18	32.0685	-1.3535	0.314726	-4.30055	1.7e-05	0.000181438
ZNF121	452.665	-0.621165	0.144447	-4.3003	1.71e-05	0.000181533
SGTA	2626.58	-0.398935	0.0927722	-4.30016	1.71e-05	0.000181541
TMEM200B	13.7867	3.40005	0.791426	4.29611	1.74e-05	0.000184776
CMTM5	158.856	1.47763	0.343975	4.29576	1.74e-05	0.000184955
QTRT1	885.578	-0.526499	0.122578	-4.29522	1.75e-05	0.000185293
LARP1B	419.828	-0.741493	0.172679	-4.29405	1.75e-05	0.000186042
MAFA	68.7848	-1.34035	0.312182	-4.29347	1.76e-05	0.000186414
TMEM209	936.242	-0.360974	0.0841462	-4.28984	1.79e-05	0.000189375
CD69	1142.36	1.1059	0.257862	4.28874	1.8e-05	0.000190198
ERG	1893.6	0.978245	0.228112	4.28845	1.8e-05	0.000190292
VANGL1	1337.21	1.06745	0.248917	4.28836	1.8e-05	0.000190292
VPS25	1149.23	-0.380348	0.0887105	-4.28751	1.81e-05	0.000190906
GGA1	1681.89	0.613613	0.143138	4.28686	1.81e-05	0.000191353
ALOX5	18.2446	-2.63052	0.614051	-4.28387	1.84e-05	0.000193709
CD79A	1065.14	1.06855	0.249434	4.2839	1.84e-05	0.000193709
SNX19	2895.19	0.486143	0.113518	4.28251	1.85e-05	0.000194777
SPC25	391.38	-0.987933	0.230705	-4.28223	1.85e-05	0.000194902
RNF144B	188.692	-1.24466	0.290709	-4.28146	1.86e-05	0.000195468
FANCA	197.197	-1.00165	0.234016	-4.28025	1.87e-05	0.000196413
LINC01694	628.539	0.896945	0.209569	4.27995	1.87e-05	0.000196559
LINC00888	218.732	0.702213	0.164138	4.27819	1.88e-05	0.000198
SH3BGRL3	4362.94	0.49824	0.116469	4.27789	1.89e-05	0.000198147
HINT3	976.475	0.449016	0.105017	4.27567	1.91e-05	0.000200016
LIPC	28.988	1.82072	0.425943	4.27456	1.92e-05	0.000200892
GSN	1735.46	0.731211	0.171083	4.27401	1.92e-05	0.000201267
SURF1	415.644	-0.526315	0.123151	-4.27375	1.92e-05	0.000201375
SPRY3	49.4257	1.57361	0.368237	4.27337	1.93e-05	0.000201605
PRSS2	39.566	2.39514	0.560611	4.27237	1.93e-05	0.000202387
POLR3E	943.385	-0.448464	0.104996	-4.27126	1.94e-05	0.00020327
ABCB11	121.351	1.30819	0.306364	4.27004	1.95e-05	0.00020414
SEC62	3035.49	0.384729	0.0900995	4.27005	1.95e-05	0.00020414
EPHA1	21.4865	3.39932	0.796157	4.26966	1.96e-05	0.000204294
POLG2	257.437	-0.60144	0.140865	-4.26961	1.96e-05	0.000204294
SPTBN1	1413.8	0.76246	0.178645	4.26803	1.97e-05	0.000205627
DHRS11	454.928	-0.765935	0.179535	-4.2662	1.99e-05	0.000207188
NHP2	651.942	-0.590063	0.138353	-4.2649	2e-05	0.000208279
HASPIN	221.348	-0.879214	0.206193	-4.26403	2.01e-05	0.000208963
IGSF10	238.954	0.930696	0.218316	4.26306	2.02e-05	0.000209751
TTC32	197.436	-0.886217	0.207928	-4.26213	2.02e-05	0.000210503
SH3PXD2B	78.1819	1.32789	0.311673	4.26054	2.04e-05	0.000211881
C15orf61	287.931	0.658233	0.154511	4.2601	2.04e-05	0.000212165
NTMT1	231.354	-0.662506	0.155527	-4.25976	2.05e-05	0.000212366
SNX4	965.676	-0.42809	0.10051	-4.2592	2.05e-05	0.000212774
CEBPA	308.843	1.9591	0.459984	4.25906	2.05e-05	0.000212778
KLF6	594.471	-0.792514	0.186158	-4.2572	2.07e-05	0.000214427
KIAA0319L	960.705	0.529147	0.124299	4.25704	2.07e-05	0.000214452
ERH	2228.32	-0.489527	0.115012	-4.25632	2.08e-05	0.000214921
NUF2	406.411	-0.922724	0.216791	-4.25629	2.08e-05	0.000214921
ZBTB44	3801.31	0.418413	0.0983132	4.25592	2.08e-05	0.000215149
CFL2	245.73	0.762135	0.179133	4.25457	2.09e-05	0.000216323
LRMDA	271.24	0.593802	0.139577	4.25429	2.1e-05	0.000216468
HBS1L	1793.51	-0.522852	0.122904	-4.25414	2.1e-05	0.000216477
RGL2	921.987	0.676705	0.159147	4.25207	2.12e-05	0.000218362
DUSP4	154.268	2.63554	0.620398	4.24815	2.16e-05	0.000221961
MCM8	755.571	-0.855824	0.201481	-4.24766	2.16e-05	0.000222306
PKMYT1	458.561	-1.24746	0.293863	-4.24505	2.19e-05	0.000224785
LRFN1	242.722	0.78028	0.183817	4.24487	2.19e-05	0.000224826
CHIC1	377.172	0.727334	0.171554	4.23969	2.24e-05	0.000229946
KDELR3	64.4813	1.13337	0.267397	4.23854	2.25e-05	0.000230716
LINC00667	467.725	0.473648	0.111764	4.23793	2.26e-05	0.000231206
AP4S1	277.39	-0.729736	0.172222	-4.23717	2.26e-05	0.000231854
STEAP3	854.306	-1.1029	0.260452	-4.23456	2.29e-05	0.000234432
KMT5C	310.519	-0.731514	0.172777	-4.23386	2.3e-05	0.000235027
HSP90AB1	38529.4	-0.42723	0.100981	-4.2308	2.33e-05	0.000238105
TMEM184A	47.2636	1.3959	0.329984	4.23021	2.33e-05	0.000238586
SLC25A37	2551.26	-1.64733	0.389502	-4.22933	2.34e-05	0.000239385
CHTOP	1550.06	-0.407368	0.0963434	-4.22829	2.35e-05	0.000240246
HSPE1	220.199	-0.717013	0.169577	-4.22826	2.36e-05	0.000240246
ATE1	1795.97	0.585185	0.138455	4.22653	2.37e-05	0.000241814
HAUS1	542.272	-0.505484	0.119603	-4.22636	2.38e-05	0.00024186
CYP7B1	1515.92	-1.22305	0.289425	-4.22578	2.38e-05	0.000242333
PSMB7	1917.72	-0.458943	0.108615	-4.22542	2.38e-05	0.000242579
FAM8A1	2382.98	0.536805	0.127046	4.22528	2.39e-05	0.000242598
SIGMAR1	2051.43	-0.532457	0.126072	-4.22344	2.41e-05	0.000244436
ARL15	904.674	-0.531375	0.125825	-4.22312	2.41e-05	0.0002445
PQBP1	693.527	-0.468867	0.111023	-4.22315	2.41e-05	0.0002445
UBE2S	2519.41	-0.772571	0.182947	-4.22292	2.41e-05	0.000244581
CTSD	1380.37	0.502029	0.11893	4.2212	2.43e-05	0.00024607
LINC01783	9.88852	3.29579	0.780771	4.2212	2.43e-05	0.00024607
PREB	1762.84	-0.364793	0.0864201	-4.22116	2.43e-05	0.00024607
LSM1	290.59	-0.595782	0.141161	-4.22059	2.44e-05	0.000246552
CDKN3	419.854	-1.09336	0.259196	-4.21828	2.46e-05	0.000248941
POLR2F	1418.5	-0.626605	0.148631	-4.21585	2.49e-05	0.000251495
UBL4A	1723.92	-0.287143	0.0681242	-4.21499	2.5e-05	0.000252302
ARHGEF26	78.8164	-1.24879	0.296462	-4.2123	2.53e-05	0.000255034
JAK3	843.118	0.892036	0.211766	4.21237	2.53e-05	0.000255034
CDV3	4476.54	-0.430604	0.102253	-4.21115	2.54e-05	0.00025619
RRP1	1177.36	-0.620198	0.147294	-4.2106	2.55e-05	0.000256663
RANGAP1	2460.35	-0.552743	0.131301	-4.20974	2.56e-05	0.00025749
ARHGAP11A	1555.18	-1.00765	0.239382	-4.20941	2.56e-05	0.000257727
WIPF2	1419.71	0.306749	0.0728971	4.20798	2.58e-05	0.000259214
AKT2	4245.26	-0.547742	0.130275	-4.20451	2.62e-05	0.000263061
COL15A1	43.3251	1.62941	0.387636	4.20346	2.63e-05	0.000264139
ACAP1	1622.59	0.541063	0.128766	4.20191	2.65e-05	0.000265796
NAA50	5622.24	-0.468434	0.111546	-4.19949	2.68e-05	0.000268506
TAS1R1	12.082	3.08512	0.734771	4.19875	2.68e-05	0.000269221
FGL2	88.6304	0.862336	0.205431	4.19768	2.7e-05	0.000270341
PHB2	6196.65	-0.390197	0.0929644	-4.19727	2.7e-05	0.000270674
CDKL1	74.6625	1.43797	0.342661	4.19649	2.71e-05	0.000271461
TSEN34	1175.35	0.814546	0.194112	4.19626	2.71e-05	0.000271575
ND1	30313.9	0.567909	0.135387	4.1947	2.73e-05	0.000273292
MEF2D	1824.26	0.66728	0.159091	4.19432	2.74e-05	0.000273594
ALG5	729.162	-0.384885	0.0917671	-4.19415	2.74e-05	0.000273644
CENPA	427.185	-1.15464	0.275392	-4.19271	2.76e-05	0.000275075
ITGB1BP1	957.249	-0.387849	0.0925042	-4.19277	2.76e-05	0.000275075
PITRM1	1278.54	-0.409628	0.0977224	-4.19175	2.77e-05	0.000276078
TRABD	1196.41	-0.394147	0.0940754	-4.1897	2.79e-05	0.000278435
CAT	1445.14	-0.766526	0.183032	-4.18793	2.82e-05	0.000280451
HACD2	1938.35	0.415302	0.0991715	4.18771	2.82e-05	0.000280467
WHAMM	505.921	-0.536782	0.128182	-4.18766	2.82e-05	0.000280467
PDE6G	57.463	1.42149	0.339587	4.18594	2.84e-05	0.000282431
NUDC	2031.22	-0.413001	0.0986931	-4.1847	2.86e-05	0.000283814
HLA-DMB	271.979	0.83134	0.19871	4.18369	2.87e-05	0.000284919
HSD17B14	94.2637	1.42072	0.339714	4.1821	2.89e-05	0.00028676
TBC1D17	503.475	0.590342	0.141196	4.18102	2.9e-05	0.000287962
CLECL1	289.081	0.821421	0.196529	4.17965	2.92e-05	0.000289534
CLN6	1855.75	-0.567076	0.13571	-4.17858	2.93e-05	0.000290575
CSF1R	90.7838	3.00488	0.719108	4.17862	2.93e-05	0.000290575
DOLPP1	983.484	-0.480373	0.114974	-4.1781	2.94e-05	0.000291013
NFKBIZ	213.199	-1.09787	0.262822	-4.17724	2.95e-05	0.000291956
YARS1	3754.23	-0.402158	0.096343	-4.17423	2.99e-05	0.000295671
POLR1E	482.542	-0.719809	0.172519	-4.17235	3.01e-05	0.000297955
PTK2B	3017.44	0.531626	0.127477	4.17038	3.04e-05	0.000300372
ARHGAP45	3244.68	0.589386	0.141353	4.16961	3.05e-05	0.000301212
CYCS	2731.94	-0.388251	0.0931586	-4.16764	3.08e-05	0.000303483
LPGAT1	1829.79	0.576287	0.138281	4.16752	3.08e-05	0.000303483
P2RY1	1667.39	-0.455205	0.109226	-4.16754	3.08e-05	0.000303483
BATF2	26.2802	2.20959	0.530237	4.16718	3.08e-05	0.000303763
POU4F1	27.2161	2.93946	0.705554	4.16617	3.1e-05	0.000304932
RILP	678.474	-0.813297	0.195328	-4.16375	3.13e-05	0.000308008
LIG1	887.235	-0.89997	0.216166	-4.16334	3.14e-05	0.000308288
SCLT1	267.386	-0.693621	0.166604	-4.16329	3.14e-05	0.000308288
MYG1	381.769	-0.479995	0.115301	-4.16296	3.14e-05	0.000308389
TUBB4B	3766.1	-0.585892	0.140737	-4.16303	3.14e-05	0.000308389
MANSC1	315.433	0.733443	0.176201	4.16254	3.15e-05	0.000308619
PBK	71.2142	-1.67294	0.401905	-4.16253	3.15e-05	0.000308619
HIRIP3	393.73	-0.909699	0.218607	-4.16134	3.16e-05	0.00031006
CD81	2032.62	0.593181	0.142587	4.16015	3.18e-05	0.000311506
CHRNE	70.5539	1.3727	0.330021	4.15943	3.19e-05	0.000312241
GMPS	2391.78	-0.484516	0.11649	-4.15928	3.19e-05	0.000312241
MUL1	1071.99	0.335879	0.0807552	4.15922	3.19e-05	0.000312241
AKNA	685.803	0.825354	0.198452	4.15897	3.2e-05	0.000312418
YDJC	1729.99	-0.564819	0.135821	-4.15856	3.2e-05	0.000312805
ATAD5	189.217	-1.16135	0.27928	-4.15836	3.21e-05	0.000312893
HIF1A	3897.77	0.493699	0.118737	4.15793	3.21e-05	0.000313314
GATA6	80.6508	-1.52293	0.366471	-4.15566	3.24e-05	0.000316261
NET1	2506.62	-0.701612	0.168892	-4.15421	3.26e-05	0.000318101
SLC22A20P	70.9678	1.0691	0.257367	4.15399	3.27e-05	0.000318225
DNAJC4	417.42	0.739852	0.178133	4.15337	3.28e-05	0.000318912
BCCIP	1915.75	-0.556275	0.133973	-4.15215	3.29e-05	0.000320434
APPL1	1823.42	0.561329	0.135222	4.15116	3.31e-05	0.000321654
EPAS1	831.448	-1.10792	0.266957	-4.15017	3.32e-05	0.000322858
KIF14	505.632	-1.05137	0.253339	-4.15005	3.32e-05	0.000322858
RRS1	868.518	-0.605015	0.145833	-4.14867	3.34e-05	0.000324619
ABCC1	4732.35	0.506163	0.122062	4.14678	3.37e-05	0.000326956
MSL1	2011	-0.479448	0.115628	-4.14648	3.38e-05	0.000327192
PAM	565.088	1.35793	0.327519	4.1461	3.38e-05	0.000327561
ARMCX1	49.2751	1.49836	0.361414	4.14583	3.39e-05	0.000327757
POLDIP2	3000.15	-0.321344	0.0775244	-4.14507	3.4e-05	0.000328668
TTF2	892.393	-0.747667	0.180521	-4.14171	3.45e-05	0.000333339
HAUS2	611.302	-0.757622	0.182958	-4.14095	3.46e-05	0.000334252
ZFP3	285.203	0.503694	0.121643	4.14076	3.46e-05	0.000334351
LINC01137	18.1319	2.12358	0.512945	4.13998	3.47e-05	0.000335309
ATL1	97.1378	1.00406	0.242583	4.13906	3.49e-05	0.000336462
PHF6	2122.18	-0.517215	0.124985	-4.13822	3.5e-05	0.000337506
KDM6B	833.388	0.573206	0.138569	4.13661	3.52e-05	0.000339513
GPSM3	2721.87	0.473407	0.11447	4.13564	3.54e-05	0.000340756
ESPL1	452.648	-0.841208	0.203476	-4.13419	3.56e-05	0.000342727
NME1	380.165	-0.704784	0.17054	-4.13265	3.59e-05	0.000344841
PAXBP1	473.545	-0.60267	0.145854	-4.13201	3.6e-05	0.00034542
PPA1	2697.11	-0.579442	0.140232	-4.13202	3.6e-05	0.00034542
PDZD7	110.972	1.24781	0.302061	4.131	3.61e-05	0.00034675
PDGFC	1979.57	0.498576	0.120696	4.13084	3.61e-05	0.000346805
LDLRAD2	24.1325	2.1525	0.521119	4.13053	3.62e-05	0.000347087
ACYP2	246.732	0.569884	0.137978	4.13026	3.62e-05	0.000347309
CARD6	560.108	0.728516	0.176403	4.12984	3.63e-05	0.000347752
CALM1	4684.65	0.50947	0.123387	4.12905	3.64e-05	0.000348566
DOK4	273.117	1.15812	0.280476	4.12914	3.64e-05	0.000348566
SPTLC1	2252.58	0.255034	0.0617869	4.12764	3.67e-05	0.000350515
MIPEP	362.43	-0.71455	0.173124	-4.12738	3.67e-05	0.000350524
VPS8	812.69	0.464509	0.112543	4.12739	3.67e-05	0.000350524
CASP8	684.93	0.604555	0.146494	4.12683	3.68e-05	0.000351177
LUZP1	1380.09	0.627724	0.152125	4.12636	3.69e-05	0.000351641
SVIP	691.785	-0.676445	0.163936	-4.12627	3.69e-05	0.000351641
HEMGN	1579.73	-1.58668	0.384622	-4.12529	3.7e-05	0.000352873
PDSS1	184.829	-0.860543	0.208606	-4.12521	3.7e-05	0.000352873
TDRD7	394.994	0.609113	0.147781	4.12172	3.76e-05	0.000358078
RGS12	406.625	0.747905	0.181465	4.12149	3.76e-05	0.000358241
BTRC	942.542	0.508912	0.123525	4.11991	3.79e-05	0.000360304
BTF3L4	2044.92	0.483415	0.117431	4.11658	3.85e-05	0.000365281
DSTN	2833.31	0.442153	0.10741	4.1165	3.85e-05	0.000365281
RICTOR	1179.22	0.518957	0.126087	4.11585	3.86e-05	0.000366115
CRELD1	357.622	0.771088	0.187398	4.11472	3.88e-05	0.000367712
INPP4A	658.972	0.390642	0.0949896	4.11247	3.91e-05	0.000371111
CMTM6	7196.64	0.562201	0.136718	4.11211	3.92e-05	0.00037149
RPS23	2182.76	0.556644	0.135393	4.11131	3.93e-05	0.000372575
POGLUT2	584.394	0.761322	0.185191	4.11101	3.94e-05	0.000372865
HEXA	493.921	0.652588	0.158752	4.11073	3.94e-05	0.000373107
CCDC137	465.057	-0.638113	0.155275	-4.10957	3.96e-05	0.000374778
SUV39H2	459.411	-0.478446	0.116458	-4.10832	3.99e-05	0.000376616
PRAME	188.52	1.38557	0.337332	4.10743	4e-05	0.000377861
MYOF	11.7722	3.72121	0.906273	4.10605	4.02e-05	0.000379797
NDUFS6	1027.14	-0.910348	0.221712	-4.106	4.03e-05	0.000379797
TUG1	3575.06	0.443388	0.108005	4.10525	4.04e-05	0.000380829
PURB	1405.56	0.471182	0.114785	4.10492	4.04e-05	0.000381169
MRPS7	841.647	-0.456792	0.111314	-4.10365	4.07e-05	0.000383062
GBP3	339.462	0.96767	0.235886	4.10228	4.09e-05	0.000385115
SLC66A1	265.109	1.19209	0.290711	4.10062	4.12e-05	0.000387507
SS18L2	631.124	-0.412324	0.100554	-4.10054	4.12e-05	0.000387507
ARHGEF15	15.9328	3.26956	0.797397	4.10029	4.13e-05	0.000387607
FAM222A	147.359	-1.33447	0.325467	-4.10016	4.13e-05	0.000387619
CNIH2	14.9892	2.69331	0.657201	4.09816	4.16e-05	0.000390777
RASAL2	292.898	0.887911	0.216688	4.09764	4.17e-05	0.000391443
RALB	2401.91	0.388247	0.0947548	4.09738	4.18e-05	0.000391665
CUL4B	1826.26	0.573132	0.139918	4.0962	4.2e-05	0.000393464
BABAM2	597.162	0.48757	0.11905	4.09551	4.21e-05	0.000394424
GIT2	576.601	0.523432	0.127834	4.09461	4.23e-05	0.000395534
POLA2	611.201	-0.813244	0.198611	-4.09466	4.23e-05	0.000395534
SIGLEC8	240.945	0.962149	0.235011	4.09406	4.24e-05	0.000396257
SMARCD2	3531.9	-0.286946	0.0700959	-4.09362	4.25e-05	0.000396798
TPRG1L	1545.61	0.445886	0.108966	4.09197	4.28e-05	0.000399203
DSE	93.1672	2.64118	0.645594	4.09108	4.29e-05	0.000400317
STOML2	2659.07	-0.393801	0.0962585	-4.09108	4.29e-05	0.000400317
FZD5	623.002	-0.737636	0.180402	-4.08885	4.34e-05	0.000403959
PDLIM1	10323.7	-0.517141	0.126505	-4.0879	4.35e-05	0.000405417
CDCA5	1076.11	-0.982636	0.24051	-4.08563	4.4e-05	0.000409177
DYNLL2	3222.7	-0.538411	0.131841	-4.0838	4.43e-05	0.000412101
ELFN1	13.1201	2.31573	0.567063	4.08373	4.43e-05	0.000412101
PLXNA1	427.714	-1.41186	0.34582	-4.08263	4.45e-05	0.000413828
TUBG1	515.089	-0.594479	0.145616	-4.0825	4.46e-05	0.00041384
KARS1	3575.14	-0.348746	0.0854454	-4.08151	4.47e-05	0.000415386
EPHX1	302.473	0.676301	0.165737	4.08056	4.49e-05	0.000416873
ELOVL6	1514.5	-1.16621	0.285855	-4.07973	4.51e-05	0.000418132
FLT4	114.165	1.25409	0.307432	4.07925	4.52e-05	0.000418772
MAP3K3	1097.51	0.52165	0.127897	4.07866	4.53e-05	0.000419619
RALGAPA2	1474.1	0.609487	0.149446	4.07829	4.54e-05	0.000420058
USP48	2049.19	-0.488026	0.119734	-4.07591	4.58e-05	0.000424161
SORL1	850.033	2.06785	0.50737	4.07563	4.59e-05	0.000424451
TRIM46	122.865	0.822343	0.201781	4.07541	4.59e-05	0.000424613
TMEM184B	1424.02	0.489815	0.120205	4.07483	4.6e-05	0.000425457
SERPINB8	32.3248	2.85203	0.700704	4.07024	4.7e-05	0.000433699
ATP6V1A	2369.2	0.585008	0.143739	4.06995	4.7e-05	0.000434013
TNFRSF4	130.797	1.43535	0.35273	4.06927	4.72e-05	0.000435053
C15orf39	4013.26	0.493294	0.121236	4.06886	4.72e-05	0.000435586
CENPBD1	338.207	0.682783	0.16784	4.06805	4.74e-05	0.000436866
KCNQ2	86.9044	4.05865	0.997755	4.06778	4.75e-05	0.000437085
TAOK1	2488.35	0.374	0.0919441	4.06769	4.75e-05	0.000437085
XRCC3	339.923	-0.811631	0.199553	-4.06725	4.76e-05	0.000437676
RASSF7	105.646	-0.841692	0.207005	-4.06604	4.78e-05	0.000439711
PAPSS1	1972.37	0.493583	0.121401	4.06574	4.79e-05	0.000440053
GRK4	250.22	-0.823154	0.202505	-4.06485	4.81e-05	0.000441275
TMEM94	980.19	0.616837	0.151749	4.06485	4.81e-05	0.000441275
POLRMT	1887.82	-0.454546	0.111829	-4.06465	4.81e-05	0.000441411
RFXANK	1160.87	-0.455233	0.11201	-4.06421	4.82e-05	0.000442027
PCGF6	540.492	-0.642155	0.158068	-4.06252	4.85e-05	0.00044476
LINC00921	95.8006	1.20638	0.297129	4.06013	4.9e-05	0.000449098
SSBP1	1242.13	-0.51975	0.128044	-4.05916	4.92e-05	0.000450743
NDUFAF6	982.743	-0.396177	0.0976105	-4.05875	4.93e-05	0.000451293
DES	68.8408	-3.50101	0.862702	-4.05819	4.95e-05	0.000452142
NPM3	1707.2	-0.649758	0.160144	-4.05734	4.96e-05	0.000453546
CD200R1	130.934	1.60247	0.395056	4.05632	4.99e-05	0.000455064
PHF13	1031.87	-0.495299	0.122103	-4.05641	4.98e-05	0.000455064
SSRP1	3457	-0.619533	0.152877	-4.05249	5.07e-05	0.000462092
UNC45A	4313.11	-0.440448	0.108724	-4.05106	5.1e-05	0.000464685
SEC14L2	240.575	-1.39538	0.34448	-4.05067	5.11e-05	0.000465209
STK40	1928.91	0.520101	0.12842	4.05002	5.12e-05	0.000466272
CST3	4447.26	0.734217	0.181299	4.04976	5.13e-05	0.000466547
HMGCR	1665.65	0.432802	0.106884	4.04925	5.14e-05	0.000467309
C8orf33	2811.76	-0.398053	0.0983079	-4.04904	5.14e-05	0.000467483
TGFBR1	3109.11	0.569017	0.140543	4.0487	5.15e-05	0.000467917
SEMA6A	24.6804	1.99037	0.491981	4.04563	5.22e-05	0.000473847
DCHS1	14.0213	1.98818	0.49156	4.04463	5.24e-05	0.00047563
TRIM44	2136.63	0.322072	0.0796602	4.04307	5.28e-05	0.000478558
ALAS1	1660.86	-0.501641	0.124108	-4.04198	5.3e-05	0.000480546
TBX1	69.2731	1.5776	0.390355	4.04146	5.31e-05	0.00048136
AQP3	414.73	-1.42619	0.352961	-4.04064	5.33e-05	0.000482788
TRIM8	2444.57	0.871511	0.215699	4.0404	5.34e-05	0.000483042
SHOC2	3611.6	0.443596	0.109796	4.04017	5.34e-05	0.000483262
CROCC	120.5	1.09358	0.270727	4.03941	5.36e-05	0.000484583
MED12L	1279.24	-0.626376	0.155111	-4.03825	5.39e-05	0.000486722
PITPNC1	450.714	-0.787377	0.194987	-4.03811	5.39e-05	0.000486767
OLFML3	7.50473	4.13409	1.0238	4.03798	5.39e-05	0.000486783
KRT8	119.741	1.08009	0.267515	4.0375	5.4e-05	0.000487525
UBL3	1299.34	0.526314	0.130377	4.03685	5.42e-05	0.000488634
ATP13A4	57.0178	1.8401	0.455942	4.03583	5.44e-05	0.000490506
MCEMP1	11.57	4.86074	1.20461	4.03513	5.46e-05	0.000491722
SUCLG1	938.649	-0.335701	0.0832218	-4.03382	5.49e-05	0.000494218
METTL24	7.62889	6.48191	1.60723	4.03298	5.51e-05	0.000495726
ORAI1	1022.88	0.847434	0.210161	4.0323	5.52e-05	0.000496898
SURF6	1139.69	-0.528985	0.131232	-4.03092	5.56e-05	0.000499579
CCDC69	1924.14	-0.616612	0.153004	-4.03004	5.58e-05	0.000501197
IVNS1ABP	2866.72	-0.426635	0.105869	-4.02985	5.58e-05	0.000501337
PDGFRA	5.94655	-4.39857	1.09168	-4.02918	5.6e-05	0.00050251
CDCA2	301.35	-0.937172	0.232607	-4.02899	5.6e-05	0.000502633
PBX2	1726.81	-0.634245	0.157429	-4.02878	5.61e-05	0.000502633
PNPLA7	106.026	0.796625	0.197735	4.02876	5.61e-05	0.000502633
NIN	1009.54	0.439324	0.109057	4.0284	5.62e-05	0.00050315
MRPL27	632.876	-0.541191	0.134369	-4.02766	5.63e-05	0.000504477
NDUFA6	839.95	-0.556738	0.13826	-4.02675	5.66e-05	0.000506173
NXPE3	978.061	0.511357	0.127023	4.0257	5.68e-05	0.000508174
SIGLEC15	7.73006	5.08372	1.26294	4.02532	5.69e-05	0.000508734
SARAF	5208.11	0.539395	0.134016	4.02486	5.7e-05	0.000509455
INSIG2	593.053	0.709529	0.176328	4.02391	5.72e-05	0.000511252
CTSL	316.838	-1.31212	0.326146	-4.0231	5.74e-05	0.000512753
DIAPH1	16306.2	-0.449861	0.111831	-4.02268	5.75e-05	0.000513416
ESPNL	95.0029	1.5024	0.373558	4.02186	5.77e-05	0.000514939
SPIRE1	255.074	0.639565	0.159051	4.02113	5.79e-05	0.000516274
GYPE	226.968	-1.17341	0.291935	-4.01943	5.83e-05	0.000519742
GTF3C5	2047.2	-0.455388	0.11335	-4.01754	5.88e-05	0.000523148
RCC2	9566.78	-0.364106	0.0906291	-4.01753	5.88e-05	0.000523148
SNHG7	2003.92	-0.682716	0.169926	-4.01773	5.88e-05	0.000523148
C8orf88	113.868	-0.9804	0.24413	-4.0159	5.92e-05	0.000526523
CLCN5	431.173	-0.808209	0.201272	-4.01551	5.93e-05	0.000527125
ZNF678	475.561	0.536607	0.133639	4.01534	5.94e-05	0.000527227
TLR1	21.2214	1.73056	0.431194	4.01341	5.98e-05	0.000531284
LAPTM4B	10182.6	1.01353	0.252605	4.01231	6.01e-05	0.000533276
TGOLN2	7023.26	0.381562	0.0950982	4.01229	6.01e-05	0.000533276
PITX1	1327.5	-0.839007	0.20926	-4.0094	6.09e-05	0.000539565
ELAC2	2495.49	-0.475798	0.118697	-4.00852	6.11e-05	0.000541314
VWA1	661.797	1.32953	0.331861	4.00629	6.17e-05	0.000546171
RPLP0P6	413.198	-0.738761	0.184419	-4.00589	6.18e-05	0.00054682
ENKD1	149.005	-0.826656	0.206381	-4.00549	6.19e-05	0.00054746
REEP4	822.604	-0.532657	0.132986	-4.00536	6.19e-05	0.000547488
PGAM5	1368.42	-0.738223	0.184356	-4.00433	6.22e-05	0.00054911
PIP4K2A	3899.18	-0.539649	0.134766	-4.00434	6.22e-05	0.00054911
TMEM121B	11.2318	2.37234	0.592449	4.0043	6.22e-05	0.00054911
RMI2	197.123	-0.98537	0.246133	-4.0034	6.24e-05	0.000550924
DDX55	342.84	-0.635436	0.158729	-4.00328	6.25e-05	0.00055093
STAT2	901.013	0.557718	0.139376	4.00155	6.29e-05	0.000554697
TNS1	447.744	0.573218	0.143277	4.00077	6.31e-05	0.000556242
SUCO	1439.56	0.561678	0.14043	3.99971	6.34e-05	0.000558453
CSDE1	21118	0.345333	0.0863433	3.99954	6.35e-05	0.000558577
CENPO	490.438	-0.661212	0.165378	-3.99819	6.38e-05	0.000561488
CHRM4	7.93357	-4.30037	1.07561	-3.99806	6.39e-05	0.000561515
C1orf35	358.733	-0.620445	0.155225	-3.99706	6.41e-05	0.000563602
PRKACB	6280.04	0.490758	0.122797	3.99651	6.43e-05	0.000564623
ARVCF	180.696	-1.01392	0.253713	-3.99633	6.43e-05	0.00056478
AKT1S1	1180.37	0.508664	0.127305	3.99562	6.45e-05	0.000565898
SHCBP1	512.989	-0.80825	0.202283	-3.99565	6.45e-05	0.000565898
WDFY4	604.106	0.721996	0.180758	3.99428	6.49e-05	0.000568825
ITGB2	5560.66	0.494917	0.123968	3.99231	6.54e-05	0.000573287
PPP1R13B	326.689	0.827757	0.20756	3.98803	6.66e-05	0.00058342
RGS3	209.335	0.679354	0.170364	3.98765	6.67e-05	0.000584068
HNRNPD	9597.59	-0.573927	0.143943	-3.98719	6.69e-05	0.00058492
SCN2A	25.1358	-2.92394	0.733668	-3.98537	6.74e-05	0.000588834
GTSE1	540.16	-1.10814	0.278189	-3.9834	6.79e-05	0.000593125
RTCB	2717.57	-0.309712	0.0777483	-3.98352	6.79e-05	0.000593125
ILKAP	689.04	-0.522981	0.131328	-3.98226	6.83e-05	0.000595695
KIAA1841	124.655	-0.806123	0.202603	-3.97884	6.93e-05	0.000604024
ARGLU1	893.413	-0.542972	0.136482	-3.97835	6.94e-05	0.00060497
CNKSR3	734.712	-0.813397	0.204478	-3.97793	6.95e-05	0.000605732
AMD1	4999.9	-0.459846	0.115626	-3.97702	6.98e-05	0.000607447
HPRT1	1575.88	-0.627266	0.157719	-3.97712	6.98e-05	0.000607447
ETFDH	363.245	-0.629084	0.158205	-3.97638	7e-05	0.000608783
DDR1	25.0353	-2.8125	0.707375	-3.97597	7.01e-05	0.00060953
CLEC1B	64.7557	1.53173	0.385315	3.97526	7.03e-05	0.000611051
CCNG2	1294.12	0.858564	0.215992	3.97498	7.04e-05	0.000611441
CDYL	889.767	-0.55951	0.140785	-3.97421	7.06e-05	0.000613134
RNPS1	3764.94	-0.377295	0.094951	-3.97357	7.08e-05	0.000614463
PIK3R3	1292.89	0.730498	0.183875	3.97281	7.1e-05	0.000616145
HADH	783.335	-0.513898	0.129485	-3.96879	7.22e-05	0.000626318
KDM6A	810.222	-0.489312	0.123304	-3.96834	7.24e-05	0.000627187
TUBB6	444.136	-1.02708	0.258887	-3.96728	7.27e-05	0.00062965
TNFAIP2	1425	0.724593	0.182675	3.96657	7.29e-05	0.000631217
KLHL30	10.9272	2.67089	0.673752	3.9642	7.36e-05	0.000637212
APRT	2799.33	-0.368092	0.0928668	-3.96365	7.38e-05	0.000638365
CAMK2B	60.701	1.76451	0.445202	3.9634	7.39e-05	0.000638484
DOP1A	275.092	0.548114	0.138295	3.96337	7.39e-05	0.000638484
ERP27	24.1161	1.46055	0.368559	3.96286	7.41e-05	0.000639519
INPP5F	340.312	0.735694	0.185716	3.96138	7.45e-05	0.000643179
ERAP1	2232.9	0.430455	0.108691	3.96036	7.48e-05	0.000645623
PIGH	393.384	-0.475112	0.119993	-3.95951	7.51e-05	0.000647613
SMARCB1	3934.55	-0.366728	0.0926482	-3.95828	7.55e-05	0.000650431
TRPC4AP	3322.61	0.359561	0.0908388	3.95823	7.55e-05	0.000650431
HSPA14	428.149	-0.577662	0.145947	-3.95803	7.56e-05	0.000650668
FBXO5	467.993	-0.58034	0.146655	-3.95719	7.58e-05	0.000652631
NAP1L4	1883.46	-0.379352	0.0958679	-3.95703	7.59e-05	0.000652764
VKORC1L1	1246.14	-0.399645	0.101035	-3.95553	7.64e-05	0.000656532
UBTF	2727.89	-0.401405	0.101497	-3.95485	7.66e-05	0.000658079
RHAG	1653.24	-2.58898	0.654692	-3.95449	7.67e-05	0.000658745
IL6ST	1134.26	0.733181	0.185538	3.95164	7.76e-05	0.000666305
CHCHD10	627.005	-0.664432	0.168266	-3.94869	7.86e-05	0.000673905
CLSPN	186.313	-0.987286	0.250151	-3.94675	7.92e-05	0.000678719
POP7	313.509	-0.680131	0.172335	-3.94657	7.93e-05	0.000678923
ICOSLG	45.4585	1.88277	0.477105	3.94624	7.94e-05	0.000679498
ADARB1	1551.58	-0.925525	0.234555	-3.94588	7.95e-05	0.000680214
ATP2B4	10860.6	0.742365	0.188247	3.94358	8.03e-05	0.000686193
STXBP1	165.408	1.40037	0.355105	3.94354	8.03e-05	0.000686193
CLK1	555.874	-1.02807	0.260706	-3.94342	8.03e-05	0.000686218
SOCS5	900.417	0.487678	0.123692	3.9427	8.06e-05	0.000687945
PROCR	17.0556	1.8455	0.468114	3.94241	8.07e-05	0.00068842
ZFYVE9	544.745	0.702863	0.178329	3.94139	8.1e-05	0.000691033
IL2RB	337.206	1.28523	0.326121	3.94095	8.12e-05	0.000691907
N4BP3	28.6946	3.0515	0.774339	3.94078	8.12e-05	0.000691907
CDH26	123.025	1.63024	0.413725	3.9404	8.13e-05	0.000692539
[truncated: 32,891 more rows]
