# Supplementary material for: In vivo CRISPR screening identifies SAGA complex members as key regulators of hematopoiesis
Source: Nat Commun. 2026 Jan 23;17:1756. doi: 10.1038/s41467-026-68465-6 (PMC12914052; doi:10.1038/s41467-026-68465-6)
Supplement: Supplementary file 14 — Source data [file 41467_2026_68465_MOESM14_ESM.xlsx]

## Sheet: Figure 1
Figure 1
b
See Supplementary Dataset 1
c
SAGA Complex	Histone Acetyltransferase Complex	Histone Acetyltransferase Complex	SAGA-type Complex	Sarcoplasmic Reticulum Membrane
2.87326	2.66759	2.60708	2.24112	1.56075
d-h
See Supplementary Dataset 2

## Sheet: Figure 2
Figure 2
b
Rosa26	Tada2b KO	Taf5l KO	Tada1 KO
0.19	0.54	0.7	0.68
0.16	0.57	0.89	0.93
0.21	0.49	0.73	0.93
0.17	0.83	0.77	1.24
0.26	0.83	0.63	0.54
c
Rosa26	Tada2b KO	Taf5l KO	Tada1 KO
9.03	38.1	49.7	44.2
13.9	41.6	47.1	45.8
6.61	36.6	48.4	53.6
6.83	46.5	45.7	46.4
10.9	43.3	46.9	49.1
d
PB WBCs	BM Lineage+	BM Lineage-	BM MEP	BM GMP	BM CMP	BM pHSC/MPP	BM ST-HSC/LT-HSC	BM LT-HSC
13.4	8.58	11.1	4.21	6.92	5.6	6.85	6.82	0
12.6	1.84	3.36	0.19	0.17	0.094	0.78	2.78	0
35.5	26.2	25.6	22.8	27.9	30.3	19.8	21.4	7.69
54	67.4	70.3	65.8	75.1	71.9	59.2	72.5	80
34.9	38.7	45	32.7	43.7	38.4	28.9	46.7	14.7
e
PB WBCs	BM Lineage+	BM Lineage-	BM MEP	BM GMP	BM CMP	BM pHSC/MPP	BM ST-HSC/LT-HSC	BM LT-HSC
17.2	31.8	66.4	57.6	70.2	50.4	55.3	58.6	2.06
41.5	83	96.7	93.7	98.3	95	95.2	93.5	0
11.6	68.6	87.9	85.3	95.5	87.6	90.5	84.9	20
19.7	64.1	88.7	91.2	94.9	89.1	91.8	86.8	50
19.4	50.4	78.3	79.1	91.9	82.9	88.2	77	33.3
f
PB WBCs	BM Lineage+	BM Lineage-	BM MEP	BM GMP	BM CMP	BM pHSC/MPP	BM ST-HSC/LT-HSC	BM LT-HSC
16.1	71.2	93.8	89.7	96	89.2	87.8	81.1	10.2
11.2	70.7	85.5	95.3	97	93.3	93.9	89.1	66.7
43.5	89.3	97.2	95.3	99.2	98.2	97.1	97.3	100
4.56	32.5	67.6	67.5	86.7	67.1	74	70.5	23.1
9.19	28.4	58.7	59.9	76.2	49.1	63.2	67.9	7.41
g
PB WBCs	BM Lineage+	BM Lineage-	BM MEP (CD16/32-CD34-Kit+Lin-)	BM GMP (CD16/32+CD34+Kit+Lin-)	BM CMP (CD16/32-CD34+Kit+Lin-)	BM pHSC/MPP (KSL)	BM HSC (CD34-KSL)	BM LT-HSC (CD150+CD48-CD34-KSL)
23.7	59.7	90	86.4	93.5	80.2	89.8	77.9	7.14
5.57	22.8	61.9	33.8	63.6	26.2	51.9	62	4.05
20.1	82.8	93.2	90.1	97.5	78.3	86.9	70.9	22.2
5.56	6.3	28.7	20.3	21.8	6.46	22.6	30.5	4.1
15.1	49.8	83.6	83.3	90.6	67.9	76.6	73.2	55.6
h
	Rosa26					Tada2b KO					Taf5l KO					Tada1 KO
Myeloid	3.25	2.6	9	14.1	7.9	-25.1	-30.6	-51.2	-47.1	-60.6	-38.9	-48.1	-31.4	-56.4	-47.4	-54.7	-44.88	-38	-19.8	-55.7
B cell	2.24	12.82	-1.2	-20.7	-3.7	-51.93	-82.2	-89.04	-88.38	-81.4	-85.34	-92.57	-88.23	-72.81	-60.77	-74.5	-47.84	-83.36	-20.96	-71.37
T cell	21.75	21.42	46.5	2.2	22	-4.7	-23.8	-79.2	-60.7	-60	-58	-88.77	-30.7	-71.89	-37.4	-52.9	-44.23	-55.5	-7.7	-46.5

## Sheet: Figure 3
Figure 3
a
Control	Tada2b KO	Taf5l KO
13.5	35.3	33.6
27	37.3	39.9
28.3	39.4	56.7
31.2	49.3	34.1
	41.7	37.3
	58.8	45.2
b
shControl	shTADA2B-1	shTADA2B-2
40.4	68.4	76.2
40.1	67.4	63.7
41.6	65.7	65.1
39.2	67.8	56.1
34.7	77.8	58.7
27.9	67.3	51.1
c-f
See Supplementary Datasets 3 and 4
i
GFP OE	Tada2b OE
12.2	9.84
14.6	10.6
16.1	10.6
15.2	13.3
15.5	12.3
16.9	12.7
j
See Supplementary Dataset 5
k
Interferon Signaling	Interferon Alpha/Beta Signaling	Interferon Gamma Signaling	DDX58/IFIH1-mediated Induction Of Interferon-Alpha/Beta	OAS Antiviral Response
20.6248	18.0168	12.4004	1.62527	1.3623

## Sheet: Figure 4
Figure 4
a
Control +DMSO	Control +GSK-8612 (5uM)	Tada2b KO +DMSO	Tada2b KO +GSK-8612 (5uM)
101.671	57.3439	84.9875	55.4613
106.245	52.7704	131.671	59.8504
96.0422	69.3052	78.6035	37.6658
95.6904	54.8813	90.9726	38.9426
93.5796	52.7704	95.7606	38.1446
107.652	70.3606	106.534	43.8903
101.671	72.1196	108.13	35.8703
97.4494	58.3993	103.342	24.818
b
	Control	Tada2b KO
	7.30362	40.2302
	14.3916	347.56
	13.9082	64.6894
		205.025
		1055.92
c-f
See Supplementary Dataset 6
g
Transcriptional misregulation in cancer	Hematopoietic cell lineage	Acute myeloid leukemia	Cytokine-cytokine receptor interaction
3.32905	2.54402	1.79558	1.79558

## Sheet: Figure 5
Figure 5
a
Control	Tada2b KO
0.963134	0.866359
1.03687	0.917051
1.00059	0.868035
0.999413	0.821114
b
	Rosa26											Tada2b KO
0nM	1.11151	1.01372	0.874778	1.04255	0.965655	0.99179	1.06525	0.929778	1.00498			1.18372	0.869025	0.947253	1.01857	0.926154	1.05527	1.03512	0.986526	0.978357
10nM	1.16591	1.09464	1.08594	0.991022	0.757833	0.772684	1.07941	1.37208	1.22321			0.671593	0.52436	0.482673	0.630246	0.501085	0.577786	0.812674	0.763147	0.832842
c
Control	Tada2b KO
1.0227	0.890795
0.977305	0.755378
1.05829	0.780641
0.941711	0.712881
1.06572	0.725155
0.934275	0.611106
d
Control	Tada2b KO
1.05322	1.27185
0.946782	1.25917
1.09478	0.980486
0.905217	1.09399
1.10215	1.04417
0.897846	1.04583
e-f
See Supplementary Dataset 7
g
IL-6/JAK/STAT3 Signaling	Interferon Gamma Response	IL-2/STAT5 Signaling	Interferon Alpha Response
1.7034	1.7034	1.03259	0.333254
j
Interferon Alpha Beta Signaling	Cholesterol Biosynthesis	Interferon Gamma Signaling	Regulation of Cholesterol Biosynthesis by SREBP
21.8659	11.8769	9.74122	6.38547
h-i
See Supplementary Dataset 7
k
DMSO	GSK699
0.987545	0.460017
1.01245	0.467267
0.866353	0.582387
1.13365	0.48695
1.02681	0.530742
0.973192	0.574986
l
DMSO	GSK699
0.966253	0.794026
1.03375	1.04888
0.996958	0.935051
1.00304	0.960816
1.01506	1.27672
0.984942	1.37151
m
DMSO	GSK699
0.989129	1.22515
0.993367	1.21308
1.0175	1.13367
1.03489	1.57356
1.08916	1.46803
0.953565	1.48599
0.92239	1.5083
n
DMSO	GSK699
1.06246	1.86179
0.982724	1.73821
0.954817	1.75415
0.995984	1.79116
0.97992	1.7992
0.995984	1.80723
1.02811	1.81526
o
DMSO	GSK699
27.4	49.2
28.1	49.2
29.2	49.5
28	49.3
29.6	51.2
31	57.5
28.7	59.4
29.7	57.5
p-q
See Supplementary Dataset 8

## Sheet: Figure 6
Figure 6
b
Control	TADA1 KO	TADA2B KO	TAF5L KO
5	87.52	91.48	83.7
6.86	82.29	88.13	93.56
7.17	84.33	79.36	81.83
49.1	88.94	94.78	93.64
29.94	74.79		81.45
	56.27		95.54
	88.75		92.72
	62.21		96.69
c
AAVS1	Tada2b_sg3	Taf5L	Tada1
11.02	38.4	92.37	66.39
34.6	76.37	73.13	34.94
12.34	76.05	85.12	79.95
32	92.01	63.02	90.47
63.36		90.07	78.39
		84.96	83.56
		81.64	89.34
		91.84	85.27
d-e
See Supplementary Dataset 9
f
Interferon Alpha/Beta Signaling	Interferon Signaling	Cytokine Signaling In Immune System	Neutrophil Degranulation	Innate Immune System
9.24375	7.38376	5.94644	1.779	1.57682

## Sheet: Figure S1
Figure S1
a
4 Weeks	8 Weeks	12 weeks
	87.2	93.2
76.1	84.6	95.1
82.3	76.3	94.4
81.9	80.1	94.3
86.4	71.7	94.3
89.2	66.8	95.6
85.3	80.7	92.9
87.4	80.7	93.6
83.5	72.1	92.9
90.1	94.2	94.1
92.3	94.5	95.1
90.6	92.9	94.9
91.1	95	94.9
88.1	94.6	95.2
89.8	95.4	94.8
79.9	94.3	94.6
78.1	94.3	93
78	92	95
75.4	92.8	91.2
67.9	88.5	93.5
65.7	85.5	91.3
72.1	84.8	92
87.8	93.6	92.4
87	92.5	94
89.5	89.8	95.3
78.5	89	95.4
81.8	92.9	94.2
93.3	89.6	95
93.3	90.1	90.6
91.6	92.9	85.3
90.9	93.7	87.2
90.8	93.6	92.9
92.7	92.7	91.2
92.4	92.7	90.5
89.5	94	93.5
89.7	93.7	94.7
87.8	93.8	90.8
89.4	95.7	95.4
91.2	95	95.9
90.2	95.4	91.6
90.3	96.4	93.4
91.5	94.7	92.4
85.5	95.5	90.7
86.7	96.3	89.5
89.5	94.1	93.4
91.9	94.6	87
91.2	96.2	88.1
84.1	94.5	93.1
91.3	94.6	91.8
77.8	77.4	89.8
86.8	95.5	92.5
90.7	90.6	89.5
90	92.7	93.4
	96	94.5
	95.5	91.4
		94.6
		91.6
		92.4
		51.2
		95.3
		90.5
		93.6
		95.4
		96.4
		93.7
b
Plasmid	T0 HSPC	T7 HSPC
242962	237548	199424
c
B-cell	T-cell	Myeloid	Erythroid
116404	96889	102745	99788
d
Plasmid	T0 HSPC	T7 HSPC
20726	20535	20476
e
T-cell	B-cell	Myeloid	Erythroid
17073	17649	17126	17049
f-l
See Supplementary Datasets 1-2
m
n
BM Lin+	BM Kit+Lin-
73	96
88	87
69	83
60	95
95
89
o
See Supplementary Dataset 1
p
T cell	B cell	Myeloid
-60.2	-56.1	-20.7
-87.1	-86.1	-24.4
-83.4	-77.8	-32
-11.7	-38.2	-16.6
-50.9	-52.7	-19.4
-13	-33	13.4
-84.7	-79.3	-7.8
-84.4	-77.3	-21.3
-76.9	-72.6	-9.8
-57.4	-50.6	2.9
-48.4	-38.5	-17.1
q
	Rosa26 control						Runx1 KO
BM Kit+Lin-	3.91	4.1	1.26	29.7	1.35		77.3	98.9	95.6	61.9	65.8	52.6	95.8	98	96.2	90.5	95.7
PB T cell	75.9	80.9	84.2	27.2	28.8		25.5	17.2	29.5	39.8	21.6	37.7	7.04	24.4	31	48.3	41.6
PB B cell	20.6	12.5	12.3	9.77	7.24		20.7	16.4	18	20.4	12	13.8	8.71	13.7	28.2	52.1	51.3
PB Myeloid	3.85	5.92	3.61	30.7	2.06		52.9	66.9	52.6	62	57	48.9	84.3	60.8	92.2	85.7	90.1

## Sheet: Figure S2
a
dub
ATXN7L3	USP22	ATXN7	ENY2
0.803	0	0	0
HAT
KAT2B	TADA3	KAT2A	SGF29	TADA2B
0.357	-0.058	-0.924	-0.0719	-19.4
CORE
SUPT20H	SUPT3H	TADA1
-1.2	0	-14.3
TRAPP
TRAPP	SF3B5
-4.91	-3.75
Non-unique
Tada3	Sgf29	KAT2A	KAT2B
0.058	0.0719	-0.924	0.357
b
https://www.rcsb.org/structure/7KTS
Gene Symbol	Confidence score	Chain
TAF10	0	H
SUPT7L	-2.68	D
TAF5L	-7.74	B
TAF6L	-18.9	F
ATXN7	0	N
TADA1	-14.3	J
SF3B3	-0.218	S
TRRAP	-4.91	A
SUPT20H	-1.2	C
TAF9B	0	E
TAF12	0	G
SUPT3H	0	I
SF3B5	-3.75	T
https://www.rcsb.org/structure/6CW2
KAT2A	-0.924	D
TADA2B	-19.4	C
c
Rosa26	Tada2b s1	Tada2b s2	Tada2b s3	Taf5l s1	Taf5l s2	Taf5l s3	Tada1 s1	Tada1 s2
97	95	39	85	62	66	63	93	34
95	94	70	97	56	66	46	91	82
36	87	65	95	92	93	76
79	93	31	96	88	95	89
73	92	19	87	89	90	92
76	95	30	97		96	83
	48	49			95	96
	62	68			95	83
						93
d
e
	Rosa26					Tada2b					Taf5l					Tada1
BM Lin+	41	37	84		29	97	93	96	96	67	97	94	95	95	96	31	87	97	45	96
BM Kit+Lin-		42	69	90	29	97	95	97	96	80	97	94	95	96	96	36	91	96	55	95
f
	Control					Tada2b KO					Taf5l KO					Tada1 KO
PB WBCs	40.5	9.2	72	12.9	11.8	3.83	1.28				0.79	1.89	3.7	1.19		2.71	1.11	21.7	1.34
BM Lineage-	44.8	3.14	83	9.73	9.5	33.8	16.1				25.8	21.1	32.6	29.6		7.38	10.2	96.4	23.9
BM KSL	37.1	1.18	58.9	3.5	2.44	84.1	18.9				53.4	26.8	59.1	57.2		12.9	23.3	91.1	41
g
	Rosa26 KO					Tada2b KO1					Tada2b KO2					Taf5l KO1					Taf5l KO2
BM Lin+	100					91	89				98					37					91	98
BM Kit+Lin-	100					57	92				99					37					36	98
h
	Rosa26 KO					Tada2b KO1					Tada2b KO2					Taf5l KO1					Taf5l KO2
PB CD45+	96	98	98	99	98	32	54	51	32	72	15	63	29	29	44	84	63	73		95		75	77	80	71
BM Kit+Lin-	98	98	98	98	96	95	97	94	95	96	75	95	88	82	69	77	54	91		95		95	95	96	93
i
	Control						Tada2b KO						Taf5l KO
PB WBCs	4.2	0.074	7.53	0.00981	10.6		27.4	12.8	0.1	22.8	2.27		23.7	32	3.54	53.2	22.5	16.3
BM Lineage+	16.5	0.27	20.4	1.06	3.94		1.71	66.1	12	26.2	17.6		67	17.2	74.3	58.2	65.3	78.6
BM KSL	56	1.12	28.5	11.6	9.09		4.01	94.7	34.2	85.1	47.7		95.4	59.9	96.8	84.6	85.5	95.6
j
	Control										Tada2b KO										Taf5l KO
PB WBCs	82	82.2	90.9	83.1	90.3	88.3	80.6	70.9	86.4	88.1	68.3	73.5	49.3	81.6	47.3	34	69.5	36.9	15.1	51.9	48.1	90.2	57		58.6		46.9	61.9	73.6	57.6
BM Lineage+	74.4	86.2	90.5	82.3	89.2	91.5	87.2	75	86	84.7	78.1	81.2	64.1	83.8	65.2	35.2	80.4	39	42.3	90.6	57.5	88.7	64.8		57.3		69.6	76.3	79.9	66.7
BM KSL	56.9	86	91.5	87.9	88.7	97.9	95.2	87.2	90.1	91.7	97.9	98.5	93.6	97	94.4	66.1	99.6	71	85.4	98	80.6	91.1	83.9		75.5		94.4	97.1	96.9	92.3
k
Control	Tada2b KO	Taf5l KO
15.8	10.1	12.9
13.3	5.1	13
22	7	8.7
20.7	6.8
15.2	8.3	12.1
15.3	13.3
12.5	5.4	4.1
15.1	12.5	3.1
17.5	15.8	5.4
23.6	5.9	5.5
l
Control	Tada2b KO	Taf5l KO
11.18	8.51	9.73
9.92	8.34	9.99
10.95	7.71	10.21
10.56	10
9.2	10.21	9.07
10.6	9.06
9.2	7.42	10.12
9.25	9.35	8.96
11.23	9.24	9.59
10.11	9.74	9.11
m
Control	Tada2b KO	Taf5l KO
153	137	143
99	129	175
230	122	119
234	109
112	138	230
198	280
117	89	175
115	142	186
132	117	189
132	121	119

## Sheet: Figure S3
Figure S3
a
Control	Tada2b KO	Taf5l KO
33344	35072	41840
42728	34224	38464
30568	31104	36752
40416	30760	26640
	35792	51416
	49352	43384
b
Control	Tada2b KO	Taf5l KO
29.6	15.6	17.8
29.4	12.3	19.4
24.9	12	12.1
24.2	8.72	12.1
20	10.5	6.49
17.6	7.3	9.63
17.7
21.5
c
Control	Tada2b KO	Taf5l KO
24.9	1.83	2.01
19.9	1.27	1.42
11.1	2.79	3.67
9.24	1.65	5.46
9.04	12.6	3.2
13.7	10.7	2.72
2.24
d
Control	Tada2b KO	Taf5l KO
19.2	36.4	34.1
28	37.6	34.4
27	39.2	39.6
37.5	41.4	37.1
29	50	57.7
31.9	59.4	46.2
42.8
27.9
e-g
See Supplementary Dataset 3
h
Control	Tada2b KO	Taf5l KO
17.3	28	19.2
17.7	27.5	23.1
19.4	30.1	23.8
17.8	32	25.1
10.9	26	20.9
8.37	29	24.5
14.1	27.1	24.2
11.4	27.9	23.2
i
	Rosa26	Tada2b KO	Taf5l KO
	1	1.46149	1.53583
	1	1.60649	1.68763
	1	0.987058	1.06536
		1.30471	1.09189
		1.2381	0.965506
		1.67181	2.6552
		2.77044	2.61295
j
	Rosa26	Tada2b KO	Taf5l KO
	1	1.354	1.18724
	1	1.27032	1.41243
	1	1.20031	1.19684
		1.41071	1.28326
		1.34585	1.20188
		1.14846	1.45782
		1.50277	1.30083

## Sheet: Figure S4
Figure S4
a-c
See Supplementary Dataset 5
d
Rosa26 KO	Tada2b KO	Taf5l KO
1334	447	415
5642	525	661
715	475	908
481	565	370
532	552	430
e
Rosa26 KO	Tada2b KO	Taf5l KO
404	261	310
669	331	393
303	259	241
258	358	361
331	324	386
f
See Supplementary Dataset 6
g
	WT						IFNAR1 KO
Control	1.00784	0.992159	0.834333	1.16567	0.997171	1.00283	1.32385	0.676154	0.842695	1.1573	1.04834	0.951659
Tada2b KO	1.123	1.31369	2.06451	1.39189	1.27177	0.900091	0.895064	1.5952	1.53649	1.73485	1.12506	0.787041
Taf5l KO	0.875991	1.099	1.58888	1.81813	1.14964	1.3549	1.43818		1.72817	1.8216	0.905877	1.06792
h
	Control						Tada2b KO						Taf5l KO
WT	0.799335	1.20067	0.792071	1.20793	1.32334	0.67666	1.69817	0.874641	1.98969	0.825768	1.23887	1.25834	1.1432	1.65553	1.08979	1.47512	1.11194	1.26535
Ifnar1-KO	1.15007	0.849934	0.874809	1.12519	0.660608	1.33939	1.23291	0.628695	1.99277	1.8755	2.19216	2.792	0.819055	1.00828	1.56121	1.83493	2.80447	2.62529
i
	Ifnar1-KO Rosa26-KO					Ifnar1-KO Tada2b-KO
BM Lineage-	5.61	2	4.93	2.3		24.1	31.5	21.7	2.83
PB WBCs	7.91	5.56	9.23	13		0.61	0.8	0.52	0.25

[truncated: 2 more sheets: Figure S5, Figure S6]
